# Supplementary material for: A DFT investigation of the blue bottle experiment: E∘half-cell analysis of autoxidation catalysed by redox indicators
Source: R Soc Open Sci. 2017 Nov 8;4(11):170708. doi: 10.1098/rsos.170708 (PMC5717635; doi:10.1098/rsos.170708)
Supplement: output.zip [file rsos170708supp2.zip › B3LYP_6-311++Gdp_reducing_agents/C6H6O_keto.out]

pikachu 127.0.1
Q-Chem Developer Version! Running on 127.0.1.*
                  Welcome to Q-Chem
     A Quantum Leap Into The Future Of Chemistry


 Q-Chem 4.4, Q-Chem, Inc., Pleasanton, CA (2016)

 Y. Shao,  Z. Gan,  E. Epifanovsky,  A. T. B. Gilbert,  M. Wormit,  
 J. Kussmann,  A. W. Lange,  A. Behn,  J. Deng,  X. Feng,  D. Ghosh,  
 M. Goldey,  P. R. Horn,  L. D. Jacobson,  I. Kaliman,  F. Rob,  
 R. Z. Khaliullin,  T. Kus,  A. Landau,  J. Liu,  E. I. Proynov,  Y. M. Rhee,  
 R. M. Richard,  M. A. Rohrdanz,  R. P. Steele,  E. J. Sundstrom,  
 H. L. Woodcock III,  P. M. Zimmerman,  D. Zuev,  B. Albrecht,  E. Alguire,  
 B. Austin,  S. A. Baeppler,  G. J. O. Beran,  Y. A. Bernard,  E. Berquist,  
 K. Brandhorst,  K. B. Bravaya,  S. T. Brown,  D. Casanova,  C.-M. Chang,  
 Y. Chen,  S. H. Chien,  K. D. Closser,  M. P. Coons,  D. L. Crittenden,  
 S. Dasgupta,  M. Diedenhofen,  R. A. DiStasio Jr.,  H. Do,  A. D. Dutoi,  
 R. G. Edgar,  P.-T. Fang,  S. Fatehi,  Q. Feng,  L. Fusti-Molnar,  
 A. Ghysels,  A. Golubeva-Zadorozhnaya,  J. Gomes,  A. Gunina,  
 M. W. D. Hanson-Heine,  P. H. P. Harbach,  A. W. Hauser,  J. E. Herr,  
 E. G. Hohenstein,  Z. C. Holden,  K. Hui,  T.-C. Jagau,  H. Ji,  B. Kaduk,  
 K. Khistyaev,  Jaehoon Kim,  Jihan Kim,  R. A. King,  P. Klunzinger,  
 K. Koh,  D. Kosenkov,  T. Kowalczyk,  C. M. Krauter,  A. Kunitsa,  
 K. U. Lao,  A. Laurent,  K. V. Lawler,  J. Lee,  D. Lefrancois,  S. Lehtola,  
 S. V. Levchenko,  C. Y. Lin,  Y.-S. Lin,  F. Liu,  E. Livshits,  
 R. C. Lochan,  A. Luenser,  P. Manohar,  S. F. Manzer,  S.-P. Mao,  Y. Mao,  
 N. Mardirossian,  A. V. Marenich,  L. A. Martinez-Martinez,  S. A. Maurer,  
 N. J. Mayhall,  J.-M. Mewes,  A. F. Morrison,  K. Nanda,  T. S. Nguyen-Beck,  
 C. M. Oana,  R. Olivares-Amaya,  D. P. O'Neill,  J. A. Parkhill,  
 T. M. Perrine,  R. Peverati,  P. A. Pieniazek,  F. Plasser,  A. Prociuk,  
 D. R. Rehn,  E. Rosta,  N. J. Russ,  N. Sergueev,  S. M. Sharada,  
 S. Sharma,  D. W. Small,  A. Sodt,  T. Stauch,  T. Stein,  D. Stuck,  
 Y.-C. Su,  A. J. W. Thom,  T. Tsuchimochi,  L. Vogt,  O. Vydrov,  T. Wang,  
 M. A. Watson,  J. Wenzel,  A. White,  C. F. Williams,  V. Vanovschi,  
 K. Yao,  S. Yeganeh,  S. R. Yost,  Z.-Q. You,  I. Y. Zhang,  X. Zhang,  
 Y. Zhao,  B. R. Brooks,  G. K. L. Chan,  D. M. Chipman,  C. J. Cramer,  
 W. A. Goddard III,  M. S. Gordon,  W. J. Hehre,  A. Klamt,  
 H. F. Schaefer III,  M. W. Schmidt,  C. D. Sherrill,  D. G. Truhlar,  
 A. Warshel,  X. Xu,  A. Aspuru-Guzik,  R. Baer,  A. T. Bell,  N. A. Besley,  
 J.-D. Chai,  A. Dreuw,  B. D. Dunietz,  T. R. Furlani,  S. R. Gwaltney,  
 C.-P. Hsu,  Y. Jung,  J. Kong,  D. S. Lambrecht,  W. Liang,  C. Ochsenfeld,  
 V. A. Rassolov,  L. V. Slipchenko,  J. E. Subotnik,  T. Van Voorhis,  
 J. M. Herbert,  A. I. Krylov,  P. M. W. Gill,  M. Head-Gordon

 Contributors to earlier versions of Q-Chem not listed above: 
 R. D. Adamson,  J. Baker,  E. F. C. Byrd,  A. K. Chakraborty,  C.-L. Cheng,  
 H. Dachsel,  R. J. Doerksen,  G. Hawkins,  A. Heyden,  S. Hirata,  
 G. Kedziora,  F. J. Keil,  C. Kelley,  P. P. Korambath,  W. Kurlancheek,  
 A. M. Lee,  M. S. Lee,  D. Liotard,  I. Lotan,  P. E. Maslen,  N. Nair,  
 D. Neuhauser,  R. Olson,  B. Peters,  J. Ritchie,  N. E. Schultz,  
 N. Shenvi,  A. C. Simmonett,  K. S. Thanthiriwatte,  Q. Wu,  W. Zhang

 Please cite Q-Chem as follows:
 Y. Shao et al., Mol. Phys. 113, 184-215 (2015)
 DOI: 10.1080/00268976.2014.952696

 Q-Chem 4.4.2 for Intel X86 EM64T Linux

 Parts of Q-Chem use Armadillo 5.200.1 (Boston Tea Smuggler).
 http://arma.sourceforge.net/

 Q-Chem begins on Wed Dec 14 10:56:44 2016  


Host: 0

     Scratch files written to /scratch/cher/qchem10239//
FILE_GEOM_ORG=        593

Checking the input file for inconsistencies... 	...done.

--------------------------------------------------------------
User input:
--------------------------------------------------------------
$molecule
0 1
  H   -1.7963057   -2.0695701    0.0000603
  C   -1.2119387   -1.1517915    0.0000236
  C   -1.8184792    0.0482048    0.0000312
  H   -2.9022978    0.1248476    0.0000768
  C   -1.0363912    1.2780431   -0.0000060
  H   -1.5758385    2.2232358    0.0000010
  C    0.3171065    1.2807471   -0.0000366
  H    0.8949416    2.2002896   -0.0000418
  C    1.0833434    0.0269086   -0.0000333
  C    0.2819195   -1.2806173   -0.0000490
  H    0.6121807   -1.8701358   -0.8685875
  O    2.3077092    0.0065774    0.0000682
  H    0.6122840   -1.8702552    0.8683656
$end

$rem
   BASIS  =  6-311++G**
   JOB_TYPE  =  optimization
   METHOD  =  B3LYP
$end

--------------------------------------------------------------
 ----------------------------------------------------------------
             Standard Nuclear Orientation (Angstroms)
    I     Atom           X                Y                Z
 ----------------------------------------------------------------
    1      H      -1.7963056967    -2.0695700956     0.0000602851
    2      C      -1.2119386955    -1.1517914964     0.0000235950
    3      C      -1.8184791939     0.0482048044     0.0000311950
    4      H      -2.9022977938     0.1248476058     0.0000767852
    5      C      -1.0363911923     1.2780431034    -0.0000059917
    6      H      -1.5758384911     2.2232358041     0.0000010077
    7      C       0.3171065077     1.2807471016    -0.0000365789
    8      H       0.8949416089     2.2002896008    -0.0000417690
    9      C       1.0833434060     0.0269086006    -0.0000332776
   10      C       0.2819195043    -1.2806172984    -0.0000489915
   11      H       0.6121807118    -1.8701357946    -0.8685874912
   12      O       2.3077092060     0.0065773990     0.0000682338
   13      H       0.6122839953    -1.8702552030     0.8683656088
 ----------------------------------------------------------------
 Molecular Point Group                 C1    NOp =  1
 Largest Abelian Subgroup              C1    NOp =  1
 Nuclear Repulsion Energy =   268.4059736962 hartrees
 There are       25 alpha and       25 beta electrons
 Requested basis set is 6-311++G(d,p)
 There are 72 shells and 196 basis functions

 Total QAlloc Memory Limit   2000 MB
 Mega-Array Size        61 MB
 MEM_STATIC part        62 MB
 A cutoff of  1.0D-11 yielded   2495 shell pairs
 There are     18913 function pairs (     20313 Cartesian)

 -------------------------------------------------------
 OpenMP Integral Computing Module                       
 Release: version 1.0, May 2013, Q-Chem Inc. Pittsburgh 
 -------------------------------------------------------
 Integral Job Info:
 Integral job number is                      11
 Integral operator is                         1
 short-range coefficients                     0
 long-range coefficients              100000000
 Omega coefficients                           0
 if combine SR and LR in K                    0
 Integral screening is                        0
 Integral computing path is                   2
 max size of driver memory is            800000
 size of driver memory is                593474
 size of scratch memory is              2260544
 max col of scratch BK array               1296
 max len of scratch array in speh3          155
 max len of scratch index in speh4           18
 max int batch size is                      520
 min int batch size is                       52
 fixed nKL is                                52
 max L of basis functions is                  2
 order of int derivative is                   0
 number of shells is                         72
 number of basis is                         203
 number of cartesian basis is               203
 number of contracted shell pairs          2495
 number of primitive shell pairs           6302
 maxK2 (contraction) of shell pair           36
 max number of K2 of shell pair               1
 max number of CS2 of shell pair            409
 max number of PS2 of shell pair            858
 mem total for path MDJ                   39294
 -------------------------------------------------------
 Smallest overlap matrix eigenvalue = 2.07E-06

 Q-Chem warning in module /home/taweetham/qchem/stvman/mkSTV.C, line 257:

 Overlap eigenvalue is smaller than square root of threshold


 Scale SEOQF with 1.000000e-01/1.000000e-01/1.000000e-01

 Standard Electronic Orientation quadrupole field applied
 Nucleus-field energy     =     0.0000000076 hartrees
 Guess from superposition of atomic densities
 Warning:  Energy on first SCF cycle will be non-variational
 A restricted hybrid HF-DFT SCF calculation will be
 performed using Pulay DIIS extrapolation
 Exchange:     0.2000 Hartree-Fock + 0.0800 Slater + 0.7200 B88
 Correlation:  0.1900 VWN1RPA + 0.8100 LYP
 Using SG-1 standard quadrature grid
 SCF converges when DIIS error is below 1.0E-08
 ---------------------------------------
  Cycle       Energy         DIIS Error
 ---------------------------------------
    1    -308.9249364780      4.49E-02
    2    -307.3850247725      5.68E-03
    3    -307.1914403905      9.29E-03
    4    -307.5035166165      2.48E-03
    5    -307.5287817486      4.09E-04
    6    -307.5294187358      1.64E-04
    7    -307.5295196021      8.40E-05
    8    -307.5295555275      7.12E-06
    9    -307.5295553895      3.65E-06
   10    -307.5295556119      1.12E-06
   11    -307.5295556192      5.58E-07
   12    -307.5295556184      8.23E-08
   13    -307.5295556207      3.46E-08
   14    -307.5295556236      7.88E-09 Convergence criterion met
 ---------------------------------------
 SCF time:  CPU 122.32 s  wall 122.41 s
 SCF   energy in the final basis set = -307.5295556236
 Total energy in the final basis set = -307.5295556236

 --------------------------------------------------------------

                    Orbital Energies (a.u.)
 --------------------------------------------------------------

 Alpha MOs
 -- Occupied --
-19.108 -10.264 -10.212 -10.206 -10.198 -10.197 -10.190  -1.039
 -0.861  -0.777  -0.742  -0.638  -0.598  -0.527  -0.483  -0.481
 -0.466  -0.445  -0.425  -0.383  -0.377  -0.375  -0.344  -0.256
 -0.252
 -- Virtual --
 -0.088  -0.015  -0.007   0.003   0.011   0.026   0.031   0.037
  0.060   0.067   0.073   0.078   0.087   0.093   0.100   0.110
  0.114   0.118   0.124   0.128   0.130   0.135   0.138   0.145
  0.147   0.151   0.176   0.181   0.190   0.197   0.205   0.212
  0.218   0.235   0.239   0.253   0.258   0.262   0.300   0.304
  0.310   0.318   0.330   0.338   0.346   0.373   0.393   0.424
  0.463   0.479   0.499   0.508   0.516   0.527   0.539   0.553
  0.556   0.566   0.595   0.597   0.598   0.643   0.648   0.656
  0.674   0.713   0.727   0.751   0.770   0.796   0.814   0.835
  0.852   0.859   0.871   0.892   0.918   0.924   0.979   0.995
  1.013   1.073   1.081   1.117   1.196   1.216   1.227   1.284
  1.348   1.379   1.418   1.421   1.431   1.494   1.540   1.542
  1.574   1.610   1.616   1.624   1.643   1.659   1.711   1.715
  1.725   1.787   1.825   1.837   1.871   1.887   1.904   1.922
  1.934   1.976   2.001   2.033   2.061   2.147   2.202   2.222
  2.274   2.331   2.372   2.422   2.468   2.516   2.527   2.535
  2.571   2.646   2.656   2.675   2.698   2.712   2.746   2.764
  2.788   2.803   2.825   2.882   2.895   2.911   2.935   2.997
  3.007   3.156   3.221   3.277   3.349   3.390   3.476   3.497
  3.569   3.702   3.765   3.952   3.995   4.059   4.111   4.191
  4.685   5.059   5.214   5.740  23.637  23.805  23.852  23.899
 24.174  24.208  50.004
 --------------------------------------------------------------

          Ground-State Mulliken Net Atomic Charges

     Atom                 Charge (a.u.)
  ----------------------------------------
      1 H                     0.198615
      2 C                     0.231168
      3 C                    -0.381980
      4 H                     0.161527
      5 C                    -0.097513
      6 H                     0.185646
      7 C                     0.121814
      8 H                     0.202595
      9 C                    -0.161048
     10 C                    -0.548774
     11 H                     0.186634
     12 O                    -0.285318
     13 H                     0.186632
  ----------------------------------------
  Sum of atomic charges =     0.000000

 -----------------------------------------------------------------
                    Cartesian Multipole Moments
 -----------------------------------------------------------------
    Charge (ESU x 10^10)
                -0.0000
    Dipole Moment (Debye)
         X      -3.8619      Y      -0.4345      Z      -0.0002
       Tot       3.8863
    Quadrupole Moments (Debye-Ang)
        XX     -48.5928     XY      -0.6544     YY     -35.3891
        XZ      -0.0006     YZ       0.0001     ZZ     -42.7709
    Octopole Moments (Debye-Ang^2)
       XXX     -29.8455    XXY       1.8368    XYY      -0.3352
       YYY       0.1248    XXZ      -0.0004    XYZ       0.0000
       YYZ       0.0002    XZZ       6.5631    YZZ      -2.9262
       ZZZ      -0.0001
    Hexadecapole Moments (Debye-Ang^3)
      XXXX    -566.3417   XXXY      -2.3962   XXYY    -131.6731
      XYYY       1.1905   YYYY    -298.7196   XXXZ      -0.0033
      XXYZ      -0.0004   XYYZ      -0.0001   YYYZ      -0.0008
      XXZZ    -100.9373   XYZZ      -2.5801   YYZZ     -65.4134
      XZZZ       0.0005   YZZZ       0.0009   ZZZZ     -54.6495
 -----------------------------------------------------------------
 Calculating analytic gradient of the SCF energy
 Gradient of SCF Energy
            1           2           3           4           5           6
    1  -0.0006939   0.0005702  -0.0001303  -0.0017065  -0.0013924  -0.0009548
    2  -0.0015034  -0.0010294   0.0014729   0.0003817   0.0002233   0.0013352
    3   0.0000002   0.0000003  -0.0000003   0.0000002   0.0000004  -0.0000006
            7           8           9          10          11          12
    1   0.0005376   0.0010934  -0.0041095  -0.0002457   0.0003976   0.0062371
    2  -0.0002241   0.0010135   0.0013791  -0.0006624  -0.0010646  -0.0002555
    3   0.0000040  -0.0000000  -0.0000126   0.0000035  -0.0011509   0.0000050
           13
    1   0.0003972
    2  -0.0010664
    3   0.0011508
 Max gradient component =       6.237E-03
 RMS gradient           =       1.433E-03
 Gradient time:  CPU 36.87 s  wall 36.87 s
 Geometry Optimization Parameters
   NAtoms,    NIC,     NZ,  NCons,   NDum,   NFix, NCnnct, MaxDiis
       13      88       0       0       0       0       0       0


** GEOMETRY OPTIMIZATION IN DELOCALIZED INTERNAL COORDINATES **
   Searching for a Minimum

   Optimization Cycle:   1

                       Coordinates (Angstroms)
     ATOM                X               Y               Z
      1  H        -1.7963056967   -2.0695700956    0.0000602851
      2  C        -1.2119386955   -1.1517914964    0.0000235950
      3  C        -1.8184791939    0.0482048044    0.0000311950
      4  H        -2.9022977938    0.1248476058    0.0000767852
      5  C        -1.0363911923    1.2780431034   -0.0000059917
      6  H        -1.5758384911    2.2232358041    0.0000010077
      7  C         0.3171065077    1.2807471016   -0.0000365789
      8  H         0.8949416089    2.2002896008   -0.0000417690
      9  C         1.0833434060    0.0269086006   -0.0000332776
     10  C         0.2819195043   -1.2806172984   -0.0000489915
     11  H         0.6121807118   -1.8701357946   -0.8685874912
     12  O         2.3077092060    0.0065773990    0.0000682338
     13  H         0.6122839953   -1.8702552030    0.8683656088
   Point Group: c1    Number of degrees of freedom:    33


   Energy is   -307.529555624


 Attempting to Generate Delocalized Internal Coordinates

 33 Hessian modes will be used to form the next step
  Hessian Eigenvalues:
     0.007349    0.008722    0.016391    0.017129    0.019798    0.021884
     0.022410    0.025027    0.041211    0.065571    0.106946    0.118129
     0.160000    0.160000    0.160000    0.160000    0.219901    0.220000
     0.234157    0.250000    0.286664    0.317361    0.336337    0.336340
     0.349964    0.350101    0.350417    0.352173    0.352760    0.365622
     0.523196    0.547373    0.934020

 Minimum Search - Taking Simple RFO Step
 Searching for Lamda that Minimizes Along All modes
 Value Taken    Lamda =  -0.00016937
 Step Taken.  Stepsize is  0.020389

                             Maximum     Tolerance    Cnvgd?
         Gradient           0.005797      0.000300      NO
         Displacement       0.012134      0.001200      NO
         Energy change     *********      0.000001      NO


 New Cartesian Coordinates Obtained by Inverse Iteration

 Displacement from previous Coordinates is:  0.032454
 ----------------------------------------------------------------
             Standard Nuclear Orientation (Angstroms)
    I     Atom           X                Y                Z
 ----------------------------------------------------------------
    1      H      -1.7949239434    -2.0652358339     0.0000385251
    2      C      -1.2109746197    -1.1501305800     0.0000282172
    3      C      -1.8162699630     0.0469394933     0.0000448042
    4      H      -2.8975837083     0.1221735516     0.0000729096
    5      C      -1.0339235027     1.2745806961    -0.0000033907
    6      H      -1.5708605978     2.2183636150    -0.0000275725
    7      C       0.3169088704     1.2781591110    -0.0000227739
    8      H       0.8915779381     2.1971408401    -0.0000662640
    9      C       1.0807611090     0.0255720847     0.0000794476
   10      C       0.2803793362    -1.2773068898    -0.0000297714
   11      H       0.6107398570    -1.8642114888    -0.8671186351
   12      O       2.3015854678     0.0048476970    -0.0000142119
   13      H       0.6108176331    -1.8644081647     0.8668913268
 ----------------------------------------------------------------
 Molecular Point Group                 C1    NOp =  1
 Largest Abelian Subgroup              C1    NOp =  1
 Nuclear Repulsion Energy =   268.9834889296 hartrees
 There are       25 alpha and       25 beta electrons
 Applying Cartesian multipole field
    Component          Value
    ---------          -----
     (2,0,0)        1.00000E-11
     (0,2,0)        2.00000E-11
     (0,0,2)       -3.00000E-11
 Nucleus-field energy     =     0.0000000076 hartrees
 Requested basis set is 6-311++G(d,p)
 There are 72 shells and 196 basis functions
 A cutoff of  1.0D-11 yielded   2495 shell pairs
 There are     18913 function pairs (     20313 Cartesian)
 Smallest overlap matrix eigenvalue = 2.04E-06

 Q-Chem warning in module /home/taweetham/qchem/stvman/mkSTV.C, line 257:

 Overlap eigenvalue is smaller than square root of threshold

 Guess MOs from SCF MO coefficient file
 Reading MOs from coefficient file
 Reading MOs from coefficient file
 A restricted hybrid HF-DFT SCF calculation will be
 performed using Pulay DIIS extrapolation
 Exchange:     0.2000 Hartree-Fock + 0.0800 Slater + 0.7200 B88
 Correlation:  0.1900 VWN1RPA + 0.8100 LYP
 Using SG-1 standard quadrature grid
 SCF converges when DIIS error is below 1.0E-08
 Geometry optimization detected.  Setting ReadMinima to 0
 Setting SaveMinima to 0
 ---------------------------------------
  Cycle       Energy         DIIS Error
 ---------------------------------------
    1    -307.5415139185      1.92E-04
    2    -307.5296238582      5.25E-05
    3    -307.5296101013      8.28E-05
    4    -307.5296363664      2.09E-05
    5    -307.5296380492      3.01E-06
    6    -307.5296378703      1.42E-06
    7    -307.5296378538      4.34E-07
    8    -307.5296378563      1.11E-07
    9    -307.5296378690      2.87E-08
   10    -307.5296378706      6.96E-09 Convergence criterion met
 ---------------------------------------
 SCF time:  CPU 88.49 s  wall 88.61 s
 SCF   energy in the final basis set = -307.5296378706
 Total energy in the final basis set = -307.5296378706

 --------------------------------------------------------------

                    Orbital Energies (a.u.)
 --------------------------------------------------------------

 Alpha MOs
 -- Occupied --
-19.107 -10.263 -10.211 -10.205 -10.196 -10.196 -10.189  -1.041
 -0.862  -0.778  -0.743  -0.639  -0.598  -0.528  -0.484  -0.481
 -0.467  -0.446  -0.425  -0.383  -0.377  -0.376  -0.344  -0.256
 -0.252
 -- Virtual --
 -0.088  -0.015  -0.006   0.003   0.012   0.026   0.031   0.037
  0.060   0.067   0.074   0.078   0.087   0.094   0.100   0.110
  0.114   0.118   0.124   0.128   0.130   0.135   0.138   0.145
  0.147   0.152   0.176   0.182   0.191   0.198   0.205   0.213
  0.219   0.236   0.240   0.253   0.259   0.262   0.301   0.306
  0.310   0.319   0.331   0.339   0.347   0.373   0.394   0.425
  0.463   0.480   0.500   0.508   0.518   0.528   0.539   0.555
  0.555   0.567   0.595   0.598   0.599   0.644   0.650   0.656
  0.675   0.716   0.728   0.753   0.771   0.797   0.815   0.836
  0.852   0.860   0.872   0.893   0.919   0.924   0.980   0.995
  1.014   1.074   1.083   1.118   1.198   1.217   1.227   1.284
  1.347   1.381   1.421   1.423   1.433   1.496   1.541   1.544
  1.576   1.612   1.618   1.626   1.646   1.662   1.713   1.717
  1.727   1.790   1.827   1.840   1.873   1.890   1.906   1.923
  1.936   1.979   2.004   2.036   2.064   2.151   2.206   2.226
  2.278   2.335   2.376   2.426   2.472   2.522   2.532   2.540
  2.569   2.653   2.657   2.676   2.698   2.712   2.747   2.765
  2.795   2.805   2.832   2.884   2.896   2.913   2.939   3.002
  3.010   3.162   3.226   3.283   3.353   3.400   3.483   3.504
  3.575   3.710   3.774   3.957   4.000   4.062   4.115   4.195
  4.692   5.060   5.216   5.745  23.641  23.810  23.862  23.907
 24.185  24.221  50.008
 --------------------------------------------------------------

          Ground-State Mulliken Net Atomic Charges

     Atom                 Charge (a.u.)
  ----------------------------------------
      1 H                     0.197741
      2 C                     0.233290
      3 C                    -0.383602
      4 H                     0.160741
      5 C                    -0.094757
      6 H                     0.184809
      7 C                     0.121241
      8 H                     0.201613
      9 C                    -0.158039
     10 C                    -0.549630
     11 H                     0.186472
     12 O                    -0.286333
     13 H                     0.186453
  ----------------------------------------
  Sum of atomic charges =    -0.000000

 -----------------------------------------------------------------
                    Cartesian Multipole Moments
 -----------------------------------------------------------------
    Charge (ESU x 10^10)
                -0.0000
    Dipole Moment (Debye)
         X      -3.8467      Y      -0.4331      Z      -0.0000
       Tot       3.8710
    Quadrupole Moments (Debye-Ang)
        XX     -48.5420     XY      -0.6320     YY     -35.4131
        XZ       0.0000     YZ       0.0000     ZZ     -42.7122
    Octopole Moments (Debye-Ang^2)
       XXX     -29.5426    XXY       1.8234    XYY      -0.2797
       YYY       0.2291    XXZ       0.0002    XYZ      -0.0000
       YYZ      -0.0007    XZZ       6.5690    YZZ      -2.8887
       ZZZ      -0.0013
    Hexadecapole Moments (Debye-Ang^3)
      XXXX    -563.7679   XXXY      -2.2844   XXYY    -131.2064
      XYYY       1.1844   YYYY    -297.5730   XXXZ       0.0011
      XXYZ      -0.0001   XYYZ       0.0006   YYYZ      -0.0010
      XXZZ    -100.4648   XYZZ      -2.5875   YYZZ     -65.1155
      XZZZ       0.0021   YZZZ       0.0014   ZZZZ     -54.4805
 -----------------------------------------------------------------
 Calculating analytic gradient of the SCF energy
 Gradient of SCF Energy
            1           2           3           4           5           6
    1   0.0000235  -0.0001714   0.0002889   0.0000443   0.0001035   0.0000581
    2   0.0000480   0.0003711  -0.0001598   0.0000147  -0.0001164  -0.0000830
    3  -0.0000003  -0.0000008   0.0000000  -0.0000002  -0.0000006   0.0000018
            7           8           9          10          11          12
    1  -0.0000024   0.0001124  -0.0009487   0.0001557  -0.0000491   0.0004322
    2  -0.0002581  -0.0000943   0.0003471  -0.0001173   0.0000156   0.0000129
    3  -0.0000117  -0.0000001   0.0000333  -0.0000086  -0.0000125  -0.0000117
           13
    1  -0.0000469
    2   0.0000194
    3   0.0000114
 Max gradient component =       9.487E-04
 RMS gradient           =       2.061E-04
 Gradient time:  CPU 37.31 s  wall 37.31 s
 Geometry Optimization Parameters
   NAtoms,    NIC,     NZ,  NCons,   NDum,   NFix, NCnnct, MaxDiis
       13      88       0       0       0       0       0       0

 Cartesian Hessian Update
 Hessian Updated using BFGS Update


** GEOMETRY OPTIMIZATION IN DELOCALIZED INTERNAL COORDINATES **
   Searching for a Minimum

   Optimization Cycle:   2

                       Coordinates (Angstroms)
     ATOM                X               Y               Z
      1  H        -1.7949239434   -2.0652358339    0.0000385251
      2  C        -1.2109746197   -1.1501305800    0.0000282172
      3  C        -1.8162699630    0.0469394933    0.0000448042
      4  H        -2.8975837083    0.1221735516    0.0000729096
      5  C        -1.0339235027    1.2745806961   -0.0000033907
      6  H        -1.5708605978    2.2183636150   -0.0000275725
      7  C         0.3169088704    1.2781591110   -0.0000227739
      8  H         0.8915779381    2.1971408401   -0.0000662640
      9  C         1.0807611090    0.0255720847    0.0000794476
     10  C         0.2803793362   -1.2773068898   -0.0000297714
     11  H         0.6107398570   -1.8642114888   -0.8671186351
     12  O         2.3015854678    0.0048476970   -0.0000142119
     13  H         0.6108176331   -1.8644081647    0.8668913268
   Point Group: c1    Number of degrees of freedom:    33


   Energy is   -307.529637871

 Hessian Updated using BFGS Update

 31 Hessian modes will be used to form the next step
  Hessian Eigenvalues:
     0.007349    0.008722    0.016391    0.017129    0.019798    0.021884
     0.022410    0.025027    0.041211    0.065670    0.106820    0.118129
     0.158354    0.160169    0.219012    0.219977    0.233079    0.250108
     0.287863    0.316625    0.334385    0.336339    0.347128    0.350238
     0.351413    0.352563    0.357588    0.378982    0.523813    0.571243
     0.898442

 Minimum Search - Taking Simple RFO Step
 Searching for Lamda that Minimizes Along All modes
 Value Taken    Lamda =  -0.00000206
 Step Taken.  Stepsize is  0.003003

                             Maximum     Tolerance    Cnvgd?
         Gradient           0.000476      0.000300      NO
         Displacement       0.001498      0.001200      NO
         Energy change     -0.000082      0.000001      NO


 New Cartesian Coordinates Obtained by Inverse Iteration

 Displacement from previous Coordinates is:  0.003369
 ----------------------------------------------------------------
             Standard Nuclear Orientation (Angstroms)
    I     Atom           X                Y                Z
 ----------------------------------------------------------------
    1      H      -1.7950148627    -2.0654727391     0.0000832658
    2      C      -1.2110577287    -1.1503158016     0.0000086451
    3      C      -1.8166079534     0.0469841928     0.0000064853
    4      H      -2.8979543264     0.1222285281     0.0000760902
    5      C      -1.0339971493     1.2747697610    -0.0000051252
    6      H      -1.5708679847     2.2187278343     0.0000589388
    7      C       0.3170562771     1.2783613544    -0.0000532033
    8      H       0.8909097616     2.1978612246     0.0000090310
    9      C       1.0815018325     0.0252984361    -0.0002314022
   10      C       0.2803940852    -1.2772635534    -0.0000776502
   11      H       0.6108512582    -1.8644445061    -0.8669316552
   12      O       2.3020418065     0.0041533337     0.0001747124
   13      H       0.6109788607    -1.8644039333     0.8667544785
 ----------------------------------------------------------------
 Molecular Point Group                 C1    NOp =  1
 Largest Abelian Subgroup              C1    NOp =  1
 Nuclear Repulsion Energy =   268.9467388096 hartrees
 There are       25 alpha and       25 beta electrons
 Applying Cartesian multipole field
    Component          Value
    ---------          -----
     (2,0,0)        1.00000E-11
     (0,2,0)        2.00000E-11
     (0,0,2)       -3.00000E-11
 Nucleus-field energy     =     0.0000000076 hartrees
 Requested basis set is 6-311++G(d,p)
 There are 72 shells and 196 basis functions
 A cutoff of  1.0D-11 yielded   2495 shell pairs
 There are     18913 function pairs (     20313 Cartesian)
 Smallest overlap matrix eigenvalue = 2.04E-06

 Q-Chem warning in module /home/taweetham/qchem/stvman/mkSTV.C, line 257:

 Overlap eigenvalue is smaller than square root of threshold

 Guess MOs from SCF MO coefficient file
 Reading MOs from coefficient file
 Reading MOs from coefficient file
 A restricted hybrid HF-DFT SCF calculation will be
 performed using Pulay DIIS extrapolation
 Exchange:     0.2000 Hartree-Fock + 0.0800 Slater + 0.7200 B88
 Correlation:  0.1900 VWN1RPA + 0.8100 LYP
 Using SG-1 standard quadrature grid
 SCF converges when DIIS error is below 1.0E-08
 Geometry optimization detected.  Setting ReadMinima to 0
 Setting SaveMinima to 0
 ---------------------------------------
  Cycle       Energy         DIIS Error
 ---------------------------------------
    1    -307.5292763207      2.57E-05
    2    -307.5296388517      9.63E-06
    3    -307.5296378050      1.85E-05
    4    -307.5296390485      1.82E-06
    5    -307.5296390322      5.96E-07
    6    -307.5296390891      1.97E-07
    7    -307.5296390960      5.00E-08
    8    -307.5296390921      1.24E-08
    9    -307.5296390927      3.94E-09 Convergence criterion met
 ---------------------------------------
 SCF time:  CPU 77.21 s  wall 77.29 s
 SCF   energy in the final basis set = -307.5296390927
 Total energy in the final basis set = -307.5296390927

 --------------------------------------------------------------

                    Orbital Energies (a.u.)
 --------------------------------------------------------------

 Alpha MOs
 -- Occupied --
-19.107 -10.263 -10.211 -10.205 -10.196 -10.196 -10.189  -1.041
 -0.862  -0.778  -0.743  -0.638  -0.598  -0.528  -0.484  -0.481
 -0.467  -0.446  -0.425  -0.383  -0.377  -0.376  -0.344  -0.256
 -0.252
 -- Virtual --
 -0.088  -0.015  -0.006   0.003   0.012   0.026   0.031   0.037
  0.060   0.067   0.074   0.078   0.087   0.094   0.100   0.110
  0.114   0.118   0.124   0.128   0.130   0.135   0.138   0.145
  0.147   0.152   0.176   0.181   0.191   0.198   0.205   0.213
  0.219   0.236   0.240   0.253   0.259   0.262   0.301   0.305
  0.310   0.319   0.331   0.339   0.347   0.373   0.393   0.425
  0.463   0.480   0.500   0.508   0.517   0.528   0.539   0.554
  0.555   0.567   0.595   0.598   0.599   0.644   0.650   0.656
  0.675   0.716   0.728   0.753   0.771   0.797   0.815   0.836
  0.852   0.860   0.872   0.893   0.919   0.924   0.980   0.995
  1.014   1.074   1.083   1.118   1.197   1.217   1.227   1.284
  1.347   1.381   1.421   1.423   1.433   1.496   1.541   1.544
  1.575   1.612   1.618   1.626   1.646   1.662   1.713   1.717
  1.727   1.790   1.827   1.840   1.873   1.889   1.907   1.923
  1.936   1.979   2.004   2.036   2.064   2.151   2.206   2.226
  2.278   2.334   2.376   2.426   2.472   2.522   2.532   2.540
  2.569   2.652   2.657   2.676   2.698   2.712   2.747   2.765
  2.794   2.805   2.831   2.884   2.896   2.913   2.939   3.001
  3.010   3.162   3.226   3.283   3.353   3.400   3.483   3.503
  3.575   3.710   3.774   3.957   4.000   4.062   4.115   4.195
  4.692   5.060   5.216   5.745  23.641  23.810  23.862  23.907
 24.184  24.220  50.009
 --------------------------------------------------------------

          Ground-State Mulliken Net Atomic Charges

     Atom                 Charge (a.u.)
  ----------------------------------------
      1 H                     0.197787
      2 C                     0.232647
      3 C                    -0.383309
      4 H                     0.160778
      5 C                    -0.094846
      6 H                     0.184805
      7 C                     0.121460
      8 H                     0.201588
      9 C                    -0.158645
     10 C                    -0.549029
     11 H                     0.186421
     12 O                    -0.286106
     13 H                     0.186449
  ----------------------------------------
  Sum of atomic charges =     0.000000

 -----------------------------------------------------------------
                    Cartesian Multipole Moments
 -----------------------------------------------------------------
    Charge (ESU x 10^10)
                 0.0000
    Dipole Moment (Debye)
         X      -3.8441      Y      -0.4327      Z      -0.0004
       Tot       3.8684
    Quadrupole Moments (Debye-Ang)
        XX     -48.5384     XY      -0.6302     YY     -35.4137
        XZ      -0.0015     YZ       0.0001     ZZ     -42.7169
    Octopole Moments (Debye-Ang^2)
       XXX     -29.5494    XXY       1.8295    XYY      -0.2844
       YYY       0.2414    XXZ      -0.0007    XYZ       0.0001
       YYZ       0.0018    XZZ       6.5711    YZZ      -2.8864
       ZZZ       0.0024
    Hexadecapole Moments (Debye-Ang^3)
      XXXX    -563.9281   XXXY      -2.2385   XXYY    -131.2474
      XYYY       1.2167   YYYY    -297.6306   XXXZ      -0.0083
      XXYZ      -0.0009   XYYZ      -0.0010   YYYZ      -0.0003
      XXZZ    -100.4968   XYZZ      -2.5770   YYZZ     -65.1389
      XZZZ      -0.0010   YZZZ      -0.0003   ZZZZ     -54.4911
 -----------------------------------------------------------------
 Calculating analytic gradient of the SCF energy
 Gradient of SCF Energy
            1           2           3           4           5           6
    1  -0.0000074  -0.0000620   0.0000297   0.0000145  -0.0000058   0.0000206
    2   0.0000231   0.0000383  -0.0000079   0.0000190   0.0000240  -0.0000082
    3   0.0000010   0.0000020  -0.0000004   0.0000006   0.0000017  -0.0000048
            7           8           9          10          11          12
    1   0.0000532   0.0000436  -0.0003220   0.0001146  -0.0000272   0.0001810
    2  -0.0000514  -0.0000481   0.0000605  -0.0000547   0.0000206  -0.0000254
    3   0.0000308   0.0000002  -0.0000887   0.0000242   0.0000164   0.0000317
           13
    1  -0.0000327
    2   0.0000101
    3  -0.0000146
 Max gradient component =       3.220E-04
 RMS gradient           =       6.950E-05
 Gradient time:  CPU 37.10 s  wall 37.10 s
 Geometry Optimization Parameters
   NAtoms,    NIC,     NZ,  NCons,   NDum,   NFix, NCnnct, MaxDiis
       13      88       0       0       0       0       0       0

 Cartesian Hessian Update
 Hessian Updated using BFGS Update


** GEOMETRY OPTIMIZATION IN DELOCALIZED INTERNAL COORDINATES **
   Searching for a Minimum

   Optimization Cycle:   3

                       Coordinates (Angstroms)
     ATOM                X               Y               Z
      1  H        -1.7950148627   -2.0654727391    0.0000832658
      2  C        -1.2110577287   -1.1503158016    0.0000086451
      3  C        -1.8166079534    0.0469841928    0.0000064853
      4  H        -2.8979543264    0.1222285281    0.0000760902
      5  C        -1.0339971493    1.2747697610   -0.0000051252
      6  H        -1.5708679847    2.2187278343    0.0000589388
      7  C         0.3170562771    1.2783613544   -0.0000532033
      8  H         0.8909097616    2.1978612246    0.0000090310
      9  C         1.0815018325    0.0252984361   -0.0002314022
     10  C         0.2803940852   -1.2772635534   -0.0000776502
     11  H         0.6108512582   -1.8644445061   -0.8669316552
     12  O         2.3020418065    0.0041533337    0.0001747124
     13  H         0.6109788607   -1.8644039333    0.8667544785
   Point Group: c1    Number of degrees of freedom:    33


   Energy is   -307.529639093

 Hessian Updated using BFGS Update

 32 Hessian modes will be used to form the next step
  Hessian Eigenvalues:
     0.007370    0.009243    0.016450    0.017141    0.019815    0.021885
     0.022411    0.025047    0.041214    0.064211    0.106614    0.118114
     0.145571    0.159982    0.160061    0.210896    0.220032    0.226155
     0.250686    0.283929    0.310827    0.334136    0.336311    0.339568
     0.350286    0.350811    0.352107    0.352742    0.373935    0.524324
     0.578234    0.859541

 Minimum Search - Taking Simple RFO Step
 Searching for Lamda that Minimizes Along All modes
 Value Taken    Lamda =   0.00000000
 Step Taken.  Stepsize is  0.005095

                             Maximum     Tolerance    Cnvgd?
         Gradient           0.000099      0.000300     YES
         Displacement       0.002583      0.001200      NO
         Energy change     -0.000001      0.000001      NO


 New Cartesian Coordinates Obtained by Inverse Iteration

 Displacement from previous Coordinates is:  0.003105
 ----------------------------------------------------------------
             Standard Nuclear Orientation (Angstroms)
    I     Atom           X                Y                Z
 ----------------------------------------------------------------
    1      H      -1.7950442003    -2.0655500989    -0.0000785234
    2      C      -1.2110821669    -1.1503639037     0.0000649538
    3      C      -1.8167068179     0.0469866451     0.0001285937
    4      H      -2.8980728516     0.1222668143     0.0000568403
    5      C      -1.0339568307     1.2747538848     0.0000084491
    6      H      -1.5707703878     2.2187963380    -0.0002117264
    7      C       0.3171337987     1.2784488970     0.0000543286
    8      H       0.8904759935     2.1983036648    -0.0002278377
    9      C       1.0818931812     0.0252013964     0.0007775455
   10      C       0.2803297347    -1.2772221685     0.0000827985
   11      H       0.6109231633    -1.8641766148    -0.8669405988
   12      O       2.3022437484     0.0039172968    -0.0004809100
   13      H       0.6108675120    -1.8648780196     0.8666386978
 ----------------------------------------------------------------
 Molecular Point Group                 C1    NOp =  1
 Largest Abelian Subgroup              C1    NOp =  1
 Nuclear Repulsion Energy =   268.9349847676 hartrees
 There are       25 alpha and       25 beta electrons
 Applying Cartesian multipole field
    Component          Value
    ---------          -----
     (2,0,0)        1.00000E-11
     (0,2,0)        2.00000E-11
     (0,0,2)       -3.00000E-11
 Nucleus-field energy     =     0.0000000076 hartrees
 Requested basis set is 6-311++G(d,p)
 There are 72 shells and 196 basis functions
 A cutoff of  1.0D-11 yielded   2495 shell pairs
 There are     18913 function pairs (     20313 Cartesian)
 Smallest overlap matrix eigenvalue = 2.04E-06

 Q-Chem warning in module /home/taweetham/qchem/stvman/mkSTV.C, line 257:

 Overlap eigenvalue is smaller than square root of threshold

 Guess MOs from SCF MO coefficient file
 Reading MOs from coefficient file
 Reading MOs from coefficient file
 A restricted hybrid HF-DFT SCF calculation will be
 performed using Pulay DIIS extrapolation
 Exchange:     0.2000 Hartree-Fock + 0.0800 Slater + 0.7200 B88
 Correlation:  0.1900 VWN1RPA + 0.8100 LYP
 Using SG-1 standard quadrature grid
 SCF converges when DIIS error is below 1.0E-08
 Geometry optimization detected.  Setting ReadMinima to 0
 Setting SaveMinima to 0
 ---------------------------------------
  Cycle       Energy         DIIS Error
 ---------------------------------------
    1    -307.5295726882      2.85E-05
    2    -307.5296390107      5.01E-06
    3    -307.5296386136      1.10E-05
    4    -307.5296389300      9.19E-07
    5    -307.5296389016      4.14E-07
    6    -307.5296389067      1.20E-07
    7    -307.5296388990      9.36E-08
    8    -307.5296388991      1.07E-08
    9    -307.5296389012      3.77E-09 Convergence criterion met
 ---------------------------------------
 SCF time:  CPU 76.42 s  wall 76.47 s
 SCF   energy in the final basis set = -307.5296389012
 Total energy in the final basis set = -307.5296389012

 --------------------------------------------------------------

                    Orbital Energies (a.u.)
 --------------------------------------------------------------

 Alpha MOs
 -- Occupied --
-19.107 -10.263 -10.211 -10.205 -10.196 -10.196 -10.189  -1.041
 -0.862  -0.778  -0.743  -0.638  -0.598  -0.528  -0.484  -0.481
 -0.467  -0.446  -0.425  -0.383  -0.377  -0.376  -0.344  -0.256
 -0.252
 -- Virtual --
 -0.088  -0.015  -0.006   0.003   0.012   0.026   0.031   0.037
  0.060   0.067   0.074   0.078   0.087   0.094   0.100   0.110
  0.114   0.118   0.124   0.128   0.130   0.135   0.138   0.145
  0.147   0.152   0.176   0.181   0.191   0.198   0.205   0.213
  0.219   0.236   0.240   0.253   0.259   0.262   0.301   0.305
  0.310   0.319   0.331   0.339   0.347   0.373   0.393   0.425
  0.463   0.480   0.500   0.508   0.517   0.528   0.539   0.554
  0.555   0.567   0.595   0.598   0.599   0.644   0.650   0.656
  0.675   0.716   0.728   0.753   0.771   0.797   0.815   0.836
  0.852   0.860   0.872   0.893   0.919   0.924   0.980   0.995
  1.014   1.074   1.083   1.118   1.197   1.216   1.227   1.284
  1.347   1.381   1.421   1.423   1.433   1.496   1.541   1.544
  1.575   1.612   1.618   1.626   1.646   1.662   1.713   1.717
  1.727   1.790   1.827   1.840   1.873   1.889   1.907   1.923
  1.936   1.979   2.004   2.036   2.064   2.151   2.206   2.226
  2.278   2.334   2.376   2.426   2.471   2.522   2.532   2.540
  2.569   2.652   2.657   2.676   2.698   2.712   2.747   2.765
  2.794   2.805   2.831   2.884   2.896   2.913   2.938   3.001
  3.010   3.162   3.226   3.283   3.353   3.399   3.483   3.503
  3.575   3.710   3.773   3.957   4.000   4.061   4.115   4.195
  4.692   5.060   5.216   5.745  23.641  23.810  23.861  23.907
 24.184  24.220  50.009
 --------------------------------------------------------------

          Ground-State Mulliken Net Atomic Charges

     Atom                 Charge (a.u.)
  ----------------------------------------
      1 H                     0.197802
      2 C                     0.232460
      3 C                    -0.383225
      4 H                     0.160789
      5 C                    -0.094796
      6 H                     0.184784
      7 C                     0.121575
      8 H                     0.201564
      9 C                    -0.158961
     10 C                    -0.548851
     11 H                     0.186482
     12 O                    -0.285979
     13 H                     0.186356
  ----------------------------------------
  Sum of atomic charges =     0.000000

 -----------------------------------------------------------------
                    Cartesian Multipole Moments
 -----------------------------------------------------------------
    Charge (ESU x 10^10)
                -0.0000
    Dipole Moment (Debye)
         X      -3.8426      Y      -0.4326      Z       0.0010
       Tot       3.8669
    Quadrupole Moments (Debye-Ang)
        XX     -48.5364     XY      -0.6291     YY     -35.4143
        XZ       0.0037     YZ      -0.0003     ZZ     -42.7185
    Octopole Moments (Debye-Ang^2)
       XXX     -29.5510    XXY       1.8305    XYY      -0.2861
       YYY       0.2468    XXZ       0.0029    XYZ      -0.0005
       YYZ      -0.0062    XZZ       6.5710    YZZ      -2.8853
       ZZZ      -0.0092
    Hexadecapole Moments (Debye-Ang^3)
      XXXX    -563.9814   XXXY      -2.2258   XXYY    -131.2657
      XYYY       1.2259   YYYY    -297.6487   XXXZ       0.0249
      XXYZ       0.0018   XYYZ       0.0046   YYYZ      -0.0029
      XXZZ    -100.5068   XYZZ      -2.5746   YYZZ     -65.1474
      XZZZ       0.0105   YZZZ       0.0045   ZZZZ     -54.4952
 -----------------------------------------------------------------
 Calculating analytic gradient of the SCF energy
 Gradient of SCF Energy
            1           2           3           4           5           6
    1  -0.0000227  -0.0000023  -0.0000371  -0.0000036  -0.0000053   0.0000124
    2   0.0000102  -0.0000503   0.0000315   0.0000205   0.0000388   0.0000197
    3  -0.0000033  -0.0000070   0.0000012  -0.0000020  -0.0000057   0.0000168
            7           8           9          10          11          12
    1   0.0000257   0.0000114   0.0000492   0.0000144  -0.0000258  -0.0000101
    2   0.0000278  -0.0000045  -0.0000657   0.0000047  -0.0000229  -0.0000235
    3  -0.0001088  -0.0000009   0.0003112  -0.0000835   0.0000015  -0.0001105
           13
    1  -0.0000062
    2   0.0000137
    3  -0.0000090
 Max gradient component =       3.112E-04
 RMS gradient           =       6.139E-05
 Gradient time:  CPU 36.95 s  wall 36.95 s
 Geometry Optimization Parameters
   NAtoms,    NIC,     NZ,  NCons,   NDum,   NFix, NCnnct, MaxDiis
       13      88       0       0       0       0       0       0

 Cartesian Hessian Update
 Hessian Updated using BFGS Update


** GEOMETRY OPTIMIZATION IN DELOCALIZED INTERNAL COORDINATES **
   Searching for a Minimum

   Optimization Cycle:   4

                       Coordinates (Angstroms)
     ATOM                X               Y               Z
      1  H        -1.7950442003   -2.0655500989   -0.0000785234
      2  C        -1.2110821669   -1.1503639037    0.0000649538
      3  C        -1.8167068179    0.0469866451    0.0001285937
      4  H        -2.8980728516    0.1222668143    0.0000568403
      5  C        -1.0339568307    1.2747538848    0.0000084491
      6  H        -1.5707703878    2.2187963380   -0.0002117264
      7  C         0.3171337987    1.2784488970    0.0000543286
      8  H         0.8904759935    2.1983036648   -0.0002278377
      9  C         1.0818931812    0.0252013964    0.0007775455
     10  C         0.2803297347   -1.2772221685    0.0000827985
     11  H         0.6109231633   -1.8641766148   -0.8669405988
     12  O         2.3022437484    0.0039172968   -0.0004809100
     13  H         0.6108675120   -1.8648780196    0.8666386978
   Point Group: c1    Number of degrees of freedom:    33


   Energy is   -307.529638901

 Hessian Updated using BFGS Update

 33 Hessian modes will be used to form the next step
  Hessian Eigenvalues:
     0.007417    0.015057    0.017033    0.019376    0.021876    0.022356
     0.023978    0.033353    0.041745    0.062499    0.106265    0.120616
     0.133412    0.159955    0.160000    0.160075    0.202099    0.219992
     0.225386    0.250673    0.277354    0.307013    0.331884    0.336626
     0.341072    0.350222    0.350642    0.351831    0.352748    0.377309
     0.523966    0.586218    0.828293

 Minimum Search - Taking Simple RFO Step
 Searching for Lamda that Minimizes Along All modes
 Value Taken    Lamda =   0.00000000
 Step Taken.  Stepsize is  0.004121

                             Maximum     Tolerance    Cnvgd?
         Gradient           0.000076      0.000300     YES
         Displacement       0.002160      0.001200      NO
         Energy change      0.000000      0.000001     YES


                       Distance Matrix (Angstroms)
             H (  1)   C (  2)   C (  3)   H (  4)   C (  5)   H (  6)
   C (  2)  1.085623
   C (  3)  2.112648  1.341801
   H (  4)  2.450146  2.113179  1.083983
   C (  5)  3.425914  2.431578  1.456060  2.191610
   H (  6)  4.290212  3.388306  2.185690  2.481364  1.085995
   C (  7)  3.955202  2.869595  2.463691  3.416769  1.351096  2.109131
   H (  8)  5.039094  3.953495  3.457890  4.320073  2.134569  2.461332
   C (  9)  3.556404  2.576760  2.898682  3.981150  2.457276  3.442163
   C ( 10)  2.220054  1.496797  2.480139  3.472868  2.870528  3.955846
   H ( 11)  2.565284  2.140311  3.209009  4.124402  3.648303  4.709742
   O ( 12)  4.590258  3.698084  4.119176  5.201663  3.570050  4.461606
   H ( 13)  2.565128  2.140323  3.209234  4.124606  3.648806  4.710347
             C (  7)   H (  8)   C (  9)   C ( 10)   H ( 11)   O ( 12)
   H (  8)  1.083907
   C (  9)  1.468158  2.181517
   C ( 10)  2.555936  3.528677  1.529317
   H ( 11)  3.273238  4.163302  2.131783  1.097970
   O ( 12)  2.359045  2.609295  1.220537  2.393628  2.664788
   H ( 13)  3.273798  4.164023  2.131662  1.097959  1.733579  2.665529


 Final energy is   -307.52963890123863     


 ******************************
 **  OPTIMIZATION CONVERGED  **
 ******************************

                       Coordinates (Angstroms)
     ATOM                X               Y               Z
      1  H        -1.7950442003   -2.0655500989   -0.0000785234
      2  C        -1.2110821669   -1.1503639037    0.0000649538
      3  C        -1.8167068179    0.0469866451    0.0001285937
      4  H        -2.8980728516    0.1222668143    0.0000568403
      5  C        -1.0339568307    1.2747538848    0.0000084491
      6  H        -1.5707703878    2.2187963380   -0.0002117264
      7  C         0.3171337987    1.2784488970    0.0000543286
      8  H         0.8904759935    2.1983036648   -0.0002278377
      9  C         1.0818931812    0.0252013964    0.0007775455
     10  C         0.2803297347   -1.2772221685    0.0000827985
     11  H         0.6109231633   -1.8641766148   -0.8669405988
     12  O         2.3022437484    0.0039172968   -0.0004809100
     13  H         0.6108675120   -1.8648780196    0.8666386978

Z-matrix Print:
$molecule
0 1
C 
O  1 1.220537
C  1 1.468158 2 122.391601
H  3 1.083907 1 116.672397 2 -0.085354 0
C  3 1.351096 1 121.235769 2 179.926975 0
H  5 1.085995 3 119.467288 1 179.980414 0
C  5 1.456060 3 122.675810 1 -0.024965 0
H  7 1.083983 5 118.536848 3 -179.998456 0
C  7 1.341801 5 120.650417 3 -0.011304 0
H  9 1.085623 7 120.628399 5 -179.985703 0
C  9 1.496797 7 121.692296 5 0.009586 0
H  11 1.097959 9 110.202295 7 122.753061 0
H  11 1.097970 9 110.200719 7 -122.713054 0
$end


 --------------------------------------------------------------

                    Orbital Energies (a.u.)
 --------------------------------------------------------------

 Alpha MOs
 -- Occupied --
-19.107 -10.263 -10.211 -10.205 -10.196 -10.196 -10.189  -1.041
 -0.862  -0.778  -0.743  -0.638  -0.598  -0.528  -0.484  -0.481
 -0.467  -0.446  -0.425  -0.383  -0.377  -0.376  -0.344  -0.256
 -0.252
 -- Virtual --
 -0.088  -0.015  -0.006   0.003   0.012   0.026   0.031   0.037
  0.060   0.067   0.074   0.078   0.087   0.094   0.100   0.110
  0.114   0.118   0.124   0.128   0.130   0.135   0.138   0.145
  0.147   0.152   0.176   0.181   0.191   0.198   0.205   0.213
  0.219   0.236   0.240   0.253   0.259   0.262   0.301   0.305
  0.310   0.319   0.331   0.339   0.347   0.373   0.393   0.425
  0.463   0.480   0.500   0.508   0.517   0.528   0.539   0.554
  0.555   0.567   0.595   0.598   0.599   0.644   0.650   0.656
  0.675   0.716   0.728   0.753   0.771   0.797   0.815   0.836
  0.852   0.860   0.872   0.893   0.919   0.924   0.980   0.995
  1.014   1.074   1.083   1.118   1.197   1.216   1.227   1.284
  1.347   1.381   1.421   1.423   1.433   1.496   1.541   1.544
  1.575   1.612   1.618   1.626   1.646   1.662   1.713   1.717
  1.727   1.790   1.827   1.840   1.873   1.889   1.907   1.923
  1.936   1.979   2.004   2.036   2.064   2.151   2.206   2.226
  2.278   2.334   2.376   2.426   2.471   2.522   2.532   2.540
  2.569   2.652   2.657   2.676   2.698   2.712   2.747   2.765
  2.794   2.805   2.831   2.884   2.896   2.913   2.938   3.001
  3.010   3.162   3.226   3.283   3.353   3.399   3.483   3.503
  3.575   3.710   3.773   3.957   4.000   4.061   4.115   4.195
  4.692   5.060   5.216   5.745  23.641  23.810  23.861  23.907
 24.184  24.220  50.009
 --------------------------------------------------------------

          Ground-State Mulliken Net Atomic Charges

     Atom                 Charge (a.u.)
  ----------------------------------------
      1 H                     0.197802
      2 C                     0.232460
      3 C                    -0.383225
      4 H                     0.160789
      5 C                    -0.094796
      6 H                     0.184784
      7 C                     0.121575
      8 H                     0.201564
      9 C                    -0.158961
     10 C                    -0.548851
     11 H                     0.186482
     12 O                    -0.285979
     13 H                     0.186356
  ----------------------------------------
  Sum of atomic charges =     0.000000

 -----------------------------------------------------------------
                    Cartesian Multipole Moments
 -----------------------------------------------------------------
    Charge (ESU x 10^10)
                -0.0000
    Dipole Moment (Debye)
         X      -3.8426      Y      -0.4326      Z       0.0010
       Tot       3.8669
    Quadrupole Moments (Debye-Ang)
        XX     -48.5364     XY      -0.6291     YY     -35.4143
        XZ       0.0037     YZ      -0.0003     ZZ     -42.7185
    Octopole Moments (Debye-Ang^2)
       XXX     -29.5510    XXY       1.8305    XYY      -0.2861
       YYY       0.2468    XXZ       0.0029    XYZ      -0.0005
       YYZ      -0.0062    XZZ       6.5710    YZZ      -2.8853
       ZZZ      -0.0092
    Hexadecapole Moments (Debye-Ang^3)
      XXXX    -563.9814   XXXY      -2.2258   XXYY    -131.2657
      XYYY       1.2259   YYYY    -297.6487   XXXZ       0.0249
      XXYZ       0.0018   XYYZ       0.0046   YYYZ      -0.0029
      XXZZ    -100.5068   XYZZ      -2.5746   YYZZ     -65.1474
      XZZZ       0.0105   YZZZ       0.0045   ZZZZ     -54.4952
 -----------------------------------------------------------------
Archival summary:
1\1\pikachu\OPT\ProcedureUnspecified\BasisUnspecified\166\cher\WedDec1411:05:182016WedDec1411:05:182016\0\\#,OPT,ProcedureUnspecified,BasisUnspecified,\\0,1\C\O,1,1.22054\C,1,1.46816,2,122.392\H,3,1.08391,1,116.672,2,-0.0853536,0\C,3,1.3511,1,121.236,2,179.927,0\H,5,1.08599,3,119.467,1,179.98,0\C,5,1.45606,3,122.676,1,-0.0249645,0\H,7,1.08398,5,118.537,3,-179.998,0\C,7,1.3418,5,120.65,3,-0.011304,0\H,9,1.08562,7,120.628,5,-179.986,0\C,9,1.4968,7,121.692,5,0.00958638,0\H,11,1.09796,9,110.202,7,122.753,0\H,11,1.09797,9,110.201,7,-122.713,0\\\@

 Total job time:  513.99s(wall), 513.61s(cpu) 
 Wed Dec 14 11:05:18 2016

        *************************************************************
        *                                                           *
        *  Thank you very much for using Q-Chem.  Have a nice day.  *
        *                                                           *
        *************************************************************


 
User input: 2 of 3 
 
pikachu 127.0.1
Q-Chem Developer Version! Running on 127.0.1.*
                  Welcome to Q-Chem
     A Quantum Leap Into The Future Of Chemistry


 Q-Chem 4.4, Q-Chem, Inc., Pleasanton, CA (2016)

 Y. Shao,  Z. Gan,  E. Epifanovsky,  A. T. B. Gilbert,  M. Wormit,  
 J. Kussmann,  A. W. Lange,  A. Behn,  J. Deng,  X. Feng,  D. Ghosh,  
 M. Goldey,  P. R. Horn,  L. D. Jacobson,  I. Kaliman,  F. Rob,  
 R. Z. Khaliullin,  T. Kus,  A. Landau,  J. Liu,  E. I. Proynov,  Y. M. Rhee,  
 R. M. Richard,  M. A. Rohrdanz,  R. P. Steele,  E. J. Sundstrom,  
 H. L. Woodcock III,  P. M. Zimmerman,  D. Zuev,  B. Albrecht,  E. Alguire,  
 B. Austin,  S. A. Baeppler,  G. J. O. Beran,  Y. A. Bernard,  E. Berquist,  
 K. Brandhorst,  K. B. Bravaya,  S. T. Brown,  D. Casanova,  C.-M. Chang,  
 Y. Chen,  S. H. Chien,  K. D. Closser,  M. P. Coons,  D. L. Crittenden,  
 S. Dasgupta,  M. Diedenhofen,  R. A. DiStasio Jr.,  H. Do,  A. D. Dutoi,  
 R. G. Edgar,  P.-T. Fang,  S. Fatehi,  Q. Feng,  L. Fusti-Molnar,  
 A. Ghysels,  A. Golubeva-Zadorozhnaya,  J. Gomes,  A. Gunina,  
 M. W. D. Hanson-Heine,  P. H. P. Harbach,  A. W. Hauser,  J. E. Herr,  
 E. G. Hohenstein,  Z. C. Holden,  K. Hui,  T.-C. Jagau,  H. Ji,  B. Kaduk,  
 K. Khistyaev,  Jaehoon Kim,  Jihan Kim,  R. A. King,  P. Klunzinger,  
 K. Koh,  D. Kosenkov,  T. Kowalczyk,  C. M. Krauter,  A. Kunitsa,  
 K. U. Lao,  A. Laurent,  K. V. Lawler,  J. Lee,  D. Lefrancois,  S. Lehtola,  
 S. V. Levchenko,  C. Y. Lin,  Y.-S. Lin,  F. Liu,  E. Livshits,  
 R. C. Lochan,  A. Luenser,  P. Manohar,  S. F. Manzer,  S.-P. Mao,  Y. Mao,  
 N. Mardirossian,  A. V. Marenich,  L. A. Martinez-Martinez,  S. A. Maurer,  
 N. J. Mayhall,  J.-M. Mewes,  A. F. Morrison,  K. Nanda,  T. S. Nguyen-Beck,  
 C. M. Oana,  R. Olivares-Amaya,  D. P. O'Neill,  J. A. Parkhill,  
 T. M. Perrine,  R. Peverati,  P. A. Pieniazek,  F. Plasser,  A. Prociuk,  
 D. R. Rehn,  E. Rosta,  N. J. Russ,  N. Sergueev,  S. M. Sharada,  
 S. Sharma,  D. W. Small,  A. Sodt,  T. Stauch,  T. Stein,  D. Stuck,  
 Y.-C. Su,  A. J. W. Thom,  T. Tsuchimochi,  L. Vogt,  O. Vydrov,  T. Wang,  
 M. A. Watson,  J. Wenzel,  A. White,  C. F. Williams,  V. Vanovschi,  
 K. Yao,  S. Yeganeh,  S. R. Yost,  Z.-Q. You,  I. Y. Zhang,  X. Zhang,  
 Y. Zhao,  B. R. Brooks,  G. K. L. Chan,  D. M. Chipman,  C. J. Cramer,  
 W. A. Goddard III,  M. S. Gordon,  W. J. Hehre,  A. Klamt,  
 H. F. Schaefer III,  M. W. Schmidt,  C. D. Sherrill,  D. G. Truhlar,  
 A. Warshel,  X. Xu,  A. Aspuru-Guzik,  R. Baer,  A. T. Bell,  N. A. Besley,  
 J.-D. Chai,  A. Dreuw,  B. D. Dunietz,  T. R. Furlani,  S. R. Gwaltney,  
 C.-P. Hsu,  Y. Jung,  J. Kong,  D. S. Lambrecht,  W. Liang,  C. Ochsenfeld,  
 V. A. Rassolov,  L. V. Slipchenko,  J. E. Subotnik,  T. Van Voorhis,  
 J. M. Herbert,  A. I. Krylov,  P. M. W. Gill,  M. Head-Gordon

 Contributors to earlier versions of Q-Chem not listed above: 
 R. D. Adamson,  J. Baker,  E. F. C. Byrd,  A. K. Chakraborty,  C.-L. Cheng,  
 H. Dachsel,  R. J. Doerksen,  G. Hawkins,  A. Heyden,  S. Hirata,  
 G. Kedziora,  F. J. Keil,  C. Kelley,  P. P. Korambath,  W. Kurlancheek,  
 A. M. Lee,  M. S. Lee,  D. Liotard,  I. Lotan,  P. E. Maslen,  N. Nair,  
 D. Neuhauser,  R. Olson,  B. Peters,  J. Ritchie,  N. E. Schultz,  
 N. Shenvi,  A. C. Simmonett,  K. S. Thanthiriwatte,  Q. Wu,  W. Zhang

 Please cite Q-Chem as follows:
 Y. Shao et al., Mol. Phys. 113, 184-215 (2015)
 DOI: 10.1080/00268976.2014.952696

 Q-Chem 4.4.2 for Intel X86 EM64T Linux

 Parts of Q-Chem use Armadillo 5.200.1 (Boston Tea Smuggler).
 http://arma.sourceforge.net/

 Q-Chem begins on Wed Dec 14 11:05:18 2016  


Host: 0

     Scratch files written to /scratch/cher/qchem10239//
The previous job contains 0 fragments, simply inherited here
FILE_GEOM_ORG=        593

Checking the input file for inconsistencies... 	...done.

--------------------------------------------------------------
User input:
--------------------------------------------------------------

$molecule
   read
$end

$rem
   BASIS 6-311++G**
   JOB_TYPE FREQUENCY
   METHOD B3LYP
$end

--------------------------------------------------------------
 ----------------------------------------------------------------
             Standard Nuclear Orientation (Angstroms)
    I     Atom           X                Y                Z
 ----------------------------------------------------------------
    1      H      -1.7947957250    -2.0645377892    -0.0002690427
    2      C      -1.2106955689    -1.1494397521    -0.0000715664
    3      C      -1.8161394873     0.0480021951    -0.0000145134
    4      H      -2.8974941402     0.1234455881    -0.0001455130
    5      C      -1.0332041841     1.2756512738    -0.0000622530
    6      H      -1.5698752280     2.2197747485    -0.0002909666
    7      C       0.3178869828     1.2791423494     0.0000599008
    8      H       0.8913680291     2.1989105718    -0.0001687578
    9      C       1.0824571492     0.0257794128     0.0007973915
   10      C       0.2806971643    -1.2765231318     0.0000274599
   11      H       0.6112508888    -1.8635075187    -0.8669908059
   12      O       2.3028045590     0.0043111409    -0.0003927373
   13      H       0.6110973676    -1.8642488099     0.8665884682
 ----------------------------------------------------------------
 Molecular Point Group                 C1    NOp =  1
 Largest Abelian Subgroup              C1    NOp =  1
 Nuclear Repulsion Energy =   268.9349847676 hartrees
 There are       25 alpha and       25 beta electrons
 Requested basis set is 6-311++G(d,p)
 There are 72 shells and 196 basis functions

 Total QAlloc Memory Limit   2000 MB
 Mega-Array Size        61 MB
 MEM_STATIC part        62 MB

                       Distance Matrix (Angstroms)
             H (  1)   C (  2)   C (  3)   H (  4)   C (  5)   H (  6)
   C (  2)  1.085623
   C (  3)  2.112648  1.341801
   H (  4)  2.450146  2.113179  1.083983
   C (  5)  3.425914  2.431578  1.456060  2.191610
   H (  6)  4.290212  3.388306  2.185690  2.481364  1.085995
   C (  7)  3.955202  2.869595  2.463691  3.416769  1.351096  2.109131
   H (  8)  5.039094  3.953495  3.457890  4.320073  2.134569  2.461332
   C (  9)  3.556404  2.576760  2.898682  3.981150  2.457276  3.442163
   C ( 10)  2.220054  1.496797  2.480139  3.472868  2.870528  3.955846
   H ( 11)  2.565284  2.140311  3.209009  4.124402  3.648303  4.709742
   O ( 12)  4.590258  3.698084  4.119176  5.201663  3.570050  4.461606
   H ( 13)  2.565128  2.140323  3.209234  4.124606  3.648806  4.710347
             C (  7)   H (  8)   C (  9)   C ( 10)   H ( 11)   O ( 12)
   H (  8)  1.083907
   C (  9)  1.468158  2.181517
   C ( 10)  2.555936  3.528677  1.529317
   H ( 11)  3.273238  4.163302  2.131783  1.097970
   O ( 12)  2.359045  2.609295  1.220537  2.393628  2.664788
   H ( 13)  3.273798  4.164023  2.131662  1.097959  1.733579  2.665529


 A cutoff of  1.0D-11 yielded   2495 shell pairs
 There are     18913 function pairs (     20313 Cartesian)

 -------------------------------------------------------
 OpenMP Integral Computing Module                       
 Release: version 1.0, May 2013, Q-Chem Inc. Pittsburgh 
 -------------------------------------------------------
 Integral Job Info:
 Integral job number is                      11
 Integral operator is                         1
 short-range coefficients                     0
 long-range coefficients              100000000
 Omega coefficients                           0
 if combine SR and LR in K                    0
 Integral screening is                        0
 Integral computing path is                   2
 max size of driver memory is            800000
 size of driver memory is                593474
 size of scratch memory is              2260544
 max col of scratch BK array               1296
 max len of scratch array in speh3          155
 max len of scratch index in speh4           18
 max int batch size is                      520
 min int batch size is                       52
 fixed nKL is                                52
 max L of basis functions is                  2
 order of int derivative is                   0
 number of shells is                         72
 number of basis is                         203
 number of cartesian basis is               203
 number of contracted shell pairs          2495
 number of primitive shell pairs           6304
 maxK2 (contraction) of shell pair           36
 max number of K2 of shell pair               1
 max number of CS2 of shell pair            408
 max number of PS2 of shell pair            858
 mem total for path MDJ                   39294
 -------------------------------------------------------
 Smallest overlap matrix eigenvalue = 2.04E-06

 Q-Chem warning in module /home/taweetham/qchem/stvman/mkSTV.C, line 257:

 Overlap eigenvalue is smaller than square root of threshold

 Guess from superposition of atomic densities
 Warning:  Energy on first SCF cycle will be non-variational
 A restricted hybrid HF-DFT SCF calculation will be
 performed using Pulay DIIS extrapolation
 Exchange:     0.2000 Hartree-Fock + 0.0800 Slater + 0.7200 B88
 Correlation:  0.1900 VWN1RPA + 0.8100 LYP
 Using SG-1 standard quadrature grid
 SCF converges when DIIS error is below 1.0E-08
 ---------------------------------------
  Cycle       Energy         DIIS Error
 ---------------------------------------
    1    -308.9547418534      4.51E-02
    2    -307.3843045722      5.70E-03
    3    -307.1979267179      9.20E-03
    4    -307.5041733013      2.46E-03
    5    -307.5288704955      4.09E-04
    6    -307.5295102889      1.59E-04
    7    -307.5296033799      8.36E-05
    8    -307.5296389319      6.72E-06
    9    -307.5296387329      3.49E-06
   10    -307.5296389332      1.11E-06
   11    -307.5296389362      5.31E-07
   12    -307.5296389357      7.73E-08
   13    -307.5296389386      3.03E-08
   14    -307.5296389404      7.61E-09 Convergence criterion met
 ---------------------------------------
 SCF time:  CPU 122.88 s  wall 122.99 s
 SCF   energy in the final basis set = -307.5296389404
 Total energy in the final basis set = -307.5296389404

 --------------------------------------------------------------

                    Orbital Energies (a.u.)
 --------------------------------------------------------------

 Alpha MOs
 -- Occupied --
-19.107 -10.263 -10.211 -10.205 -10.196 -10.196 -10.189  -1.041
 -0.862  -0.778  -0.743  -0.638  -0.598  -0.528  -0.484  -0.481
 -0.467  -0.446  -0.425  -0.383  -0.377  -0.376  -0.344  -0.256
 -0.252
 -- Virtual --
 -0.088  -0.015  -0.006   0.003   0.012   0.026   0.031   0.037
  0.060   0.067   0.074   0.078   0.087   0.094   0.100   0.110
  0.114   0.118   0.124   0.128   0.130   0.135   0.138   0.145
  0.147   0.152   0.176   0.181   0.191   0.198   0.205   0.213
  0.219   0.236   0.240   0.253   0.259   0.262   0.301   0.305
  0.310   0.319   0.331   0.339   0.347   0.373   0.393   0.425
  0.463   0.480   0.500   0.508   0.517   0.528   0.539   0.554
  0.555   0.567   0.595   0.598   0.599   0.644   0.650   0.656
  0.675   0.716   0.728   0.753   0.771   0.797   0.815   0.836
  0.852   0.860   0.872   0.893   0.919   0.924   0.980   0.995
  1.014   1.074   1.083   1.118   1.197   1.216   1.227   1.284
  1.347   1.381   1.421   1.423   1.433   1.496   1.541   1.544
  1.575   1.612   1.618   1.626   1.646   1.662   1.713   1.717
  1.727   1.790   1.827   1.840   1.873   1.889   1.907   1.923
  1.936   1.979   2.004   2.036   2.064   2.151   2.206   2.226
  2.278   2.334   2.376   2.426   2.471   2.522   2.532   2.540
  2.569   2.652   2.657   2.676   2.698   2.712   2.747   2.765
  2.794   2.805   2.831   2.884   2.896   2.913   2.938   3.001
  3.010   3.162   3.226   3.283   3.353   3.399   3.483   3.503
  3.575   3.710   3.773   3.957   4.000   4.061   4.115   4.195
  4.692   5.060   5.216   5.745  23.641  23.810  23.861  23.907
 24.184  24.220  50.009
 --------------------------------------------------------------

          Ground-State Mulliken Net Atomic Charges

     Atom                 Charge (a.u.)
  ----------------------------------------
      1 H                     0.197802
      2 C                     0.232456
      3 C                    -0.383221
      4 H                     0.160789
      5 C                    -0.094800
      6 H                     0.184783
      7 C                     0.121579
      8 H                     0.201564
      9 C                    -0.158962
     10 C                    -0.548849
     11 H                     0.186483
     12 O                    -0.285979
     13 H                     0.186356
  ----------------------------------------
  Sum of atomic charges =     0.000000

 -----------------------------------------------------------------
                    Cartesian Multipole Moments
 -----------------------------------------------------------------
    Charge (ESU x 10^10)
                -0.0000
    Dipole Moment (Debye)
         X      -3.8427      Y      -0.4321      Z       0.0008
       Tot       3.8669
    Quadrupole Moments (Debye-Ang)
        XX     -48.5409     XY      -0.6302     YY     -35.4147
        XZ       0.0035     YZ      -0.0001     ZZ     -42.7185
    Octopole Moments (Debye-Ang^2)
       XXX     -29.6318    XXY       1.7982    XYY      -0.3074
       YYY       0.1682    XXZ       0.0026    XYZ      -0.0003
       YYZ      -0.0046    XZZ       6.5466    YZZ      -2.9180
       ZZZ      -0.0029
    Hexadecapole Moments (Debye-Ang^3)
      XXXX    -564.0491   XXXY      -2.2190   XXYY    -131.2623
      XYYY       1.2399   YYYY    -297.6488   XXXZ       0.0113
      XXYZ       0.0012   XYYZ       0.0010   YYYZ      -0.0052
      XXZZ    -100.5002   XYZZ      -2.5660   YYZZ     -65.1509
      XZZZ      -0.0045   YZZZ       0.0012   ZZZZ     -54.4952
 -----------------------------------------------------------------
 Calculating MO derivatives via CPSCF
   1         3          39      0.296609    0.058850
   2         3          39      0.033965    0.007442
   3         3          39      0.002519    0.000548
   4         9          33      0.000157    0.000042
   5        40           2      0.000003    0.000002
   6        42           0      0.000000    0.000000    Roots Converged
 Calculating analytic Hessian of the SCF energy
 Polarizability Matrix (a.u.)
            1           2           3
    1 -92.3405391   0.1195372   0.0007173
    2   0.1195372 -79.0629186   0.0002041
    3   0.0007173   0.0002041 -44.0750867

 Direct stationary perturbation theory relativistic correction:

 rels  =       0.082504785676
 relv  =      -0.390014932352
 rel2e =       0.170662610508
 E_rel =      -0.136847536167

 Hessian of the SCF Energy
            1           2           3           4           5           6
    1   0.1421628   0.1335977   0.0000319  -0.1377498  -0.1282823  -0.0000269
    2   0.1335977   0.2678660   0.0000461  -0.1232004  -0.2528085  -0.0000431
    3   0.0000319   0.0000461   0.0234324  -0.0000250  -0.0000464  -0.0373400
    4  -0.1377498  -0.1232004  -0.0000250   0.5871676  -0.0452436   0.0000356
    5  -0.1282823  -0.2528085  -0.0000464  -0.0452436   0.8085603   0.0000712
    6  -0.0000269  -0.0000431  -0.0373400   0.0000356   0.0000712   0.1493314
    7   0.0110502  -0.0181645  -0.0000049  -0.1964606   0.1645019   0.0000016
    8   0.0148053  -0.0200016  -0.0000000   0.1463974  -0.4087888  -0.0000241
    9   0.0000017  -0.0000045   0.0078981   0.0000025  -0.0000191  -0.0573212
   10   0.0010072   0.0002302   0.0000012  -0.0110506  -0.0007401  -0.0000018
   11  -0.0002607   0.0009637   0.0000005   0.0315886   0.0012177   0.0000035
   12   0.0000011   0.0000012  -0.0068831   0.0000002   0.0000014   0.0037194
   13  -0.0011443   0.0045759   0.0000034   0.0272242  -0.0145116   0.0000035
   14   0.0018792  -0.0030620  -0.0000021  -0.0047397  -0.0520305  -0.0000006
   15  -0.0000007  -0.0000019   0.0102691  -0.0000012  -0.0000031   0.0064362
   16   0.0004055  -0.0008525  -0.0000001  -0.0017662  -0.0030022  -0.0000011
   17   0.0006387  -0.0011074  -0.0000012  -0.0043302  -0.0033574   0.0000001
   18  -0.0000004   0.0000005  -0.0007633  -0.0000003   0.0000025   0.0025242
   19   0.0007296   0.0001188   0.0000014  -0.0111458   0.0161268   0.0000014
   20  -0.0002474   0.0007327   0.0000028   0.0042916  -0.0053614  -0.0000012
   21   0.0000010  -0.0000007   0.0006902  -0.0000018   0.0000037   0.0014286
   22   0.0001052  -0.0001430   0.0000003  -0.0003592   0.0001147  -0.0000001
   23  -0.0001533   0.0000144  -0.0000011   0.0012231   0.0002282  -0.0000001
   24   0.0000004   0.0000003  -0.0014882  -0.0000007  -0.0000009  -0.0006673
   25  -0.0023761   0.0018807  -0.0000017  -0.0155714  -0.0283140  -0.0000147
   26   0.0075198   0.0003489   0.0000010  -0.0169227   0.0196386   0.0000108
   27  -0.0000003   0.0000011   0.0020487  -0.0000063   0.0000047  -0.0023668
   28  -0.0129151   0.0031672  -0.0000051  -0.2119223   0.0041309  -0.0000097
   29  -0.0270685   0.0062791   0.0000028  -0.0017399  -0.0918799  -0.0000108
   30  -0.0000106   0.0000027   0.0010618  -0.0000110  -0.0000167  -0.0729969
   31   0.0008011  -0.0006775  -0.0010417  -0.0116363   0.0199612   0.0260430
   32   0.0002747   0.0002270  -0.0001852   0.0053766  -0.0030963  -0.0009215
   33   0.0006249  -0.0000854   0.0004508   0.0000353   0.0016778   0.0024486
   34  -0.0028806   0.0001453  -0.0000016  -0.0050993  -0.0047354   0.0000010
   35  -0.0029780   0.0003194  -0.0000008   0.0019308  -0.0092270  -0.0000012
   36   0.0000030  -0.0000007   0.0001715   0.0000021   0.0000043   0.0023634
   37   0.0008043  -0.0006779   0.0010419  -0.0116302   0.0199941  -0.0260318
   38   0.0002749   0.0002284   0.0001838   0.0053683  -0.0030952   0.0009169
   39  -0.0006250   0.0000846   0.0004520  -0.0000294  -0.0016792   0.0024404
            7           8           9          10          11          12
    1   0.0110502   0.0148053   0.0000017   0.0010072  -0.0002607   0.0000011
    2  -0.0181645  -0.0200016  -0.0000045   0.0002302   0.0009637   0.0000012
    3  -0.0000049  -0.0000000   0.0078981   0.0000012   0.0000005  -0.0068831
    4  -0.1964606   0.1463974   0.0000025  -0.0110506   0.0315886   0.0000002
    5   0.1645019  -0.4087888  -0.0000191  -0.0007401   0.0012177   0.0000014
    6   0.0000016  -0.0000241  -0.0573212  -0.0000018   0.0000035   0.0037194
    7   0.7172598  -0.1034149   0.0000393  -0.3352710   0.0181147  -0.0000391
    8  -0.1034149   0.7077684   0.0000076   0.0188087  -0.0581175   0.0000016
    9   0.0000393   0.0000076   0.1218374  -0.0000339   0.0000030  -0.0360608
   10  -0.3352710   0.0188087  -0.0000339   0.3550975  -0.0208987   0.0000372
   11   0.0181147  -0.0581175   0.0000030  -0.0208987   0.0601304  -0.0000028
   12  -0.0000391   0.0000016  -0.0360608   0.0000372  -0.0000028   0.0249840
   13  -0.1553998  -0.0396510  -0.0000204  -0.0117088  -0.0280460  -0.0000004
   14  -0.0778939  -0.2029757   0.0000114   0.0037084   0.0043625   0.0000009
   15   0.0000037   0.0000228  -0.0615378  -0.0000020  -0.0000039   0.0013151
   16   0.0111677  -0.0159708   0.0000046   0.0006782   0.0005664   0.0000005
   17   0.0151819  -0.0172590   0.0000087  -0.0003258   0.0007970  -0.0000005
   18  -0.0000058  -0.0000022   0.0052525   0.0000001  -0.0000003  -0.0009296
   19  -0.0224742  -0.0384354   0.0000099   0.0003657  -0.0015600   0.0000007
   20  -0.0355145   0.0112616  -0.0000128  -0.0028211  -0.0045498  -0.0000002
   21   0.0000059  -0.0000100   0.0046452   0.0000003   0.0000008   0.0023044
   22  -0.0041715   0.0025404  -0.0000024  -0.0006142  -0.0012722  -0.0000002
   23   0.0008987   0.0018633   0.0000062   0.0002231   0.0001638   0.0000002
   24  -0.0000025   0.0000013   0.0105087  -0.0000001  -0.0000001   0.0002459
   25   0.0006057   0.0059741  -0.0000044   0.0009680   0.0000731   0.0000003
   26   0.0059660  -0.0152865   0.0000019  -0.0001324  -0.0015730  -0.0000004
   27  -0.0000026  -0.0000118  -0.0076934   0.0000002  -0.0000002  -0.0000534
   28  -0.0179346   0.0185600  -0.0000015   0.0016602   0.0002124   0.0000004
   29   0.0325128  -0.0070728  -0.0000032   0.0015727  -0.0037427  -0.0000014
   30   0.0000048   0.0000039   0.0128476  -0.0000017  -0.0000006   0.0121496
   31  -0.0044352  -0.0007038  -0.0006039  -0.0003713   0.0008092  -0.0023086
   32   0.0001317   0.0027920   0.0003723   0.0001532  -0.0001805   0.0000574
   33  -0.0003372   0.0011548  -0.0005748  -0.0001090   0.0000389  -0.0002593
   34   0.0005003  -0.0082062   0.0000056  -0.0003885  -0.0001362   0.0000002
   35  -0.0024514   0.0030268  -0.0000003   0.0000687   0.0007092  -0.0000002
   36   0.0000013   0.0000079   0.0007739   0.0000004   0.0000001  -0.0002737
   37  -0.0044369  -0.0007041   0.0006030  -0.0003723   0.0008094   0.0023079
   38   0.0001311   0.0027902  -0.0003713   0.0001531  -0.0001807  -0.0000571
   39   0.0003357  -0.0011519  -0.0005756   0.0001092  -0.0000388  -0.0002585
           13          14          15          16          17          18
    1  -0.0011443   0.0018792  -0.0000007   0.0004055   0.0006387  -0.0000004
    2   0.0045759  -0.0030620  -0.0000019  -0.0008525  -0.0011074   0.0000005
    3   0.0000034  -0.0000021   0.0102691  -0.0000001  -0.0000012  -0.0007633
    4   0.0272242  -0.0047397  -0.0000012  -0.0017662  -0.0043302  -0.0000003
    5  -0.0145116  -0.0520305  -0.0000031  -0.0030022  -0.0033574   0.0000025
    6   0.0000035  -0.0000006   0.0064362  -0.0000011   0.0000001   0.0025242
    7  -0.1553998  -0.0778939   0.0000037   0.0111677   0.0151819  -0.0000058
    8  -0.0396510  -0.2029757   0.0000228  -0.0159708  -0.0172590  -0.0000022
    9  -0.0000204   0.0000114  -0.0615378   0.0000046   0.0000087   0.0052525
   10  -0.0117088   0.0037084  -0.0000020   0.0006782  -0.0003258   0.0000001
   11  -0.0280460   0.0043625  -0.0000039   0.0005664   0.0007970  -0.0000003
   12  -0.0000004   0.0000009   0.0013151   0.0000005  -0.0000005  -0.0009296
   13   0.7725059  -0.0553037   0.0000920  -0.1242630   0.1173754  -0.0000213
   14  -0.0553037   0.6279957  -0.0000969   0.1163532  -0.2665525   0.0000555
   15   0.0000920  -0.0000969   0.1397122  -0.0000249   0.0000599  -0.0436333
   16  -0.1242630   0.1163532  -0.0000249   0.1308845  -0.1259552   0.0000375
   17   0.1173754  -0.2665525   0.0000599  -0.1259552   0.2807764  -0.0000657
   18  -0.0000213   0.0000555  -0.0436333   0.0000375  -0.0000657   0.0254899
   19  -0.4655574   0.0175638  -0.0000579  -0.0125053  -0.0014069  -0.0000070
   20  -0.0140120  -0.1285015   0.0000263   0.0308504   0.0036141   0.0000130
   21  -0.0000530   0.0000453  -0.0533793  -0.0000194  -0.0000005   0.0101726
   22  -0.0124013  -0.0280947   0.0000044   0.0009353   0.0001552   0.0000019
   23   0.0034785   0.0049984  -0.0000003  -0.0004496   0.0010075  -0.0000043
   24  -0.0000041  -0.0000035   0.0043569  -0.0000000  -0.0000013  -0.0066633
   25  -0.0362577   0.0232764  -0.0000149  -0.0033836  -0.0014914   0.0000034
   26   0.0233161   0.0256560  -0.0000097  -0.0038358   0.0012492  -0.0000041
   27   0.0000251   0.0000078   0.0012766  -0.0000013   0.0000004   0.0138050
   28  -0.0059042  -0.0070445   0.0000034  -0.0001437  -0.0004485   0.0000007
   29   0.0053074   0.0027926   0.0000015   0.0003037   0.0007850   0.0000017
   30  -0.0000075  -0.0000071  -0.0081208   0.0000014   0.0000005  -0.0020452
   31  -0.0010029  -0.0013768   0.0011961   0.0000311   0.0000516  -0.0001650
   32  -0.0012442  -0.0008355  -0.0002901   0.0000235  -0.0000047  -0.0005952
   33  -0.0003075   0.0000400   0.0001392   0.0000038  -0.0000106   0.0000577
   34   0.0149125   0.0130485  -0.0000029  -0.0020714   0.0005033  -0.0000092
   35  -0.0000418  -0.0110164   0.0000051   0.0019462   0.0000562   0.0000030
   36  -0.0000161  -0.0000086   0.0030266   0.0000030  -0.0000005  -0.0033252
   37  -0.0010030  -0.0013761  -0.0011950   0.0000309   0.0000517   0.0001655
   38  -0.0012431  -0.0008314   0.0002905   0.0000227  -0.0000045   0.0005957
   39   0.0003064  -0.0000421   0.0001393  -0.0000039   0.0000107   0.0000581
           19          20          21          22          23          24
    1   0.0007296  -0.0002474   0.0000010   0.0001052  -0.0001533   0.0000004
    2   0.0001188   0.0007327  -0.0000007  -0.0001430   0.0000144   0.0000003
    3   0.0000014   0.0000028   0.0006902   0.0000003  -0.0000011  -0.0014882
    4  -0.0111458   0.0042916  -0.0000018  -0.0003592   0.0012231  -0.0000007
    5   0.0161268  -0.0053614   0.0000037   0.0001147   0.0002282  -0.0000009
    6   0.0000014  -0.0000012   0.0014286  -0.0000001  -0.0000001  -0.0006673
    7  -0.0224742  -0.0355145   0.0000059  -0.0041715   0.0008987  -0.0000025
    8  -0.0384354   0.0112616  -0.0000100   0.0025404   0.0018633   0.0000013
    9   0.0000099  -0.0000128   0.0046452  -0.0000024   0.0000062   0.0105087
   10   0.0003657  -0.0028211   0.0000003  -0.0006142   0.0002231  -0.0000001
   11  -0.0015600  -0.0045498   0.0000008  -0.0012722   0.0001638  -0.0000001
   12   0.0000007  -0.0000002   0.0023044  -0.0000002   0.0000002   0.0002459
   13  -0.4655574  -0.0140120  -0.0000530  -0.0124013   0.0034785  -0.0000041
   14   0.0175638  -0.1285015   0.0000453  -0.0280947   0.0049984  -0.0000035
   15  -0.0000579   0.0000263  -0.0533793   0.0000044  -0.0000003   0.0043569
   16  -0.0125053   0.0308504  -0.0000194   0.0009353  -0.0004496  -0.0000000
   17  -0.0014069   0.0036141  -0.0000005   0.0001552   0.0010075  -0.0000013
   18  -0.0000070   0.0000130   0.0101726   0.0000019  -0.0000043  -0.0066633
   19   0.7901639   0.0795239   0.0000465  -0.1321878  -0.1261986   0.0000264
   20   0.0795239   0.6144255  -0.0001478  -0.1258139  -0.2628579   0.0000521
   21   0.0000465  -0.0001478   0.1088116   0.0000242   0.0000637  -0.0344755
   22  -0.1321878  -0.1258139   0.0000242   0.1380838   0.1359923  -0.0000246
   23  -0.1261986  -0.2628579   0.0000637   0.1359923   0.2741716  -0.0000676
   24   0.0000264   0.0000521  -0.0344755  -0.0000246  -0.0000676   0.0240038
   25  -0.0913477   0.0264245  -0.0000530   0.0104304  -0.0192297   0.0000119
   26   0.0201345  -0.2120689   0.0001071   0.0154182  -0.0201820   0.0000173
   27  -0.0000655   0.0000532  -0.0802755  -0.0000034   0.0000026   0.0038024
   28   0.0143612   0.0075042  -0.0000034  -0.0015349   0.0034939  -0.0000028
   29  -0.0130994  -0.0195937  -0.0000269   0.0023039  -0.0019194   0.0000023
   30   0.0000020   0.0000201   0.0180321   0.0000003   0.0000043   0.0024677
   31   0.0006139  -0.0018872   0.0011177   0.0002133  -0.0003231  -0.0000194
   32  -0.0018961  -0.0031093   0.0037509   0.0004858  -0.0008702  -0.0003383
   33  -0.0002315   0.0004531  -0.0010113  -0.0000179   0.0000754   0.0001113
   34  -0.0716280   0.0335919   0.0000554   0.0012879   0.0013683  -0.0000042
   35   0.0510298   0.0091274  -0.0000320  -0.0021724   0.0042530  -0.0000012
   36   0.0000421  -0.0000037   0.0240714  -0.0000006  -0.0000031  -0.0023141
   37   0.0006118  -0.0018906  -0.0011203   0.0002131  -0.0003235   0.0000198
   38  -0.0019006  -0.0031188  -0.0037536   0.0004857  -0.0008706   0.0003394
   39   0.0002315  -0.0004551  -0.0010145   0.0000180  -0.0000758   0.0001115
           25          26          27          28          29          30
    1  -0.0023761   0.0075198  -0.0000003  -0.0129151  -0.0270685  -0.0000106
    2   0.0018807   0.0003489   0.0000011   0.0031672   0.0062791   0.0000027
    3  -0.0000017   0.0000010   0.0020487  -0.0000051   0.0000028   0.0010618
    4  -0.0155714  -0.0169227  -0.0000063  -0.2119223  -0.0017399  -0.0000110
    5  -0.0283140   0.0196386   0.0000047   0.0041309  -0.0918799  -0.0000167
    6  -0.0000147   0.0000108  -0.0023668  -0.0000097  -0.0000108  -0.0729969
    7   0.0006057   0.0059660  -0.0000026  -0.0179346   0.0325128   0.0000048
    8   0.0059741  -0.0152865  -0.0000118   0.0185600  -0.0070728   0.0000039
    9  -0.0000044   0.0000019  -0.0076934  -0.0000015  -0.0000032   0.0128476
   10   0.0009680  -0.0001324   0.0000002   0.0016602   0.0015727  -0.0000017
   11   0.0000731  -0.0015730  -0.0000002   0.0002124  -0.0037427  -0.0000006
   12   0.0000003  -0.0000004  -0.0000534   0.0000004  -0.0000014   0.0121496
   13  -0.0362577   0.0233161   0.0000251  -0.0059042   0.0053074  -0.0000075
   14   0.0232764   0.0256560   0.0000078  -0.0070445   0.0027926  -0.0000071
   15  -0.0000149  -0.0000097   0.0012766   0.0000034   0.0000015  -0.0081208
   16  -0.0033836  -0.0038358  -0.0000013  -0.0001437   0.0003037   0.0000014
   17  -0.0014914   0.0012492   0.0000004  -0.0004485   0.0007850   0.0000005
   18   0.0000034  -0.0000041   0.0138050   0.0000007   0.0000017  -0.0020452
   19  -0.0913477   0.0201345  -0.0000655   0.0143612  -0.0130994   0.0000020
   20   0.0264245  -0.2120689   0.0000532   0.0075042  -0.0195937   0.0000201
   21  -0.0000530   0.0001071  -0.0802755  -0.0000034  -0.0000269   0.0180321
   22   0.0104304   0.0154182  -0.0000034  -0.0015349   0.0023039   0.0000003
   23  -0.0192297  -0.0201820   0.0000026   0.0034939  -0.0019194   0.0000043
   24   0.0000119   0.0000173   0.0038024  -0.0000028   0.0000023   0.0024677
   25   0.8868226  -0.0200224  -0.0004470  -0.0902297  -0.0140391  -0.0000397
   26  -0.0200224   0.4954300  -0.0000372  -0.0222109  -0.1571183  -0.0000795
   27  -0.0004470  -0.0000372   0.2131942  -0.0000152  -0.0000055  -0.0773398
   28  -0.0902297  -0.0222109  -0.0000152   0.4953823  -0.0358596  -0.0000432
   29  -0.0140391  -0.1571183  -0.0000055  -0.0358596   0.4845048  -0.0000309
   30  -0.0000397  -0.0000795  -0.0773398  -0.0000432  -0.0000309   0.4962608
   31   0.0036794  -0.0054748  -0.0142131  -0.0639814   0.0376098   0.0628970
   32   0.0071459  -0.0178570  -0.0232432   0.0350602  -0.1105333  -0.1143880
   33   0.0005753   0.0012156  -0.0001182   0.0606980  -0.1107243  -0.1978594
   34  -0.6670303   0.0017291   0.0005163  -0.0428860  -0.0254351   0.0000355
   35   0.0111615  -0.1003631  -0.0000138  -0.0416572   0.0082549   0.0000148
   36   0.0005490  -0.0000053  -0.0661818   0.0000214  -0.0000069   0.0132231
   37   0.0036904  -0.0054844   0.0142130  -0.0639518   0.0376312  -0.0628273
   38   0.0071601  -0.0178741   0.0232419   0.0350923  -0.1107562   0.1144765
   39  -0.0005645  -0.0012175  -0.0000981  -0.0606430   0.1108016  -0.1976807
           31          32          33          34          35          36
    1   0.0008011   0.0002747   0.0006249  -0.0028806  -0.0029780   0.0000030
    2  -0.0006775   0.0002270  -0.0000854   0.0001453   0.0003194  -0.0000007
    3  -0.0010417  -0.0001852   0.0004508  -0.0000016  -0.0000008   0.0001715
    4  -0.0116363   0.0053766   0.0000353  -0.0050993   0.0019308   0.0000021
    5   0.0199612  -0.0030963   0.0016778  -0.0047354  -0.0092270   0.0000043
    6   0.0260430  -0.0009215   0.0024486   0.0000010  -0.0000012   0.0023634
    7  -0.0044352   0.0001317  -0.0003372   0.0005003  -0.0024514   0.0000013
    8  -0.0007038   0.0027920   0.0011548  -0.0082062   0.0030268   0.0000079
    9  -0.0006039   0.0003723  -0.0005748   0.0000056  -0.0000003   0.0007739
   10  -0.0003713   0.0001532  -0.0001090  -0.0003885   0.0000687   0.0000004
   11   0.0008092  -0.0001805   0.0000389  -0.0001362   0.0007092   0.0000001
   12  -0.0023086   0.0000574  -0.0002593   0.0000002  -0.0000002  -0.0002737
   13  -0.0010029  -0.0012442  -0.0003075   0.0149125  -0.0000418  -0.0000161
   14  -0.0013768  -0.0008355   0.0000400   0.0130485  -0.0110164  -0.0000086
   15   0.0011961  -0.0002901   0.0001392  -0.0000029   0.0000051   0.0030266
   16   0.0000311   0.0000235   0.0000038  -0.0020714   0.0019462   0.0000030
   17   0.0000516  -0.0000047  -0.0000106   0.0005033   0.0000562  -0.0000005
   18  -0.0001650  -0.0005952   0.0000577  -0.0000092   0.0000030  -0.0033252
   19   0.0006139  -0.0018961  -0.0002315  -0.0716280   0.0510298   0.0000421
   20  -0.0018872  -0.0031093   0.0004531   0.0335919   0.0091274  -0.0000037
   21   0.0011177   0.0037509  -0.0010113   0.0000554  -0.0000320   0.0240714
   22   0.0002133   0.0004858  -0.0000179   0.0012879  -0.0021724  -0.0000006
   23  -0.0003231  -0.0008702   0.0000754   0.0013683   0.0042530  -0.0000031
   24  -0.0000194  -0.0003383   0.0001113  -0.0000042  -0.0000012  -0.0023141
   25   0.0036794   0.0071459   0.0005753  -0.6670303   0.0111615   0.0005490
   26  -0.0054748  -0.0178570   0.0012156   0.0017291  -0.1003631  -0.0000053
   27  -0.0142131  -0.0232432  -0.0001182   0.0005163  -0.0000138  -0.0661818
   28  -0.0639814   0.0350602   0.0606980  -0.0428860  -0.0416572   0.0000214
   29   0.0376098  -0.1105333  -0.1107243  -0.0254351   0.0082549  -0.0000069
   30   0.0628970  -0.1143880  -0.1978594   0.0000355   0.0000148   0.0132231
   31   0.0737491  -0.0427113  -0.0673454  -0.0004761  -0.0008176   0.0017396
   32  -0.0427113   0.1223374   0.1194703   0.0016728   0.0023801   0.0025780
   33  -0.0673454   0.1194703   0.2189888  -0.0008881   0.0003930   0.0013613
   34  -0.0004761   0.0016728  -0.0008881   0.7762411  -0.0152085  -0.0006000
   35  -0.0008176   0.0023801   0.0003930  -0.0152085   0.0900995   0.0000214
   36   0.0017396   0.0025780   0.0013613  -0.0006000   0.0000214   0.0257482
   37   0.0028155  -0.0044728   0.0072992  -0.0004814  -0.0008101  -0.0017452
   38  -0.0044598   0.0087504  -0.0136986   0.0016623   0.0023799  -0.0025829
   39  -0.0072964   0.0137326  -0.0237346   0.0008919  -0.0003878   0.0013553
           37          38          39
    1   0.0008043   0.0002749  -0.0006250
    2  -0.0006779   0.0002284   0.0000846
    3   0.0010419   0.0001838   0.0004520
    4  -0.0116302   0.0053683  -0.0000294
    5   0.0199941  -0.0030952  -0.0016792
    6  -0.0260318   0.0009169   0.0024404
    7  -0.0044369   0.0001311   0.0003357
    8  -0.0007041   0.0027902  -0.0011519
    9   0.0006030  -0.0003713  -0.0005756
   10  -0.0003723   0.0001531   0.0001092
   11   0.0008094  -0.0001807  -0.0000388
   12   0.0023079  -0.0000571  -0.0002585
   13  -0.0010030  -0.0012431   0.0003064
   14  -0.0013761  -0.0008314  -0.0000421
   15  -0.0011950   0.0002905   0.0001393
   16   0.0000309   0.0000227  -0.0000039
   17   0.0000517  -0.0000045   0.0000107
   18   0.0001655   0.0005957   0.0000581
   19   0.0006118  -0.0019006   0.0002315
   20  -0.0018906  -0.0031188  -0.0004551
   21  -0.0011203  -0.0037536  -0.0010145
   22   0.0002131   0.0004857   0.0000180
   23  -0.0003235  -0.0008706  -0.0000758
   24   0.0000198   0.0003394   0.0001115
   25   0.0036904   0.0071601  -0.0005645
   26  -0.0054844  -0.0178741  -0.0012175
   27   0.0142130   0.0232419  -0.0000981
   28  -0.0639518   0.0350923  -0.0606430
   29   0.0376312  -0.1107562   0.1108016
   30  -0.0628273   0.1144765  -0.1976807
   31   0.0028155  -0.0044598  -0.0072964
   32  -0.0044728   0.0087504   0.0137326
   33   0.0072992  -0.0136986  -0.0237346
   34  -0.0004814   0.0016623   0.0008919
   35  -0.0008101   0.0023799  -0.0003878
   36  -0.0017452  -0.0025829   0.0013553
   37   0.0737096  -0.0427468   0.0672694
   38  -0.0427468   0.1225824  -0.1195812
   39   0.0672694  -0.1195812   0.2188054
 Gradient time:  CPU 1806.26 s  wall 1806.22 s
 **********************************************************************
 **                                                                  **
 **                       VIBRATIONAL ANALYSIS                       **
 **                       --------------------                       **
 **                                                                  **
 **        VIBRATIONAL FREQUENCIES (CM**-1) AND NORMAL MODES         **
 **     FORCE CONSTANTS (mDYN/ANGSTROM) AND REDUCED MASSES (AMU)     **
 **                  INFRARED INTENSITIES (KM/MOL)                   **
 **                                                                  **
 **********************************************************************


 Mode:                 1                      2                      3
 Frequency:        61.97                 268.05                 442.03
 Force Cnst:      0.0060                 0.1020                 0.2795
 Red. Mass:       2.6451                 2.4086                 2.4282
 IR Active:          YES                    YES                    YES
 IR Intens:        6.970                  0.001                  0.083
 Raman Active:       YES                    YES                    YES
               X      Y      Z        X      Y      Z        X      Y      Z
 H         -0.000 -0.000  0.204   -0.000 -0.000  0.375   -0.000  0.000 -0.207
 C         -0.000 -0.000  0.084   -0.000 -0.000  0.172   -0.000  0.000 -0.149
 C         -0.000 -0.000  0.135    0.000 -0.000 -0.112    0.000  0.000  0.218
 H         -0.000  0.000  0.311    0.000  0.000 -0.151    0.000  0.000  0.454
 C         -0.000 -0.000 -0.047    0.000 -0.000 -0.150    0.000  0.000 -0.159
 H         -0.000 -0.000 -0.061    0.000 -0.000 -0.328    0.001  0.000 -0.673
 C         -0.000 -0.000 -0.161    0.000  0.000  0.200    0.000 -0.000  0.100
 H         -0.000 -0.000 -0.233    0.000  0.000  0.331    0.001 -0.001 -0.226
 C         -0.000  0.000 -0.022    0.000 -0.000  0.095   -0.000 -0.000  0.138
 C         -0.000  0.000 -0.199    0.000 -0.000 -0.042   -0.000 -0.001 -0.042
 H         -0.188  0.282 -0.469   -0.201  0.307 -0.336    0.219 -0.057  0.088
 O          0.000 -0.000  0.202   -0.000  0.000 -0.094   -0.000  0.001 -0.050
 H          0.188 -0.282 -0.469    0.201 -0.307 -0.336   -0.219  0.056  0.088
 TransDip  -0.000  0.000 -0.085    0.000  0.000  0.001    0.000 -0.000 -0.009

 Mode:                 4                      5                      6
 Frequency:       457.10                 495.06                 536.49
 Force Cnst:      0.7042                 1.1585                 0.3030
 Red. Mass:       5.7204                 8.0232                 1.7866
 IR Active:          YES                    YES                    YES
 IR Intens:        8.401                 12.643                  9.632
 Raman Active:       YES                    YES                    YES
               X      Y      Z        X      Y      Z        X      Y      Z
 H         -0.229  0.149  0.002    0.018 -0.052  0.000    0.000 -0.000 -0.411
 C         -0.079  0.054  0.001   -0.208  0.096 -0.000   -0.000  0.000 -0.032
 C          0.011  0.112 -0.001   -0.380 -0.004  0.000   -0.000 -0.000 -0.002
 H          0.013  0.155 -0.002   -0.371  0.103  0.001   -0.000  0.000 -0.315
 C          0.067  0.051  0.001   -0.049 -0.245 -0.000    0.000 -0.000  0.088
 H          0.220  0.136  0.003    0.150 -0.129 -0.001    0.000 -0.000 -0.033
 C          0.028 -0.237 -0.001    0.008 -0.183  0.001    0.000 -0.000 -0.106
 H          0.244 -0.374  0.001   -0.288  0.006  0.000    0.000 -0.000 -0.427
 C         -0.004 -0.199 -0.001    0.322  0.040 -0.000    0.000  0.000  0.182
 C         -0.028 -0.275  0.000   -0.095  0.224 -0.000   -0.000  0.000  0.104
 H         -0.157 -0.329 -0.013   -0.234  0.110  0.020   -0.081  0.426 -0.228
 O          0.008  0.408  0.000    0.362  0.045 -0.000   -0.000  0.000 -0.072
 H         -0.156 -0.329  0.013   -0.236  0.112 -0.019    0.081 -0.426 -0.228
 TransDip   0.035 -0.086  0.000   -0.109 -0.032  0.000    0.000 -0.000 -0.099

 Mode:                 7                      8                      9
 Frequency:       579.59                 719.76                 745.69
 Force Cnst:      1.3171                 0.4165                 1.6212
 Red. Mass:       6.6547                 1.3646                 4.9484
 IR Active:          YES                    YES                    YES
 IR Intens:        1.196                 65.722                  8.718
 Raman Active:       YES                    YES                    YES
               X      Y      Z        X      Y      Z        X      Y      Z
 H         -0.307 -0.267 -0.000   -0.000 -0.000  0.594    0.389 -0.022  0.000
 C         -0.272 -0.287  0.000   -0.000 -0.000 -0.085    0.140  0.128  0.000
 C          0.097 -0.125 -0.000   -0.000 -0.000 -0.070   -0.041  0.003 -0.000
 H          0.125  0.293 -0.000   -0.000  0.000  0.571   -0.034  0.016 -0.000
 C          0.290 -0.183  0.000    0.000 -0.000 -0.003    0.141 -0.180  0.000
 H          0.133 -0.273  0.000    0.000  0.000  0.369    0.354 -0.068  0.000
 C          0.256  0.183 -0.000    0.000 -0.000 -0.075    0.090 -0.273  0.000
 H          0.195  0.219  0.000   -0.000  0.000  0.196    0.215 -0.365 -0.000
 C         -0.051  0.159 -0.000    0.000  0.000  0.113   -0.178 -0.042 -0.000
 C         -0.233  0.055 -0.000   -0.000  0.000  0.020    0.033  0.303 -0.000
 H         -0.106  0.114  0.010    0.195  0.139  0.000    0.073  0.303  0.016
 O         -0.062  0.136  0.000   -0.000  0.000 -0.033   -0.206  0.035  0.000
 H         -0.106  0.115 -0.010   -0.195 -0.139 -0.000    0.073  0.304 -0.016
 TransDip  -0.010  0.034 -0.000   -0.000  0.000  0.260   -0.077 -0.055 -0.000

 Mode:                10                     11                     12
 Frequency:       808.86                 939.73                 945.59
 Force Cnst:      0.5714                 1.1766                 2.0039
 Red. Mass:       1.4824                 2.2615                 3.8038
 IR Active:          YES                    YES                    YES
 IR Intens:        4.482                  1.169                  5.196
 Raman Active:       YES                    YES                    YES
               X      Y      Z        X      Y      Z        X      Y      Z
 H          0.000  0.000 -0.398    0.000  0.001 -0.095    0.032  0.064 -0.000
 C          0.000  0.000 -0.029    0.000  0.001  0.110    0.092  0.010  0.000
 C         -0.000  0.000  0.107   -0.000  0.000  0.047    0.328 -0.000  0.000
 H          0.000  0.000 -0.024   -0.000  0.000 -0.552    0.333 -0.134 -0.000
 C          0.000 -0.000 -0.129    0.000 -0.001 -0.013   -0.083 -0.018 -0.000
 H          0.000  0.000  0.332   -0.000 -0.001  0.228   -0.294 -0.147  0.000
 C          0.000 -0.000 -0.053    0.000  0.000 -0.116   -0.113 -0.098 -0.000
 H         -0.000  0.000  0.774   -0.001  0.001  0.359   -0.197 -0.052  0.000
 C         -0.000 -0.000 -0.041    0.000  0.000  0.208    0.043 -0.036  0.000
 C          0.000  0.000  0.098    0.000 -0.001 -0.201   -0.276  0.145 -0.000
 H         -0.088  0.180 -0.064    0.259 -0.330  0.142   -0.479 -0.032  0.036
 O         -0.000  0.000 -0.000   -0.000 -0.000 -0.041    0.075  0.019 -0.000
 H          0.088 -0.180 -0.064   -0.261  0.327  0.143   -0.480 -0.031 -0.036
 TransDip  -0.000 -0.000  0.068    0.000 -0.000  0.035   -0.052 -0.051  0.000

 Mode:                13                     14                     15
 Frequency:       955.43                 995.40                 997.73
 Force Cnst:      1.7343                 0.7644                 1.1635
 Red. Mass:       3.2246                 1.3094                 1.9837
 IR Active:          YES                    YES                    YES
 IR Intens:        2.923                  0.953                 14.143
 Raman Active:       YES                    YES                    YES
               X      Y      Z        X      Y      Z        X      Y      Z
 H         -0.026 -0.289 -0.001   -0.002  0.001  0.672    0.469 -0.209  0.004
 C         -0.129 -0.218  0.000   -0.000 -0.000 -0.113    0.116  0.017 -0.001
 C          0.021 -0.055  0.000    0.001  0.000  0.107   -0.128 -0.118  0.001
 H          0.011 -0.068 -0.002    0.001  0.002 -0.666   -0.154 -0.438 -0.004
 C         -0.055  0.280 -0.000   -0.000 -0.000  0.026    0.017  0.101  0.000
 H          0.057  0.350  0.002   -0.000 -0.000 -0.194    0.025  0.116 -0.001
 C         -0.018 -0.127 -0.000   -0.000 -0.000 -0.009    0.097  0.098 -0.000
 H          0.383 -0.373  0.002   -0.001  0.000  0.116    0.339 -0.041  0.001
 C          0.014 -0.064  0.001   -0.000  0.000 -0.040    0.002 -0.059 -0.000
 C          0.017  0.167 -0.001    0.000  0.000  0.030   -0.104  0.004  0.000
 H          0.278  0.267  0.031    0.053  0.101 -0.024   -0.354 -0.158  0.010
 O          0.052  0.003 -0.000    0.000 -0.000  0.007    0.002  0.024  0.000
 H          0.276  0.270 -0.030   -0.050 -0.099 -0.024   -0.355 -0.160 -0.011
 TransDip   0.004  0.055  0.000   -0.000  0.001 -0.031    0.055 -0.107 -0.000

 Mode:                16                     17                     18
 Frequency:      1017.08                1162.44                1192.86
 Force Cnst:      0.8056                 1.0795                 0.9650
 Red. Mass:       1.3219                 1.3560                 1.1510
 IR Active:          YES                    YES                    YES
 IR Intens:        0.164                 16.241                  4.602
 Raman Active:       YES                    YES                    YES
               X      Y      Z        X      Y      Z        X      Y      Z
 H          0.000  0.000  0.077   -0.160  0.098  0.000    0.000 -0.000 -0.130
 C          0.000  0.000 -0.012    0.030 -0.021 -0.000   -0.000 -0.000  0.075
 C         -0.000  0.000  0.045    0.002 -0.024  0.000    0.000  0.000 -0.008
 H         -0.000 -0.000 -0.214   -0.025 -0.416  0.000    0.000  0.000 -0.046
 C          0.000 -0.000 -0.132    0.039  0.038  0.000    0.000  0.000  0.003
 H         -0.000  0.000  0.777    0.658  0.386  0.000    0.001  0.000 -0.040
 C          0.000  0.000  0.094   -0.018 -0.076  0.000   -0.000 -0.000  0.021
 H          0.000 -0.000 -0.562   -0.393  0.150 -0.000   -0.001  0.001 -0.032
 C          0.000  0.000  0.002    0.005  0.127  0.000   -0.000 -0.000 -0.082
 C          0.000 -0.000 -0.004   -0.048 -0.043 -0.000   -0.000 -0.000 -0.006
 H          0.008  0.004 -0.004   -0.016 -0.006 -0.011    0.616  0.321  0.014
 O         -0.000 -0.000  0.001   -0.010 -0.013  0.000    0.000 -0.000  0.012
 H         -0.008 -0.004 -0.004   -0.015 -0.005  0.011   -0.616 -0.321  0.014
 TransDip   0.000 -0.000 -0.013    0.005  0.129  0.000   -0.000  0.000 -0.069

 Mode:                19                     20                     21
 Frequency:      1193.86                1246.44                1332.07
 Force Cnst:      0.9324                 1.8037                 1.9428
 Red. Mass:       1.1103                 1.9705                 1.8583
 IR Active:          YES                    YES                    YES
 IR Intens:        5.917                 19.315                  8.735
 Raman Active:       YES                    YES                    YES
               X      Y      Z        X      Y      Z        X      Y      Z
 H          0.512 -0.384  0.000    0.065 -0.066 -0.000   -0.384  0.165 -0.000
 C          0.003 -0.056 -0.000    0.024 -0.032  0.000   -0.082 -0.024 -0.000
 C         -0.002  0.034  0.000   -0.003  0.013  0.000    0.026 -0.040 -0.000
 H          0.032  0.550  0.000    0.018  0.335 -0.000    0.015 -0.177  0.000
 C          0.028  0.024 -0.000   -0.048 -0.004  0.000    0.020  0.010 -0.000
 H          0.203  0.123  0.000   -0.052 -0.008 -0.000    0.070  0.038 -0.000
 C         -0.048 -0.004 -0.000   -0.015 -0.086  0.000   -0.007  0.024 -0.000
 H         -0.364  0.188 -0.000    0.577 -0.457  0.000   -0.103  0.082 -0.000
 C          0.002 -0.026  0.000   -0.004  0.263 -0.000    0.004 -0.057 -0.000
 C          0.022  0.004  0.000    0.040 -0.052 -0.000    0.210  0.131  0.000
 H         -0.128 -0.102  0.010   -0.284 -0.206 -0.020   -0.499 -0.311  0.029
 O         -0.012  0.000 -0.000    0.002 -0.039  0.000   -0.040 -0.001  0.000
 H         -0.126 -0.102 -0.011   -0.284 -0.207  0.019   -0.499 -0.311 -0.029
 TransDip   0.072 -0.030  0.000   -0.111  0.087 -0.000    0.032 -0.089 -0.000

 Mode:                22                     23                     24
 Frequency:      1399.08                1406.57                1445.81
 Force Cnst:      1.5811                 1.3725                 2.1997
 Red. Mass:       1.3710                 1.1774                 1.7861
 IR Active:          YES                    YES                    YES
 IR Intens:       21.610                 13.660                  6.804
 Raman Active:       YES                    YES                    YES
               X      Y      Z        X      Y      Z        X      Y      Z
 H         -0.257  0.203  0.000   -0.166  0.134 -0.000   -0.418  0.314 -0.000
 C          0.072 -0.013  0.000    0.041  0.000 -0.000    0.126 -0.031  0.000
 C         -0.013 -0.046 -0.000   -0.002 -0.064 -0.000   -0.083 -0.109  0.000
 H          0.019  0.369 -0.000    0.025  0.295  0.000   -0.050  0.521 -0.000
 C         -0.034 -0.053  0.000   -0.016 -0.021  0.000    0.032  0.119 -0.000
 H          0.432  0.213  0.000    0.266  0.141  0.000   -0.428 -0.127 -0.000
 C         -0.064  0.084 -0.000   -0.046  0.051 -0.000    0.090 -0.094  0.000
 H          0.263 -0.114  0.000    0.149 -0.066  0.000   -0.376  0.195 -0.000
 C         -0.005 -0.051  0.000    0.001 -0.048  0.000    0.009  0.025 -0.000
 C         -0.055  0.062  0.000    0.017 -0.036 -0.000   -0.036  0.013  0.000
 H          0.199 -0.270  0.303   -0.231  0.416 -0.375   -0.019 -0.023  0.032
 O          0.022  0.005 -0.000    0.016  0.004 -0.000   -0.021  0.004  0.000
 H          0.199 -0.270 -0.303   -0.231  0.416  0.375   -0.019 -0.023 -0.032
 TransDip   0.082 -0.124  0.000    0.013  0.118  0.000   -0.046  0.069 -0.000

 Mode:                25                     26                     27
 Frequency:      1603.67                1686.92                1724.89
 Force Cnst:     11.2543                 9.4515                18.2596
 Red. Mass:       7.4274                 5.6371                10.4164
 IR Active:          YES                    YES                    YES
 IR Intens:       34.214                 24.501                327.841
 Raman Active:       YES                    YES                    YES
               X      Y      Z        X      Y      Z        X      Y      Z
 H          0.238  0.045  0.000   -0.365  0.034  0.000   -0.158 -0.011 -0.000
 C         -0.152  0.262  0.000    0.210 -0.281 -0.000    0.094 -0.137 -0.000
 C          0.017 -0.329 -0.000   -0.158  0.310 -0.000   -0.059  0.151 -0.000
 H          0.065  0.055  0.000   -0.246 -0.364 -0.000   -0.099 -0.137 -0.000
 C          0.443  0.131  0.000    0.268 -0.011  0.000    0.072 -0.015  0.000
 H         -0.257 -0.304  0.000   -0.246 -0.336  0.000   -0.078 -0.105 -0.000
 C         -0.404  0.001 -0.000   -0.227  0.043 -0.000   -0.146  0.031 -0.000
 H          0.081 -0.348  0.000    0.039 -0.166  0.000    0.276 -0.213  0.000
 C          0.030  0.054  0.000   -0.158 -0.027  0.000    0.706 -0.032 -0.000
 C         -0.005 -0.032 -0.000   -0.018  0.036  0.000   -0.074  0.014  0.000
 H          0.152 -0.055  0.079   -0.153  0.037 -0.056    0.031  0.101 -0.027
 O          0.025 -0.024 -0.000    0.133 -0.004 -0.000   -0.445  0.009  0.000
 H          0.153 -0.054 -0.079   -0.154  0.037  0.056    0.030  0.101  0.027
 TransDip   0.156  0.103  0.000   -0.123 -0.100  0.000    0.580 -0.014  0.000

 Mode:                28                     29                     30
 Frequency:      3015.96                3035.11                3155.81
 Force Cnst:      5.6886                 5.9543                 6.3736
 Red. Mass:       1.0615                 1.0971                 1.0862
 IR Active:          YES                    YES                    YES
 IR Intens:        1.586                  1.110                  2.690
 Raman Active:       YES                    YES                    YES
               X      Y      Z        X      Y      Z        X      Y      Z
 H         -0.012 -0.029 -0.000    0.000  0.000  0.002   -0.253 -0.397 -0.000
 C          0.002  0.002 -0.000   -0.000 -0.000 -0.001    0.021  0.034  0.000
 C          0.000  0.001 -0.000   -0.000 -0.000 -0.000   -0.032  0.003 -0.000
 H         -0.004 -0.000 -0.000    0.000  0.000 -0.001    0.392 -0.029  0.000
 C         -0.000 -0.000  0.000    0.000  0.000  0.000    0.033 -0.056  0.000
 H         -0.001  0.002 -0.000    0.000 -0.000 -0.000   -0.373  0.656 -0.000
 C         -0.000 -0.000  0.000    0.000 -0.000 -0.000    0.007  0.016 -0.000
 H          0.002  0.002 -0.000   -0.000  0.000 -0.001   -0.112 -0.184  0.000
 C          0.001 -0.000 -0.000   -0.000  0.000 -0.001   -0.000 -0.000 -0.000
 C          0.034 -0.061 -0.000   -0.000  0.000 -0.090   -0.001  0.001 -0.000
 H         -0.206  0.362  0.571   -0.218  0.385  0.546    0.004 -0.005 -0.008
 O          0.000  0.000  0.000   -0.000  0.000  0.000    0.000  0.000 -0.000
 H         -0.205  0.361 -0.568    0.219 -0.387  0.548    0.004 -0.005  0.008
 TransDip   0.039 -0.012  0.000   -0.000  0.000 -0.034    0.024 -0.047  0.000

 Mode:                31                     32                     33
 Frequency:      3161.39                3186.25                3193.27
 Force Cnst:      6.4119                 6.5507                 6.5862
 Red. Mass:       1.0889                 1.0952                 1.0963
 IR Active:          YES                    YES                    YES
 IR Intens:       11.687                 18.382                  4.866
 Raman Active:       YES                    YES                    YES
               X      Y      Z        X      Y      Z        X      Y      Z
 H          0.424  0.665  0.000    0.190  0.304  0.000   -0.069 -0.111 -0.000
 C         -0.035 -0.059 -0.000   -0.014 -0.031 -0.000    0.005  0.011  0.000
 C          0.016  0.002  0.000   -0.074  0.009 -0.000    0.029 -0.002  0.000
 H         -0.202  0.010 -0.000    0.830 -0.060  0.000   -0.325  0.021 -0.000
 C          0.024 -0.041  0.000   -0.001  0.009 -0.000    0.019 -0.026  0.000
 H         -0.271  0.477 -0.000    0.041 -0.084  0.000   -0.166  0.288 -0.000
 C          0.005  0.012 -0.000   -0.019 -0.029  0.000   -0.044 -0.064  0.000
 H         -0.086 -0.143  0.000    0.211  0.343 -0.000    0.458  0.741 -0.000
 C          0.001  0.001  0.000   -0.000  0.001  0.000   -0.003  0.001 -0.000
 C          0.001 -0.002  0.000    0.002 -0.001  0.000   -0.000  0.001  0.000
 H         -0.007  0.008  0.012   -0.004  0.005  0.007    0.002 -0.004 -0.004
 O         -0.000 -0.000  0.000    0.000 -0.000 -0.000    0.001 -0.000 -0.000
 H         -0.007  0.009 -0.012   -0.004  0.005 -0.007    0.002 -0.004  0.004
 TransDip  -0.006 -0.109  0.000   -0.129 -0.047 -0.000    0.035 -0.061  0.000

 STANDARD THERMODYNAMIC QUANTITIES AT   298.15 K  AND     1.00 ATM

   This Molecule has  0 Imaginary Frequencies
   Zero point vibrational energy:       64.485 kcal/mol

   Atom    1 Element H  Has Mass    1.00783
   Atom    2 Element C  Has Mass   12.00000
   Atom    3 Element C  Has Mass   12.00000
   Atom    4 Element H  Has Mass    1.00783
   Atom    5 Element C  Has Mass   12.00000
   Atom    6 Element H  Has Mass    1.00783
   Atom    7 Element C  Has Mass   12.00000
   Atom    8 Element H  Has Mass    1.00783
   Atom    9 Element C  Has Mass   12.00000
   Atom   10 Element C  Has Mass   12.00000
   Atom   11 Element H  Has Mass    1.00783
   Atom   12 Element O  Has Mass   15.99491
   Atom   13 Element H  Has Mass    1.00783
   Molecular Mass:    94.041890 amu
   Principal axes and moments of inertia in amu*Bohr^2:
                             1           2           3
    Eigenvalues --      347.30536   671.71859  1008.20773
          X               0.99999    -0.00438     0.00000
          Y               0.00438     0.99999    -0.00000
          Z              -0.00000     0.00000     1.00000
   Rotational Symmetry Number is   1
   The Molecule is an Asymmetric Top
   Translational Enthalpy:        0.889 kcal/mol
   Rotational Enthalpy:           0.889 kcal/mol
   Vibrational Enthalpy:         66.383 kcal/mol
   gas constant (RT):             0.592 kcal/mol
   Translational Entropy:        39.535  cal/mol.K
   Rotational Entropy:           26.955  cal/mol.K
   Vibrational Entropy:          10.950  cal/mol.K

   Total Enthalpy:               68.753 kcal/mol
   Total Entropy:                77.440  cal/mol.K

 ======================================================================

 STANDARD THERMODYNAMIC QUANTITIES FOR ANHARMONIC VIBRATION -- TOSH

   Zero point vibrational energy: ************ kcal/mol

   Vibrational Enthalpy:       Infinity kcal/mol
   Vibrational Entropy:             NaN  cal/mol.K

   Total Enthalpy:             Infinity kcal/mol
   Total Entropy:                   NaN  cal/mol.K

 ======================================================================

 STANDARD THERMODYNAMIC QUANTITIES FOR ANHARMONIC VIBRATION -- VPT2

   Zero point vibrational energy: ************ kcal/mol

   Vibrational Enthalpy:       Infinity kcal/mol
   Vibrational Entropy:             NaN  cal/mol.K

   Total Enthalpy:             Infinity kcal/mol
   Total Entropy:                   NaN  cal/mol.K

 ======================================================================

Archival summary:
1\1\pikachu\FREQ\ProcedureUnspecified\BasisUnspecified\166\cher\WedDec1411:37:282016WedDec1411:37:282016\0\\#,FREQ,ProcedureUnspecified,BasisUnspecified,\\0,1\C\O,1,1.22054\C,1,1.46816,2,122.392\H,3,1.08391,1,116.672,2,-0.0853536,0\C,3,1.3511,1,121.236,2,179.927,0\H,5,1.08599,3,119.467,1,179.98,0\C,5,1.45606,3,122.676,1,-0.0249645,0\H,7,1.08398,5,118.537,3,-179.998,0\C,7,1.3418,5,120.65,3,-0.011304,0\H,9,1.08562,7,120.628,5,-179.986,0\C,9,1.4968,7,121.692,5,0.00958638,0\H,11,1.09796,9,110.202,7,122.753,0\H,11,1.09797,9,110.201,7,-122.713,0\\\@

 Total job time:  1929.48s(wall), 1929.40s(cpu) 
 Wed Dec 14 11:37:28 2016

        *************************************************************
        *                                                           *
        *  Thank you very much for using Q-Chem.  Have a nice day.  *
        *                                                           *
        *************************************************************


 
User input: 3 of 3 
 
pikachu 127.0.1
Q-Chem Developer Version! Running on 127.0.1.*
                  Welcome to Q-Chem
     A Quantum Leap Into The Future Of Chemistry


 Q-Chem 4.4, Q-Chem, Inc., Pleasanton, CA (2016)

 Y. Shao,  Z. Gan,  E. Epifanovsky,  A. T. B. Gilbert,  M. Wormit,  
 J. Kussmann,  A. W. Lange,  A. Behn,  J. Deng,  X. Feng,  D. Ghosh,  
 M. Goldey,  P. R. Horn,  L. D. Jacobson,  I. Kaliman,  F. Rob,  
 R. Z. Khaliullin,  T. Kus,  A. Landau,  J. Liu,  E. I. Proynov,  Y. M. Rhee,  
 R. M. Richard,  M. A. Rohrdanz,  R. P. Steele,  E. J. Sundstrom,  
 H. L. Woodcock III,  P. M. Zimmerman,  D. Zuev,  B. Albrecht,  E. Alguire,  
 B. Austin,  S. A. Baeppler,  G. J. O. Beran,  Y. A. Bernard,  E. Berquist,  
 K. Brandhorst,  K. B. Bravaya,  S. T. Brown,  D. Casanova,  C.-M. Chang,  
 Y. Chen,  S. H. Chien,  K. D. Closser,  M. P. Coons,  D. L. Crittenden,  
 S. Dasgupta,  M. Diedenhofen,  R. A. DiStasio Jr.,  H. Do,  A. D. Dutoi,  
 R. G. Edgar,  P.-T. Fang,  S. Fatehi,  Q. Feng,  L. Fusti-Molnar,  
 A. Ghysels,  A. Golubeva-Zadorozhnaya,  J. Gomes,  A. Gunina,  
 M. W. D. Hanson-Heine,  P. H. P. Harbach,  A. W. Hauser,  J. E. Herr,  
 E. G. Hohenstein,  Z. C. Holden,  K. Hui,  T.-C. Jagau,  H. Ji,  B. Kaduk,  
 K. Khistyaev,  Jaehoon Kim,  Jihan Kim,  R. A. King,  P. Klunzinger,  
 K. Koh,  D. Kosenkov,  T. Kowalczyk,  C. M. Krauter,  A. Kunitsa,  
 K. U. Lao,  A. Laurent,  K. V. Lawler,  J. Lee,  D. Lefrancois,  S. Lehtola,  
 S. V. Levchenko,  C. Y. Lin,  Y.-S. Lin,  F. Liu,  E. Livshits,  
 R. C. Lochan,  A. Luenser,  P. Manohar,  S. F. Manzer,  S.-P. Mao,  Y. Mao,  
 N. Mardirossian,  A. V. Marenich,  L. A. Martinez-Martinez,  S. A. Maurer,  
 N. J. Mayhall,  J.-M. Mewes,  A. F. Morrison,  K. Nanda,  T. S. Nguyen-Beck,  
 C. M. Oana,  R. Olivares-Amaya,  D. P. O'Neill,  J. A. Parkhill,  
 T. M. Perrine,  R. Peverati,  P. A. Pieniazek,  F. Plasser,  A. Prociuk,  
 D. R. Rehn,  E. Rosta,  N. J. Russ,  N. Sergueev,  S. M. Sharada,  
 S. Sharma,  D. W. Small,  A. Sodt,  T. Stauch,  T. Stein,  D. Stuck,  
 Y.-C. Su,  A. J. W. Thom,  T. Tsuchimochi,  L. Vogt,  O. Vydrov,  T. Wang,  
 M. A. Watson,  J. Wenzel,  A. White,  C. F. Williams,  V. Vanovschi,  
 K. Yao,  S. Yeganeh,  S. R. Yost,  Z.-Q. You,  I. Y. Zhang,  X. Zhang,  
 Y. Zhao,  B. R. Brooks,  G. K. L. Chan,  D. M. Chipman,  C. J. Cramer,  
 W. A. Goddard III,  M. S. Gordon,  W. J. Hehre,  A. Klamt,  
 H. F. Schaefer III,  M. W. Schmidt,  C. D. Sherrill,  D. G. Truhlar,  
 A. Warshel,  X. Xu,  A. Aspuru-Guzik,  R. Baer,  A. T. Bell,  N. A. Besley,  
 J.-D. Chai,  A. Dreuw,  B. D. Dunietz,  T. R. Furlani,  S. R. Gwaltney,  
 C.-P. Hsu,  Y. Jung,  J. Kong,  D. S. Lambrecht,  W. Liang,  C. Ochsenfeld,  
 V. A. Rassolov,  L. V. Slipchenko,  J. E. Subotnik,  T. Van Voorhis,  
 J. M. Herbert,  A. I. Krylov,  P. M. W. Gill,  M. Head-Gordon

 Contributors to earlier versions of Q-Chem not listed above: 
 R. D. Adamson,  J. Baker,  E. F. C. Byrd,  A. K. Chakraborty,  C.-L. Cheng,  
 H. Dachsel,  R. J. Doerksen,  G. Hawkins,  A. Heyden,  S. Hirata,  
 G. Kedziora,  F. J. Keil,  C. Kelley,  P. P. Korambath,  W. Kurlancheek,  
 A. M. Lee,  M. S. Lee,  D. Liotard,  I. Lotan,  P. E. Maslen,  N. Nair,  
 D. Neuhauser,  R. Olson,  B. Peters,  J. Ritchie,  N. E. Schultz,  
 N. Shenvi,  A. C. Simmonett,  K. S. Thanthiriwatte,  Q. Wu,  W. Zhang

 Please cite Q-Chem as follows:
 Y. Shao et al., Mol. Phys. 113, 184-215 (2015)
 DOI: 10.1080/00268976.2014.952696

 Q-Chem 4.4.2 for Intel X86 EM64T Linux

 Parts of Q-Chem use Armadillo 5.200.1 (Boston Tea Smuggler).
 http://arma.sourceforge.net/

 Q-Chem begins on Wed Dec 14 11:37:28 2016  


Host: 0

     Scratch files written to /scratch/cher/qchem10239//
The previous job contains 0 fragments, simply inherited here
FILE_GEOM_ORG=        593

Checking the input file for inconsistencies... 	...done.

--------------------------------------------------------------
User input:
--------------------------------------------------------------

$molecule
   read
$end
$rem
   BASIS  =  6-311++G**
   JOB_TYPE  =  SP
   METHOD  =  B3LYP
   SOLVENT_METHOD SMD
$end

--------------------------------------------------------------
 ----------------------------------------------------------------
             Standard Nuclear Orientation (Angstroms)
    I     Atom           X                Y                Z
 ----------------------------------------------------------------
    1      H      -1.7950442003    -2.0655500989    -0.0000785234
    2      C      -1.2110821669    -1.1503639037     0.0000649538
    3      C      -1.8167068179     0.0469866451     0.0001285937
    4      H      -2.8980728516     0.1222668143     0.0000568403
    5      C      -1.0339568307     1.2747538848     0.0000084491
    6      H      -1.5707703878     2.2187963380    -0.0002117264
    7      C       0.3171337987     1.2784488970     0.0000543286
    8      H       0.8904759935     2.1983036648    -0.0002278377
    9      C       1.0818931812     0.0252013964     0.0007775455
   10      C       0.2803297347    -1.2772221685     0.0000827985
   11      H       0.6109231633    -1.8641766148    -0.8669405988
   12      O       2.3022437484     0.0039172968    -0.0004809100
   13      H       0.6108675120    -1.8648780196     0.8666386978
 ----------------------------------------------------------------
 Nuclear Repulsion Energy =   268.9349847676 hartrees
 There are       25 alpha and       25 beta electrons
 Requested basis set is 6-311++G(d,p)
 There are 72 shells and 196 basis functions

 Total QAlloc Memory Limit   2000 MB
 Mega-Array Size        61 MB
 MEM_STATIC part        62 MB

                       Distance Matrix (Angstroms)
             H (  1)   C (  2)   C (  3)   H (  4)   C (  5)   H (  6)
   C (  2)  1.085623
   C (  3)  2.112648  1.341801
   H (  4)  2.450146  2.113179  1.083983
   C (  5)  3.425914  2.431578  1.456060  2.191610
   H (  6)  4.290212  3.388306  2.185690  2.481364  1.085995
   C (  7)  3.955202  2.869595  2.463691  3.416769  1.351096  2.109131
   H (  8)  5.039094  3.953495  3.457890  4.320073  2.134569  2.461332
   C (  9)  3.556404  2.576760  2.898682  3.981150  2.457276  3.442163
   C ( 10)  2.220054  1.496797  2.480139  3.472868  2.870528  3.955846
   H ( 11)  2.565284  2.140311  3.209009  4.124402  3.648303  4.709742
   O ( 12)  4.590258  3.698084  4.119176  5.201663  3.570050  4.461606
   H ( 13)  2.565128  2.140323  3.209234  4.124606  3.648806  4.710347
             C (  7)   H (  8)   C (  9)   C ( 10)   H ( 11)   O ( 12)
   H (  8)  1.083907
   C (  9)  1.468158  2.181517
   C ( 10)  2.555936  3.528677  1.529317
   H ( 11)  3.273238  4.163302  2.131783  1.097970
   O ( 12)  2.359045  2.609295  1.220537  2.393628  2.664788
   H ( 13)  3.273798  4.164023  2.131662  1.097959  1.733579  2.665529


 A cutoff of  1.0D-08 yielded   2380 shell pairs
 There are     18144 function pairs (     19473 Cartesian)

 -------------------------------------------------------
 OpenMP Integral Computing Module                       
 Release: version 1.0, May 2013, Q-Chem Inc. Pittsburgh 
 -------------------------------------------------------
 Integral Job Info:
 Integral job number is                      11
 Integral operator is                         1
 short-range coefficients                     0
 long-range coefficients              100000000
 Omega coefficients                           0
 if combine SR and LR in K                    0
 Integral screening is                        0
 Integral computing path is                   2
 max size of driver memory is            800000
 size of driver memory is                593474
 size of scratch memory is              2260544
 max col of scratch BK array               1296
 max len of scratch array in speh3          155
 max len of scratch index in speh4           18
 max int batch size is                      520
 min int batch size is                       52
 fixed nKL is                                52
 max L of basis functions is                  2
 order of int derivative is                   0
 number of shells is                         72
 number of basis is                         203
 number of cartesian basis is               203
 number of contracted shell pairs          2380
 number of primitive shell pairs           5906
 maxK2 (contraction) of shell pair           36
 max number of K2 of shell pair               1
 max number of CS2 of shell pair            397
 max number of PS2 of shell pair            840
 mem total for path MDJ                   37470
 -------------------------------------------------------
 Smallest overlap matrix eigenvalue = 2.04E-06

 Q-Chem warning in module /home/taweetham/qchem/stvman/mkSTV.C, line 257:

 Overlap eigenvalue is smaller than square root of threshold


 Scale SEOQF with 1.000000e-01/1.000000e-01/1.000000e-01

 Standard Electronic Orientation quadrupole field applied
 Nucleus-field energy     =     0.0000000076 hartrees
 Guess from superposition of atomic densities
 Warning:  Energy on first SCF cycle will be non-variational
 A restricted hybrid HF-DFT SCF calculation will be
 performed using Pulay DIIS extrapolation
 Exchange:     0.2000 Hartree-Fock + 0.0800 Slater + 0.7200 B88
 Correlation:  0.1900 VWN1RPA + 0.8100 LYP
 Using SG-1 standard quadrature grid
 SCF converges when DIIS error is below 1.0E-05
 ---------------------------------------
  Cycle       Energy         DIIS Error
 ---------------------------------------
    1    -308.9547422439      4.51E-02
    2    -307.3843166873      5.70E-03
    3    -307.1981399302      9.20E-03
    4    -307.5041419437      2.46E-03
    5    -307.5289148010      4.09E-04
    6    -307.5295536025      1.59E-04
    7    -307.5296576246      8.36E-05
    8    -307.5296960322      6.71E-06 Convergence criterion met
 ---------------------------------------
 SCF time:  CPU 60.88 s  wall 60.93 s

 Citation of the SMD model:
 Marenich, A.V.; Cramer, C.J.; Truhlar, D.G.
 J. Phys. Chem. B 2009, 113, 6378-6396.
 iSolventCode=           1
 Solvent: water                                                           

 vradii
            1           2           3           4           5           6
    1   1.2000000   1.8500000   1.8500000   1.2000000   1.8500000   1.2000000
            7           8           9          10          11          12
    1   1.8500000   1.2000000   1.8500000   1.8500000   1.2000000   1.5200000
           13
    1   1.2000000
Changing PCM_TESSEL_METHOD to VTN
Changing PCM_VDW_RADII to SMD_RADIUS
 Discretize the solute cavity surface with Lebedev spheres
	Using 302 Lebedev grid points for each H atom
	Using 302 Lebedev grid points for other atoms
	Atomic van der Waals radii will be scaled by 1.20
 Removing interior tesserae...
 Keep 1279 surface tesserae and discard 2647 interior tesserae
 Molecular Surface Area = 120.827 Angst**2
 A restricted hybrid HF-DFT SCF calculation will be
 performed using Pulay DIIS extrapolation
 Polarizable Continuum solvation model will be applied
 Exchange:     0.2000 Hartree-Fock + 0.0800 Slater + 0.7200 B88
 Correlation:  0.1900 VWN1RPA + 0.8100 LYP
 Using SG-1 standard quadrature grid
 SCF converges when DIIS error is below 1.0E-05

 Citation of the SMD model:
 Marenich, A.V.; Cramer, C.J.; Truhlar, D.G.
 J. Phys. Chem. B 2009, 113, 6378-6396.
 iSolventCode=           1
 Solvent: water                                                           

 vradii
            1           2           3           4           5           6
    1   1.2000000   1.8500000   1.8500000   1.2000000   1.8500000   1.2000000
            7           8           9          10          11          12
    1   1.8500000   1.2000000   1.8500000   1.8500000   1.2000000   1.5200000
           13
    1   1.2000000
 ---------------------------------------
  Cycle       Energy         DIIS Error
 ---------------------------------------
    1    -307.5296389553      3.52E-06
 Time req'd to invert C: 2.67 s (CPU) 2.67 s (wall)
    2    -307.5428135445      4.83E-04
    3    -307.5428038733      4.84E-04
    4    -307.5428136716      4.83E-04
    5    -307.5427717585      4.86E-04
    6    -307.5429067560      4.77E-04
    7    -307.5428268530      4.82E-04
    8    -307.5429208502      4.76E-04
    9    -307.5430070982      4.71E-04
   10    -307.5429814048      4.73E-04
   11    -307.5429706750      4.73E-04
   12    -307.5429784047      4.73E-04
   13    -307.5429467064      4.75E-04
   14    -307.5429468274      4.75E-04
   15    -307.5428985283      4.78E-04
   16    -307.5428857297      4.79E-04
   17    -307.5446604535      7.32E-04
   18    -307.5465676068      9.02E-05
   19    -307.5466285543      4.62E-05
   20    -307.5466244968      3.56E-05
   21    -307.5466330997      7.76E-06 Convergence criterion met
 ---------------------------------------
 SCF time:  CPU 161.43 s  wall 161.52 s
(0)  E-EN(g) gas-phase elect-nuc energy                 -307.529638955 a.u.
(3)  G-ENP(liq) elect-nuc-pol free energy of system     -307.546633100 a.u.
(4)  G-CDS(liq) cavity-dispersion-solvent structure 
     free energy                                                3.5353 kcal/mol
(6)  G-S(liq) free energy of system                     -307.540999269 a.u.
(9)  DeltaG-S(liq) free energy of  solvation
     (9) = (6) - (0)                                           -7.1287 kcal/mol
 SCF   energy in the final basis set = -307.5409992686
 Total energy in the final basis set = -307.5409992686

 --------------------------------------------------------------

                    Orbital Energies (a.u.)
 --------------------------------------------------------------

 Alpha MOs
 -- Occupied --
-19.117 -10.268 -10.202 -10.192 -10.184 -10.180 -10.179  -1.053
 -0.852  -0.767  -0.733  -0.628  -0.589  -0.515  -0.479  -0.476
 -0.458  -0.438  -0.424  -0.380  -0.372  -0.366  -0.335  -0.267
 -0.246
 -- Virtual --
 -0.082  -0.001  -0.001   0.018   0.019   0.035   0.042   0.043
  0.067   0.078   0.078   0.080   0.095   0.104   0.115   0.120
  0.124   0.128   0.129   0.133   0.139   0.142   0.146   0.154
  0.160   0.161   0.184   0.189   0.197   0.206   0.213   0.222
  0.229   0.246   0.250   0.258   0.265   0.273   0.289   0.294
  0.317   0.325   0.335   0.343   0.353   0.369   0.391   0.430
  0.473   0.490   0.511   0.519   0.529   0.540   0.548   0.564
  0.566   0.582   0.601   0.606   0.606   0.654   0.657   0.665
  0.685   0.728   0.742   0.766   0.778   0.810   0.826   0.851
  0.860   0.874   0.883   0.907   0.915   0.933   0.990   1.008
  1.020   1.085   1.092   1.111   1.179   1.217   1.220   1.259
  1.354   1.394   1.431   1.434   1.444   1.509   1.553   1.555
  1.588   1.621   1.631   1.636   1.658   1.673   1.717   1.727
  1.744   1.807   1.839   1.851   1.884   1.900   1.920   1.939
  1.946   1.993   2.015   2.048   2.069   2.162   2.221   2.237
  2.290   2.343   2.394   2.439   2.487   2.534   2.545   2.555
  2.584   2.664   2.666   2.694   2.717   2.727   2.764   2.773
  2.808   2.810   2.843   2.889   2.894   2.906   2.947   3.007
  3.018   3.166   3.234   3.293   3.339   3.409   3.490   3.518
  3.565   3.706   3.787   3.969   4.015   4.067   4.122   4.195
  4.701   5.045   5.199   5.730  23.652  23.821  23.861  23.916
 24.193  24.234  49.999
 --------------------------------------------------------------

          Ground-State Mulliken Net Atomic Charges

     Atom                 Charge (a.u.)
  ----------------------------------------
      1 H                     0.250333
      2 C                     0.231220
      3 C                    -0.455123
      4 H                     0.212127
      5 C                    -0.131011
      6 H                     0.242335
      7 C                     0.034319
      8 H                     0.233630
      9 C                     0.032884
     10 C                    -0.638840
     11 H                     0.221272
     12 O                    -0.454323
     13 H                     0.221175
  ----------------------------------------
  Sum of atomic charges =     0.000000

 -----------------------------------------------------------------
                    Cartesian Multipole Moments
 -----------------------------------------------------------------
    Charge (ESU x 10^10)
                 0.0000
    Dipole Moment (Debye)
         X      -5.7949      Y      -0.7568      Z       0.0017
       Tot       5.8441
    Quadrupole Moments (Debye-Ang)
        XX     -50.7932     XY      -0.9693     YY     -33.3025
        XZ       0.0050     YZ      -0.0004     ZZ     -42.6254
    Octopole Moments (Debye-Ang^2)
       XXX     -45.0464    XXY       1.7000    XYY      -3.2198
       YYY      -0.8880    XXZ       0.0055    XYZ      -0.0005
       YYZ      -0.0059    XZZ       5.6737    YZZ      -3.4242
       ZZZ      -0.0082
    Hexadecapole Moments (Debye-Ang^3)
      XXXX    -586.3027   XXXY      -3.0743   XXYY    -127.9576
      XYYY      -0.2007   YYYY    -282.1618   XXXZ       0.0324
      XXYZ       0.0017   XYYZ       0.0059   YYYZ      -0.0043
      XXZZ    -101.8772   XYZZ      -3.0029   YYZZ     -63.5978
      XZZZ       0.0126   YZZZ       0.0043   ZZZZ     -54.1938
 -----------------------------------------------------------------
Archival summary:
1\1\pikachu\SP\ProcedureUnspecified\BasisUnspecified\166\cher\WedDec1411:41:102016WedDec1411:41:102016\0\\#,ProcedureUnspecified,BasisUnspecified,\\0,1\C\O,1,1.22054\C,1,1.46816,2,122.392\H,3,1.08391,1,116.672,2,-0.0853536,0\C,3,1.3511,1,121.236,2,179.927,0\H,5,1.08599,3,119.467,1,179.98,0\C,5,1.45606,3,122.676,1,-0.0249645,0\H,7,1.08398,5,118.537,3,-179.998,0\C,7,1.3418,5,120.65,3,-0.011304,0\H,9,1.08562,7,120.628,5,-179.986,0\C,9,1.4968,7,121.692,5,0.00958638,0\H,11,1.09796,9,110.202,7,122.753,0\H,11,1.09797,9,110.201,7,-122.713,0\\\@

 Total job time:  222.62s(wall), 222.48s(cpu) 
 Wed Dec 14 11:41:10 2016

        *************************************************************
        *                                                           *
        *  Thank you very much for using Q-Chem.  Have a nice day.  *
        *                                                           *
        *************************************************************
