# Supplementary material for: A DFT investigation of the blue bottle experiment: E∘half-cell analysis of autoxidation catalysed by redox indicators
Source: R Soc Open Sci. 2017 Nov 8;4(11):170708. doi: 10.1098/rsos.170708 (PMC5717635; doi:10.1098/rsos.170708)
Supplement: output.zip [file rsos170708supp2.zip › B3LYP_6-311++Gdp_reducing_agents/C6H6O_phenol.out]

pikachu 127.0.1
Q-Chem Developer Version! Running on 127.0.1.*
                  Welcome to Q-Chem
     A Quantum Leap Into The Future Of Chemistry


 Q-Chem 4.4, Q-Chem, Inc., Pleasanton, CA (2016)

 Y. Shao,  Z. Gan,  E. Epifanovsky,  A. T. B. Gilbert,  M. Wormit,  
 J. Kussmann,  A. W. Lange,  A. Behn,  J. Deng,  X. Feng,  D. Ghosh,  
 M. Goldey,  P. R. Horn,  L. D. Jacobson,  I. Kaliman,  F. Rob,  
 R. Z. Khaliullin,  T. Kus,  A. Landau,  J. Liu,  E. I. Proynov,  Y. M. Rhee,  
 R. M. Richard,  M. A. Rohrdanz,  R. P. Steele,  E. J. Sundstrom,  
 H. L. Woodcock III,  P. M. Zimmerman,  D. Zuev,  B. Albrecht,  E. Alguire,  
 B. Austin,  S. A. Baeppler,  G. J. O. Beran,  Y. A. Bernard,  E. Berquist,  
 K. Brandhorst,  K. B. Bravaya,  S. T. Brown,  D. Casanova,  C.-M. Chang,  
 Y. Chen,  S. H. Chien,  K. D. Closser,  M. P. Coons,  D. L. Crittenden,  
 S. Dasgupta,  M. Diedenhofen,  R. A. DiStasio Jr.,  H. Do,  A. D. Dutoi,  
 R. G. Edgar,  P.-T. Fang,  S. Fatehi,  Q. Feng,  L. Fusti-Molnar,  
 A. Ghysels,  A. Golubeva-Zadorozhnaya,  J. Gomes,  A. Gunina,  
 M. W. D. Hanson-Heine,  P. H. P. Harbach,  A. W. Hauser,  J. E. Herr,  
 E. G. Hohenstein,  Z. C. Holden,  K. Hui,  T.-C. Jagau,  H. Ji,  B. Kaduk,  
 K. Khistyaev,  Jaehoon Kim,  Jihan Kim,  R. A. King,  P. Klunzinger,  
 K. Koh,  D. Kosenkov,  T. Kowalczyk,  C. M. Krauter,  A. Kunitsa,  
 K. U. Lao,  A. Laurent,  K. V. Lawler,  J. Lee,  D. Lefrancois,  S. Lehtola,  
 S. V. Levchenko,  C. Y. Lin,  Y.-S. Lin,  F. Liu,  E. Livshits,  
 R. C. Lochan,  A. Luenser,  P. Manohar,  S. F. Manzer,  S.-P. Mao,  Y. Mao,  
 N. Mardirossian,  A. V. Marenich,  L. A. Martinez-Martinez,  S. A. Maurer,  
 N. J. Mayhall,  J.-M. Mewes,  A. F. Morrison,  K. Nanda,  T. S. Nguyen-Beck,  
 C. M. Oana,  R. Olivares-Amaya,  D. P. O'Neill,  J. A. Parkhill,  
 T. M. Perrine,  R. Peverati,  P. A. Pieniazek,  F. Plasser,  A. Prociuk,  
 D. R. Rehn,  E. Rosta,  N. J. Russ,  N. Sergueev,  S. M. Sharada,  
 S. Sharma,  D. W. Small,  A. Sodt,  T. Stauch,  T. Stein,  D. Stuck,  
 Y.-C. Su,  A. J. W. Thom,  T. Tsuchimochi,  L. Vogt,  O. Vydrov,  T. Wang,  
 M. A. Watson,  J. Wenzel,  A. White,  C. F. Williams,  V. Vanovschi,  
 K. Yao,  S. Yeganeh,  S. R. Yost,  Z.-Q. You,  I. Y. Zhang,  X. Zhang,  
 Y. Zhao,  B. R. Brooks,  G. K. L. Chan,  D. M. Chipman,  C. J. Cramer,  
 W. A. Goddard III,  M. S. Gordon,  W. J. Hehre,  A. Klamt,  
 H. F. Schaefer III,  M. W. Schmidt,  C. D. Sherrill,  D. G. Truhlar,  
 A. Warshel,  X. Xu,  A. Aspuru-Guzik,  R. Baer,  A. T. Bell,  N. A. Besley,  
 J.-D. Chai,  A. Dreuw,  B. D. Dunietz,  T. R. Furlani,  S. R. Gwaltney,  
 C.-P. Hsu,  Y. Jung,  J. Kong,  D. S. Lambrecht,  W. Liang,  C. Ochsenfeld,  
 V. A. Rassolov,  L. V. Slipchenko,  J. E. Subotnik,  T. Van Voorhis,  
 J. M. Herbert,  A. I. Krylov,  P. M. W. Gill,  M. Head-Gordon

 Contributors to earlier versions of Q-Chem not listed above: 
 R. D. Adamson,  J. Baker,  E. F. C. Byrd,  A. K. Chakraborty,  C.-L. Cheng,  
 H. Dachsel,  R. J. Doerksen,  G. Hawkins,  A. Heyden,  S. Hirata,  
 G. Kedziora,  F. J. Keil,  C. Kelley,  P. P. Korambath,  W. Kurlancheek,  
 A. M. Lee,  M. S. Lee,  D. Liotard,  I. Lotan,  P. E. Maslen,  N. Nair,  
 D. Neuhauser,  R. Olson,  B. Peters,  J. Ritchie,  N. E. Schultz,  
 N. Shenvi,  A. C. Simmonett,  K. S. Thanthiriwatte,  Q. Wu,  W. Zhang

 Please cite Q-Chem as follows:
 Y. Shao et al., Mol. Phys. 113, 184-215 (2015)
 DOI: 10.1080/00268976.2014.952696

 Q-Chem 4.4.2 for Intel X86 EM64T Linux

 Parts of Q-Chem use Armadillo 5.200.1 (Boston Tea Smuggler).
 http://arma.sourceforge.net/

 Q-Chem begins on Wed Dec 14 02:18:26 2016  


Host: 0

     Scratch files written to /scratch/cher/qchem8238//
FILE_GEOM_ORG=        593

Checking the input file for inconsistencies... 	...done.

--------------------------------------------------------------
User input:
--------------------------------------------------------------
$molecule
0 1
  H   -1.6494222   -2.1750084   -0.0001970
  C   -1.1313668   -1.2194883    0.0000100
  C   -1.8572784   -0.0282321    0.0001300
  H   -2.9431066   -0.0475534    0.0001462
  C   -1.1718678    1.1903416    0.0000022
  H   -1.7258635    2.1255119    0.0001161
  C    0.2204375    1.2243626   -0.0000944
  H    0.7654583    2.1632128    0.0001714
  C    0.9407988    0.0247092   -0.0001350
  C    0.2643728   -1.1995232   -0.0000726
  H    0.8271068   -2.1318776   -0.0002876
  O    2.3071032    0.1120491   -0.0000823
  H    2.6784255   -0.7836968    0.0016677
$end

$rem
   BASIS  =  6-311++G**
   JOB_TYPE  =  optimization
   METHOD  =  B3LYP
   SYM_IGNORE  TRUE
$end

--------------------------------------------------------------
 ----------------------------------------------------------------
             Standard Nuclear Orientation (Angstroms)
    I     Atom           X                Y                Z
 ----------------------------------------------------------------
    1      H      -1.6494222000    -2.1750084000    -0.0001970000
    2      C      -1.1313668000    -1.2194883000     0.0000100000
    3      C      -1.8572784000    -0.0282321000     0.0001300000
    4      H      -2.9431066000    -0.0475534000     0.0001462000
    5      C      -1.1718678000     1.1903416000     0.0000022000
    6      H      -1.7258635000     2.1255119000     0.0001161000
    7      C       0.2204375000     1.2243626000    -0.0000944000
    8      H       0.7654583000     2.1632128000     0.0001714000
    9      C       0.9407988000     0.0247092000    -0.0001350000
   10      C       0.2643728000    -1.1995232000    -0.0000726000
   11      H       0.8271068000    -2.1318776000    -0.0002876000
   12      O       2.3071032000     0.1120491000    -0.0000823000
   13      H       2.6784255000    -0.7836968000     0.0016677000
 ----------------------------------------------------------------
 Nuclear Repulsion Energy =   270.7390097957 hartrees
 There are       25 alpha and       25 beta electrons
 Requested basis set is 6-311++G(d,p)
 There are 72 shells and 196 basis functions

 Total QAlloc Memory Limit   2000 MB
 Mega-Array Size        61 MB
 MEM_STATIC part        62 MB
 A cutoff of  1.0D-11 yielded   2470 shell pairs
 There are     18746 function pairs (     20130 Cartesian)

 -------------------------------------------------------
 OpenMP Integral Computing Module                       
 Release: version 1.0, May 2013, Q-Chem Inc. Pittsburgh 
 -------------------------------------------------------
 Integral Job Info:
 Integral job number is                      11
 Integral operator is                         1
 short-range coefficients                     0
 long-range coefficients              100000000
 Omega coefficients                           0
 if combine SR and LR in K                    0
 Integral screening is                        0
 Integral computing path is                   2
 max size of driver memory is            800000
 size of driver memory is                593474
 size of scratch memory is              2260544
 max col of scratch BK array               1296
 max len of scratch array in speh3          155
 max len of scratch index in speh4           18
 max int batch size is                      520
 min int batch size is                       52
 fixed nKL is                                52
 max L of basis functions is                  2
 order of int derivative is                   0
 number of shells is                         72
 number of basis is                         203
 number of cartesian basis is               203
 number of contracted shell pairs          2470
 number of primitive shell pairs           6244
 maxK2 (contraction) of shell pair           36
 max number of K2 of shell pair               1
 max number of CS2 of shell pair            404
 max number of PS2 of shell pair            858
 mem total for path MDJ                   39294
 -------------------------------------------------------
 Smallest overlap matrix eigenvalue = 1.15E-06

 Q-Chem warning in module /home/taweetham/qchem/stvman/mkSTV.C, line 257:

 Overlap eigenvalue is smaller than square root of threshold


 Scale SEOQF with 1.000000e-01/1.000000e-01/1.000000e-01

 Standard Electronic Orientation quadrupole field applied
 Nucleus-field energy     =     0.0000000077 hartrees
 Guess from superposition of atomic densities
 Warning:  Energy on first SCF cycle will be non-variational
 A restricted hybrid HF-DFT SCF calculation will be
 performed using Pulay DIIS extrapolation
 Exchange:     0.2000 Hartree-Fock + 0.0800 Slater + 0.7200 B88
 Correlation:  0.1900 VWN1RPA + 0.8100 LYP
 Using SG-1 standard quadrature grid
 SCF converges when DIIS error is below 1.0E-08
 ---------------------------------------
  Cycle       Energy         DIIS Error
 ---------------------------------------
    1    -309.0758210587      4.61E-02
    2    -307.4181502409      5.38E-03
    3    -307.3649869321      6.45E-03
    4    -307.5556925656      7.69E-04
    5    -307.5573957426      4.82E-04
    6    -307.5586174869      7.33E-05
    7    -307.5586353409      4.55E-05
    8    -307.5586434374      4.62E-06
    9    -307.5586434360      2.47E-06
   10    -307.5586436324      5.34E-07
   11    -307.5586436122      3.07E-07
   12    -307.5586436070      3.90E-08
   13    -307.5586436077      1.10E-08
   14    -307.5586436081      5.15E-09 Convergence criterion met
 ---------------------------------------
 SCF time:  CPU 119.61 s  wall 119.77 s
 SCF   energy in the final basis set = -307.5586436081
 Total energy in the final basis set = -307.5586436081

 --------------------------------------------------------------

                    Orbital Energies (a.u.)
 --------------------------------------------------------------

 Alpha MOs
 -- Occupied --
-19.162 -10.243 -10.184 -10.182 -10.182 -10.176 -10.174  -1.072
 -0.858  -0.757  -0.746  -0.633  -0.610  -0.553  -0.507  -0.475
 -0.447  -0.432  -0.419  -0.400  -0.370  -0.350  -0.346  -0.263
 -0.235
 -- Virtual --
 -0.021  -0.014  -0.006  -0.000   0.011   0.026   0.035   0.057
  0.061   0.063   0.086   0.087   0.092   0.100   0.111   0.118
  0.120   0.125   0.130   0.138   0.138   0.138   0.144   0.145
  0.151   0.157   0.190   0.193   0.194   0.207   0.217   0.219
  0.238   0.250   0.257   0.265   0.274   0.277   0.283   0.302
  0.303   0.312   0.340   0.355   0.366   0.374   0.383   0.401
  0.474   0.497   0.525   0.539   0.547   0.557   0.560   0.571
  0.572   0.575   0.592   0.614   0.619   0.622   0.676   0.685
  0.723   0.738   0.767   0.775   0.796   0.845   0.848   0.868
  0.874   0.885   0.889   0.904   0.924   0.967   1.000   1.009
  1.017   1.059   1.073   1.105   1.128   1.130   1.212   1.235
  1.298   1.342   1.399   1.470   1.497   1.519   1.553   1.560
  1.565   1.582   1.607   1.641   1.655   1.689   1.730   1.733
  1.767   1.800   1.823   1.885   1.910   1.921   1.932   1.951
  1.956   1.969   2.004   2.008   2.065   2.074   2.088   2.263
  2.314   2.327   2.410   2.420   2.433   2.479   2.579   2.625
  2.627   2.654   2.705   2.717   2.735   2.743   2.747   2.774
  2.782   2.811   2.828   2.867   2.880   2.937   3.068   3.086
  3.086   3.120   3.169   3.312   3.352   3.432   3.483   3.497
  3.600   3.659   3.884   3.988   4.030   4.119   4.147   4.161
  4.836   4.983   5.432   5.733  23.578  23.926  23.960  24.061
 24.089  24.185  49.924
 --------------------------------------------------------------

          Ground-State Mulliken Net Atomic Charges

     Atom                 Charge (a.u.)
  ----------------------------------------
      1 H                     0.162720
      2 C                    -0.170567
      3 C                    -0.243850
      4 H                     0.150103
      5 C                    -0.204229
      6 H                     0.162415
      7 C                     0.091739
      8 H                     0.198797
      9 C                    -0.486428
     10 C                     0.180130
     11 H                     0.131749
     12 O                    -0.226158
     13 H                     0.253580
  ----------------------------------------
  Sum of atomic charges =     0.000000

 -----------------------------------------------------------------
                    Cartesian Multipole Moments
 -----------------------------------------------------------------
    Charge (ESU x 10^10)
                 0.0000
    Dipole Moment (Debye)
         X      -0.1025      Y      -1.3847      Z       0.0027
       Tot       1.3885
    Quadrupole Moments (Debye-Ang)
        XX     -38.2865     XY      -4.5657     YY     -36.0037
        XZ       0.0091     YZ      -0.0016     ZZ     -45.6407
    Octopole Moments (Debye-Ang^2)
       XXX       6.8044    XXY     -13.2028    XYY       4.9528
       YYY      -0.2235    XXZ       0.0265    XYZ      -0.0091
       YYZ       0.0012    XZZ       5.8318    YZZ       0.0113
       ZZZ       0.0012
    Hexadecapole Moments (Debye-Ang^3)
      XXXX    -496.0138   XXXY     -38.7035   XXYY    -122.1315
      XYYY      -3.0322   YYYY    -279.9707   XXXZ       0.0776
      XXYZ      -0.0211   XYYZ       0.0076   YYYZ       0.0066
      XXZZ    -107.2935   XYZZ      -0.7127   YYZZ     -67.3698
      XZZZ       0.0064   YZZZ      -0.0006   ZZZZ     -53.6979
 -----------------------------------------------------------------
 Calculating analytic gradient of the SCF energy
 Gradient of SCF Energy
            1           2           3           4           5           6
    1  -0.0008057   0.0002027  -0.0003131  -0.0017965  -0.0001453  -0.0008236
    2  -0.0015961  -0.0001316   0.0000017  -0.0000162   0.0001087   0.0015655
    3  -0.0000107   0.0000068   0.0000172  -0.0000027  -0.0000076   0.0000012
            7           8           9          10          11          12
    1  -0.0005413   0.0009434   0.0038123  -0.0004423   0.0009756  -0.0023979
    2   0.0012644   0.0012567  -0.0013078  -0.0007665  -0.0014452   0.0076826
    3  -0.0000116   0.0000118  -0.0000201   0.0000142  -0.0000040  -0.0000209
           13
    1   0.0013316
    2  -0.0066162
    3   0.0000263
 Max gradient component =       7.683E-03
 RMS gradient           =       1.925E-03
 Gradient time:  CPU 37.00 s  wall 37.01 s
 Geometry Optimization Parameters
   NAtoms,    NIC,     NZ,  NCons,   NDum,   NFix, NCnnct, MaxDiis
       13      84       0       0       0       0       0       0


** GEOMETRY OPTIMIZATION IN DELOCALIZED INTERNAL COORDINATES **
   Searching for a Minimum

   Optimization Cycle:   1

                       Coordinates (Angstroms)
     ATOM                X               Y               Z
      1  H        -1.6494222000   -2.1750084000   -0.0001970000
      2  C        -1.1313668000   -1.2194883000    0.0000100000
      3  C        -1.8572784000   -0.0282321000    0.0001300000
      4  H        -2.9431066000   -0.0475534000    0.0001462000
      5  C        -1.1718678000    1.1903416000    0.0000022000
      6  H        -1.7258635000    2.1255119000    0.0001161000
      7  C         0.2204375000    1.2243626000   -0.0000944000
      8  H         0.7654583000    2.1632128000    0.0001714000
      9  C         0.9407988000    0.0247092000   -0.0001350000
     10  C         0.2643728000   -1.1995232000   -0.0000726000
     11  H         0.8271068000   -2.1318776000   -0.0002876000
     12  O         2.3071032000    0.1120491000   -0.0000823000
     13  H         2.6784255000   -0.7836968000    0.0016677000
   Point Group: c1    Number of degrees of freedom:    33


   Energy is   -307.558643608


 Attempting to Generate Delocalized Internal Coordinates

 33 Hessian modes will be used to form the next step
  Hessian Eigenvalues:
     0.019734    0.022063    0.022589    0.022755    0.022826    0.022871
     0.022961    0.022981    0.023014    0.023120    0.160000    0.160000
     0.160000    0.160000    0.160000    0.160000    0.220000    0.220000
     0.234867    0.250000    0.349267    0.351678    0.351707    0.352790
     0.353283    0.419062    0.420444    0.458805    0.459375    0.463176
     0.466591    0.511512    0.534461

 Minimum Search - Taking Simple RFO Step
 Searching for Lamda that Minimizes Along All modes
 Value Taken    Lamda =  -0.00022863
 Step Taken.  Stepsize is  0.025537

                             Maximum     Tolerance    Cnvgd?
         Gradient           0.005560      0.000300      NO
         Displacement       0.013822      0.001200      NO
         Energy change     *********      0.000001      NO


 New Cartesian Coordinates Obtained by Inverse Iteration

 Displacement from previous Coordinates is:  0.033462
 ----------------------------------------------------------------
             Standard Nuclear Orientation (Angstroms)
    I     Atom           X                Y                Z
 ----------------------------------------------------------------
    1      H      -1.6493969596    -2.1704576539    -0.0000752475
    2      C      -1.1319833759    -1.2176439437    -0.0000048605
    3      C      -1.8557976992    -0.0280200118    -0.0000155378
    4      H      -2.9389441674    -0.0467009866    -0.0000626762
    5      C      -1.1705593554     1.1879345624     0.0000305027
    6      H      -1.7231090721     2.1208717293     0.0000271744
    7      C       0.2196371640     1.2209106845     0.0001275591
    8      H       0.7629944774     2.1580226479     0.0002280589
    9      C       0.9374096350     0.0234617688     0.0001193542
   10      C       0.2617133371    -1.1979437674     0.0000076020
   11      H       0.8223109111    -2.1285093339    -0.0001207203
   12      O       2.3048803720     0.1087563398     0.0000070217
   13      H       2.6856423330    -0.7758746354     0.0011064692
 ----------------------------------------------------------------
 Nuclear Repulsion Energy =   271.1446176527 hartrees
 There are       25 alpha and       25 beta electrons
 Applying Cartesian multipole field
    Component          Value
    ---------          -----
     (2,0,0)        1.00000E-11
     (0,2,0)        2.00000E-11
     (0,0,2)       -3.00000E-11
 Nucleus-field energy     =     0.0000000077 hartrees
 Requested basis set is 6-311++G(d,p)
 There are 72 shells and 196 basis functions
 A cutoff of  1.0D-11 yielded   2470 shell pairs
 There are     18746 function pairs (     20130 Cartesian)
 Smallest overlap matrix eigenvalue = 1.13E-06

 Q-Chem warning in module /home/taweetham/qchem/stvman/mkSTV.C, line 257:

 Overlap eigenvalue is smaller than square root of threshold

 Guess MOs from SCF MO coefficient file
 Reading MOs from coefficient file
 Reading MOs from coefficient file
 A restricted hybrid HF-DFT SCF calculation will be
 performed using Pulay DIIS extrapolation
 Exchange:     0.2000 Hartree-Fock + 0.0800 Slater + 0.7200 B88
 Correlation:  0.1900 VWN1RPA + 0.8100 LYP
 Using SG-1 standard quadrature grid
 SCF converges when DIIS error is below 1.0E-08
 Geometry optimization detected.  Setting ReadMinima to 0
 Setting SaveMinima to 0
 ---------------------------------------
  Cycle       Energy         DIIS Error
 ---------------------------------------
    1    -307.5698214878      2.25E-04
    2    -307.5587393682      6.04E-05
    3    -307.5587340425      7.47E-05
    4    -307.5587563475      1.32E-05
    5    -307.5587568679      4.43E-06
    6    -307.5587567110      8.91E-07
    7    -307.5587569048      5.06E-07
    8    -307.5587569332      7.46E-08
    9    -307.5587569268      3.89E-08
   10    -307.5587569275      5.99E-09 Convergence criterion met
 ---------------------------------------
 SCF time:  CPU 87.58 s  wall 87.63 s
 SCF   energy in the final basis set = -307.5587569275
 Total energy in the final basis set = -307.5587569275

 --------------------------------------------------------------

                    Orbital Energies (a.u.)
 --------------------------------------------------------------

 Alpha MOs
 -- Occupied --
-19.161 -10.242 -10.183 -10.181 -10.181 -10.175 -10.173  -1.072
 -0.860  -0.758  -0.747  -0.634  -0.611  -0.555  -0.507  -0.475
 -0.447  -0.432  -0.419  -0.399  -0.370  -0.350  -0.346  -0.264
 -0.235
 -- Virtual --
 -0.021  -0.014  -0.006  -0.000   0.011   0.026   0.035   0.057
  0.062   0.063   0.087   0.087   0.092   0.100   0.111   0.118
  0.120   0.125   0.130   0.138   0.138   0.139   0.144   0.145
  0.152   0.158   0.190   0.193   0.195   0.207   0.218   0.219
  0.239   0.251   0.257   0.267   0.274   0.278   0.284   0.303
  0.304   0.313   0.340   0.356   0.366   0.374   0.384   0.401
  0.475   0.498   0.525   0.541   0.548   0.558   0.562   0.571
  0.574   0.575   0.595   0.615   0.619   0.622   0.677   0.687
  0.724   0.739   0.768   0.776   0.797   0.846   0.849   0.868
  0.875   0.886   0.890   0.904   0.924   0.966   1.001   1.011
  1.019   1.060   1.074   1.106   1.128   1.129   1.212   1.237
  1.299   1.341   1.403   1.472   1.500   1.521   1.555   1.561
  1.567   1.583   1.609   1.644   1.658   1.689   1.732   1.735
  1.769   1.805   1.826   1.888   1.913   1.923   1.934   1.953
  1.958   1.972   2.008   2.010   2.067   2.077   2.096   2.267
  2.319   2.331   2.414   2.424   2.438   2.485   2.578   2.628
  2.630   2.656   2.706   2.716   2.735   2.744   2.747   2.772
  2.783   2.818   2.834   2.868   2.881   2.945   3.070   3.087
  3.088   3.126   3.172   3.318   3.357   3.434   3.488   3.502
  3.608   3.669   3.896   3.993   4.034   4.121   4.150   4.162
  4.841   4.984   5.432   5.747  23.580  23.932  23.968  24.071
 24.098  24.196  49.927
 --------------------------------------------------------------

          Ground-State Mulliken Net Atomic Charges

     Atom                 Charge (a.u.)
  ----------------------------------------
      1 H                     0.162036
      2 C                    -0.168027
      3 C                    -0.245691
      4 H                     0.149354
      5 C                    -0.201529
      6 H                     0.161750
      7 C                     0.091973
      8 H                     0.198443
      9 C                    -0.476600
     10 C                     0.173492
     11 H                     0.131436
     12 O                    -0.230569
     13 H                     0.253931
  ----------------------------------------
  Sum of atomic charges =    -0.000000

 -----------------------------------------------------------------
                    Cartesian Multipole Moments
 -----------------------------------------------------------------
    Charge (ESU x 10^10)
                -0.0000
    Dipole Moment (Debye)
         X      -0.1017      Y      -1.3808      Z       0.0017
       Tot       1.3845
    Quadrupole Moments (Debye-Ang)
        XX     -38.2194     XY      -4.5611     YY     -36.0154
        XZ       0.0060     YZ      -0.0014     ZZ     -45.5805
    Octopole Moments (Debye-Ang^2)
       XXX       7.2275    XXY     -13.1938    XYY       4.9371
       YYY      -0.1332    XXZ       0.0138    XYZ      -0.0055
       YYZ      -0.0017    XZZ       5.8373    YZZ       0.0374
       ZZZ      -0.0069
    Hexadecapole Moments (Debye-Ang^3)
      XXXX    -493.6354   XXXY     -38.8066   XXYY    -121.9127
      XYYY      -2.9940   YYYY    -278.8833   XXXZ       0.0406
      XXYZ      -0.0161   XYYZ       0.0013   YYYZ      -0.0012
      XXZZ    -107.0066   XYZZ      -0.7184   YYZZ     -67.0429
      XZZZ      -0.0072   YZZZ      -0.0046   ZZZZ     -53.5565
 -----------------------------------------------------------------
 Calculating analytic gradient of the SCF energy
 Gradient of SCF Energy
            1           2           3           4           5           6
    1   0.0000314   0.0001025   0.0001414   0.0000669   0.0001793   0.0000201
    2   0.0000384   0.0002313  -0.0000850  -0.0000227  -0.0001626  -0.0000475
    3  -0.0000004   0.0000021  -0.0000003   0.0000000  -0.0000023  -0.0000001
            7           8           9          10          11          12
    1  -0.0006299   0.0000420   0.0002937  -0.0003532   0.0000371  -0.0002393
    2   0.0000566  -0.0000841  -0.0000176   0.0001844   0.0000093   0.0003207
    3  -0.0000006   0.0000016   0.0000116  -0.0000034  -0.0000021  -0.0000147
           13
    1   0.0003080
    2  -0.0004213
    3   0.0000087
 Max gradient component =       6.299E-04
 RMS gradient           =       1.789E-04
 Gradient time:  CPU 36.71 s  wall 36.71 s
 Geometry Optimization Parameters
   NAtoms,    NIC,     NZ,  NCons,   NDum,   NFix, NCnnct, MaxDiis
       13      84       0       0       0       0       0       0

 Cartesian Hessian Update
 Hessian Updated using BFGS Update


** GEOMETRY OPTIMIZATION IN DELOCALIZED INTERNAL COORDINATES **
   Searching for a Minimum

   Optimization Cycle:   2

                       Coordinates (Angstroms)
     ATOM                X               Y               Z
      1  H        -1.6493969596   -2.1704576539   -0.0000752475
      2  C        -1.1319833759   -1.2176439437   -0.0000048605
      3  C        -1.8557976992   -0.0280200118   -0.0000155378
      4  H        -2.9389441674   -0.0467009866   -0.0000626762
      5  C        -1.1705593554    1.1879345624    0.0000305027
      6  H        -1.7231090721    2.1208717293    0.0000271744
      7  C         0.2196371640    1.2209106845    0.0001275591
      8  H         0.7629944774    2.1580226479    0.0002280589
      9  C         0.9374096350    0.0234617688    0.0001193542
     10  C         0.2617133371   -1.1979437674    0.0000076020
     11  H         0.8223109111   -2.1285093339   -0.0001207203
     12  O         2.3048803720    0.1087563398    0.0000070217
     13  H         2.6856423330   -0.7758746354    0.0011064692
   Point Group: c1    Number of degrees of freedom:    33


   Energy is   -307.558756927

 Hessian Updated using BFGS Update

 29 Hessian modes will be used to form the next step
  Hessian Eigenvalues:
     0.019732    0.022064    0.022589    0.022755    0.022826    0.022871
     0.022961    0.022981    0.023014    0.023120    0.159241    0.163896
     0.219952    0.220005    0.234687    0.250262    0.348770    0.351692
     0.352058    0.353079    0.354628    0.416552    0.420011    0.458114
     0.460687    0.463094    0.486666    0.506777    0.512620

 Minimum Search - Taking Simple RFO Step
 Searching for Lamda that Minimizes Along All modes
 Value Taken    Lamda =  -0.00000207
 Step Taken.  Stepsize is  0.002599

                             Maximum     Tolerance    Cnvgd?
         Gradient           0.000412      0.000300      NO
         Displacement       0.001111      0.001200     YES
         Energy change     -0.000113      0.000001      NO


 New Cartesian Coordinates Obtained by Inverse Iteration

 Displacement from previous Coordinates is:  0.003459
 ----------------------------------------------------------------
             Standard Nuclear Orientation (Angstroms)
    I     Atom           X                Y                Z
 ----------------------------------------------------------------
    1      H      -1.6494756640    -2.1708995667    -0.0000757974
    2      C      -1.1319673295    -1.2180796334    -0.0000258484
    3      C      -1.8557295267    -0.0280264565    -0.0000364266
    4      H      -2.9389540415    -0.0465397111    -0.0000886040
    5      C      -1.1703772478     1.1881344503     0.0000368843
    6      H      -1.7229710003     2.1211045148     0.0000380840
    7      C       0.2201362651     1.2210360588     0.0001326931
    8      H       0.7632251500     2.1583656126     0.0002287380
    9      C       0.9372406952     0.0233856456     0.0001144952
   10      C       0.2619877391    -1.1983756006     0.0000208575
   11      H       0.8226006623    -2.1288864576    -0.0000293260
   12      O       2.3046410075     0.1090062138     0.0001221941
   13      H       2.6844408907    -0.7754176699     0.0009367562
 ----------------------------------------------------------------
 Nuclear Repulsion Energy =   271.1320120342 hartrees
 There are       25 alpha and       25 beta electrons
 Applying Cartesian multipole field
    Component          Value
    ---------          -----
     (2,0,0)        1.00000E-11
     (0,2,0)        2.00000E-11
     (0,0,2)       -3.00000E-11
 Nucleus-field energy     =     0.0000000077 hartrees
 Requested basis set is 6-311++G(d,p)
 There are 72 shells and 196 basis functions
 A cutoff of  1.0D-11 yielded   2470 shell pairs
 There are     18746 function pairs (     20130 Cartesian)
 Smallest overlap matrix eigenvalue = 1.13E-06

 Q-Chem warning in module /home/taweetham/qchem/stvman/mkSTV.C, line 257:

 Overlap eigenvalue is smaller than square root of threshold

 Guess MOs from SCF MO coefficient file
 Reading MOs from coefficient file
 Reading MOs from coefficient file
 A restricted hybrid HF-DFT SCF calculation will be
 performed using Pulay DIIS extrapolation
 Exchange:     0.2000 Hartree-Fock + 0.0800 Slater + 0.7200 B88
 Correlation:  0.1900 VWN1RPA + 0.8100 LYP
 Using SG-1 standard quadrature grid
 SCF converges when DIIS error is below 1.0E-08
 Geometry optimization detected.  Setting ReadMinima to 0
 Setting SaveMinima to 0
 ---------------------------------------
  Cycle       Energy         DIIS Error
 ---------------------------------------
    1    -307.5582102100      2.61E-05
    2    -307.5587578015      6.25E-06
    3    -307.5587577544      7.08E-06
    4    -307.5587578772      1.49E-06
    5    -307.5587579160      5.02E-07
    6    -307.5587579996      8.30E-08
    7    -307.5587580036      4.31E-08
    8    -307.5587579969      8.25E-09 Convergence criterion met
 ---------------------------------------
 SCF time:  CPU 69.35 s  wall 69.38 s
 SCF   energy in the final basis set = -307.5587579969
 Total energy in the final basis set = -307.5587579969

 --------------------------------------------------------------

                    Orbital Energies (a.u.)
 --------------------------------------------------------------

 Alpha MOs
 -- Occupied --
-19.161 -10.242 -10.183 -10.181 -10.181 -10.175 -10.173  -1.072
 -0.860  -0.758  -0.747  -0.634  -0.611  -0.555  -0.507  -0.475
 -0.447  -0.432  -0.419  -0.399  -0.370  -0.350  -0.346  -0.264
 -0.235
 -- Virtual --
 -0.021  -0.014  -0.006  -0.000   0.011   0.026   0.035   0.057
  0.062   0.063   0.087   0.087   0.092   0.100   0.111   0.118
  0.120   0.125   0.130   0.138   0.138   0.139   0.144   0.145
  0.152   0.158   0.190   0.193   0.195   0.207   0.218   0.219
  0.239   0.251   0.257   0.267   0.274   0.278   0.284   0.303
  0.304   0.313   0.340   0.355   0.366   0.374   0.384   0.401
  0.475   0.498   0.525   0.541   0.548   0.558   0.562   0.571
  0.574   0.575   0.595   0.615   0.619   0.622   0.677   0.687
  0.724   0.739   0.768   0.776   0.797   0.846   0.849   0.868
  0.875   0.885   0.890   0.904   0.924   0.966   1.001   1.010
  1.019   1.060   1.074   1.106   1.128   1.129   1.212   1.237
  1.299   1.341   1.403   1.472   1.499   1.521   1.555   1.561
  1.567   1.583   1.609   1.643   1.658   1.689   1.732   1.735
  1.769   1.804   1.826   1.888   1.913   1.923   1.934   1.953
  1.958   1.972   2.008   2.011   2.066   2.077   2.097   2.267
  2.319   2.331   2.414   2.424   2.437   2.485   2.578   2.628
  2.630   2.656   2.706   2.716   2.735   2.744   2.746   2.773
  2.783   2.817   2.833   2.868   2.881   2.944   3.070   3.087
  3.089   3.126   3.173   3.318   3.356   3.434   3.487   3.501
  3.608   3.668   3.896   3.993   4.034   4.121   4.150   4.162
  4.840   4.984   5.434   5.748  23.580  23.932  23.967  24.070
 24.097  24.195  49.927
 --------------------------------------------------------------

          Ground-State Mulliken Net Atomic Charges

     Atom                 Charge (a.u.)
  ----------------------------------------
      1 H                     0.162091
      2 C                    -0.167437
      3 C                    -0.246077
      4 H                     0.149409
      5 C                    -0.200623
      6 H                     0.161789
      7 C                     0.090904
      8 H                     0.198493
      9 C                    -0.476145
     10 C                     0.172452
     11 H                     0.131543
     12 O                    -0.230201
     13 H                     0.253800
  ----------------------------------------
  Sum of atomic charges =    -0.000000

 -----------------------------------------------------------------
                    Cartesian Multipole Moments
 -----------------------------------------------------------------
    Charge (ESU x 10^10)
                -0.0000
    Dipole Moment (Debye)
         X      -0.1034      Y      -1.3802      Z       0.0013
       Tot       1.3840
    Quadrupole Moments (Debye-Ang)
        XX     -38.2303     XY      -4.5575     YY     -36.0101
        XZ       0.0045     YZ      -0.0013     ZZ     -45.5829
    Octopole Moments (Debye-Ang^2)
       XXX       7.1844    XXY     -13.1781    XYY       4.9328
       YYY      -0.1266    XXZ       0.0091    XYZ      -0.0047
       YYZ      -0.0017    XZZ       5.8392    YZZ       0.0397
       ZZZ      -0.0082
    Hexadecapole Moments (Debye-Ang^3)
      XXXX    -493.7131   XXXY     -38.7724   XXYY    -121.9253
      XYYY      -3.0068   YYYY    -278.9399   XXXZ       0.0245
      XXYZ      -0.0139   XYYZ      -0.0006   YYYZ      -0.0025
      XXZZ    -106.9965   XYZZ      -0.7266   YYZZ     -67.0671
      XZZZ      -0.0127   YZZZ      -0.0051   ZZZZ     -53.5638
 -----------------------------------------------------------------
 Calculating analytic gradient of the SCF energy
 Gradient of SCF Energy
            1           2           3           4           5           6
    1   0.0000204   0.0000112  -0.0000231   0.0000147   0.0000612   0.0000038
    2  -0.0000038  -0.0000062  -0.0000403  -0.0000140   0.0000107  -0.0000117
    3   0.0000004   0.0000005  -0.0000009   0.0000002   0.0000004  -0.0000003
            7           8           9          10          11          12
    1  -0.0001101   0.0000100   0.0001576  -0.0000422   0.0000132  -0.0000727
    2   0.0000333  -0.0000019  -0.0000579   0.0000228   0.0000075  -0.0000067
    3   0.0000018   0.0000006   0.0000015  -0.0000020  -0.0000004  -0.0000078
           13
    1  -0.0000439
    2   0.0000681
    3   0.0000062
 Max gradient component =       1.576E-04
 RMS gradient           =       4.026E-05
 Gradient time:  CPU 36.92 s  wall 36.92 s
 Geometry Optimization Parameters
   NAtoms,    NIC,     NZ,  NCons,   NDum,   NFix, NCnnct, MaxDiis
       13      84       0       0       0       0       0       0

 Cartesian Hessian Update
 Hessian Updated using BFGS Update


** GEOMETRY OPTIMIZATION IN DELOCALIZED INTERNAL COORDINATES **
   Searching for a Minimum

   Optimization Cycle:   3

                       Coordinates (Angstroms)
     ATOM                X               Y               Z
      1  H        -1.6494756640   -2.1708995667   -0.0000757974
      2  C        -1.1319673295   -1.2180796334   -0.0000258484
      3  C        -1.8557295267   -0.0280264565   -0.0000364266
      4  H        -2.9389540415   -0.0465397111   -0.0000886040
      5  C        -1.1703772478    1.1881344503    0.0000368843
      6  H        -1.7229710003    2.1211045148    0.0000380840
      7  C         0.2201362651    1.2210360588    0.0001326931
      8  H         0.7632251500    2.1583656126    0.0002287380
      9  C         0.9372406952    0.0233856456    0.0001144952
     10  C         0.2619877391   -1.1983756006    0.0000208575
     11  H         0.8226006623   -2.1288864576   -0.0000293260
     12  O         2.3046410075    0.1090062138    0.0001221941
     13  H         2.6844408907   -0.7754176699    0.0009367562
   Point Group: c1    Number of degrees of freedom:    33


   Energy is   -307.558757997

 Hessian Updated using BFGS Update

 30 Hessian modes will be used to form the next step
  Hessian Eigenvalues:
     0.019656    0.022064    0.022589    0.022754    0.022826    0.022870
     0.022961    0.022981    0.023014    0.023120    0.153705    0.160002
     0.169137    0.219692    0.220186    0.226380    0.255819    0.348715
     0.351681    0.351946    0.352670    0.354154    0.410432    0.419951
     0.444870    0.459443    0.463023    0.468854    0.507453    0.579724

 Minimum Search - Taking Simple RFO Step
 Searching for Lamda that Minimizes Along All modes
 Value Taken    Lamda =   0.00000000
 Step Taken.  Stepsize is  0.000650

                             Maximum     Tolerance    Cnvgd?
         Gradient           0.000111      0.000300     YES
         Displacement       0.000285      0.001200     YES
         Energy change     -0.000001      0.000001      NO


                       Distance Matrix (Angstroms)
             H (  1)   C (  2)   C (  3)   H (  4)   C (  5)   H (  6)
   C (  2)  1.084288
   C (  3)  2.152776  1.392860
   H (  4)  2.485087  2.153534  1.083383
   C (  5)  3.393029  2.406521  1.395978  2.156915
   H (  6)  4.292633  3.391082  2.153228  2.485417  1.084340
   C (  7)  3.873071  2.788811  2.422680  3.403910  1.390903  2.141446
   H (  8)  4.956174  3.871968  3.411632  4.309030  2.163369  2.486475
   C (  9)  3.392048  2.413060  2.793443  3.876825  2.408048  3.387794
   C ( 10)  2.144643  1.394094  2.419596  3.401875  2.783361  3.867688
   H ( 11)  2.472433  2.156364  3.403978  4.299472  3.869701  4.954024
   O ( 12)  4.564319  3.683943  4.162627  5.245902  3.638718  4.502244
   H ( 13)  4.553043  3.841995  4.601276  5.670435  4.326102  5.274004
             C (  7)   H (  8)   C (  9)   C ( 10)   H ( 11)   O ( 12)
   H (  8)  1.083297
   C (  9)  1.395925  2.142060
   C ( 10)  2.419774  3.393958  1.395947
   H ( 11)  3.403666  4.287663  2.155323  1.086341
   O ( 12)  2.362577  2.564339  1.370078  2.425217  2.684140
   H ( 13)  3.171534  3.506873  1.921144  2.459100  2.301810  0.962525


 Final energy is   -307.55875799687976     


 ******************************
 **  OPTIMIZATION CONVERGED  **
 ******************************

                       Coordinates (Angstroms)
     ATOM                X               Y               Z
      1  H        -1.6494756640   -2.1708995667   -0.0000757974
      2  C        -1.1319673295   -1.2180796334   -0.0000258484
      3  C        -1.8557295267   -0.0280264565   -0.0000364266
      4  H        -2.9389540415   -0.0465397111   -0.0000886040
      5  C        -1.1703772478    1.1881344503    0.0000368843
      6  H        -1.7229710003    2.1211045148    0.0000380840
      7  C         0.2201362651    1.2210360588    0.0001326931
      8  H         0.7632251500    2.1583656126    0.0002287380
      9  C         0.9372406952    0.0233856456    0.0001144952
     10  C         0.2619877391   -1.1983756006    0.0000208575
     11  H         0.8226006623   -2.1288864576   -0.0000293260
     12  O         2.3046410075    0.1090062138    0.0001221941
     13  H         2.6844408907   -0.7754176699    0.0009367562

Z-matrix Print:
$molecule
0 1
C 
O  1 1.370078
H  2 0.962525 1 109.657294
C  1 1.395925 2 117.328531 3 179.947619 0
H  4 1.083297 1 119.000529 2 -0.004646 0
C  4 1.390903 1 119.556012 2 179.995788 0
H  6 1.084340 4 119.282608 1 -179.999189 0
C  1 1.395947 2 122.511839 3 -0.055726 0
H  8 1.086341 1 120.003026 2 0.001231 0
C  8 1.394094 1 119.738750 2 -179.997917 0
H  10 1.084288 8 119.317705 1 -179.998619 0
C  10 1.392860 8 120.497136 1 0.002704 0
H  12 1.083383 10 120.327838 8 179.999029 0
$end


 --------------------------------------------------------------

                    Orbital Energies (a.u.)
 --------------------------------------------------------------

 Alpha MOs
 -- Occupied --
-19.161 -10.242 -10.183 -10.181 -10.181 -10.175 -10.173  -1.072
 -0.860  -0.758  -0.747  -0.634  -0.611  -0.555  -0.507  -0.475
 -0.447  -0.432  -0.419  -0.399  -0.370  -0.350  -0.346  -0.264
 -0.235
 -- Virtual --
 -0.021  -0.014  -0.006  -0.000   0.011   0.026   0.035   0.057
  0.062   0.063   0.087   0.087   0.092   0.100   0.111   0.118
  0.120   0.125   0.130   0.138   0.138   0.139   0.144   0.145
  0.152   0.158   0.190   0.193   0.195   0.207   0.218   0.219
  0.239   0.251   0.257   0.267   0.274   0.278   0.284   0.303
  0.304   0.313   0.340   0.355   0.366   0.374   0.384   0.401
  0.475   0.498   0.525   0.541   0.548   0.558   0.562   0.571
  0.574   0.575   0.595   0.615   0.619   0.622   0.677   0.687
  0.724   0.739   0.768   0.776   0.797   0.846   0.849   0.868
  0.875   0.885   0.890   0.904   0.924   0.966   1.001   1.010
  1.019   1.060   1.074   1.106   1.128   1.129   1.212   1.237
  1.299   1.341   1.403   1.472   1.499   1.521   1.555   1.561
  1.567   1.583   1.609   1.643   1.658   1.689   1.732   1.735
  1.769   1.804   1.826   1.888   1.913   1.923   1.934   1.953
  1.958   1.972   2.008   2.011   2.066   2.077   2.097   2.267
  2.319   2.331   2.414   2.424   2.437   2.485   2.578   2.628
  2.630   2.656   2.706   2.716   2.735   2.744   2.746   2.773
  2.783   2.817   2.833   2.868   2.881   2.944   3.070   3.087
  3.089   3.126   3.173   3.318   3.356   3.434   3.487   3.501
  3.608   3.668   3.896   3.993   4.034   4.121   4.150   4.162
  4.840   4.984   5.434   5.748  23.580  23.932  23.967  24.070
 24.097  24.195  49.927
 --------------------------------------------------------------

          Ground-State Mulliken Net Atomic Charges

     Atom                 Charge (a.u.)
  ----------------------------------------
      1 H                     0.162091
      2 C                    -0.167437
      3 C                    -0.246077
      4 H                     0.149409
      5 C                    -0.200623
      6 H                     0.161789
      7 C                     0.090904
      8 H                     0.198493
      9 C                    -0.476145
     10 C                     0.172452
     11 H                     0.131543
     12 O                    -0.230201
     13 H                     0.253800
  ----------------------------------------
  Sum of atomic charges =    -0.000000

 -----------------------------------------------------------------
                    Cartesian Multipole Moments
 -----------------------------------------------------------------
    Charge (ESU x 10^10)
                -0.0000
    Dipole Moment (Debye)
         X      -0.1034      Y      -1.3802      Z       0.0013
       Tot       1.3840
    Quadrupole Moments (Debye-Ang)
        XX     -38.2303     XY      -4.5575     YY     -36.0101
        XZ       0.0045     YZ      -0.0013     ZZ     -45.5829
    Octopole Moments (Debye-Ang^2)
       XXX       7.1844    XXY     -13.1781    XYY       4.9328
       YYY      -0.1266    XXZ       0.0091    XYZ      -0.0047
       YYZ      -0.0017    XZZ       5.8392    YZZ       0.0397
       ZZZ      -0.0082
    Hexadecapole Moments (Debye-Ang^3)
      XXXX    -493.7131   XXXY     -38.7724   XXYY    -121.9253
      XYYY      -3.0068   YYYY    -278.9399   XXXZ       0.0245
      XXYZ      -0.0139   XYYZ      -0.0006   YYYZ      -0.0025
      XXZZ    -106.9965   XYZZ      -0.7266   YYZZ     -67.0671
      XZZZ      -0.0127   YZZZ      -0.0051   ZZZZ     -53.5638
 -----------------------------------------------------------------
Archival summary:
1\1\pikachu\OPT\ProcedureUnspecified\BasisUnspecified\166\cher\WedDec1402:24:552016WedDec1402:24:552016\0\\#,OPT,ProcedureUnspecified,BasisUnspecified,\\0,1\C\O,1,1.37008\H,2,0.962525,1,109.657\C,1,1.39592,2,117.329,3,179.948,0\H,4,1.0833,1,119.001,2,-0.00464562,0\C,4,1.3909,1,119.556,2,179.996,0\H,6,1.08434,4,119.283,1,-179.999,0\C,1,1.39595,2,122.512,3,-0.0557261,0\H,8,1.08634,1,120.003,2,0.00123064,0\C,8,1.39409,1,119.739,2,-179.998,0\H,10,1.08429,8,119.318,1,-179.999,0\C,10,1.39286,8,120.497,1,0.00270406,0\H,12,1.08338,10,120.328,8,179.999,0\\\@

 Total job time:  388.17s(wall), 387.91s(cpu) 
 Wed Dec 14 02:24:55 2016

        *************************************************************
        *                                                           *
        *  Thank you very much for using Q-Chem.  Have a nice day.  *
        *                                                           *
        *************************************************************


 
User input: 2 of 3 
 
pikachu 127.0.1
Q-Chem Developer Version! Running on 127.0.1.*
                  Welcome to Q-Chem
     A Quantum Leap Into The Future Of Chemistry


 Q-Chem 4.4, Q-Chem, Inc., Pleasanton, CA (2016)

 Y. Shao,  Z. Gan,  E. Epifanovsky,  A. T. B. Gilbert,  M. Wormit,  
 J. Kussmann,  A. W. Lange,  A. Behn,  J. Deng,  X. Feng,  D. Ghosh,  
 M. Goldey,  P. R. Horn,  L. D. Jacobson,  I. Kaliman,  F. Rob,  
 R. Z. Khaliullin,  T. Kus,  A. Landau,  J. Liu,  E. I. Proynov,  Y. M. Rhee,  
 R. M. Richard,  M. A. Rohrdanz,  R. P. Steele,  E. J. Sundstrom,  
 H. L. Woodcock III,  P. M. Zimmerman,  D. Zuev,  B. Albrecht,  E. Alguire,  
 B. Austin,  S. A. Baeppler,  G. J. O. Beran,  Y. A. Bernard,  E. Berquist,  
 K. Brandhorst,  K. B. Bravaya,  S. T. Brown,  D. Casanova,  C.-M. Chang,  
 Y. Chen,  S. H. Chien,  K. D. Closser,  M. P. Coons,  D. L. Crittenden,  
 S. Dasgupta,  M. Diedenhofen,  R. A. DiStasio Jr.,  H. Do,  A. D. Dutoi,  
 R. G. Edgar,  P.-T. Fang,  S. Fatehi,  Q. Feng,  L. Fusti-Molnar,  
 A. Ghysels,  A. Golubeva-Zadorozhnaya,  J. Gomes,  A. Gunina,  
 M. W. D. Hanson-Heine,  P. H. P. Harbach,  A. W. Hauser,  J. E. Herr,  
 E. G. Hohenstein,  Z. C. Holden,  K. Hui,  T.-C. Jagau,  H. Ji,  B. Kaduk,  
 K. Khistyaev,  Jaehoon Kim,  Jihan Kim,  R. A. King,  P. Klunzinger,  
 K. Koh,  D. Kosenkov,  T. Kowalczyk,  C. M. Krauter,  A. Kunitsa,  
 K. U. Lao,  A. Laurent,  K. V. Lawler,  J. Lee,  D. Lefrancois,  S. Lehtola,  
 S. V. Levchenko,  C. Y. Lin,  Y.-S. Lin,  F. Liu,  E. Livshits,  
 R. C. Lochan,  A. Luenser,  P. Manohar,  S. F. Manzer,  S.-P. Mao,  Y. Mao,  
 N. Mardirossian,  A. V. Marenich,  L. A. Martinez-Martinez,  S. A. Maurer,  
 N. J. Mayhall,  J.-M. Mewes,  A. F. Morrison,  K. Nanda,  T. S. Nguyen-Beck,  
 C. M. Oana,  R. Olivares-Amaya,  D. P. O'Neill,  J. A. Parkhill,  
 T. M. Perrine,  R. Peverati,  P. A. Pieniazek,  F. Plasser,  A. Prociuk,  
 D. R. Rehn,  E. Rosta,  N. J. Russ,  N. Sergueev,  S. M. Sharada,  
 S. Sharma,  D. W. Small,  A. Sodt,  T. Stauch,  T. Stein,  D. Stuck,  
 Y.-C. Su,  A. J. W. Thom,  T. Tsuchimochi,  L. Vogt,  O. Vydrov,  T. Wang,  
 M. A. Watson,  J. Wenzel,  A. White,  C. F. Williams,  V. Vanovschi,  
 K. Yao,  S. Yeganeh,  S. R. Yost,  Z.-Q. You,  I. Y. Zhang,  X. Zhang,  
 Y. Zhao,  B. R. Brooks,  G. K. L. Chan,  D. M. Chipman,  C. J. Cramer,  
 W. A. Goddard III,  M. S. Gordon,  W. J. Hehre,  A. Klamt,  
 H. F. Schaefer III,  M. W. Schmidt,  C. D. Sherrill,  D. G. Truhlar,  
 A. Warshel,  X. Xu,  A. Aspuru-Guzik,  R. Baer,  A. T. Bell,  N. A. Besley,  
 J.-D. Chai,  A. Dreuw,  B. D. Dunietz,  T. R. Furlani,  S. R. Gwaltney,  
 C.-P. Hsu,  Y. Jung,  J. Kong,  D. S. Lambrecht,  W. Liang,  C. Ochsenfeld,  
 V. A. Rassolov,  L. V. Slipchenko,  J. E. Subotnik,  T. Van Voorhis,  
 J. M. Herbert,  A. I. Krylov,  P. M. W. Gill,  M. Head-Gordon

 Contributors to earlier versions of Q-Chem not listed above: 
 R. D. Adamson,  J. Baker,  E. F. C. Byrd,  A. K. Chakraborty,  C.-L. Cheng,  
 H. Dachsel,  R. J. Doerksen,  G. Hawkins,  A. Heyden,  S. Hirata,  
 G. Kedziora,  F. J. Keil,  C. Kelley,  P. P. Korambath,  W. Kurlancheek,  
 A. M. Lee,  M. S. Lee,  D. Liotard,  I. Lotan,  P. E. Maslen,  N. Nair,  
 D. Neuhauser,  R. Olson,  B. Peters,  J. Ritchie,  N. E. Schultz,  
 N. Shenvi,  A. C. Simmonett,  K. S. Thanthiriwatte,  Q. Wu,  W. Zhang

 Please cite Q-Chem as follows:
 Y. Shao et al., Mol. Phys. 113, 184-215 (2015)
 DOI: 10.1080/00268976.2014.952696

 Q-Chem 4.4.2 for Intel X86 EM64T Linux

 Parts of Q-Chem use Armadillo 5.200.1 (Boston Tea Smuggler).
 http://arma.sourceforge.net/

 Q-Chem begins on Wed Dec 14 02:24:55 2016  


Host: 0

     Scratch files written to /scratch/cher/qchem8238//
The previous job contains 0 fragments, simply inherited here
FILE_GEOM_ORG=        593

Checking the input file for inconsistencies... 	...done.

--------------------------------------------------------------
User input:
--------------------------------------------------------------

$molecule
   read
$end

$rem
   BASIS 6-311++G**
   JOB_TYPE FREQUENCY
   METHOD B3LYP
   SYM_IGNORE  TRUE
$end

--------------------------------------------------------------
 ----------------------------------------------------------------
             Standard Nuclear Orientation (Angstroms)
    I     Atom           X                Y                Z
 ----------------------------------------------------------------
    1      H      -1.6494756640    -2.1708995667    -0.0000757974
    2      C      -1.1319673295    -1.2180796334    -0.0000258484
    3      C      -1.8557295267    -0.0280264565    -0.0000364266
    4      H      -2.9389540415    -0.0465397111    -0.0000886040
    5      C      -1.1703772478     1.1881344503     0.0000368843
    6      H      -1.7229710003     2.1211045148     0.0000380840
    7      C       0.2201362651     1.2210360588     0.0001326931
    8      H       0.7632251500     2.1583656126     0.0002287380
    9      C       0.9372406952     0.0233856456     0.0001144952
   10      C       0.2619877391    -1.1983756006     0.0000208575
   11      H       0.8226006623    -2.1288864576    -0.0000293260
   12      O       2.3046410075     0.1090062138     0.0001221941
   13      H       2.6844408907    -0.7754176699     0.0009367562
 ----------------------------------------------------------------
 Nuclear Repulsion Energy =   271.1320120342 hartrees
 There are       25 alpha and       25 beta electrons
 Requested basis set is 6-311++G(d,p)
 There are 72 shells and 196 basis functions

 Total QAlloc Memory Limit   2000 MB
 Mega-Array Size        61 MB
 MEM_STATIC part        62 MB

                       Distance Matrix (Angstroms)
             H (  1)   C (  2)   C (  3)   H (  4)   C (  5)   H (  6)
   C (  2)  1.084288
   C (  3)  2.152776  1.392860
   H (  4)  2.485087  2.153534  1.083383
   C (  5)  3.393029  2.406521  1.395978  2.156915
   H (  6)  4.292633  3.391082  2.153228  2.485417  1.084340
   C (  7)  3.873071  2.788811  2.422680  3.403910  1.390903  2.141446
   H (  8)  4.956174  3.871968  3.411632  4.309030  2.163369  2.486475
   C (  9)  3.392048  2.413060  2.793443  3.876825  2.408048  3.387794
   C ( 10)  2.144643  1.394094  2.419596  3.401875  2.783361  3.867688
   H ( 11)  2.472433  2.156364  3.403978  4.299472  3.869701  4.954024
   O ( 12)  4.564319  3.683943  4.162627  5.245902  3.638718  4.502244
   H ( 13)  4.553043  3.841995  4.601276  5.670435  4.326102  5.274004
             C (  7)   H (  8)   C (  9)   C ( 10)   H ( 11)   O ( 12)
   H (  8)  1.083297
   C (  9)  1.395925  2.142060
   C ( 10)  2.419774  3.393958  1.395947
   H ( 11)  3.403666  4.287663  2.155323  1.086341
   O ( 12)  2.362577  2.564339  1.370078  2.425217  2.684140
   H ( 13)  3.171534  3.506873  1.921144  2.459100  2.301810  0.962525


 A cutoff of  1.0D-11 yielded   2470 shell pairs
 There are     18746 function pairs (     20130 Cartesian)

 -------------------------------------------------------
 OpenMP Integral Computing Module                       
 Release: version 1.0, May 2013, Q-Chem Inc. Pittsburgh 
 -------------------------------------------------------
 Integral Job Info:
 Integral job number is                      11
 Integral operator is                         1
 short-range coefficients                     0
 long-range coefficients              100000000
 Omega coefficients                           0
 if combine SR and LR in K                    0
 Integral screening is                        0
 Integral computing path is                   2
 max size of driver memory is            800000
 size of driver memory is                593474
 size of scratch memory is              2260544
 max col of scratch BK array               1296
 max len of scratch array in speh3          155
 max len of scratch index in speh4           18
 max int batch size is                      520
 min int batch size is                       52
 fixed nKL is                                52
 max L of basis functions is                  2
 order of int derivative is                   0
 number of shells is                         72
 number of basis is                         203
 number of cartesian basis is               203
 number of contracted shell pairs          2470
 number of primitive shell pairs           6250
 maxK2 (contraction) of shell pair           36
 max number of K2 of shell pair               1
 max number of CS2 of shell pair            402
 max number of PS2 of shell pair            858
 mem total for path MDJ                   39294
 -------------------------------------------------------
 Smallest overlap matrix eigenvalue = 1.13E-06

 Q-Chem warning in module /home/taweetham/qchem/stvman/mkSTV.C, line 257:

 Overlap eigenvalue is smaller than square root of threshold

 Guess from superposition of atomic densities
 Warning:  Energy on first SCF cycle will be non-variational
 A restricted hybrid HF-DFT SCF calculation will be
 performed using Pulay DIIS extrapolation
 Exchange:     0.2000 Hartree-Fock + 0.0800 Slater + 0.7200 B88
 Correlation:  0.1900 VWN1RPA + 0.8100 LYP
 Using SG-1 standard quadrature grid
 SCF converges when DIIS error is below 1.0E-08
 ---------------------------------------
  Cycle       Energy         DIIS Error
 ---------------------------------------
    1    -309.1001590987      4.63E-02
    2    -307.4172191757      5.41E-03
    3    -307.3650257441      6.46E-03
    4    -307.5558607346      7.63E-04
    5    -307.5575175454      4.81E-04
    6    -307.5587325007      7.27E-05
    7    -307.5587502824      4.50E-05
    8    -307.5587581429      4.48E-06
    9    -307.5587581562      2.39E-06
   10    -307.5587583539      5.35E-07
   11    -307.5587583335      2.97E-07
   12    -307.5587583284      3.87E-08
   13    -307.5587583290      1.03E-08
   14    -307.5587583295      5.03E-09 Convergence criterion met
 ---------------------------------------
 SCF time:  CPU 118.90 s  wall 118.99 s
 SCF   energy in the final basis set = -307.5587583295
 Total energy in the final basis set = -307.5587583295

 --------------------------------------------------------------

                    Orbital Energies (a.u.)
 --------------------------------------------------------------

 Alpha MOs
 -- Occupied --
-19.161 -10.242 -10.183 -10.181 -10.181 -10.175 -10.173  -1.072
 -0.860  -0.758  -0.747  -0.634  -0.611  -0.555  -0.507  -0.475
 -0.447  -0.432  -0.419  -0.399  -0.370  -0.350  -0.346  -0.264
 -0.235
 -- Virtual --
 -0.021  -0.014  -0.006  -0.000   0.011   0.026   0.035   0.057
  0.062   0.063   0.087   0.087   0.092   0.100   0.111   0.118
  0.120   0.125   0.130   0.138   0.138   0.139   0.144   0.145
  0.152   0.158   0.190   0.193   0.195   0.207   0.218   0.219
  0.239   0.251   0.257   0.267   0.274   0.278   0.284   0.303
  0.304   0.313   0.340   0.355   0.366   0.374   0.384   0.401
  0.475   0.498   0.525   0.541   0.548   0.558   0.562   0.571
  0.574   0.575   0.595   0.615   0.619   0.622   0.677   0.687
  0.724   0.739   0.768   0.776   0.797   0.846   0.849   0.868
  0.875   0.885   0.890   0.904   0.924   0.966   1.001   1.010
  1.019   1.060   1.074   1.106   1.128   1.129   1.212   1.237
  1.299   1.341   1.403   1.472   1.499   1.521   1.555   1.561
  1.567   1.583   1.609   1.643   1.658   1.689   1.732   1.735
  1.769   1.804   1.826   1.888   1.913   1.923   1.934   1.953
  1.958   1.972   2.008   2.011   2.066   2.077   2.097   2.267
  2.319   2.331   2.414   2.424   2.437   2.485   2.578   2.628
  2.630   2.656   2.706   2.716   2.735   2.744   2.746   2.773
  2.783   2.817   2.833   2.868   2.881   2.944   3.070   3.087
  3.089   3.126   3.173   3.318   3.356   3.434   3.487   3.501
  3.608   3.668   3.896   3.993   4.034   4.121   4.150   4.162
  4.840   4.984   5.434   5.748  23.580  23.932  23.967  24.070
 24.097  24.195  49.927
 --------------------------------------------------------------

          Ground-State Mulliken Net Atomic Charges

     Atom                 Charge (a.u.)
  ----------------------------------------
      1 H                     0.162092
      2 C                    -0.167438
      3 C                    -0.246077
      4 H                     0.149409
      5 C                    -0.200622
      6 H                     0.161789
      7 C                     0.090903
      8 H                     0.198493
      9 C                    -0.476145
     10 C                     0.172453
     11 H                     0.131543
     12 O                    -0.230201
     13 H                     0.253800
  ----------------------------------------
  Sum of atomic charges =    -0.000000

 -----------------------------------------------------------------
                    Cartesian Multipole Moments
 -----------------------------------------------------------------
    Charge (ESU x 10^10)
                 0.0000
    Dipole Moment (Debye)
         X      -0.1034      Y      -1.3802      Z       0.0013
       Tot       1.3840
    Quadrupole Moments (Debye-Ang)
        XX     -38.2303     XY      -4.5575     YY     -36.0101
        XZ       0.0045     YZ      -0.0013     ZZ     -45.5829
    Octopole Moments (Debye-Ang^2)
       XXX       7.1844    XXY     -13.1781    XYY       4.9328
       YYY      -0.1266    XXZ       0.0091    XYZ      -0.0047
       YYZ      -0.0017    XZZ       5.8392    YZZ       0.0397
       ZZZ      -0.0082
    Hexadecapole Moments (Debye-Ang^3)
      XXXX    -493.7131   XXXY     -38.7724   XXYY    -121.9253
      XYYY      -3.0068   YYYY    -278.9399   XXXZ       0.0245
      XXYZ      -0.0139   XYYZ      -0.0006   YYYZ      -0.0025
      XXZZ    -106.9965   XYZZ      -0.7266   YYZZ     -67.0671
      XZZZ      -0.0127   YZZZ      -0.0051   ZZZZ     -53.5638
 -----------------------------------------------------------------
 Calculating MO derivatives via CPSCF
   1         3          39      0.334086    0.054515
   2         3          39      0.039559    0.005706
   3         3          39      0.002449    0.000335
   4        12          30      0.000135    0.000018
   5        42           0      0.000000    0.000000    Roots Converged
 Calculating analytic Hessian of the SCF energy
 Polarizability Matrix (a.u.)
            1           2           3
    1 -90.1846487   1.1281771  -0.0035530
    2   1.1281771 -81.3081411  -0.0003327
    3  -0.0035530  -0.0003327 -43.3935456

 Direct stationary perturbation theory relativistic correction:

 rels  =       0.082496166584
 relv  =      -0.390654843153
 rel2e =       0.171427242922
 E_rel =      -0.136731433647

 Hessian of the SCF Energy
            1           2           3           4           5           6
    1   0.1261146   0.1250101   0.0000080  -0.1217504  -0.1157641  -0.0000066
    2   0.1250101   0.2878775   0.0000129  -0.1161111  -0.2723417  -0.0000120
    3   0.0000080   0.0000129   0.0245334  -0.0000065  -0.0000120  -0.0340859
    4  -0.1217504  -0.1161111  -0.0000065   0.6725061   0.0300612   0.0000228
    5  -0.1157641  -0.2723417  -0.0000120   0.0300612   0.7187697   0.0000159
    6  -0.0000066  -0.0000120  -0.0340859   0.0000228   0.0000159   0.1214872
    7   0.0118404  -0.0157035  -0.0000003  -0.1818042   0.1230956  -0.0000028
    8   0.0151640  -0.0180477   0.0000009   0.0601918  -0.2764346  -0.0000004
    9   0.0000006  -0.0000013   0.0022462  -0.0000056   0.0000025  -0.0534487
   10   0.0007684   0.0002942   0.0000002  -0.0119504  -0.0030638  -0.0000006
   11  -0.0005142   0.0008997   0.0000001   0.0283187   0.0045671   0.0000014
   12   0.0000003   0.0000001  -0.0038282  -0.0000003   0.0000001   0.0006515
   13  -0.0008955   0.0041287  -0.0000007   0.0614142  -0.0223599   0.0000013
   14   0.0032764  -0.0032600  -0.0000005   0.0262214  -0.0603644  -0.0000001
   15  -0.0000002  -0.0000001   0.0074548   0.0000042  -0.0000046   0.0019498
   16   0.0003944  -0.0007763  -0.0000000  -0.0005919  -0.0032247  -0.0000005
   17   0.0008153  -0.0010319   0.0000000  -0.0039825  -0.0035244  -0.0000006
   18   0.0000001  -0.0000001   0.0000588  -0.0000001  -0.0000007   0.0069988
   19  -0.0007718   0.0008311   0.0000002  -0.0485143   0.0290297  -0.0000015
   20   0.0006599   0.0003907   0.0000001   0.0261621  -0.0178117  -0.0000014
   21  -0.0000000   0.0000001  -0.0014763  -0.0000016   0.0000034   0.0016721
   22   0.0000517  -0.0000924   0.0000001  -0.0007877   0.0006883  -0.0000002
   23  -0.0000756  -0.0000320   0.0000000   0.0011086   0.0001925   0.0000002
   24   0.0000001   0.0000000  -0.0007680  -0.0000004   0.0000002  -0.0012387
   25  -0.0047679   0.0008772  -0.0000008  -0.0254872  -0.0314315  -0.0000010
   26   0.0016545   0.0019549  -0.0000001  -0.0848021   0.0373201  -0.0000034
   27   0.0000000  -0.0000001   0.0078810  -0.0000075   0.0000015  -0.0051952
   28  -0.0108706   0.0019571  -0.0000004  -0.3341634  -0.0342376  -0.0000135
   29  -0.0288257   0.0027996  -0.0000017   0.0279583  -0.1248562  -0.0000004
   30  -0.0000022   0.0000002   0.0017182  -0.0000054  -0.0000056  -0.0466636
   31   0.0010371  -0.0003768  -0.0000000  -0.0112566   0.0293177   0.0000013
   32   0.0003389   0.0008045   0.0000004  -0.0017880   0.0037602   0.0000002
   33   0.0000001   0.0000001  -0.0037709  -0.0000016   0.0000013   0.0007487
   34  -0.0014323  -0.0001048   0.0000001   0.0032850  -0.0025130  -0.0000011
   35  -0.0015664  -0.0000038  -0.0000003   0.0064642  -0.0082081   0.0000022
   36  -0.0000004  -0.0000000   0.0000489   0.0000030  -0.0000040   0.0078728
   37   0.0002818   0.0000665   0.0000001  -0.0009004   0.0003999   0.0000025
   38  -0.0001731  -0.0000100   0.0000002   0.0001964  -0.0010679  -0.0000016
   39   0.0000004   0.0000000  -0.0000118  -0.0000012   0.0000019  -0.0007489
            7           8           9          10          11          12
    1   0.0118404   0.0151640   0.0000006   0.0007684  -0.0005142   0.0000003
    2  -0.0157035  -0.0180477  -0.0000013   0.0002942   0.0008997   0.0000001
    3  -0.0000003   0.0000009   0.0022462   0.0000002   0.0000001  -0.0038282
    4  -0.1818042   0.0601918  -0.0000056  -0.0119504   0.0283187  -0.0000003
    5   0.1230956  -0.2764346   0.0000025  -0.0030638   0.0045671   0.0000001
    6  -0.0000028  -0.0000004  -0.0534487  -0.0000006   0.0000014   0.0006515
    7   0.7407354  -0.0011832   0.0000311  -0.3370994  -0.0048884  -0.0000143
    8  -0.0011832   0.6489606   0.0000134  -0.0047779  -0.0583014  -0.0000008
    9   0.0000311   0.0000134   0.1173623  -0.0000148  -0.0000006  -0.0309693
   10  -0.3370994  -0.0047779  -0.0000148   0.3575116   0.0051075   0.0000161
   11  -0.0048884  -0.0583014  -0.0000006   0.0051075   0.0578405   0.0000010
   12  -0.0000143  -0.0000008  -0.0309693   0.0000161   0.0000010   0.0236275
   13  -0.1747434  -0.0538136  -0.0000066  -0.0109665  -0.0287061  -0.0000014
   14  -0.1165799  -0.2777203  -0.0000135   0.0025911   0.0038471   0.0000003
   15  -0.0000090  -0.0000086  -0.0558126  -0.0000005  -0.0000013   0.0008380
   16   0.0116760  -0.0142022   0.0000001   0.0007538   0.0005289   0.0000002
   17   0.0166182  -0.0180564   0.0000002  -0.0003022   0.0009292   0.0000001
   18   0.0000013  -0.0000006   0.0027991   0.0000002   0.0000002  -0.0037051
   19  -0.0274007  -0.0742013  -0.0000046   0.0008106  -0.0020118  -0.0000008
   20  -0.0288639   0.0315632   0.0000011  -0.0029248  -0.0044390  -0.0000006
   21  -0.0000054  -0.0000055   0.0028046  -0.0000004  -0.0000005   0.0068926
   22  -0.0052062   0.0014289  -0.0000006  -0.0005825  -0.0013353  -0.0000001
   23   0.0006752   0.0019699  -0.0000005   0.0002044   0.0000806  -0.0000001
   24  -0.0000007  -0.0000004   0.0076730  -0.0000001  -0.0000001   0.0003810
   25   0.0046691   0.0024842  -0.0000005   0.0007168   0.0001367   0.0000001
   26   0.0025193  -0.0760841  -0.0000022  -0.0000166  -0.0017274   0.0000001
   27   0.0000009  -0.0000044  -0.0000676   0.0000001  -0.0000001  -0.0007346
   28  -0.0315854   0.0726990   0.0000023   0.0006896   0.0021600   0.0000002
   29   0.0257275   0.0332626   0.0000018   0.0030374  -0.0041387  -0.0000001
   30  -0.0000009   0.0000050   0.0016923  -0.0000003  -0.0000000   0.0072628
   31  -0.0053664  -0.0017554  -0.0000003  -0.0006829   0.0014140  -0.0000001
   32  -0.0006519   0.0020993  -0.0000005  -0.0001743   0.0000279  -0.0000001
   33  -0.0000005  -0.0000007   0.0073364  -0.0000001   0.0000000   0.0004299
   34  -0.0062422  -0.0012567  -0.0000008  -0.0000574  -0.0000589   0.0000005
   35  -0.0003349   0.0067141  -0.0000000  -0.0000422   0.0004677  -0.0000004
   36   0.0000020   0.0000046  -0.0016505  -0.0000001   0.0000001  -0.0007672
   37   0.0005271  -0.0007770  -0.0000003   0.0000884  -0.0001511  -0.0000003
   38  -0.0004302   0.0000749  -0.0000004   0.0000672  -0.0000534   0.0000003
   39  -0.0000013  -0.0000025   0.0000349   0.0000001  -0.0000001  -0.0000789
           13          14          15          16          17          18
    1  -0.0008955   0.0032764  -0.0000002   0.0003944   0.0008153   0.0000001
    2   0.0041287  -0.0032600  -0.0000001  -0.0007763  -0.0010319  -0.0000001
    3  -0.0000007  -0.0000005   0.0074548  -0.0000000   0.0000000   0.0000588
    4   0.0614142   0.0262214   0.0000042  -0.0005919  -0.0039825  -0.0000001
    5  -0.0223599  -0.0603644  -0.0000046  -0.0032247  -0.0035244  -0.0000007
    6   0.0000013  -0.0000001   0.0019498  -0.0000005  -0.0000006   0.0069988
    7  -0.1747434  -0.1165799  -0.0000090   0.0116760   0.0166182   0.0000013
    8  -0.0538136  -0.2777203  -0.0000086  -0.0142022  -0.0180564  -0.0000006
    9  -0.0000066  -0.0000135  -0.0558126   0.0000001   0.0000002   0.0027991
   10  -0.0109665   0.0025911  -0.0000005   0.0007538  -0.0003022   0.0000002
   11  -0.0287061   0.0038471  -0.0000013   0.0005289   0.0009292   0.0000002
   12  -0.0000014   0.0000003   0.0008380   0.0000002   0.0000001  -0.0037051
   13   0.6825913  -0.0342814   0.0000312  -0.1306527   0.1212176  -0.0000017
   14  -0.0342814   0.7119111   0.0000188   0.1207831  -0.2636103  -0.0000017
   15   0.0000312   0.0000188   0.1293125  -0.0000014  -0.0000012  -0.0362533
   16  -0.1306527   0.1207831  -0.0000014   0.1358211  -0.1305189   0.0000016
   17   0.1212176  -0.2636103  -0.0000012  -0.1305189   0.2784434   0.0000015
   18  -0.0000017  -0.0000017  -0.0362533   0.0000016   0.0000015   0.0252572
   19  -0.3432192   0.0256004  -0.0000176  -0.0117859  -0.0023097  -0.0000008
   20  -0.0364398  -0.1287676  -0.0000077   0.0284961   0.0038624   0.0000015
   21  -0.0000175  -0.0000047  -0.0521336   0.0000008  -0.0000000   0.0029615
   22  -0.0098224  -0.0283155  -0.0000021   0.0010745   0.0003591   0.0000004
   23   0.0019007   0.0042659   0.0000006  -0.0003995   0.0007519   0.0000003
   24  -0.0000003  -0.0000017   0.0016319   0.0000005   0.0000002  -0.0041910
   25  -0.0314750   0.0277005   0.0000016  -0.0045221  -0.0012320  -0.0000014
   26   0.0800127   0.0426889   0.0000063  -0.0017333   0.0018261  -0.0000002
   27   0.0000028   0.0000061  -0.0033082  -0.0000008  -0.0000002   0.0081265
   28  -0.0471151  -0.0303091  -0.0000050  -0.0007836  -0.0008535  -0.0000001
   29  -0.0255643  -0.0194208  -0.0000018  -0.0006990   0.0003873  -0.0000000
   30  -0.0000045  -0.0000032   0.0003628  -0.0000001   0.0000000  -0.0011189
   31  -0.0009024  -0.0006947  -0.0000001   0.0000409   0.0001046  -0.0000000
   32  -0.0011448   0.0001188  -0.0000001   0.0000818  -0.0000433   0.0000000
   33   0.0000003   0.0000004  -0.0010627   0.0000000   0.0000000  -0.0007915
   34   0.0053215   0.0017749  -0.0000025  -0.0009601   0.0001873   0.0000004
   35  -0.0051604  -0.0094354  -0.0000006   0.0016316  -0.0000026  -0.0000003
   36  -0.0000071   0.0000008   0.0051624  -0.0000009  -0.0000000   0.0000817
   37   0.0004656   0.0022334   0.0000014  -0.0004642  -0.0001032   0.0000001
   38   0.0002098  -0.0002537   0.0000002   0.0000325   0.0000684   0.0000002
   39   0.0000043  -0.0000009   0.0018584   0.0000005  -0.0000000  -0.0002237
           19          20          21          22          23          24
    1  -0.0007718   0.0006599  -0.0000000   0.0000517  -0.0000756   0.0000001
    2   0.0008311   0.0003907   0.0000001  -0.0000924  -0.0000320   0.0000000
    3   0.0000002   0.0000001  -0.0014763   0.0000001   0.0000000  -0.0007680
    4  -0.0485143   0.0261621  -0.0000016  -0.0007877   0.0011086  -0.0000004
    5   0.0290297  -0.0178117   0.0000034   0.0006883   0.0001925   0.0000002
    6  -0.0000015  -0.0000014   0.0016721  -0.0000002   0.0000002  -0.0012387
    7  -0.0274007  -0.0288639  -0.0000054  -0.0052062   0.0006752  -0.0000007
    8  -0.0742013   0.0315632  -0.0000055   0.0014289   0.0019699  -0.0000004
    9  -0.0000046   0.0000011   0.0028046  -0.0000006  -0.0000005   0.0076730
   10   0.0008106  -0.0029248  -0.0000004  -0.0005825   0.0002044  -0.0000001
   11  -0.0020118  -0.0044390  -0.0000005  -0.0013353   0.0000806  -0.0000001
   12  -0.0000008  -0.0000006   0.0068926  -0.0000001  -0.0000001   0.0003810
   13  -0.3432192  -0.0364398  -0.0000175  -0.0098224   0.0019007  -0.0000003
   14   0.0256004  -0.1287676  -0.0000047  -0.0283155   0.0042659  -0.0000017
   15  -0.0000176  -0.0000077  -0.0521336  -0.0000021   0.0000006   0.0016319
   16  -0.0117859   0.0284961   0.0000008   0.0010745  -0.0003995   0.0000005
   17  -0.0023097   0.0038624  -0.0000000   0.0003591   0.0007519   0.0000002
   18  -0.0000008   0.0000015   0.0029615   0.0000004   0.0000003  -0.0041910
   19   0.7071028   0.0389219   0.0000426  -0.1257879  -0.1191557  -0.0000156
   20   0.0389219   0.7104532   0.0000390  -0.1208557  -0.2708706  -0.0000224
   21   0.0000426   0.0000390   0.1168871  -0.0000141  -0.0000231  -0.0328776
   22  -0.1257879  -0.1208557  -0.0000141   0.1296851   0.1306778   0.0000151
   23  -0.1191557  -0.2708706  -0.0000231   0.1306778   0.2848414   0.0000250
   24  -0.0000156  -0.0000224  -0.0328776   0.0000151   0.0000250   0.0233842
   25  -0.1563721   0.1090227  -0.0000026   0.0107537  -0.0175972   0.0000015
   26   0.0370391  -0.2788879  -0.0000044   0.0145062  -0.0194849  -0.0000010
   27  -0.0000050  -0.0000035  -0.0601879   0.0000011  -0.0000023   0.0042003
   28   0.0578490  -0.0192838   0.0000047  -0.0013806   0.0038812  -0.0000003
   29   0.0223888  -0.0494955  -0.0000040   0.0030789  -0.0029845   0.0000003
   30   0.0000052  -0.0000028   0.0019030  -0.0000000  -0.0000003   0.0055581
   31  -0.0005180  -0.0033343  -0.0000002   0.0004951  -0.0006334   0.0000000
   32  -0.0042360  -0.0033369  -0.0000005   0.0008924  -0.0010297   0.0000001
   33  -0.0000004  -0.0000005   0.0056856   0.0000001   0.0000001   0.0000252
   34  -0.0443387   0.0114515  -0.0000049   0.0013896  -0.0005845   0.0000006
   35   0.0493662   0.0051809  -0.0000009  -0.0008164   0.0019093  -0.0000002
   36  -0.0000026  -0.0000051   0.0060874   0.0000007  -0.0000000  -0.0031566
   37  -0.0070547  -0.0030136  -0.0000013   0.0001174  -0.0000021  -0.0000005
   38  -0.0012609   0.0021594   0.0000011  -0.0002162   0.0003902   0.0000000
   39   0.0000008   0.0000024   0.0017817  -0.0000002   0.0000001  -0.0006217
           25          26          27          28          29          30
    1  -0.0047679   0.0016545   0.0000000  -0.0108706  -0.0288257  -0.0000022
    2   0.0008772   0.0019549  -0.0000001   0.0019571   0.0027996   0.0000002
    3  -0.0000008  -0.0000001   0.0078810  -0.0000004  -0.0000017   0.0017182
    4  -0.0254872  -0.0848021  -0.0000075  -0.3341634   0.0279583  -0.0000054
    5  -0.0314315   0.0373201   0.0000015  -0.0342376  -0.1248562  -0.0000056
    6  -0.0000010  -0.0000034  -0.0051952  -0.0000135  -0.0000004  -0.0466636
    7   0.0046691   0.0025193   0.0000009  -0.0315854   0.0257275  -0.0000009
    8   0.0024842  -0.0760841  -0.0000044   0.0726990   0.0332626   0.0000050
    9  -0.0000005  -0.0000022  -0.0000676   0.0000023   0.0000018   0.0016923
   10   0.0007168  -0.0000166   0.0000001   0.0006896   0.0030374  -0.0000003
   11   0.0001367  -0.0017274  -0.0000001   0.0021600  -0.0041387  -0.0000000
   12   0.0000001   0.0000001  -0.0007346   0.0000002  -0.0000001   0.0072628
   13  -0.0314750   0.0800127   0.0000028  -0.0471151  -0.0255643  -0.0000045
   14   0.0277005   0.0426889   0.0000061  -0.0303091  -0.0194208  -0.0000032
   15   0.0000016   0.0000063  -0.0033082  -0.0000050  -0.0000018   0.0003628
   16  -0.0045221  -0.0017333  -0.0000008  -0.0007836  -0.0006990  -0.0000001
   17  -0.0012320   0.0018261  -0.0000002  -0.0008535   0.0003873   0.0000000
   18  -0.0000014  -0.0000002   0.0081265  -0.0000001  -0.0000000  -0.0011189
   19  -0.1563721   0.0370391  -0.0000050   0.0578490   0.0223888   0.0000052
   20   0.1090227  -0.2788879  -0.0000035  -0.0192838  -0.0494955  -0.0000028
   21  -0.0000026  -0.0000044  -0.0601879   0.0000047  -0.0000040   0.0019030
   22   0.0107537   0.0145062   0.0000011  -0.0013806   0.0030789  -0.0000000
   23  -0.0175972  -0.0194849  -0.0000023   0.0038812  -0.0029845  -0.0000003
   24   0.0000015  -0.0000010   0.0042003  -0.0000003   0.0000003   0.0055581
   25   0.6654800  -0.0107926   0.0000409  -0.1585029  -0.1063576  -0.0000162
   26  -0.0107926   0.7004666  -0.0000156  -0.0293072  -0.2814445  -0.0000085
   27   0.0000409  -0.0000156   0.1436178  -0.0000084  -0.0000122  -0.0548953
   28  -0.1585029  -0.0293072  -0.0000084   0.6931020  -0.0340910   0.0000164
   29  -0.1063576  -0.2814445  -0.0000122  -0.0340910   0.6994882   0.0000314
   30  -0.0000162  -0.0000085  -0.0548953   0.0000164   0.0000314   0.1065833
   31   0.0070112  -0.0129855  -0.0000007  -0.1278188   0.1176049   0.0000048
   32   0.0196809  -0.0191657  -0.0000006   0.1177479  -0.2590285  -0.0000127
   33  -0.0000008  -0.0000020   0.0024395   0.0000075  -0.0000131  -0.0291749
   34  -0.2836520  -0.0423127   0.0000103  -0.0430542  -0.0055607   0.0000019
   35   0.0095614  -0.1083737   0.0000389  -0.0446921   0.0017040  -0.0000031
   36  -0.0000352   0.0000316  -0.0392943  -0.0000066   0.0000006   0.0074287
   37  -0.0238519   0.0462194  -0.0000337   0.0036357   0.0013036   0.0000014
   38  -0.0020551   0.0009113  -0.0000075  -0.0056692   0.0037266  -0.0000004
   39   0.0000144  -0.0000005  -0.0025818   0.0000034  -0.0000009  -0.0006564
           31          32          33          34          35          36
    1   0.0010371   0.0003389   0.0000001  -0.0014323  -0.0015664  -0.0000004
    2  -0.0003768   0.0008045   0.0000001  -0.0001048  -0.0000038  -0.0000000
    3  -0.0000000   0.0000004  -0.0037709   0.0000001  -0.0000003   0.0000489
    4  -0.0112566  -0.0017880  -0.0000016   0.0032850   0.0064642   0.0000030
    5   0.0293177   0.0037602   0.0000013  -0.0025130  -0.0082081  -0.0000040
    6   0.0000013   0.0000002   0.0007487  -0.0000011   0.0000022   0.0078728
    7  -0.0053664  -0.0006519  -0.0000005  -0.0062422  -0.0003349   0.0000020
    8  -0.0017554   0.0020993  -0.0000007  -0.0012567   0.0067141   0.0000046
    9  -0.0000003  -0.0000005   0.0073364  -0.0000008  -0.0000000  -0.0016505
   10  -0.0006829  -0.0001743  -0.0000001  -0.0000574  -0.0000422  -0.0000001
   11   0.0014140   0.0000279   0.0000000  -0.0000589   0.0004677   0.0000001
   12  -0.0000001  -0.0000001   0.0004299   0.0000005  -0.0000004  -0.0007672
   13  -0.0009024  -0.0011448   0.0000003   0.0053215  -0.0051604  -0.0000071
   14  -0.0006947   0.0001188   0.0000004   0.0017749  -0.0094354   0.0000008
   15  -0.0000001  -0.0000001  -0.0010627  -0.0000025  -0.0000006   0.0051624
   16   0.0000409   0.0000818   0.0000000  -0.0009601   0.0016316  -0.0000009
   17   0.0001046  -0.0000433   0.0000000   0.0001873  -0.0000026  -0.0000000
   18  -0.0000000   0.0000000  -0.0007915   0.0000004  -0.0000003   0.0000817
   19  -0.0005180  -0.0042360  -0.0000004  -0.0443387   0.0493662  -0.0000026
   20  -0.0033343  -0.0033369  -0.0000005   0.0114515   0.0051809  -0.0000051
   21  -0.0000002  -0.0000005   0.0056856  -0.0000049  -0.0000009   0.0060874
   22   0.0004951   0.0008924   0.0000001   0.0013896  -0.0008164   0.0000007
   23  -0.0006334  -0.0010297   0.0000001  -0.0005845   0.0019093  -0.0000000
   24   0.0000000   0.0000001   0.0000252   0.0000006  -0.0000002  -0.0031566
   25   0.0070112   0.0196809  -0.0000008  -0.2836520   0.0095614  -0.0000352
   26  -0.0129855  -0.0191657  -0.0000020  -0.0423127  -0.1083737   0.0000316
   27  -0.0000007  -0.0000006   0.0024395   0.0000103   0.0000389  -0.0392943
   28  -0.1278188   0.1177479   0.0000075  -0.0430542  -0.0446921  -0.0000066
   29   0.1176049  -0.2590285  -0.0000131  -0.0055607   0.0017040   0.0000006
   30   0.0000048  -0.0000127  -0.0291749   0.0000019  -0.0000031   0.0074287
   31   0.1344481  -0.1290381  -0.0000046   0.0039243  -0.0005715   0.0000008
   32  -0.1290381   0.2739825   0.0000147   0.0000771   0.0025850   0.0000009
   33  -0.0000046   0.0000147   0.0211910   0.0000024  -0.0000014  -0.0035894
   34   0.0039243   0.0000771   0.0000024   0.4727577  -0.1479319   0.0001633
   35  -0.0005715   0.0025850  -0.0000014  -0.1479319   0.5621563  -0.0004394
   36   0.0000008   0.0000009  -0.0035894   0.0001633  -0.0004394   0.0251812
   37  -0.0004117  -0.0017860  -0.0000024  -0.1069411   0.1340924  -0.0001169
   38   0.0009485  -0.0007740   0.0000010   0.1868324  -0.4546936   0.0004100
   39  -0.0000010  -0.0000018   0.0005332  -0.0001702   0.0004055  -0.0034049
           37          38          39
    1   0.0002818  -0.0001731   0.0000004
    2   0.0000665  -0.0000100   0.0000000
    3   0.0000001   0.0000002  -0.0000118
    4  -0.0009004   0.0001964  -0.0000012
    5   0.0003999  -0.0010679   0.0000019
    6   0.0000025  -0.0000016  -0.0007489
    7   0.0005271  -0.0004302  -0.0000013
    8  -0.0007770   0.0000749  -0.0000025
    9  -0.0000003  -0.0000004   0.0000349
   10   0.0000884   0.0000672   0.0000001
   11  -0.0001511  -0.0000534  -0.0000001
   12  -0.0000003   0.0000003  -0.0000789
   13   0.0004656   0.0002098   0.0000043
   14   0.0022334  -0.0002537  -0.0000009
   15   0.0000014   0.0000002   0.0018584
   16  -0.0004642   0.0000325   0.0000005
   17  -0.0001032   0.0000684  -0.0000000
   18   0.0000001   0.0000002  -0.0002237
   19  -0.0070547  -0.0012609   0.0000008
   20  -0.0030136   0.0021594   0.0000024
   21  -0.0000013   0.0000011   0.0017817
   22   0.0001174  -0.0002162  -0.0000002
   23  -0.0000021   0.0003902   0.0000001
   24  -0.0000005   0.0000000  -0.0006217
   25  -0.0238519  -0.0020551   0.0000144
   26   0.0462194   0.0009113  -0.0000005
   27  -0.0000337  -0.0000075  -0.0025818
   28   0.0036357  -0.0056692   0.0000034
   29   0.0013036   0.0037266  -0.0000009
   30   0.0000014  -0.0000004  -0.0006564
   31  -0.0004117   0.0009485  -0.0000010
   32  -0.0017860  -0.0007740  -0.0000018
   33  -0.0000024   0.0000010   0.0005332
   34  -0.1069411   0.1868324  -0.0001702
   35   0.1340924  -0.4546936   0.0004055
   36  -0.0001169   0.0004100  -0.0034049
   37   0.1345079  -0.1784823   0.0001500
   38  -0.1784823   0.4495216  -0.0004032
   39   0.0001500  -0.0004032   0.0041200
 Gradient time:  CPU 1733.41 s  wall 1733.39 s
 **********************************************************************
 **                                                                  **
 **                       VIBRATIONAL ANALYSIS                       **
 **                       --------------------                       **
 **                                                                  **
 **        VIBRATIONAL FREQUENCIES (CM**-1) AND NORMAL MODES         **
 **     FORCE CONSTANTS (mDYN/ANGSTROM) AND REDUCED MASSES (AMU)     **
 **                  INFRARED INTENSITIES (KM/MOL)                   **
 **                                                                  **
 **********************************************************************


 Mode:                 1                      2                      3
 Frequency:       226.98                 336.91                 403.19
 Force Cnst:      0.1314                 0.0745                 0.3771
 Red. Mass:       4.3286                 1.1140                 3.9374
 IR Active:          YES                    YES                    YES
 IR Intens:        1.008                110.603                 10.697
 Raman Active:       YES                    YES                    YES
               X      Y      Z        X      Y      Z        X      Y      Z
 H         -0.000 -0.000  0.053   -0.000  0.000  0.004   -0.219  0.089 -0.001
 C         -0.000 -0.000  0.003   -0.000  0.000  0.008   -0.093  0.022 -0.000
 C         -0.000 -0.000  0.251   -0.000  0.000 -0.007    0.002  0.083  0.000
 H         -0.000 -0.000  0.559   -0.000  0.000 -0.014    0.001  0.161  0.000
 C          0.000  0.000 -0.004    0.000  0.000 -0.002    0.092  0.030  0.000
 H          0.000  0.000  0.048    0.000  0.000  0.009    0.208  0.097  0.001
 C          0.000  0.000 -0.248    0.000 -0.000  0.032    0.056 -0.180 -0.001
 H          0.000  0.000 -0.324    0.000 -0.000  0.084    0.215 -0.273 -0.001
 C          0.000 -0.000 -0.130   -0.000 -0.000  0.004   -0.005 -0.194 -0.000
 C          0.000  0.000 -0.257   -0.000 -0.000 -0.015   -0.048 -0.192  0.000
 H          0.000  0.000 -0.358   -0.000 -0.000 -0.080   -0.177 -0.267  0.001
 O         -0.000 -0.000  0.264   -0.000  0.000 -0.078   -0.031  0.306  0.000
 H         -0.000  0.000  0.415    0.001  0.002  0.989    0.408  0.494 -0.004
 TransDip  -0.000  0.000  0.032    0.000  0.000  0.337    0.105 -0.004 -0.001

 Mode:                 4                      5                      6
 Frequency:       414.35                 508.34                 536.65
 Force Cnst:      0.3012                 0.4256                 1.2368
 Red. Mass:       2.9778                 2.7954                 7.2886
 IR Active:          YES                    YES                    YES
 IR Intens:        1.601                 13.951                  2.120
 Raman Active:       YES                    YES                    YES
               X      Y      Z        X      Y      Z        X      Y      Z
 H         -0.000  0.000  0.456    0.000  0.000 -0.497    0.055  0.041 -0.000
 C         -0.000  0.000  0.214    0.000 -0.000 -0.133   -0.139  0.149 -0.000
 C          0.000  0.000 -0.005    0.000 -0.000  0.191   -0.367 -0.003  0.000
 H          0.000  0.000  0.001    0.000  0.000  0.191   -0.368 -0.000  0.000
 C          0.000  0.000 -0.210    0.000  0.000 -0.125   -0.130 -0.155 -0.000
 H          0.000  0.000 -0.466    0.000  0.000 -0.501    0.068 -0.036 -0.000
 C          0.000 -0.000  0.209    0.000  0.000  0.009   -0.059 -0.173  0.000
 H          0.000 -0.000  0.414    0.000  0.000 -0.389   -0.320 -0.019 -0.000
 C         -0.000 -0.000  0.011   -0.000 -0.000  0.290    0.274  0.002  0.000
 C         -0.000 -0.000 -0.213   -0.000 -0.000  0.015   -0.068  0.158 -0.000
 H         -0.000 -0.000 -0.429    0.000  0.000 -0.384   -0.310  0.009  0.000
 O         -0.000  0.000  0.010   -0.000 -0.000 -0.080    0.398  0.017  0.000
 H          0.001  0.001 -0.201    0.000  0.000 -0.079    0.376  0.001 -0.000
 TransDip   0.000 -0.000 -0.041    0.000  0.000 -0.120   -0.045 -0.011 -0.000

 Mode:                 7                      8                      9
 Frequency:       633.46                 667.19                 744.73
 Force Cnst:      1.5248                 0.8555                 0.4775
 Red. Mass:       6.4494                 3.2617                 1.4613
 IR Active:          YES                    YES                    YES
 IR Intens:        0.373                 10.696                 83.060
 Raman Active:       YES                    YES                    YES
               X      Y      Z        X      Y      Z        X      Y      Z
 H         -0.152 -0.317  0.000   -0.000  0.000 -0.020   -0.000 -0.000  0.468
 C         -0.270 -0.252  0.000    0.000  0.000  0.202    0.000  0.000 -0.049
 C          0.003 -0.131 -0.000   -0.000  0.000 -0.183   -0.000  0.000 -0.076
 H         -0.004  0.316 -0.000    0.000 -0.000 -0.482   -0.000 -0.000  0.663
 C          0.275 -0.238  0.000   -0.000  0.000  0.201   -0.000  0.000 -0.033
 H          0.153 -0.311  0.000    0.000  0.000  0.056   -0.000 -0.000  0.385
 C          0.242  0.184 -0.000   -0.000 -0.000 -0.150   -0.000  0.000 -0.048
 H          0.114  0.256 -0.000    0.000  0.000 -0.533   -0.000 -0.000  0.166
 C         -0.005  0.125  0.000   -0.000 -0.000  0.219   -0.000 -0.000  0.152
 C         -0.249  0.171 -0.000    0.000 -0.000 -0.140    0.000  0.000 -0.073
 H         -0.112  0.250 -0.000    0.000  0.000 -0.523   -0.000 -0.000  0.352
 O          0.000  0.087 -0.000    0.000  0.000 -0.015   -0.000 -0.000 -0.030
 H          0.031  0.098  0.000    0.000  0.000 -0.031    0.000  0.000 -0.024
 TransDip   0.008  0.018  0.000    0.000  0.000 -0.105    0.000  0.000  0.292

 Mode:                10                     11                     12
 Frequency:       816.30                 827.93                 874.04
 Force Cnst:      0.4917                 2.3400                 0.6127
 Red. Mass:       1.2524                 5.7940                 1.3613
 IR Active:          YES                    YES                    YES
 IR Intens:        0.029                 22.899                  5.162
 Raman Active:       YES                    YES                    YES
               X      Y      Z        X      Y      Z        X      Y      Z
 H         -0.000 -0.000  0.265   -0.463 -0.101 -0.000    0.000  0.000 -0.346
 C         -0.000 -0.000 -0.042   -0.157 -0.261  0.000    0.000  0.000  0.045
 C          0.000 -0.000  0.027    0.172  0.003 -0.000   -0.000 -0.000  0.087
 H          0.000 -0.000 -0.188    0.165 -0.004  0.000    0.000  0.000 -0.450
 C         -0.000  0.000  0.064   -0.174  0.258 -0.000   -0.000 -0.000 -0.020
 H         -0.000  0.000 -0.445   -0.471  0.089  0.000   -0.000 -0.000  0.055
 C         -0.000  0.000  0.071   -0.093  0.197 -0.000    0.000  0.000 -0.101
 H          0.000  0.000 -0.480   -0.028  0.172  0.000   -0.000 -0.000  0.632
 C         -0.000  0.000 -0.003   -0.011  0.002  0.000   -0.000  0.000  0.065
 C         -0.000 -0.000 -0.103   -0.083 -0.203  0.000    0.000  0.000 -0.086
 H         -0.000 -0.000  0.664   -0.020 -0.175 -0.001   -0.000 -0.000  0.493
 O          0.000 -0.000 -0.003    0.297  0.006  0.000   -0.000 -0.000 -0.016
 H          0.000  0.000  0.053    0.229 -0.030 -0.000    0.000  0.000 -0.016
 TransDip  -0.000  0.000 -0.005   -0.153 -0.002 -0.000    0.000 -0.000  0.073

 Mode:                13                     14                     15
 Frequency:       948.29                 968.51                1012.49
 Force Cnst:      0.6859                 0.6935                 3.6608
 Red. Mass:       1.2946                 1.2548                 6.0610
 IR Active:          YES                    YES                    YES
 IR Intens:        0.192                  0.042                  2.393
 Raman Active:       YES                    YES                    YES
               X      Y      Z        X      Y      Z        X      Y      Z
 H         -0.000 -0.000  0.766   -0.000 -0.000  0.104    0.005  0.073  0.000
 C          0.000  0.000 -0.117   -0.000 -0.000 -0.001    0.031  0.077  0.000
 C         -0.000 -0.000  0.066    0.000 -0.000  0.063   -0.362 -0.014 -0.000
 H          0.000  0.000 -0.446    0.000  0.000 -0.431   -0.374 -0.033 -0.000
 C         -0.000  0.000  0.035    0.000  0.000 -0.118    0.032 -0.066 -0.000
 H          0.000  0.000 -0.121   -0.000 -0.000  0.774   -0.017 -0.077  0.000
 C          0.000  0.000 -0.065   -0.000 -0.000  0.061    0.172  0.364  0.000
 H         -0.000 -0.000  0.270    0.000  0.000 -0.426    0.072  0.439 -0.000
 C         -0.000 -0.000  0.030    0.000 -0.000  0.013   -0.012 -0.005 -0.000
 C          0.000 -0.000  0.042   -0.000  0.000 -0.024    0.183 -0.345 -0.000
 H          0.000  0.000 -0.316   -0.000  0.000  0.031    0.072 -0.424 -0.000
 O          0.000 -0.000 -0.003   -0.000 -0.000  0.001   -0.021 -0.008  0.000
 H          0.000  0.000 -0.011    0.000  0.000  0.000    0.059  0.029  0.000
 TransDip  -0.000 -0.000  0.014    0.000  0.000 -0.007    0.049  0.006 -0.000

 Mode:                16                     17                     18
 Frequency:      1043.26                1094.25                1177.10
 Force Cnst:      1.3257                 1.0949                 0.9624
 Red. Mass:       2.0674                 1.5520                 1.1789
 IR Active:          YES                    YES                    YES
 IR Intens:        6.128                 14.135                 31.755
 Raman Active:       YES                    YES                    YES
               X      Y      Z        X      Y      Z        X      Y      Z
 H          0.320 -0.356 -0.000   -0.231  0.013 -0.000    0.314 -0.166  0.000
 C         -0.015 -0.163  0.000   -0.052 -0.075 -0.000    0.041 -0.017 -0.000
 C         -0.156 -0.015 -0.000   -0.017  0.092  0.000   -0.007  0.064  0.000
 H         -0.170 -0.052 -0.000   -0.026  0.532  0.000   -0.015  0.590  0.000
 C         -0.028  0.175  0.000    0.054 -0.039  0.000   -0.041 -0.042 -0.000
 H          0.252  0.355  0.000    0.307  0.105  0.000   -0.386 -0.249 -0.000
 C          0.065 -0.047  0.000   -0.087 -0.057 -0.000    0.014 -0.026 -0.000
 H          0.453 -0.264  0.000   -0.456  0.145 -0.000    0.336 -0.211  0.000
 C          0.008 -0.007 -0.000    0.007  0.057  0.000   -0.028  0.042  0.000
 C          0.050  0.065  0.000    0.104 -0.053 -0.000   -0.003 -0.027 -0.000
 H          0.348  0.240  0.000    0.447  0.141  0.000   -0.159 -0.123 -0.000
 O         -0.020 -0.003  0.000    0.005  0.003 -0.000    0.030  0.022 -0.000
 H          0.020  0.015 -0.000   -0.223 -0.097  0.000   -0.295 -0.120  0.000
 TransDip   0.079  0.002 -0.000   -0.080  0.090  0.000   -0.175 -0.044  0.000

 Mode:                19                     20                     21
 Frequency:      1190.52                1192.04                1275.27
 Force Cnst:      0.9595                 1.0314                 3.4068
 Red. Mass:       1.1490                 1.2319                 3.5554
 IR Active:          YES                    YES                    YES
 IR Intens:        5.005                119.070                 91.063
 Raman Active:       YES                    YES                    YES
               X      Y      Z        X      Y      Z        X      Y      Z
 H         -0.356  0.205 -0.000    0.412 -0.240  0.000   -0.452  0.101 -0.000
 C         -0.045  0.035  0.000    0.014 -0.023  0.000   -0.075 -0.091 -0.000
 C         -0.002  0.003 -0.000    0.010  0.024 -0.000    0.005  0.003 -0.000
 H         -0.004  0.109  0.000    0.003  0.388  0.000   -0.003 -0.017  0.000
 C         -0.031 -0.034 -0.000   -0.001  0.025  0.000   -0.092  0.074  0.000
 H         -0.413 -0.261 -0.000   -0.117 -0.041 -0.000   -0.415 -0.105 -0.000
 C          0.020  0.005  0.000   -0.030  0.038  0.000    0.095 -0.047  0.000
 H          0.288 -0.147 -0.000   -0.337  0.217 -0.000   -0.117  0.091  0.000
 C         -0.006 -0.038 -0.000    0.046 -0.078 -0.000    0.372  0.053  0.000
 C          0.054  0.037  0.000   -0.006  0.029  0.000    0.080  0.017 -0.000
 H          0.495  0.303  0.000   -0.089 -0.017 -0.000   -0.391 -0.292 -0.000
 O         -0.014 -0.027  0.000   -0.055 -0.046  0.000   -0.181  0.010 -0.000
 H          0.334  0.126 -0.000    0.600  0.243 -0.000   -0.344 -0.056  0.000
 TransDip   0.068  0.023 -0.000    0.349  0.007 -0.000    0.306 -0.002  0.000

 Mode:                22                     23                     24
 Frequency:      1349.18                1368.73                1499.79
 Force Cnst:      4.2751                 1.5023                 3.0130
 Red. Mass:       3.9862                 1.3611                 2.2734
 IR Active:          YES                    YES                    YES
 IR Intens:        5.382                 28.185                 23.879
 Raman Active:       YES                    YES                    YES
               X      Y      Z        X      Y      Z        X      Y      Z
 H          0.041 -0.019  0.000   -0.359  0.187 -0.000   -0.329  0.289 -0.000
 C          0.163 -0.085  0.000    0.073 -0.048  0.000    0.150  0.011  0.000
 C         -0.009  0.250  0.000    0.004 -0.013 -0.000   -0.027 -0.160 -0.000
 H          0.003 -0.463 -0.000    0.000  0.287  0.000   -0.046  0.619  0.000
 C         -0.159 -0.087 -0.000   -0.068 -0.059 -0.000   -0.097  0.063 -0.000
 H         -0.062 -0.028  0.000    0.428  0.233  0.000    0.066  0.185  0.000
 C          0.220 -0.104  0.000   -0.033  0.019  0.000    0.134  0.002  0.000
 H         -0.353  0.223 -0.000    0.335 -0.190 -0.000   -0.281  0.254 -0.000
 C         -0.001  0.146 -0.000   -0.006  0.108 -0.000   -0.033 -0.142  0.000
 C         -0.218 -0.114 -0.000    0.009  0.008  0.000   -0.088  0.053 -0.000
 H          0.421  0.268  0.000   -0.315 -0.182 -0.000    0.070  0.169  0.000
 O         -0.017 -0.010  0.000   -0.018 -0.042  0.000    0.021  0.041 -0.000
 H          0.265  0.118 -0.000    0.423  0.158 -0.000   -0.287 -0.103  0.000
 TransDip   0.053 -0.053 -0.000    0.170  0.002 -0.000   -0.153  0.032 -0.000

 Mode:                25                     26                     27
 Frequency:      1527.84                1635.91                1646.43
 Force Cnst:      3.2192                 9.1517                 9.1798
 Red. Mass:       2.3407                 5.8041                 5.7477
 IR Active:          YES                    YES                    YES
 IR Intens:       57.691                 49.674                 38.701
 Raman Active:       YES                    YES                    YES
               X      Y      Z        X      Y      Z        X      Y      Z
 H          0.394 -0.130  0.000    0.044  0.157  0.000    0.349 -0.163  0.000
 C         -0.088  0.117 -0.000    0.103  0.107  0.000   -0.271  0.171 -0.000
 C          0.106 -0.047  0.000   -0.085 -0.258 -0.000    0.111 -0.198 -0.000
 H          0.124  0.156  0.000   -0.104  0.290  0.000    0.116  0.224  0.000
 C         -0.139 -0.089 -0.000    0.251  0.207  0.000   -0.162  0.059 -0.000
 H          0.453  0.260  0.000   -0.378 -0.159 -0.000    0.020  0.184  0.000
 C         -0.034  0.098  0.000   -0.130 -0.113 -0.000    0.284 -0.190  0.000
 H          0.323 -0.082  0.000   -0.016 -0.199 -0.000   -0.371  0.173 -0.000
 C          0.164 -0.034  0.000    0.124  0.289 -0.000   -0.190  0.234 -0.000
 C         -0.096 -0.096 -0.000   -0.242 -0.212 -0.000    0.188 -0.056  0.000
 H          0.451  0.214  0.000    0.374  0.144  0.000   -0.081 -0.222 -0.000
 O         -0.034  0.015 -0.000   -0.027 -0.036  0.000    0.009 -0.035  0.000
 H         -0.177 -0.052  0.000    0.255  0.097 -0.000    0.297  0.107 -0.000
 TransDip   0.242  0.024  0.000    0.215  0.068  0.000   -0.192  0.054 -0.000

 Mode:                28                     29                     30
 Frequency:      3151.27                3169.16                3177.92
 Force Cnst:      6.3661                 6.4291                 6.4933
 Red. Mass:       1.0881                 1.0865                 1.0913
 IR Active:          YES                    YES                    YES
 IR Intens:       13.723                  0.099                 16.894
 Raman Active:       YES                    YES                    YES
               X      Y      Z        X      Y      Z        X      Y      Z
 H         -0.152 -0.286 -0.000   -0.157 -0.285 -0.000    0.355  0.649  0.000
 C          0.011  0.024  0.000    0.014  0.024  0.000   -0.032 -0.056 -0.000
 C         -0.007 -0.000 -0.000   -0.044 -0.000 -0.000    0.022  0.004  0.000
 H          0.086  0.001  0.000    0.523  0.008  0.000   -0.257 -0.009 -0.000
 C          0.002 -0.004 -0.000    0.031 -0.052 -0.000    0.022 -0.039 -0.000
 H         -0.030  0.051 -0.000   -0.365  0.613  0.000   -0.263  0.445  0.000
 C         -0.000  0.001  0.000    0.009  0.018  0.000    0.008  0.018  0.000
 H         -0.004 -0.010 -0.000   -0.121 -0.215 -0.000   -0.112 -0.202 -0.000
 C          0.003  0.002  0.000   -0.000 -0.001 -0.000    0.002  0.001  0.000
 C          0.041 -0.070 -0.000   -0.010  0.016  0.000    0.013 -0.018 -0.000
 H         -0.478  0.805  0.000    0.106 -0.177 -0.000   -0.126  0.207  0.000
 O         -0.000 -0.000  0.000    0.000  0.000 -0.000   -0.000 -0.000  0.000
 H         -0.007  0.003 -0.000    0.001 -0.002  0.000   -0.002  0.001 -0.000
 TransDip   0.108 -0.049  0.000    0.001 -0.010  0.000    0.048 -0.123 -0.000

 Mode:                31                     32                     33
 Frequency:      3191.69                3198.41                3839.88
 Force Cnst:      6.5647                 6.6104                 9.2622
 Red. Mass:       1.0938                 1.0967                 1.0662
 IR Active:          YES                    YES                    YES
 IR Intens:       16.432                  4.119                 61.075
 Raman Active:       YES                    YES                    YES
               X      Y      Z        X      Y      Z        X      Y      Z
 H          0.198  0.369  0.000   -0.113 -0.213 -0.000   -0.001 -0.000 -0.000
 C         -0.017 -0.034 -0.000    0.009  0.020  0.000    0.000 -0.000 -0.000
 C         -0.058  0.001 -0.000    0.042  0.002  0.000   -0.000  0.000  0.000
 H          0.654  0.009  0.000   -0.467 -0.009 -0.000    0.000 -0.000  0.000
 C          0.001  0.006  0.000    0.022 -0.036  0.000    0.000 -0.000  0.000
 H          0.020 -0.044 -0.000   -0.233  0.393  0.000    0.000  0.001  0.000
 C         -0.026 -0.047 -0.000   -0.032 -0.054 -0.000   -0.000  0.001  0.000
 H          0.303  0.534  0.000    0.353  0.616  0.000   -0.000  0.000  0.000
 C         -0.001  0.002  0.000   -0.003  0.002 -0.000   -0.000 -0.002  0.000
 C          0.006 -0.007 -0.000   -0.003  0.005  0.000   -0.001  0.001 -0.000
 H         -0.051  0.080  0.000    0.032 -0.053 -0.000    0.004 -0.003  0.000
 O          0.000 -0.000  0.000    0.000 -0.000  0.000    0.026 -0.057  0.000
 H          0.001  0.001 -0.000    0.002  0.000 -0.000   -0.405  0.912 -0.001
 TransDip  -0.109 -0.071 -0.000    0.046 -0.046  0.000   -0.195  0.156 -0.000

 STANDARD THERMODYNAMIC QUANTITIES AT   298.15 K  AND     1.00 ATM

   This Molecule has  0 Imaginary Frequencies
   Zero point vibrational energy:       65.257 kcal/mol

   Atom    1 Element H  Has Mass    1.00783
   Atom    2 Element C  Has Mass   12.00000
   Atom    3 Element C  Has Mass   12.00000
   Atom    4 Element H  Has Mass    1.00783
   Atom    5 Element C  Has Mass   12.00000
   Atom    6 Element H  Has Mass    1.00783
   Atom    7 Element C  Has Mass   12.00000
   Atom    8 Element H  Has Mass    1.00783
   Atom    9 Element C  Has Mass   12.00000
   Atom   10 Element C  Has Mass   12.00000
   Atom   11 Element H  Has Mass    1.00783
   Atom   12 Element O  Has Mass   15.99491
   Atom   13 Element H  Has Mass    1.00783
   Molecular Mass:    94.041890 amu
   Principal axes and moments of inertia in amu*Bohr^2:
                             1           2           3
    Eigenvalues --      318.47705   689.25604  1007.73308
          X               0.99980    -0.01992    -0.00005
          Y               0.01992     0.99980    -0.00003
          Z               0.00005     0.00003     1.00000
   Rotational Symmetry Number is   1
   The Molecule is an Asymmetric Top
   Translational Enthalpy:        0.889 kcal/mol
   Rotational Enthalpy:           0.889 kcal/mol
   Vibrational Enthalpy:         66.988 kcal/mol
   gas constant (RT):             0.592 kcal/mol
   Translational Entropy:        39.535  cal/mol.K
   Rotational Entropy:           26.894  cal/mol.K
   Vibrational Entropy:           8.429  cal/mol.K

   Total Enthalpy:               69.358 kcal/mol
   Total Entropy:                74.858  cal/mol.K

 ======================================================================

 STANDARD THERMODYNAMIC QUANTITIES FOR ANHARMONIC VIBRATION -- TOSH

   Zero point vibrational energy: ************ kcal/mol

   Vibrational Enthalpy:       Infinity kcal/mol
   Vibrational Entropy:             NaN  cal/mol.K

   Total Enthalpy:             Infinity kcal/mol
   Total Entropy:                   NaN  cal/mol.K

 ======================================================================

 STANDARD THERMODYNAMIC QUANTITIES FOR ANHARMONIC VIBRATION -- VPT2

   Zero point vibrational energy: ************ kcal/mol

   Vibrational Enthalpy:       Infinity kcal/mol
   Vibrational Entropy:             NaN  cal/mol.K

   Total Enthalpy:             Infinity kcal/mol
   Total Entropy:                   NaN  cal/mol.K

 ======================================================================

Archival summary:
1\1\pikachu\FREQ\ProcedureUnspecified\BasisUnspecified\166\cher\WedDec1402:55:472016WedDec1402:55:472016\0\\#,FREQ,ProcedureUnspecified,BasisUnspecified,\\0,1\C\O,1,1.37008\H,2,0.962525,1,109.657\C,1,1.39592,2,117.329,3,179.948,0\H,4,1.0833,1,119.001,2,-0.00464562,0\C,4,1.3909,1,119.556,2,179.996,0\H,6,1.08434,4,119.283,1,-179.999,0\C,1,1.39595,2,122.512,3,-0.0557261,0\H,8,1.08634,1,120.003,2,0.00123064,0\C,8,1.39409,1,119.739,2,-179.998,0\H,10,1.08429,8,119.318,1,-179.999,0\C,10,1.39286,8,120.497,1,0.00270406,0\H,12,1.08338,10,120.328,8,179.999,0\\\@

 Total job time:  1852.66s(wall), 1852.58s(cpu) 
 Wed Dec 14 02:55:47 2016

        *************************************************************
        *                                                           *
        *  Thank you very much for using Q-Chem.  Have a nice day.  *
        *                                                           *
        *************************************************************


 
User input: 3 of 3 
 
pikachu 127.0.1
Q-Chem Developer Version! Running on 127.0.1.*
                  Welcome to Q-Chem
     A Quantum Leap Into The Future Of Chemistry


 Q-Chem 4.4, Q-Chem, Inc., Pleasanton, CA (2016)

 Y. Shao,  Z. Gan,  E. Epifanovsky,  A. T. B. Gilbert,  M. Wormit,  
 J. Kussmann,  A. W. Lange,  A. Behn,  J. Deng,  X. Feng,  D. Ghosh,  
 M. Goldey,  P. R. Horn,  L. D. Jacobson,  I. Kaliman,  F. Rob,  
 R. Z. Khaliullin,  T. Kus,  A. Landau,  J. Liu,  E. I. Proynov,  Y. M. Rhee,  
 R. M. Richard,  M. A. Rohrdanz,  R. P. Steele,  E. J. Sundstrom,  
 H. L. Woodcock III,  P. M. Zimmerman,  D. Zuev,  B. Albrecht,  E. Alguire,  
 B. Austin,  S. A. Baeppler,  G. J. O. Beran,  Y. A. Bernard,  E. Berquist,  
 K. Brandhorst,  K. B. Bravaya,  S. T. Brown,  D. Casanova,  C.-M. Chang,  
 Y. Chen,  S. H. Chien,  K. D. Closser,  M. P. Coons,  D. L. Crittenden,  
 S. Dasgupta,  M. Diedenhofen,  R. A. DiStasio Jr.,  H. Do,  A. D. Dutoi,  
 R. G. Edgar,  P.-T. Fang,  S. Fatehi,  Q. Feng,  L. Fusti-Molnar,  
 A. Ghysels,  A. Golubeva-Zadorozhnaya,  J. Gomes,  A. Gunina,  
 M. W. D. Hanson-Heine,  P. H. P. Harbach,  A. W. Hauser,  J. E. Herr,  
 E. G. Hohenstein,  Z. C. Holden,  K. Hui,  T.-C. Jagau,  H. Ji,  B. Kaduk,  
 K. Khistyaev,  Jaehoon Kim,  Jihan Kim,  R. A. King,  P. Klunzinger,  
 K. Koh,  D. Kosenkov,  T. Kowalczyk,  C. M. Krauter,  A. Kunitsa,  
 K. U. Lao,  A. Laurent,  K. V. Lawler,  J. Lee,  D. Lefrancois,  S. Lehtola,  
 S. V. Levchenko,  C. Y. Lin,  Y.-S. Lin,  F. Liu,  E. Livshits,  
 R. C. Lochan,  A. Luenser,  P. Manohar,  S. F. Manzer,  S.-P. Mao,  Y. Mao,  
 N. Mardirossian,  A. V. Marenich,  L. A. Martinez-Martinez,  S. A. Maurer,  
 N. J. Mayhall,  J.-M. Mewes,  A. F. Morrison,  K. Nanda,  T. S. Nguyen-Beck,  
 C. M. Oana,  R. Olivares-Amaya,  D. P. O'Neill,  J. A. Parkhill,  
 T. M. Perrine,  R. Peverati,  P. A. Pieniazek,  F. Plasser,  A. Prociuk,  
 D. R. Rehn,  E. Rosta,  N. J. Russ,  N. Sergueev,  S. M. Sharada,  
 S. Sharma,  D. W. Small,  A. Sodt,  T. Stauch,  T. Stein,  D. Stuck,  
 Y.-C. Su,  A. J. W. Thom,  T. Tsuchimochi,  L. Vogt,  O. Vydrov,  T. Wang,  
 M. A. Watson,  J. Wenzel,  A. White,  C. F. Williams,  V. Vanovschi,  
 K. Yao,  S. Yeganeh,  S. R. Yost,  Z.-Q. You,  I. Y. Zhang,  X. Zhang,  
 Y. Zhao,  B. R. Brooks,  G. K. L. Chan,  D. M. Chipman,  C. J. Cramer,  
 W. A. Goddard III,  M. S. Gordon,  W. J. Hehre,  A. Klamt,  
 H. F. Schaefer III,  M. W. Schmidt,  C. D. Sherrill,  D. G. Truhlar,  
 A. Warshel,  X. Xu,  A. Aspuru-Guzik,  R. Baer,  A. T. Bell,  N. A. Besley,  
 J.-D. Chai,  A. Dreuw,  B. D. Dunietz,  T. R. Furlani,  S. R. Gwaltney,  
 C.-P. Hsu,  Y. Jung,  J. Kong,  D. S. Lambrecht,  W. Liang,  C. Ochsenfeld,  
 V. A. Rassolov,  L. V. Slipchenko,  J. E. Subotnik,  T. Van Voorhis,  
 J. M. Herbert,  A. I. Krylov,  P. M. W. Gill,  M. Head-Gordon

 Contributors to earlier versions of Q-Chem not listed above: 
 R. D. Adamson,  J. Baker,  E. F. C. Byrd,  A. K. Chakraborty,  C.-L. Cheng,  
 H. Dachsel,  R. J. Doerksen,  G. Hawkins,  A. Heyden,  S. Hirata,  
 G. Kedziora,  F. J. Keil,  C. Kelley,  P. P. Korambath,  W. Kurlancheek,  
 A. M. Lee,  M. S. Lee,  D. Liotard,  I. Lotan,  P. E. Maslen,  N. Nair,  
 D. Neuhauser,  R. Olson,  B. Peters,  J. Ritchie,  N. E. Schultz,  
 N. Shenvi,  A. C. Simmonett,  K. S. Thanthiriwatte,  Q. Wu,  W. Zhang

 Please cite Q-Chem as follows:
 Y. Shao et al., Mol. Phys. 113, 184-215 (2015)
 DOI: 10.1080/00268976.2014.952696

 Q-Chem 4.4.2 for Intel X86 EM64T Linux

 Parts of Q-Chem use Armadillo 5.200.1 (Boston Tea Smuggler).
 http://arma.sourceforge.net/

 Q-Chem begins on Wed Dec 14 02:55:47 2016  


Host: 0

     Scratch files written to /scratch/cher/qchem8238//
The previous job contains 0 fragments, simply inherited here
FILE_GEOM_ORG=        593

Checking the input file for inconsistencies... 	...done.

--------------------------------------------------------------
User input:
--------------------------------------------------------------

$molecule
   read
$end
$rem
   BASIS  =  6-311++G**
   JOB_TYPE  =  SP
   METHOD  =  B3LYP
   SOLVENT_METHOD SMD
$end


--------------------------------------------------------------
 ----------------------------------------------------------------
             Standard Nuclear Orientation (Angstroms)
    I     Atom           X                Y                Z
 ----------------------------------------------------------------
    1      H      -1.6494756640    -2.1708995667    -0.0000757974
    2      C      -1.1319673295    -1.2180796334    -0.0000258484
    3      C      -1.8557295267    -0.0280264565    -0.0000364266
    4      H      -2.9389540415    -0.0465397111    -0.0000886040
    5      C      -1.1703772478     1.1881344503     0.0000368843
    6      H      -1.7229710003     2.1211045148     0.0000380840
    7      C       0.2201362651     1.2210360588     0.0001326931
    8      H       0.7632251500     2.1583656126     0.0002287380
    9      C       0.9372406952     0.0233856456     0.0001144952
   10      C       0.2619877391    -1.1983756006     0.0000208575
   11      H       0.8226006623    -2.1288864576    -0.0000293260
   12      O       2.3046410075     0.1090062138     0.0001221941
   13      H       2.6844408907    -0.7754176699     0.0009367562
 ----------------------------------------------------------------
 Nuclear Repulsion Energy =   271.1320120342 hartrees
 There are       25 alpha and       25 beta electrons
 Requested basis set is 6-311++G(d,p)
 There are 72 shells and 196 basis functions

 Total QAlloc Memory Limit   2000 MB
 Mega-Array Size        61 MB
 MEM_STATIC part        62 MB

                       Distance Matrix (Angstroms)
             H (  1)   C (  2)   C (  3)   H (  4)   C (  5)   H (  6)
   C (  2)  1.084288
   C (  3)  2.152776  1.392860
   H (  4)  2.485087  2.153534  1.083383
   C (  5)  3.393029  2.406521  1.395978  2.156915
   H (  6)  4.292633  3.391082  2.153228  2.485417  1.084340
   C (  7)  3.873071  2.788811  2.422680  3.403910  1.390903  2.141446
   H (  8)  4.956174  3.871968  3.411632  4.309030  2.163369  2.486475
   C (  9)  3.392048  2.413060  2.793443  3.876825  2.408048  3.387794
   C ( 10)  2.144643  1.394094  2.419596  3.401875  2.783361  3.867688
   H ( 11)  2.472433  2.156364  3.403978  4.299472  3.869701  4.954024
   O ( 12)  4.564319  3.683943  4.162627  5.245902  3.638718  4.502244
   H ( 13)  4.553043  3.841995  4.601276  5.670435  4.326102  5.274004
             C (  7)   H (  8)   C (  9)   C ( 10)   H ( 11)   O ( 12)
   H (  8)  1.083297
   C (  9)  1.395925  2.142060
   C ( 10)  2.419774  3.393958  1.395947
   H ( 11)  3.403666  4.287663  2.155323  1.086341
   O ( 12)  2.362577  2.564339  1.370078  2.425217  2.684140
   H ( 13)  3.171534  3.506873  1.921144  2.459100  2.301810  0.962525


 A cutoff of  1.0D-08 yielded   2358 shell pairs
 There are     17995 function pairs (     19315 Cartesian)

 -------------------------------------------------------
 OpenMP Integral Computing Module                       
 Release: version 1.0, May 2013, Q-Chem Inc. Pittsburgh 
 -------------------------------------------------------
 Integral Job Info:
 Integral job number is                      11
 Integral operator is                         1
 short-range coefficients                     0
 long-range coefficients              100000000
 Omega coefficients                           0
 if combine SR and LR in K                    0
 Integral screening is                        0
 Integral computing path is                   2
 max size of driver memory is            800000
 size of driver memory is                593474
 size of scratch memory is              2260544
 max col of scratch BK array               1296
 max len of scratch array in speh3          155
 max len of scratch index in speh4           18
 max int batch size is                      520
 min int batch size is                       52
 fixed nKL is                                52
 max L of basis functions is                  2
 order of int derivative is                   0
 number of shells is                         72
 number of basis is                         203
 number of cartesian basis is               203
 number of contracted shell pairs          2358
 number of primitive shell pairs           5865
 maxK2 (contraction) of shell pair           36
 max number of K2 of shell pair               1
 max number of CS2 of shell pair            405
 max number of PS2 of shell pair            840
 mem total for path MDJ                   37470
 -------------------------------------------------------
 Smallest overlap matrix eigenvalue = 1.13E-06

 Q-Chem warning in module /home/taweetham/qchem/stvman/mkSTV.C, line 257:

 Overlap eigenvalue is smaller than square root of threshold


 Scale SEOQF with 1.000000e-01/1.000000e-01/1.000000e-01

 Standard Electronic Orientation quadrupole field applied
 Nucleus-field energy     =     0.0000000077 hartrees
 Guess from superposition of atomic densities
 Warning:  Energy on first SCF cycle will be non-variational
 A restricted hybrid HF-DFT SCF calculation will be
 performed using Pulay DIIS extrapolation
 Exchange:     0.2000 Hartree-Fock + 0.0800 Slater + 0.7200 B88
 Correlation:  0.1900 VWN1RPA + 0.8100 LYP
 Using SG-1 standard quadrature grid
 SCF converges when DIIS error is below 1.0E-05
 ---------------------------------------
  Cycle       Energy         DIIS Error
 ---------------------------------------
    1    -309.1001590427      4.63E-02
    2    -307.4172292069      5.41E-03
    3    -307.3651411588      6.46E-03
    4    -307.5559098292      7.63E-04
    5    -307.5574485037      4.81E-04
    6    -307.5586819488      7.28E-05
    7    -307.5587140010      4.50E-05
    8    -307.5587168792      4.50E-06 Convergence criterion met
 ---------------------------------------
 SCF time:  CPU 59.38 s  wall 59.40 s

 Citation of the SMD model:
 Marenich, A.V.; Cramer, C.J.; Truhlar, D.G.
 J. Phys. Chem. B 2009, 113, 6378-6396.
 iSolventCode=           1
 Solvent: water                                                           

 vradii
            1           2           3           4           5           6
    1   1.2000000   1.8500000   1.8500000   1.2000000   1.8500000   1.2000000
            7           8           9          10          11          12
    1   1.8500000   1.2000000   1.8500000   1.8500000   1.2000000   1.5200000
           13
    1   1.2000000
Changing PCM_TESSEL_METHOD to VTN
Changing PCM_VDW_RADII to SMD_RADIUS
 Discretize the solute cavity surface with Lebedev spheres
	Using 302 Lebedev grid points for each H atom
	Using 302 Lebedev grid points for other atoms
	Atomic van der Waals radii will be scaled by 1.20
 Removing interior tesserae...
 Keep 1278 surface tesserae and discard 2648 interior tesserae
 Molecular Surface Area = 120.781 Angst**2
 A restricted hybrid HF-DFT SCF calculation will be
 performed using Pulay DIIS extrapolation
 Polarizable Continuum solvation model will be applied
 Exchange:     0.2000 Hartree-Fock + 0.0800 Slater + 0.7200 B88
 Correlation:  0.1900 VWN1RPA + 0.8100 LYP
 Using SG-1 standard quadrature grid
 SCF converges when DIIS error is below 1.0E-05

 Citation of the SMD model:
 Marenich, A.V.; Cramer, C.J.; Truhlar, D.G.
 J. Phys. Chem. B 2009, 113, 6378-6396.
 iSolventCode=           1
 Solvent: water                                                           

 vradii
            1           2           3           4           5           6
    1   1.2000000   1.8500000   1.8500000   1.2000000   1.8500000   1.2000000
            7           8           9          10          11          12
    1   1.8500000   1.2000000   1.8500000   1.8500000   1.2000000   1.5200000
           13
    1   1.2000000
 ---------------------------------------
  Cycle       Energy         DIIS Error
 ---------------------------------------
    1    -307.5587579306      2.42E-06
 Time req'd to invert C: 2.67 s (CPU) 2.67 s (wall)
    2    -307.5714057727      4.61E-04
    3    -307.5714086228      4.61E-04
    4    -307.5714033540      4.61E-04
    5    -307.5714478482      4.57E-04
    6    -307.5713953485      4.62E-04
    7    -307.5714445261      4.57E-04
    8    -307.5714364011      4.58E-04
    9    -307.5714385239      4.58E-04
   10    -307.5714391645      4.58E-04
   11    -307.5714381351      4.58E-04
   12    -307.5714367437      4.58E-04
   13    -307.5714365051      4.58E-04
   14    -307.5714358882      4.58E-04
   15    -307.5714353029      4.58E-04
   16    -307.5714390470      4.58E-04
   17    -307.5731787017      2.87E-04
   18    -307.5735424332      1.52E-04
   19    -307.5736084525      5.14E-05
   20    -307.5736052758      1.52E-05
   21    -307.5736101645      2.87E-06 Convergence criterion met
 ---------------------------------------
 SCF time:  CPU 145.84 s  wall 145.96 s
(0)  E-EN(g) gas-phase elect-nuc energy                 -307.558757931 a.u.
(3)  G-ENP(liq) elect-nuc-pol free energy of system     -307.573610164 a.u.
(4)  G-CDS(liq) cavity-dispersion-solvent structure 
     free energy                                                3.2606 kcal/mol
(6)  G-S(liq) free energy of system                     -307.568414065 a.u.
(9)  DeltaG-S(liq) free energy of  solvation
     (9) = (6) - (0)                                           -6.0593 kcal/mol
 SCF   energy in the final basis set = -307.5684140648
 Total energy in the final basis set = -307.5684140648

 --------------------------------------------------------------

                    Orbital Energies (a.u.)
 --------------------------------------------------------------

 Alpha MOs
 -- Occupied --
-19.157 -10.240 -10.178 -10.178 -10.175 -10.173 -10.169  -1.067
 -0.857  -0.754  -0.743  -0.628  -0.607  -0.548  -0.501  -0.471
 -0.441  -0.426  -0.419  -0.398  -0.365  -0.347  -0.344  -0.263
 -0.235
 -- Virtual --
 -0.019  -0.005   0.000   0.012   0.018   0.036   0.042   0.059
  0.059   0.068   0.090   0.090   0.099   0.110   0.119   0.127
  0.128   0.129   0.133   0.141   0.141   0.142   0.143   0.157
  0.159   0.167   0.196   0.199   0.203   0.213   0.218   0.223
  0.244   0.248   0.266   0.273   0.277   0.285   0.291   0.305
  0.313   0.322   0.345   0.364   0.373   0.379   0.386   0.406
  0.482   0.505   0.521   0.545   0.552   0.562   0.568   0.569
  0.571   0.587   0.606   0.614   0.618   0.625   0.678   0.692
  0.732   0.747   0.777   0.781   0.801   0.851   0.852   0.872
  0.881   0.889   0.895   0.911   0.924   0.970   1.002   1.010
  1.019   1.059   1.079   1.110   1.129   1.133   1.219   1.228
  1.299   1.345   1.416   1.476   1.507   1.524   1.560   1.566
  1.571   1.594   1.614   1.649   1.663   1.696   1.738   1.742
  1.777   1.811   1.834   1.894   1.915   1.925   1.941   1.957
  1.967   1.977   2.014   2.020   2.072   2.083   2.114   2.272
  2.327   2.334   2.422   2.431   2.447   2.491   2.596   2.629
  2.638   2.665   2.716   2.726   2.745   2.745   2.757   2.781
  2.786   2.824   2.840   2.869   2.883   2.951   3.071   3.090
  3.091   3.129   3.174   3.321   3.360   3.438   3.492   3.505
  3.613   3.672   3.901   3.999   4.039   4.124   4.154   4.166
  4.843   4.985   5.435   5.753  23.584  23.936  23.972  24.074
 24.102  24.200  49.931
 --------------------------------------------------------------

          Ground-State Mulliken Net Atomic Charges

     Atom                 Charge (a.u.)
  ----------------------------------------
      1 H                     0.214241
      2 C                    -0.256732
      3 C                    -0.281012
      4 H                     0.200945
      5 C                    -0.294468
      6 H                     0.212906
      7 C                     0.050177
      8 H                     0.236743
      9 C                    -0.527631
     10 C                     0.220178
     11 H                     0.223471
     12 O                    -0.325730
     13 H                     0.326910
  ----------------------------------------
  Sum of atomic charges =     0.000000

 -----------------------------------------------------------------
                    Cartesian Multipole Moments
 -----------------------------------------------------------------
    Charge (ESU x 10^10)
                -0.0000
    Dipole Moment (Debye)
         X      -0.0798      Y      -2.0581      Z       0.0018
       Tot       2.0596
    Quadrupole Moments (Debye-Ang)
        XX     -37.3634     XY      -5.7046     YY     -34.5419
        XZ       0.0055     YZ      -0.0016     ZZ     -45.9311
    Octopole Moments (Debye-Ang^2)
       XXX       5.8421    XXY     -16.1179    XYY       4.9414
       YYY      -2.2618    XXZ       0.0115    XYZ      -0.0054
       YYZ      -0.0010    XZZ       5.9403    YZZ      -0.3229
       ZZZ      -0.0075
    Hexadecapole Moments (Debye-Ang^3)
      XXXX    -483.8675   XXXY     -46.0906   XXYY    -117.2242
      XYYY      -5.7312   YYYY    -266.8517   XXXZ       0.0315
      XXYZ      -0.0155   XYYZ       0.0005   YYYZ      -0.0029
      XXZZ    -107.7190   XYZZ      -1.1498   YYZZ     -67.0600
      XZZZ      -0.0116   YZZZ      -0.0055   ZZZZ     -54.6552
 -----------------------------------------------------------------
Archival summary:
1\1\pikachu\SP\ProcedureUnspecified\BasisUnspecified\166\cher\WedDec1402:59:132016WedDec1402:59:132016\0\\#,ProcedureUnspecified,BasisUnspecified,\\0,1\C\O,1,1.37008\H,2,0.962525,1,109.657\C,1,1.39592,2,117.329,3,179.948,0\H,4,1.0833,1,119.001,2,-0.00464562,0\C,4,1.3909,1,119.556,2,179.996,0\H,6,1.08434,4,119.283,1,-179.999,0\C,1,1.39595,2,122.512,3,-0.0557261,0\H,8,1.08634,1,120.003,2,0.00123064,0\C,8,1.39409,1,119.739,2,-179.998,0\H,10,1.08429,8,119.318,1,-179.999,0\C,10,1.39286,8,120.497,1,0.00270406,0\H,12,1.08338,10,120.328,8,179.999,0\\\@

 Total job time:  205.54s(wall), 205.39s(cpu) 
 Wed Dec 14 02:59:13 2016

        *************************************************************
        *                                                           *
        *  Thank you very much for using Q-Chem.  Have a nice day.  *
        *                                                           *
        *************************************************************
