# Supplementary material for: A DFT investigation of the blue bottle experiment: E∘half-cell analysis of autoxidation catalysed by redox indicators
Source: R Soc Open Sci. 2017 Nov 8;4(11):170708. doi: 10.1098/rsos.170708 (PMC5717635; doi:10.1098/rsos.170708)
Supplement: output.zip [file rsos170708supp2.zip › B3LYP_6-311++Gdp_reducing_agents/C6H7O6+.out]

pikachu 127.0.1
Q-Chem Developer Version! Running on 127.0.1.*
                  Welcome to Q-Chem
     A Quantum Leap Into The Future Of Chemistry


 Q-Chem 4.4, Q-Chem, Inc., Pleasanton, CA (2016)

 Y. Shao,  Z. Gan,  E. Epifanovsky,  A. T. B. Gilbert,  M. Wormit,  
 J. Kussmann,  A. W. Lange,  A. Behn,  J. Deng,  X. Feng,  D. Ghosh,  
 M. Goldey,  P. R. Horn,  L. D. Jacobson,  I. Kaliman,  F. Rob,  
 R. Z. Khaliullin,  T. Kus,  A. Landau,  J. Liu,  E. I. Proynov,  Y. M. Rhee,  
 R. M. Richard,  M. A. Rohrdanz,  R. P. Steele,  E. J. Sundstrom,  
 H. L. Woodcock III,  P. M. Zimmerman,  D. Zuev,  B. Albrecht,  E. Alguire,  
 B. Austin,  S. A. Baeppler,  G. J. O. Beran,  Y. A. Bernard,  
 E. J. Berquist,  K. Brandhorst,  K. B. Bravaya,  S. T. Brown,  D. Casanova,  
 C.-M. Chang,  Y. Chen,  S. H. Chien,  K. D. Closser,  M. P. Coons,  
 D. L. Crittenden,  S. Dasgupta,  M. Diedenhofen,  R. A. DiStasio Jr.,  
 H. Do,  A. D. Dutoi,  R. G. Edgar,  P.-T. Fang,  S. Fatehi,  Q. Feng,  
 L. Fusti-Molnar,  A. Ghysels,  A. Golubeva-Zadorozhnaya,  J. Gomes,  
 A. Gunina,  M. W. D. Hanson-Heine,  P. H. P. Harbach,  A. W. Hauser,  
 J. E. Herr,  E. G. Hohenstein,  Z. C. Holden,  K. Hui,  T.-C. Jagau,  H. Ji,  
 B. Kaduk,  K. Khistyaev,  Jaehoon Kim,  Jihan Kim,  R. A. King,  
 P. Klunzinger,  K. Koh,  D. Kosenkov,  T. Kowalczyk,  C. M. Krauter,  
 A. Kunitsa,  K. U. Lao,  A. Laurent,  K. V. Lawler,  J. Lee,  D. Lefrancois,  
 S. Lehtola,  S. V. Levchenko,  C. Y. Lin,  Y.-S. Lin,  F. Liu,  E. Livshits,  
 R. C. Lochan,  A. Luenser,  P. Manohar,  S. F. Manzer,  S.-P. Mao,  Y. Mao,  
 N. Mardirossian,  A. V. Marenich,  L. A. Martinez-Martinez,  S. A. Maurer,  
 N. J. Mayhall,  J.-M. Mewes,  A. F. Morrison,  K. Nanda,  T. S. Nguyen-Beck,  
 C. M. Oana,  R. Olivares-Amaya,  D. P. O'Neill,  J. A. Parkhill,  
 T. M. Perrine,  R. Peverati,  P. A. Pieniazek,  F. Plasser,  A. Prociuk,  
 D. R. Rehn,  E. Rosta,  N. J. Russ,  N. Sergueev,  S. M. Sharada,  
 S. Sharma,  D. W. Small,  A. Sodt,  T. Stauch,  T. Stein,  D. Stuck,  
 Y.-C. Su,  A. J. W. Thom,  T. Tsuchimochi,  L. Vogt,  O. Vydrov,  T. Wang,  
 M. A. Watson,  J. Wenzel,  A. White,  C. F. Williams,  V. Vanovschi,  
 K. Yao,  S. Yeganeh,  S. R. Yost,  Z.-Q. You,  I. Y. Zhang,  X. Zhang,  
 Y. Zhao,  B. R. Brooks,  G. K. L. Chan,  D. M. Chipman,  C. J. Cramer,  
 W. A. Goddard III,  M. S. Gordon,  W. J. Hehre,  A. Klamt,  
 H. F. Schaefer III,  M. W. Schmidt,  C. D. Sherrill,  D. G. Truhlar,  
 A. Warshel,  X. Xu,  A. Aspuru-Guzik,  R. Baer,  A. T. Bell,  N. A. Besley,  
 J.-D. Chai,  A. Dreuw,  B. D. Dunietz,  T. R. Furlani,  S. R. Gwaltney,  
 C.-P. Hsu,  Y. Jung,  J. Kong,  D. S. Lambrecht,  W. Liang,  C. Ochsenfeld,  
 V. A. Rassolov,  L. V. Slipchenko,  J. E. Subotnik,  T. Van Voorhis,  
 J. M. Herbert,  A. I. Krylov,  P. M. W. Gill,  M. Head-Gordon

 Contributors to earlier versions of Q-Chem not listed above: 
 R. D. Adamson,  J. Baker,  E. F. C. Byrd,  A. K. Chakraborty,  C.-L. Cheng,  
 H. Dachsel,  R. J. Doerksen,  G. Hawkins,  A. Heyden,  S. Hirata,  
 G. Kedziora,  F. J. Keil,  C. Kelley,  P. P. Korambath,  W. Kurlancheek,  
 A. M. Lee,  M. S. Lee,  D. Liotard,  I. Lotan,  P. E. Maslen,  N. Nair,  
 D. Neuhauser,  R. Olson,  B. Peters,  J. Ritchie,  N. E. Schultz,  
 N. Shenvi,  A. C. Simmonett,  K. S. Thanthiriwatte,  Q. Wu,  W. Zhang

 Please cite Q-Chem as follows:
 Y. Shao et al., Mol. Phys. 113, 184-215 (2015)
 DOI: 10.1080/00268976.2014.952696

 Q-Chem 4.4.2 for Intel X86 EM64T Linux

 Parts of Q-Chem use Armadillo 5.200.1 (Boston Tea Smuggler).
 http://arma.sourceforge.net/

 Q-Chem begins on Fri May 12 09:45:46 2017  


Host: 0

     Scratch files written to /scratch/cher/qchem14955//

Checking the input file for inconsistencies... 	...done.

--------------------------------------------------------------
User input:
--------------------------------------------------------------
$molecule
1 1
  O   -0.7198895   -1.2801398   -0.4614765
  C   -1.9072782   -0.8571352    0.0328001
  O   -2.8241931   -1.6050283    0.3394272
  C   -1.9335915    0.5675660    0.1367949
  O   -2.8540910    1.2665379    0.5297071
  C   -0.6507703    0.9996251   -0.3367617
  O   -0.2966320    2.1632804   -0.4401418
  C    0.1633674   -0.2229391   -0.7259832
  C    1.4521421   -0.4034198    0.1009645
  C    2.4780540    0.7152005   -0.1516084
  O    3.6474561    0.4862751    0.5873446
  O    2.0264925   -1.6384298   -0.2454915
  H    1.1650139   -0.4073166    1.1801887
  H    2.0708719    1.7162007    0.1059291
  H    2.7462271    0.7385051   -1.2294670
  H    3.4403920    0.7240550    1.5288727
  H    2.5121422   -1.9708150    0.5542890
  H    0.4006454   -0.1985083   -1.8120048
  H   -2.7365661   -2.5635223    0.2402855
$end

$rem
   BASIS  =  6-311++G**
   JOB_TYPE  =  optimization
   METHOD  =  B3LYP
$end

--------------------------------------------------------------
 ----------------------------------------------------------------
             Standard Nuclear Orientation (Angstroms)
    I     Atom           X                Y                Z
 ----------------------------------------------------------------
    1      O      -0.7664809670    -1.2245213501    -0.4309125055
    2      C      -1.9349444195    -0.7426365452     0.0544887397
    3      O      -2.8883737672    -1.4441840461     0.3592850393
    4      C      -1.8934619711     0.6821847044     0.1516712002
    5      O      -2.7815448697     1.4264192242     0.5359689860
    6      C      -0.5887746338     1.0498969518    -0.3164525071
    7      O      -0.1786524442     2.1947100117    -0.4232133866
    8      C       0.1679328693    -0.2122037494    -0.6952299728
    9      C       1.4419417426    -0.4501736140     0.1400111560
   10      C       2.5217240346     0.6167118452    -0.1118326266
   11      O       3.6746655975     0.3356415688     0.6349504066
   12      O       1.9583065787    -1.7129979335    -0.1973342695
   13      H       1.1489526888    -0.4349630035     1.2175587019
   14      H       2.1616018930     1.6373439830     0.1386595079
   15      H       2.7967035093     0.6218020054    -1.1882152056
   16      H       3.4740073222     0.5877285222     1.5741407014
   17      H       2.4229918028    -2.0643255074     0.6067931948
   18      H       0.4121527667    -0.2045478474    -1.7799597354
   19      H      -2.8462767390    -2.4062555092     0.2651327369
 ----------------------------------------------------------------
 Molecular Point Group                 C1    NOp =  1
 Largest Abelian Subgroup              C1    NOp =  1
 Nuclear Repulsion Energy =   741.5623979060 hartrees
 There are       45 alpha and       45 beta electrons
 Requested basis set is 6-311++G(d,p)
 There are 107 shells and 313 basis functions

 Total QAlloc Memory Limit   2000 MB
 Mega-Array Size        61 MB
 MEM_STATIC part        62 MB
 A cutoff of  1.0D-11 yielded   4918 shell pairs
 There are     42638 function pairs (     45793 Cartesian)

 -------------------------------------------------------
 OpenMP Integral Computing Module                       
 Release: version 1.0, May 2013, Q-Chem Inc. Pittsburgh 
 -------------------------------------------------------
 Integral Job Info:
 Integral job number is                      11
 Integral operator is                         1
 short-range coefficients                     0
 long-range coefficients              100000000
 Omega coefficients                           0
 if combine SR and LR in K                    0
 Integral screening is                        0
 Integral computing path is                   2
 max size of driver memory is            800000
 size of driver memory is                593474
 size of scratch memory is              2260544
 max col of scratch BK array               1296
 max len of scratch array in speh3          155
 max len of scratch index in speh4           18
 max int batch size is                      520
 min int batch size is                       52
 fixed nKL is                                52
 max L of basis functions is                  2
 order of int derivative is                   0
 number of shells is                        107
 number of basis is                         325
 number of cartesian basis is               325
 number of contracted shell pairs          4918
 number of primitive shell pairs          12181
 maxK2 (contraction) of shell pair           36
 max number of K2 of shell pair               1
 max number of CS2 of shell pair            794
 max number of PS2 of shell pair           2202
 mem total for path MDJ                   91512
 -------------------------------------------------------
 Smallest overlap matrix eigenvalue = 3.39E-06

 Scale SEOQF with 1.000000e-01/1.000000e-01/1.000000e-01

 Standard Electronic Orientation quadrupole field applied
 Nucleus-field energy     =     0.0000000220 hartrees
 Guess from superposition of atomic densities
 Warning:  Energy on first SCF cycle will be non-variational
 A restricted hybrid HF-DFT SCF calculation will be
 performed using Pulay DIIS extrapolation
 Exchange:     0.2000 Hartree-Fock + 0.0800 Slater + 0.7200 B88
 Correlation:  0.1900 VWN1RPA + 0.8100 LYP
 Using SG-1 standard quadrature grid
 SCF converges when DIIS error is below 1.0E-08
 Inaccurate integrated density:
   Number of electrons =    90
   Numerical integral  =    91.000366258468
   Relative error      =     1.1115180650 %
 ---------------------------------------
  Cycle       Energy         DIIS Error
 ---------------------------------------
    1    -687.0489884507      3.80E-02
    2    -683.7261751836      5.36E-03
    3    -680.6839380281      1.57E-02
    4    -683.8851948304      3.55E-03
    5    -684.0019538773      8.72E-04
    6    -684.0038355452      8.66E-04
    7    -684.0098663978      3.62E-04
    8    -684.0110394754      9.33E-05
    9    -684.0111080657      4.16E-05
   10    -684.0111230656      8.52E-06
   11    -684.0111239625      3.72E-06
   12    -684.0111245728      1.57E-06
   13    -684.0111245697      8.22E-07
   14    -684.0111245877      3.28E-07
   15    -684.0111246746      1.44E-07
   16    -684.0111246815      6.44E-08
   17    -684.0111246874      1.19E-08
   18    -684.0111246789      5.63E-09 Convergence criterion met
 ---------------------------------------
 SCF time:  CPU 522.00 s  wall 525.15 s
 SCF   energy in the final basis set = -684.0111246789
 Total energy in the final basis set = -684.0111246789

 --------------------------------------------------------------

                    Orbital Energies (a.u.)
 --------------------------------------------------------------

 Alpha MOs
 -- Occupied --
-19.477 -19.457 -19.384 -19.350 -19.289 -19.268 -10.608 -10.507
-10.482 -10.461 -10.415 -10.368  -1.441  -1.364  -1.300  -1.262
 -1.200  -1.165  -1.041  -1.013  -0.945  -0.890  -0.830  -0.799
 -0.794  -0.764  -0.731  -0.699  -0.694  -0.679  -0.663  -0.662
 -0.649  -0.639  -0.628  -0.608  -0.597  -0.572  -0.558  -0.534
 -0.508  -0.480  -0.472  -0.454  -0.419
 -- Virtual --
 -0.379  -0.269  -0.195  -0.153  -0.144  -0.140  -0.135  -0.118
 -0.109  -0.092  -0.082  -0.070  -0.063  -0.060  -0.054  -0.049
 -0.040  -0.038  -0.031  -0.026  -0.016  -0.012  -0.008  -0.002
  0.002   0.003   0.013   0.014   0.017   0.024   0.026   0.032
  0.039   0.042   0.051   0.058   0.059   0.066   0.074   0.078
  0.079   0.089   0.096   0.101   0.111   0.114   0.120   0.124
  0.128   0.141   0.143   0.145   0.150   0.154   0.163   0.171
  0.177   0.185   0.190   0.194   0.198   0.203   0.212   0.214
  0.215   0.227   0.231   0.238   0.249   0.260   0.262   0.266
  0.275   0.295   0.301   0.318   0.334   0.347   0.358   0.364
  0.382   0.390   0.397   0.405   0.432   0.451   0.465   0.479
  0.479   0.507   0.523   0.531   0.543   0.551   0.567   0.572
  0.593   0.606   0.625   0.654   0.662   0.681   0.695   0.720
  0.753   0.791   0.816   0.832   0.850   0.873   0.879   0.882
  0.909   0.926   0.936   0.961   0.967   0.986   1.002   1.005
  1.013   1.027   1.030   1.045   1.060   1.067   1.076   1.089
  1.099   1.123   1.146   1.162   1.204   1.247   1.257   1.263
  1.281   1.313   1.328   1.334   1.344   1.389   1.397   1.405
  1.430   1.449   1.458   1.472   1.483   1.501   1.517   1.523
  1.546   1.571   1.584   1.592   1.607   1.637   1.647   1.690
  1.699   1.711   1.725   1.792   1.807   1.842   1.869   1.884
  1.901   1.905   1.919   1.966   1.974   1.979   1.999   2.060
  2.104   2.137   2.292   2.303   2.313   2.334   2.352   2.404
  2.413   2.453   2.510   2.548   2.582   2.617   2.623   2.637
  2.645   2.665   2.669   2.685   2.709   2.722   2.749   2.778
  2.800   2.813   2.845   2.855   2.914   2.929   2.947   2.963
  2.969   2.992   3.006   3.016   3.057   3.098   3.103   3.120
  3.180   3.182   3.191   3.220   3.304   3.349   3.397   3.448
  3.558   3.604   3.682   3.708   3.710   3.730   3.780   3.847
  3.876   3.889   3.976   4.011   4.084   4.112   4.711   4.786
  4.808   4.877   4.924   4.938   4.986   5.037   5.047   5.163
  5.244   5.254   5.390   5.479   5.486   5.521   5.659   5.693
 23.501  23.581  23.595  23.667  23.686  23.803  49.626  49.680
 49.760  49.783  49.797  49.839
 --------------------------------------------------------------

          Ground-State Mulliken Net Atomic Charges

     Atom                 Charge (a.u.)
  ----------------------------------------
      1 O                     0.009926
      2 C                     0.152990
      3 O                    -0.040546
      4 C                     0.374117
      5 O                    -0.100248
      6 C                    -0.294444
      7 O                    -0.112913
      8 C                     0.048346
      9 C                    -0.214180
     10 C                    -0.299062
     11 O                    -0.232905
     12 O                    -0.165418
     13 H                     0.182405
     14 H                     0.172740
     15 H                     0.228595
     16 H                     0.259650
     17 H                     0.303655
     18 H                     0.347374
     19 H                     0.379919
  ----------------------------------------
  Sum of atomic charges =     1.000000

 -----------------------------------------------------------------
                    Cartesian Multipole Moments
 -----------------------------------------------------------------
    Charge (ESU x 10^10)
                 4.8032
    Dipole Moment (Debye)
         X      -5.3493      Y      -4.9256      Z       1.4461
       Tot       7.4140
    Quadrupole Moments (Debye-Ang)
        XX     -52.7075     XY      15.5723     YY     -59.2122
        XZ       6.9246     YZ      -3.5241     ZZ     -57.0437
    Octopole Moments (Debye-Ang^2)
       XXX     -59.8669    XXY     -42.9034    XYY     -25.0152
       YYY     -49.1879    XXZ      13.3275    XYZ       0.4833
       YYZ      13.5704    XZZ      11.6228    YZZ      -0.7313
       ZZZ       5.1141
    Hexadecapole Moments (Debye-Ang^3)
      XXXX   -1868.6491   XXXY     116.4351   XXYY    -285.9870
      XYYY      91.6744   YYYY    -558.2776   XXXZ      59.4699
      XXYZ     -20.6953   XYYZ      15.3456   YYYZ     -20.7737
      XXZZ    -266.0986   XYZZ       8.7008   YYZZ    -121.7732
      XZZZ      22.1979   YZZZ       2.6873   ZZZZ    -124.5892
 -----------------------------------------------------------------
 Calculating analytic gradient of the SCF energy
 Gradient of SCF Energy
            1           2           3           4           5           6
    1   0.0791689  -0.0777129   0.0431769   0.0573481  -0.0152530  -0.0643467
    2   0.0215067   0.0426732   0.0181617  -0.0595131   0.0228861  -0.0549662
    3  -0.0245214   0.0347026  -0.0159596  -0.0269279   0.0071734   0.0247837
            7           8           9          10          11          12
    1   0.0121380  -0.0329838  -0.0056157   0.0057881   0.0053361  -0.0019207
    2   0.0284076  -0.0331717  -0.0019879  -0.0231435   0.0001781   0.0150551
    3  -0.0040835   0.0125534  -0.0091157   0.0100780  -0.0287496  -0.0225211
           13          14          15          16          17          18
    1  -0.0009976   0.0008276   0.0009372  -0.0114323   0.0077200   0.0034938
    2  -0.0017432   0.0087476   0.0030468   0.0054729  -0.0073247   0.0047540
    3   0.0078322   0.0043860  -0.0113175   0.0230155   0.0255195  -0.0101641
           19
    1  -0.0056723
    2   0.0109605
    3   0.0033163
 Max gradient component =       7.917E-02
 RMS gradient           =       2.738E-02
 Gradient time:  CPU 134.29 s  wall 134.87 s
 Geometry Optimization Parameters
   NAtoms,    NIC,     NZ,  NCons,   NDum,   NFix, NCnnct, MaxDiis
       19     133       0       0       0       0       0       0


** GEOMETRY OPTIMIZATION IN DELOCALIZED INTERNAL COORDINATES **
   Searching for a Minimum

   Optimization Cycle:   1

                       Coordinates (Angstroms)
     ATOM                X               Y               Z
      1  O        -0.7664809670   -1.2245213501   -0.4309125055
      2  C        -1.9349444195   -0.7426365452    0.0544887397
      3  O        -2.8883737672   -1.4441840461    0.3592850393
      4  C        -1.8934619711    0.6821847044    0.1516712002
      5  O        -2.7815448697    1.4264192242    0.5359689860
      6  C        -0.5887746338    1.0498969518   -0.3164525071
      7  O        -0.1786524442    2.1947100117   -0.4232133866
      8  C         0.1679328693   -0.2122037494   -0.6952299728
      9  C         1.4419417426   -0.4501736140    0.1400111560
     10  C         2.5217240346    0.6167118452   -0.1118326266
     11  O         3.6746655975    0.3356415688    0.6349504066
     12  O         1.9583065787   -1.7129979335   -0.1973342695
     13  H         1.1489526888   -0.4349630035    1.2175587019
     14  H         2.1616018930    1.6373439830    0.1386595079
     15  H         2.7967035093    0.6218020054   -1.1882152056
     16  H         3.4740073222    0.5877285222    1.5741407014
     17  H         2.4229918028   -2.0643255074    0.6067931948
     18  H         0.4121527667   -0.2045478474   -1.7799597354
     19  H        -2.8462767390   -2.4062555092    0.2651327369
   Point Group: c1    Number of degrees of freedom:    51


   Energy is   -684.011124679


 Attempting to Generate Delocalized Internal Coordinates

 51 Hessian modes will be used to form the next step
  Hessian Eigenvalues:
     0.003640    0.004059    0.010210    0.012291    0.014931    0.015364
     0.018253    0.018980    0.024253    0.039147    0.043673    0.046529
     0.049365    0.049995    0.057653    0.061838    0.073669    0.085413
     0.115846    0.138696    0.154622    0.160000    0.160000    0.160000
     0.167090    0.196913    0.207147    0.219805    0.249762    0.249966
     0.249996    0.249998    0.283541    0.286343    0.295990    0.318933
     0.323988    0.324983    0.325037    0.382144    0.395411    0.439848
     0.447366    0.452699    0.489464    0.489551    0.519568    0.538737
     0.943572    0.950462    0.950582

 Minimum Search - Taking Simple RFO Step
 Searching for Lamda that Minimizes Along All modes
 Value Taken    Lamda =  -0.03879997
 Calculated Step too Large.  Step scaled by  0.896114
 Step Taken.  Stepsize is  0.300000

                             Maximum     Tolerance    Cnvgd?
         Gradient           0.067148      0.000300      NO
         Displacement       0.097952      0.001200      NO
         Energy change     *********      0.000001      NO


 New Cartesian Coordinates Obtained by Inverse Iteration

 Displacement from previous Coordinates is:  0.579871
 ----------------------------------------------------------------
             Standard Nuclear Orientation (Angstroms)
    I     Atom           X                Y                Z
 ----------------------------------------------------------------
    1      O      -0.7984574612    -1.2149807697    -0.3995782109
    2      C      -1.9450277507    -0.7689485687     0.0492997382
    3      O      -2.8909438131    -1.5226804954     0.3489083603
    4      C      -1.9360259872     0.7132233606     0.1421644548
    5      O      -2.8552003356     1.4043021893     0.5109527232
    6      C      -0.5819713497     1.1235430402    -0.3327640430
    7      O      -0.1892440938     2.2577564742    -0.4484220059
    8      C       0.1677801327    -0.1644515883    -0.6673177417
    9      C       1.4366834921    -0.4136324801     0.1714780299
   10      C       2.5451908756     0.6227907960    -0.1041140724
   11      O       3.7043058394     0.2910537048     0.6288960080
   12      O       1.8697175951    -1.7108087285    -0.1751801274
   13      H       1.1546326677    -0.3680817379     1.2403932370
   14      H       2.2141362748     1.6479981876     0.1155026831
   15      H       2.8083958737     0.5811323513    -1.1675999669
   16      H       3.5912999482     0.5633617936     1.5530557025
   17      H       2.3577157192    -2.0985732134     0.5665532892
   18      H       0.4155374952    -0.2019101515    -1.7362401057
   19      H      -2.7660541285    -2.4854644530     0.2395222091
 ----------------------------------------------------------------
 Molecular Point Group                 C1    NOp =  1
 Largest Abelian Subgroup              C1    NOp =  1
 Nuclear Repulsion Energy =   736.3616128726 hartrees
 There are       45 alpha and       45 beta electrons
 Applying Cartesian multipole field
    Component          Value
    ---------          -----
     (2,0,0)        1.00000E-11
     (0,2,0)        2.00000E-11
     (0,0,2)       -3.00000E-11
 Nucleus-field energy     =     0.0000000227 hartrees
 Requested basis set is 6-311++G(d,p)
 There are 107 shells and 313 basis functions
 A cutoff of  1.0D-11 yielded   4908 shell pairs
 There are     42510 function pairs (     45651 Cartesian)
 Smallest overlap matrix eigenvalue = 3.92E-06
 Guess MOs from SCF MO coefficient file
 Reading MOs from coefficient file
 Reading MOs from coefficient file
 A restricted hybrid HF-DFT SCF calculation will be
 performed using Pulay DIIS extrapolation
 Exchange:     0.2000 Hartree-Fock + 0.0800 Slater + 0.7200 B88
 Correlation:  0.1900 VWN1RPA + 0.8100 LYP
 Using SG-1 standard quadrature grid
 SCF converges when DIIS error is below 1.0E-08
 Geometry optimization detected.  Setting ReadMinima to 0
 Setting SaveMinima to 0
 ---------------------------------------
  Cycle       Energy         DIIS Error
 ---------------------------------------
    1    -684.0257052736      2.45E-03
    2    -684.0329199380      4.47E-04
    3    -684.0300923554      7.38E-04
    4    -684.0350958399      1.69E-04
    5    -684.0353101888      6.92E-05
    6    -684.0353520815      1.84E-05
    7    -684.0353552430      7.95E-06
    8    -684.0353561951      3.90E-06
    9    -684.0353563940      1.02E-06
   10    -684.0353564061      7.33E-07
   11    -684.0353564521      3.11E-07
   12    -684.0353564018      1.11E-07
   13    -684.0353564003      2.55E-08
   14    -684.0353563995      1.28E-08
   15    -684.0353563980      5.71E-09 Convergence criterion met
 ---------------------------------------
 SCF time:  CPU 419.74 s  wall 422.16 s
 SCF   energy in the final basis set = -684.0353563980
 Total energy in the final basis set = -684.0353563980

 --------------------------------------------------------------

                    Orbital Energies (a.u.)
 --------------------------------------------------------------

 Alpha MOs
 -- Occupied --
-19.467 -19.457 -19.382 -19.351 -19.290 -19.266 -10.605 -10.511
-10.489 -10.465 -10.417 -10.370  -1.430  -1.356  -1.302  -1.271
 -1.203  -1.166  -1.020  -1.012  -0.929  -0.890  -0.823  -0.797
 -0.791  -0.761  -0.729  -0.701  -0.686  -0.674  -0.665  -0.661
 -0.647  -0.642  -0.634  -0.610  -0.602  -0.576  -0.562  -0.539
 -0.511  -0.481  -0.470  -0.457  -0.422
 -- Virtual --
 -0.366  -0.265  -0.193  -0.149  -0.149  -0.141  -0.138  -0.117
 -0.108  -0.091  -0.082  -0.071  -0.061  -0.060  -0.054  -0.050
 -0.042  -0.039  -0.030  -0.027  -0.016  -0.012  -0.007  -0.002
  0.001   0.003   0.011   0.012   0.020   0.021   0.026   0.030
  0.036   0.039   0.047   0.053   0.059   0.066   0.070   0.073
  0.078   0.087   0.088   0.096   0.110   0.114   0.118   0.123
  0.125   0.137   0.141   0.145   0.147   0.156   0.164   0.170
  0.177   0.181   0.190   0.193   0.196   0.201   0.203   0.212
  0.217   0.225   0.231   0.237   0.247   0.255   0.260   0.265
  0.276   0.292   0.299   0.320   0.337   0.348   0.360   0.362
  0.384   0.391   0.395   0.403   0.435   0.453   0.460   0.474
  0.480   0.505   0.529   0.533   0.543   0.545   0.566   0.571
  0.596   0.605   0.626   0.657   0.669   0.680   0.699   0.720
  0.752   0.784   0.819   0.833   0.844   0.875   0.879   0.883
  0.901   0.927   0.935   0.962   0.964   0.982   1.003   1.008
  1.011   1.026   1.029   1.042   1.055   1.070   1.076   1.085
  1.104   1.119   1.154   1.159   1.203   1.252   1.259   1.264
  1.282   1.318   1.319   1.336   1.344   1.377   1.387   1.405
  1.427   1.443   1.450   1.468   1.477   1.497   1.504   1.519
  1.543   1.558   1.565   1.577   1.599   1.623   1.642   1.679
  1.690   1.703   1.712   1.791   1.794   1.837   1.855   1.873
  1.899   1.905   1.920   1.950   1.961   1.983   2.008   2.070
  2.116   2.141   2.298   2.309   2.321   2.340   2.361   2.413
  2.419   2.439   2.493   2.548   2.559   2.611   2.614   2.621
  2.635   2.648   2.653   2.663   2.696   2.706   2.732   2.772
  2.780   2.801   2.817   2.847   2.892   2.930   2.946   2.957
  2.959   2.987   3.002   3.006   3.052   3.106   3.108   3.127
  3.182   3.187   3.202   3.237   3.290   3.347   3.374   3.455
  3.561   3.621   3.654   3.704   3.714   3.753   3.776   3.846
  3.861   3.878   3.942   3.996   4.060   4.100   4.718   4.776
  4.809   4.876   4.933   4.941   4.978   5.030   5.042   5.129
  5.241   5.251   5.366   5.502   5.514   5.522   5.638   5.688
 23.516  23.578  23.584  23.620  23.697  23.716  49.618  49.682
 49.768  49.780  49.798  49.847
 --------------------------------------------------------------

          Ground-State Mulliken Net Atomic Charges

     Atom                 Charge (a.u.)
  ----------------------------------------
      1 O                     0.017531
      2 C                     0.128731
      3 O                    -0.054017
      4 C                     0.346560
      5 O                    -0.100475
      6 C                    -0.243750
      7 O                    -0.116611
      8 C                     0.092755
      9 C                    -0.230292
     10 C                    -0.297176
     11 O                    -0.244792
     12 O                    -0.176998
     13 H                     0.191440
     14 H                     0.173640
     15 H                     0.228029
     16 H                     0.261437
     17 H                     0.300584
     18 H                     0.348780
     19 H                     0.374625
  ----------------------------------------
  Sum of atomic charges =     1.000000

 -----------------------------------------------------------------
                    Cartesian Multipole Moments
 -----------------------------------------------------------------
    Charge (ESU x 10^10)
                 4.8032
    Dipole Moment (Debye)
         X      -4.7161      Y      -4.6725      Z       1.3418
       Tot       6.7731
    Quadrupole Moments (Debye-Ang)
        XX     -53.6976     XY      15.0069     YY     -58.3913
        XZ       7.2835     YZ      -3.0328     ZZ     -57.2797
    Octopole Moments (Debye-Ang^2)
       XXX     -44.8247    XXY     -38.5950    XYY     -22.2389
       YYY     -53.8762    XXZ      13.8260    XYZ       0.6481
       YYZ      13.0351    XZZ      13.0409    YZZ      -0.8845
       ZZZ       4.8407
    Hexadecapole Moments (Debye-Ang^3)
      XXXX   -1904.8418   XXXY     106.4046   XXYY    -295.1189
      XYYY      88.1947   YYYY    -565.9097   XXXZ      68.6310
      XXYZ     -12.6619   XYYZ      14.5480   YYYZ     -13.8713
      XXZZ    -266.7468   XYZZ       7.2006   YYZZ    -125.0287
      XZZZ      19.7298   YZZZ       7.8007   ZZZZ    -122.0550
 -----------------------------------------------------------------
 Calculating analytic gradient of the SCF energy
 Gradient of SCF Energy
            1           2           3           4           5           6
    1   0.0407449  -0.0481091   0.0216974   0.0405698  -0.0150534  -0.0251388
    2   0.0092533   0.0211075   0.0055058  -0.0333391   0.0146409  -0.0188348
    3  -0.0119916   0.0189020  -0.0077348  -0.0165060   0.0059752   0.0108401
            7           8           9          10          11          12
    1   0.0070867  -0.0224420  -0.0015478   0.0011925   0.0030875   0.0048348
    2   0.0177416  -0.0235345   0.0030705  -0.0082125   0.0025545   0.0031526
    3  -0.0030639   0.0054118  -0.0043619   0.0026698  -0.0064542  -0.0052429
           13          14          15          16          17          18
    1  -0.0006576   0.0009609  -0.0013397  -0.0028545  -0.0013044   0.0025087
    2  -0.0001193   0.0033195   0.0013347  -0.0004478  -0.0030343   0.0041739
    3   0.0024652   0.0003727  -0.0028413   0.0060640   0.0062351  -0.0026337
           19
    1  -0.0042358
    2   0.0016674
    3   0.0018944
 Max gradient component =       4.811E-02
 RMS gradient           =       1.454E-02
 Gradient time:  CPU 132.05 s  wall 132.42 s
 Geometry Optimization Parameters
   NAtoms,    NIC,     NZ,  NCons,   NDum,   NFix, NCnnct, MaxDiis
       19     133       0       0       0       0       0       0

 Cartesian Hessian Update
 Hessian Updated using BFGS Update


** GEOMETRY OPTIMIZATION IN DELOCALIZED INTERNAL COORDINATES **
   Searching for a Minimum

   Optimization Cycle:   2

                       Coordinates (Angstroms)
     ATOM                X               Y               Z
      1  O        -0.7984574612   -1.2149807697   -0.3995782109
      2  C        -1.9450277507   -0.7689485687    0.0492997382
      3  O        -2.8909438131   -1.5226804954    0.3489083603
      4  C        -1.9360259872    0.7132233606    0.1421644548
      5  O        -2.8552003356    1.4043021893    0.5109527232
      6  C        -0.5819713497    1.1235430402   -0.3327640430
      7  O        -0.1892440938    2.2577564742   -0.4484220059
      8  C         0.1677801327   -0.1644515883   -0.6673177417
      9  C         1.4366834921   -0.4136324801    0.1714780299
     10  C         2.5451908756    0.6227907960   -0.1041140724
     11  O         3.7043058394    0.2910537048    0.6288960080
     12  O         1.8697175951   -1.7108087285   -0.1751801274
     13  H         1.1546326677   -0.3680817379    1.2403932370
     14  H         2.2141362748    1.6479981876    0.1155026831
     15  H         2.8083958737    0.5811323513   -1.1675999669
     16  H         3.5912999482    0.5633617936    1.5530557025
     17  H         2.3577157192   -2.0985732134    0.5665532892
     18  H         0.4155374952   -0.2019101515   -1.7362401057
     19  H        -2.7660541285   -2.4854644530    0.2395222091
   Point Group: c1    Number of degrees of freedom:    51


   Energy is   -684.035356398

 Hessian Updated using BFGS Update

 50 Hessian modes will be used to form the next step
  Hessian Eigenvalues:
     0.003644    0.004058    0.010207    0.012292    0.014805    0.015332
     0.018253    0.018980    0.024269    0.039147    0.043609    0.045909
     0.049343    0.050474    0.057562    0.062335    0.073906    0.085659
     0.115861    0.138514    0.153504    0.155739    0.161754    0.167671
     0.197189    0.208950    0.219479    0.241230    0.249802    0.249995
     0.256931    0.283354    0.286443    0.296815    0.318532    0.323520
     0.324517    0.326504    0.335900    0.395432    0.407041    0.448258
     0.454352    0.487372    0.489756    0.509175    0.540171    0.896733
     0.950072    0.956778

 Minimum Search - Taking Simple RFO Step
 Searching for Lamda that Minimizes Along All modes
 Value Taken    Lamda =  -0.01392991
 Calculated Step too Large.  Step scaled by  0.867878
 Step Taken.  Stepsize is  0.300000

                             Maximum     Tolerance    Cnvgd?
         Gradient           0.039112      0.000300      NO
         Displacement       0.119247      0.001200      NO
         Energy change     -0.024232      0.000001      NO


 New Cartesian Coordinates Obtained by Inverse Iteration

 Displacement from previous Coordinates is:  0.386586
 ----------------------------------------------------------------
             Standard Nuclear Orientation (Angstroms)
    I     Atom           X                Y                Z
 ----------------------------------------------------------------
    1      O      -0.8186693389    -1.2049997556    -0.3800803607
    2      C      -1.9402984795    -0.7809888560     0.0398381720
    3      O      -2.8971145789    -1.5508629026     0.3283372334
    4      C      -1.9830920006     0.7347147660     0.1438004346
    5      O      -2.9153335636     1.3830081089     0.5016868891
    6      C      -0.5913579623     1.1589212571    -0.3302963722
    7      O      -0.2137622199     2.2831025702    -0.4349111579
    8      C       0.1746287329    -0.1273023516    -0.6456507406
    9      C       1.4324916651    -0.3964312166     0.1984610097
   10      C       2.5629786475     0.6076064443    -0.1084566140
   11      O       3.7125169226     0.2496294203     0.6288274720
   12      O       1.8088081860    -1.7089499233    -0.1518088469
   13      H       1.1710270821    -0.3295992085     1.2658062239
   14      H       2.2553173479     1.6386695748     0.0856881331
   15      H       2.8301987063     0.5203877295    -1.1630285264
   16      H       3.6463787662     0.5813139845     1.5283909416
   17      H       2.3612318298    -2.0898398381     0.5358892849
   18      H       0.4154574822    -0.2083554424    -1.7072137141
   19      H      -2.7089362308    -2.5043946500     0.2002307000
 ----------------------------------------------------------------
 Molecular Point Group                 C1    NOp =  1
 Largest Abelian Subgroup              C1    NOp =  1
 Nuclear Repulsion Energy =   734.7104109373 hartrees
 There are       45 alpha and       45 beta electrons
 Applying Cartesian multipole field
    Component          Value
    ---------          -----
     (2,0,0)        1.00000E-11
     (0,2,0)        2.00000E-11
     (0,0,2)       -3.00000E-11
 Nucleus-field energy     =     0.0000000230 hartrees
 Requested basis set is 6-311++G(d,p)
 There are 107 shells and 313 basis functions
 A cutoff of  1.0D-11 yielded   4905 shell pairs
 There are     42480 function pairs (     45624 Cartesian)
 Smallest overlap matrix eigenvalue = 4.41E-06
 Guess MOs from SCF MO coefficient file
 Reading MOs from coefficient file
 Reading MOs from coefficient file
 A restricted hybrid HF-DFT SCF calculation will be
 performed using Pulay DIIS extrapolation
 Exchange:     0.2000 Hartree-Fock + 0.0800 Slater + 0.7200 B88
 Correlation:  0.1900 VWN1RPA + 0.8100 LYP
 Using SG-1 standard quadrature grid
 SCF converges when DIIS error is below 1.0E-08
 Geometry optimization detected.  Setting ReadMinima to 0
 Setting SaveMinima to 0
 ---------------------------------------
  Cycle       Energy         DIIS Error
 ---------------------------------------
    1    -684.0544116178      1.83E-03
    2    -684.0421054026      3.21E-04
    3    -684.0412376298      4.63E-04
    4    -684.0430958119      1.16E-04
    5    -684.0431919017      4.69E-05
    6    -684.0432108932      1.16E-05
    7    -684.0432116313      6.17E-06
    8    -684.0432120155      2.40E-06
    9    -684.0432121046      5.20E-07
   10    -684.0432121511      1.39E-07
   11    -684.0432121525      9.75E-08
   12    -684.0432121255      5.71E-08
   13    -684.0432121184      1.60E-08
   14    -684.0432121424      6.99E-09 Convergence criterion met
 ---------------------------------------
 SCF time:  CPU 385.15 s  wall 387.03 s
 SCF   energy in the final basis set = -684.0432121424
 Total energy in the final basis set = -684.0432121424

 --------------------------------------------------------------

                    Orbital Energies (a.u.)
 --------------------------------------------------------------

 Alpha MOs
 -- Occupied --
-19.457 -19.456 -19.379 -19.351 -19.291 -19.268 -10.596 -10.510
-10.491 -10.469 -10.419 -10.372  -1.426  -1.351  -1.308  -1.281
 -1.207  -1.170  -1.020  -0.997  -0.918  -0.887  -0.819  -0.800
 -0.784  -0.759  -0.729  -0.702  -0.682  -0.672  -0.667  -0.662
 -0.649  -0.643  -0.637  -0.612  -0.607  -0.581  -0.566  -0.543
 -0.515  -0.484  -0.467  -0.460  -0.425
 -- Virtual --
 -0.355  -0.259  -0.190  -0.154  -0.148  -0.144  -0.137  -0.117
 -0.108  -0.091  -0.082  -0.070  -0.061  -0.059  -0.055  -0.049
 -0.044  -0.039  -0.031  -0.026  -0.015  -0.012  -0.006  -0.004
  0.000   0.003   0.008   0.012   0.020   0.022   0.026   0.029
  0.038   0.041   0.045   0.051   0.059   0.065   0.067   0.073
  0.078   0.083   0.087   0.095   0.109   0.114   0.117   0.121
  0.125   0.133   0.142   0.143   0.150   0.155   0.165   0.169
  0.176   0.180   0.189   0.194   0.196   0.201   0.203   0.213
  0.219   0.225   0.232   0.237   0.248   0.252   0.260   0.266
  0.276   0.295   0.300   0.319   0.338   0.349   0.359   0.366
  0.385   0.389   0.394   0.402   0.439   0.453   0.459   0.474
  0.482   0.507   0.534   0.535   0.543   0.548   0.566   0.570
  0.595   0.604   0.623   0.654   0.669   0.687   0.706   0.721
  0.754   0.777   0.820   0.834   0.844   0.873   0.881   0.890
  0.903   0.928   0.937   0.964   0.966   0.980   1.004   1.007
  1.013   1.025   1.028   1.040   1.049   1.071   1.078   1.084
  1.105   1.117   1.155   1.164   1.202   1.246   1.259   1.270
  1.275   1.305   1.317   1.335   1.343   1.369   1.384   1.403
  1.421   1.439   1.446   1.464   1.475   1.489   1.502   1.515
  1.533   1.554   1.567   1.573   1.602   1.608   1.643   1.677
  1.697   1.705   1.707   1.788   1.798   1.833   1.852   1.865
  1.898   1.912   1.923   1.936   1.961   1.981   2.018   2.071
  2.120   2.140   2.303   2.310   2.324   2.346   2.365   2.418
  2.421   2.437   2.481   2.542   2.553   2.595   2.602   2.619
  2.633   2.640   2.651   2.662   2.689   2.701   2.723   2.761
  2.780   2.794   2.818   2.843   2.897   2.924   2.944   2.963
  2.971   2.991   3.001   3.014   3.048   3.104   3.125   3.138
  3.186   3.201   3.224   3.259   3.280   3.351   3.373   3.480
  3.571   3.625   3.632   3.700   3.723   3.757   3.780   3.836
  3.847   3.877   3.910   3.993   4.034   4.095   4.725   4.771
  4.811   4.878   4.941   4.941   4.972   5.034   5.045   5.119
  5.239   5.253   5.359   5.503   5.529   5.540   5.628   5.687
 23.538  23.570  23.590  23.630  23.700  23.706  49.619  49.692
 49.770  49.785  49.799  49.857
 --------------------------------------------------------------

          Ground-State Mulliken Net Atomic Charges

     Atom                 Charge (a.u.)
  ----------------------------------------
      1 O                     0.020714
      2 C                     0.109420
      3 O                    -0.058327
      4 C                     0.333552
      5 O                    -0.102196
      6 C                    -0.224799
      7 O                    -0.122641
      8 C                     0.144217
      9 C                    -0.243168
     10 C                    -0.307120
     11 O                    -0.250314
     12 O                    -0.183633
     13 H                     0.201854
     14 H                     0.175892
     15 H                     0.228335
     16 H                     0.264638
     17 H                     0.300225
     18 H                     0.348215
     19 H                     0.365135
  ----------------------------------------
  Sum of atomic charges =     1.000000

 -----------------------------------------------------------------
                    Cartesian Multipole Moments
 -----------------------------------------------------------------
    Charge (ESU x 10^10)
                 4.8032
    Dipole Moment (Debye)
         X      -3.9752      Y      -4.2480      Z       1.1433
       Tot       5.9292
    Quadrupole Moments (Debye-Ang)
        XX     -53.8661     XY      14.3389     YY     -58.3911
        XZ       7.4467     YZ      -2.3691     ZZ     -57.4043
    Octopole Moments (Debye-Ang^2)
       XXX     -30.0350    XXY     -33.6393    XYY     -18.6091
       YYY     -53.4631    XXZ      13.0492    XYZ       0.9964
       YYZ      11.6157    XZZ      13.8634    YZZ      -0.5338
       ZZZ       3.7117
    Hexadecapole Moments (Debye-Ang^3)
      XXXX   -1921.4718   XXXY     101.8330   XXYY    -302.6360
      XYYY      85.7165   YYYY    -570.7402   XXXZ      72.6168
      XXYZ      -5.7434   XYYZ      15.1667   YYYZ      -9.3589
      XXZZ    -269.0632   XYZZ       7.8477   YYZZ    -125.6396
      XZZZ      17.1451   YZZZ       9.6937   ZZZZ    -119.7000
 -----------------------------------------------------------------
 Calculating analytic gradient of the SCF energy
 Gradient of SCF Energy
            1           2           3           4           5           6
    1   0.0066796  -0.0095162   0.0082320   0.0134752  -0.0038810  -0.0046455
    2   0.0090938   0.0038285   0.0034624  -0.0077879   0.0021806   0.0020391
    3  -0.0008673   0.0033126  -0.0026241  -0.0046343   0.0012168   0.0024713
            7           8           9          10          11          12
    1  -0.0015677  -0.0119636   0.0003272  -0.0005394   0.0014510   0.0069091
    2  -0.0017249  -0.0142639   0.0029059  -0.0019281   0.0040011   0.0004997
    3  -0.0002586   0.0005948   0.0010207   0.0000976   0.0009359   0.0002774
           13          14          15          16          17          18
    1   0.0006381   0.0010257  -0.0005912  -0.0012955  -0.0056652   0.0011416
    2  -0.0000779  -0.0004487   0.0002965  -0.0030072  -0.0006167   0.0018751
    3  -0.0000315  -0.0004667   0.0005796  -0.0018420  -0.0005481   0.0005933
           19
    1  -0.0002142
    2  -0.0003274
    3   0.0001724
 Max gradient component =       1.426E-02
 RMS gradient           =       4.464E-03
 Gradient time:  CPU 131.05 s  wall 131.90 s
 Geometry Optimization Parameters
   NAtoms,    NIC,     NZ,  NCons,   NDum,   NFix, NCnnct, MaxDiis
       19     133       0       0       0       0       0       0

 Cartesian Hessian Update
 Hessian Updated using BFGS Update


** GEOMETRY OPTIMIZATION IN DELOCALIZED INTERNAL COORDINATES **
   Searching for a Minimum

   Optimization Cycle:   3

                       Coordinates (Angstroms)
     ATOM                X               Y               Z
      1  O        -0.8186693389   -1.2049997556   -0.3800803607
      2  C        -1.9402984795   -0.7809888560    0.0398381720
      3  O        -2.8971145789   -1.5508629026    0.3283372334
      4  C        -1.9830920006    0.7347147660    0.1438004346
      5  O        -2.9153335636    1.3830081089    0.5016868891
      6  C        -0.5913579623    1.1589212571   -0.3302963722
      7  O        -0.2137622199    2.2831025702   -0.4349111579
      8  C         0.1746287329   -0.1273023516   -0.6456507406
      9  C         1.4324916651   -0.3964312166    0.1984610097
     10  C         2.5629786475    0.6076064443   -0.1084566140
     11  O         3.7125169226    0.2496294203    0.6288274720
     12  O         1.8088081860   -1.7089499233   -0.1518088469
     13  H         1.1710270821   -0.3295992085    1.2658062239
     14  H         2.2553173479    1.6386695748    0.0856881331
     15  H         2.8301987063    0.5203877295   -1.1630285264
     16  H         3.6463787662    0.5813139845    1.5283909416
     17  H         2.3612318298   -2.0898398381    0.5358892849
     18  H         0.4154574822   -0.2083554424   -1.7072137141
     19  H        -2.7089362308   -2.5043946500    0.2002307000
   Point Group: c1    Number of degrees of freedom:    51


   Energy is   -684.043212142

 Hessian Updated using BFGS Update

 51 Hessian modes will be used to form the next step
  Hessian Eigenvalues:
     0.003651    0.004071    0.010191    0.012295    0.013634    0.015283
     0.018251    0.018980    0.024270    0.039145    0.043832    0.045888
     0.049363    0.050490    0.057648    0.062294    0.073854    0.085657
     0.115680    0.138800    0.154669    0.156867    0.160620    0.161754
     0.168408    0.196180    0.208826    0.217884    0.228869    0.249841
     0.251288    0.252944    0.282662    0.286547    0.296107    0.316696
     0.319445    0.324291    0.325293    0.329791    0.395465    0.401784
     0.448259    0.454289    0.489513    0.507286    0.536246    0.542000
     0.889932    0.953750    0.971773

 Minimum Search - Taking Simple RFO Step
 Searching for Lamda that Minimizes Along All modes
 Value Taken    Lamda =  -0.00382879
 Calculated Step too Large.  Step scaled by  0.767659
 Step Taken.  Stepsize is  0.300000

                             Maximum     Tolerance    Cnvgd?
         Gradient           0.009099      0.000300      NO
         Displacement       0.163406      0.001200      NO
         Energy change     -0.007856      0.000001      NO


 New Cartesian Coordinates Obtained by Inverse Iteration

 Displacement from previous Coordinates is:  0.310823
 ----------------------------------------------------------------
             Standard Nuclear Orientation (Angstroms)
    I     Atom           X                Y                Z
 ----------------------------------------------------------------
    1      O      -0.8312380514    -1.2107701845    -0.3786287345
    2      C      -1.9513267825    -0.7896210251     0.0298372557
    3      O      -2.9260357304    -1.5547180083     0.3059795320
    4      C      -2.0041391139     0.7405106536     0.1470288921
    5      O      -2.9344766864     1.3815332797     0.5041959660
    6      C      -0.5897713662     1.1660985770    -0.3145101706
    7      O      -0.2027160892     2.2873690316    -0.3961436450
    8      C       0.1789266912    -0.1166579428    -0.6324649085
    9      C       1.4290805040    -0.4000513164     0.2120515000
   10      C       2.5687947745     0.5893944082    -0.1135316562
   11      O       3.7075682914     0.2370952493     0.6448133536
   12      O       1.7852068199    -1.7197128141    -0.1294710563
   13      H       1.1772306414    -0.3161952797     1.2798404031
   14      H       2.2658470121     1.6275800762     0.0490689272
   15      H       2.8446998327     0.4642926444    -1.1623253553
   16      H       3.6738058516     0.6468406329     1.5148217132
   17      H       2.4325153934    -2.0587781597     0.4977336460
   18      H       0.4147693023    -0.2111508845    -1.6936615854
   19      H      -2.7362703006    -2.5074292266     0.1708760844
 ----------------------------------------------------------------
 Molecular Point Group                 C1    NOp =  1
 Largest Abelian Subgroup              C1    NOp =  1
 Nuclear Repulsion Energy =   733.1083370308 hartrees
 There are       45 alpha and       45 beta electrons
 Applying Cartesian multipole field
    Component          Value
    ---------          -----
     (2,0,0)        1.00000E-11
     (0,2,0)        2.00000E-11
     (0,0,2)       -3.00000E-11
 Nucleus-field energy     =     0.0000000232 hartrees
 Requested basis set is 6-311++G(d,p)
 There are 107 shells and 313 basis functions
 A cutoff of  1.0D-11 yielded   4891 shell pairs
 There are     42367 function pairs (     45500 Cartesian)
 Smallest overlap matrix eigenvalue = 4.63E-06
 Guess MOs from SCF MO coefficient file
 Reading MOs from coefficient file
 Reading MOs from coefficient file
 A restricted hybrid HF-DFT SCF calculation will be
 performed using Pulay DIIS extrapolation
 Exchange:     0.2000 Hartree-Fock + 0.0800 Slater + 0.7200 B88
 Correlation:  0.1900 VWN1RPA + 0.8100 LYP
 Using SG-1 standard quadrature grid
 SCF converges when DIIS error is below 1.0E-08
 Geometry optimization detected.  Setting ReadMinima to 0
 Setting SaveMinima to 0
 ---------------------------------------
  Cycle       Energy         DIIS Error
 ---------------------------------------
    1    -684.0195977512      8.70E-04
    2    -684.0452611170      1.63E-04
    3    -684.0450411855      2.29E-04
    4    -684.0454771236      7.84E-05
    5    -684.0455225436      3.06E-05
    6    -684.0455303973      6.05E-06
    7    -684.0455307532      3.26E-06
    8    -684.0455308577      1.20E-06
    9    -684.0455308301      2.82E-07
   10    -684.0455308098      8.61E-08
   11    -684.0455308140      4.73E-08
   12    -684.0455308114      1.62E-08
   13    -684.0455308193      5.17E-09 Convergence criterion met
 ---------------------------------------
 SCF time:  CPU 351.38 s  wall 353.39 s
 SCF   energy in the final basis set = -684.0455308193
 Total energy in the final basis set = -684.0455308193

 --------------------------------------------------------------

                    Orbital Energies (a.u.)
 --------------------------------------------------------------

 Alpha MOs
 -- Occupied --
-19.455 -19.453 -19.378 -19.352 -19.291 -19.270 -10.594 -10.510
-10.492 -10.471 -10.419 -10.374  -1.421  -1.346  -1.309  -1.282
 -1.206  -1.171  -1.019  -0.990  -0.915  -0.883  -0.816  -0.800
 -0.780  -0.756  -0.727  -0.701  -0.681  -0.671  -0.668  -0.661
 -0.649  -0.643  -0.637  -0.613  -0.607  -0.582  -0.567  -0.544
 -0.516  -0.485  -0.466  -0.462  -0.426
 -- Virtual --
 -0.351  -0.257  -0.189  -0.160  -0.149  -0.142  -0.136  -0.117
 -0.108  -0.091  -0.083  -0.070  -0.062  -0.059  -0.055  -0.049
 -0.045  -0.039  -0.032  -0.026  -0.015  -0.012  -0.006  -0.004
 -0.001   0.002   0.007   0.011   0.019   0.021   0.027   0.028
  0.038   0.041   0.044   0.050   0.059   0.064   0.067   0.073
  0.077   0.083   0.086   0.096   0.109   0.114   0.116   0.120
  0.125   0.133   0.142   0.144   0.151   0.154   0.165   0.169
  0.174   0.179   0.186   0.194   0.196   0.202   0.204   0.213
  0.219   0.226   0.233   0.238   0.247   0.252   0.260   0.266
  0.274   0.295   0.301   0.318   0.339   0.349   0.357   0.368
  0.386   0.390   0.392   0.402   0.439   0.450   0.456   0.476
  0.483   0.507   0.535   0.539   0.542   0.548   0.566   0.570
  0.592   0.604   0.621   0.654   0.667   0.690   0.710   0.723
  0.754   0.776   0.818   0.833   0.843   0.871   0.882   0.892
  0.906   0.928   0.938   0.966   0.967   0.981   1.004   1.006
  1.014   1.025   1.029   1.040   1.048   1.071   1.078   1.082
  1.105   1.120   1.156   1.172   1.204   1.241   1.256   1.264
  1.277   1.298   1.315   1.336   1.340   1.368   1.382   1.402
  1.415   1.435   1.444   1.462   1.471   1.491   1.498   1.511
  1.528   1.547   1.561   1.577   1.600   1.604   1.645   1.678
  1.695   1.705   1.714   1.783   1.803   1.828   1.849   1.860
  1.898   1.913   1.924   1.930   1.963   1.979   2.022   2.069
  2.118   2.136   2.304   2.309   2.323   2.345   2.363   2.417
  2.426   2.439   2.471   2.531   2.553   2.583   2.593   2.611
  2.634   2.638   2.652   2.663   2.686   2.699   2.720   2.754
  2.782   2.793   2.812   2.839   2.893   2.918   2.940   2.964
  2.967   2.991   2.991   3.021   3.041   3.100   3.131   3.146
  3.185   3.202   3.225   3.257   3.272   3.348   3.368   3.485
  3.570   3.620   3.634   3.689   3.719   3.749   3.784   3.825
  3.847   3.875   3.898   3.992   4.020   4.091   4.727   4.771
  4.812   4.877   4.940   4.943   4.966   5.031   5.038   5.110
  5.233   5.256   5.355   5.498   5.525   5.541   5.621   5.680
 23.536  23.564  23.591  23.634  23.693  23.701  49.619  49.693
 49.768  49.785  49.797  49.857
 --------------------------------------------------------------

          Ground-State Mulliken Net Atomic Charges

     Atom                 Charge (a.u.)
  ----------------------------------------
      1 O                     0.018813
      2 C                     0.104592
      3 O                    -0.059454
      4 C                     0.331694
      5 O                    -0.101680
      6 C                    -0.220826
      7 O                    -0.125007
      8 C                     0.157641
      9 C                    -0.230652
     10 C                    -0.329161
     11 O                    -0.256328
     12 O                    -0.188052
     13 H                     0.210642
     14 H                     0.178736
     15 H                     0.229426
     16 H                     0.269538
     17 H                     0.301175
     18 H                     0.346849
     19 H                     0.362054
  ----------------------------------------
  Sum of atomic charges =     1.000000

 -----------------------------------------------------------------
                    Cartesian Multipole Moments
 -----------------------------------------------------------------
    Charge (ESU x 10^10)
                 4.8032
    Dipole Moment (Debye)
         X      -3.6680      Y      -3.9589      Z       0.9200
       Tot       5.4748
    Quadrupole Moments (Debye-Ang)
        XX     -52.4874     XY      14.5657     YY     -58.6161
        XZ       7.2876     YZ      -1.7775     ZZ     -57.6846
    Octopole Moments (Debye-Ang^2)
       XXX     -22.2798    XXY     -32.6523    XYY     -17.5097
       YYY     -51.3100    XXZ      12.1087    XYZ       2.1412
       YYZ      10.0911    XZZ      13.8266    YZZ       0.3111
       ZZZ       2.2693
    Hexadecapole Moments (Debye-Ang^3)
      XXXX   -1911.6613   XXXY     105.9466   XXYY    -299.1582
      XYYY      87.0879   YYYY    -576.4764   XXXZ      72.4147
      XXYZ      -0.8739   XYYZ      15.3952   YYYZ      -8.7797
      XXZZ    -272.1352   XYZZ       9.1974   YYZZ    -125.9014
      XZZZ      14.4185   YZZZ       8.7001   ZZZZ    -118.7434
 -----------------------------------------------------------------
 Calculating analytic gradient of the SCF energy
 Gradient of SCF Energy
            1           2           3           4           5           6
    1   0.0014751   0.0007488   0.0003771   0.0018886   0.0002334   0.0004982
    2   0.0064065  -0.0004751   0.0007091   0.0001903  -0.0009986   0.0044339
    3   0.0001628  -0.0004804   0.0000581  -0.0002892  -0.0002182  -0.0000051
            7           8           9          10          11          12
    1  -0.0015835  -0.0071753   0.0002507  -0.0006978   0.0011770   0.0056035
    2  -0.0029425  -0.0081983   0.0018715  -0.0013975   0.0034013   0.0009222
    3   0.0000355   0.0002417   0.0017634  -0.0002450  -0.0002624  -0.0011185
           13          14          15          16          17          18
    1   0.0009458   0.0003899  -0.0002099  -0.0008179  -0.0044483   0.0008444
    2   0.0001523  -0.0001112  -0.0002590  -0.0022254  -0.0016872   0.0006719
    3  -0.0003475  -0.0004202   0.0006399  -0.0003390   0.0003113   0.0007313
           19
    1   0.0005002
    2  -0.0004641
    3  -0.0002184
 Max gradient component =       8.198E-03
 RMS gradient           =       2.247E-03
 Gradient time:  CPU 129.96 s  wall 130.08 s
 Geometry Optimization Parameters
   NAtoms,    NIC,     NZ,  NCons,   NDum,   NFix, NCnnct, MaxDiis
       19     133       0       0       0       0       0       0

 Cartesian Hessian Update
 Hessian Updated using BFGS Update


** GEOMETRY OPTIMIZATION IN DELOCALIZED INTERNAL COORDINATES **
   Searching for a Minimum

   Optimization Cycle:   4

                       Coordinates (Angstroms)
     ATOM                X               Y               Z
      1  O        -0.8312380514   -1.2107701845   -0.3786287345
      2  C        -1.9513267825   -0.7896210251    0.0298372557
      3  O        -2.9260357304   -1.5547180083    0.3059795320
      4  C        -2.0041391139    0.7405106536    0.1470288921
      5  O        -2.9344766864    1.3815332797    0.5041959660
      6  C        -0.5897713662    1.1660985770   -0.3145101706
      7  O        -0.2027160892    2.2873690316   -0.3961436450
      8  C         0.1789266912   -0.1166579428   -0.6324649085
      9  C         1.4290805040   -0.4000513164    0.2120515000
     10  C         2.5687947745    0.5893944082   -0.1135316562
     11  O         3.7075682914    0.2370952493    0.6448133536
     12  O         1.7852068199   -1.7197128141   -0.1294710563
     13  H         1.1772306414   -0.3161952797    1.2798404031
     14  H         2.2658470121    1.6275800762    0.0490689272
     15  H         2.8446998327    0.4642926444   -1.1623253553
     16  H         3.6738058516    0.6468406329    1.5148217132
     17  H         2.4325153934   -2.0587781597    0.4977336460
     18  H         0.4147693023   -0.2111508845   -1.6936615854
     19  H        -2.7362703006   -2.5074292266    0.1708760844
   Point Group: c1    Number of degrees of freedom:    51


   Energy is   -684.045530819

 Hessian Updated using BFGS Update

 51 Hessian modes will be used to form the next step
  Hessian Eigenvalues:
     0.003574    0.004241    0.007332    0.010311    0.012307    0.015313
     0.018260    0.018982    0.024271    0.039157    0.043835    0.045943
     0.049822    0.050496    0.057615    0.062595    0.073793    0.085630
     0.115718    0.138810    0.154676    0.157222    0.161344    0.163308
     0.170287    0.197183    0.209466    0.214243    0.244643    0.250267
     0.251044    0.253084    0.281498    0.286546    0.295123    0.319144
     0.324043    0.324373    0.327167    0.341061    0.396108    0.399983
     0.449740    0.454666    0.489765    0.506863    0.528877    0.540707
     0.925688    0.953157    0.966254

 Minimum Search - Taking Simple RFO Step
 Searching for Lamda that Minimizes Along All modes
 Value Taken    Lamda =  -0.00302089
 Calculated Step too Large.  Step scaled by  0.568371
 Step Taken.  Stepsize is  0.300000

                             Maximum     Tolerance    Cnvgd?
         Gradient           0.003544      0.000300      NO
         Displacement       0.165345      0.001200      NO
         Energy change     -0.002319      0.000001      NO


 New Cartesian Coordinates Obtained by Inverse Iteration

 Displacement from previous Coordinates is:  0.276018
 ----------------------------------------------------------------
             Standard Nuclear Orientation (Angstroms)
    I     Atom           X                Y                Z
 ----------------------------------------------------------------
    1      O      -0.8390119220    -1.2169776178    -0.3777110720
    2      C      -1.9609682548    -0.7968120114     0.0212162986
    3      O      -2.9445978564    -1.5600619283     0.2871715820
    4      C      -2.0213286736     0.7405064159     0.1439195933
    5      O      -2.9523767210     1.3791058981     0.4966782928
    6      C      -0.5934832934     1.1687045684    -0.3031285359
    7      O      -0.2026673127     2.2899876830    -0.3700204249
    8      C       0.1803908365    -0.1076550945    -0.6230866291
    9      C       1.4208927609    -0.3963202201     0.2261270434
   10      C       2.5736743695     0.5747051622    -0.1137269287
   11      O       3.7038398851     0.2032722955     0.6498551855
   12      O       1.7623911978    -1.7236729119    -0.0927469029
   13      H       1.1720741584    -0.2933216487     1.2932521097
   14      H       2.2887374142     1.6195903316     0.0374174794
   15      H       2.8460661227     0.4289125592    -1.1613642580
   16      H       3.7128293878     0.6717284295     1.4910151086
   17      H       2.4995570679    -2.0037191559     0.4634233758
   18      H       0.4128146847    -0.2094185799    -1.6846515112
   19      H      -2.7563628577    -2.5129244638     0.1518703549
 ----------------------------------------------------------------
 Molecular Point Group                 C1    NOp =  1
 Largest Abelian Subgroup              C1    NOp =  1
 Nuclear Repulsion Energy =   732.3348353716 hartrees
 There are       45 alpha and       45 beta electrons
 Applying Cartesian multipole field
    Component          Value
    ---------          -----
     (2,0,0)        1.00000E-11
     (0,2,0)        2.00000E-11
     (0,0,2)       -3.00000E-11
 Nucleus-field energy     =     0.0000000233 hartrees
 Requested basis set is 6-311++G(d,p)
 There are 107 shells and 313 basis functions
 A cutoff of  1.0D-11 yielded   4891 shell pairs
 There are     42382 function pairs (     45518 Cartesian)
 Smallest overlap matrix eigenvalue = 4.76E-06
 Guess MOs from SCF MO coefficient file
 Reading MOs from coefficient file
 Reading MOs from coefficient file
 A restricted hybrid HF-DFT SCF calculation will be
 performed using Pulay DIIS extrapolation
 Exchange:     0.2000 Hartree-Fock + 0.0800 Slater + 0.7200 B88
 Correlation:  0.1900 VWN1RPA + 0.8100 LYP
 Using SG-1 standard quadrature grid
 SCF converges when DIIS error is below 1.0E-08
 Geometry optimization detected.  Setting ReadMinima to 0
 Setting SaveMinima to 0
 ---------------------------------------
  Cycle       Energy         DIIS Error
 ---------------------------------------
    1    -684.0265492281      7.07E-04
    2    -684.0467700337      1.42E-04
    3    -684.0466556861      1.82E-04
    4    -684.0469189803      6.79E-05
    5    -684.0469520908      2.82E-05
    6    -684.0469585468      5.17E-06
    7    -684.0469588492      2.86E-06
    8    -684.0469587825      9.00E-07
    9    -684.0469588665      1.81E-07
   10    -684.0469588677      7.89E-08
   11    -684.0469588706      4.27E-08
   12    -684.0469588725      9.79E-09 Convergence criterion met
 ---------------------------------------
 SCF time:  CPU 327.42 s  wall 329.23 s
 SCF   energy in the final basis set = -684.0469588725
 Total energy in the final basis set = -684.0469588725

 --------------------------------------------------------------

                    Orbital Energies (a.u.)
 --------------------------------------------------------------

 Alpha MOs
 -- Occupied --
-19.453 -19.451 -19.377 -19.352 -19.290 -19.273 -10.592 -10.510
-10.493 -10.472 -10.419 -10.376  -1.418  -1.342  -1.309  -1.282
 -1.207  -1.173  -1.018  -0.986  -0.914  -0.880  -0.815  -0.800
 -0.778  -0.754  -0.725  -0.700  -0.680  -0.672  -0.668  -0.660
 -0.649  -0.642  -0.636  -0.614  -0.606  -0.582  -0.568  -0.545
 -0.518  -0.488  -0.464  -0.463  -0.427
 -- Virtual --
 -0.349  -0.256  -0.190  -0.165  -0.150  -0.141  -0.135  -0.117
 -0.106  -0.090  -0.083  -0.070  -0.062  -0.059  -0.055  -0.048
 -0.047  -0.038  -0.032  -0.025  -0.016  -0.012  -0.007  -0.004
 -0.001   0.003   0.006   0.011   0.019   0.021   0.027   0.028
  0.038   0.041   0.044   0.049   0.059   0.063   0.068   0.074
  0.077   0.084   0.085   0.097   0.109   0.113   0.116   0.119
  0.124   0.133   0.141   0.145   0.152   0.153   0.166   0.169
  0.173   0.179   0.185   0.195   0.197   0.202   0.206   0.213
  0.218   0.227   0.233   0.238   0.247   0.254   0.262   0.270
  0.274   0.295   0.301   0.317   0.341   0.350   0.354   0.370
  0.388   0.390   0.392   0.402   0.438   0.448   0.455   0.477
  0.483   0.508   0.535   0.541   0.543   0.547   0.566   0.569
  0.589   0.604   0.618   0.654   0.666   0.692   0.712   0.725
  0.756   0.775   0.816   0.828   0.843   0.870   0.883   0.892
  0.909   0.929   0.939   0.965   0.969   0.983   1.004   1.007
  1.014   1.027   1.028   1.040   1.048   1.067   1.074   1.086
  1.105   1.121   1.155   1.183   1.203   1.227   1.253   1.263
  1.279   1.296   1.313   1.337   1.338   1.371   1.383   1.400
  1.409   1.432   1.444   1.461   1.470   1.491   1.494   1.510
  1.525   1.545   1.559   1.580   1.596   1.606   1.646   1.680
  1.688   1.708   1.724   1.779   1.805   1.825   1.848   1.857
  1.899   1.913   1.924   1.929   1.964   1.974   2.025   2.064
  2.115   2.134   2.305   2.309   2.323   2.342   2.362   2.415
  2.430   2.444   2.462   2.518   2.546   2.574   2.588   2.605
  2.634   2.636   2.654   2.665   2.683   2.698   2.718   2.751
  2.785   2.791   2.809   2.838   2.889   2.913   2.937   2.960
  2.966   2.986   2.994   3.027   3.034   3.097   3.133   3.151
  3.186   3.201   3.224   3.254   3.268   3.347   3.366   3.486
  3.569   3.620   3.638   3.679   3.713   3.741   3.782   3.820
  3.850   3.873   3.892   3.993   4.015   4.089   4.729   4.772
  4.813   4.876   4.935   4.943   4.963   5.027   5.034   5.104
  5.228   5.264   5.352   5.493   5.523   5.539   5.618   5.677
 23.533  23.562  23.592  23.636  23.688  23.697  49.620  49.693
 49.766  49.783  49.795  49.857
 --------------------------------------------------------------

          Ground-State Mulliken Net Atomic Charges

     Atom                 Charge (a.u.)
  ----------------------------------------
      1 O                     0.014231
      2 C                     0.106028
      3 O                    -0.060303
      4 C                     0.330012
      5 O                    -0.100972
      6 C                    -0.223694
      7 O                    -0.127157
      8 C                     0.164875
      9 C                    -0.209532
     10 C                    -0.354073
     11 O                    -0.261190
     12 O                    -0.189858
     13 H                     0.216914
     14 H                     0.182055
     15 H                     0.229888
     16 H                     0.274828
     17 H                     0.301621
     18 H                     0.345273
     19 H                     0.361056
  ----------------------------------------
  Sum of atomic charges =     1.000000

 -----------------------------------------------------------------
                    Cartesian Multipole Moments
 -----------------------------------------------------------------
    Charge (ESU x 10^10)
                 4.8032
    Dipole Moment (Debye)
         X      -3.3893      Y      -3.6865      Z       0.7144
       Tot       5.0585
    Quadrupole Moments (Debye-Ang)
        XX     -50.9057     XY      15.0756     YY     -58.9808
        XZ       7.0891     YZ      -1.2193     ZZ     -57.9488
    Octopole Moments (Debye-Ang^2)
       XXX     -13.8383    XXY     -31.3004    XYY     -17.1613
       YYY     -48.8702    XXZ      11.8265    XYZ       3.2735
       YYZ       8.6225    XZZ      13.7266    YZZ       0.9763
       ZZZ       1.0112
    Hexadecapole Moments (Debye-Ang^3)
      XXXX   -1893.0459   XXXY     113.6186   XXYY    -296.6183
      XYYY      91.9371   YYYY    -580.5090   XXXZ      73.2835
      XXYZ       3.5689   XYYZ      13.9239   YYYZ      -6.4283
      XXZZ    -274.3338   XYZZ      10.3252   YYZZ    -125.9606
      XZZZ      10.6720   YZZZ       8.8341   ZZZZ    -117.8013
 -----------------------------------------------------------------
 Calculating analytic gradient of the SCF energy
 Gradient of SCF Energy
            1           2           3           4           5           6
    1  -0.0002248   0.0043004  -0.0025863  -0.0033374   0.0014493   0.0028651
    2   0.0033106  -0.0016475  -0.0008561   0.0032402  -0.0016435   0.0036509
    3   0.0002015  -0.0015217   0.0009076   0.0012287  -0.0005191  -0.0006864
            7           8           9          10          11          12
    1  -0.0011708  -0.0038901   0.0005210  -0.0005673   0.0008904   0.0036383
    2  -0.0020418  -0.0039463   0.0008530  -0.0004546   0.0023228   0.0011507
    3  -0.0000624   0.0004779   0.0014728   0.0003418  -0.0009038  -0.0019275
           13          14          15          16          17          18
    1   0.0010721   0.0001491  -0.0000169  -0.0007657  -0.0033236   0.0005477
    2  -0.0000430   0.0001132  -0.0007151  -0.0014244  -0.0014520   0.0000003
    3  -0.0002980  -0.0005499   0.0005585   0.0001901   0.0009171   0.0004342
           19
    1   0.0004494
    2  -0.0004173
    3  -0.0002614
 Max gradient component =       4.300E-03
 RMS gradient           =       1.770E-03
 Gradient time:  CPU 129.43 s  wall 129.82 s
 Geometry Optimization Parameters
   NAtoms,    NIC,     NZ,  NCons,   NDum,   NFix, NCnnct, MaxDiis
       19     133       0       0       0       0       0       0

 Cartesian Hessian Update
 Hessian Updated using BFGS Update


** GEOMETRY OPTIMIZATION IN DELOCALIZED INTERNAL COORDINATES **
   Searching for a Minimum

   Optimization Cycle:   5

                       Coordinates (Angstroms)
     ATOM                X               Y               Z
      1  O        -0.8390119220   -1.2169776178   -0.3777110720
      2  C        -1.9609682548   -0.7968120114    0.0212162986
      3  O        -2.9445978564   -1.5600619283    0.2871715820
      4  C        -2.0213286736    0.7405064159    0.1439195933
      5  O        -2.9523767210    1.3791058981    0.4966782928
      6  C        -0.5934832934    1.1687045684   -0.3031285359
      7  O        -0.2026673127    2.2899876830   -0.3700204249
      8  C         0.1803908365   -0.1076550945   -0.6230866291
      9  C         1.4208927609   -0.3963202201    0.2261270434
     10  C         2.5736743695    0.5747051622   -0.1137269287
     11  O         3.7038398851    0.2032722955    0.6498551855
     12  O         1.7623911978   -1.7236729119   -0.0927469029
     13  H         1.1720741584   -0.2933216487    1.2932521097
     14  H         2.2887374142    1.6195903316    0.0374174794
     15  H         2.8460661227    0.4289125592   -1.1613642580
     16  H         3.7128293878    0.6717284295    1.4910151086
     17  H         2.4995570679   -2.0037191559    0.4634233758
     18  H         0.4128146847   -0.2094185799   -1.6846515112
     19  H        -2.7563628577   -2.5129244638    0.1518703549
   Point Group: c1    Number of degrees of freedom:    51


   Energy is   -684.046958872

 Hessian Updated using BFGS Update

 51 Hessian modes will be used to form the next step
  Hessian Eigenvalues:
     0.003435    0.003839    0.005942    0.010290    0.012343    0.015330
     0.018279    0.018983    0.024285    0.039160    0.043831    0.046781
     0.049811    0.050743    0.057723    0.062727    0.073744    0.085460
     0.115887    0.138909    0.154856    0.157344    0.161499    0.163236
     0.169282    0.197378    0.209449    0.215586    0.249305    0.250563
     0.251797    0.259530    0.281021    0.286524    0.295246    0.319075
     0.324289    0.324736    0.328314    0.363922    0.395410    0.399937
     0.449469    0.454771    0.489886    0.506147    0.524700    0.540304
     0.933459    0.954809    0.972402

 Minimum Search - Taking Simple RFO Step
 Searching for Lamda that Minimizes Along All modes
 Value Taken    Lamda =  -0.00227739
 Calculated Step too Large.  Step scaled by  0.530345
 Step Taken.  Stepsize is  0.300000

                             Maximum     Tolerance    Cnvgd?
         Gradient           0.003572      0.000300      NO
         Displacement       0.153773      0.001200      NO
         Energy change     -0.001428      0.000001      NO


 New Cartesian Coordinates Obtained by Inverse Iteration

 Displacement from previous Coordinates is:  0.257787
 ----------------------------------------------------------------
             Standard Nuclear Orientation (Angstroms)
    I     Atom           X                Y                Z
 ----------------------------------------------------------------
    1      O      -0.8471970670    -1.2248484229    -0.3755183336
    2      C      -1.9704360017    -0.8013322793     0.0147722446
    3      O      -2.9599943131    -1.5602715121     0.2763397959
    4      C      -2.0309907896     0.7390613463     0.1367050489
    5      O      -2.9615136184     1.3802996708     0.4840240308
    6      C      -0.5963660948     1.1658404738    -0.3024875015
    7      O      -0.2000694035     2.2864710809    -0.3584363986
    8      C       0.1808884225    -0.1063052804    -0.6187701377
    9      C       1.4108059644    -0.3935261666     0.2393802266
   10      C       2.5725527900     0.5658568368    -0.1076271969
   11      O       3.6987162493     0.1680329216     0.6507867003
   12      O       1.7510461918    -1.7259017405    -0.0538638749
   13      H       1.1581774208    -0.2726120898     1.3043857980
   14      H       2.3035733504     1.6134792195     0.0513182908
   15      H       2.8358547111     0.4203234622    -1.1582449462
   16      H       3.7549474677     0.6748626299     1.4679573369
   17      H       2.5658764356    -1.9440455305     0.4191488089
   18      H       0.4116685355    -0.2156286476    -1.6800758639
   19      H      -2.7750692573    -2.5141262612     0.1457161330
 ----------------------------------------------------------------
 Molecular Point Group                 C1    NOp =  1
 Largest Abelian Subgroup              C1    NOp =  1
 Nuclear Repulsion Energy =   732.0907028508 hartrees
 There are       45 alpha and       45 beta electrons
 Applying Cartesian multipole field
    Component          Value
    ---------          -----
     (2,0,0)        1.00000E-11
     (0,2,0)        2.00000E-11
     (0,0,2)       -3.00000E-11
 Nucleus-field energy     =     0.0000000234 hartrees
 Requested basis set is 6-311++G(d,p)
 There are 107 shells and 313 basis functions
 A cutoff of  1.0D-11 yielded   4888 shell pairs
 There are     42364 function pairs (     45499 Cartesian)
 Smallest overlap matrix eigenvalue = 4.84E-06
 Guess MOs from SCF MO coefficient file
 Reading MOs from coefficient file
 Reading MOs from coefficient file
 A restricted hybrid HF-DFT SCF calculation will be
 performed using Pulay DIIS extrapolation
 Exchange:     0.2000 Hartree-Fock + 0.0800 Slater + 0.7200 B88
 Correlation:  0.1900 VWN1RPA + 0.8100 LYP
 Using SG-1 standard quadrature grid
 SCF converges when DIIS error is below 1.0E-08
 Geometry optimization detected.  Setting ReadMinima to 0
 Setting SaveMinima to 0
 ---------------------------------------
  Cycle       Energy         DIIS Error
 ---------------------------------------
    1    -684.0330468643      6.15E-04
    2    -684.0477949368      1.37E-04
    3    -684.0477086304      1.71E-04
    4    -684.0479426460      5.42E-05
    5    -684.0479626986      2.36E-05
    6    -684.0479674913      4.75E-06
    7    -684.0479678020      2.88E-06
    8    -684.0479676661      7.69E-07
    9    -684.0479676530      1.75E-07
   10    -684.0479676505      6.97E-08
   11    -684.0479676489      4.12E-08
   12    -684.0479676483      8.25E-09 Convergence criterion met
 ---------------------------------------
 SCF time:  CPU 326.88 s  wall 328.60 s
 SCF   energy in the final basis set = -684.0479676483
 Total energy in the final basis set = -684.0479676483

 --------------------------------------------------------------

                    Orbital Energies (a.u.)
 --------------------------------------------------------------

 Alpha MOs
 -- Occupied --
-19.452 -19.449 -19.377 -19.352 -19.289 -19.275 -10.591 -10.510
-10.493 -10.472 -10.418 -10.379  -1.415  -1.340  -1.309  -1.282
 -1.207  -1.174  -1.018  -0.983  -0.913  -0.879  -0.814  -0.801
 -0.777  -0.752  -0.724  -0.698  -0.680  -0.673  -0.669  -0.659
 -0.649  -0.641  -0.636  -0.614  -0.606  -0.583  -0.568  -0.545
 -0.518  -0.491  -0.464  -0.462  -0.429
 -- Virtual --
 -0.348  -0.256  -0.191  -0.167  -0.150  -0.140  -0.134  -0.118
 -0.104  -0.089  -0.083  -0.070  -0.063  -0.059  -0.054  -0.048
 -0.047  -0.038  -0.033  -0.025  -0.016  -0.012  -0.007  -0.003
 -0.001   0.003   0.006   0.011   0.018   0.021   0.027   0.029
  0.038   0.041   0.043   0.048   0.058   0.062   0.069   0.074
  0.077   0.083   0.085   0.098   0.110   0.112   0.115   0.119
  0.124   0.132   0.140   0.146   0.152   0.154   0.166   0.169
  0.173   0.179   0.185   0.195   0.198   0.202   0.207   0.213
  0.218   0.228   0.232   0.237   0.246   0.255   0.264   0.272
  0.277   0.298   0.301   0.316   0.343   0.352   0.352   0.372
  0.388   0.391   0.394   0.402   0.436   0.447   0.453   0.479
  0.484   0.509   0.534   0.541   0.546   0.547   0.564   0.569
  0.587   0.602   0.617   0.652   0.666   0.693   0.713   0.726
  0.757   0.776   0.814   0.822   0.843   0.868   0.882   0.893
  0.913   0.928   0.941   0.963   0.969   0.983   1.002   1.007
  1.014   1.025   1.030   1.040   1.048   1.062   1.074   1.087
  1.105   1.120   1.152   1.193   1.195   1.220   1.253   1.265
  1.279   1.300   1.312   1.335   1.339   1.376   1.387   1.395
  1.405   1.430   1.443   1.459   1.466   1.488   1.495   1.513
  1.525   1.547   1.557   1.584   1.595   1.607   1.648   1.681
  1.682   1.712   1.732   1.775   1.806   1.824   1.845   1.857
  1.898   1.912   1.923   1.931   1.964   1.967   2.027   2.057
  2.112   2.132   2.307   2.311   2.322   2.341   2.363   2.413
  2.430   2.441   2.459   2.508   2.538   2.568   2.586   2.601
  2.633   2.635   2.656   2.666   2.682   2.698   2.717   2.751
  2.788   2.790   2.807   2.837   2.885   2.909   2.937   2.952
  2.966   2.985   2.996   3.030   3.031   3.097   3.134   3.151
  3.186   3.201   3.223   3.253   3.266   3.347   3.365   3.486
  3.568   3.621   3.644   3.673   3.708   3.735   3.781   3.817
  3.853   3.871   3.890   3.994   4.014   4.086   4.731   4.772
  4.813   4.876   4.929   4.944   4.963   5.024   5.033   5.100
  5.224   5.272   5.351   5.490   5.523   5.536   5.616   5.675
 23.533  23.563  23.592  23.637  23.686  23.694  49.621  49.693
 49.766  49.782  49.793  49.856
 --------------------------------------------------------------

          Ground-State Mulliken Net Atomic Charges

     Atom                 Charge (a.u.)
  ----------------------------------------
      1 O                     0.008812
      2 C                     0.110299
      3 O                    -0.060235
      4 C                     0.328771
      5 O                    -0.100563
      6 C                    -0.225377
      7 O                    -0.128504
      8 C                     0.165240
      9 C                    -0.186407
     10 C                    -0.377526
     11 O                    -0.265433
     12 O                    -0.192265
     13 H                     0.220983
     14 H                     0.184956
     15 H                     0.230360
     16 H                     0.280015
     17 H                     0.302034
     18 H                     0.344056
     19 H                     0.360785
  ----------------------------------------
  Sum of atomic charges =     1.000000

 -----------------------------------------------------------------
                    Cartesian Multipole Moments
 -----------------------------------------------------------------
    Charge (ESU x 10^10)
                 4.8032
    Dipole Moment (Debye)
         X      -3.1684      Y      -3.4502      Z       0.5280
       Tot       4.7140
    Quadrupole Moments (Debye-Ang)
        XX     -49.3116     XY      15.6451     YY     -59.4229
        XZ       6.8578     YZ      -0.7107     ZZ     -58.1768
    Octopole Moments (Debye-Ang^2)
       XXX      -5.9519    XXY     -30.0748    XYY     -17.3465
       YYY     -46.3082    XXZ      11.9754    XYZ       4.4694
       YYZ       7.3658    XZZ      13.5358    YZZ       1.5626
       ZZZ       0.0583
    Hexadecapole Moments (Debye-Ang^3)
      XXXX   -1867.2325   XXXY     121.6449   XXYY    -294.8595
      XYYY      97.1366   YYYY    -583.3459   XXXZ      74.6374
      XXYZ       7.4100   XYYZ      11.3104   YYYZ      -3.3501
      XXZZ    -275.6539   XYZZ      11.3947   YYZZ    -126.0314
      XZZZ       6.8587   YZZZ       9.7453   ZZZZ    -117.2425
 -----------------------------------------------------------------
 Calculating analytic gradient of the SCF energy
 Gradient of SCF Energy
            1           2           3           4           5           6
    1  -0.0011262   0.0047649  -0.0032805  -0.0050557   0.0016464   0.0035693
    2   0.0010364  -0.0020653  -0.0014255   0.0039926  -0.0015567   0.0023429
    3   0.0002616  -0.0018959   0.0010851   0.0021751  -0.0006199  -0.0016145
            7           8           9          10          11          12
    1  -0.0005753  -0.0014269   0.0003157  -0.0004018   0.0006999   0.0017227
    2  -0.0011589  -0.0009655   0.0003612   0.0000324   0.0014126   0.0009649
    3   0.0000934   0.0008863   0.0008860   0.0004765  -0.0007921  -0.0021195
           13          14          15          16          17          18
    1   0.0010177   0.0000038  -0.0000149  -0.0006482  -0.0017579   0.0002287
    2  -0.0000740   0.0002529  -0.0008782  -0.0007166  -0.0011550  -0.0001709
    3  -0.0000854  -0.0005916   0.0003579   0.0004991   0.0010435   0.0001700
           19
    1   0.0003183
    2  -0.0002293
    3  -0.0002158
 Max gradient component =       5.056E-03
 RMS gradient           =       1.607E-03
 Gradient time:  CPU 129.36 s  wall 129.89 s
 Geometry Optimization Parameters
   NAtoms,    NIC,     NZ,  NCons,   NDum,   NFix, NCnnct, MaxDiis
       19     133       0       0       0       0       0       0

 Cartesian Hessian Update
 Hessian Updated using BFGS Update


** GEOMETRY OPTIMIZATION IN DELOCALIZED INTERNAL COORDINATES **
   Searching for a Minimum

   Optimization Cycle:   6

                       Coordinates (Angstroms)
     ATOM                X               Y               Z
      1  O        -0.8471970670   -1.2248484229   -0.3755183336
      2  C        -1.9704360017   -0.8013322793    0.0147722446
      3  O        -2.9599943131   -1.5602715121    0.2763397959
      4  C        -2.0309907896    0.7390613463    0.1367050489
      5  O        -2.9615136184    1.3802996708    0.4840240308
      6  C        -0.5963660948    1.1658404738   -0.3024875015
      7  O        -0.2000694035    2.2864710809   -0.3584363986
      8  C         0.1808884225   -0.1063052804   -0.6187701377
      9  C         1.4108059644   -0.3935261666    0.2393802266
     10  C         2.5725527900    0.5658568368   -0.1076271969
     11  O         3.6987162493    0.1680329216    0.6507867003
     12  O         1.7510461918   -1.7259017405   -0.0538638749
     13  H         1.1581774208   -0.2726120898    1.3043857980
     14  H         2.3035733504    1.6134792195    0.0513182908
     15  H         2.8358547111    0.4203234622   -1.1582449462
     16  H         3.7549474677    0.6748626299    1.4679573369
     17  H         2.5658764356   -1.9440455305    0.4191488089
     18  H         0.4116685355   -0.2156286476   -1.6800758639
     19  H        -2.7750692573   -2.5141262612    0.1457161330
   Point Group: c1    Number of degrees of freedom:    51


   Energy is   -684.047967648

 Hessian Updated using BFGS Update

 51 Hessian modes will be used to form the next step
  Hessian Eigenvalues:
     0.002693    0.003748    0.007471    0.010294    0.012510    0.015346
     0.018284    0.019039    0.024304    0.039157    0.043850    0.046840
     0.049811    0.050730    0.057726    0.062667    0.073834    0.085461
     0.116034    0.139090    0.154859    0.156942    0.161261    0.163192
     0.168113    0.197492    0.209471    0.216463    0.249617    0.250043
     0.251842    0.262056    0.281482    0.286485    0.296560    0.319098
     0.324292    0.324823    0.328665    0.375161    0.387237    0.397925
     0.449042    0.454836    0.489472    0.506452    0.526427    0.540170
     0.923342    0.954869    0.977111

 Minimum Search - Taking Simple RFO Step
 Searching for Lamda that Minimizes Along All modes
 Value Taken    Lamda =  -0.00148879
 Calculated Step too Large.  Step scaled by  0.552071
 Step Taken.  Stepsize is  0.300000

                             Maximum     Tolerance    Cnvgd?
         Gradient           0.004538      0.000300      NO
         Displacement       0.128408      0.001200      NO
         Energy change     -0.001009      0.000001      NO


 New Cartesian Coordinates Obtained by Inverse Iteration

 Displacement from previous Coordinates is:  0.303551
 ----------------------------------------------------------------
             Standard Nuclear Orientation (Angstroms)
    I     Atom           X                Y                Z
 ----------------------------------------------------------------
    1      O      -0.8507837756    -1.2306085502    -0.3699561205
    2      C      -1.9779507583    -0.8060894979     0.0085804448
    3      O      -2.9695090894    -1.5635378685     0.2658083953
    4      C      -2.0438007866     0.7348338171     0.1188835735
    5      O      -2.9781468550     1.3772982000     0.4541336134
    6      C      -0.6041989934     1.1635256575    -0.3020706147
    7      O      -0.2086986094     2.2853311952    -0.3543438022
    8      C       0.1807108814    -0.1034044577    -0.6126290161
    9      C       1.4002430297    -0.3845400150     0.2571003583
   10      C       2.5709413636     0.5625562576    -0.0979578393
   11      O       3.7020523355     0.1203412596     0.6297980696
   12      O       1.7419574166    -1.7219566765    -0.0051600513
   13      H       1.1406516045    -0.2441339655     1.3186056428
   14      H       2.3258468199     1.6106764000     0.0905409963
   15      H       2.8104947851     0.4360520732    -1.1571963213
   16      H       3.8210292145     0.6430540713     1.4302030164
   17      H       2.6118392951    -1.8854667659     0.3886203092
   18      H       0.4134647801    -0.2200222019    -1.6727378941
   19      H      -2.7836716643    -2.5182792212     0.1452874014
 ----------------------------------------------------------------
 Molecular Point Group                 C1    NOp =  1
 Largest Abelian Subgroup              C1    NOp =  1
 Nuclear Repulsion Energy =   732.0770731619 hartrees
 There are       45 alpha and       45 beta electrons
 Applying Cartesian multipole field
    Component          Value
    ---------          -----
     (2,0,0)        1.00000E-11
     (0,2,0)        2.00000E-11
     (0,0,2)       -3.00000E-11
 Nucleus-field energy     =     0.0000000235 hartrees
 Requested basis set is 6-311++G(d,p)
 There are 107 shells and 313 basis functions
 A cutoff of  1.0D-11 yielded   4886 shell pairs
 There are     42308 function pairs (     45435 Cartesian)
 Smallest overlap matrix eigenvalue = 4.89E-06
 Guess MOs from SCF MO coefficient file
 Reading MOs from coefficient file
 Reading MOs from coefficient file
 A restricted hybrid HF-DFT SCF calculation will be
 performed using Pulay DIIS extrapolation
 Exchange:     0.2000 Hartree-Fock + 0.0800 Slater + 0.7200 B88
 Correlation:  0.1900 VWN1RPA + 0.8100 LYP
 Using SG-1 standard quadrature grid
 SCF converges when DIIS error is below 1.0E-08
 Geometry optimization detected.  Setting ReadMinima to 0
 Setting SaveMinima to 0
 ---------------------------------------
  Cycle       Energy         DIIS Error
 ---------------------------------------
    1    -684.0352014306      6.43E-04
    2    -684.0484413722      1.33E-04
    3    -684.0483679257      1.65E-04
    4    -684.0485877492      5.21E-05
    5    -684.0486066655      2.07E-05
    6    -684.0486108559      4.48E-06
    7    -684.0486111308      2.16E-06
    8    -684.0486109549      8.43E-07
    9    -684.0486109691      2.26E-07
   10    -684.0486109804      5.19E-08
   11    -684.0486109799      3.45E-08
   12    -684.0486109748      1.13E-08
   13    -684.0486109751      4.78E-09 Convergence criterion met
 ---------------------------------------
 SCF time:  CPU 343.82 s  wall 345.15 s
 SCF   energy in the final basis set = -684.0486109751
 Total energy in the final basis set = -684.0486109751

 --------------------------------------------------------------

                    Orbital Energies (a.u.)
 --------------------------------------------------------------

 Alpha MOs
 -- Occupied --
-19.451 -19.448 -19.377 -19.352 -19.287 -19.278 -10.591 -10.510
-10.493 -10.472 -10.417 -10.381  -1.414  -1.339  -1.309  -1.282
 -1.208  -1.175  -1.017  -0.982  -0.913  -0.878  -0.814  -0.801
 -0.776  -0.750  -0.723  -0.697  -0.679  -0.674  -0.669  -0.658
 -0.650  -0.640  -0.637  -0.613  -0.605  -0.584  -0.568  -0.544
 -0.518  -0.493  -0.465  -0.460  -0.431
 -- Virtual --
 -0.347  -0.255  -0.192  -0.169  -0.150  -0.139  -0.133  -0.119
 -0.102  -0.089  -0.082  -0.069  -0.062  -0.060  -0.053  -0.048
 -0.047  -0.036  -0.033  -0.025  -0.017  -0.012  -0.007  -0.003
 -0.001   0.004   0.007   0.012   0.018   0.022   0.027   0.029
  0.037   0.040   0.043   0.048   0.059   0.061   0.070   0.075
  0.077   0.083   0.086   0.099   0.110   0.112   0.115   0.120
  0.124   0.132   0.140   0.147   0.151   0.155   0.166   0.169
  0.173   0.179   0.185   0.195   0.199   0.202   0.208   0.214
  0.217   0.228   0.232   0.237   0.244   0.255   0.265   0.272
  0.281   0.300   0.302   0.317   0.343   0.350   0.354   0.373
  0.388   0.392   0.396   0.402   0.435   0.447   0.452   0.481
  0.484   0.509   0.532   0.540   0.547   0.548   0.563   0.570
  0.585   0.601   0.618   0.650   0.666   0.692   0.714   0.727
  0.757   0.776   0.811   0.821   0.844   0.865   0.882   0.893
  0.915   0.927   0.941   0.958   0.970   0.982   0.998   1.008
  1.013   1.023   1.032   1.041   1.045   1.061   1.074   1.088
  1.105   1.119   1.150   1.186   1.201   1.222   1.253   1.267
  1.279   1.304   1.315   1.334   1.340   1.377   1.388   1.399
  1.402   1.432   1.444   1.456   1.464   1.488   1.497   1.515
  1.526   1.550   1.559   1.588   1.596   1.609   1.649   1.673
  1.684   1.718   1.737   1.772   1.805   1.824   1.841   1.858
  1.895   1.909   1.921   1.936   1.957   1.964   2.030   2.052
  2.108   2.129   2.308   2.313   2.322   2.341   2.365   2.411
  2.423   2.437   2.460   2.509   2.532   2.564   2.586   2.599
  2.632   2.634   2.657   2.666   2.681   2.699   2.716   2.752
  2.789   2.790   2.805   2.836   2.884   2.908   2.938   2.944
  2.968   2.986   2.998   3.028   3.032   3.098   3.133   3.147
  3.186   3.201   3.222   3.253   3.266   3.347   3.366   3.485
  3.566   3.622   3.649   3.669   3.704   3.732   3.782   3.817
  3.856   3.869   3.890   3.995   4.015   4.081   4.731   4.773
  4.814   4.877   4.926   4.944   4.965   5.022   5.033   5.098
  5.222   5.278   5.351   5.488   5.524   5.533   5.616   5.674
 23.533  23.566  23.594  23.637  23.686  23.691  49.623  49.693
 49.766  49.780  49.792  49.856
 --------------------------------------------------------------

          Ground-State Mulliken Net Atomic Charges

     Atom                 Charge (a.u.)
  ----------------------------------------
      1 O                     0.005230
      2 C                     0.111907
      3 O                    -0.060105
      4 C                     0.334364
      5 O                    -0.100458
      6 C                    -0.233373
      7 O                    -0.128989
      8 C                     0.167993
      9 C                    -0.165463
     10 C                    -0.396138
     11 O                    -0.269985
     12 O                    -0.195917
     13 H                     0.222882
     14 H                     0.187665
     15 H                     0.229388
     16 H                     0.284794
     17 H                     0.302834
     18 H                     0.342551
     19 H                     0.360819
  ----------------------------------------
  Sum of atomic charges =     1.000000

 -----------------------------------------------------------------
                    Cartesian Multipole Moments
 -----------------------------------------------------------------
    Charge (ESU x 10^10)
                 4.8032
    Dipole Moment (Debye)
         X      -2.9572      Y      -3.2591      Z       0.4099
       Tot       4.4198
    Quadrupole Moments (Debye-Ang)
        XX     -47.8165     XY      16.2660     YY     -59.8530
        XZ       6.7637     YZ      -0.3072     ZZ     -58.3440
    Octopole Moments (Debye-Ang^2)
       XXX       2.7910    XXY     -28.4157    XYY     -17.8475
       YYY     -44.3422    XXZ      13.3565    XYZ       5.3194
       YYZ       6.4033    XZZ      13.4541    YZZ       1.8876
       ZZZ      -0.4946
    Hexadecapole Moments (Debye-Ang^3)
      XXXX   -1841.4026   XXXY     131.6371   XXYY    -296.0241
      XYYY     102.9868   YYYY    -584.4183   XXXZ      79.4056
      XXYZ      10.5334   XYYZ       7.8408   YYYZ       0.8290
      XXZZ    -276.2051   XYZZ      11.9181   YYZZ    -125.7932
      XZZZ       2.3366   YZZZ      11.7041   ZZZZ    -115.5534
 -----------------------------------------------------------------
 Calculating analytic gradient of the SCF energy
 Gradient of SCF Energy
            1           2           3           4           5           6
    1  -0.0013934   0.0040175  -0.0028888  -0.0053668   0.0014884   0.0036753
    2  -0.0005918  -0.0019912  -0.0013496   0.0036536  -0.0011969   0.0010045
    3   0.0000085  -0.0009840   0.0008002   0.0011476  -0.0002865  -0.0004814
            7           8           9          10          11          12
    1  -0.0003463   0.0003210   0.0000403  -0.0004132   0.0005410   0.0003231
    2  -0.0003582   0.0010501   0.0002283   0.0004960   0.0005233   0.0003948
    3  -0.0002030   0.0005690  -0.0000879   0.0008303  -0.0006828  -0.0014646
           13          14          15          16          17          18
    1   0.0008806  -0.0000204   0.0000678  -0.0004716  -0.0006864   0.0000557
    2  -0.0001267   0.0003013  -0.0009428  -0.0002143  -0.0004339  -0.0003724
    3   0.0000997  -0.0006361   0.0002414   0.0005378   0.0007291   0.0000148
           19
    1   0.0001763
    2  -0.0000739
    3  -0.0001522
 Max gradient component =       5.367E-03
 RMS gradient           =       1.368E-03
 Gradient time:  CPU 130.13 s  wall 130.20 s
 Geometry Optimization Parameters
   NAtoms,    NIC,     NZ,  NCons,   NDum,   NFix, NCnnct, MaxDiis
       19     133       0       0       0       0       0       0

 Cartesian Hessian Update
 Hessian Updated using BFGS Update


** GEOMETRY OPTIMIZATION IN DELOCALIZED INTERNAL COORDINATES **
   Searching for a Minimum

   Optimization Cycle:   7

                       Coordinates (Angstroms)
     ATOM                X               Y               Z
      1  O        -0.8507837756   -1.2306085502   -0.3699561205
      2  C        -1.9779507583   -0.8060894979    0.0085804448
      3  O        -2.9695090894   -1.5635378685    0.2658083953
      4  C        -2.0438007866    0.7348338171    0.1188835735
      5  O        -2.9781468550    1.3772982000    0.4541336134
      6  C        -0.6041989934    1.1635256575   -0.3020706147
      7  O        -0.2086986094    2.2853311952   -0.3543438022
      8  C         0.1807108814   -0.1034044577   -0.6126290161
      9  C         1.4002430297   -0.3845400150    0.2571003583
     10  C         2.5709413636    0.5625562576   -0.0979578393
     11  O         3.7020523355    0.1203412596    0.6297980696
     12  O         1.7419574166   -1.7219566765   -0.0051600513
     13  H         1.1406516045   -0.2441339655    1.3186056428
     14  H         2.3258468199    1.6106764000    0.0905409963
     15  H         2.8104947851    0.4360520732   -1.1571963213
     16  H         3.8210292145    0.6430540713    1.4302030164
     17  H         2.6118392951   -1.8854667659    0.3886203092
     18  H         0.4134647801   -0.2200222019   -1.6727378941
     19  H        -2.7836716643   -2.5182792212    0.1452874014
   Point Group: c1    Number of degrees of freedom:    51


   Energy is   -684.048610975

 Hessian Updated using BFGS Update

 51 Hessian modes will be used to form the next step
  Hessian Eigenvalues:
     0.002530    0.003786    0.008763    0.010303    0.012942    0.015421
     0.018427    0.019173    0.024471    0.039153    0.043850    0.047127
     0.049914    0.050941    0.057808    0.062526    0.073967    0.085382
     0.116004    0.139012    0.154955    0.157612    0.160743    0.164114
     0.167221    0.197571    0.209483    0.217363    0.249043    0.249648
     0.251827    0.260863    0.282415    0.286435    0.297011    0.319122
     0.324301    0.324854    0.328771    0.362387    0.382898    0.397215
     0.448745    0.454838    0.489155    0.506539    0.529929    0.540172
     0.911871    0.954582    0.976261

 Minimum Search - Taking Simple RFO Step
 Searching for Lamda that Minimizes Along All modes
 Value Taken    Lamda =  -0.00078038
 Calculated Step too Large.  Step scaled by  0.682989
 Step Taken.  Stepsize is  0.300000

                             Maximum     Tolerance    Cnvgd?
         Gradient           0.004157      0.000300      NO
         Displacement       0.112113      0.001200      NO
         Energy change     -0.000643      0.000001      NO


 New Cartesian Coordinates Obtained by Inverse Iteration

 Displacement from previous Coordinates is:  0.329844
 ----------------------------------------------------------------
             Standard Nuclear Orientation (Angstroms)
    I     Atom           X                Y                Z
 ----------------------------------------------------------------
    1      O      -0.8543276720    -1.2380484480    -0.3630360151
    2      C      -1.9840540001    -0.8078974428     0.0031120642
    3      O      -2.9767901620    -1.5608395922     0.2637772751
    4      C      -2.0472945275     0.7314414381     0.1016613977
    5      O      -2.9833972632     1.3791655946     0.4243300715
    6      C      -0.6097587626     1.1573327826    -0.3193731660
    7      O      -0.2105199556     2.2786192373    -0.3683020615
    8      C       0.1811509416    -0.1091150113    -0.6117184908
    9      C       1.3898445558    -0.3794933435     0.2737251976
   10      C       2.5619017991     0.5680131959    -0.0805535554
   11      O       3.7045363945     0.0791034769     0.5991995778
   12      O       1.7450362610    -1.7170713807     0.0346238232
   13      H       1.1159367148    -0.2277933717     1.3304889806
   14      H       2.3350076875     1.6090461968     0.1601445190
   15      H       2.7716824949     0.4862118494    -1.1509110843
   16      H       3.8861236116     0.5978322896     1.3903016816
   17      H       2.6510240564    -1.8357424085     0.3606219104
   18      H       0.4189364615    -0.2378401461    -1.6692109100
   19      H      -2.7925676418    -2.5172952056     0.1566289460
 ----------------------------------------------------------------
 Molecular Point Group                 C1    NOp =  1
 Largest Abelian Subgroup              C1    NOp =  1
 Nuclear Repulsion Energy =   732.4028198978 hartrees
 There are       45 alpha and       45 beta electrons
 Applying Cartesian multipole field
    Component          Value
    ---------          -----
     (2,0,0)        1.00000E-11
     (0,2,0)        2.00000E-11
     (0,0,2)       -3.00000E-11
 Nucleus-field energy     =     0.0000000236 hartrees
 Requested basis set is 6-311++G(d,p)
 There are 107 shells and 313 basis functions
 A cutoff of  1.0D-11 yielded   4887 shell pairs
 There are     42350 function pairs (     45484 Cartesian)
 Smallest overlap matrix eigenvalue = 4.93E-06
 Guess MOs from SCF MO coefficient file
 Reading MOs from coefficient file
 Reading MOs from coefficient file
 A restricted hybrid HF-DFT SCF calculation will be
 performed using Pulay DIIS extrapolation
 Exchange:     0.2000 Hartree-Fock + 0.0800 Slater + 0.7200 B88
 Correlation:  0.1900 VWN1RPA + 0.8100 LYP
 Using SG-1 standard quadrature grid
 SCF converges when DIIS error is below 1.0E-08
 Geometry optimization detected.  Setting ReadMinima to 0
 Setting SaveMinima to 0
 ---------------------------------------
  Cycle       Energy         DIIS Error
 ---------------------------------------
    1    -684.0379551700      6.33E-04
    2    -684.0488267417      1.27E-04
    3    -684.0487795598      1.51E-04
    4    -684.0489628634      5.50E-05
    5    -684.0489844947      2.16E-05
    6    -684.0489890093      5.13E-06
    7    -684.0489892258      2.86E-06
    8    -684.0489891917      8.80E-07
    9    -684.0489891705      1.83E-07
   10    -684.0489891680      5.57E-08
   11    -684.0489891668      3.86E-08
   12    -684.0489891670      1.17E-08
   13    -684.0489891680      4.48E-09 Convergence criterion met
 ---------------------------------------
 SCF time:  CPU 346.08 s  wall 348.07 s
 SCF   energy in the final basis set = -684.0489891680
 Total energy in the final basis set = -684.0489891680

 --------------------------------------------------------------

                    Orbital Energies (a.u.)
 --------------------------------------------------------------

 Alpha MOs
 -- Occupied --
-19.450 -19.448 -19.376 -19.352 -19.286 -19.280 -10.590 -10.510
-10.493 -10.472 -10.417 -10.382  -1.413  -1.338  -1.308  -1.281
 -1.208  -1.175  -1.017  -0.982  -0.913  -0.878  -0.813  -0.802
 -0.776  -0.750  -0.722  -0.696  -0.679  -0.675  -0.668  -0.658
 -0.651  -0.640  -0.638  -0.612  -0.605  -0.585  -0.568  -0.544
 -0.516  -0.496  -0.465  -0.459  -0.432
 -- Virtual --
 -0.347  -0.255  -0.192  -0.169  -0.149  -0.139  -0.133  -0.119
 -0.100  -0.089  -0.082  -0.069  -0.062  -0.060  -0.053  -0.048
 -0.047  -0.036  -0.033  -0.025  -0.017  -0.011  -0.008  -0.003
 -0.002   0.004   0.008   0.012   0.018   0.024   0.027   0.030
  0.037   0.041   0.044   0.048   0.059   0.062   0.070   0.075
  0.077   0.083   0.087   0.099   0.109   0.112   0.114   0.121
  0.124   0.131   0.140   0.148   0.150   0.155   0.165   0.169
  0.173   0.179   0.186   0.195   0.199   0.202   0.208   0.214
  0.217   0.227   0.233   0.238   0.243   0.255   0.266   0.272
  0.283   0.300   0.305   0.318   0.343   0.350   0.357   0.372
  0.389   0.392   0.398   0.403   0.436   0.446   0.451   0.482
  0.483   0.508   0.531   0.540   0.546   0.549   0.562   0.571
  0.584   0.600   0.616   0.649   0.666   0.691   0.714   0.727
  0.757   0.779   0.807   0.821   0.844   0.864   0.882   0.891
  0.914   0.927   0.942   0.955   0.970   0.979   0.995   1.010
  1.013   1.022   1.033   1.041   1.042   1.065   1.074   1.086
  1.104   1.117   1.151   1.181   1.204   1.225   1.254   1.269
  1.280   1.306   1.321   1.334   1.342   1.377   1.385   1.400
  1.408   1.437   1.445   1.454   1.465   1.488   1.499   1.516
  1.528   1.551   1.565   1.592   1.598   1.609   1.650   1.667
  1.686   1.725   1.738   1.770   1.801   1.826   1.840   1.860
  1.893   1.905   1.921   1.941   1.949   1.963   2.033   2.050
  2.102   2.126   2.309   2.315   2.323   2.342   2.366   2.409
  2.417   2.437   2.462   2.513   2.531   2.559   2.586   2.599
  2.631   2.635   2.657   2.666   2.681   2.699   2.716   2.753
  2.788   2.791   2.805   2.837   2.884   2.909   2.936   2.941
  2.969   2.987   3.000   3.027   3.034   3.097   3.131   3.141
  3.189   3.200   3.222   3.254   3.266   3.347   3.368   3.484
  3.565   3.623   3.653   3.667   3.701   3.732   3.784   3.817
  3.859   3.867   3.892   3.998   4.017   4.077   4.732   4.774
  4.814   4.877   4.925   4.944   4.965   5.022   5.033   5.096
  5.223   5.282   5.351   5.487   5.523   5.535   5.617   5.673
 23.534  23.567  23.594  23.637  23.687  23.690  49.623  49.694
 49.765  49.779  49.792  49.856
 --------------------------------------------------------------

          Ground-State Mulliken Net Atomic Charges

     Atom                 Charge (a.u.)
  ----------------------------------------
      1 O                     0.002618
      2 C                     0.118023
      3 O                    -0.059471
      4 C                     0.334213
      5 O                    -0.100851
      6 C                    -0.227582
      7 O                    -0.128617
      8 C                     0.154276
      9 C                    -0.147397
     10 C                    -0.405970
     11 O                    -0.275494
     12 O                    -0.200557
     13 H                     0.222799
     14 H                     0.189419
     15 H                     0.228285
     16 H                     0.288917
     17 H                     0.304401
     18 H                     0.341893
     19 H                     0.361097
  ----------------------------------------
  Sum of atomic charges =     1.000000

 -----------------------------------------------------------------
                    Cartesian Multipole Moments
 -----------------------------------------------------------------
    Charge (ESU x 10^10)
                 4.8032
    Dipole Moment (Debye)
         X      -2.8116      Y      -3.1328      Z       0.3556
       Tot       4.2244
    Quadrupole Moments (Debye-Ang)
        XX     -46.4846     XY      16.7677     YY     -60.2625
        XZ       6.7885     YZ      -0.0415     ZZ     -58.4542
    Octopole Moments (Debye-Ang^2)
       XXX      10.1641    XXY     -27.2718    XYY     -18.6394
       YYY     -42.6185    XXZ      15.4109    XYZ       5.9599
       YYZ       6.0033    XZZ      13.2673    YZZ       2.0411
       ZZZ      -0.4858
    Hexadecapole Moments (Debye-Ang^3)
      XXXX   -1809.9862   XXXY     139.7103   XXYY    -297.4799
      XYYY     107.5416   YYYY    -584.7693   XXXZ      85.8560
      XXYZ      12.2119   XYYZ       4.3243   YYYZ       5.0430
      XXZZ    -276.0940   XYZZ      12.1392   YYZZ    -125.5438
      XZZZ      -1.4304   YZZZ      14.1432   ZZZZ    -114.5888
 -----------------------------------------------------------------
 Calculating analytic gradient of the SCF energy
 Gradient of SCF Energy
            1           2           3           4           5           6
    1  -0.0013553   0.0020877  -0.0016901  -0.0034788   0.0008822   0.0020507
    2  -0.0015297  -0.0013738  -0.0008945   0.0022857  -0.0006287   0.0001011
    3   0.0002719  -0.0013678   0.0005891   0.0022064  -0.0004477  -0.0021726
            7           8           9          10          11          12
    1   0.0001609   0.0017803  -0.0004653  -0.0005133   0.0001372   0.0000428
    2   0.0000916   0.0021145   0.0003323   0.0003984   0.0000417  -0.0000452
    3   0.0003902   0.0010042  -0.0005624   0.0008680  -0.0004840  -0.0006340
           13          14          15          16          17          18
    1   0.0005785  -0.0000786   0.0001064  -0.0000859   0.0000607  -0.0002698
    2  -0.0000023   0.0002887  -0.0008044  -0.0000668  -0.0001155  -0.0002106
    3   0.0002234  -0.0004902   0.0000081   0.0004794   0.0002926  -0.0001250
           19
    1   0.0000496
    2   0.0000174
    3  -0.0000494
 Max gradient component =       3.479E-03
 RMS gradient           =       1.043E-03
 Gradient time:  CPU 130.38 s  wall 131.00 s
 Geometry Optimization Parameters
   NAtoms,    NIC,     NZ,  NCons,   NDum,   NFix, NCnnct, MaxDiis
       19     133       0       0       0       0       0       0

 Cartesian Hessian Update
 Hessian Updated using BFGS Update


** GEOMETRY OPTIMIZATION IN DELOCALIZED INTERNAL COORDINATES **
   Searching for a Minimum

   Optimization Cycle:   8

                       Coordinates (Angstroms)
     ATOM                X               Y               Z
      1  O        -0.8543276720   -1.2380484480   -0.3630360151
      2  C        -1.9840540001   -0.8078974428    0.0031120642
      3  O        -2.9767901620   -1.5608395922    0.2637772751
      4  C        -2.0472945275    0.7314414381    0.1016613977
      5  O        -2.9833972632    1.3791655946    0.4243300715
      6  C        -0.6097587626    1.1573327826   -0.3193731660
      7  O        -0.2105199556    2.2786192373   -0.3683020615
      8  C         0.1811509416   -0.1091150113   -0.6117184908
      9  C         1.3898445558   -0.3794933435    0.2737251976
     10  C         2.5619017991    0.5680131959   -0.0805535554
     11  O         3.7045363945    0.0791034769    0.5991995778
     12  O         1.7450362610   -1.7170713807    0.0346238232
     13  H         1.1159367148   -0.2277933717    1.3304889806
     14  H         2.3350076875    1.6090461968    0.1601445190
     15  H         2.7716824949    0.4862118494   -1.1509110843
     16  H         3.8861236116    0.5978322896    1.3903016816
     17  H         2.6510240564   -1.8357424085    0.3606219104
     18  H         0.4189364615   -0.2378401461   -1.6692109100
     19  H        -2.7925676418   -2.5172952056    0.1566289460
   Point Group: c1    Number of degrees of freedom:    51


   Energy is   -684.048989168

 Hessian Updated using BFGS Update

 51 Hessian modes will be used to form the next step
  Hessian Eigenvalues:
     0.002313    0.003829    0.009243    0.010329    0.014446    0.015479
     0.018483    0.020343    0.025283    0.039150    0.043847    0.047030
     0.049901    0.050816    0.057808    0.062328    0.074138    0.086036
     0.115894    0.138670    0.154956    0.158273    0.160596    0.164193
     0.168292    0.197533    0.209483    0.218008    0.246030    0.249719
     0.251634    0.256936    0.282516    0.286400    0.296854    0.319204
     0.324301    0.324767    0.328735    0.335574    0.385919    0.396797
     0.448659    0.454905    0.489058    0.506645    0.530523    0.540239
     0.904684    0.954145    0.973455

 Minimum Search - Taking Simple RFO Step
 Searching for Lamda that Minimizes Along All modes
 Value Taken    Lamda =  -0.00035604
 Calculated Step too Large.  Step scaled by  0.976028
 Step Taken.  Stepsize is  0.300000

                             Maximum     Tolerance    Cnvgd?
         Gradient           0.002826      0.000300      NO
         Displacement       0.130918      0.001200      NO
         Energy change     -0.000378      0.000001      NO


 New Cartesian Coordinates Obtained by Inverse Iteration

 Displacement from previous Coordinates is:  0.393071
 ----------------------------------------------------------------
             Standard Nuclear Orientation (Angstroms)
    I     Atom           X                Y                Z
 ----------------------------------------------------------------
    1      O      -0.8564536687    -1.2440794081    -0.3459366127
    2      C      -1.9890726393    -0.8063115833     0.0049164904
    3      O      -2.9829664401    -1.5534474020     0.2699243668
    4      C      -2.0538166946     0.7306321521     0.0642764452
    5      O      -2.9950647435     1.3854321813     0.3610916036
    6      C      -0.6107747134     1.1498274120    -0.3247208029
    7      O      -0.2123004675     2.2710367613    -0.3905956030
    8      C       0.1813130828    -0.1186535715    -0.6055720562
    9      C       1.3841967794    -0.3816025263     0.2895853259
   10      C       2.5515145483     0.5780225306    -0.0571993471
   11      O       3.7120034508     0.0465131634     0.5582151585
   12      O       1.7541882754    -1.7154000541     0.0568222138
   13      H       1.0957850366    -0.2322744541     1.3429086785
   14      H       2.3386502831     1.6023199197     0.2549833403
   15      H       2.7251632850     0.5646568195    -1.1371808275
   16      H       3.9515047824     0.5497693544     1.3435253037
   17      H       2.6836946607    -1.8009936428     0.3242851536
   18      H       0.4231605787    -0.2577289715    -1.6606269888
   19      H      -2.7982544022    -2.5120889696     0.1868083196
 ----------------------------------------------------------------
 Molecular Point Group                 C1    NOp =  1
 Largest Abelian Subgroup              C1    NOp =  1
 Nuclear Repulsion Energy =   732.7119351409 hartrees
 There are       45 alpha and       45 beta electrons
 Applying Cartesian multipole field
    Component          Value
    ---------          -----
     (2,0,0)        1.00000E-11
     (0,2,0)        2.00000E-11
     (0,0,2)       -3.00000E-11
 Nucleus-field energy     =     0.0000000237 hartrees
 Requested basis set is 6-311++G(d,p)
 There are 107 shells and 313 basis functions
 A cutoff of  1.0D-11 yielded   4887 shell pairs
 There are     42328 function pairs (     45458 Cartesian)
 Smallest overlap matrix eigenvalue = 4.91E-06
 Guess MOs from SCF MO coefficient file
 Reading MOs from coefficient file
 Reading MOs from coefficient file
 A restricted hybrid HF-DFT SCF calculation will be
 performed using Pulay DIIS extrapolation
 Exchange:     0.2000 Hartree-Fock + 0.0800 Slater + 0.7200 B88
 Correlation:  0.1900 VWN1RPA + 0.8100 LYP
 Using SG-1 standard quadrature grid
 SCF converges when DIIS error is below 1.0E-08
 Geometry optimization detected.  Setting ReadMinima to 0
 Setting SaveMinima to 0
 ---------------------------------------
  Cycle       Energy         DIIS Error
 ---------------------------------------
    1    -684.0391943621      7.41E-04
    2    -684.0489460860      1.25E-04
    3    -684.0489516101      1.33E-04
    4    -684.0490865113      6.17E-05
    5    -684.0491156561      2.08E-05
    6    -684.0491202379      5.29E-06
    7    -684.0491204280      3.43E-06
    8    -684.0491203659      7.50E-07
    9    -684.0491203583      2.56E-07
   10    -684.0491203634      6.30E-08
   11    -684.0491203777      2.89E-08
   12    -684.0491203772      1.59E-08
   13    -684.0491203772      5.13E-09 Convergence criterion met
 ---------------------------------------
 SCF time:  CPU 350.34 s  wall 352.38 s
 SCF   energy in the final basis set = -684.0491203772
 Total energy in the final basis set = -684.0491203772

 --------------------------------------------------------------

                    Orbital Energies (a.u.)
 --------------------------------------------------------------

 Alpha MOs
 -- Occupied --
-19.449 -19.448 -19.376 -19.352 -19.284 -19.281 -10.590 -10.509
-10.492 -10.471 -10.416 -10.383  -1.413  -1.338  -1.308  -1.281
 -1.208  -1.175  -1.017  -0.983  -0.913  -0.878  -0.813  -0.802
 -0.777  -0.750  -0.722  -0.695  -0.679  -0.675  -0.668  -0.658
 -0.652  -0.640  -0.638  -0.610  -0.604  -0.586  -0.568  -0.543
 -0.515  -0.497  -0.465  -0.459  -0.432
 -- Virtual --
 -0.348  -0.255  -0.192  -0.169  -0.150  -0.138  -0.133  -0.120
 -0.099  -0.089  -0.082  -0.068  -0.061  -0.061  -0.053  -0.048
 -0.046  -0.035  -0.033  -0.025  -0.017  -0.011  -0.008  -0.003
 -0.002   0.005   0.010   0.012   0.018   0.025   0.027   0.030
  0.036   0.041   0.044   0.049   0.060   0.062   0.071   0.075
  0.077   0.083   0.089   0.099   0.108   0.113   0.114   0.123
  0.125   0.132   0.140   0.147   0.150   0.155   0.165   0.169
  0.174   0.180   0.187   0.194   0.198   0.203   0.208   0.213
  0.217   0.227   0.233   0.238   0.243   0.255   0.267   0.272
  0.284   0.299   0.306   0.317   0.341   0.351   0.358   0.371
  0.390   0.393   0.398   0.404   0.437   0.445   0.452   0.481
  0.484   0.506   0.531   0.538   0.544   0.550   0.561   0.572
  0.583   0.605   0.613   0.646   0.667   0.689   0.714   0.728
  0.757   0.779   0.807   0.829   0.843   0.864   0.883   0.889
  0.909   0.928   0.943   0.953   0.970   0.977   0.994   1.012
  1.013   1.022   1.032   1.039   1.044   1.068   1.073   1.085
  1.103   1.116   1.151   1.178   1.203   1.228   1.255   1.271
  1.282   1.306   1.325   1.336   1.344   1.375   1.385   1.396
  1.414   1.440   1.447   1.456   1.469   1.489   1.502   1.516
  1.531   1.549   1.571   1.593   1.602   1.611   1.650   1.662
  1.688   1.728   1.741   1.764   1.799   1.828   1.842   1.861
  1.894   1.900   1.922   1.945   1.949   1.962   2.037   2.051
  2.092   2.125   2.309   2.315   2.323   2.342   2.365   2.412
  2.415   2.435   2.463   2.519   2.536   2.552   2.588   2.603
  2.631   2.634   2.657   2.667   2.681   2.701   2.717   2.755
  2.788   2.794   2.804   2.838   2.884   2.911   2.932   2.942
  2.971   2.988   3.002   3.026   3.036   3.095   3.127   3.136
  3.194   3.201   3.222   3.255   3.267   3.348   3.371   3.484
  3.565   3.625   3.657   3.665   3.698   3.732   3.786   3.817
  3.861   3.868   3.896   4.001   4.017   4.075   4.731   4.774
  4.814   4.878   4.925   4.943   4.964   5.023   5.035   5.097
  5.225   5.284   5.352   5.487   5.521   5.541   5.619   5.674
 23.536  23.570  23.595  23.635  23.687  23.691  49.624  49.695
 49.764  49.778  49.791  49.857
 --------------------------------------------------------------

          Ground-State Mulliken Net Atomic Charges

     Atom                 Charge (a.u.)
  ----------------------------------------
      1 O                     0.001380
      2 C                     0.111417
      3 O                    -0.059095
      4 C                     0.353383
      5 O                    -0.101045
      6 C                    -0.247193
      7 O                    -0.126237
      8 C                     0.157657
      9 C                    -0.131937
     10 C                    -0.413289
     11 O                    -0.280711
     12 O                    -0.206758
     13 H                     0.221709
     14 H                     0.190413
     15 H                     0.227937
     16 H                     0.292025
     17 H                     0.306802
     18 H                     0.342027
     19 H                     0.361514
  ----------------------------------------
  Sum of atomic charges =     1.000000

 -----------------------------------------------------------------
                    Cartesian Multipole Moments
 -----------------------------------------------------------------
    Charge (ESU x 10^10)
                 4.8032
    Dipole Moment (Debye)
         X      -2.7084      Y      -3.0647      Z       0.4186
       Tot       4.1114
    Quadrupole Moments (Debye-Ang)
        XX     -45.4253     XY      17.1346     YY     -60.6179
        XZ       6.7196     YZ       0.1081     ZZ     -58.5384
    Octopole Moments (Debye-Ang^2)
       XXX      16.7631    XXY     -26.6754    XYY     -19.2683
       YYY     -41.2835    XXZ      18.2378    XYZ       6.4707
       YYZ       6.3484    XZZ      12.8113    YZZ       2.0784
       ZZZ       0.1394
    Hexadecapole Moments (Debye-Ang^3)
      XXXX   -1784.9150   XXXY     146.6206   XXYY    -300.2410
      XYYY     111.5796   YYYY    -585.6776   XXXZ      90.2937
      XXYZ      13.0695   XYYZ      -0.0788   YYYZ       9.4780
      XXZZ    -276.3376   XYZZ      12.4895   YYZZ    -124.8757
      XZZZ      -5.8444   YZZZ      17.3039   ZZZZ    -112.2754
 -----------------------------------------------------------------
 Calculating analytic gradient of the SCF energy
 Gradient of SCF Energy
            1           2           3           4           5           6
    1  -0.0012403   0.0005820  -0.0002336  -0.0018904   0.0003884   0.0015671
    2  -0.0017868  -0.0004769  -0.0001152   0.0005059  -0.0000246  -0.0007508
    3  -0.0002298   0.0014190  -0.0002626  -0.0020684   0.0005225   0.0027068
            7           8           9          10          11          12
    1  -0.0000347   0.0016669  -0.0006692  -0.0002963  -0.0001980  -0.0002082
    2   0.0004024   0.0022670   0.0005067   0.0000253   0.0000213  -0.0003390
    3  -0.0008400  -0.0012061  -0.0001700   0.0003185  -0.0002567   0.0001357
           13          14          15          16          17          18
    1   0.0000424   0.0000526   0.0000913   0.0001802   0.0003894  -0.0001423
    2   0.0000813   0.0000371  -0.0003190  -0.0000838   0.0003123  -0.0003311
    3   0.0001299  -0.0001461  -0.0001080   0.0003007  -0.0002050  -0.0000667
           19
    1  -0.0000473
    2   0.0000676
    3   0.0000265
 Max gradient component =       2.707E-03
 RMS gradient           =       8.225E-04
 Gradient time:  CPU 131.15 s  wall 131.61 s
 Geometry Optimization Parameters
   NAtoms,    NIC,     NZ,  NCons,   NDum,   NFix, NCnnct, MaxDiis
       19     133       0       0       0       0       0       0

 Cartesian Hessian Update
 Hessian Updated using BFGS Update


** GEOMETRY OPTIMIZATION IN DELOCALIZED INTERNAL COORDINATES **
   Searching for a Minimum

   Optimization Cycle:   9

                       Coordinates (Angstroms)
     ATOM                X               Y               Z
      1  O        -0.8564536687   -1.2440794081   -0.3459366127
      2  C        -1.9890726393   -0.8063115833    0.0049164904
      3  O        -2.9829664401   -1.5534474020    0.2699243668
      4  C        -2.0538166946    0.7306321521    0.0642764452
      5  O        -2.9950647435    1.3854321813    0.3610916036
      6  C        -0.6107747134    1.1498274120   -0.3247208029
      7  O        -0.2123004675    2.2710367613   -0.3905956030
      8  C         0.1813130828   -0.1186535715   -0.6055720562
      9  C         1.3841967794   -0.3816025263    0.2895853259
     10  C         2.5515145483    0.5780225306   -0.0571993471
     11  O         3.7120034508    0.0465131634    0.5582151585
     12  O         1.7541882754   -1.7154000541    0.0568222138
     13  H         1.0957850366   -0.2322744541    1.3429086785
     14  H         2.3386502831    1.6023199197    0.2549833403
     15  H         2.7251632850    0.5646568195   -1.1371808275
     16  H         3.9515047824    0.5497693544    1.3435253037
     17  H         2.6836946607   -1.8009936428    0.3242851536
     18  H         0.4231605787   -0.2577289715   -1.6606269888
     19  H        -2.7982544022   -2.5120889696    0.1868083196
   Point Group: c1    Number of degrees of freedom:    51


   Energy is   -684.049120377

 Hessian Updated using BFGS Update

 51 Hessian modes will be used to form the next step
  Hessian Eigenvalues:
     0.002474    0.003874    0.009744    0.010327    0.015232    0.015743
     0.018533    0.022252    0.031545    0.039145    0.043875    0.046549
     0.049605    0.050108    0.057504    0.063564    0.073528    0.086000
     0.115674    0.138253    0.155399    0.157904    0.161216    0.164178
     0.169106    0.197409    0.209615    0.215219    0.236737    0.249732
     0.251189    0.253853    0.281229    0.284692    0.294451    0.317270
     0.319278    0.324308    0.325426    0.329280    0.387429    0.396514
     0.448333    0.454827    0.489032    0.506581    0.528270    0.540241
     0.904202    0.953519    0.971063

 Minimum Search - Taking Simple RFO Step
 Searching for Lamda that Minimizes Along All modes
 Value Taken    Lamda =  -0.00013188
 Step Taken.  Stepsize is  0.072866

                             Maximum     Tolerance    Cnvgd?
         Gradient           0.001254      0.000300      NO
         Displacement       0.036325      0.001200      NO
         Energy change     -0.000131      0.000001      NO


 New Cartesian Coordinates Obtained by Inverse Iteration

 Displacement from previous Coordinates is:  0.087592
 ----------------------------------------------------------------
             Standard Nuclear Orientation (Angstroms)
    I     Atom           X                Y                Z
 ----------------------------------------------------------------
    1      O      -0.8569127413    -1.2445347166    -0.3472598301
    2      C      -1.9887512570    -0.8037624300     0.0038390657
    3      O      -2.9819461036    -1.5487938111     0.2746008111
    4      C      -2.0467460687     0.7313078875     0.0689735940
    5      O      -2.9865806990     1.3886457391     0.3666605452
    6      C      -0.6106443823     1.1473044889    -0.3393723417
    7      O      -0.2083340721     2.2673660497    -0.4016440015
    8      C       0.1809959678    -0.1247624522    -0.6100474524
    9      C       1.3836964179    -0.3860771638     0.2876830436
   10      C       2.5475797885     0.5815945452    -0.0523106193
   11      O       3.7128821730     0.0506117178     0.5541302496
   12      O       1.7567628590    -1.7183609205     0.0524390927
   13      H       1.0897673381    -0.2417464770     1.3400028721
   14      H       2.3304878484     1.6004220837     0.2746316374
   15      H       2.7174639049     0.5856840177    -1.1328022788
   16      H       3.9529874862     0.5525199331     1.3399150538
   17      H       2.6832101432    -1.8067884706     0.3285880915
   18      H       0.4261801260    -0.2670948685    -1.6638495955
   19      H      -2.7996277352    -2.5079054415     0.1913322243
 ----------------------------------------------------------------
 Molecular Point Group                 C1    NOp =  1
 Largest Abelian Subgroup              C1    NOp =  1
 Nuclear Repulsion Energy =   732.8939764023 hartrees
 There are       45 alpha and       45 beta electrons
 Applying Cartesian multipole field
    Component          Value
    ---------          -----
     (2,0,0)        1.00000E-11
     (0,2,0)        2.00000E-11
     (0,0,2)       -3.00000E-11
 Nucleus-field energy     =     0.0000000237 hartrees
 Requested basis set is 6-311++G(d,p)
 There are 107 shells and 313 basis functions
 A cutoff of  1.0D-11 yielded   4890 shell pairs
 There are     42356 function pairs (     45490 Cartesian)
 Smallest overlap matrix eigenvalue = 4.90E-06
 Guess MOs from SCF MO coefficient file
 Reading MOs from coefficient file
 Reading MOs from coefficient file
 A restricted hybrid HF-DFT SCF calculation will be
 performed using Pulay DIIS extrapolation
 Exchange:     0.2000 Hartree-Fock + 0.0800 Slater + 0.7200 B88
 Correlation:  0.1900 VWN1RPA + 0.8100 LYP
 Using SG-1 standard quadrature grid
 SCF converges when DIIS error is below 1.0E-08
 Geometry optimization detected.  Setting ReadMinima to 0
 Setting SaveMinima to 0
 ---------------------------------------
  Cycle       Energy         DIIS Error
 ---------------------------------------
    1    -684.0518455019      2.13E-04
    2    -684.0491700463      3.17E-05
    3    -684.0491481627      6.09E-05
    4    -684.0491816681      1.12E-05
    5    -684.0491824085      4.50E-06
    6    -684.0491827158      1.50E-06
    7    -684.0491826801      7.45E-07
    8    -684.0491827676      2.30E-07
    9    -684.0491827958      6.04E-08
   10    -684.0491827973      1.66E-08
   11    -684.0491827884      1.44E-08
   12    -684.0491827886      5.75E-09 Convergence criterion met
 ---------------------------------------
 SCF time:  CPU 315.39 s  wall 317.58 s
 SCF   energy in the final basis set = -684.0491827886
 Total energy in the final basis set = -684.0491827886

 --------------------------------------------------------------

                    Orbital Energies (a.u.)
 --------------------------------------------------------------

 Alpha MOs
 -- Occupied --
-19.450 -19.449 -19.376 -19.352 -19.284 -19.281 -10.590 -10.509
-10.492 -10.471 -10.416 -10.383  -1.414  -1.338  -1.308  -1.281
 -1.207  -1.175  -1.017  -0.984  -0.913  -0.879  -0.813  -0.802
 -0.778  -0.750  -0.722  -0.695  -0.679  -0.675  -0.668  -0.658
 -0.652  -0.640  -0.638  -0.610  -0.604  -0.586  -0.568  -0.543
 -0.515  -0.496  -0.465  -0.459  -0.432
 -- Virtual --
 -0.349  -0.255  -0.191  -0.169  -0.149  -0.139  -0.133  -0.120
 -0.099  -0.089  -0.082  -0.068  -0.061  -0.061  -0.053  -0.048
 -0.046  -0.035  -0.033  -0.024  -0.017  -0.011  -0.007  -0.003
 -0.002   0.005   0.010   0.012   0.019   0.025   0.027   0.030
  0.036   0.041   0.044   0.049   0.060   0.062   0.070   0.075
  0.077   0.082   0.089   0.099   0.108   0.112   0.114   0.122
  0.125   0.131   0.140   0.148   0.150   0.155   0.164   0.169
  0.174   0.180   0.188   0.194   0.197   0.203   0.208   0.213
  0.217   0.227   0.232   0.238   0.243   0.256   0.266   0.272
  0.284   0.299   0.307   0.317   0.342   0.351   0.358   0.370
  0.389   0.393   0.399   0.404   0.438   0.443   0.452   0.481
  0.483   0.507   0.531   0.538   0.545   0.550   0.560   0.572
  0.583   0.603   0.611   0.647   0.666   0.689   0.713   0.728
  0.758   0.783   0.805   0.828   0.843   0.863   0.885   0.888
  0.909   0.928   0.943   0.954   0.970   0.977   0.993   1.011
  1.013   1.021   1.033   1.039   1.043   1.068   1.072   1.084
  1.102   1.116   1.152   1.178   1.203   1.227   1.256   1.271
  1.283   1.307   1.326   1.336   1.344   1.375   1.386   1.398
  1.415   1.439   1.448   1.455   1.469   1.488   1.501   1.515
  1.531   1.549   1.570   1.593   1.603   1.611   1.650   1.662
  1.689   1.726   1.742   1.765   1.799   1.828   1.842   1.861
  1.895   1.900   1.922   1.944   1.947   1.961   2.036   2.050
  2.090   2.125   2.309   2.315   2.323   2.343   2.366   2.411
  2.416   2.437   2.464   2.519   2.536   2.550   2.588   2.605
  2.632   2.635   2.656   2.667   2.680   2.700   2.718   2.754
  2.789   2.794   2.807   2.839   2.883   2.912   2.932   2.942
  2.970   2.987   3.002   3.025   3.037   3.094   3.127   3.136
  3.194   3.201   3.222   3.256   3.267   3.348   3.372   3.483
  3.565   3.626   3.658   3.667   3.699   3.731   3.787   3.817
  3.861   3.869   3.897   4.002   4.018   4.075   4.731   4.775
  4.814   4.878   4.924   4.943   4.963   5.025   5.034   5.098
  5.226   5.283   5.352   5.489   5.521   5.542   5.620   5.674
 23.536  23.569  23.594  23.635  23.687  23.692  49.623  49.695
 49.764  49.778  49.792  49.856
 --------------------------------------------------------------

          Ground-State Mulliken Net Atomic Charges

     Atom                 Charge (a.u.)
  ----------------------------------------
      1 O                     0.001298
      2 C                     0.116516
      3 O                    -0.058436
      4 C                     0.347673
      5 O                    -0.101560
      6 C                    -0.236043
      7 O                    -0.125703
      8 C                     0.140259
      9 C                    -0.126313
     10 C                    -0.411141
     11 O                    -0.281389
     12 O                    -0.206231
     13 H                     0.220615
     14 H                     0.189494
     15 H                     0.228203
     16 H                     0.291748
     17 H                     0.306800
     18 H                     0.342407
     19 H                     0.361802
  ----------------------------------------
  Sum of atomic charges =     1.000000

 -----------------------------------------------------------------
                    Cartesian Multipole Moments
 -----------------------------------------------------------------
    Charge (ESU x 10^10)
                 4.8032
    Dipole Moment (Debye)
         X      -2.7418      Y      -3.0867      Z       0.4373
       Tot       4.1516
    Quadrupole Moments (Debye-Ang)
        XX     -45.4382     XY      17.1106     YY     -60.6018
        XZ       6.8092     YZ       0.0631     ZZ     -58.5386
    Octopole Moments (Debye-Ang^2)
       XXX      15.9629    XXY     -26.8096    XYY     -19.2550
       YYY     -41.1848    XXZ      18.5315    XYZ       6.4479
       YYZ       6.6306    XZZ      12.7048    YZZ       2.0359
       ZZZ       0.3938
    Hexadecapole Moments (Debye-Ang^3)
      XXXX   -1781.0646   XXXY     146.5407   XXYY    -299.4003
      XYYY     110.9733   YYYY    -585.8148   XXXZ      91.6092
      XXYZ      12.6794   XYYZ       0.2303   YYYZ       9.5294
      XXZZ    -276.1371   XYZZ      12.4902   YYZZ    -124.8904
      XZZZ      -5.4251   YZZZ      17.4845   ZZZZ    -113.0953
 -----------------------------------------------------------------
 Calculating analytic gradient of the SCF energy
 Gradient of SCF Energy
            1           2           3           4           5           6
    1  -0.0006705  -0.0005544   0.0003012   0.0001501  -0.0001077  -0.0003516
    2  -0.0012526   0.0000492   0.0001219  -0.0002429   0.0001663  -0.0005244
    3   0.0002496  -0.0002212  -0.0000518   0.0005727  -0.0000811  -0.0006732
            7           8           9          10          11          12
    1   0.0002177   0.0014535  -0.0004578   0.0000066   0.0001055  -0.0000605
    2   0.0002724   0.0015595   0.0000077  -0.0000591   0.0002838  -0.0003484
    3   0.0001926   0.0000464  -0.0001713   0.0001076  -0.0002883   0.0002683
           13          14          15          16          17          18
    1  -0.0001105   0.0001467   0.0000305  -0.0000243   0.0001743  -0.0002016
    2  -0.0000329   0.0000185  -0.0000508  -0.0000264   0.0000730  -0.0000630
    3  -0.0000467  -0.0000032  -0.0000192   0.0001722  -0.0000768  -0.0000324
           19
    1  -0.0000471
    2   0.0000480
    3   0.0000560
 Max gradient component =       1.559E-03
 RMS gradient           =       4.051E-04
 Gradient time:  CPU 130.15 s  wall 130.78 s
 Geometry Optimization Parameters
   NAtoms,    NIC,     NZ,  NCons,   NDum,   NFix, NCnnct, MaxDiis
       19     133       0       0       0       0       0       0

 Cartesian Hessian Update
 Hessian Updated using BFGS Update


** GEOMETRY OPTIMIZATION IN DELOCALIZED INTERNAL COORDINATES **
   Searching for a Minimum

   Optimization Cycle:  10

                       Coordinates (Angstroms)
     ATOM                X               Y               Z
      1  O        -0.8569127413   -1.2445347166   -0.3472598301
      2  C        -1.9887512570   -0.8037624300    0.0038390657
      3  O        -2.9819461036   -1.5487938111    0.2746008111
      4  C        -2.0467460687    0.7313078875    0.0689735940
      5  O        -2.9865806990    1.3886457391    0.3666605452
      6  C        -0.6106443823    1.1473044889   -0.3393723417
      7  O        -0.2083340721    2.2673660497   -0.4016440015
      8  C         0.1809959678   -0.1247624522   -0.6100474524
      9  C         1.3836964179   -0.3860771638    0.2876830436
     10  C         2.5475797885    0.5815945452   -0.0523106193
     11  O         3.7128821730    0.0506117178    0.5541302496
     12  O         1.7567628590   -1.7183609205    0.0524390927
     13  H         1.0897673381   -0.2417464770    1.3400028721
     14  H         2.3304878484    1.6004220837    0.2746316374
     15  H         2.7174639049    0.5856840177   -1.1328022788
     16  H         3.9529874862    0.5525199331    1.3399150538
     17  H         2.6832101432   -1.8067884706    0.3285880915
     18  H         0.4261801260   -0.2670948685   -1.6638495955
     19  H        -2.7996277352   -2.5079054415    0.1913322243
   Point Group: c1    Number of degrees of freedom:    51


   Energy is   -684.049182789

 Hessian Updated using BFGS Update

 51 Hessian modes will be used to form the next step
  Hessian Eigenvalues:
     0.002569    0.003829    0.009505    0.010320    0.014305    0.015893
     0.018471    0.022628    0.037303    0.039221    0.045020    0.045398
     0.049747    0.050380    0.057407    0.063608    0.073577    0.086806
     0.116071    0.137934    0.153396    0.156293    0.160632    0.164184
     0.167552    0.198534    0.209184    0.215912    0.232000    0.249686
     0.250522    0.253071    0.279054    0.287048    0.292873    0.314616
     0.319312    0.324316    0.325415    0.329255    0.379097    0.396367
     0.448511    0.454843    0.489032    0.506473    0.524087    0.540162
     0.904789    0.953061    0.970421

 Minimum Search - Taking Simple RFO Step
 Searching for Lamda that Minimizes Along All modes
 Value Taken    Lamda =  -0.00002105
 Step Taken.  Stepsize is  0.034520

                             Maximum     Tolerance    Cnvgd?
         Gradient           0.000622      0.000300      NO
         Displacement       0.013541      0.001200      NO
         Energy change     -0.000062      0.000001      NO


 New Cartesian Coordinates Obtained by Inverse Iteration

 Displacement from previous Coordinates is:  0.030892
 ----------------------------------------------------------------
             Standard Nuclear Orientation (Angstroms)
    I     Atom           X                Y                Z
 ----------------------------------------------------------------
    1      O      -0.8559540079    -1.2426863890    -0.3466265389
    2      C      -1.9877111519    -0.8025728508     0.0053766126
    3      O      -2.9801082909    -1.5484201142     0.2770437017
    4      C      -2.0466172118     0.7323432181     0.0680860125
    5      O      -2.9871554427     1.3891926933     0.3647181064
    6      C      -0.6103967695     1.1481690719    -0.3384373127
    7      O      -0.2088254248     2.2681803105    -0.4036087459
    8      C       0.1800857445    -0.1250804700    -0.6095934374
    9      C       1.3848427852    -0.3873195957     0.2860906431
   10      C       2.5473594522     0.5816151850    -0.0522601597
   11      O       3.7117018896     0.0521284929     0.5573077913
   12      O       1.7574422248    -1.7183070647     0.0441499931
   13      H       1.0929793740    -0.2467984051     1.3395253537
   14      H       2.3273392232     1.6003388292     0.2734185604
   15      H       2.7189782571     0.5852084124    -1.1324354027
   16      H       3.9491354694     0.5557447187     1.3427049170
   17      H       2.6801743279    -1.8127945856     0.3297418179
   18      H       0.4259565546    -0.2659194432    -1.6634855075
   19      H      -2.7967560091    -2.5073923026     0.1937937565
 ----------------------------------------------------------------
 Molecular Point Group                 C1    NOp =  1
 Largest Abelian Subgroup              C1    NOp =  1
 Nuclear Repulsion Energy =   732.9770171393 hartrees
 There are       45 alpha and       45 beta electrons
 Applying Cartesian multipole field
    Component          Value
    ---------          -----
     (2,0,0)        1.00000E-11
     (0,2,0)        2.00000E-11
     (0,0,2)       -3.00000E-11
 Nucleus-field energy     =     0.0000000236 hartrees
 Requested basis set is 6-311++G(d,p)
 There are 107 shells and 313 basis functions
 A cutoff of  1.0D-11 yielded   4889 shell pairs
 There are     42336 function pairs (     45466 Cartesian)
 Smallest overlap matrix eigenvalue = 4.89E-06
 Guess MOs from SCF MO coefficient file
 Reading MOs from coefficient file
 Reading MOs from coefficient file
 A restricted hybrid HF-DFT SCF calculation will be
 performed using Pulay DIIS extrapolation
 Exchange:     0.2000 Hartree-Fock + 0.0800 Slater + 0.7200 B88
 Correlation:  0.1900 VWN1RPA + 0.8100 LYP
 Using SG-1 standard quadrature grid
 SCF converges when DIIS error is below 1.0E-08
 Geometry optimization detected.  Setting ReadMinima to 0
 Setting SaveMinima to 0
 ---------------------------------------
  Cycle       Energy         DIIS Error
 ---------------------------------------
    1    -684.0512382094      9.13E-05
    2    -684.0491945981      1.69E-05
    3    -684.0491896536      3.00E-05
    4    -684.0491973971      4.72E-06
    5    -684.0491975782      2.24E-06
    6    -684.0491976835      7.28E-07
    7    -684.0491975954      3.84E-07
    8    -684.0491976153      8.54E-08
    9    -684.0491976311      2.15E-08
   10    -684.0491976272      1.28E-08
   11    -684.0491976266      4.59E-09 Convergence criterion met
 ---------------------------------------
 SCF time:  CPU 284.64 s  wall 286.05 s
 SCF   energy in the final basis set = -684.0491976266
 Total energy in the final basis set = -684.0491976266

 --------------------------------------------------------------

                    Orbital Energies (a.u.)
 --------------------------------------------------------------

 Alpha MOs
 -- Occupied --
-19.450 -19.449 -19.376 -19.352 -19.284 -19.280 -10.590 -10.509
-10.492 -10.471 -10.416 -10.383  -1.414  -1.339  -1.308  -1.281
 -1.207  -1.175  -1.017  -0.985  -0.913  -0.879  -0.814  -0.802
 -0.778  -0.750  -0.722  -0.695  -0.679  -0.675  -0.668  -0.658
 -0.652  -0.640  -0.638  -0.610  -0.605  -0.586  -0.568  -0.543
 -0.515  -0.496  -0.465  -0.459  -0.432
 -- Virtual --
 -0.349  -0.255  -0.191  -0.168  -0.149  -0.139  -0.133  -0.120
 -0.099  -0.089  -0.082  -0.068  -0.061  -0.061  -0.053  -0.048
 -0.046  -0.035  -0.033  -0.024  -0.017  -0.011  -0.007  -0.003
 -0.002   0.005   0.010   0.012   0.019   0.024   0.027   0.030
  0.036   0.041   0.044   0.049   0.060   0.062   0.070   0.075
  0.077   0.083   0.089   0.099   0.108   0.112   0.114   0.122
  0.125   0.132   0.140   0.148   0.150   0.155   0.164   0.169
  0.174   0.180   0.188   0.194   0.198   0.203   0.208   0.213
  0.217   0.227   0.232   0.238   0.243   0.256   0.267   0.272
  0.284   0.299   0.307   0.316   0.342   0.351   0.358   0.371
  0.389   0.393   0.399   0.404   0.438   0.444   0.452   0.480
  0.483   0.507   0.532   0.538   0.545   0.550   0.560   0.572
  0.583   0.604   0.610   0.647   0.666   0.689   0.713   0.728
  0.758   0.783   0.806   0.828   0.843   0.864   0.885   0.888
  0.909   0.928   0.943   0.953   0.970   0.977   0.993   1.011
  1.013   1.021   1.033   1.040   1.043   1.068   1.072   1.084
  1.102   1.116   1.152   1.179   1.203   1.227   1.256   1.271
  1.283   1.307   1.325   1.335   1.344   1.375   1.386   1.398
  1.415   1.440   1.447   1.455   1.469   1.488   1.501   1.516
  1.531   1.549   1.570   1.592   1.603   1.611   1.650   1.662
  1.689   1.726   1.743   1.766   1.799   1.828   1.843   1.861
  1.895   1.900   1.922   1.945   1.947   1.961   2.036   2.050
  2.091   2.125   2.309   2.315   2.323   2.342   2.366   2.412
  2.417   2.436   2.464   2.520   2.537   2.550   2.589   2.605
  2.632   2.635   2.657   2.667   2.680   2.700   2.719   2.755
  2.789   2.794   2.807   2.839   2.884   2.912   2.932   2.942
  2.970   2.987   3.002   3.025   3.037   3.095   3.127   3.137
  3.193   3.201   3.223   3.256   3.268   3.348   3.372   3.483
  3.566   3.626   3.659   3.668   3.699   3.731   3.788   3.818
  3.861   3.869   3.897   4.002   4.018   4.076   4.731   4.774
  4.814   4.878   4.924   4.943   4.964   5.026   5.035   5.098
  5.227   5.283   5.352   5.489   5.521   5.541   5.620   5.675
 23.536  23.569  23.594  23.635  23.687  23.693  49.623  49.695
 49.765  49.778  49.792  49.857
 --------------------------------------------------------------

          Ground-State Mulliken Net Atomic Charges

     Atom                 Charge (a.u.)
  ----------------------------------------
      1 O                     0.002215
      2 C                     0.114742
      3 O                    -0.058583
      4 C                     0.350096
      5 O                    -0.101603
      6 C                    -0.239960
      7 O                    -0.125506
      8 C                     0.141348
      9 C                    -0.126163
     10 C                    -0.409387
     11 O                    -0.281375
     12 O                    -0.205662
     13 H                     0.220239
     14 H                     0.188966
     15 H                     0.228071
     16 H                     0.291448
     17 H                     0.306568
     18 H                     0.342703
     19 H                     0.361844
  ----------------------------------------
  Sum of atomic charges =     1.000000

 -----------------------------------------------------------------
                    Cartesian Multipole Moments
 -----------------------------------------------------------------
    Charge (ESU x 10^10)
                 4.8032
    Dipole Moment (Debye)
         X      -2.7563      Y      -3.1010      Z       0.4612
       Tot       4.1745
    Quadrupole Moments (Debye-Ang)
        XX     -45.5554     XY      17.0672     YY     -60.5514
        XZ       6.8090     YZ       0.0231     ZZ     -58.5346
    Octopole Moments (Debye-Ang^2)
       XXX      15.5550    XXY     -26.8372    XYY     -19.1066
       YYY     -41.3992    XXZ      18.5247    XYZ       6.3889
       YYZ       6.8076    XZZ      12.6857    YZZ       2.0019
       ZZZ       0.5054
    Hexadecapole Moments (Debye-Ang^3)
      XXXX   -1782.8223   XXXY     146.3504   XXYY    -299.2849
      XYYY     110.7665   YYYY    -585.7308   XXXZ      91.0585
      XXYZ      12.5360   XYYZ       0.4030   YYYZ       9.3040
      XXZZ    -276.0450   XYZZ      12.5992   YYZZ    -124.8670
      XZZZ      -5.2330   YZZZ      17.4557   ZZZZ    -113.1484
 -----------------------------------------------------------------
 Calculating analytic gradient of the SCF energy
 Gradient of SCF Energy
            1           2           3           4           5           6
    1  -0.0005438  -0.0002216   0.0001744   0.0002201  -0.0000593  -0.0002815
    2  -0.0007409   0.0000895   0.0000949  -0.0002381   0.0000978  -0.0002464
    3   0.0001831  -0.0000453  -0.0000410   0.0001096  -0.0000113  -0.0001473
            7           8           9          10          11          12
    1   0.0000662   0.0008658  -0.0002395   0.0001583   0.0001035   0.0000357
    2   0.0001159   0.0009564  -0.0000954  -0.0000529   0.0001841   0.0000218
    3   0.0000436  -0.0001626   0.0000835   0.0000909  -0.0002853   0.0001095
           13          14          15          16          17          18
    1  -0.0000410  -0.0000003  -0.0000167  -0.0001342   0.0000381  -0.0001052
    2  -0.0000196   0.0000382  -0.0000469  -0.0000461  -0.0000717  -0.0000593
    3  -0.0000180  -0.0000349   0.0000022   0.0001161  -0.0000102  -0.0000169
           19
    1  -0.0000188
    2   0.0000188
    3   0.0000347
 Max gradient component =       9.564E-04
 RMS gradient           =       2.404E-04
 Gradient time:  CPU 130.40 s  wall 130.68 s
 Geometry Optimization Parameters
   NAtoms,    NIC,     NZ,  NCons,   NDum,   NFix, NCnnct, MaxDiis
       19     133       0       0       0       0       0       0

 Cartesian Hessian Update
 Hessian Updated using BFGS Update


** GEOMETRY OPTIMIZATION IN DELOCALIZED INTERNAL COORDINATES **
   Searching for a Minimum

   Optimization Cycle:  11

                       Coordinates (Angstroms)
     ATOM                X               Y               Z
      1  O        -0.8559540079   -1.2426863890   -0.3466265389
      2  C        -1.9877111519   -0.8025728508    0.0053766126
      3  O        -2.9801082909   -1.5484201142    0.2770437017
      4  C        -2.0466172118    0.7323432181    0.0680860125
      5  O        -2.9871554427    1.3891926933    0.3647181064
      6  C        -0.6103967695    1.1481690719   -0.3384373127
      7  O        -0.2088254248    2.2681803105   -0.4036087459
      8  C         0.1800857445   -0.1250804700   -0.6095934374
      9  C         1.3848427852   -0.3873195957    0.2860906431
     10  C         2.5473594522    0.5816151850   -0.0522601597
     11  O         3.7117018896    0.0521284929    0.5573077913
     12  O         1.7574422248   -1.7183070647    0.0441499931
     13  H         1.0929793740   -0.2467984051    1.3395253537
     14  H         2.3273392232    1.6003388292    0.2734185604
     15  H         2.7189782571    0.5852084124   -1.1324354027
     16  H         3.9491354694    0.5557447187    1.3427049170
     17  H         2.6801743279   -1.8127945856    0.3297418179
     18  H         0.4259565546   -0.2659194432   -1.6634855075
     19  H        -2.7967560091   -2.5073923026    0.1937937565
   Point Group: c1    Number of degrees of freedom:    51


   Energy is   -684.049197627

 Hessian Updated using BFGS Update

 51 Hessian modes will be used to form the next step
  Hessian Eigenvalues:
     0.002779    0.003774    0.009852    0.010375    0.010856    0.015908
     0.018480    0.022613    0.036954    0.039096    0.042620    0.045193
     0.049739    0.050648    0.057652    0.063926    0.073595    0.084020
     0.116623    0.138961    0.152745    0.159073    0.162170    0.164223
     0.164712    0.191772    0.208718    0.214221    0.216770    0.248470
     0.250066    0.252438    0.277021    0.284073    0.290439    0.310587
     0.319243    0.324309    0.325474    0.329045    0.341372    0.396317
     0.447334    0.456453    0.489023    0.506461    0.524397    0.540104
     0.897286    0.953059    0.970693

 Minimum Search - Taking Simple RFO Step
 Searching for Lamda that Minimizes Along All modes
 Value Taken    Lamda =  -0.00001426
 Step Taken.  Stepsize is  0.031548

                             Maximum     Tolerance    Cnvgd?
         Gradient           0.000364      0.000300      NO
         Displacement       0.020305      0.001200      NO
         Energy change     -0.000015      0.000001      NO


 New Cartesian Coordinates Obtained by Inverse Iteration

 Displacement from previous Coordinates is:  0.030433
 ----------------------------------------------------------------
             Standard Nuclear Orientation (Angstroms)
    I     Atom           X                Y                Z
 ----------------------------------------------------------------
    1      O      -0.8554357301    -1.2410329142    -0.3453387540
    2      C      -1.9874921564    -0.8013443985     0.0065047083
    3      O      -2.9789852300    -1.5479490267     0.2794376318
    4      C      -2.0472507641     0.7333779169     0.0657035109
    5      O      -2.9888833867     1.3900297338     0.3595828094
    6      C      -0.6108245647     1.1484416430    -0.3388562354
    7      O      -0.2092309118     2.2681498701    -0.4067244393
    8      C       0.1784262247    -0.1264433748    -0.6087006265
    9      C       1.3849109275    -0.3886285999     0.2854792499
   10      C       2.5464702380     0.5815969608    -0.0501158373
   11      O       3.7098572977     0.0498743900     0.5599374839
   12      O       1.7579230335    -1.7182723431     0.0382116019
   13      H       1.0940442806    -0.2515235786     1.3396793046
   14      H       2.3259142516     1.5992138811     0.2786188070
   15      H       2.7186706828     0.5887698689    -1.1301919353
   16      H       3.9535293628     0.5585997386     1.3399869483
   17      H       2.6792235570    -1.8141445218     0.3274634415
   18      H       0.4259749606    -0.2662640804    -1.6623622964
   19      H      -2.7943710792    -2.5068214541     0.1971947883
 ----------------------------------------------------------------
 Molecular Point Group                 C1    NOp =  1
 Largest Abelian Subgroup              C1    NOp =  1
 Nuclear Repulsion Energy =   733.0864741896 hartrees
 There are       45 alpha and       45 beta electrons
 Applying Cartesian multipole field
    Component          Value
    ---------          -----
     (2,0,0)        1.00000E-11
     (0,2,0)        2.00000E-11
     (0,0,2)       -3.00000E-11
 Nucleus-field energy     =     0.0000000236 hartrees
 Requested basis set is 6-311++G(d,p)
 There are 107 shells and 313 basis functions
 A cutoff of  1.0D-11 yielded   4888 shell pairs
 There are     42333 function pairs (     45463 Cartesian)
 Smallest overlap matrix eigenvalue = 4.87E-06
 Guess MOs from SCF MO coefficient file
 Reading MOs from coefficient file
 Reading MOs from coefficient file
 A restricted hybrid HF-DFT SCF calculation will be
 performed using Pulay DIIS extrapolation
 Exchange:     0.2000 Hartree-Fock + 0.0800 Slater + 0.7200 B88
 Correlation:  0.1900 VWN1RPA + 0.8100 LYP
 Using SG-1 standard quadrature grid
 SCF converges when DIIS error is below 1.0E-08
 Geometry optimization detected.  Setting ReadMinima to 0
 Setting SaveMinima to 0
 ---------------------------------------
  Cycle       Energy         DIIS Error
 ---------------------------------------
    1    -684.0514557592      9.21E-05
    2    -684.0492028756      1.98E-05
    3    -684.0491947513      3.68E-05
    4    -684.0492065541      4.96E-06
    5    -684.0492066212      2.89E-06
    6    -684.0492067899      8.47E-07
    7    -684.0492066949      4.12E-07
    8    -684.0492066977      9.48E-08
    9    -684.0492067247      2.14E-08
   10    -684.0492067230      1.32E-08
   11    -684.0492067200      5.91E-09 Convergence criterion met
 ---------------------------------------
 SCF time:  CPU 285.76 s  wall 287.49 s
 SCF   energy in the final basis set = -684.0492067200
 Total energy in the final basis set = -684.0492067200

 --------------------------------------------------------------

                    Orbital Energies (a.u.)
 --------------------------------------------------------------

 Alpha MOs
 -- Occupied --
-19.450 -19.449 -19.377 -19.352 -19.284 -19.280 -10.591 -10.509
-10.492 -10.470 -10.416 -10.383  -1.415  -1.339  -1.308  -1.281
 -1.207  -1.175  -1.017  -0.985  -0.913  -0.879  -0.814  -0.801
 -0.778  -0.751  -0.722  -0.695  -0.679  -0.675  -0.668  -0.658
 -0.652  -0.641  -0.638  -0.610  -0.605  -0.586  -0.568  -0.543
 -0.515  -0.496  -0.465  -0.459  -0.432
 -- Virtual --
 -0.349  -0.255  -0.190  -0.167  -0.149  -0.139  -0.133  -0.120
 -0.099  -0.088  -0.082  -0.068  -0.061  -0.060  -0.053  -0.048
 -0.046  -0.035  -0.033  -0.024  -0.017  -0.010  -0.007  -0.003
 -0.002   0.005   0.010   0.012   0.018   0.024   0.027   0.030
  0.036   0.042   0.044   0.049   0.060   0.062   0.070   0.075
  0.077   0.083   0.089   0.099   0.108   0.112   0.114   0.122
  0.125   0.132   0.141   0.148   0.150   0.155   0.164   0.169
  0.174   0.180   0.188   0.194   0.198   0.203   0.208   0.213
  0.217   0.227   0.232   0.238   0.243   0.256   0.267   0.272
  0.284   0.299   0.307   0.316   0.342   0.351   0.358   0.371
  0.389   0.393   0.399   0.404   0.438   0.444   0.452   0.480
  0.483   0.507   0.532   0.539   0.545   0.550   0.560   0.572
  0.583   0.604   0.610   0.647   0.666   0.689   0.713   0.729
  0.759   0.783   0.805   0.828   0.843   0.864   0.885   0.888
  0.908   0.928   0.943   0.953   0.970   0.977   0.993   1.011
  1.013   1.021   1.033   1.040   1.044   1.068   1.072   1.084
  1.102   1.116   1.152   1.179   1.203   1.226   1.256   1.272
  1.283   1.307   1.326   1.335   1.344   1.375   1.386   1.398
  1.415   1.440   1.447   1.456   1.470   1.488   1.501   1.516
  1.531   1.550   1.570   1.592   1.603   1.611   1.650   1.662
  1.689   1.726   1.744   1.767   1.799   1.829   1.843   1.860
  1.896   1.901   1.923   1.945   1.947   1.961   2.037   2.050
  2.092   2.126   2.309   2.314   2.324   2.343   2.365   2.412
  2.418   2.435   2.465   2.520   2.538   2.549   2.589   2.606
  2.632   2.635   2.657   2.667   2.680   2.701   2.719   2.755
  2.789   2.794   2.806   2.839   2.884   2.912   2.932   2.943
  2.969   2.987   3.002   3.026   3.038   3.095   3.127   3.137
  3.194   3.201   3.223   3.256   3.268   3.348   3.372   3.484
  3.566   3.626   3.660   3.670   3.699   3.731   3.788   3.818
  3.861   3.869   3.897   4.002   4.018   4.078   4.731   4.774
  4.814   4.878   4.925   4.943   4.964   5.027   5.035   5.099
  5.227   5.284   5.353   5.490   5.522   5.542   5.620   5.675
 23.536  23.570  23.595  23.634  23.688  23.693  49.623  49.695
 49.765  49.778  49.792  49.857
 --------------------------------------------------------------

          Ground-State Mulliken Net Atomic Charges

     Atom                 Charge (a.u.)
  ----------------------------------------
      1 O                     0.003554
      2 C                     0.113443
      3 O                    -0.058701
      4 C                     0.352635
      5 O                    -0.101674
      6 C                    -0.243034
      7 O                    -0.125332
      8 C                     0.140845
      9 C                    -0.124011
     10 C                    -0.409045
     11 O                    -0.282160
     12 O                    -0.205744
     13 H                     0.219660
     14 H                     0.188683
     15 H                     0.227879
     16 H                     0.291691
     17 H                     0.306574
     18 H                     0.342814
     19 H                     0.361922
  ----------------------------------------
  Sum of atomic charges =     1.000000

 -----------------------------------------------------------------
                    Cartesian Multipole Moments
 -----------------------------------------------------------------
    Charge (ESU x 10^10)
                 4.8032
    Dipole Moment (Debye)
         X      -2.7585      Y      -3.0986      Z       0.4751
       Tot       4.1757
    Quadrupole Moments (Debye-Ang)
        XX     -45.5087     XY      17.1050     YY     -60.5263
        XZ       6.7828     YZ       0.0161     ZZ     -58.5664
    Octopole Moments (Debye-Ang^2)
       XXX      16.1580    XXY     -26.5739    XYY     -18.9916
       YYY     -41.4286    XXZ      18.6113    XYZ       6.4227
       YYZ       6.9596    XZZ      12.5821    YZZ       2.0013
       ZZZ       0.5756
    Hexadecapole Moments (Debye-Ang^3)
      XXXX   -1780.0688   XXXY     147.6705   XXYY    -299.2522
      XYYY     111.0652   YYYY    -585.6793   XXXZ      90.7455
      XXYZ      12.7281   XYYZ       0.2769   YYYZ       9.4072
      XXZZ    -276.2192   XYZZ      12.7943   YYZZ    -124.8118
      XZZZ      -5.5914   YZZZ      17.6099   ZZZZ    -113.2609
 -----------------------------------------------------------------
 Calculating analytic gradient of the SCF energy
 Gradient of SCF Energy
            1           2           3           4           5           6
    1  -0.0002673   0.0000129   0.0000552   0.0004131  -0.0000701  -0.0003315
    2  -0.0001240   0.0001904   0.0000619  -0.0003053   0.0000694   0.0000170
    3   0.0000779   0.0000477  -0.0000053  -0.0002146   0.0000307   0.0002030
            7           8           9          10          11          12
    1  -0.0000467   0.0002084   0.0000358   0.0001654   0.0000936  -0.0000205
    2  -0.0000441   0.0001274  -0.0002328  -0.0000952   0.0001484   0.0002357
    3  -0.0000520  -0.0001548   0.0001437   0.0000271  -0.0001888  -0.0000055
           13          14          15          16          17          18
    1  -0.0000186  -0.0000208  -0.0000168  -0.0001364  -0.0000789   0.0000140
    2   0.0000171   0.0000305  -0.0000220  -0.0000661   0.0000283  -0.0000343
    3  -0.0000001  -0.0000422   0.0000284   0.0000776  -0.0000157   0.0000290
           19
    1   0.0000093
    2  -0.0000025
    3   0.0000139
 Max gradient component =       4.131E-04
 RMS gradient           =       1.312E-04
 Gradient time:  CPU 132.60 s  wall 133.26 s
 Geometry Optimization Parameters
   NAtoms,    NIC,     NZ,  NCons,   NDum,   NFix, NCnnct, MaxDiis
       19     133       0       0       0       0       0       0

 Cartesian Hessian Update
 Hessian Updated using BFGS Update


** GEOMETRY OPTIMIZATION IN DELOCALIZED INTERNAL COORDINATES **
   Searching for a Minimum

   Optimization Cycle:  12

                       Coordinates (Angstroms)
     ATOM                X               Y               Z
      1  O        -0.8554357301   -1.2410329142   -0.3453387540
      2  C        -1.9874921564   -0.8013443985    0.0065047083
      3  O        -2.9789852300   -1.5479490267    0.2794376318
      4  C        -2.0472507641    0.7333779169    0.0657035109
      5  O        -2.9888833867    1.3900297338    0.3595828094
      6  C        -0.6108245647    1.1484416430   -0.3388562354
      7  O        -0.2092309118    2.2681498701   -0.4067244393
      8  C         0.1784262247   -0.1264433748   -0.6087006265
      9  C         1.3849109275   -0.3886285999    0.2854792499
     10  C         2.5464702380    0.5815969608   -0.0501158373
     11  O         3.7098572977    0.0498743900    0.5599374839
     12  O         1.7579230335   -1.7182723431    0.0382116019
     13  H         1.0940442806   -0.2515235786    1.3396793046
     14  H         2.3259142516    1.5992138811    0.2786188070
     15  H         2.7186706828    0.5887698689   -1.1301919353
     16  H         3.9535293628    0.5585997386    1.3399869483
     17  H         2.6792235570   -1.8141445218    0.3274634415
     18  H         0.4259749606   -0.2662640804   -1.6623622964
     19  H        -2.7943710792   -2.5068214541    0.1971947883
   Point Group: c1    Number of degrees of freedom:    51


   Energy is   -684.049206720

 Hessian Updated using BFGS Update

 51 Hessian modes will be used to form the next step
  Hessian Eigenvalues:
     0.002720    0.003942    0.005968    0.010336    0.010565    0.015955
     0.018526    0.022713    0.037448    0.039136    0.044043    0.045238
     0.049753    0.051566    0.057574    0.063595    0.073525    0.085611
     0.116625    0.138878    0.154513    0.158996    0.162719    0.163802
     0.167525    0.196451    0.209979    0.212376    0.221076    0.247599
     0.250059    0.252264    0.275039    0.282078    0.293567    0.308217
     0.319223    0.324326    0.325058    0.327562    0.330406    0.396327
     0.451877    0.461541    0.489400    0.506533    0.533703    0.540111
     0.896442    0.954446    0.971364

 Minimum Search - Taking Simple RFO Step
 Searching for Lamda that Minimizes Along All modes
 Value Taken    Lamda =  -0.00000690
 Step Taken.  Stepsize is  0.031718

                             Maximum     Tolerance    Cnvgd?
         Gradient           0.000265      0.000300     YES
         Displacement       0.017932      0.001200      NO
         Energy change     -0.000009      0.000001      NO


 New Cartesian Coordinates Obtained by Inverse Iteration

 Displacement from previous Coordinates is:  0.027837
 ----------------------------------------------------------------
             Standard Nuclear Orientation (Angstroms)
    I     Atom           X                Y                Z
 ----------------------------------------------------------------
    1      O      -0.8549021250    -1.2398504130    -0.3453031551
    2      C      -1.9875727294    -0.8010760658     0.0061283114
    3      O      -2.9783919262    -1.5487871237     0.2786938591
    4      C      -2.0484555710     0.7338517193     0.0645336401
    5      O      -2.9909553142     1.3898601858     0.3569303809
    6      C      -0.6114413910     1.1488777469    -0.3385988392
    7      O      -0.2094903845     2.2684055054    -0.4064121949
    8      C       0.1772200899    -0.1266667490    -0.6078815959
    9      C       1.3842896471    -0.3885859227     0.2860052499
   10      C       2.5457594595     0.5813047089    -0.0488783574
   11      O       3.7083943465     0.0461030948     0.5602400217
   12      O       1.7571255587    -1.7185271573     0.0387497860
   13      H       1.0937688273    -0.2517066666     1.3403428149
   14      H       2.3267133018     1.5984017627     0.2823000251
   15      H       2.7171285882     0.5906119756    -1.1291534944
   16      H       3.9621065153     0.5614690270     1.3326017609
   17      H       2.6776956211    -1.8153340361     0.3302203756
   18      H       0.4261133489    -0.2652546252    -1.6614515554
   19      H      -2.7926348691    -2.5074672561     0.1964431281
 ----------------------------------------------------------------
 Molecular Point Group                 C1    NOp =  1
 Largest Abelian Subgroup              C1    NOp =  1
 Nuclear Repulsion Energy =   733.1312355873 hartrees
 There are       45 alpha and       45 beta electrons
 Applying Cartesian multipole field
    Component          Value
    ---------          -----
     (2,0,0)        1.00000E-11
     (0,2,0)        2.00000E-11
     (0,0,2)       -3.00000E-11
 Nucleus-field energy     =     0.0000000237 hartrees
 Requested basis set is 6-311++G(d,p)
 There are 107 shells and 313 basis functions
 A cutoff of  1.0D-11 yielded   4888 shell pairs
 There are     42333 function pairs (     45463 Cartesian)
 Smallest overlap matrix eigenvalue = 4.87E-06
 Guess MOs from SCF MO coefficient file
 Reading MOs from coefficient file
 Reading MOs from coefficient file
 A restricted hybrid HF-DFT SCF calculation will be
 performed using Pulay DIIS extrapolation
 Exchange:     0.2000 Hartree-Fock + 0.0800 Slater + 0.7200 B88
 Correlation:  0.1900 VWN1RPA + 0.8100 LYP
 Using SG-1 standard quadrature grid
 SCF converges when DIIS error is below 1.0E-08
 Geometry optimization detected.  Setting ReadMinima to 0
 Setting SaveMinima to 0
 ---------------------------------------
  Cycle       Energy         DIIS Error
 ---------------------------------------
    1    -684.0498617550      6.74E-05
    2    -684.0492097540      1.53E-05
    3    -684.0492081537      2.09E-05
    4    -684.0492114918      6.91E-06
    5    -684.0492118861      1.93E-06
    6    -684.0492119942      6.69E-07
    7    -684.0492119277      3.41E-07
    8    -684.0492119257      7.00E-08
    9    -684.0492119363      1.74E-08
   10    -684.0492119390      5.43E-09 Convergence criterion met
 ---------------------------------------
 SCF time:  CPU 267.10 s  wall 269.16 s
 SCF   energy in the final basis set = -684.0492119390
 Total energy in the final basis set = -684.0492119390

 --------------------------------------------------------------

                    Orbital Energies (a.u.)
 --------------------------------------------------------------

 Alpha MOs
 -- Occupied --
-19.451 -19.449 -19.377 -19.352 -19.284 -19.280 -10.591 -10.509
-10.492 -10.470 -10.416 -10.383  -1.415  -1.340  -1.308  -1.281
 -1.207  -1.174  -1.017  -0.985  -0.913  -0.879  -0.814  -0.801
 -0.778  -0.751  -0.722  -0.695  -0.679  -0.676  -0.668  -0.658
 -0.652  -0.641  -0.638  -0.610  -0.605  -0.586  -0.567  -0.543
 -0.515  -0.496  -0.465  -0.459  -0.432
 -- Virtual --
 -0.349  -0.255  -0.190  -0.167  -0.149  -0.139  -0.133  -0.119
 -0.099  -0.088  -0.082  -0.068  -0.061  -0.060  -0.053  -0.048
 -0.046  -0.035  -0.033  -0.024  -0.017  -0.010  -0.007  -0.003
 -0.002   0.005   0.010   0.012   0.018   0.024   0.027   0.030
  0.036   0.042   0.044   0.049   0.060   0.062   0.070   0.075
  0.077   0.083   0.089   0.099   0.108   0.112   0.114   0.122
  0.125   0.132   0.141   0.148   0.150   0.155   0.164   0.169
  0.174   0.180   0.188   0.194   0.198   0.203   0.208   0.213
  0.217   0.227   0.232   0.238   0.243   0.256   0.267   0.272
  0.284   0.299   0.307   0.316   0.342   0.351   0.358   0.371
  0.389   0.393   0.399   0.404   0.438   0.444   0.452   0.480
  0.483   0.507   0.532   0.539   0.545   0.550   0.560   0.572
  0.583   0.604   0.609   0.647   0.666   0.689   0.713   0.729
  0.759   0.783   0.805   0.829   0.843   0.864   0.885   0.888
  0.908   0.929   0.943   0.953   0.970   0.977   0.993   1.011
  1.013   1.021   1.032   1.040   1.044   1.069   1.071   1.084
  1.102   1.116   1.152   1.179   1.204   1.226   1.256   1.272
  1.283   1.307   1.326   1.335   1.344   1.374   1.386   1.398
  1.415   1.440   1.448   1.456   1.470   1.488   1.502   1.516
  1.532   1.550   1.569   1.592   1.603   1.611   1.650   1.661
  1.689   1.726   1.745   1.767   1.798   1.829   1.843   1.860
  1.896   1.901   1.923   1.945   1.947   1.961   2.037   2.050
  2.092   2.125   2.309   2.314   2.324   2.343   2.365   2.412
  2.419   2.435   2.465   2.521   2.539   2.548   2.590   2.606
  2.632   2.635   2.657   2.668   2.680   2.702   2.719   2.755
  2.789   2.794   2.806   2.839   2.884   2.912   2.932   2.943
  2.969   2.987   3.002   3.026   3.038   3.095   3.126   3.136
  3.194   3.201   3.223   3.257   3.269   3.348   3.372   3.484
  3.566   3.626   3.661   3.672   3.699   3.731   3.788   3.819
  3.861   3.869   3.897   4.002   4.018   4.079   4.731   4.774
  4.814   4.878   4.925   4.943   4.964   5.028   5.035   5.100
  5.227   5.284   5.353   5.490   5.522   5.542   5.620   5.676
 23.536  23.570  23.595  23.634  23.688  23.693  49.623  49.695
 49.765  49.778  49.792  49.857
 --------------------------------------------------------------

          Ground-State Mulliken Net Atomic Charges

     Atom                 Charge (a.u.)
  ----------------------------------------
      1 O                     0.004700
      2 C                     0.113740
      3 O                    -0.058832
      4 C                     0.352715
      5 O                    -0.101687
      6 C                    -0.242331
      7 O                    -0.125358
      8 C                     0.138642
      9 C                    -0.122193
     10 C                    -0.409027
     11 O                    -0.283205
     12 O                    -0.206163
     13 H                     0.219426
     14 H                     0.188646
     15 H                     0.227423
     16 H                     0.292057
     17 H                     0.306790
     18 H                     0.342677
     19 H                     0.361978
  ----------------------------------------
  Sum of atomic charges =     1.000000

 -----------------------------------------------------------------
                    Cartesian Multipole Moments
 -----------------------------------------------------------------
    Charge (ESU x 10^10)
                 4.8032
    Dipole Moment (Debye)
         X      -2.7497      Y      -3.0876      Z       0.4709
       Tot       4.1613
    Quadrupole Moments (Debye-Ang)
        XX     -45.3904     XY      17.1684     YY     -60.4994
        XZ       6.7758     YZ       0.0229     ZZ     -58.6135
    Octopole Moments (Debye-Ang^2)
       XXX      17.1726    XXY     -26.1930    XYY     -18.8905
       YYY     -41.4311    XXZ      18.6780    XYZ       6.4223
       YYZ       6.9871    XZZ      12.4578    YZZ       2.0107
       ZZZ       0.5055
    Hexadecapole Moments (Debye-Ang^3)
      XXXX   -1775.5761   XXXY     149.3908   XXYY    -299.1079
      XYYY     111.3586   YYYY    -585.6166   XXXZ      90.9870
      XXYZ      12.9779   XYYZ       0.2944   YYYZ       9.5140
      XXZZ    -276.5998   XYZZ      12.8616   YYZZ    -124.7766
      XZZZ      -6.1882   YZZZ      17.6654   ZZZZ    -113.3337
 -----------------------------------------------------------------
 Calculating analytic gradient of the SCF energy
 Gradient of SCF Energy
            1           2           3           4           5           6
    1   0.0000336   0.0001358  -0.0000560   0.0003355  -0.0000645  -0.0002706
    2   0.0002073   0.0001993  -0.0000073  -0.0002105   0.0000363   0.0000939
    3  -0.0000033   0.0000592   0.0000293  -0.0002536   0.0000336   0.0002231
            7           8           9          10          11          12
    1  -0.0000588  -0.0002197   0.0000835   0.0000080   0.0000877   0.0000173
    2  -0.0000807  -0.0002259  -0.0001253   0.0000107   0.0000766   0.0001447
    3  -0.0000684  -0.0000225  -0.0000597   0.0001056  -0.0001711   0.0000274
           13          14          15          16          17          18
    1   0.0000033   0.0000057  -0.0000074  -0.0001109  -0.0000106   0.0000710
    2   0.0000274   0.0000309  -0.0000456  -0.0000859  -0.0000242  -0.0000110
    3   0.0000145  -0.0000565   0.0000323   0.0000687   0.0000050   0.0000331
           19
    1   0.0000169
    2  -0.0000105
    3   0.0000033
 Max gradient component =       3.355E-04
 RMS gradient           =       1.129E-04
 Gradient time:  CPU 130.73 s  wall 131.38 s
 Geometry Optimization Parameters
   NAtoms,    NIC,     NZ,  NCons,   NDum,   NFix, NCnnct, MaxDiis
       19     133       0       0       0       0       0       0

 Cartesian Hessian Update
 Hessian Updated using BFGS Update


** GEOMETRY OPTIMIZATION IN DELOCALIZED INTERNAL COORDINATES **
   Searching for a Minimum

   Optimization Cycle:  13

                       Coordinates (Angstroms)
     ATOM                X               Y               Z
      1  O        -0.8549021250   -1.2398504130   -0.3453031551
      2  C        -1.9875727294   -0.8010760658    0.0061283114
      3  O        -2.9783919262   -1.5487871237    0.2786938591
      4  C        -2.0484555710    0.7338517193    0.0645336401
      5  O        -2.9909553142    1.3898601858    0.3569303809
      6  C        -0.6114413910    1.1488777469   -0.3385988392
      7  O        -0.2094903845    2.2684055054   -0.4064121949
      8  C         0.1772200899   -0.1266667490   -0.6078815959
      9  C         1.3842896471   -0.3885859227    0.2860052499
     10  C         2.5457594595    0.5813047089   -0.0488783574
     11  O         3.7083943465    0.0461030948    0.5602400217
     12  O         1.7571255587   -1.7185271573    0.0387497860
     13  H         1.0937688273   -0.2517066666    1.3403428149
     14  H         2.3267133018    1.5984017627    0.2823000251
     15  H         2.7171285882    0.5906119756   -1.1291534944
     16  H         3.9621065153    0.5614690270    1.3326017609
     17  H         2.6776956211   -1.8153340361    0.3302203756
     18  H         0.4261133489   -0.2652546252   -1.6614515554
     19  H        -2.7926348691   -2.5074672561    0.1964431281
   Point Group: c1    Number of degrees of freedom:    51


   Energy is   -684.049211939

 Hessian Updated using BFGS Update

 51 Hessian modes will be used to form the next step
  Hessian Eigenvalues:
     0.002083    0.003201    0.003945    0.010330    0.011032    0.015924
     0.018494    0.022669    0.037859    0.039264    0.044684    0.045234
     0.050088    0.052700    0.058026    0.064155    0.073644    0.087599
     0.116621    0.138051    0.155728    0.158788    0.162050    0.166520
     0.168476    0.199923    0.208561    0.215747    0.237071    0.248825
     0.250105    0.252073    0.278970    0.281157    0.295473    0.313718
     0.318357    0.322269    0.324353    0.325645    0.329382    0.396360
     0.451885    0.457024    0.490320    0.507543    0.527128    0.540109
     0.900699    0.953637    0.971229

 Minimum Search - Taking Simple RFO Step
 Searching for Lamda that Minimizes Along All modes
 Value Taken    Lamda =  -0.00000895
 Step Taken.  Stepsize is  0.056830

                             Maximum     Tolerance    Cnvgd?
         Gradient           0.000209      0.000300     YES
         Displacement       0.032723      0.001200      NO
         Energy change     -0.000005      0.000001      NO


 New Cartesian Coordinates Obtained by Inverse Iteration

 Displacement from previous Coordinates is:  0.046906
 ----------------------------------------------------------------
             Standard Nuclear Orientation (Angstroms)
    I     Atom           X                Y                Z
 ----------------------------------------------------------------
    1      O      -0.8548490158    -1.2389187461    -0.3462612392
    2      C      -1.9881132378    -0.8009666599     0.0048829103
    3      O      -2.9784910909    -1.5497703785     0.2759980962
    4      C      -2.0492857349     0.7344806030     0.0645199789
    5      O      -2.9922281134     1.3900208073     0.3560954991
    6      C      -0.6110845160     1.1489318114    -0.3373085354
    7      O      -0.2076919437     2.2680074392    -0.4033210410
    8      C       0.1759469533    -0.1274738779    -0.6070218728
    9      C       1.3829546015    -0.3892709106     0.2872311469
   10      C       2.5447234238     0.5795570624    -0.0476722148
   11      O       3.7056609062     0.0423636000     0.5639985196
   12      O       1.7548954549    -1.7198585918     0.0405655196
   13      H       1.0924061839    -0.2519903737     1.3414950558
   14      H       2.3265304788     1.5963761218     0.2845438662
   15      H       2.7163177627     0.5899088532    -1.1280894453
   16      H       3.9756152632     0.5731686471     1.3200833820
   17      H       2.6750012088    -1.8167755211     0.3335979191
   18      H       0.4261166735    -0.2639124644    -1.6606603076
   19      H      -2.7919542643    -2.5082477103     0.1928329239
 ----------------------------------------------------------------
 Molecular Point Group                 C1    NOp =  1
 Largest Abelian Subgroup              C1    NOp =  1
 Nuclear Repulsion Energy =   733.1913247839 hartrees
 There are       45 alpha and       45 beta electrons
 Applying Cartesian multipole field
    Component          Value
    ---------          -----
     (2,0,0)        1.00000E-11
     (0,2,0)        2.00000E-11
     (0,0,2)       -3.00000E-11
 Nucleus-field energy     =     0.0000000237 hartrees
 Requested basis set is 6-311++G(d,p)
 There are 107 shells and 313 basis functions
 A cutoff of  1.0D-11 yielded   4887 shell pairs
 There are     42329 function pairs (     45459 Cartesian)
 Smallest overlap matrix eigenvalue = 4.87E-06
 Guess MOs from SCF MO coefficient file
 Reading MOs from coefficient file
 Reading MOs from coefficient file
 A restricted hybrid HF-DFT SCF calculation will be
 performed using Pulay DIIS extrapolation
 Exchange:     0.2000 Hartree-Fock + 0.0800 Slater + 0.7200 B88
 Correlation:  0.1900 VWN1RPA + 0.8100 LYP
 Using SG-1 standard quadrature grid
 SCF converges when DIIS error is below 1.0E-08
 Geometry optimization detected.  Setting ReadMinima to 0
 Setting SaveMinima to 0
 ---------------------------------------
  Cycle       Energy         DIIS Error
 ---------------------------------------
    1    -684.0500571601      1.09E-04
    2    -684.0492138985      2.29E-05
    3    -684.0492141839      2.16E-05
    4    -684.0492164150      1.41E-05
    5    -684.0492182202      2.31E-06
    6    -684.0492182622      1.07E-06
    7    -684.0492181791      4.60E-07
    8    -684.0492182248      1.00E-07
    9    -684.0492182365      2.67E-08
   10    -684.0492182213      9.03E-09 Convergence criterion met
 ---------------------------------------
 SCF time:  CPU 270.07 s  wall 271.58 s
 SCF   energy in the final basis set = -684.0492182213
 Total energy in the final basis set = -684.0492182213

 --------------------------------------------------------------

                    Orbital Energies (a.u.)
 --------------------------------------------------------------

 Alpha MOs
 -- Occupied --
-19.451 -19.449 -19.377 -19.352 -19.284 -19.280 -10.591 -10.509
-10.492 -10.470 -10.416 -10.382  -1.415  -1.340  -1.308  -1.281
 -1.207  -1.174  -1.017  -0.985  -0.913  -0.879  -0.814  -0.801
 -0.778  -0.751  -0.722  -0.695  -0.680  -0.676  -0.667  -0.658
 -0.652  -0.641  -0.638  -0.609  -0.605  -0.586  -0.567  -0.543
 -0.515  -0.496  -0.465  -0.458  -0.431
 -- Virtual --
 -0.349  -0.255  -0.190  -0.166  -0.149  -0.139  -0.132  -0.120
 -0.099  -0.088  -0.082  -0.068  -0.061  -0.060  -0.053  -0.048
 -0.046  -0.035  -0.032  -0.024  -0.017  -0.010  -0.007  -0.003
 -0.002   0.005   0.010   0.012   0.018   0.024   0.027   0.030
  0.036   0.041   0.044   0.049   0.060   0.062   0.070   0.075
  0.077   0.083   0.089   0.099   0.108   0.112   0.114   0.122
  0.126   0.132   0.141   0.148   0.150   0.155   0.164   0.169
  0.175   0.180   0.188   0.194   0.198   0.203   0.208   0.213
  0.217   0.228   0.232   0.238   0.243   0.256   0.268   0.272
  0.284   0.299   0.307   0.316   0.342   0.351   0.358   0.371
  0.389   0.393   0.400   0.405   0.438   0.445   0.452   0.479
  0.483   0.507   0.532   0.538   0.544   0.550   0.561   0.573
  0.582   0.603   0.609   0.648   0.666   0.689   0.713   0.729
  0.759   0.783   0.805   0.829   0.843   0.864   0.885   0.888
  0.908   0.929   0.943   0.952   0.970   0.977   0.993   1.011
  1.013   1.021   1.032   1.040   1.043   1.069   1.071   1.084
  1.102   1.116   1.152   1.178   1.205   1.226   1.257   1.272
  1.283   1.307   1.327   1.335   1.345   1.374   1.386   1.398
  1.416   1.441   1.448   1.457   1.470   1.488   1.502   1.516
  1.532   1.550   1.569   1.592   1.603   1.611   1.650   1.660
  1.689   1.726   1.746   1.767   1.798   1.829   1.843   1.860
  1.896   1.902   1.923   1.944   1.947   1.961   2.038   2.049
  2.092   2.124   2.309   2.314   2.324   2.343   2.365   2.412
  2.419   2.433   2.466   2.521   2.540   2.547   2.590   2.605
  2.633   2.635   2.658   2.668   2.680   2.703   2.719   2.755
  2.788   2.794   2.806   2.839   2.884   2.912   2.931   2.943
  2.969   2.987   3.002   3.026   3.039   3.094   3.125   3.136
  3.195   3.201   3.223   3.257   3.270   3.348   3.371   3.484
  3.566   3.626   3.662   3.673   3.701   3.731   3.788   3.820
  3.861   3.869   3.897   4.002   4.018   4.079   4.731   4.774
  4.814   4.878   4.925   4.943   4.963   5.029   5.035   5.101
  5.227   5.284   5.353   5.489   5.523   5.542   5.620   5.676
 23.536  23.570  23.595  23.634  23.687  23.693  49.623  49.694
 49.765  49.778  49.792  49.857
 --------------------------------------------------------------

          Ground-State Mulliken Net Atomic Charges

     Atom                 Charge (a.u.)
  ----------------------------------------
      1 O                     0.006028
      2 C                     0.115018
      3 O                    -0.058962
      4 C                     0.351614
      5 O                    -0.101697
      6 C                    -0.239683
      7 O                    -0.125525
      8 C                     0.134676
      9 C                    -0.119312
     10 C                    -0.410017
     11 O                    -0.284469
     12 O                    -0.206517
     13 H                     0.219357
     14 H                     0.188585
     15 H                     0.226735
     16 H                     0.292704
     17 H                     0.306942
     18 H                     0.342470
     19 H                     0.362054
  ----------------------------------------
  Sum of atomic charges =     1.000000

 -----------------------------------------------------------------
                    Cartesian Multipole Moments
 -----------------------------------------------------------------
    Charge (ESU x 10^10)
                 4.8032
    Dipole Moment (Debye)
         X      -2.7348      Y      -3.0634      Z       0.4440
       Tot       4.1305
    Quadrupole Moments (Debye-Ang)
        XX     -45.1673     XY      17.3040     YY     -60.4554
        XZ       6.7274     YZ       0.0548     ZZ     -58.7049
    Octopole Moments (Debye-Ang^2)
       XXX      18.7247    XXY     -25.4816    XYY     -18.7297
       YYY     -41.3386    XXZ      18.5166    XYZ       6.4910
       YYZ       6.9384    XZZ      12.1948    YZZ       2.0650
       ZZZ       0.2452
    Hexadecapole Moments (Debye-Ang^3)
      XXXX   -1767.1363   XXXY     152.6292   XXYY    -298.4129
      XYYY     111.6355   YYYY    -585.5985   XXXZ      90.7736
      XXYZ      13.6182   XYYZ       0.4629   YYYZ       9.4536
      XXZZ    -277.4255   XYZZ      12.9607   YYZZ    -124.7413
      XZZZ      -7.2631   YZZZ      17.5082   ZZZZ    -113.5980
 -----------------------------------------------------------------
 Calculating analytic gradient of the SCF energy
 Gradient of SCF Energy
            1           2           3           4           5           6
    1   0.0003680   0.0001599  -0.0001129   0.0001106  -0.0000277  -0.0000278
    2   0.0005255   0.0000995  -0.0000814  -0.0000244  -0.0000187   0.0001431
    3  -0.0000797   0.0000265   0.0000522  -0.0001384   0.0000022   0.0001033
            7           8           9          10          11          12
    1  -0.0000175  -0.0005644   0.0000616  -0.0001744   0.0002100  -0.0001231
    2  -0.0000827  -0.0006896   0.0000271  -0.0000267   0.0001124  -0.0000076
    3  -0.0000503   0.0001725  -0.0000614  -0.0000277  -0.0000304  -0.0000042
           13          14          15          16          17          18
    1  -0.0000329   0.0000637   0.0000292  -0.0000732   0.0000559   0.0000800
    2   0.0000175  -0.0000175  -0.0000054  -0.0000826   0.0000844   0.0000436
    3   0.0000323  -0.0000388   0.0000064   0.0000700  -0.0000279  -0.0000053
           19
    1   0.0000149
    2  -0.0000163
    3  -0.0000013
 Max gradient component =       6.896E-04
 RMS gradient           =       1.641E-04
 Gradient time:  CPU 130.16 s  wall 130.24 s
 Geometry Optimization Parameters
   NAtoms,    NIC,     NZ,  NCons,   NDum,   NFix, NCnnct, MaxDiis
       19     133       0       0       0       0       0       0

 Cartesian Hessian Update
 Hessian Updated using BFGS Update


** GEOMETRY OPTIMIZATION IN DELOCALIZED INTERNAL COORDINATES **
   Searching for a Minimum

   Optimization Cycle:  14

                       Coordinates (Angstroms)
     ATOM                X               Y               Z
      1  O        -0.8548490158   -1.2389187461   -0.3462612392
      2  C        -1.9881132378   -0.8009666599    0.0048829103
      3  O        -2.9784910909   -1.5497703785    0.2759980962
      4  C        -2.0492857349    0.7344806030    0.0645199789
      5  O        -2.9922281134    1.3900208073    0.3560954991
      6  C        -0.6110845160    1.1489318114   -0.3373085354
      7  O        -0.2076919437    2.2680074392   -0.4033210410
      8  C         0.1759469533   -0.1274738779   -0.6070218728
      9  C         1.3829546015   -0.3892709106    0.2872311469
     10  C         2.5447234238    0.5795570624   -0.0476722148
     11  O         3.7056609062    0.0423636000    0.5639985196
     12  O         1.7548954549   -1.7198585918    0.0405655196
     13  H         1.0924061839   -0.2519903737    1.3414950558
     14  H         2.3265304788    1.5963761218    0.2845438662
     15  H         2.7163177627    0.5899088532   -1.1280894453
     16  H         3.9756152632    0.5731686471    1.3200833820
     17  H         2.6750012088   -1.8167755211    0.3335979191
     18  H         0.4261166735   -0.2639124644   -1.6606603076
     19  H        -2.7919542643   -2.5082477103    0.1928329239
   Point Group: c1    Number of degrees of freedom:    51


   Energy is   -684.049218221

 Hessian Updated using BFGS Update

 51 Hessian modes will be used to form the next step
  Hessian Eigenvalues:
     0.000936    0.002976    0.004138    0.010334    0.011478    0.015884
     0.018435    0.022624    0.037652    0.039213    0.044941    0.046415
     0.050503    0.053579    0.058095    0.064285    0.073679    0.086506
     0.117176    0.137636    0.154218    0.159073    0.162193    0.165930
     0.172042    0.201084    0.207372    0.218719    0.229288    0.248908
     0.250920    0.252751    0.279764    0.281216    0.292543    0.313732
     0.319067    0.324353    0.325538    0.329318    0.370231    0.396512
     0.454069    0.461456    0.490691    0.507919    0.523064    0.540107
     0.902284    0.952334    0.971859

 Minimum Search - Taking Simple RFO Step
 Searching for Lamda that Minimizes Along All modes
 Value Taken    Lamda =  -0.00001205
 Step Taken.  Stepsize is  0.098806

                             Maximum     Tolerance    Cnvgd?
         Gradient           0.000293      0.000300     YES
         Displacement       0.053346      0.001200      NO
         Energy change     -0.000006      0.000001      NO


 New Cartesian Coordinates Obtained by Inverse Iteration

 Displacement from previous Coordinates is:  0.096870
 ----------------------------------------------------------------
             Standard Nuclear Orientation (Angstroms)
    I     Atom           X                Y                Z
 ----------------------------------------------------------------
    1      O      -0.8543293542    -1.2375301903    -0.3491621223
    2      C      -1.9889919660    -0.8019345145     0.0011727372
    3      O      -2.9786192441    -1.5530413688     0.2682956954
    4      C      -2.0517368095     0.7342350827     0.0650988368
    5      O      -2.9956965646     1.3880481773     0.3564070306
    6      C      -0.6119666017     1.1497697362    -0.3341729584
    7      O      -0.2079421139     2.2688300011    -0.3958266033
    8      C       0.1746926952    -0.1263680367    -0.6054547239
    9      C       1.3806605297    -0.3879535830     0.2908210787
   10      C       2.5440570026     0.5769274430    -0.0462647374
   11      O       3.7019264823     0.0332307828     0.5664490126
   12      O       1.7498126534    -1.7207764696     0.0493795303
   13      H       1.0899134478    -0.2469583896     1.3444139378
   14      H       2.3297328791     1.5940435256     0.2873580958
   15      H       2.7132959799     0.5874657494    -1.1273180401
   16      H       4.0030912260     0.5880434751     1.2927131556
   17      H       2.6679751764    -1.8199130534     0.3478041096
   18      H       0.4270983200    -0.2594614536    -1.6590461384
   19      H      -2.7905027445    -2.5110272025     0.1828422651
 ----------------------------------------------------------------
 Molecular Point Group                 C1    NOp =  1
 Largest Abelian Subgroup              C1    NOp =  1
 Nuclear Repulsion Energy =   733.2413823567 hartrees
 There are       45 alpha and       45 beta electrons
 Applying Cartesian multipole field
    Component          Value
    ---------          -----
     (2,0,0)        1.00000E-11
     (0,2,0)        2.00000E-11
     (0,0,2)       -3.00000E-11
 Nucleus-field energy     =     0.0000000237 hartrees
 Requested basis set is 6-311++G(d,p)
 There are 107 shells and 313 basis functions
 A cutoff of  1.0D-11 yielded   4887 shell pairs
 There are     42327 function pairs (     45456 Cartesian)
 Smallest overlap matrix eigenvalue = 4.88E-06
 Guess MOs from SCF MO coefficient file
 Reading MOs from coefficient file
 Reading MOs from coefficient file
 A restricted hybrid HF-DFT SCF calculation will be
 performed using Pulay DIIS extrapolation
 Exchange:     0.2000 Hartree-Fock + 0.0800 Slater + 0.7200 B88
 Correlation:  0.1900 VWN1RPA + 0.8100 LYP
 Using SG-1 standard quadrature grid
 SCF converges when DIIS error is below 1.0E-08
 Geometry optimization detected.  Setting ReadMinima to 0
 Setting SaveMinima to 0
 ---------------------------------------
  Cycle       Energy         DIIS Error
 ---------------------------------------
    1    -684.0487482240      1.97E-04
    2    -684.0492162305      3.87E-05
    3    -684.0492241545      2.18E-05
    4    -684.0492255541      1.76E-05
    5    -684.0492284515      3.53E-06
    6    -684.0492285790      1.56E-06
    7    -684.0492286397      4.34E-07
    8    -684.0492286214      1.61E-07
    9    -684.0492286201      7.78E-08
   10    -684.0492286198      1.58E-08
   11    -684.0492286300      1.01E-08
   12    -684.0492286310      4.02E-09 Convergence criterion met
 ---------------------------------------
 SCF time:  CPU 308.86 s  wall 310.67 s
 SCF   energy in the final basis set = -684.0492286310
 Total energy in the final basis set = -684.0492286310

 --------------------------------------------------------------

                    Orbital Energies (a.u.)
 --------------------------------------------------------------

 Alpha MOs
 -- Occupied --
-19.451 -19.449 -19.377 -19.352 -19.284 -19.279 -10.591 -10.509
-10.492 -10.470 -10.416 -10.382  -1.415  -1.340  -1.308  -1.281
 -1.207  -1.174  -1.017  -0.985  -0.913  -0.880  -0.814  -0.801
 -0.778  -0.751  -0.722  -0.695  -0.680  -0.676  -0.667  -0.658
 -0.652  -0.641  -0.638  -0.609  -0.604  -0.585  -0.567  -0.543
 -0.515  -0.497  -0.465  -0.458  -0.431
 -- Virtual --
 -0.349  -0.255  -0.189  -0.166  -0.149  -0.139  -0.132  -0.120
 -0.099  -0.088  -0.081  -0.069  -0.061  -0.060  -0.053  -0.048
 -0.046  -0.036  -0.032  -0.025  -0.017  -0.011  -0.008  -0.003
 -0.002   0.006   0.010   0.013   0.018   0.024   0.027   0.030
  0.037   0.041   0.044   0.049   0.060   0.062   0.071   0.075
  0.077   0.083   0.089   0.100   0.107   0.112   0.114   0.122
  0.126   0.133   0.142   0.148   0.150   0.155   0.164   0.169
  0.175   0.180   0.188   0.194   0.198   0.203   0.208   0.213
  0.217   0.228   0.232   0.238   0.243   0.256   0.269   0.272
  0.284   0.298   0.307   0.315   0.341   0.352   0.359   0.370
  0.390   0.394   0.400   0.405   0.439   0.445   0.452   0.479
  0.484   0.508   0.532   0.538   0.544   0.551   0.561   0.573
  0.581   0.602   0.609   0.648   0.666   0.689   0.713   0.729
  0.759   0.783   0.805   0.829   0.843   0.863   0.884   0.887
  0.908   0.930   0.943   0.952   0.970   0.977   0.992   1.011
  1.013   1.021   1.032   1.040   1.043   1.069   1.071   1.084
  1.102   1.115   1.152   1.179   1.206   1.225   1.257   1.273
  1.282   1.307   1.329   1.336   1.345   1.373   1.386   1.398
  1.417   1.441   1.448   1.458   1.470   1.488   1.502   1.517
  1.533   1.549   1.569   1.593   1.603   1.611   1.649   1.658
  1.688   1.725   1.749   1.767   1.798   1.830   1.843   1.860
  1.895   1.903   1.924   1.944   1.947   1.961   2.040   2.048
  2.093   2.122   2.309   2.314   2.325   2.342   2.364   2.410
  2.419   2.431   2.467   2.519   2.541   2.547   2.590   2.605
  2.633   2.636   2.659   2.670   2.681   2.706   2.719   2.755
  2.788   2.793   2.805   2.840   2.884   2.912   2.929   2.943
  2.969   2.987   3.003   3.027   3.041   3.093   3.124   3.136
  3.196   3.201   3.223   3.257   3.271   3.348   3.371   3.484
  3.566   3.626   3.662   3.675   3.703   3.730   3.788   3.820
  3.861   3.869   3.896   4.002   4.018   4.080   4.731   4.775
  4.814   4.878   4.925   4.944   4.961   5.030   5.035   5.101
  5.228   5.285   5.353   5.489   5.524   5.543   5.620   5.677
 23.536  23.570  23.595  23.634  23.687  23.693  49.623  49.694
 49.765  49.778  49.791  49.857
 --------------------------------------------------------------

          Ground-State Mulliken Net Atomic Charges

     Atom                 Charge (a.u.)
  ----------------------------------------
      1 O                     0.007537
      2 C                     0.117723
      3 O                    -0.059131
      4 C                     0.348190
      5 O                    -0.101692
      6 C                    -0.233136
      7 O                    -0.126023
      8 C                     0.127921
      9 C                    -0.115204
     10 C                    -0.410710
     11 O                    -0.286692
     12 O                    -0.207031
     13 H                     0.219374
     14 H                     0.188592
     15 H                     0.224983
     16 H                     0.293753
     17 H                     0.307424
     18 H                     0.341994
     19 H                     0.362127
  ----------------------------------------
  Sum of atomic charges =     1.000000

 -----------------------------------------------------------------
                    Cartesian Multipole Moments
 -----------------------------------------------------------------
    Charge (ESU x 10^10)
                 4.8032
    Dipole Moment (Debye)
         X      -2.6899      Y      -3.0242      Z       0.3911
       Tot       4.0663
    Quadrupole Moments (Debye-Ang)
        XX     -44.7350     XY      17.5316     YY     -60.3728
        XZ       6.6844     YZ       0.0931     ZZ     -58.8691
    Octopole Moments (Debye-Ang^2)
       XXX      21.8806    XXY     -24.2401    XYY     -18.4412
       YYY     -41.2891    XXZ      18.2911    XYZ       6.4635
       YYZ       6.7836    XZZ      11.7437    YZZ       2.1085
       ZZZ      -0.2769
    Hexadecapole Moments (Debye-Ang^3)
      XXXX   -1751.6149   XXXY     158.2751   XXYY    -297.3914
      XYYY     112.0783   YYYY    -585.3158   XXXZ      91.0590
      XXYZ      14.4306   XYYZ       0.8913   YYYZ       9.3964
      XXZZ    -279.1197   XYZZ      12.8870   YYZZ    -124.6777
      XZZZ      -9.3249   YZZZ      17.1896   ZZZZ    -113.9530
 -----------------------------------------------------------------
 Calculating analytic gradient of the SCF energy
 Gradient of SCF Energy
            1           2           3           4           5           6
    1   0.0007492   0.0000561  -0.0001182  -0.0003442   0.0000513   0.0003295
    2   0.0007367  -0.0001507  -0.0001198   0.0003418  -0.0001169   0.0001304
    3  -0.0001656  -0.0000329   0.0000631   0.0001241  -0.0000567  -0.0001341
            7           8           9          10          11          12
    1   0.0000061  -0.0008297   0.0000413  -0.0003756   0.0002680  -0.0000688
    2  -0.0000425  -0.0009295   0.0003500   0.0000666   0.0000136  -0.0002382
    3  -0.0000013   0.0003160  -0.0002216   0.0001124  -0.0001298   0.0000996
           13          14          15          16          17          18
    1  -0.0000284   0.0000867   0.0000478  -0.0000567   0.0001239   0.0000549
    2  -0.0000221  -0.0000114  -0.0000559  -0.0000877   0.0000681   0.0000806
    3   0.0000203  -0.0000611   0.0000193   0.0001139  -0.0000293  -0.0000346
           19
    1   0.0000069
    2  -0.0000131
    3  -0.0000018
 Max gradient component =       9.295E-04
 RMS gradient           =       2.590E-04
 Gradient time:  CPU 130.56 s  wall 131.37 s
 Geometry Optimization Parameters
   NAtoms,    NIC,     NZ,  NCons,   NDum,   NFix, NCnnct, MaxDiis
       19     133       0       0       0       0       0       0

 Cartesian Hessian Update
 Hessian Updated using BFGS Update


** GEOMETRY OPTIMIZATION IN DELOCALIZED INTERNAL COORDINATES **
   Searching for a Minimum

   Optimization Cycle:  15

                       Coordinates (Angstroms)
     ATOM                X               Y               Z
      1  O        -0.8543293542   -1.2375301903   -0.3491621223
      2  C        -1.9889919660   -0.8019345145    0.0011727372
      3  O        -2.9786192441   -1.5530413688    0.2682956954
      4  C        -2.0517368095    0.7342350827    0.0650988368
      5  O        -2.9956965646    1.3880481773    0.3564070306
      6  C        -0.6119666017    1.1497697362   -0.3341729584
      7  O        -0.2079421139    2.2688300011   -0.3958266033
      8  C         0.1746926952   -0.1263680367   -0.6054547239
      9  C         1.3806605297   -0.3879535830    0.2908210787
     10  C         2.5440570026    0.5769274430   -0.0462647374
     11  O         3.7019264823    0.0332307828    0.5664490126
     12  O         1.7498126534   -1.7207764696    0.0493795303
     13  H         1.0899134478   -0.2469583896    1.3444139378
     14  H         2.3297328791    1.5940435256    0.2873580958
     15  H         2.7132959799    0.5874657494   -1.1273180401
     16  H         4.0030912260    0.5880434751    1.2927131556
     17  H         2.6679751764   -1.8199130534    0.3478041096
     18  H         0.4270983200   -0.2594614536   -1.6590461384
     19  H        -2.7905027445   -2.5110272025    0.1828422651
   Point Group: c1    Number of degrees of freedom:    51


   Energy is   -684.049228631

 Hessian Updated using BFGS Update

 51 Hessian modes will be used to form the next step
  Hessian Eigenvalues:
     0.000203    0.002928    0.004663    0.010364    0.011701    0.015853
     0.018348    0.022617    0.037776    0.039161    0.043990    0.045661
     0.050512    0.055935    0.060639    0.066303    0.074016    0.085616
     0.116827    0.137545    0.152998    0.159147    0.162363    0.165502
     0.172503    0.197455    0.208139    0.215677    0.227521    0.249874
     0.250604    0.253413    0.279520    0.290550    0.292408    0.311868
     0.319293    0.324353    0.326098    0.329350    0.396174    0.401360
     0.455208    0.480947    0.493978    0.507615    0.540096    0.558531
     0.900694    0.956585    0.972038

 Minimum Search - Taking Simple RFO Step
 Searching for Lamda that Minimizes Along All modes
 Value Taken    Lamda =  -0.00004485
 Calculated Step too Large.  Step scaled by  0.748575
 Step Taken.  Stepsize is  0.300000

                             Maximum     Tolerance    Cnvgd?
         Gradient           0.000461      0.000300      NO
         Displacement       0.172759      0.001200      NO
         Energy change     -0.000010      0.000001      NO


 New Cartesian Coordinates Obtained by Inverse Iteration

 Displacement from previous Coordinates is:  0.271885
 ----------------------------------------------------------------
             Standard Nuclear Orientation (Angstroms)
    I     Atom           X                Y                Z
 ----------------------------------------------------------------
    1      O      -0.8538562109    -1.2346129988    -0.3577217716
    2      C      -1.9913059051    -0.8039467781    -0.0085339805
    3      O      -2.9795946253    -1.5599168380     0.2479559818
    4      C      -2.0562366865     0.7336832728     0.0672625249
    5      O      -3.0018344011     1.3840223826     0.3592532255
    6      C      -0.6127349284     1.1510400711    -0.3257248894
    7      O      -0.2064477586     2.2697628166    -0.3759316398
    8      C       0.1718835982    -0.1247872080    -0.6021832957
    9      C       1.3745928937    -0.3868234361     0.2999271156
   10      C       2.5409026220     0.5702314050    -0.0403682914
   11      O       3.6881387104     0.0148059273     0.5840823595
   12      O       1.7375498288    -1.7243328797     0.0689283426
   13      H       1.0822964571    -0.2380257370     1.3516562194
   14      H       2.3314864592     1.5877436855     0.2946797062
   15      H       2.7082069253     0.5805947359    -1.1225573927
   16      H       4.0789410235     0.6325196826     1.2090449592
   17      H       2.6488757789    -1.8305426540     0.3851961209
   18      H       0.4301833892    -0.2490017820    -1.6555148740
   19      H      -2.7885761767    -2.5167839569     0.1560597409
 ----------------------------------------------------------------
 Molecular Point Group                 C1    NOp =  1
 Largest Abelian Subgroup              C1    NOp =  1
 Nuclear Repulsion Energy =   733.4333244247 hartrees
 There are       45 alpha and       45 beta electrons
 Applying Cartesian multipole field
    Component          Value
    ---------          -----
     (2,0,0)        1.00000E-11
     (0,2,0)        2.00000E-11
     (0,0,2)       -3.00000E-11
 Nucleus-field energy     =     0.0000000237 hartrees
 Requested basis set is 6-311++G(d,p)
 There are 107 shells and 313 basis functions
 A cutoff of  1.0D-11 yielded   4887 shell pairs
 There are     42344 function pairs (     45478 Cartesian)
 Smallest overlap matrix eigenvalue = 4.90E-06
 Guess MOs from SCF MO coefficient file
 Reading MOs from coefficient file
 Reading MOs from coefficient file
 A restricted hybrid HF-DFT SCF calculation will be
 performed using Pulay DIIS extrapolation
 Exchange:     0.2000 Hartree-Fock + 0.0800 Slater + 0.7200 B88
 Correlation:  0.1900 VWN1RPA + 0.8100 LYP
 Using SG-1 standard quadrature grid
 SCF converges when DIIS error is below 1.0E-08
 Geometry optimization detected.  Setting ReadMinima to 0
 Setting SaveMinima to 0
 ---------------------------------------
  Cycle       Energy         DIIS Error
 ---------------------------------------
    1    -684.0438684435      5.65E-04
    2    -684.0490977547      1.34E-04
    3    -684.0491045133      1.30E-04
    4    -684.0492294877      4.79E-05
    5    -684.0492472223      1.12E-05
    6    -684.0492484026      5.46E-06
    7    -684.0492486998      1.30E-06
    8    -684.0492486437      3.05E-07
    9    -684.0492486585      2.34E-07
   10    -684.0492486540      4.61E-08
   11    -684.0492486792      1.69E-08
   12    -684.0492486789      1.16E-08
   13    -684.0492486803      6.35E-09 Convergence criterion met
 ---------------------------------------
 SCF time:  CPU 342.88 s  wall 344.26 s
 SCF   energy in the final basis set = -684.0492486803
 Total energy in the final basis set = -684.0492486803

 --------------------------------------------------------------

                    Orbital Energies (a.u.)
 --------------------------------------------------------------

 Alpha MOs
 -- Occupied --
-19.451 -19.449 -19.376 -19.351 -19.283 -19.278 -10.591 -10.509
-10.492 -10.470 -10.415 -10.382  -1.416  -1.340  -1.308  -1.281
 -1.206  -1.173  -1.017  -0.985  -0.913  -0.880  -0.814  -0.800
 -0.777  -0.750  -0.721  -0.694  -0.681  -0.677  -0.666  -0.658
 -0.652  -0.641  -0.637  -0.608  -0.604  -0.585  -0.567  -0.543
 -0.515  -0.498  -0.464  -0.456  -0.430
 -- Virtual --
 -0.348  -0.255  -0.189  -0.165  -0.149  -0.138  -0.131  -0.120
 -0.099  -0.087  -0.081  -0.069  -0.062  -0.059  -0.052  -0.048
 -0.045  -0.036  -0.032  -0.025  -0.017  -0.011  -0.008  -0.003
 -0.002   0.006   0.010   0.013   0.019   0.024   0.027   0.030
  0.037   0.041   0.044   0.048   0.060   0.061   0.071   0.076
  0.077   0.083   0.090   0.100   0.106   0.112   0.114   0.122
  0.128   0.134   0.142   0.149   0.150   0.156   0.165   0.168
  0.175   0.180   0.188   0.194   0.199   0.203   0.207   0.213
  0.218   0.230   0.232   0.237   0.245   0.255   0.269   0.272
  0.284   0.296   0.306   0.314   0.339   0.352   0.359   0.370
  0.390   0.396   0.401   0.405   0.438   0.448   0.453   0.476
  0.485   0.508   0.533   0.538   0.542   0.552   0.561   0.574
  0.579   0.600   0.609   0.650   0.667   0.689   0.713   0.728
  0.758   0.783   0.804   0.831   0.843   0.862   0.882   0.888
  0.908   0.934   0.943   0.951   0.969   0.977   0.992   1.010
  1.012   1.021   1.031   1.040   1.043   1.064   1.075   1.085
  1.102   1.114   1.152   1.179   1.209   1.224   1.258   1.274
  1.281   1.308   1.335   1.336   1.346   1.371   1.385   1.398
  1.419   1.442   1.449   1.459   1.469   1.489   1.503   1.519
  1.533   1.549   1.567   1.593   1.603   1.611   1.643   1.656
  1.687   1.724   1.755   1.767   1.797   1.830   1.843   1.860
  1.892   1.906   1.926   1.942   1.946   1.960   2.044   2.046
  2.097   2.117   2.308   2.314   2.326   2.342   2.363   2.406
  2.416   2.428   2.468   2.507   2.542   2.551   2.590   2.605
  2.632   2.638   2.660   2.673   2.682   2.713   2.718   2.755
  2.787   2.793   2.803   2.842   2.886   2.914   2.927   2.943
  2.970   2.987   3.003   3.027   3.043   3.091   3.123   3.137
  3.198   3.201   3.224   3.258   3.272   3.348   3.370   3.485
  3.567   3.625   3.656   3.678   3.715   3.732   3.786   3.822
  3.861   3.869   3.894   4.002   4.019   4.082   4.731   4.775
  4.815   4.878   4.924   4.944   4.955   5.031   5.035   5.103
  5.230   5.286   5.354   5.488   5.526   5.545   5.620   5.679
 23.535  23.570  23.596  23.634  23.687  23.692  49.623  49.694
 49.766  49.778  49.791  49.857
 --------------------------------------------------------------

          Ground-State Mulliken Net Atomic Charges

     Atom                 Charge (a.u.)
  ----------------------------------------
      1 O                     0.010779
      2 C                     0.124037
      3 O                    -0.059494
      4 C                     0.339488
      5 O                    -0.101645
      6 C                    -0.216170
      7 O                    -0.127210
      8 C                     0.111651
      9 C                    -0.105435
     10 C                    -0.412352
     11 O                    -0.291912
     12 O                    -0.207322
     13 H                     0.219302
     14 H                     0.188382
     15 H                     0.220002
     16 H                     0.296065
     17 H                     0.308474
     18 H                     0.341023
     19 H                     0.362338
  ----------------------------------------
  Sum of atomic charges =     1.000000

 -----------------------------------------------------------------
                    Cartesian Multipole Moments
 -----------------------------------------------------------------
    Charge (ESU x 10^10)
                 4.8032
    Dipole Moment (Debye)
         X      -2.5683      Y      -2.9335      Z       0.2115
       Tot       3.9047
    Quadrupole Moments (Debye-Ang)
        XX     -43.4574     XY      18.1253     YY     -60.1358
        XZ       6.3879     YZ       0.1441     ZZ     -59.3897
    Octopole Moments (Debye-Ang^2)
       XXX      30.9940    XXY     -20.9271    XYY     -17.6051
       YYY     -41.1475    XXZ      16.8326    XYZ       6.2604
       YYZ       6.3521    XZZ      10.1553    YZZ       2.1345
       ZZZ      -1.9120
    Hexadecapole Moments (Debye-Ang^3)
      XXXX   -1702.3292   XXXY     173.9039   XXYY    -293.9386
      XYYY     112.7882   YYYY    -584.6297   XXXZ      88.2448
      XXYZ      16.0568   XYYZ       2.0043   YYYZ       8.8788
      XXZZ    -285.0126   XYZZ      12.3631   YYZZ    -124.5878
      XZZZ     -15.6817   YZZZ      15.9736   ZZZZ    -115.5126
 -----------------------------------------------------------------
 Calculating analytic gradient of the SCF energy
 Gradient of SCF Energy
            1           2           3           4           5           6
    1   0.0015115  -0.0002888   0.0000398  -0.0012906   0.0002149   0.0012011
    2   0.0012463  -0.0007613  -0.0001266   0.0010862  -0.0003100   0.0001066
    3  -0.0003336  -0.0000963   0.0000156   0.0006454  -0.0001718  -0.0006070
            7           8           9          10          11          12
    1   0.0000730  -0.0014911  -0.0001535  -0.0008257   0.0006628  -0.0000403
    2   0.0000370  -0.0015645   0.0009592   0.0001628   0.0000835  -0.0007348
    3   0.0001249   0.0005286  -0.0002474   0.0001517  -0.0000521   0.0002138
           13          14          15          16          17          18
    1  -0.0000933   0.0001897   0.0000606  -0.0000369   0.0002831  -0.0000005
    2  -0.0000814  -0.0000738  -0.0001016  -0.0002206   0.0001175   0.0001908
    3  -0.0000245  -0.0001435   0.0000395   0.0000534  -0.0000102  -0.0000914
           19
    1  -0.0000157
    2  -0.0000153
    3   0.0000048
 Max gradient component =       1.565E-03
 RMS gradient           =       5.608E-04
 Gradient time:  CPU 130.65 s  wall 131.06 s
 Geometry Optimization Parameters
   NAtoms,    NIC,     NZ,  NCons,   NDum,   NFix, NCnnct, MaxDiis
       19     133       0       0       0       0       0       0

 Cartesian Hessian Update
 Hessian Updated using BFGS Update


** GEOMETRY OPTIMIZATION IN DELOCALIZED INTERNAL COORDINATES **
   Searching for a Minimum

   Optimization Cycle:  16

                       Coordinates (Angstroms)
     ATOM                X               Y               Z
      1  O        -0.8538562109   -1.2346129988   -0.3577217716
      2  C        -1.9913059051   -0.8039467781   -0.0085339805
      3  O        -2.9795946253   -1.5599168380    0.2479559818
      4  C        -2.0562366865    0.7336832728    0.0672625249
      5  O        -3.0018344011    1.3840223826    0.3592532255
      6  C        -0.6127349284    1.1510400711   -0.3257248894
      7  O        -0.2064477586    2.2697628166   -0.3759316398
      8  C         0.1718835982   -0.1247872080   -0.6021832957
      9  C         1.3745928937   -0.3868234361    0.2999271156
     10  C         2.5409026220    0.5702314050   -0.0403682914
     11  O         3.6881387104    0.0148059273    0.5840823595
     12  O         1.7375498288   -1.7243328797    0.0689283426
     13  H         1.0822964571   -0.2380257370    1.3516562194
     14  H         2.3314864592    1.5877436855    0.2946797062
     15  H         2.7082069253    0.5805947359   -1.1225573927
     16  H         4.0789410235    0.6325196826    1.2090449592
     17  H         2.6488757789   -1.8305426540    0.3851961209
     18  H         0.4301833892   -0.2490017820   -1.6555148740
     19  H        -2.7885761767   -2.5167839569    0.1560597409
   Point Group: c1    Number of degrees of freedom:    51


   Energy is   -684.049248680

 Hessian Updated using BFGS Update

 51 Hessian modes will be used to form the next step
  Hessian Eigenvalues:
     0.000173    0.002973    0.005014    0.010486    0.011721    0.015845
     0.018332    0.022673    0.037820    0.039132    0.043526    0.045608
     0.050770    0.056277    0.060684    0.066484    0.074016    0.085341
     0.116690    0.138009    0.154604    0.159172    0.162966    0.166092
     0.172487    0.195369    0.208033    0.215338    0.228541    0.249878
     0.250571    0.253841    0.279389    0.290156    0.292263    0.310978
     0.319288    0.324353    0.326114    0.329308    0.396270    0.413553
     0.455657    0.484376    0.502683    0.507310    0.540120    0.612588
     0.899274    0.962766    0.971904

 Minimum Search - Taking Simple RFO Step
 Searching for Lamda that Minimizes Along All modes
 Value Taken    Lamda =  -0.00003728
 Calculated Step too Large.  Step scaled by  0.951686
 Step Taken.  Stepsize is  0.300000

                             Maximum     Tolerance    Cnvgd?
         Gradient           0.000908      0.000300      NO
         Displacement       0.182948      0.001200      NO
         Energy change     -0.000020      0.000001      NO


 New Cartesian Coordinates Obtained by Inverse Iteration

 Displacement from previous Coordinates is:  0.234787
 ----------------------------------------------------------------
             Standard Nuclear Orientation (Angstroms)
    I     Atom           X                Y                Z
 ----------------------------------------------------------------
    1      O      -0.8541738372    -1.2335936954    -0.3650549069
    2      C      -1.9924776744    -0.8048741720    -0.0150317635
    3      O      -2.9801362536    -1.5627847455     0.2364999077
    4      C      -2.0572916993     0.7337626975     0.0679161091
    5      O      -3.0028579442     1.3828828579     0.3615352431
    6      C      -0.6117740283     1.1510089683    -0.3237955016
    7      O      -0.2037757203     2.2692643867    -0.3686673294
    8      C       0.1706894513    -0.1252790650    -0.6027141148
    9      C       1.3697465649    -0.3881250750     0.3053366562
   10      C       2.5353299952     0.5686035971    -0.0292745770
   11      O       3.6698940209     0.0043215543     0.6111779870
   12      O       1.7317978156    -1.7271795483     0.0773921673
   13      H       1.0737337995    -0.2384473902     1.3555332463
   14      H       2.3232085595     1.5838096122     0.3112186700
   15      H       2.7059469072     0.5844266302    -1.1117410677
   16      H       4.1441529955     0.6621478188     1.1273981013
   17      H       2.6355109527    -1.8400247440     0.4120605808
   18      H       0.4332298185    -0.2451030962    -1.6554893698
   19      H      -2.7882827295    -2.5191868803     0.1412101232
 ----------------------------------------------------------------
 Molecular Point Group                 C1    NOp =  1
 Largest Abelian Subgroup              C1    NOp =  1
 Nuclear Repulsion Energy =   733.6821942374 hartrees
 There are       45 alpha and       45 beta electrons
 Applying Cartesian multipole field
    Component          Value
    ---------          -----
     (2,0,0)        1.00000E-11
     (0,2,0)        2.00000E-11
     (0,0,2)       -3.00000E-11
 Nucleus-field energy     =     0.0000000237 hartrees
 Requested basis set is 6-311++G(d,p)
 There are 107 shells and 313 basis functions
 A cutoff of  1.0D-11 yielded   4888 shell pairs
 There are     42355 function pairs (     45490 Cartesian)
 Smallest overlap matrix eigenvalue = 4.93E-06
 Guess MOs from SCF MO coefficient file
 Reading MOs from coefficient file
 Reading MOs from coefficient file
 A restricted hybrid HF-DFT SCF calculation will be
 performed using Pulay DIIS extrapolation
 Exchange:     0.2000 Hartree-Fock + 0.0800 Slater + 0.7200 B88
 Correlation:  0.1900 VWN1RPA + 0.8100 LYP
 Using SG-1 standard quadrature grid
 SCF converges when DIIS error is below 1.0E-08
 Geometry optimization detected.  Setting ReadMinima to 0
 Setting SaveMinima to 0
 ---------------------------------------
  Cycle       Energy         DIIS Error
 ---------------------------------------
    1    -684.0443458517      5.17E-04
    2    -684.0491961288      1.28E-04
    3    -684.0492056676      1.21E-04
    4    -684.0493132862      4.51E-05
    5    -684.0493289414      7.80E-06
    6    -684.0493296212      5.43E-06
    7    -684.0493297967      1.15E-06
    8    -684.0493297579      3.12E-07
    9    -684.0493297449      2.24E-07
   10    -684.0493297675      4.31E-08
   11    -684.0493297605      1.94E-08
   12    -684.0493297601      6.99E-09 Convergence criterion met
 ---------------------------------------
 SCF time:  CPU 321.82 s  wall 323.37 s
 SCF   energy in the final basis set = -684.0493297601
 Total energy in the final basis set = -684.0493297601

 --------------------------------------------------------------

                    Orbital Energies (a.u.)
 --------------------------------------------------------------

 Alpha MOs
 -- Occupied --
-19.451 -19.449 -19.376 -19.351 -19.283 -19.277 -10.591 -10.509
-10.491 -10.469 -10.415 -10.381  -1.416  -1.341  -1.308  -1.280
 -1.205  -1.172  -1.017  -0.985  -0.913  -0.880  -0.814  -0.799
 -0.777  -0.750  -0.721  -0.694  -0.683  -0.677  -0.664  -0.657
 -0.652  -0.641  -0.637  -0.607  -0.603  -0.584  -0.568  -0.543
 -0.516  -0.499  -0.464  -0.454  -0.429
 -- Virtual --
 -0.348  -0.255  -0.188  -0.164  -0.149  -0.138  -0.130  -0.120
 -0.099  -0.087  -0.080  -0.070  -0.062  -0.058  -0.052  -0.048
 -0.045  -0.036  -0.031  -0.025  -0.018  -0.012  -0.007  -0.003
 -0.001   0.007   0.010   0.014   0.019   0.024   0.027   0.030
  0.037   0.041   0.044   0.048   0.059   0.062   0.072   0.076
  0.078   0.083   0.090   0.100   0.106   0.112   0.114   0.122
  0.129   0.135   0.142   0.149   0.151   0.158   0.165   0.169
  0.177   0.180   0.189   0.194   0.200   0.203   0.206   0.214
  0.219   0.230   0.233   0.237   0.247   0.255   0.269   0.271
  0.283   0.295   0.307   0.314   0.338   0.353   0.360   0.369
  0.390   0.398   0.401   0.405   0.435   0.450   0.454   0.475
  0.485   0.508   0.533   0.539   0.542   0.552   0.561   0.575
  0.579   0.599   0.609   0.650   0.668   0.689   0.712   0.727
  0.758   0.783   0.802   0.834   0.843   0.861   0.879   0.888
  0.908   0.936   0.942   0.951   0.969   0.977   0.992   1.009
  1.012   1.022   1.031   1.040   1.043   1.060   1.079   1.087
  1.102   1.114   1.152   1.180   1.213   1.223   1.258   1.275
  1.281   1.310   1.336   1.339   1.347   1.371   1.385   1.399
  1.421   1.443   1.449   1.460   1.469   1.489   1.503   1.519
  1.532   1.548   1.566   1.593   1.604   1.611   1.636   1.655
  1.686   1.723   1.760   1.767   1.795   1.830   1.844   1.860
  1.890   1.907   1.927   1.943   1.946   1.960   2.041   2.049
  2.104   2.114   2.307   2.314   2.325   2.341   2.364   2.400
  2.415   2.428   2.464   2.497   2.544   2.553   2.590   2.604
  2.632   2.638   2.660   2.675   2.684   2.716   2.718   2.755
  2.787   2.793   2.802   2.845   2.887   2.913   2.935   2.943
  2.972   2.986   3.003   3.025   3.043   3.093   3.125   3.139
  3.201   3.202   3.224   3.259   3.272   3.348   3.370   3.485
  3.567   3.625   3.648   3.681   3.719   3.741   3.785   3.823
  3.861   3.868   3.894   4.002   4.021   4.086   4.731   4.776
  4.815   4.878   4.922   4.944   4.948   5.031   5.035   5.103
  5.232   5.287   5.354   5.488   5.529   5.547   5.620   5.680
 23.535  23.570  23.596  23.635  23.687  23.692  49.623  49.694
 49.767  49.778  49.791  49.858
 --------------------------------------------------------------

          Ground-State Mulliken Net Atomic Charges

     Atom                 Charge (a.u.)
  ----------------------------------------
      1 O                     0.011824
      2 C                     0.127444
      3 O                    -0.059574
      4 C                     0.332974
      5 O                    -0.101557
      6 C                    -0.203336
      7 O                    -0.127808
      8 C                     0.101291
      9 C                    -0.096435
     10 C                    -0.414873
     11 O                    -0.295473
     12 O                    -0.206848
     13 H                     0.218828
     14 H                     0.188032
     15 H                     0.215670
     16 H                     0.297280
     17 H                     0.309160
     18 H                     0.340970
     19 H                     0.362431
  ----------------------------------------
  Sum of atomic charges =     1.000000

 -----------------------------------------------------------------
                    Cartesian Multipole Moments
 -----------------------------------------------------------------
    Charge (ESU x 10^10)
                 4.8032
    Dipole Moment (Debye)
         X      -2.4549      Y      -2.8846      Z       0.0339
       Tot       3.7879
    Quadrupole Moments (Debye-Ang)
        XX     -42.2205     XY      18.5339     YY     -59.9644
        XZ       5.9158     YZ       0.0893     ZZ     -59.9019
    Octopole Moments (Debye-Ang^2)
       XXX      39.6743    XXY     -18.5093    XYY     -16.9680
       YYY     -41.0759    XXZ      14.7775    XYZ       5.8919
       YYZ       6.1554    XZZ       8.4168    YZZ       1.9808
       ZZZ      -3.3479
    Hexadecapole Moments (Debye-Ang^3)
      XXXX   -1649.8904   XXXY     186.0526   XXYY    -290.8269
      XYYY     112.9384   YYYY    -584.3429   XXXZ      81.5367
      XXYZ      16.1577   XYYZ       2.4087   YYYZ       8.4333
      XXZZ    -291.3038   XYZZ      11.4946   YYZZ    -124.7135
      XZZZ     -21.7826   YZZZ      15.0293   ZZZZ    -117.7553
 -----------------------------------------------------------------
 Calculating analytic gradient of the SCF energy
 Gradient of SCF Energy
            1           2           3           4           5           6
    1   0.0019218  -0.0006264   0.0002295  -0.0019053   0.0003342   0.0018162
    2   0.0014800  -0.0012177  -0.0000624   0.0015674  -0.0004312   0.0000756
    3  -0.0004081  -0.0001482  -0.0000395   0.0010441  -0.0002620  -0.0009422
            7           8           9          10          11          12
    1   0.0001243  -0.0018349  -0.0002370  -0.0010739   0.0011805   0.0001467
    2   0.0000877  -0.0018430   0.0013762   0.0003641   0.0001887  -0.0010375
    3   0.0002386   0.0004716  -0.0000302   0.0001318  -0.0002558   0.0003181
           13          14          15          16          17          18
    1  -0.0001035   0.0002001  -0.0000210  -0.0003579   0.0003167  -0.0000814
    2  -0.0001199  -0.0001538  -0.0001456  -0.0004559   0.0000915   0.0002558
    3  -0.0001088  -0.0002035   0.0000031   0.0002477   0.0000469  -0.0001334
           19
    1  -0.0000287
    2  -0.0000201
    3   0.0000299
 Max gradient component =       1.922E-03
 RMS gradient           =       7.668E-04
 Gradient time:  CPU 130.29 s  wall 130.48 s
 Geometry Optimization Parameters
   NAtoms,    NIC,     NZ,  NCons,   NDum,   NFix, NCnnct, MaxDiis
       19     133       0       0       0       0       0       0

 Cartesian Hessian Update
 Hessian Updated using BFGS Update
**WARNING** Hereditary positive definiteness endangered


** GEOMETRY OPTIMIZATION IN DELOCALIZED INTERNAL COORDINATES **
   Searching for a Minimum

   Optimization Cycle:  17

                       Coordinates (Angstroms)
     ATOM                X               Y               Z
      1  O        -0.8541738372   -1.2335936954   -0.3650549069
      2  C        -1.9924776744   -0.8048741720   -0.0150317635
      3  O        -2.9801362536   -1.5627847455    0.2364999077
      4  C        -2.0572916993    0.7337626975    0.0679161091
      5  O        -3.0028579442    1.3828828579    0.3615352431
      6  C        -0.6117740283    1.1510089683   -0.3237955016
      7  O        -0.2037757203    2.2692643867   -0.3686673294
      8  C         0.1706894513   -0.1252790650   -0.6027141148
      9  C         1.3697465649   -0.3881250750    0.3053366562
     10  C         2.5353299952    0.5686035971   -0.0292745770
     11  O         3.6698940209    0.0043215543    0.6111779870
     12  O         1.7317978156   -1.7271795483    0.0773921673
     13  H         1.0737337995   -0.2384473902    1.3555332463
     14  H         2.3232085595    1.5838096122    0.3112186700
     15  H         2.7059469072    0.5844266302   -1.1117410677
     16  H         4.1441529955    0.6621478188    1.1273981013
     17  H         2.6355109527   -1.8400247440    0.4120605808
     18  H         0.4332298185   -0.2451030962   -1.6554893698
     19  H        -2.7882827295   -2.5191868803    0.1412101232
   Point Group: c1    Number of degrees of freedom:    51


   Energy is   -684.049329760

 Hessian Updated using BFGS Update
**WARNING** Hereditary positive definiteness endangered

 51 Hessian modes will be used to form the next step
  Hessian Eigenvalues:
    -0.001065    0.002959    0.004664    0.010363    0.011469    0.015745
     0.018304    0.022665    0.037744    0.038942    0.040994    0.045400
     0.050522    0.056052    0.060610    0.065115    0.073982    0.084802
     0.116117    0.137918    0.153376    0.159156    0.162685    0.165843
     0.172405    0.187657    0.205979    0.209955    0.228360    0.248876
     0.250344    0.252654    0.278324    0.287696    0.291253    0.306337
     0.319215    0.324352    0.325501    0.328963    0.341265    0.396289
     0.454032    0.467060    0.489786    0.506920    0.537990    0.540200
     0.898345    0.955571    0.971780
**WARNING** Hessian does not have the Desired Local Structure

 Minimum Search - Taking Simple RFO Step
 Searching for Lamda that Minimizes Along All modes
 Value Taken    Lamda =  -0.00124690
 Calculated Step too Large.  Step scaled by  0.117042
 Step Taken.  Stepsize is  0.300000

                             Maximum     Tolerance    Cnvgd?
         Gradient           0.001232      0.000300      NO
         Displacement       0.183499      0.001200      NO
         Energy change     -0.000081      0.000001      NO


 New Cartesian Coordinates Obtained by Inverse Iteration

 Displacement from previous Coordinates is:  0.229917
 ----------------------------------------------------------------
             Standard Nuclear Orientation (Angstroms)
    I     Atom           X                Y                Z
 ----------------------------------------------------------------
    1      O      -0.8531641207    -1.2320485198    -0.3708590585
    2      C      -1.9927654590    -0.8063664601    -0.0205895246
    3      O      -2.9792490462    -1.5669760837     0.2260210918
    4      C      -2.0596660787     0.7325360609     0.0679008422
    5      O      -3.0064615227     1.3793507428     0.3621075980
    6      C      -0.6136229388     1.1523427833    -0.3220164880
    7      O      -0.2070993916     2.2711776286    -0.3645331767
    8      C       0.1700447752    -0.1228671689    -0.6020628156
    9      C       1.3653802158    -0.3866119533     0.3114983199
   10      C       2.5316320316     0.5685643897    -0.0170361172
   11      O       3.6511523391    -0.0024160276     0.6437524270
   12      O       1.7247127208    -1.7270745188     0.0851143002
   13      H       1.0660249410    -0.2361909425     1.3604283769
   14      H       2.3168929679     1.5832830124     0.3241913651
   15      H       2.7089571663     0.5852994004    -1.0992172100
   16      H       4.2065791067     0.6734029894     1.0423259553
   17      H       2.6215522192    -1.8475407397     0.4346418424
   18      H       0.4371789221    -0.2394927555    -1.6539770410
   19      H      -2.7856078540    -2.5227421267     0.1278194744
 ----------------------------------------------------------------
 Molecular Point Group                 C1    NOp =  1
 Largest Abelian Subgroup              C1    NOp =  1
 Nuclear Repulsion Energy =   733.9026928562 hartrees
 There are       45 alpha and       45 beta electrons
 Applying Cartesian multipole field
    Component          Value
    ---------          -----
     (2,0,0)        1.00000E-11
     (0,2,0)        2.00000E-11
     (0,0,2)       -3.00000E-11
 Nucleus-field energy     =     0.0000000236 hartrees
 Requested basis set is 6-311++G(d,p)
 There are 107 shells and 313 basis functions
 A cutoff of  1.0D-11 yielded   4887 shell pairs
 There are     42361 function pairs (     45499 Cartesian)
 Smallest overlap matrix eigenvalue = 4.95E-06
 Guess MOs from SCF MO coefficient file
 Reading MOs from coefficient file
 Reading MOs from coefficient file
 A restricted hybrid HF-DFT SCF calculation will be
 performed using Pulay DIIS extrapolation
 Exchange:     0.2000 Hartree-Fock + 0.0800 Slater + 0.7200 B88
 Correlation:  0.1900 VWN1RPA + 0.8100 LYP
 Using SG-1 standard quadrature grid
 SCF converges when DIIS error is below 1.0E-08
 Geometry optimization detected.  Setting ReadMinima to 0
 Setting SaveMinima to 0
 ---------------------------------------
  Cycle       Energy         DIIS Error
 ---------------------------------------
    1    -684.0432571699      5.24E-04
    2    -684.0493697349      1.28E-04
    3    -684.0493779313      1.23E-04
    4    -684.0494901621      4.37E-05
    5    -684.0495051424      5.69E-06
    6    -684.0495058232      4.01E-06
    7    -684.0495057683      1.48E-06
    8    -684.0495057198      2.62E-07
    9    -684.0495057686      1.76E-07
   10    -684.0495057491      4.98E-08
   11    -684.0495057484      1.29E-08
   12    -684.0495057509      5.37E-09 Convergence criterion met
 ---------------------------------------
 SCF time:  CPU 320.27 s  wall 322.39 s
 SCF   energy in the final basis set = -684.0495057509
 Total energy in the final basis set = -684.0495057509

 --------------------------------------------------------------

                    Orbital Energies (a.u.)
 --------------------------------------------------------------

 Alpha MOs
 -- Occupied --
-19.451 -19.449 -19.376 -19.351 -19.283 -19.277 -10.591 -10.509
-10.491 -10.469 -10.415 -10.381  -1.416  -1.341  -1.307  -1.280
 -1.205  -1.171  -1.017  -0.984  -0.913  -0.880  -0.814  -0.799
 -0.776  -0.750  -0.721  -0.694  -0.684  -0.677  -0.663  -0.656
 -0.651  -0.640  -0.637  -0.607  -0.602  -0.583  -0.568  -0.543
 -0.516  -0.500  -0.463  -0.452  -0.429
 -- Virtual --
 -0.348  -0.255  -0.188  -0.164  -0.149  -0.138  -0.128  -0.120
 -0.099  -0.087  -0.080  -0.070  -0.062  -0.058  -0.052  -0.048
 -0.045  -0.036  -0.030  -0.025  -0.018  -0.012  -0.007  -0.003
 -0.001   0.008   0.010   0.014   0.019   0.025   0.027   0.031
  0.037   0.040   0.044   0.048   0.059   0.063   0.072   0.077
  0.079   0.083   0.090   0.099   0.106   0.113   0.114   0.123
  0.129   0.136   0.141   0.149   0.152   0.159   0.165   0.170
  0.178   0.180   0.190   0.194   0.200   0.203   0.205   0.215
  0.219   0.228   0.236   0.239   0.249   0.255   0.266   0.271
  0.283   0.294   0.307   0.314   0.336   0.353   0.362   0.368
  0.390   0.401   0.401   0.406   0.432   0.451   0.457   0.474
  0.485   0.508   0.535   0.540   0.542   0.552   0.561   0.579
  0.579   0.599   0.609   0.650   0.668   0.690   0.711   0.726
  0.758   0.783   0.801   0.837   0.843   0.861   0.878   0.889
  0.909   0.938   0.943   0.950   0.969   0.977   0.992   1.010
  1.012   1.022   1.030   1.040   1.043   1.057   1.081   1.089
  1.102   1.114   1.152   1.181   1.217   1.223   1.258   1.276
  1.281   1.310   1.335   1.339   1.350   1.371   1.385   1.402
  1.422   1.444   1.450   1.461   1.469   1.489   1.503   1.517
  1.529   1.546   1.566   1.592   1.604   1.609   1.631   1.655
  1.686   1.722   1.759   1.769   1.792   1.829   1.844   1.858
  1.888   1.908   1.926   1.944   1.948   1.959   2.038   2.053
  2.111   2.115   2.306   2.314   2.323   2.340   2.369   2.396
  2.414   2.428   2.460   2.491   2.545   2.553   2.590   2.603
  2.632   2.638   2.661   2.676   2.685   2.714   2.717   2.755
  2.787   2.792   2.803   2.848   2.889   2.913   2.943   2.947
  2.976   2.984   3.002   3.024   3.042   3.095   3.127   3.142
  3.201   3.203   3.224   3.258   3.271   3.348   3.370   3.485
  3.567   3.625   3.641   3.682   3.719   3.750   3.783   3.825
  3.861   3.867   3.893   4.003   4.023   4.092   4.731   4.776
  4.815   4.878   4.920   4.940   4.945   5.031   5.036   5.104
  5.234   5.287   5.354   5.488   5.532   5.548   5.620   5.680
 23.535  23.570  23.596  23.635  23.686  23.693  49.623  49.694
 49.767  49.778  49.791  49.858
 --------------------------------------------------------------

          Ground-State Mulliken Net Atomic Charges

     Atom                 Charge (a.u.)
  ----------------------------------------
      1 O                     0.011938
      2 C                     0.129539
      3 O                    -0.059798
      4 C                     0.327240
      5 O                    -0.101422
      6 C                    -0.192687
      7 O                    -0.128524
      8 C                     0.096645
      9 C                    -0.087552
     10 C                    -0.420173
     11 O                    -0.297083
     12 O                    -0.206064
     13 H                     0.218466
     14 H                     0.188080
     15 H                     0.211247
     16 H                     0.297587
     17 H                     0.309092
     18 H                     0.341022
     19 H                     0.362450
  ----------------------------------------
  Sum of atomic charges =     1.000000

 -----------------------------------------------------------------
                    Cartesian Multipole Moments
 -----------------------------------------------------------------
    Charge (ESU x 10^10)
                 4.8032
    Dipole Moment (Debye)
         X      -2.3246      Y      -2.8750      Z      -0.1646
       Tot       3.7009
    Quadrupole Moments (Debye-Ang)
        XX     -40.9924     XY      18.7637     YY     -59.8404
        XZ       5.2817     YZ      -0.0217     ZZ     -60.4235
    Octopole Moments (Debye-Ang^2)
       XXX      48.8266    XXY     -16.8457    XYY     -16.4904
       YYY     -41.3147    XXZ      12.0112    XYZ       5.2557
       YYZ       5.8741    XZZ       6.6250    YZZ       1.6870
       ZZZ      -4.8150
    Hexadecapole Moments (Debye-Ang^3)
      XXXX   -1597.1235   XXXY     194.7001   XXYY    -288.9466
      XYYY     112.7724   YYYY    -583.8172   XXXZ      71.2695
      XXYZ      15.1401   XYYZ       2.1981   YYYZ       8.2298
      XXZZ    -298.2592   XYZZ      10.2044   YYZZ    -124.9772
      XZZZ     -28.1305   YZZZ      14.2428   ZZZZ    -120.1198
 -----------------------------------------------------------------
 Calculating analytic gradient of the SCF energy
 Gradient of SCF Energy
            1           2           3           4           5           6
    1   0.0021235  -0.0008983   0.0004106  -0.0021813   0.0003798   0.0021193
    2   0.0015407  -0.0014961   0.0000168   0.0017945  -0.0004858   0.0000364
    3  -0.0004640  -0.0001356  -0.0000991   0.0012187  -0.0003103  -0.0010284
            7           8           9          10          11          12
    1   0.0001082  -0.0019496  -0.0002542  -0.0012441   0.0014672   0.0001849
    2   0.0001474  -0.0019963   0.0016059   0.0005519   0.0002114  -0.0010636
    3   0.0002810   0.0004129   0.0001268   0.0001269  -0.0005988   0.0003257
           13          14          15          16          17          18
    1  -0.0001295   0.0002809  -0.0001057  -0.0004636   0.0002962  -0.0001018
    2  -0.0001410  -0.0001987  -0.0001558  -0.0006252   0.0000417   0.0002427
    3  -0.0001267  -0.0003010  -0.0000471   0.0005829   0.0001240  -0.0001344
           19
    1  -0.0000425
    2  -0.0000266
    3   0.0000467
 Max gradient component =       2.181E-03
 RMS gradient           =       8.756E-04
 Gradient time:  CPU 130.06 s  wall 130.19 s
 Geometry Optimization Parameters
   NAtoms,    NIC,     NZ,  NCons,   NDum,   NFix, NCnnct, MaxDiis
       19     133       0       0       0       0       0       0

 Cartesian Hessian Update
 Hessian Updated using BFGS Update
**WARNING** Hereditary positive definiteness endangered


** GEOMETRY OPTIMIZATION IN DELOCALIZED INTERNAL COORDINATES **
   Searching for a Minimum

   Optimization Cycle:  18

                       Coordinates (Angstroms)
     ATOM                X               Y               Z
      1  O        -0.8531641207   -1.2320485198   -0.3708590585
      2  C        -1.9927654590   -0.8063664601   -0.0205895246
      3  O        -2.9792490462   -1.5669760837    0.2260210918
      4  C        -2.0596660787    0.7325360609    0.0679008422
      5  O        -3.0064615227    1.3793507428    0.3621075980
      6  C        -0.6136229388    1.1523427833   -0.3220164880
      7  O        -0.2070993916    2.2711776286   -0.3645331767
      8  C         0.1700447752   -0.1228671689   -0.6020628156
      9  C         1.3653802158   -0.3866119533    0.3114983199
     10  C         2.5316320316    0.5685643897   -0.0170361172
     11  O         3.6511523391   -0.0024160276    0.6437524270
     12  O         1.7247127208   -1.7270745188    0.0851143002
     13  H         1.0660249410   -0.2361909425    1.3604283769
     14  H         2.3168929679    1.5832830124    0.3241913651
     15  H         2.7089571663    0.5852994004   -1.0992172100
     16  H         4.2065791067    0.6734029894    1.0423259553
     17  H         2.6215522192   -1.8475407397    0.4346418424
     18  H         0.4371789221   -0.2394927555   -1.6539770410
     19  H        -2.7856078540   -2.5227421267    0.1278194744
   Point Group: c1    Number of degrees of freedom:    51


   Energy is   -684.049505751

 Hessian Updated using BFGS Update
**WARNING** Hereditary positive definiteness endangered

 51 Hessian modes will be used to form the next step
  Hessian Eigenvalues:
    -0.000918    0.002957    0.004491    0.010353    0.011156    0.015741
     0.018304    0.022663    0.037709    0.038940    0.041014    0.045195
     0.050521    0.056024    0.060575    0.065108    0.073963    0.084800
     0.116076    0.137917    0.153208    0.158991    0.161268    0.165701
     0.172393    0.187681    0.206005    0.209881    0.226812    0.248883
     0.250257    0.252610    0.278357    0.287748    0.291221    0.306453
     0.319214    0.324349    0.325364    0.328979    0.341006    0.396289
     0.453783    0.467107    0.489715    0.506745    0.537765    0.540203
     0.898037    0.955399    0.971675
**WARNING** Hessian does not have the Desired Local Structure

 Minimum Search - Taking Simple RFO Step
 Searching for Lamda that Minimizes Along All modes
 Value Taken    Lamda =  -0.00139766
 Calculated Step too Large.  Step scaled by  0.180637
 Step Taken.  Stepsize is  0.300000

                             Maximum     Tolerance    Cnvgd?
         Gradient           0.001343      0.000300      NO
         Displacement       0.187864      0.001200      NO
         Energy change     -0.000176      0.000001      NO


 New Cartesian Coordinates Obtained by Inverse Iteration

 Displacement from previous Coordinates is:  0.207374
 ----------------------------------------------------------------
             Standard Nuclear Orientation (Angstroms)
    I     Atom           X                Y                Z
 ----------------------------------------------------------------
    1      O      -0.8534633872    -1.2319164886    -0.3753580721
    2      C      -1.9927199832    -0.8064538527    -0.0233851321
    3      O      -2.9792079500    -1.5672693827     0.2216383752
    4      C      -2.0590165921     0.7324521773     0.0677617645
    5      O      -3.0053323794     1.3790950993     0.3638358981
    6      C      -0.6132471145     1.1524394737    -0.3235245383
    7      O      -0.2073111615     2.2713935695    -0.3672925115
    8      C       0.1704144510    -0.1227788896    -0.6034643325
    9      C       1.3624399114    -0.3886102659     0.3145724627
   10      C       2.5258888935     0.5709883528    -0.0020388024
   11      O       3.6294705294     0.0021709254     0.6858740330
   12      O       1.7240469134    -1.7281838903     0.0842455426
   13      H       1.0588027838    -0.2422878222     1.3626503673
   14      H       2.3004294162     1.5847775491     0.3367908223
   15      H       2.7165775226     0.5872847354    -1.0826230473
   16      H       4.2544270605     0.6776076561     0.9645914782
   17      H       2.6157826206    -1.8537891506     0.4441231244
   18      H       0.4403501421    -0.2383622446    -1.6546533645
   19      H      -2.7858606829    -2.5229278404     0.1217660941
 ----------------------------------------------------------------
 Molecular Point Group                 C1    NOp =  1
 Largest Abelian Subgroup              C1    NOp =  1
 Nuclear Repulsion Energy =   734.1139097400 hartrees
 There are       45 alpha and       45 beta electrons
 Applying Cartesian multipole field
    Component          Value
    ---------          -----
     (2,0,0)        1.00000E-11
     (0,2,0)        2.00000E-11
     (0,0,2)       -3.00000E-11
 Nucleus-field energy     =     0.0000000236 hartrees
 Requested basis set is 6-311++G(d,p)
 There are 107 shells and 313 basis functions
 A cutoff of  1.0D-11 yielded   4890 shell pairs
 There are     42383 function pairs (     45521 Cartesian)
 Smallest overlap matrix eigenvalue = 4.96E-06
 Guess MOs from SCF MO coefficient file
 Reading MOs from coefficient file
 Reading MOs from coefficient file
 A restricted hybrid HF-DFT SCF calculation will be
 performed using Pulay DIIS extrapolation
 Exchange:     0.2000 Hartree-Fock + 0.0800 Slater + 0.7200 B88
 Correlation:  0.1900 VWN1RPA + 0.8100 LYP
 Using SG-1 standard quadrature grid
 SCF converges when DIIS error is below 1.0E-08
 Geometry optimization detected.  Setting ReadMinima to 0
 Setting SaveMinima to 0
 ---------------------------------------
  Cycle       Energy         DIIS Error
 ---------------------------------------
    1    -684.0444256630      5.17E-04
    2    -684.0496877140      1.20E-04
    3    -684.0497019880      1.10E-04
    4    -684.0497894732      4.35E-05
    5    -684.0498042842      6.13E-06
    6    -684.0498048595      4.51E-06
    7    -684.0498048504      1.01E-06
    8    -684.0498049356      2.12E-07
    9    -684.0498049502      1.31E-07
   10    -684.0498049405      4.72E-08
   11    -684.0498049418      9.30E-09 Convergence criterion met
 ---------------------------------------
 SCF time:  CPU 300.01 s  wall 302.29 s
 SCF   energy in the final basis set = -684.0498049418
 Total energy in the final basis set = -684.0498049418

 --------------------------------------------------------------

                    Orbital Energies (a.u.)
 --------------------------------------------------------------

 Alpha MOs
 -- Occupied --
-19.451 -19.449 -19.376 -19.351 -19.283 -19.276 -10.591 -10.509
-10.491 -10.469 -10.416 -10.381  -1.416  -1.341  -1.307  -1.280
 -1.205  -1.171  -1.017  -0.984  -0.914  -0.881  -0.814  -0.798
 -0.776  -0.750  -0.722  -0.693  -0.685  -0.677  -0.663  -0.654
 -0.651  -0.640  -0.637  -0.608  -0.602  -0.581  -0.569  -0.543
 -0.517  -0.501  -0.463  -0.450  -0.430
 -- Virtual --
 -0.348  -0.255  -0.188  -0.163  -0.149  -0.138  -0.127  -0.120
 -0.099  -0.087  -0.079  -0.071  -0.062  -0.057  -0.051  -0.048
 -0.045  -0.036  -0.030  -0.025  -0.018  -0.013  -0.007  -0.003
 -0.000   0.008   0.011   0.015   0.018   0.025   0.028   0.031
  0.037   0.039   0.045   0.047   0.058   0.063   0.072   0.077
  0.079   0.083   0.090   0.099   0.106   0.113   0.115   0.123
  0.129   0.136   0.141   0.149   0.153   0.160   0.165   0.171
  0.179   0.179   0.190   0.194   0.201   0.203   0.204   0.215
  0.220   0.226   0.235   0.243   0.251   0.256   0.265   0.271
  0.283   0.294   0.308   0.315   0.336   0.353   0.362   0.366
  0.389   0.400   0.404   0.409   0.431   0.450   0.460   0.475
  0.485   0.508   0.536   0.541   0.543   0.552   0.559   0.579
  0.585   0.600   0.610   0.649   0.669   0.690   0.709   0.725
  0.757   0.783   0.800   0.839   0.843   0.863   0.878   0.889
  0.909   0.939   0.944   0.951   0.969   0.977   0.993   1.011
  1.012   1.022   1.029   1.040   1.044   1.056   1.081   1.091
  1.102   1.114   1.153   1.181   1.222   1.224   1.258   1.277
  1.282   1.308   1.331   1.338   1.353   1.372   1.386   1.406
  1.424   1.444   1.450   1.462   1.470   1.489   1.503   1.515
  1.525   1.544   1.565   1.591   1.604   1.609   1.628   1.655
  1.685   1.722   1.756   1.771   1.790   1.827   1.845   1.857
  1.887   1.909   1.926   1.943   1.952   1.960   2.036   2.056
  2.110   2.127   2.304   2.314   2.321   2.340   2.375   2.397
  2.415   2.428   2.454   2.488   2.542   2.552   2.591   2.601
  2.632   2.637   2.660   2.675   2.685   2.707   2.717   2.756
  2.788   2.793   2.803   2.850   2.888   2.913   2.943   2.957
  2.981   2.984   3.001   3.024   3.042   3.097   3.128   3.145
  3.202   3.205   3.225   3.258   3.269   3.348   3.370   3.485
  3.567   3.625   3.639   3.683   3.717   3.755   3.785   3.826
  3.861   3.867   3.894   4.003   4.025   4.098   4.731   4.776
  4.816   4.879   4.918   4.935   4.945   5.031   5.036   5.104
  5.237   5.287   5.354   5.489   5.534   5.549   5.620   5.680
 23.535  23.570  23.596  23.635  23.685  23.694  49.623  49.694
 49.767  49.779  49.792  49.858
 --------------------------------------------------------------

          Ground-State Mulliken Net Atomic Charges

     Atom                 Charge (a.u.)
  ----------------------------------------
      1 O                     0.010860
      2 C                     0.130497
      3 O                    -0.059952
      4 C                     0.322771
      5 O                    -0.101220
      6 C                    -0.184200
      7 O                    -0.128692
      8 C                     0.096587
      9 C                    -0.083884
     10 C                    -0.425302
     11 O                    -0.295287
     12 O                    -0.204728
     13 H                     0.218345
     14 H                     0.188302
     15 H                     0.207795
     16 H                     0.296607
     17 H                     0.307615
     18 H                     0.341477
     19 H                     0.362407
  ----------------------------------------
  Sum of atomic charges =     1.000000

 -----------------------------------------------------------------
                    Cartesian Multipole Moments
 -----------------------------------------------------------------
    Charge (ESU x 10^10)
                 4.8032
    Dipole Moment (Debye)
         X      -2.2172      Y      -2.8985      Z      -0.3711
       Tot       3.6681
    Quadrupole Moments (Debye-Ang)
        XX     -39.8793     XY      18.7969     YY     -59.7924
        XZ       4.5023     YZ      -0.1782     ZZ     -60.9302
    Octopole Moments (Debye-Ang^2)
       XXX      56.7001    XXY     -16.2499    XYY     -16.2382
       YYY     -41.5132    XXZ       8.6650    XYZ       4.5892
       YYZ       5.6635    XZZ       4.7868    YZZ       1.3287
       ZZZ      -6.2196
    Hexadecapole Moments (Debye-Ang^3)
      XXXX   -1547.1918   XXXY     198.8638   XXYY    -287.3809
      XYYY     112.1125   YYYY    -583.9291   XXXZ      57.7319
      XXYZ      13.2173   XYYZ       1.4888   YYYZ       7.9060
      XXZZ    -305.2113   XYZZ       8.8379   YYZZ    -125.4376
      XZZZ     -34.0736   YZZZ      13.4865   ZZZZ    -123.0265
 -----------------------------------------------------------------
 Calculating analytic gradient of the SCF energy
 Gradient of SCF Energy
            1           2           3           4           5           6
    1   0.0020475  -0.0010604   0.0005510  -0.0022129   0.0003645   0.0022207
    2   0.0014302  -0.0015951   0.0000870   0.0018245  -0.0004736  -0.0000122
    3  -0.0004371  -0.0000846  -0.0001586   0.0012532  -0.0003137  -0.0010521
            7           8           9          10          11          12
    1   0.0001417  -0.0019817  -0.0001434  -0.0011673   0.0013705   0.0004340
    2   0.0001576  -0.0018299   0.0017401   0.0006870  -0.0001324  -0.0011813
    3   0.0003127   0.0001861   0.0003719   0.0000985  -0.0009514   0.0003726
           13          14          15          16          17          18
    1  -0.0000873   0.0002717  -0.0002203  -0.0005953   0.0002320  -0.0001195
    2  -0.0000698  -0.0001834  -0.0001539  -0.0004190  -0.0001068   0.0002622
    3  -0.0001832  -0.0002836  -0.0001180   0.0008904   0.0001485  -0.0001118
           19
    1  -0.0000455
    2  -0.0000313
    3   0.0000606
 Max gradient component =       2.221E-03
 RMS gradient           =       8.941E-04
 Gradient time:  CPU 130.35 s  wall 130.90 s
 Geometry Optimization Parameters
   NAtoms,    NIC,     NZ,  NCons,   NDum,   NFix, NCnnct, MaxDiis
       19     133       0       0       0       0       0       0

 Cartesian Hessian Update
 Hessian Updated using BFGS Update
**WARNING** Hereditary positive definiteness endangered


** GEOMETRY OPTIMIZATION IN DELOCALIZED INTERNAL COORDINATES **
   Searching for a Minimum

   Optimization Cycle:  19

                       Coordinates (Angstroms)
     ATOM                X               Y               Z
      1  O        -0.8534633872   -1.2319164886   -0.3753580721
      2  C        -1.9927199832   -0.8064538527   -0.0233851321
      3  O        -2.9792079500   -1.5672693827    0.2216383752
      4  C        -2.0590165921    0.7324521773    0.0677617645
      5  O        -3.0053323794    1.3790950993    0.3638358981
      6  C        -0.6132471145    1.1524394737   -0.3235245383
      7  O        -0.2073111615    2.2713935695   -0.3672925115
      8  C         0.1704144510   -0.1227788896   -0.6034643325
      9  C         1.3624399114   -0.3886102659    0.3145724627
     10  C         2.5258888935    0.5709883528   -0.0020388024
     11  O         3.6294705294    0.0021709254    0.6858740330
     12  O         1.7240469134   -1.7281838903    0.0842455426
     13  H         1.0588027838   -0.2422878222    1.3626503673
     14  H         2.3004294162    1.5847775491    0.3367908223
     15  H         2.7165775226    0.5872847354   -1.0826230473
     16  H         4.2544270605    0.6776076561    0.9645914782
     17  H         2.6157826206   -1.8537891506    0.4441231244
     18  H         0.4403501421   -0.2383622446   -1.6546533645
     19  H        -2.7858606829   -2.5229278404    0.1217660941
   Point Group: c1    Number of degrees of freedom:    51


   Energy is   -684.049804942

 Hessian Updated using BFGS Update
**WARNING** Hereditary positive definiteness endangered

 51 Hessian modes will be used to form the next step
  Hessian Eigenvalues:
    -0.000722    0.002957    0.004499    0.010350    0.011090    0.015733
     0.018305    0.022661    0.037707    0.038917    0.041020    0.044868
     0.050302    0.055913    0.060559    0.064929    0.073927    0.084724
     0.115725    0.137918    0.152328    0.158846    0.161291    0.165690
     0.172366    0.186631    0.206117    0.209851    0.224692    0.248962
     0.250252    0.252666    0.278441    0.287931    0.290140    0.306717
     0.319166    0.324325    0.325495    0.329017    0.343506    0.396287
     0.453105    0.466682    0.489897    0.506773    0.538457    0.540234
     0.897724    0.955604    0.971602
**WARNING** Hessian does not have the Desired Local Structure

 Minimum Search - Taking Simple RFO Step
 Searching for Lamda that Minimizes Along All modes
 Value Taken    Lamda =  -0.00151002
 Calculated Step too Large.  Step scaled by  0.222444
 Step Taken.  Stepsize is  0.300000

                             Maximum     Tolerance    Cnvgd?
         Gradient           0.001479      0.000300      NO
         Displacement       0.185516      0.001200      NO
         Energy change     -0.000299      0.000001      NO


 New Cartesian Coordinates Obtained by Inverse Iteration

 Displacement from previous Coordinates is:  0.207821
 ----------------------------------------------------------------
             Standard Nuclear Orientation (Angstroms)
    I     Atom           X                Y                Z
 ----------------------------------------------------------------
    1      O      -0.8525969258    -1.2313456284    -0.3782693793
    2      C      -1.9920110798    -0.8070126950    -0.0254296521
    3      O      -2.9780056862    -1.5686316061     0.2186981760
    4      C      -2.0597416772     0.7313079551     0.0664356985
    5      O      -3.0067349898     1.3768719420     0.3630744617
    6      C      -0.6155060828     1.1536351613    -0.3257780651
    7      O      -0.2129093553     2.2735963529    -0.3736303578
    8      C       0.1711266921    -0.1204864360    -0.6036905666
    9      C       1.3595460637    -0.3881986048     0.3185765797
   10      C       2.5216363911     0.5748881781     0.0144177585
   11      O       3.6093833136     0.0104329636     0.7295509145
   12      O       1.7226431797    -1.7262117400     0.0828490131
   13      H       1.0514547024    -0.2469939803     1.3660257072
   14      H       2.2860513787     1.5889226875     0.3476614239
   15      H       2.7274323097     0.5880646823    -1.0639496960
   16      H       4.2990380463     0.6620852846     0.8868349509
   17      H       2.6115314054    -1.8550113904     0.4480215152
   18      H       0.4442193409    -0.2361999607    -1.6539487010
   19      H      -2.7840860326    -2.5240834546     0.1180603801
 ----------------------------------------------------------------
 Molecular Point Group                 C1    NOp =  1
 Largest Abelian Subgroup              C1    NOp =  1
 Nuclear Repulsion Energy =   734.2775413217 hartrees
 There are       45 alpha and       45 beta electrons
 Applying Cartesian multipole field
    Component          Value
    ---------          -----
     (2,0,0)        1.00000E-11
     (0,2,0)        2.00000E-11
     (0,0,2)       -3.00000E-11
 Nucleus-field energy     =     0.0000000235 hartrees
 Requested basis set is 6-311++G(d,p)
 There are 107 shells and 313 basis functions
 A cutoff of  1.0D-11 yielded   4889 shell pairs
 There are     42376 function pairs (     45514 Cartesian)
 Smallest overlap matrix eigenvalue = 4.96E-06
 Guess MOs from SCF MO coefficient file
 Reading MOs from coefficient file
 Reading MOs from coefficient file
 A restricted hybrid HF-DFT SCF calculation will be
 performed using Pulay DIIS extrapolation
 Exchange:     0.2000 Hartree-Fock + 0.0800 Slater + 0.7200 B88
 Correlation:  0.1900 VWN1RPA + 0.8100 LYP
 Using SG-1 standard quadrature grid
 SCF converges when DIIS error is below 1.0E-08
 Geometry optimization detected.  Setting ReadMinima to 0
 Setting SaveMinima to 0
 ---------------------------------------
  Cycle       Energy         DIIS Error
 ---------------------------------------
    1    -684.0440968808      5.23E-04
    2    -684.0500259938      1.16E-04
    3    -684.0500454339      1.04E-04
    4    -684.0501209847      4.41E-05
    5    -684.0501359714      9.04E-06
    6    -684.0501368242      4.76E-06
    7    -684.0501370398      1.19E-06
    8    -684.0501369877      4.06E-07
    9    -684.0501370440      2.14E-07
   10    -684.0501370289      3.27E-08
   11    -684.0501370285      1.09E-08
   12    -684.0501370299      5.24E-09 Convergence criterion met
 ---------------------------------------
 SCF time:  CPU 322.18 s  wall 324.38 s
 SCF   energy in the final basis set = -684.0501370299
 Total energy in the final basis set = -684.0501370299

 --------------------------------------------------------------

                    Orbital Energies (a.u.)
 --------------------------------------------------------------

 Alpha MOs
 -- Occupied --
-19.451 -19.449 -19.376 -19.351 -19.283 -19.276 -10.591 -10.509
-10.491 -10.469 -10.416 -10.380  -1.416  -1.341  -1.307  -1.280
 -1.205  -1.171  -1.017  -0.984  -0.914  -0.881  -0.814  -0.798
 -0.776  -0.750  -0.722  -0.693  -0.686  -0.677  -0.662  -0.653
 -0.651  -0.639  -0.636  -0.610  -0.602  -0.579  -0.570  -0.543
 -0.517  -0.502  -0.463  -0.448  -0.431
 -- Virtual --
 -0.348  -0.255  -0.188  -0.163  -0.149  -0.137  -0.126  -0.120
 -0.099  -0.087  -0.079  -0.071  -0.062  -0.057  -0.051  -0.048
 -0.044  -0.036  -0.029  -0.025  -0.018  -0.012  -0.006  -0.003
  0.000   0.008   0.011   0.015   0.018   0.025   0.028   0.032
  0.036   0.038   0.045   0.047   0.058   0.064   0.073   0.077
  0.079   0.084   0.090   0.097   0.107   0.113   0.115   0.123
  0.129   0.136   0.142   0.148   0.153   0.160   0.165   0.173
  0.179   0.180   0.191   0.194   0.201   0.203   0.204   0.216
  0.219   0.224   0.235   0.245   0.251   0.256   0.267   0.271
  0.284   0.294   0.307   0.317   0.337   0.352   0.361   0.366
  0.388   0.399   0.404   0.417   0.430   0.447   0.463   0.477
  0.484   0.508   0.537   0.541   0.544   0.552   0.557   0.579
  0.593   0.601   0.611   0.646   0.669   0.691   0.709   0.725
  0.757   0.782   0.800   0.839   0.843   0.866   0.881   0.889
  0.909   0.941   0.945   0.952   0.970   0.978   0.993   1.011
  1.012   1.022   1.029   1.040   1.045   1.058   1.081   1.091
  1.102   1.115   1.154   1.181   1.225   1.228   1.258   1.278
  1.281   1.300   1.330   1.339   1.357   1.373   1.385   1.411
  1.425   1.443   1.449   1.463   1.470   1.489   1.501   1.512
  1.521   1.542   1.564   1.588   1.604   1.608   1.626   1.655
  1.685   1.722   1.752   1.771   1.790   1.825   1.846   1.856
  1.886   1.909   1.926   1.943   1.956   1.962   2.034   2.059
  2.110   2.139   2.303   2.314   2.320   2.340   2.376   2.405
  2.418   2.427   2.449   2.487   2.535   2.551   2.593   2.601
  2.632   2.636   2.661   2.676   2.682   2.698   2.718   2.757
  2.788   2.795   2.804   2.851   2.886   2.913   2.943   2.961
  2.985   2.986   3.003   3.027   3.042   3.098   3.129   3.148
  3.202   3.207   3.225   3.257   3.268   3.349   3.370   3.485
  3.567   3.625   3.639   3.683   3.715   3.757   3.787   3.826
  3.860   3.867   3.894   4.003   4.026   4.104   4.731   4.777
  4.816   4.879   4.915   4.934   4.945   5.031   5.036   5.104
  5.238   5.286   5.354   5.489   5.536   5.549   5.620   5.680
 23.535  23.570  23.596  23.636  23.685  23.695  49.623  49.694
 49.767  49.780  49.793  49.858
 --------------------------------------------------------------

          Ground-State Mulliken Net Atomic Charges

     Atom                 Charge (a.u.)
  ----------------------------------------
      1 O                     0.009456
      2 C                     0.131049
      3 O                    -0.060128
      4 C                     0.319599
      5 O                    -0.101068
      6 C                    -0.178297
      7 O                    -0.128697
      8 C                     0.100705
      9 C                    -0.095341
     10 C                    -0.419556
     11 O                    -0.291391
     12 O                    -0.203551
     13 H                     0.218695
     14 H                     0.189375
     15 H                     0.204657
     16 H                     0.294873
     17 H                     0.305522
     18 H                     0.341781
     19 H                     0.362317
  ----------------------------------------
  Sum of atomic charges =     1.000000

 -----------------------------------------------------------------
                    Cartesian Multipole Moments
 -----------------------------------------------------------------
    Charge (ESU x 10^10)
                 4.8032
    Dipole Moment (Debye)
         X      -2.1008      Y      -2.9573      Z      -0.5827
       Tot       3.6740
    Quadrupole Moments (Debye-Ang)
        XX     -38.8320     XY      18.6386     YY     -59.8231
        XZ       3.6343     YZ      -0.3609     ZZ     -61.4177
    Octopole Moments (Debye-Ang^2)
       XXX      64.5061    XXY     -16.5882    XYY     -16.2542
       YYY     -41.9207    XXZ       4.9759    XYZ       3.7701
       YYZ       5.3930    XZZ       3.0181    YZZ       0.8929
       ZZZ      -7.5622
    Hexadecapole Moments (Debye-Ang^3)
      XXXX   -1500.5699   XXXY     198.4685   XXYY    -287.4434
      XYYY     111.3220   YYYY    -583.9587   XXXZ      42.0821
      XXYZ      10.4920   XYYZ       0.1543   YYYZ       7.9138
      XXZZ    -312.2912   XYZZ       7.2871   YYZZ    -125.9841
      XZZZ     -39.9850   YZZZ      12.9613   ZZZZ    -125.9753
 -----------------------------------------------------------------
 Calculating analytic gradient of the SCF energy
 Gradient of SCF Energy
            1           2           3           4           5           6
    1   0.0019148  -0.0011290   0.0006166  -0.0019896   0.0003253   0.0020416
    2   0.0012420  -0.0015200   0.0001478   0.0016700  -0.0004319  -0.0000480
    3  -0.0004069  -0.0000372  -0.0001824   0.0011511  -0.0003020  -0.0009144
            7           8           9          10          11          12
    1   0.0001059  -0.0018071   0.0000180  -0.0009746   0.0012719   0.0004259
    2   0.0001742  -0.0016948   0.0016718   0.0006551  -0.0001953  -0.0009513
    3   0.0002916   0.0000299   0.0005284   0.0001008  -0.0010898   0.0003453
           13          14          15          16          17          18
    1  -0.0000500   0.0002409  -0.0002932  -0.0006708   0.0001104  -0.0001099
    2  -0.0000480  -0.0001451  -0.0001002  -0.0004217  -0.0001941   0.0002205
    3  -0.0001807  -0.0002465  -0.0002297   0.0010114   0.0001623  -0.0000959
           19
    1  -0.0000471
    2  -0.0000311
    3   0.0000646
 Max gradient component =       2.042E-03
 RMS gradient           =       8.353E-04
 Gradient time:  CPU 130.82 s  wall 130.87 s
 Geometry Optimization Parameters
   NAtoms,    NIC,     NZ,  NCons,   NDum,   NFix, NCnnct, MaxDiis
       19     133       0       0       0       0       0       0

 Cartesian Hessian Update
 Hessian Updated using BFGS Update
**WARNING** Hereditary positive definiteness endangered


** GEOMETRY OPTIMIZATION IN DELOCALIZED INTERNAL COORDINATES **
   Searching for a Minimum

   Optimization Cycle:  20

                       Coordinates (Angstroms)
     ATOM                X               Y               Z
      1  O        -0.8525969258   -1.2313456284   -0.3782693793
      2  C        -1.9920110798   -0.8070126950   -0.0254296521
      3  O        -2.9780056862   -1.5686316061    0.2186981760
      4  C        -2.0597416772    0.7313079551    0.0664356985
      5  O        -3.0067349898    1.3768719420    0.3630744617
      6  C        -0.6155060828    1.1536351613   -0.3257780651
      7  O        -0.2129093553    2.2735963529   -0.3736303578
      8  C         0.1711266921   -0.1204864360   -0.6036905666
      9  C         1.3595460637   -0.3881986048    0.3185765797
     10  C         2.5216363911    0.5748881781    0.0144177585
     11  O         3.6093833136    0.0104329636    0.7295509145
     12  O         1.7226431797   -1.7262117400    0.0828490131
     13  H         1.0514547024   -0.2469939803    1.3660257072
     14  H         2.2860513787    1.5889226875    0.3476614239
     15  H         2.7274323097    0.5880646823   -1.0639496960
     16  H         4.2990380463    0.6620852846    0.8868349509
     17  H         2.6115314054   -1.8550113904    0.4480215152
     18  H         0.4442193409   -0.2361999607   -1.6539487010
     19  H        -2.7840860326   -2.5240834546    0.1180603801
   Point Group: c1    Number of degrees of freedom:    51


   Energy is   -684.050137030

 Hessian Updated using BFGS Update
**WARNING** Hereditary positive definiteness endangered

 51 Hessian modes will be used to form the next step
  Hessian Eigenvalues:
    -0.000191    0.002943    0.003141    0.009555    0.010374    0.015714
     0.018304    0.022659    0.036786    0.038746    0.040533    0.042766
     0.050012    0.055720    0.060463    0.064429    0.073357    0.084692
     0.112575    0.137855    0.140205    0.153089    0.158968    0.162831
     0.172348    0.185384    0.200551    0.210461    0.216182    0.248813
     0.249837    0.252752    0.277783    0.288056    0.290250    0.304184
     0.319050    0.323937    0.325493    0.328842    0.338552    0.396269
     0.451692    0.462510    0.490081    0.503579    0.536864    0.540070
     0.896668    0.955860    0.971387
**WARNING** Hessian does not have the Desired Local Structure

 Minimum Search - Taking Simple RFO Step
 Searching for Lamda that Minimizes Along All modes
 Value Taken    Lamda =  -0.00129832
 Calculated Step too Large.  Step scaled by  0.283948
 Step Taken.  Stepsize is  0.300000

                             Maximum     Tolerance    Cnvgd?
         Gradient           0.001460      0.000300      NO
         Displacement       0.184348      0.001200      NO
         Energy change     -0.000332      0.000001      NO


 New Cartesian Coordinates Obtained by Inverse Iteration

 Displacement from previous Coordinates is:  0.210145
 ----------------------------------------------------------------
             Standard Nuclear Orientation (Angstroms)
    I     Atom           X                Y                Z
 ----------------------------------------------------------------
    1      O      -0.8556924823    -1.2329182566    -0.3796668107
    2      C      -1.9928495069    -0.8049139578    -0.0245707307
    3      O      -2.9808476200    -1.5633965816     0.2217594769
    4      C      -2.0565153933     0.7331527203     0.0652517792
    5      O      -3.0010244559     1.3815228262     0.3641723327
    6      C      -0.6129695472     1.1519513519    -0.3310239024
    7      O      -0.2095631832     2.2712313649    -0.3859123867
    8      C       0.1719858422    -0.1241813262    -0.6057371736
    9      C       1.3576563232    -0.3955654101     0.3189037830
   10      C       2.5128772240     0.5800908657     0.0343379977
   11      O       3.5882397713     0.0331442314     0.7803779931
   12      O       1.7331315469    -1.7282208740     0.0715734345
   13      H       1.0431772400    -0.2665989131     1.3660718356
   14      H       2.2576477454     1.5934397975     0.3566781283
   15      H       2.7412763803     0.5882925728    -1.0393813895
   16      H       4.3261126593     0.6500601145     0.8221988643
   17      H       2.6238109492    -1.8503778000     0.4346907201
   18      H       0.4459135784    -0.2416303841    -1.6554510710
   19      H      -2.7898960775    -2.5194526307     0.1212372807
 ----------------------------------------------------------------
 Molecular Point Group                 C1    NOp =  1
 Largest Abelian Subgroup              C1    NOp =  1
 Nuclear Repulsion Energy =   734.3215677817 hartrees
 There are       45 alpha and       45 beta electrons
 Applying Cartesian multipole field
    Component          Value
    ---------          -----
     (2,0,0)        1.00000E-11
     (0,2,0)        2.00000E-11
     (0,0,2)       -3.00000E-11
 Nucleus-field energy     =     0.0000000234 hartrees
 Requested basis set is 6-311++G(d,p)
 There are 107 shells and 313 basis functions
 A cutoff of  1.0D-11 yielded   4885 shell pairs
 There are     42366 function pairs (     45504 Cartesian)
 Smallest overlap matrix eigenvalue = 4.95E-06
 Guess MOs from SCF MO coefficient file
 Reading MOs from coefficient file
 Reading MOs from coefficient file
 A restricted hybrid HF-DFT SCF calculation will be
 performed using Pulay DIIS extrapolation
 Exchange:     0.2000 Hartree-Fock + 0.0800 Slater + 0.7200 B88
 Correlation:  0.1900 VWN1RPA + 0.8100 LYP
 Using SG-1 standard quadrature grid
 SCF converges when DIIS error is below 1.0E-08
 Geometry optimization detected.  Setting ReadMinima to 0
 Setting SaveMinima to 0
 ---------------------------------------
  Cycle       Energy         DIIS Error
 ---------------------------------------
    1    -684.0463044985      5.43E-04
    2    -684.0503916686      1.05E-04
    3    -684.0504200852      8.48E-05
    4    -684.0504658092      4.33E-05
    5    -684.0504803801      7.48E-06
    6    -684.0504809787      4.67E-06
    7    -684.0504811123      9.22E-07
    8    -684.0504810539      4.19E-07
    9    -684.0504810484      1.62E-07
   10    -684.0504810404      2.97E-08
   11    -684.0504810332      9.31E-09 Convergence criterion met
 ---------------------------------------
 SCF time:  CPU 305.01 s  wall 306.95 s
 SCF   energy in the final basis set = -684.0504810332
 Total energy in the final basis set = -684.0504810332

 --------------------------------------------------------------

                    Orbital Energies (a.u.)
 --------------------------------------------------------------

 Alpha MOs
 -- Occupied --
-19.451 -19.449 -19.376 -19.351 -19.283 -19.276 -10.591 -10.509
-10.491 -10.470 -10.416 -10.380  -1.416  -1.341  -1.307  -1.280
 -1.205  -1.171  -1.017  -0.985  -0.914  -0.881  -0.814  -0.797
 -0.777  -0.750  -0.722  -0.693  -0.686  -0.677  -0.662  -0.652
 -0.650  -0.639  -0.636  -0.612  -0.603  -0.578  -0.571  -0.543
 -0.518  -0.503  -0.463  -0.446  -0.432
 -- Virtual --
 -0.348  -0.255  -0.188  -0.164  -0.149  -0.137  -0.125  -0.121
 -0.100  -0.087  -0.078  -0.071  -0.061  -0.057  -0.051  -0.048
 -0.044  -0.036  -0.029  -0.025  -0.018  -0.012  -0.005  -0.003
  0.001   0.008   0.012   0.015   0.018   0.025   0.028   0.032
  0.036   0.038   0.046   0.047   0.058   0.064   0.073   0.077
  0.080   0.083   0.090   0.096   0.108   0.113   0.114   0.123
  0.129   0.136   0.143   0.147   0.153   0.160   0.164   0.174
  0.179   0.181   0.191   0.194   0.200   0.203   0.204   0.216
  0.218   0.224   0.234   0.245   0.250   0.256   0.269   0.273
  0.286   0.294   0.306   0.318   0.339   0.352   0.358   0.366
  0.387   0.398   0.404   0.426   0.429   0.444   0.463   0.480
  0.483   0.507   0.536   0.542   0.546   0.551   0.556   0.579
  0.595   0.602   0.613   0.644   0.669   0.692   0.709   0.726
  0.756   0.782   0.800   0.837   0.844   0.869   0.885   0.889
  0.909   0.943   0.947   0.955   0.970   0.979   0.995   1.009
  1.014   1.022   1.029   1.040   1.046   1.061   1.079   1.091
  1.102   1.116   1.153   1.179   1.226   1.232   1.259   1.276
  1.280   1.291   1.330   1.339   1.359   1.373   1.385   1.414
  1.426   1.442   1.449   1.463   1.470   1.488   1.496   1.510
  1.518   1.539   1.563   1.586   1.605   1.609   1.623   1.655
  1.684   1.721   1.748   1.767   1.792   1.824   1.846   1.856
  1.886   1.910   1.928   1.942   1.956   1.967   2.031   2.060
  2.112   2.147   2.302   2.314   2.321   2.340   2.374   2.410
  2.421   2.432   2.446   2.484   2.524   2.550   2.596   2.601
  2.630   2.636   2.662   2.673   2.676   2.696   2.719   2.758
  2.789   2.796   2.806   2.849   2.885   2.914   2.943   2.961
  2.987   2.990   3.007   3.029   3.042   3.097   3.131   3.149
  3.202   3.208   3.224   3.256   3.268   3.348   3.369   3.485
  3.567   3.625   3.643   3.682   3.712   3.756   3.789   3.826
  3.859   3.868   3.895   4.003   4.026   4.106   4.732   4.777
  4.815   4.879   4.914   4.934   4.946   5.031   5.035   5.103
  5.240   5.285   5.354   5.490   5.534   5.547   5.620   5.679
 23.535  23.570  23.596  23.636  23.685  23.696  49.622  49.694
 49.766  49.781  49.794  49.858
 --------------------------------------------------------------

          Ground-State Mulliken Net Atomic Charges

     Atom                 Charge (a.u.)
  ----------------------------------------
      1 O                     0.007997
      2 C                     0.130667
      3 O                    -0.059864
      4 C                     0.318751
      5 O                    -0.100810
      6 C                    -0.176660
      7 O                    -0.127696
      8 C                     0.108359
      9 C                    -0.127831
     10 C                    -0.398860
     11 O                    -0.286088
     12 O                    -0.202311
     13 H                     0.219955
     14 H                     0.190615
     15 H                     0.203519
     16 H                     0.292584
     17 H                     0.303169
     18 H                     0.342274
     19 H                     0.362233
  ----------------------------------------
  Sum of atomic charges =     1.000000

 -----------------------------------------------------------------
                    Cartesian Multipole Moments
 -----------------------------------------------------------------
    Charge (ESU x 10^10)
                 4.8032
    Dipole Moment (Debye)
         X      -2.0442      Y      -3.0248      Z      -0.7889
       Tot       3.7350
    Quadrupole Moments (Debye-Ang)
        XX     -37.9658     XY      18.3585     YY     -59.9598
        XZ       2.7081     YZ      -0.5411     ZZ     -61.8889
    Octopole Moments (Debye-Ang^2)
       XXX      69.8357    XXY     -17.8795    XYY     -16.5571
       YYY     -41.8738    XXZ       1.1235    XYZ       3.1099
       YYZ       5.1710    XZZ       1.2288    YZZ       0.4662
       ZZZ      -8.8345
    Hexadecapole Moments (Debye-Ang^3)
      XXXX   -1462.1920   XXXY     194.5636   XXYY    -287.3973
      XYYY     110.5448   YYYY    -585.2540   XXXZ      25.1576
      XXYZ       7.4633   XYYZ      -1.5142   YYYZ       7.6617
      XXZZ    -319.0757   XYZZ       5.9252   YYZZ    -126.7208
      XZZZ     -45.2783   YZZZ      12.2325   ZZZZ    -129.4845
 -----------------------------------------------------------------
 Calculating analytic gradient of the SCF energy
 Gradient of SCF Energy
            1           2           3           4           5           6
    1   0.0014739  -0.0008549   0.0005304  -0.0017656   0.0002482   0.0018700
    2   0.0011351  -0.0013083   0.0000970   0.0014661  -0.0003514  -0.0000819
    3  -0.0003099  -0.0000022  -0.0001822   0.0009777  -0.0002423  -0.0008368
            7           8           9          10          11          12
    1   0.0002098  -0.0018519  -0.0001522  -0.0007795   0.0006460   0.0007095
    2   0.0001104  -0.0013070   0.0014376   0.0005928  -0.0007154  -0.0012172
    3   0.0002760  -0.0001576   0.0005199   0.0002510  -0.0010841   0.0003425
           13          14          15          16          17          18
    1  -0.0000044   0.0001547  -0.0001834  -0.0002705   0.0001561  -0.0001064
    2   0.0000889  -0.0000763  -0.0001731   0.0002471  -0.0001986   0.0002840
    3  -0.0002221  -0.0002277  -0.0000229   0.0007996   0.0001090  -0.0000438
           19
    1  -0.0000297
    2  -0.0000297
    3   0.0000559
 Max gradient component =       1.870E-03
 RMS gradient           =       7.378E-04
 Gradient time:  CPU 131.64 s  wall 132.05 s
 Geometry Optimization Parameters
   NAtoms,    NIC,     NZ,  NCons,   NDum,   NFix, NCnnct, MaxDiis
       19     133       0       0       0       0       0       0

 Cartesian Hessian Update
 Hessian Updated using BFGS Update


** GEOMETRY OPTIMIZATION IN DELOCALIZED INTERNAL COORDINATES **
   Searching for a Minimum

   Optimization Cycle:  21

                       Coordinates (Angstroms)
     ATOM                X               Y               Z
      1  O        -0.8556924823   -1.2329182566   -0.3796668107
      2  C        -1.9928495069   -0.8049139578   -0.0245707307
      3  O        -2.9808476200   -1.5633965816    0.2217594769
      4  C        -2.0565153933    0.7331527203    0.0652517792
      5  O        -3.0010244559    1.3815228262    0.3641723327
      6  C        -0.6129695472    1.1519513519   -0.3310239024
      7  O        -0.2095631832    2.2712313649   -0.3859123867
      8  C         0.1719858422   -0.1241813262   -0.6057371736
      9  C         1.3576563232   -0.3955654101    0.3189037830
     10  C         2.5128772240    0.5800908657    0.0343379977
     11  O         3.5882397713    0.0331442314    0.7803779931
     12  O         1.7331315469   -1.7282208740    0.0715734345
     13  H         1.0431772400   -0.2665989131    1.3660718356
     14  H         2.2576477454    1.5934397975    0.3566781283
     15  H         2.7412763803    0.5882925728   -1.0393813895
     16  H         4.3261126593    0.6500601145    0.8221988643
     17  H         2.6238109492   -1.8503778000    0.4346907201
     18  H         0.4459135784   -0.2416303841   -1.6554510710
     19  H        -2.7898960775   -2.5194526307    0.1212372807
   Point Group: c1    Number of degrees of freedom:    51


   Energy is   -684.050481033

 Hessian Updated using BFGS Update

 51 Hessian modes will be used to form the next step
  Hessian Eigenvalues:
     0.000579    0.002961    0.003835    0.010109    0.010451    0.015727
     0.018316    0.022667    0.037340    0.038797    0.041105    0.044578
     0.050303    0.055753    0.060493    0.064470    0.073936    0.084762
     0.113281    0.137942    0.146186    0.155309    0.159208    0.163528
     0.172557    0.186809    0.203378    0.212011    0.221737    0.249649
     0.250262    0.253766    0.278590    0.289679    0.291808    0.308098
     0.319072    0.324015    0.326367    0.329025    0.376610    0.396296
     0.453305    0.473422    0.495853    0.508574    0.540074    0.562268
     0.897766    0.960112    0.972482

 Minimum Search - Taking Simple RFO Step
 Searching for Lamda that Minimizes Along All modes
 Value Taken    Lamda =  -0.00078721
 Calculated Step too Large.  Step scaled by  0.407082
 Step Taken.  Stepsize is  0.300000

                             Maximum     Tolerance    Cnvgd?
         Gradient           0.001451      0.000300      NO
         Displacement       0.180870      0.001200      NO
         Energy change     -0.000344      0.000001      NO


 New Cartesian Coordinates Obtained by Inverse Iteration

 Displacement from previous Coordinates is:  0.225802
 ----------------------------------------------------------------
             Standard Nuclear Orientation (Angstroms)
    I     Atom           X                Y                Z
 ----------------------------------------------------------------
    1      O      -0.8507748514    -1.2309118238    -0.3813759109
    2      C      -1.9892054195    -0.8073966651    -0.0251612294
    3      O      -2.9744980638    -1.5690886550     0.2224515202
    4      C      -2.0596500387     0.7291226225     0.0635457885
    5      O      -3.0071487780     1.3733914772     0.3627495754
    6      C      -0.6208803295     1.1562474716    -0.3352993841
    7      O      -0.2273999091     2.2785929966    -0.3988237408
    8      C       0.1737799381    -0.1156125613    -0.6056729173
    9      C       1.3553846929    -0.3875322861     0.3227014801
   10      C       2.5126784819     0.5875186202     0.0490963700
   11      O       3.5688792779     0.0446389612     0.8239599121
   12      O       1.7280839493    -1.7187718062     0.0703433333
   13      H       1.0367853331    -0.2629929974     1.3693798563
   14      H       2.2510543970     1.6027495474     0.3627373725
   15      H       2.7574981384     0.5893119902    -1.0215815350
   16      H       4.3594061862     0.5899344512     0.7542020597
   17      H       2.6178014224    -1.8440558433     0.4342681870
   18      H       0.4511613399    -0.2350002522    -1.6542205909
   19      H      -2.7804847731    -2.5245155367     0.1222100146
 ----------------------------------------------------------------
 Molecular Point Group                 C1    NOp =  1
 Largest Abelian Subgroup              C1    NOp =  1
 Nuclear Repulsion Energy =   734.4810349542 hartrees
 There are       45 alpha and       45 beta electrons
 Applying Cartesian multipole field
    Component          Value
    ---------          -----
     (2,0,0)        1.00000E-11
     (0,2,0)        2.00000E-11
     (0,0,2)       -3.00000E-11
 Nucleus-field energy     =     0.0000000233 hartrees
 Requested basis set is 6-311++G(d,p)
 There are 107 shells and 313 basis functions
 A cutoff of  1.0D-11 yielded   4886 shell pairs
 There are     42368 function pairs (     45506 Cartesian)
 Smallest overlap matrix eigenvalue = 4.94E-06
 Guess MOs from SCF MO coefficient file
 Reading MOs from coefficient file
 Reading MOs from coefficient file
 A restricted hybrid HF-DFT SCF calculation will be
 performed using Pulay DIIS extrapolation
 Exchange:     0.2000 Hartree-Fock + 0.0800 Slater + 0.7200 B88
 Correlation:  0.1900 VWN1RPA + 0.8100 LYP
 Using SG-1 standard quadrature grid
 SCF converges when DIIS error is below 1.0E-08
 Geometry optimization detected.  Setting ReadMinima to 0
 Setting SaveMinima to 0
 ---------------------------------------
  Cycle       Energy         DIIS Error
 ---------------------------------------
    1    -684.0425669053      5.68E-04
    2    -684.0506067505      1.15E-04
    3    -684.0506249155      1.04E-04
    4    -684.0506972090      5.12E-05
    5    -684.0507166615      1.75E-05
    6    -684.0507197801      4.43E-06
    7    -684.0507200620      2.07E-06
    8    -684.0507199752      6.44E-07
    9    -684.0507199960      1.68E-07
   10    -684.0507199877      4.67E-08
   11    -684.0507200000      2.75E-08
   12    -684.0507199952      9.45E-09 Convergence criterion met
 ---------------------------------------
 SCF time:  CPU 326.30 s  wall 327.81 s
 SCF   energy in the final basis set = -684.0507199952
 Total energy in the final basis set = -684.0507199952

 --------------------------------------------------------------

                    Orbital Energies (a.u.)
 --------------------------------------------------------------

 Alpha MOs
 -- Occupied --
-19.451 -19.449 -19.376 -19.351 -19.283 -19.277 -10.591 -10.509
-10.491 -10.470 -10.416 -10.380  -1.415  -1.340  -1.307  -1.280
 -1.206  -1.172  -1.016  -0.985  -0.914  -0.881  -0.813  -0.797
 -0.777  -0.750  -0.723  -0.693  -0.687  -0.677  -0.662  -0.651
 -0.649  -0.639  -0.635  -0.615  -0.603  -0.577  -0.571  -0.542
 -0.518  -0.504  -0.463  -0.445  -0.434
 -- Virtual --
 -0.348  -0.255  -0.188  -0.164  -0.148  -0.137  -0.125  -0.122
 -0.100  -0.087  -0.078  -0.072  -0.061  -0.057  -0.051  -0.048
 -0.044  -0.036  -0.029  -0.025  -0.019  -0.012  -0.005  -0.003
  0.001   0.008   0.012   0.016   0.017   0.025   0.028   0.032
  0.036   0.038   0.046   0.047   0.058   0.064   0.073   0.077
  0.080   0.084   0.090   0.095   0.109   0.113   0.114   0.122
  0.128   0.136   0.144   0.145   0.153   0.159   0.165   0.174
  0.178   0.183   0.192   0.194   0.197   0.203   0.204   0.215
  0.217   0.224   0.234   0.243   0.250   0.256   0.269   0.275
  0.286   0.293   0.305   0.319   0.339   0.352   0.356   0.367
  0.386   0.397   0.404   0.429   0.430   0.445   0.464   0.480
  0.484   0.507   0.534   0.543   0.547   0.550   0.555   0.578
  0.594   0.599   0.614   0.643   0.668   0.693   0.712   0.728
  0.756   0.781   0.801   0.835   0.845   0.870   0.887   0.890
  0.909   0.944   0.947   0.960   0.971   0.979   0.996   1.008
  1.016   1.021   1.030   1.040   1.048   1.062   1.080   1.091
  1.103   1.118   1.152   1.181   1.227   1.237   1.258   1.266
  1.281   1.289   1.331   1.340   1.360   1.375   1.384   1.415
  1.424   1.443   1.450   1.465   1.470   1.488   1.491   1.510
  1.518   1.539   1.562   1.585   1.606   1.608   1.623   1.653
  1.685   1.720   1.747   1.762   1.795   1.823   1.846   1.855
  1.886   1.911   1.930   1.944   1.956   1.971   2.027   2.061
  2.115   2.151   2.301   2.314   2.321   2.341   2.371   2.412
  2.420   2.437   2.450   2.479   2.513   2.549   2.598   2.603
  2.628   2.638   2.663   2.667   2.677   2.697   2.720   2.758
  2.789   2.795   2.808   2.848   2.886   2.915   2.943   2.962
  2.987   2.992   3.012   3.029   3.044   3.095   3.131   3.148
  3.202   3.209   3.224   3.255   3.269   3.349   3.370   3.485
  3.567   3.626   3.643   3.681   3.710   3.751   3.790   3.826
  3.860   3.868   3.896   4.003   4.027   4.108   4.732   4.778
  4.816   4.879   4.915   4.936   4.946   5.030   5.036   5.103
  5.240   5.284   5.354   5.490   5.534   5.548   5.620   5.679
 23.535  23.570  23.596  23.636  23.685  23.697  49.623  49.694
 49.766  49.783  49.794  49.858
 --------------------------------------------------------------

          Ground-State Mulliken Net Atomic Charges

     Atom                 Charge (a.u.)
  ----------------------------------------
      1 O                     0.007276
      2 C                     0.129680
      3 O                    -0.059401
      4 C                     0.317662
      5 O                    -0.100843
      6 C                    -0.179860
      7 O                    -0.127764
      8 C                     0.121912
      9 C                    -0.165309
     10 C                    -0.371034
     11 O                    -0.283969
     12 O                    -0.203974
     13 H                     0.222113
     14 H                     0.193565
     15 H                     0.200720
     16 H                     0.291039
     17 H                     0.303647
     18 H                     0.342458
     19 H                     0.362081
  ----------------------------------------
  Sum of atomic charges =     1.000000

 -----------------------------------------------------------------
                    Cartesian Multipole Moments
 -----------------------------------------------------------------
    Charge (ESU x 10^10)
                 4.8032
    Dipole Moment (Debye)
         X      -1.8998      Y      -3.1535      Z      -0.9822
       Tot       3.8103
    Quadrupole Moments (Debye-Ang)
        XX     -37.1701     XY      17.7956     YY     -60.0992
        XZ       1.8276     YZ      -0.7520     ZZ     -62.2820
    Octopole Moments (Debye-Ang^2)
       XXX      76.9088    XXY     -20.1392    XYY     -17.0399
       YYY     -42.8686    XXZ      -2.6142    XYZ       2.1232
       YYZ       4.8903    XZZ      -0.1339    YZZ      -0.0491
       ZZZ      -9.9298
    Hexadecapole Moments (Debye-Ang^3)
      XXXX   -1425.4720   XXXY     183.5784   XXYY    -290.6219
      XYYY     109.3867   YYYY    -584.6987   XXXZ       8.7616
      XXYZ       3.6755   XYYZ      -3.5572   YYYZ       8.2591
      XXZZ    -325.1328   XYZZ       4.3182   YYZZ    -127.4075
      XZZZ     -50.2874   YZZZ      12.2517   ZZZZ    -132.6054
 -----------------------------------------------------------------
 Calculating analytic gradient of the SCF energy
 Gradient of SCF Energy
            1           2           3           4           5           6
    1   0.0015147  -0.0009747   0.0005229  -0.0011864   0.0002062   0.0012511
    2   0.0007179  -0.0010108   0.0001859   0.0010876  -0.0002916  -0.0000208
    3  -0.0002470   0.0000271  -0.0001539   0.0007802  -0.0002383  -0.0005395
            7           8           9          10          11          12
    1  -0.0000082  -0.0010886   0.0006825   0.0000378  -0.0004038   0.0002208
    2   0.0001389  -0.0011004   0.0011289   0.0003734  -0.0007128  -0.0003368
    3   0.0001896  -0.0001696   0.0007829  -0.0001719  -0.0003931   0.0003933
           13          14          15          16          17          18
    1  -0.0000403   0.0000313  -0.0003693  -0.0002690  -0.0000263  -0.0000603
    2  -0.0000497  -0.0000198   0.0000566   0.0001113  -0.0003370   0.0001078
    3  -0.0001182   0.0000539  -0.0005564   0.0004451  -0.0000830  -0.0000580
           19
    1  -0.0000404
    2  -0.0000284
    3   0.0000569
 Max gradient component =       1.515E-03
 RMS gradient           =       5.535E-04
 Gradient time:  CPU 130.50 s  wall 130.74 s
 Geometry Optimization Parameters
   NAtoms,    NIC,     NZ,  NCons,   NDum,   NFix, NCnnct, MaxDiis
       19     133       0       0       0       0       0       0

 Cartesian Hessian Update
 Hessian Updated using BFGS Update


** GEOMETRY OPTIMIZATION IN DELOCALIZED INTERNAL COORDINATES **
   Searching for a Minimum

   Optimization Cycle:  22

                       Coordinates (Angstroms)
     ATOM                X               Y               Z
      1  O        -0.8507748514   -1.2309118238   -0.3813759109
      2  C        -1.9892054195   -0.8073966651   -0.0251612294
      3  O        -2.9744980638   -1.5690886550    0.2224515202
      4  C        -2.0596500387    0.7291226225    0.0635457885
      5  O        -3.0071487780    1.3733914772    0.3627495754
      6  C        -0.6208803295    1.1562474716   -0.3352993841
      7  O        -0.2273999091    2.2785929966   -0.3988237408
      8  C         0.1737799381   -0.1156125613   -0.6056729173
      9  C         1.3553846929   -0.3875322861    0.3227014801
     10  C         2.5126784819    0.5875186202    0.0490963700
     11  O         3.5688792779    0.0446389612    0.8239599121
     12  O         1.7280839493   -1.7187718062    0.0703433333
     13  H         1.0367853331   -0.2629929974    1.3693798563
     14  H         2.2510543970    1.6027495474    0.3627373725
     15  H         2.7574981384    0.5893119902   -1.0215815350
     16  H         4.3594061862    0.5899344512    0.7542020597
     17  H         2.6178014224   -1.8440558433    0.4342681870
     18  H         0.4511613399   -0.2350002522   -1.6542205909
     19  H        -2.7804847731   -2.5245155367    0.1222100146
   Point Group: c1    Number of degrees of freedom:    51


   Energy is   -684.050719995

 Hessian Updated using BFGS Update

 51 Hessian modes will be used to form the next step
  Hessian Eigenvalues:
     0.001129    0.002963    0.004487    0.010137    0.010424    0.015745
     0.018316    0.022668    0.037884    0.038800    0.041062    0.045644
     0.050810    0.056639    0.060813    0.064664    0.074881    0.084802
     0.114864    0.138071    0.151390    0.156000    0.159214    0.165543
     0.172959    0.187669    0.206665    0.212354    0.229477    0.249473
     0.251141    0.253523    0.278741    0.290492    0.293785    0.307397
     0.319066    0.324172    0.326410    0.330145    0.366934    0.396314
     0.454152    0.471440    0.495507    0.508482    0.540063    0.553125
     0.897382    0.958892    0.972072

 Minimum Search - Taking Simple RFO Step
 Searching for Lamda that Minimizes Along All modes
 Value Taken    Lamda =  -0.00033743
 Calculated Step too Large.  Step scaled by  0.670958
 Step Taken.  Stepsize is  0.300000

                             Maximum     Tolerance    Cnvgd?
         Gradient           0.001282      0.000300      NO
         Displacement       0.185298      0.001200      NO
         Energy change     -0.000239      0.000001      NO


 New Cartesian Coordinates Obtained by Inverse Iteration

 Displacement from previous Coordinates is:  0.236223
 ----------------------------------------------------------------
             Standard Nuclear Orientation (Angstroms)
    I     Atom           X                Y                Z
 ----------------------------------------------------------------
    1      O      -0.8560762187    -1.2335990523    -0.3815497650
    2      C      -1.9903688239    -0.8042299365    -0.0205254274
    3      O      -2.9782009298    -1.5607093531     0.2347997273
    4      C      -2.0550641571     0.7320158934     0.0620845245
    5      O      -2.9981390638     1.3808534120     0.3659059022
    6      C      -0.6181137065     1.1534564082    -0.3461338613
    7      O      -0.2241891617     2.2746859993    -0.4234452863
    8      C       0.1742168094    -0.1216034305    -0.6107308023
    9      C       1.3543715902    -0.3972571551     0.3174355408
   10      C       2.5026439386     0.5964901600     0.0722185453
   11      O       3.5509100704     0.0787338916     0.8757706290
   12      O       1.7473377993    -1.7184934542     0.0459065252
   13      H       1.0282635474    -0.2943569615     1.3644022369
   14      H       2.2172245352     1.6099574359     0.3710739482
   15      H       2.7761171584     0.5944122081    -0.9905910703
   16      H       4.3707043218     0.5579133509     0.7128397629
   17      H       2.6396043681    -1.8294617073     0.4088965965
   18      H       0.4500051673    -0.2459774207    -1.6590673432
   19      H      -2.7887762507    -2.5172005772     0.1362197785
 ----------------------------------------------------------------
 Molecular Point Group                 C1    NOp =  1
 Largest Abelian Subgroup              C1    NOp =  1
 Nuclear Repulsion Energy =   734.2933392091 hartrees
 There are       45 alpha and       45 beta electrons
 Applying Cartesian multipole field
    Component          Value
    ---------          -----
     (2,0,0)        1.00000E-11
     (0,2,0)        2.00000E-11
     (0,0,2)       -3.00000E-11
 Nucleus-field energy     =     0.0000000231 hartrees
 Requested basis set is 6-311++G(d,p)
 There are 107 shells and 313 basis functions
 A cutoff of  1.0D-11 yielded   4884 shell pairs
 There are     42370 function pairs (     45508 Cartesian)
 Smallest overlap matrix eigenvalue = 4.95E-06
 Guess MOs from SCF MO coefficient file
 Reading MOs from coefficient file
 Reading MOs from coefficient file
 A restricted hybrid HF-DFT SCF calculation will be
 performed using Pulay DIIS extrapolation
 Exchange:     0.2000 Hartree-Fock + 0.0800 Slater + 0.7200 B88
 Correlation:  0.1900 VWN1RPA + 0.8100 LYP
 Using SG-1 standard quadrature grid
 SCF converges when DIIS error is below 1.0E-08
 Geometry optimization detected.  Setting ReadMinima to 0
 Setting SaveMinima to 0
 ---------------------------------------
  Cycle       Energy         DIIS Error
 ---------------------------------------
    1    -684.0450295039      5.93E-04
    2    -684.0507290804      1.01E-04
    3    -684.0507461574      9.24E-05
    4    -684.0508070480      3.87E-05
    5    -684.0508184922      6.86E-06
    6    -684.0508191756      4.54E-06
    7    -684.0508193089      9.27E-07
    8    -684.0508193384      2.34E-07
    9    -684.0508193017      1.97E-07
   10    -684.0508192949      4.64E-08
   11    -684.0508192880      1.50E-08
   12    -684.0508192820      1.40E-08
   13    -684.0508192817      5.39E-09 Convergence criterion met
 ---------------------------------------
 SCF time:  CPU 342.15 s  wall 345.15 s
 SCF   energy in the final basis set = -684.0508192817
 Total energy in the final basis set = -684.0508192817

 --------------------------------------------------------------

                    Orbital Energies (a.u.)
 --------------------------------------------------------------

 Alpha MOs
 -- Occupied --
-19.451 -19.449 -19.376 -19.351 -19.284 -19.277 -10.591 -10.509
-10.491 -10.470 -10.416 -10.381  -1.415  -1.340  -1.307  -1.280
 -1.206  -1.172  -1.017  -0.985  -0.914  -0.881  -0.814  -0.797
 -0.777  -0.750  -0.723  -0.693  -0.686  -0.677  -0.662  -0.651
 -0.649  -0.639  -0.634  -0.619  -0.603  -0.576  -0.572  -0.542
 -0.517  -0.504  -0.463  -0.444  -0.436
 -- Virtual --
 -0.348  -0.255  -0.188  -0.165  -0.148  -0.137  -0.124  -0.122
 -0.101  -0.087  -0.078  -0.072  -0.061  -0.057  -0.051  -0.049
 -0.044  -0.036  -0.028  -0.024  -0.019  -0.011  -0.004  -0.003
  0.001   0.007   0.012   0.015   0.016   0.024   0.028   0.032
  0.035   0.038   0.046   0.047   0.059   0.064   0.073   0.076
  0.080   0.083   0.089   0.094   0.110   0.113   0.114   0.122
  0.127   0.135   0.144   0.145   0.153   0.159   0.165   0.175
  0.177   0.183   0.193   0.194   0.196   0.203   0.205   0.214
  0.216   0.224   0.232   0.241   0.250   0.255   0.267   0.275
  0.287   0.291   0.304   0.318   0.338   0.353   0.355   0.366
  0.384   0.397   0.403   0.426   0.431   0.448   0.463   0.479
  0.484   0.507   0.532   0.544   0.547   0.550   0.554   0.577
  0.590   0.595   0.614   0.643   0.667   0.692   0.712   0.731
  0.756   0.784   0.800   0.833   0.846   0.870   0.888   0.892
  0.909   0.945   0.947   0.962   0.971   0.979   0.996   1.007
  1.016   1.020   1.030   1.040   1.051   1.060   1.079   1.091
  1.102   1.119   1.151   1.178   1.226   1.244   1.250   1.261
  1.282   1.290   1.331   1.338   1.360   1.374   1.384   1.415
  1.419   1.443   1.450   1.466   1.469   1.486   1.488   1.510
  1.519   1.539   1.561   1.583   1.604   1.610   1.622   1.653
  1.684   1.717   1.747   1.759   1.799   1.823   1.847   1.854
  1.889   1.914   1.931   1.943   1.955   1.974   2.022   2.058
  2.118   2.152   2.301   2.314   2.323   2.342   2.368   2.412
  2.417   2.431   2.451   2.472   2.508   2.549   2.597   2.606
  2.627   2.638   2.660   2.667   2.678   2.698   2.724   2.758
  2.789   2.793   2.810   2.845   2.887   2.915   2.943   2.963
  2.986   2.992   3.016   3.028   3.042   3.092   3.133   3.148
  3.202   3.207   3.224   3.255   3.271   3.349   3.369   3.485
  3.567   3.625   3.647   3.680   3.706   3.744   3.789   3.824
  3.857   3.868   3.896   4.003   4.024   4.105   4.732   4.778
  4.816   4.879   4.919   4.937   4.947   5.029   5.035   5.102
  5.239   5.285   5.354   5.490   5.529   5.545   5.620   5.678
 23.535  23.569  23.596  23.636  23.684  23.697  49.622  49.694
 49.764  49.783  49.795  49.857
 --------------------------------------------------------------

          Ground-State Mulliken Net Atomic Charges

     Atom                 Charge (a.u.)
  ----------------------------------------
      1 O                     0.006192
      2 C                     0.125023
      3 O                    -0.058356
      4 C                     0.319729
      5 O                    -0.100415
      6 C                    -0.191170
      7 O                    -0.126393
      8 C                     0.137858
      9 C                    -0.184484
     10 C                    -0.359418
     11 O                    -0.283286
     12 O                    -0.204377
     13 H                     0.223293
     14 H                     0.194858
     15 H                     0.201431
     16 H                     0.290197
     17 H                     0.303566
     18 H                     0.343836
     19 H                     0.361918
  ----------------------------------------
  Sum of atomic charges =     1.000000

 -----------------------------------------------------------------
                    Cartesian Multipole Moments
 -----------------------------------------------------------------
    Charge (ESU x 10^10)
                 4.8032
    Dipole Moment (Debye)
         X      -1.8903      Y      -3.2572      Z      -1.1310
       Tot       3.9322
    Quadrupole Moments (Debye-Ang)
        XX     -36.6123     XY      17.2957     YY     -60.3448
        XZ       1.0150     YZ      -0.9563     ZZ     -62.6754
    Octopole Moments (Debye-Ang^2)
       XXX      79.7204    XXY     -22.7883    XYY     -17.7770
       YYY     -42.7886    XXZ      -5.8186    XYZ       1.5837
       YYZ       4.9199    XZZ      -1.6301    YZZ      -0.5235
       ZZZ     -10.8173
    Hexadecapole Moments (Debye-Ang^3)
      XXXX   -1400.1217   XXXY     173.2163   XXYY    -292.2981
      XYYY     108.5769   YYYY    -586.3691   XXXZ      -5.9024
      XXYZ       0.1569   XYYZ      -5.5915   YYYZ       7.9487
      XXZZ    -330.8684   XYZZ       3.1940   YYZZ    -128.3423
      XZZZ     -54.1782   YZZZ      11.6636   ZZZZ    -136.8675
 -----------------------------------------------------------------
 Calculating analytic gradient of the SCF energy
 Gradient of SCF Energy
            1           2           3           4           5           6
    1   0.0008359  -0.0003187   0.0001944  -0.0009749   0.0001678   0.0009784
    2   0.0007350  -0.0006740   0.0000324   0.0008182  -0.0002182  -0.0000024
    3  -0.0001543   0.0000066  -0.0000605   0.0004815  -0.0001423  -0.0003694
            7           8           9          10          11          12
    1   0.0000584  -0.0010754   0.0001327  -0.0001629  -0.0003423   0.0001001
    2   0.0000209  -0.0007931   0.0004571   0.0001730  -0.0001801  -0.0005342
    3   0.0001192  -0.0002062   0.0001927   0.0003903   0.0000988   0.0003203
           13          14          15          16          17          18
    1   0.0000562  -0.0001338   0.0000345   0.0003673   0.0001550  -0.0000706
    2  -0.0000484   0.0001247  -0.0001595   0.0000353   0.0001031   0.0001184
    3  -0.0001087  -0.0001405  -0.0000301  -0.0001878  -0.0002169  -0.0000290
           19
    1  -0.0000022
    2  -0.0000079
    3   0.0000363
 Max gradient component =       1.075E-03
 RMS gradient           =       3.781E-04
 Gradient time:  CPU 130.83 s  wall 131.37 s
 Geometry Optimization Parameters
   NAtoms,    NIC,     NZ,  NCons,   NDum,   NFix, NCnnct, MaxDiis
       19     133       0       0       0       0       0       0

 Cartesian Hessian Update
 Hessian Updated using BFGS Update


** GEOMETRY OPTIMIZATION IN DELOCALIZED INTERNAL COORDINATES **
   Searching for a Minimum

   Optimization Cycle:  23

                       Coordinates (Angstroms)
     ATOM                X               Y               Z
      1  O        -0.8560762187   -1.2335990523   -0.3815497650
      2  C        -1.9903688239   -0.8042299365   -0.0205254274
      3  O        -2.9782009298   -1.5607093531    0.2347997273
      4  C        -2.0550641571    0.7320158934    0.0620845245
      5  O        -2.9981390638    1.3808534120    0.3659059022
      6  C        -0.6181137065    1.1534564082   -0.3461338613
      7  O        -0.2241891617    2.2746859993   -0.4234452863
      8  C         0.1742168094   -0.1216034305   -0.6107308023
      9  C         1.3543715902   -0.3972571551    0.3174355408
     10  C         2.5026439386    0.5964901600    0.0722185453
     11  O         3.5509100704    0.0787338916    0.8757706290
     12  O         1.7473377993   -1.7184934542    0.0459065252
     13  H         1.0282635474   -0.2943569615    1.3644022369
     14  H         2.2172245352    1.6099574359    0.3710739482
     15  H         2.7761171584    0.5944122081   -0.9905910703
     16  H         4.3707043218    0.5579133509    0.7128397629
     17  H         2.6396043681   -1.8294617073    0.4088965965
     18  H         0.4500051673   -0.2459774207   -1.6590673432
     19  H        -2.7887762507   -2.5172005772    0.1362197785
   Point Group: c1    Number of degrees of freedom:    51


   Energy is   -684.050819282

 Hessian Updated using BFGS Update

 51 Hessian modes will be used to form the next step
  Hessian Eigenvalues:
     0.002444    0.002963    0.004506    0.010397    0.010829    0.015737
     0.018310    0.022659    0.037943    0.038806    0.040991    0.045662
     0.051270    0.056879    0.061018    0.064731    0.075246    0.084804
     0.114407    0.138022    0.152080    0.155918    0.159177    0.165687
     0.172902    0.188409    0.206816    0.211717    0.227909    0.249290
     0.251263    0.253156    0.278841    0.289617    0.293107    0.306913
     0.319064    0.324124    0.326626    0.330054    0.358835    0.396303
     0.453624    0.470363    0.495428    0.508943    0.540042    0.548203
     0.897221    0.957931    0.971710

 Minimum Search - Taking Simple RFO Step
 Searching for Lamda that Minimizes Along All modes
 Value Taken    Lamda =  -0.00002690
 Step Taken.  Stepsize is  0.053568

                             Maximum     Tolerance    Cnvgd?
         Gradient           0.000635      0.000300      NO
         Displacement       0.022728      0.001200      NO
         Energy change     -0.000099      0.000001      NO


 New Cartesian Coordinates Obtained by Inverse Iteration

 Displacement from previous Coordinates is:  0.046009
 ----------------------------------------------------------------
             Standard Nuclear Orientation (Angstroms)
    I     Atom           X                Y                Z
 ----------------------------------------------------------------
    1      O      -0.8555890250    -1.2338088702    -0.3822115384
    2      C      -1.9896135785    -0.8047185424    -0.0201406834
    3      O      -2.9773263322    -1.5610989152     0.2362502414
    4      C      -2.0547103104     0.7310426780     0.0627392103
    5      O      -2.9977300219     1.3795244191     0.3678712088
    6      C      -0.6193344378     1.1540148327    -0.3474232943
    7      O      -0.2274228360     2.2758488817    -0.4268428930
    8      C       0.1747843677    -0.1201114582    -0.6116719330
    9      C       1.3547624642    -0.3963649280     0.3156884613
   10      C       2.5051337600     0.5955099032     0.0700210107
   11      O       3.5552683080     0.0734039570     0.8681419086
   12      O       1.7438342717    -1.7182398961     0.0433547908
   13      H       1.0289573715    -0.2931860862     1.3628528768
   14      H       2.2229500944     1.6077967696     0.3753309936
   15      H       2.7751610099     0.5989529678    -0.9936789504
   16      H       4.3696138434     0.5663938315     0.7227163479
   17      H       2.6315668964    -1.8360692546     0.4150026388
   18      H       0.4503878051    -0.2456477914    -1.6599355348
   19      H      -2.7882226565    -2.5176127873     0.1374452998
 ----------------------------------------------------------------
 Molecular Point Group                 C1    NOp =  1
 Largest Abelian Subgroup              C1    NOp =  1
 Nuclear Repulsion Energy =   734.2550427744 hartrees
 There are       45 alpha and       45 beta electrons
 Applying Cartesian multipole field
    Component          Value
    ---------          -----
     (2,0,0)        1.00000E-11
     (0,2,0)        2.00000E-11
     (0,0,2)       -3.00000E-11
 Nucleus-field energy     =     0.0000000232 hartrees
 Requested basis set is 6-311++G(d,p)
 There are 107 shells and 313 basis functions
 A cutoff of  1.0D-11 yielded   4884 shell pairs
 There are     42370 function pairs (     45508 Cartesian)
 Smallest overlap matrix eigenvalue = 4.95E-06
 Guess MOs from SCF MO coefficient file
 Reading MOs from coefficient file
 Reading MOs from coefficient file
 A restricted hybrid HF-DFT SCF calculation will be
 performed using Pulay DIIS extrapolation
 Exchange:     0.2000 Hartree-Fock + 0.0800 Slater + 0.7200 B88
 Correlation:  0.1900 VWN1RPA + 0.8100 LYP
 Using SG-1 standard quadrature grid
 SCF converges when DIIS error is below 1.0E-08
 Geometry optimization detected.  Setting ReadMinima to 0
 Setting SaveMinima to 0
 ---------------------------------------
  Cycle       Energy         DIIS Error
 ---------------------------------------
    1    -684.0499312493      1.15E-04
    2    -684.0508327972      1.85E-05
    3    -684.0508339259      1.48E-05
    4    -684.0508345914      1.08E-05
    5    -684.0508357215      2.43E-06
    6    -684.0508358589      8.65E-07
    7    -684.0508359490      3.72E-07
    8    -684.0508358556      1.09E-07
    9    -684.0508358551      2.33E-08
   10    -684.0508358551      1.33E-08
   11    -684.0508358570      5.88E-09 Convergence criterion met
 ---------------------------------------
 SCF time:  CPU 287.13 s  wall 288.50 s
 SCF   energy in the final basis set = -684.0508358570
 Total energy in the final basis set = -684.0508358570

 --------------------------------------------------------------

                    Orbital Energies (a.u.)
 --------------------------------------------------------------

 Alpha MOs
 -- Occupied --
-19.451 -19.449 -19.376 -19.351 -19.284 -19.277 -10.591 -10.509
-10.491 -10.470 -10.416 -10.381  -1.415  -1.340  -1.307  -1.280
 -1.206  -1.172  -1.017  -0.985  -0.914  -0.881  -0.813  -0.797
 -0.777  -0.750  -0.723  -0.693  -0.686  -0.677  -0.662  -0.651
 -0.649  -0.639  -0.634  -0.619  -0.603  -0.576  -0.572  -0.542
 -0.517  -0.504  -0.463  -0.444  -0.435
 -- Virtual --
 -0.348  -0.255  -0.188  -0.165  -0.148  -0.137  -0.125  -0.122
 -0.101  -0.087  -0.078  -0.072  -0.061  -0.057  -0.051  -0.049
 -0.044  -0.036  -0.028  -0.024  -0.019  -0.011  -0.005  -0.003
  0.001   0.007   0.012   0.015   0.016   0.024   0.028   0.032
  0.035   0.038   0.046   0.048   0.059   0.064   0.073   0.076
  0.080   0.083   0.089   0.094   0.110   0.113   0.114   0.122
  0.127   0.135   0.144   0.145   0.153   0.159   0.165   0.175
  0.177   0.183   0.193   0.194   0.196   0.203   0.205   0.214
  0.216   0.224   0.233   0.241   0.250   0.255   0.267   0.275
  0.287   0.292   0.304   0.318   0.338   0.353   0.356   0.366
  0.384   0.397   0.403   0.427   0.430   0.448   0.463   0.479
  0.484   0.507   0.533   0.544   0.547   0.550   0.554   0.577
  0.591   0.596   0.613   0.643   0.667   0.692   0.712   0.731
  0.756   0.784   0.800   0.833   0.846   0.870   0.888   0.892
  0.909   0.945   0.946   0.962   0.971   0.979   0.996   1.008
  1.016   1.020   1.030   1.040   1.050   1.061   1.080   1.090
  1.102   1.119   1.151   1.178   1.226   1.243   1.252   1.261
  1.282   1.290   1.331   1.338   1.360   1.375   1.384   1.415
  1.420   1.443   1.449   1.466   1.470   1.486   1.488   1.510
  1.519   1.539   1.561   1.584   1.604   1.609   1.622   1.653
  1.684   1.718   1.747   1.759   1.798   1.823   1.847   1.854
  1.888   1.913   1.931   1.942   1.955   1.974   2.022   2.059
  2.118   2.152   2.301   2.314   2.323   2.342   2.368   2.413
  2.418   2.432   2.452   2.472   2.508   2.548   2.598   2.605
  2.627   2.638   2.661   2.667   2.678   2.698   2.724   2.758
  2.789   2.793   2.810   2.846   2.887   2.916   2.943   2.963
  2.986   2.992   3.015   3.028   3.043   3.092   3.133   3.148
  3.202   3.207   3.224   3.255   3.271   3.349   3.370   3.485
  3.567   3.626   3.647   3.679   3.707   3.745   3.789   3.823
  3.858   3.868   3.896   4.003   4.024   4.106   4.732   4.778
  4.816   4.879   4.918   4.937   4.947   5.029   5.035   5.101
  5.239   5.284   5.354   5.491   5.530   5.546   5.620   5.677
 23.535  23.569  23.596  23.636  23.685  23.697  49.622  49.694
 49.765  49.783  49.795  49.857
 --------------------------------------------------------------

          Ground-State Mulliken Net Atomic Charges

     Atom                 Charge (a.u.)
  ----------------------------------------
      1 O                     0.005583
      2 C                     0.124568
      3 O                    -0.058412
      4 C                     0.320491
      5 O                    -0.100494
      6 C                    -0.192199
      7 O                    -0.126270
      8 C                     0.136435
      9 C                    -0.179712
     10 C                    -0.360633
     11 O                    -0.283660
     12 O                    -0.203482
     13 H                     0.222513
     14 H                     0.194243
     15 H                     0.201382
     16 H                     0.290299
     17 H                     0.303451
     18 H                     0.344021
     19 H                     0.361874
  ----------------------------------------
  Sum of atomic charges =     1.000000

 -----------------------------------------------------------------
                    Cartesian Multipole Moments
 -----------------------------------------------------------------
    Charge (ESU x 10^10)
                 4.8032
    Dipole Moment (Debye)
         X      -1.8923      Y      -3.2458      Z      -1.0827
       Tot       3.9101
    Quadrupole Moments (Debye-Ang)
        XX     -36.7488     XY      17.3972     YY     -60.2705
        XZ       1.1910     YZ      -0.9544     ZZ     -62.6074
    Octopole Moments (Debye-Ang^2)
       XXX      78.9769    XXY     -22.2122    XYY     -17.5303
       YYY     -42.9079    XXZ      -5.1151    XYZ       1.6742
       YYZ       5.1558    XZZ      -1.3564    YZZ      -0.4794
       ZZZ     -10.5213
    Hexadecapole Moments (Debye-Ang^3)
      XXXX   -1404.6734   XXXY     175.8577   XXYY    -291.7381
      XYYY     108.4591   YYYY    -586.0546   XXXZ      -2.7241
      XXYZ       0.6674   XYYZ      -5.0703   YYYZ       7.9769
      XXZZ    -329.9287   XYZZ       3.4037   YYZZ    -128.2429
      XZZZ     -53.2393   YZZZ      11.8881   ZZZZ    -136.5921
 -----------------------------------------------------------------
 Calculating analytic gradient of the SCF energy
 Gradient of SCF Energy
            1           2           3           4           5           6
    1   0.0007357  -0.0003899   0.0001700  -0.0007331   0.0001370   0.0007309
    2   0.0004960  -0.0005682   0.0000450   0.0006431  -0.0001748   0.0000176
    3  -0.0001649  -0.0000220  -0.0000253   0.0004401  -0.0001379  -0.0003114
            7           8           9          10          11          12
    1  -0.0000111  -0.0007042  -0.0000008  -0.0001687   0.0002487  -0.0001262
    2   0.0000624  -0.0006566   0.0003415  -0.0000093   0.0002179  -0.0002413
    3   0.0000866   0.0000264  -0.0000638   0.0001994  -0.0001176   0.0002013
           13          14          15          16          17          18
    1  -0.0000328   0.0000567   0.0000317   0.0000299   0.0000708  -0.0000316
    2  -0.0000940  -0.0000228  -0.0000270  -0.0001144   0.0000586   0.0000359
    3  -0.0000640  -0.0000346  -0.0000397   0.0000637  -0.0000546  -0.0000218
           19
    1  -0.0000131
    2  -0.0000098
    3   0.0000402
 Max gradient component =       7.357E-04
 RMS gradient           =       2.837E-04
 Gradient time:  CPU 131.44 s  wall 131.68 s
 Geometry Optimization Parameters
   NAtoms,    NIC,     NZ,  NCons,   NDum,   NFix, NCnnct, MaxDiis
       19     133       0       0       0       0       0       0

 Cartesian Hessian Update
 Hessian Updated using BFGS Update


** GEOMETRY OPTIMIZATION IN DELOCALIZED INTERNAL COORDINATES **
   Searching for a Minimum

   Optimization Cycle:  24

                       Coordinates (Angstroms)
     ATOM                X               Y               Z
      1  O        -0.8555890250   -1.2338088702   -0.3822115384
      2  C        -1.9896135785   -0.8047185424   -0.0201406834
      3  O        -2.9773263322   -1.5610989152    0.2362502414
      4  C        -2.0547103104    0.7310426780    0.0627392103
      5  O        -2.9977300219    1.3795244191    0.3678712088
      6  C        -0.6193344378    1.1540148327   -0.3474232943
      7  O        -0.2274228360    2.2758488817   -0.4268428930
      8  C         0.1747843677   -0.1201114582   -0.6116719330
      9  C         1.3547624642   -0.3963649280    0.3156884613
     10  C         2.5051337600    0.5955099032    0.0700210107
     11  O         3.5552683080    0.0734039570    0.8681419086
     12  O         1.7438342717   -1.7182398961    0.0433547908
     13  H         1.0289573715   -0.2931860862    1.3628528768
     14  H         2.2229500944    1.6077967696    0.3753309936
     15  H         2.7751610099    0.5989529678   -0.9936789504
     16  H         4.3696138434    0.5663938315    0.7227163479
     17  H         2.6315668964   -1.8360692546    0.4150026388
     18  H         0.4503878051   -0.2456477914   -1.6599355348
     19  H        -2.7882226565   -2.5176127873    0.1374452998
   Point Group: c1    Number of degrees of freedom:    51


   Energy is   -684.050835857

 Hessian Updated using BFGS Update

 51 Hessian modes will be used to form the next step
  Hessian Eigenvalues:
     0.002778    0.002988    0.004522    0.008966    0.010454    0.015708
     0.018247    0.022671    0.037717    0.038370    0.039569    0.045795
     0.052234    0.056429    0.060561    0.064639    0.076377    0.085067
     0.115702    0.137255    0.152003    0.155000    0.159342    0.166008
     0.172476    0.183754    0.201640    0.209209    0.237042    0.247263
     0.251567    0.251834    0.272747    0.289023    0.295069    0.302397
     0.318138    0.321133    0.324503    0.329450    0.330808    0.396342
     0.454576    0.467321    0.495534    0.511527    0.538020    0.540995
     0.897045    0.954311    0.971013

 Minimum Search - Taking Simple RFO Step
 Searching for Lamda that Minimizes Along All modes
 Value Taken    Lamda =  -0.00001299
 Step Taken.  Stepsize is  0.030769

                             Maximum     Tolerance    Cnvgd?
         Gradient           0.000439      0.000300      NO
         Displacement       0.013877      0.001200      NO
         Energy change     -0.000017      0.000001      NO


 New Cartesian Coordinates Obtained by Inverse Iteration

 Displacement from previous Coordinates is:  0.052333
 ----------------------------------------------------------------
             Standard Nuclear Orientation (Angstroms)
    I     Atom           X                Y                Z
 ----------------------------------------------------------------
    1      O      -0.8566108056    -1.2356095659    -0.3818608042
    2      C      -1.9888176929    -0.8040011680    -0.0179068233
    3      O      -2.9778126514    -1.5579334525     0.2414418564
    4      C      -2.0515723217     0.7312179498     0.0629773443
    5      O      -2.9926710282     1.3814776916     0.3708730777
    6      C      -0.6181501040     1.1529967788    -0.3520992205
    7      O      -0.2268161515     2.2746819630    -0.4367458959
    8      C       0.1762008621    -0.1214404816    -0.6142212169
    9      C       1.3556882894    -0.3985356762     0.3124359541
   10      C       2.5034330868     0.5972878535     0.0718723486
   11      O       3.5524793816     0.0730410363     0.8696536938
   12      O       1.7481517190    -1.7179239643     0.0338158576
   13      H       1.0291667649    -0.2999832884     1.3599701648
   14      H       2.2181776325     1.6069850100     0.3829321287
   15      H       2.7746003483     0.6073755277    -0.9914393770
   16      H       4.3651712262     0.5700700816     0.7302844536
   17      H       2.6322825705    -1.8390209088     0.4127468598
   18      H       0.4505772740    -0.2501241745    -1.6624014999
   19      H      -2.7910074063    -2.5149315010     0.1431812598
 ----------------------------------------------------------------
 Molecular Point Group                 C1    NOp =  1
 Largest Abelian Subgroup              C1    NOp =  1
 Nuclear Repulsion Energy =   734.3106001817 hartrees
 There are       45 alpha and       45 beta electrons
 Applying Cartesian multipole field
    Component          Value
    ---------          -----
     (2,0,0)        1.00000E-11
     (0,2,0)        2.00000E-11
     (0,0,2)       -3.00000E-11
 Nucleus-field energy     =     0.0000000231 hartrees
 Requested basis set is 6-311++G(d,p)
 There are 107 shells and 313 basis functions
 A cutoff of  1.0D-11 yielded   4883 shell pairs
 There are     42365 function pairs (     45502 Cartesian)
 Smallest overlap matrix eigenvalue = 4.95E-06
 Guess MOs from SCF MO coefficient file
 Reading MOs from coefficient file
 Reading MOs from coefficient file
 A restricted hybrid HF-DFT SCF calculation will be
 performed using Pulay DIIS extrapolation
 Exchange:     0.2000 Hartree-Fock + 0.0800 Slater + 0.7200 B88
 Correlation:  0.1900 VWN1RPA + 0.8100 LYP
 Using SG-1 standard quadrature grid
 SCF converges when DIIS error is below 1.0E-08
 Geometry optimization detected.  Setting ReadMinima to 0
 Setting SaveMinima to 0
 ---------------------------------------
  Cycle       Energy         DIIS Error
 ---------------------------------------
    1    -684.0501188336      1.21E-04
    2    -684.0508413071      1.42E-05
    3    -684.0508410008      1.82E-05
    4    -684.0508434815      6.24E-06
    5    -684.0508436527      1.98E-06
    6    -684.0508437645      7.11E-07
    7    -684.0508438191      2.91E-07
    8    -684.0508438028      1.30E-07
    9    -684.0508437924      3.80E-08
   10    -684.0508437924      1.24E-08
   11    -684.0508437997      4.72E-09 Convergence criterion met
 ---------------------------------------
 SCF time:  CPU 288.68 s  wall 290.80 s
 SCF   energy in the final basis set = -684.0508437997
 Total energy in the final basis set = -684.0508437997

 --------------------------------------------------------------

                    Orbital Energies (a.u.)
 --------------------------------------------------------------

 Alpha MOs
 -- Occupied --
-19.450 -19.449 -19.376 -19.351 -19.284 -19.277 -10.591 -10.509
-10.491 -10.470 -10.416 -10.381  -1.415  -1.340  -1.307  -1.280
 -1.206  -1.172  -1.017  -0.985  -0.914  -0.880  -0.813  -0.797
 -0.777  -0.750  -0.723  -0.693  -0.686  -0.677  -0.662  -0.651
 -0.649  -0.639  -0.634  -0.619  -0.603  -0.576  -0.572  -0.542
 -0.517  -0.505  -0.463  -0.444  -0.435
 -- Virtual --
 -0.348  -0.255  -0.189  -0.166  -0.148  -0.137  -0.125  -0.122
 -0.101  -0.087  -0.078  -0.072  -0.061  -0.057  -0.051  -0.049
 -0.044  -0.036  -0.028  -0.024  -0.019  -0.011  -0.005  -0.003
  0.001   0.007   0.012   0.015   0.016   0.024   0.028   0.033
  0.035   0.039   0.045   0.048   0.059   0.064   0.072   0.076
  0.080   0.083   0.089   0.094   0.110   0.113   0.114   0.122
  0.128   0.135   0.144   0.145   0.153   0.159   0.165   0.175
  0.178   0.183   0.193   0.194   0.197   0.203   0.205   0.214
  0.216   0.225   0.233   0.241   0.250   0.254   0.267   0.275
  0.287   0.292   0.304   0.317   0.339   0.353   0.356   0.366
  0.384   0.397   0.403   0.427   0.431   0.448   0.463   0.479
  0.484   0.507   0.533   0.544   0.547   0.549   0.554   0.576
  0.591   0.596   0.613   0.642   0.667   0.692   0.712   0.731
  0.757   0.784   0.800   0.833   0.846   0.870   0.888   0.892
  0.908   0.945   0.946   0.962   0.972   0.979   0.996   1.008
  1.016   1.020   1.030   1.040   1.051   1.061   1.080   1.091
  1.102   1.119   1.151   1.177   1.226   1.243   1.251   1.262
  1.282   1.290   1.331   1.338   1.361   1.376   1.385   1.415
  1.420   1.443   1.449   1.466   1.470   1.485   1.487   1.510
  1.519   1.539   1.562   1.584   1.604   1.610   1.622   1.653
  1.685   1.718   1.748   1.760   1.798   1.823   1.848   1.854
  1.889   1.912   1.932   1.942   1.955   1.975   2.022   2.059
  2.119   2.152   2.300   2.314   2.323   2.342   2.368   2.414
  2.419   2.433   2.451   2.472   2.507   2.547   2.598   2.605
  2.627   2.638   2.661   2.667   2.677   2.699   2.724   2.758
  2.790   2.793   2.810   2.846   2.887   2.917   2.942   2.963
  2.985   2.992   3.016   3.028   3.044   3.093   3.132   3.148
  3.202   3.207   3.224   3.255   3.271   3.349   3.370   3.484
  3.567   3.626   3.647   3.678   3.707   3.746   3.790   3.823
  3.858   3.868   3.897   4.003   4.024   4.106   4.732   4.779
  4.816   4.879   4.917   4.937   4.947   5.028   5.035   5.101
  5.239   5.284   5.354   5.491   5.530   5.547   5.621   5.677
 23.536  23.569  23.596  23.636  23.685  23.698  49.622  49.695
 49.765  49.783  49.795  49.857
 --------------------------------------------------------------

          Ground-State Mulliken Net Atomic Charges

     Atom                 Charge (a.u.)
  ----------------------------------------
      1 O                     0.004403
      2 C                     0.122940
      3 O                    -0.058274
      4 C                     0.321956
      5 O                    -0.100494
      6 C                    -0.195705
      7 O                    -0.125750
      8 C                     0.138412
      9 C                    -0.179094
     10 C                    -0.359660
     11 O                    -0.283700
     12 O                    -0.202882
     13 H                     0.222075
     14 H                     0.193755
     15 H                     0.201803
     16 H                     0.290260
     17 H                     0.303374
     18 H                     0.344808
     19 H                     0.361774
  ----------------------------------------
  Sum of atomic charges =     1.000000

 -----------------------------------------------------------------
                    Cartesian Multipole Moments
 -----------------------------------------------------------------
    Charge (ESU x 10^10)
                 4.8032
    Dipole Moment (Debye)
         X      -1.8934      Y      -3.2446      Z      -1.0482
       Tot       3.9001
    Quadrupole Moments (Debye-Ang)
        XX     -36.7860     XY      17.4210     YY     -60.2586
        XZ       1.2636     YZ      -0.9803     ZZ     -62.5933
    Octopole Moments (Debye-Ang^2)
       XXX      78.3706    XXY     -22.1466    XYY     -17.4488
       YYY     -42.8739    XXZ      -4.7250    XYZ       1.7512
       YYZ       5.4464    XZZ      -1.3124    YZZ      -0.4958
       ZZZ     -10.3174
    Hexadecapole Moments (Debye-Ang^3)
      XXXX   -1404.1019   XXXY     176.6204   XXYY    -291.0796
      XYYY     108.2942   YYYY    -586.1695   XXXZ      -1.0483
      XXYZ       0.6465   XYYZ      -4.8884   YYYZ       7.9599
      XXZZ    -329.4441   XYZZ       3.5716   YYZZ    -128.3148
      XZZZ     -52.6229   YZZZ      12.0631   ZZZZ    -137.1826
 -----------------------------------------------------------------
 Calculating analytic gradient of the SCF energy
 Gradient of SCF Energy
            1           2           3           4           5           6
    1   0.0003464  -0.0002587   0.0001271  -0.0003812   0.0000836   0.0004084
    2   0.0001597  -0.0003312   0.0000407   0.0003331  -0.0000873   0.0000671
    3  -0.0000567  -0.0000192  -0.0000206   0.0003213  -0.0001007  -0.0002723
            7           8           9          10          11          12
    1  -0.0000151  -0.0001976   0.0000999  -0.0000259   0.0001027   0.0000286
    2   0.0000171  -0.0002246   0.0002423  -0.0000281   0.0001578  -0.0000844
    3   0.0000673   0.0000552   0.0000442  -0.0000905  -0.0000947   0.0000794
           13          14          15          16          17          18
    1  -0.0000660   0.0000180  -0.0000356  -0.0002195   0.0000238  -0.0000271
    2  -0.0000148  -0.0000625   0.0000242  -0.0001616  -0.0000415   0.0000095
    3   0.0000063   0.0000531  -0.0000610   0.0000613   0.0000074  -0.0000192
           19
    1  -0.0000118
    2  -0.0000156
    3   0.0000393
 Max gradient component =       4.084E-04
 RMS gradient           =       1.517E-04
 Gradient time:  CPU 130.39 s  wall 130.45 s
 Geometry Optimization Parameters
   NAtoms,    NIC,     NZ,  NCons,   NDum,   NFix, NCnnct, MaxDiis
       19     133       0       0       0       0       0       0

 Cartesian Hessian Update
 Hessian Updated using BFGS Update


** GEOMETRY OPTIMIZATION IN DELOCALIZED INTERNAL COORDINATES **
   Searching for a Minimum

   Optimization Cycle:  25

                       Coordinates (Angstroms)
     ATOM                X               Y               Z
      1  O        -0.8566108056   -1.2356095659   -0.3818608042
      2  C        -1.9888176929   -0.8040011680   -0.0179068233
      3  O        -2.9778126514   -1.5579334525    0.2414418564
      4  C        -2.0515723217    0.7312179498    0.0629773443
      5  O        -2.9926710282    1.3814776916    0.3708730777
      6  C        -0.6181501040    1.1529967788   -0.3520992205
      7  O        -0.2268161515    2.2746819630   -0.4367458959
      8  C         0.1762008621   -0.1214404816   -0.6142212169
      9  C         1.3556882894   -0.3985356762    0.3124359541
     10  C         2.5034330868    0.5972878535    0.0718723486
     11  O         3.5524793816    0.0730410363    0.8696536938
     12  O         1.7481517190   -1.7179239643    0.0338158576
     13  H         1.0291667649   -0.2999832884    1.3599701648
     14  H         2.2181776325    1.6069850100    0.3829321287
     15  H         2.7746003483    0.6073755277   -0.9914393770
     16  H         4.3651712262    0.5700700816    0.7302844536
     17  H         2.6322825705   -1.8390209088    0.4127468598
     18  H         0.4505772740   -0.2501241745   -1.6624014999
     19  H        -2.7910074063   -2.5149315010    0.1431812598
   Point Group: c1    Number of degrees of freedom:    51


   Energy is   -684.050843800

 Hessian Updated using BFGS Update

 51 Hessian modes will be used to form the next step
  Hessian Eigenvalues:
     0.002815    0.002990    0.003636    0.009389    0.010692    0.015708
     0.018023    0.022676    0.037250    0.038586    0.039126    0.045909
     0.052451    0.058173    0.060861    0.065056    0.076487    0.085167
     0.116089    0.135443    0.149947    0.152414    0.159329    0.165997
     0.169403    0.175911    0.199015    0.208741    0.238733    0.246822
     0.250993    0.251794    0.264362    0.285285    0.293711    0.309160
     0.317127    0.321599    0.324235    0.327511    0.331129    0.396310
     0.461669    0.467256    0.497055    0.514217    0.527067    0.540243
     0.896721    0.950824    0.970683

 Minimum Search - Taking Simple RFO Step
 Searching for Lamda that Minimizes Along All modes
 Value Taken    Lamda =  -0.00000518
 Step Taken.  Stepsize is  0.026881

                             Maximum     Tolerance    Cnvgd?
         Gradient           0.000257      0.000300     YES
         Displacement       0.011428      0.001200      NO
         Energy change     -0.000008      0.000001      NO


 New Cartesian Coordinates Obtained by Inverse Iteration

 Displacement from previous Coordinates is:  0.037042
 ----------------------------------------------------------------
             Standard Nuclear Orientation (Angstroms)
    I     Atom           X                Y                Z
 ----------------------------------------------------------------
    1      O      -0.8579938387    -1.2366271037    -0.3815212129
    2      C      -1.9889732389    -0.8032994808    -0.0162946143
    3      O      -2.9790215381    -1.5555407949     0.2445600346
    4      C      -2.0501033401     0.7313374096     0.0635374844
    5      O      -2.9898511538     1.3827402326     0.3737466994
    6      C      -0.6179892251     1.1522376838    -0.3541249274
    7      O      -0.2272428786     2.2738364362    -0.4430191616
    8      C       0.1765281718    -0.1223583529    -0.6154058284
    9      C       1.3564529174    -0.4006059622     0.3098860090
   10      C       2.5030461630     0.5979787546     0.0736101545
   11      O       3.5511817735     0.0763412334     0.8745595867
   12      O       1.7510197134    -1.7181119788     0.0260729943
   13      H       1.0302251051    -0.3062089555     1.3579190360
   14      H       2.2147226464     1.6073111439     0.3831895678
   15      H       2.7780042250     0.6084371400    -0.9885942600
   16      H       4.3635305086     0.5744906198     0.7357070561
   17      H       2.6330064378    -1.8409303616     0.4093256959
   18      H       0.4497920506    -0.2525974950    -1.6636714899
   19      H      -2.7938635054    -2.5128004577     0.1460273373
 ----------------------------------------------------------------
 Molecular Point Group                 C1    NOp =  1
 Largest Abelian Subgroup              C1    NOp =  1
 Nuclear Repulsion Energy =   734.2512687628 hartrees
 There are       45 alpha and       45 beta electrons
 Applying Cartesian multipole field
    Component          Value
    ---------          -----
     (2,0,0)        1.00000E-11
     (0,2,0)        2.00000E-11
     (0,0,2)       -3.00000E-11
 Nucleus-field energy     =     0.0000000231 hartrees
 Requested basis set is 6-311++G(d,p)
 There are 107 shells and 313 basis functions
 A cutoff of  1.0D-11 yielded   4883 shell pairs
 There are     42365 function pairs (     45502 Cartesian)
 Smallest overlap matrix eigenvalue = 4.95E-06
 Guess MOs from SCF MO coefficient file
 Reading MOs from coefficient file
 Reading MOs from coefficient file
 A restricted hybrid HF-DFT SCF calculation will be
 performed using Pulay DIIS extrapolation
 Exchange:     0.2000 Hartree-Fock + 0.0800 Slater + 0.7200 B88
 Correlation:  0.1900 VWN1RPA + 0.8100 LYP
 Using SG-1 standard quadrature grid
 SCF converges when DIIS error is below 1.0E-08
 Geometry optimization detected.  Setting ReadMinima to 0
 Setting SaveMinima to 0
 ---------------------------------------
  Cycle       Energy         DIIS Error
 ---------------------------------------
    1    -684.0500711171      9.08E-05
    2    -684.0508453686      9.41E-06
    3    -684.0508450912      1.22E-05
    4    -684.0508463153      3.33E-06
    5    -684.0508463482      1.55E-06
    6    -684.0508464621      5.41E-07
    7    -684.0508464203      2.02E-07
    8    -684.0508464266      8.95E-08
    9    -684.0508464251      2.45E-08
   10    -684.0508464330      8.82E-09 Convergence criterion met
 ---------------------------------------
 SCF time:  CPU 264.88 s  wall 266.46 s
 SCF   energy in the final basis set = -684.0508464330
 Total energy in the final basis set = -684.0508464330

 --------------------------------------------------------------

                    Orbital Energies (a.u.)
 --------------------------------------------------------------

 Alpha MOs
 -- Occupied --
-19.450 -19.449 -19.376 -19.351 -19.284 -19.276 -10.591 -10.508
-10.491 -10.470 -10.416 -10.380  -1.415  -1.340  -1.307  -1.280
 -1.206  -1.172  -1.017  -0.985  -0.914  -0.880  -0.813  -0.797
 -0.777  -0.750  -0.723  -0.693  -0.686  -0.677  -0.662  -0.651
 -0.649  -0.639  -0.633  -0.619  -0.603  -0.576  -0.572  -0.542
 -0.517  -0.505  -0.463  -0.444  -0.435
 -- Virtual --
 -0.348  -0.255  -0.189  -0.166  -0.148  -0.137  -0.125  -0.122
 -0.101  -0.088  -0.078  -0.072  -0.061  -0.057  -0.051  -0.049
 -0.044  -0.036  -0.028  -0.024  -0.019  -0.011  -0.004  -0.003
  0.001   0.007   0.012   0.015   0.016   0.024   0.028   0.033
  0.035   0.039   0.045   0.048   0.059   0.064   0.072   0.076
  0.080   0.083   0.089   0.094   0.110   0.113   0.114   0.122
  0.128   0.135   0.144   0.145   0.153   0.159   0.164   0.175
  0.177   0.183   0.193   0.194   0.197   0.203   0.205   0.214
  0.216   0.225   0.232   0.241   0.249   0.254   0.267   0.275
  0.287   0.292   0.304   0.317   0.339   0.353   0.356   0.366
  0.384   0.397   0.403   0.427   0.431   0.447   0.463   0.478
  0.484   0.507   0.533   0.545   0.547   0.549   0.554   0.576
  0.590   0.596   0.612   0.642   0.667   0.692   0.712   0.731
  0.757   0.785   0.800   0.833   0.847   0.870   0.888   0.892
  0.908   0.945   0.946   0.962   0.972   0.979   0.996   1.008
  1.016   1.020   1.030   1.041   1.051   1.061   1.080   1.090
  1.102   1.119   1.151   1.176   1.226   1.243   1.251   1.262
  1.282   1.291   1.331   1.338   1.361   1.376   1.385   1.415
  1.420   1.442   1.449   1.466   1.471   1.485   1.487   1.510
  1.520   1.539   1.562   1.584   1.604   1.610   1.621   1.653
  1.685   1.717   1.748   1.760   1.799   1.823   1.848   1.854
  1.889   1.912   1.932   1.941   1.955   1.976   2.021   2.059
  2.119   2.153   2.300   2.314   2.323   2.342   2.367   2.414
  2.420   2.432   2.451   2.472   2.506   2.547   2.598   2.605
  2.627   2.638   2.660   2.667   2.678   2.699   2.725   2.758
  2.790   2.793   2.810   2.846   2.887   2.917   2.942   2.963
  2.985   2.992   3.016   3.028   3.044   3.092   3.132   3.148
  3.202   3.207   3.224   3.254   3.271   3.349   3.371   3.484
  3.567   3.626   3.647   3.677   3.706   3.745   3.789   3.822
  3.858   3.868   3.897   4.003   4.024   4.106   4.732   4.779
  4.816   4.879   4.917   4.937   4.946   5.027   5.035   5.101
  5.239   5.284   5.354   5.491   5.530   5.547   5.621   5.676
 23.536  23.569  23.596  23.636  23.685  23.698  49.622  49.695
 49.764  49.783  49.795  49.857
 --------------------------------------------------------------

          Ground-State Mulliken Net Atomic Charges

     Atom                 Charge (a.u.)
  ----------------------------------------
      1 O                     0.003749
      2 C                     0.121352
      3 O                    -0.058143
      4 C                     0.323552
      5 O                    -0.100442
      6 C                    -0.199525
      7 O                    -0.125419
      8 C                     0.141314
      9 C                    -0.178807
     10 C                    -0.359515
     11 O                    -0.283566
     12 O                    -0.202226
     13 H                     0.221837
     14 H                     0.193407
     15 H                     0.202149
     16 H                     0.290192
     17 H                     0.303128
     18 H                     0.345253
     19 H                     0.361708
  ----------------------------------------
  Sum of atomic charges =     1.000000

 -----------------------------------------------------------------
                    Cartesian Multipole Moments
 -----------------------------------------------------------------
    Charge (ESU x 10^10)
                 4.8032
    Dipole Moment (Debye)
         X      -1.8993      Y      -3.2491      Z      -1.0354
       Tot       3.9034
    Quadrupole Moments (Debye-Ang)
        XX     -36.7871     XY      17.4236     YY     -60.2522
        XZ       1.2755     YZ      -1.0004     ZZ     -62.6132
    Octopole Moments (Debye-Ang^2)
       XXX      78.0619    XXY     -22.1784    XYY     -17.3786
       YYY     -42.8521    XXZ      -4.6570    XYZ       1.7789
       YYZ       5.5914    XZZ      -1.3551    YZZ      -0.5315
       ZZZ     -10.2841
    Hexadecapole Moments (Debye-Ang^3)
      XXXX   -1403.8839   XXXY     177.0350   XXYY    -290.7063
      XYYY     108.1096   YYYY    -586.2700   XXXZ      -0.5673
      XXYZ       0.5868   XYYZ      -4.8099   YYYZ       7.8218
      XXZZ    -329.5893   XYZZ       3.6044   YYZZ    -128.4225
      XZZZ     -52.4730   YZZZ      12.0039   ZZZZ    -137.8006
 -----------------------------------------------------------------
 Calculating analytic gradient of the SCF energy
 Gradient of SCF Energy
            1           2           3           4           5           6
    1   0.0000453  -0.0000977   0.0000490  -0.0001090   0.0000140   0.0001268
    2  -0.0000001  -0.0001014   0.0000191   0.0000726  -0.0000070   0.0000290
    3  -0.0000335   0.0000170   0.0000039   0.0000849  -0.0000291  -0.0000696
            7           8           9          10          11          12
    1  -0.0000244   0.0000155  -0.0000591  -0.0000456   0.0001329  -0.0000266
    2  -0.0000042  -0.0000328   0.0000291  -0.0000383   0.0000895   0.0000150
    3  -0.0000047   0.0000630  -0.0000744  -0.0000166  -0.0000666  -0.0000194
           13          14          15          16          17          18
    1  -0.0000289   0.0000274   0.0000232  -0.0000405   0.0000088  -0.0000057
    2  -0.0000052  -0.0000164   0.0000119  -0.0000390   0.0000013  -0.0000227
    3   0.0000197  -0.0000068   0.0000308   0.0000304   0.0000473  -0.0000008
           19
    1  -0.0000054
    2  -0.0000004
    3   0.0000244
 Max gradient component =       1.329E-04
 RMS gradient           =       4.881E-05
 Gradient time:  CPU 131.01 s  wall 131.16 s
 Geometry Optimization Parameters
   NAtoms,    NIC,     NZ,  NCons,   NDum,   NFix, NCnnct, MaxDiis
       19     133       0       0       0       0       0       0

 Cartesian Hessian Update
 Hessian Updated using BFGS Update


** GEOMETRY OPTIMIZATION IN DELOCALIZED INTERNAL COORDINATES **
   Searching for a Minimum

   Optimization Cycle:  26

                       Coordinates (Angstroms)
     ATOM                X               Y               Z
      1  O        -0.8579938387   -1.2366271037   -0.3815212129
      2  C        -1.9889732389   -0.8032994808   -0.0162946143
      3  O        -2.9790215381   -1.5555407949    0.2445600346
      4  C        -2.0501033401    0.7313374096    0.0635374844
      5  O        -2.9898511538    1.3827402326    0.3737466994
      6  C        -0.6179892251    1.1522376838   -0.3541249274
      7  O        -0.2272428786    2.2738364362   -0.4430191616
      8  C         0.1765281718   -0.1223583529   -0.6154058284
      9  C         1.3564529174   -0.4006059622    0.3098860090
     10  C         2.5030461630    0.5979787546    0.0736101545
     11  O         3.5511817735    0.0763412334    0.8745595867
     12  O         1.7510197134   -1.7181119788    0.0260729943
     13  H         1.0302251051   -0.3062089555    1.3579190360
     14  H         2.2147226464    1.6073111439    0.3831895678
     15  H         2.7780042250    0.6084371400   -0.9885942600
     16  H         4.3635305086    0.5744906198    0.7357070561
     17  H         2.6330064378   -1.8409303616    0.4093256959
     18  H         0.4497920506   -0.2525974950   -1.6636714899
     19  H        -2.7938635054   -2.5128004577    0.1460273373
   Point Group: c1    Number of degrees of freedom:    51


   Energy is   -684.050846433

 Hessian Updated using BFGS Update

 51 Hessian modes will be used to form the next step
  Hessian Eigenvalues:
     0.002644    0.002985    0.003802    0.009708    0.010608    0.015703
     0.017646    0.022688    0.037232    0.038491    0.039073    0.045978
     0.052060    0.058294    0.060959    0.065140    0.075903    0.085168
     0.117569    0.135923    0.148060    0.152353    0.159356    0.164986
     0.167805    0.174110    0.199992    0.207863    0.233007    0.249983
     0.251704    0.252810    0.264010    0.282206    0.291966    0.308605
     0.318800    0.323945    0.325958    0.327393    0.338094    0.396304
     0.466204    0.468658    0.495955    0.509672    0.523304    0.540161
     0.896315    0.949973    0.970169

 Minimum Search - Taking Simple RFO Step
 Searching for Lamda that Minimizes Along All modes
 Value Taken    Lamda =   0.00000000
 Step Taken.  Stepsize is  0.006449

                             Maximum     Tolerance    Cnvgd?
         Gradient           0.000139      0.000300     YES
         Displacement       0.002689      0.001200      NO
         Energy change     -0.000003      0.000001      NO


 New Cartesian Coordinates Obtained by Inverse Iteration

 Displacement from previous Coordinates is:  0.006151
 ----------------------------------------------------------------
             Standard Nuclear Orientation (Angstroms)
    I     Atom           X                Y                Z
 ----------------------------------------------------------------
    1      O      -0.8580246350    -1.2367136626    -0.3812360668
    2      C      -1.9889948522    -0.8032246543    -0.0162986148
    3      O      -2.9792566453    -1.5553237814     0.2442565295
    4      C      -2.0500137628     0.7312412843     0.0635449956
    5      O      -2.9896807909     1.3826631722     0.3740887960
    6      C      -0.6180418219     1.1521540432    -0.3537976713
    7      O      -0.2272070093     2.2737474344    -0.4426046264
    8      C       0.1765617155    -0.1223663035    -0.6152001602
    9      C       1.3566427012    -0.4006812531     0.3099407980
   10      C       2.5029708139     0.5980345383     0.0734480238
   11      O       3.5503292000     0.0772511767     0.8759560139
   12      O       1.7513237933    -1.7181573709     0.0260287836
   13      H       1.0307904556    -0.3061753465     1.3580333777
   14      H       2.2141009556     1.6076405161     0.3817228330
   15      H       2.7785502043     0.6073024790    -0.9886463155
   16      H       4.3632806841     0.5741256924     0.7355877414
   17      H       2.6336144808    -1.8407897472     0.4085789372
   18      H       0.4497333366    -0.2525087385    -1.6634954780
   19      H      -2.7942078295    -2.5125897677     0.1456022647
 ----------------------------------------------------------------
 Molecular Point Group                 C1    NOp =  1
 Largest Abelian Subgroup              C1    NOp =  1
 Nuclear Repulsion Energy =   734.2639777976 hartrees
 There are       45 alpha and       45 beta electrons
 Applying Cartesian multipole field
    Component          Value
    ---------          -----
     (2,0,0)        1.00000E-11
     (0,2,0)        2.00000E-11
     (0,0,2)       -3.00000E-11
 Nucleus-field energy     =     0.0000000231 hartrees
 Requested basis set is 6-311++G(d,p)
 There are 107 shells and 313 basis functions
 A cutoff of  1.0D-11 yielded   4884 shell pairs
 There are     42369 function pairs (     45506 Cartesian)
 Smallest overlap matrix eigenvalue = 4.94E-06
 Guess MOs from SCF MO coefficient file
 Reading MOs from coefficient file
 Reading MOs from coefficient file
 A restricted hybrid HF-DFT SCF calculation will be
 performed using Pulay DIIS extrapolation
 Exchange:     0.2000 Hartree-Fock + 0.0800 Slater + 0.7200 B88
 Correlation:  0.1900 VWN1RPA + 0.8100 LYP
 Using SG-1 standard quadrature grid
 SCF converges when DIIS error is below 1.0E-08
 Geometry optimization detected.  Setting ReadMinima to 0
 Setting SaveMinima to 0
 ---------------------------------------
  Cycle       Energy         DIIS Error
 ---------------------------------------
    1    -684.0508989871      1.69E-05
    2    -684.0508466430      1.77E-06
    3    -684.0508467807      1.82E-06
    4    -684.0508467846      1.17E-06
    5    -684.0508467472      2.88E-07
    6    -684.0508467484      6.93E-08
    7    -684.0508467487      3.22E-08
    8    -684.0508467500      8.49E-09 Convergence criterion met
 ---------------------------------------
 SCF time:  CPU 209.15 s  wall 210.36 s
 SCF   energy in the final basis set = -684.0508467500
 Total energy in the final basis set = -684.0508467500

 --------------------------------------------------------------

                    Orbital Energies (a.u.)
 --------------------------------------------------------------

 Alpha MOs
 -- Occupied --
-19.450 -19.449 -19.376 -19.351 -19.284 -19.276 -10.591 -10.508
-10.491 -10.470 -10.416 -10.380  -1.415  -1.340  -1.307  -1.280
 -1.206  -1.172  -1.017  -0.985  -0.914  -0.880  -0.813  -0.797
 -0.777  -0.750  -0.723  -0.693  -0.686  -0.677  -0.662  -0.651
 -0.649  -0.639  -0.633  -0.619  -0.603  -0.576  -0.572  -0.542
 -0.517  -0.505  -0.463  -0.444  -0.435
 -- Virtual --
 -0.348  -0.255  -0.189  -0.166  -0.148  -0.137  -0.125  -0.122
 -0.101  -0.088  -0.078  -0.072  -0.061  -0.057  -0.051  -0.049
 -0.044  -0.036  -0.028  -0.024  -0.019  -0.011  -0.004  -0.003
  0.001   0.007   0.012   0.015   0.016   0.024   0.028   0.033
  0.035   0.039   0.045   0.048   0.059   0.064   0.072   0.076
  0.080   0.083   0.089   0.094   0.110   0.113   0.114   0.122
  0.128   0.135   0.144   0.145   0.153   0.159   0.164   0.175
  0.177   0.183   0.193   0.194   0.197   0.203   0.205   0.214
  0.216   0.225   0.232   0.241   0.249   0.254   0.267   0.275
  0.287   0.292   0.304   0.317   0.339   0.353   0.356   0.366
  0.384   0.397   0.403   0.427   0.431   0.448   0.463   0.478
  0.484   0.507   0.533   0.545   0.547   0.549   0.554   0.576
  0.590   0.596   0.612   0.642   0.667   0.692   0.712   0.731
  0.757   0.785   0.800   0.833   0.847   0.870   0.888   0.892
  0.908   0.945   0.946   0.962   0.972   0.979   0.996   1.008
  1.016   1.020   1.030   1.041   1.051   1.061   1.080   1.091
  1.102   1.119   1.151   1.176   1.226   1.243   1.251   1.262
  1.282   1.291   1.331   1.338   1.361   1.375   1.385   1.415
  1.420   1.442   1.449   1.466   1.471   1.485   1.487   1.510
  1.520   1.539   1.562   1.584   1.604   1.610   1.621   1.653
  1.685   1.717   1.748   1.760   1.799   1.823   1.848   1.854
  1.889   1.912   1.932   1.941   1.955   1.976   2.021   2.059
  2.119   2.153   2.300   2.314   2.323   2.342   2.367   2.414
  2.419   2.432   2.451   2.472   2.506   2.547   2.598   2.606
  2.627   2.638   2.660   2.667   2.678   2.699   2.725   2.758
  2.790   2.793   2.810   2.846   2.887   2.917   2.942   2.963
  2.985   2.992   3.016   3.028   3.044   3.092   3.132   3.148
  3.202   3.207   3.224   3.255   3.271   3.349   3.371   3.484
  3.567   3.626   3.647   3.677   3.706   3.745   3.789   3.822
  3.858   3.868   3.898   4.003   4.024   4.106   4.732   4.778
  4.816   4.879   4.917   4.937   4.946   5.027   5.035   5.101
  5.239   5.284   5.354   5.491   5.530   5.547   5.621   5.676
 23.536  23.569  23.596  23.635  23.685  23.698  49.622  49.695
 49.764  49.783  49.795  49.857
 --------------------------------------------------------------

          Ground-State Mulliken Net Atomic Charges

     Atom                 Charge (a.u.)
  ----------------------------------------
      1 O                     0.003748
      2 C                     0.121246
      3 O                    -0.058140
      4 C                     0.323728
      5 O                    -0.100438
      6 C                    -0.199790
      7 O                    -0.125434
      8 C                     0.141851
      9 C                    -0.179623
     10 C                    -0.359253
     11 O                    -0.283424
     12 O                    -0.202249
     13 H                     0.221980
     14 H                     0.193454
     15 H                     0.202130
     16 H                     0.290148
     17 H                     0.303107
     18 H                     0.345253
     19 H                     0.361703
  ----------------------------------------
  Sum of atomic charges =     1.000000

 -----------------------------------------------------------------
                    Cartesian Multipole Moments
 -----------------------------------------------------------------
    Charge (ESU x 10^10)
                 4.8032
    Dipole Moment (Debye)
         X      -1.8975      Y      -3.2512      Z      -1.0408
       Tot       3.9056
    Quadrupole Moments (Debye-Ang)
        XX     -36.7707     XY      17.4105     YY     -60.2576
        XZ       1.2616     YZ      -1.0012     ZZ     -62.6211
    Octopole Moments (Debye-Ang^2)
       XXX      78.1318    XXY     -22.2469    XYY     -17.3867
       YYY     -42.8465    XXZ      -4.7270    XYZ       1.7677
       YYZ       5.5625    XZZ      -1.3783    YZZ      -0.5375
       ZZZ     -10.3265
    Hexadecapole Moments (Debye-Ang^3)
      XXXX   -1403.4006   XXXY     176.7544   XXYY    -290.6953
      XYYY     108.0657   YYYY    -586.2688   XXXZ      -0.7777
      XXYZ       0.5402   XYYZ      -4.8337   YYYZ       7.7918
      XXZZ    -329.6620   XYZZ       3.5774   YYZZ    -128.4352
      XZZZ     -52.5517   YZZZ      11.9515   ZZZZ    -137.8591
 -----------------------------------------------------------------
 Calculating analytic gradient of the SCF energy
 Gradient of SCF Energy
            1           2           3           4           5           6
    1  -0.0000009  -0.0000480   0.0000374  -0.0000384   0.0000063   0.0000457
    2  -0.0000117  -0.0000368   0.0000163   0.0000157   0.0000006   0.0000058
    3  -0.0000069   0.0000280   0.0000031   0.0000146  -0.0000093  -0.0000235
            7           8           9          10          11          12
    1  -0.0000083   0.0000082  -0.0000089   0.0000032  -0.0000010   0.0000087
    2  -0.0000045   0.0000109   0.0000113  -0.0000013   0.0000058  -0.0000034
    3  -0.0000127   0.0000165  -0.0000109  -0.0000269   0.0000025   0.0000008
           13          14          15          16          17          18
    1  -0.0000058   0.0000039  -0.0000031   0.0000002   0.0000023   0.0000013
    2   0.0000080  -0.0000006   0.0000050  -0.0000008  -0.0000072  -0.0000132
    3   0.0000042  -0.0000072  -0.0000030  -0.0000085   0.0000166   0.0000043
           19
    1  -0.0000029
    2   0.0000001
    3   0.0000185
 Max gradient component =       4.804E-05
 RMS gradient           =       1.574E-05
 Gradient time:  CPU 129.88 s  wall 129.93 s
 Geometry Optimization Parameters
   NAtoms,    NIC,     NZ,  NCons,   NDum,   NFix, NCnnct, MaxDiis
       19     133       0       0       0       0       0       0

 Cartesian Hessian Update
 Hessian Updated using BFGS Update


** GEOMETRY OPTIMIZATION IN DELOCALIZED INTERNAL COORDINATES **
   Searching for a Minimum

   Optimization Cycle:  27

                       Coordinates (Angstroms)
     ATOM                X               Y               Z
      1  O        -0.8580246350   -1.2367136626   -0.3812360668
      2  C        -1.9889948522   -0.8032246543   -0.0162986148
      3  O        -2.9792566453   -1.5553237814    0.2442565295
      4  C        -2.0500137628    0.7312412843    0.0635449956
      5  O        -2.9896807909    1.3826631722    0.3740887960
      6  C        -0.6180418219    1.1521540432   -0.3537976713
      7  O        -0.2272070093    2.2737474344   -0.4426046264
      8  C         0.1765617155   -0.1223663035   -0.6152001602
      9  C         1.3566427012   -0.4006812531    0.3099407980
     10  C         2.5029708139    0.5980345383    0.0734480238
     11  O         3.5503292000    0.0772511767    0.8759560139
     12  O         1.7513237933   -1.7181573709    0.0260287836
     13  H         1.0307904556   -0.3061753465    1.3580333777
     14  H         2.2141009556    1.6076405161    0.3817228330
     15  H         2.7785502043    0.6073024790   -0.9886463155
     16  H         4.3632806841    0.5741256924    0.7355877414
     17  H         2.6336144808   -1.8407897472    0.4085789372
     18  H         0.4497333366   -0.2525087385   -1.6634954780
     19  H        -2.7942078295   -2.5125897677    0.1456022647
   Point Group: c1    Number of degrees of freedom:    51


   Energy is   -684.050846750

 Hessian Updated using BFGS Update

 51 Hessian modes will be used to form the next step
  Hessian Eigenvalues:
     0.002811    0.003047    0.003793    0.008476    0.010522    0.015743
     0.017027    0.022686    0.037426    0.038440    0.039077    0.046045
     0.051424    0.058318    0.061215    0.065388    0.075303    0.085178
     0.117070    0.135922    0.148580    0.152260    0.159376    0.164357
     0.168435    0.172973    0.199897    0.205424    0.224706    0.248705
     0.251728    0.257551    0.265332    0.277673    0.291635    0.307381
     0.318412    0.323954    0.326819    0.328470    0.344765    0.396414
     0.465787    0.475611    0.495201    0.508238    0.519362    0.540159
     0.894723    0.949355    0.968861

 Minimum Search - Taking Simple RFO Step
 Searching for Lamda that Minimizes Along All modes
 Value Taken    Lamda =   0.00000000
 Step Taken.  Stepsize is  0.002475

                             Maximum     Tolerance    Cnvgd?
         Gradient           0.000040      0.000300     YES
         Displacement       0.001159      0.001200     YES
         Energy change     -0.000000      0.000001     YES

 Final energy is   -684.05084675001262     


 ******************************
 **  OPTIMIZATION CONVERGED  **
 ******************************

                       Coordinates (Angstroms)
     ATOM                X               Y               Z
      1  O        -0.8580246350   -1.2367136626   -0.3812360668
      2  C        -1.9889948522   -0.8032246543   -0.0162986148
      3  O        -2.9792566453   -1.5553237814    0.2442565295
      4  C        -2.0500137628    0.7312412843    0.0635449956
      5  O        -2.9896807909    1.3826631722    0.3740887960
      6  C        -0.6180418219    1.1521540432   -0.3537976713
      7  O        -0.2272070093    2.2737474344   -0.4426046264
      8  C         0.1765617155   -0.1223663035   -0.6152001602
      9  C         1.3566427012   -0.4006812531    0.3099407980
     10  C         2.5029708139    0.5980345383    0.0734480238
     11  O         3.5503292000    0.0772511767    0.8759560139
     12  O         1.7513237933   -1.7181573709    0.0260287836
     13  H         1.0307904556   -0.3061753465    1.3580333777
     14  H         2.2141009556    1.6076405161    0.3817228330
     15  H         2.7785502043    0.6073024790   -0.9886463155
     16  H         4.3632806841    0.5741256924    0.7355877414
     17  H         2.6336144808   -1.8407897472    0.4085789372
     18  H         0.4497333366   -0.2525087385   -1.6634954780
     19  H        -2.7942078295   -2.5125897677    0.1456022647

Z-matrix Print:
$molecule
1 1
O 
C  1 1.264984
O  2 1.270496 1 123.584106
H  3 0.979966 2 114.232057 1 0.444380 0
C  2 1.537753 1 113.104332 3 -179.279761 0
O  5 1.184805 2 126.421312 1 179.755507 0
C  1 1.538466 2 113.384204 3 -179.180467 0
H  7 1.091093 1 103.184133 2 -120.336039 0
C  7 1.524509 1 103.236089 2 -2.183777 0
O  9 1.191054 7 127.117079 1 -178.410203 0
C  7 1.525102 1 107.212304 2 121.790228 0
H  11 1.101639 7 109.426429 1 -65.058275 0
O  11 1.404323 7 105.428287 1 54.208933 0
H  13 0.969443 11 107.138237 7 164.643791 0
C  11 1.538646 7 111.394665 1 175.452446 0
H  15 1.094433 11 111.028917 7 67.497848 0
H  15 1.097303 11 109.959728 7 -53.636873 0
O  15 1.418518 11 102.992915 7 -172.492561 0
H  18 0.963056 15 110.572467 11 173.956117 0
$end


 --------------------------------------------------------------

                    Orbital Energies (a.u.)
 --------------------------------------------------------------

 Alpha MOs
 -- Occupied --
-19.450 -19.449 -19.376 -19.351 -19.284 -19.276 -10.591 -10.508
-10.491 -10.470 -10.416 -10.380  -1.415  -1.340  -1.307  -1.280
 -1.206  -1.172  -1.017  -0.985  -0.914  -0.880  -0.813  -0.797
 -0.777  -0.750  -0.723  -0.693  -0.686  -0.677  -0.662  -0.651
 -0.649  -0.639  -0.633  -0.619  -0.603  -0.576  -0.572  -0.542
 -0.517  -0.505  -0.463  -0.444  -0.435
 -- Virtual --
 -0.348  -0.255  -0.189  -0.166  -0.148  -0.137  -0.125  -0.122
 -0.101  -0.088  -0.078  -0.072  -0.061  -0.057  -0.051  -0.049
 -0.044  -0.036  -0.028  -0.024  -0.019  -0.011  -0.004  -0.003
  0.001   0.007   0.012   0.015   0.016   0.024   0.028   0.033
  0.035   0.039   0.045   0.048   0.059   0.064   0.072   0.076
  0.080   0.083   0.089   0.094   0.110   0.113   0.114   0.122
  0.128   0.135   0.144   0.145   0.153   0.159   0.164   0.175
  0.177   0.183   0.193   0.194   0.197   0.203   0.205   0.214
  0.216   0.225   0.232   0.241   0.249   0.254   0.267   0.275
  0.287   0.292   0.304   0.317   0.339   0.353   0.356   0.366
  0.384   0.397   0.403   0.427   0.431   0.448   0.463   0.478
  0.484   0.507   0.533   0.545   0.547   0.549   0.554   0.576
  0.590   0.596   0.612   0.642   0.667   0.692   0.712   0.731
  0.757   0.785   0.800   0.833   0.847   0.870   0.888   0.892
  0.908   0.945   0.946   0.962   0.972   0.979   0.996   1.008
  1.016   1.020   1.030   1.041   1.051   1.061   1.080   1.091
  1.102   1.119   1.151   1.176   1.226   1.243   1.251   1.262
  1.282   1.291   1.331   1.338   1.361   1.375   1.385   1.415
  1.420   1.442   1.449   1.466   1.471   1.485   1.487   1.510
  1.520   1.539   1.562   1.584   1.604   1.610   1.621   1.653
  1.685   1.717   1.748   1.760   1.799   1.823   1.848   1.854
  1.889   1.912   1.932   1.941   1.955   1.976   2.021   2.059
  2.119   2.153   2.300   2.314   2.323   2.342   2.367   2.414
  2.419   2.432   2.451   2.472   2.506   2.547   2.598   2.606
  2.627   2.638   2.660   2.667   2.678   2.699   2.725   2.758
  2.790   2.793   2.810   2.846   2.887   2.917   2.942   2.963
  2.985   2.992   3.016   3.028   3.044   3.092   3.132   3.148
  3.202   3.207   3.224   3.255   3.271   3.349   3.371   3.484
  3.567   3.626   3.647   3.677   3.706   3.745   3.789   3.822
  3.858   3.868   3.898   4.003   4.024   4.106   4.732   4.778
  4.816   4.879   4.917   4.937   4.946   5.027   5.035   5.101
  5.239   5.284   5.354   5.491   5.530   5.547   5.621   5.676
 23.536  23.569  23.596  23.635  23.685  23.698  49.622  49.695
 49.764  49.783  49.795  49.857
 --------------------------------------------------------------

          Ground-State Mulliken Net Atomic Charges

     Atom                 Charge (a.u.)
  ----------------------------------------
      1 O                     0.003748
      2 C                     0.121246
      3 O                    -0.058140
      4 C                     0.323728
      5 O                    -0.100438
      6 C                    -0.199790
      7 O                    -0.125434
      8 C                     0.141851
      9 C                    -0.179623
     10 C                    -0.359253
     11 O                    -0.283424
     12 O                    -0.202249
     13 H                     0.221980
     14 H                     0.193454
     15 H                     0.202130
     16 H                     0.290148
     17 H                     0.303107
     18 H                     0.345253
     19 H                     0.361703
  ----------------------------------------
  Sum of atomic charges =     1.000000

 -----------------------------------------------------------------
                    Cartesian Multipole Moments
 -----------------------------------------------------------------
    Charge (ESU x 10^10)
                 4.8032
    Dipole Moment (Debye)
         X      -1.8975      Y      -3.2512      Z      -1.0408
       Tot       3.9056
    Quadrupole Moments (Debye-Ang)
        XX     -36.7707     XY      17.4105     YY     -60.2576
        XZ       1.2616     YZ      -1.0012     ZZ     -62.6211
    Octopole Moments (Debye-Ang^2)
       XXX      78.1318    XXY     -22.2469    XYY     -17.3867
       YYY     -42.8465    XXZ      -4.7270    XYZ       1.7677
       YYZ       5.5625    XZZ      -1.3783    YZZ      -0.5375
       ZZZ     -10.3265
    Hexadecapole Moments (Debye-Ang^3)
      XXXX   -1403.4006   XXXY     176.7544   XXYY    -290.6953
      XYYY     108.0657   YYYY    -586.2688   XXXZ      -0.7777
      XXYZ       0.5402   XYYZ      -4.8337   YYYZ       7.7918
      XXZZ    -329.6620   XYZZ       3.5774   YYZZ    -128.4352
      XZZZ     -52.5517   YZZZ      11.9515   ZZZZ    -137.8591
 -----------------------------------------------------------------
Archival summary:
1\1\pikachu\OPT\ProcedureUnspecified\BasisUnspecified\667(1+,1)\cher\FriMay1213:11:322017FriMay1213:11:322017\0\\#,OPT,ProcedureUnspecified,BasisUnspecified,\\1,1\O\C,1,1.26498\O,2,1.2705,1,123.584\H,3,0.979966,2,114.232,1,0.44438,0\C,2,1.53775,1,113.104,3,-179.28,0\O,5,1.1848,2,126.421,1,179.756,0\C,1,1.53847,2,113.384,3,-179.18,0\H,7,1.09109,1,103.184,2,-120.336,0\C,7,1.52451,1,103.236,2,-2.18378,0\O,9,1.19105,7,127.117,1,-178.41,0\C,7,1.5251,1,107.212,2,121.79,0\H,11,1.10164,7,109.426,1,-65.0583,0\O,11,1.40432,7,105.428,1,54.2089,0\H,13,0.969443,11,107.138,7,164.644,0\C,11,1.53865,7,111.395,1,175.452,0\H,15,1.09443,11,111.029,7,67.4978,0\H,15,1.0973,11,109.96,7,-53.6369,0\O,15,1.41852,11,102.993,7,-172.493,0\H,18,0.963056,15,110.572,11,173.956,0\\\@

 Total job time:  12345.43s(wall), 12283.66s(cpu) 
 Fri May 12 13:11:32 2017

        *************************************************************
        *                                                           *
        *  Thank you very much for using Q-Chem.  Have a nice day.  *
        *                                                           *
        *************************************************************


 
User input: 2 of 3 
 
pikachu 127.0.1
Q-Chem Developer Version! Running on 127.0.1.*
                  Welcome to Q-Chem
     A Quantum Leap Into The Future Of Chemistry


 Q-Chem 4.4, Q-Chem, Inc., Pleasanton, CA (2016)

 Y. Shao,  Z. Gan,  E. Epifanovsky,  A. T. B. Gilbert,  M. Wormit,  
 J. Kussmann,  A. W. Lange,  A. Behn,  J. Deng,  X. Feng,  D. Ghosh,  
 M. Goldey,  P. R. Horn,  L. D. Jacobson,  I. Kaliman,  F. Rob,  
 R. Z. Khaliullin,  T. Kus,  A. Landau,  J. Liu,  E. I. Proynov,  Y. M. Rhee,  
 R. M. Richard,  M. A. Rohrdanz,  R. P. Steele,  E. J. Sundstrom,  
 H. L. Woodcock III,  P. M. Zimmerman,  D. Zuev,  B. Albrecht,  E. Alguire,  
 B. Austin,  S. A. Baeppler,  G. J. O. Beran,  Y. A. Bernard,  
 E. J. Berquist,  K. Brandhorst,  K. B. Bravaya,  S. T. Brown,  D. Casanova,  
 C.-M. Chang,  Y. Chen,  S. H. Chien,  K. D. Closser,  M. P. Coons,  
 D. L. Crittenden,  S. Dasgupta,  M. Diedenhofen,  R. A. DiStasio Jr.,  
 H. Do,  A. D. Dutoi,  R. G. Edgar,  P.-T. Fang,  S. Fatehi,  Q. Feng,  
 L. Fusti-Molnar,  A. Ghysels,  A. Golubeva-Zadorozhnaya,  J. Gomes,  
 A. Gunina,  M. W. D. Hanson-Heine,  P. H. P. Harbach,  A. W. Hauser,  
 J. E. Herr,  E. G. Hohenstein,  Z. C. Holden,  K. Hui,  T.-C. Jagau,  H. Ji,  
 B. Kaduk,  K. Khistyaev,  Jaehoon Kim,  Jihan Kim,  R. A. King,  
 P. Klunzinger,  K. Koh,  D. Kosenkov,  T. Kowalczyk,  C. M. Krauter,  
 A. Kunitsa,  K. U. Lao,  A. Laurent,  K. V. Lawler,  J. Lee,  D. Lefrancois,  
 S. Lehtola,  S. V. Levchenko,  C. Y. Lin,  Y.-S. Lin,  F. Liu,  E. Livshits,  
 R. C. Lochan,  A. Luenser,  P. Manohar,  S. F. Manzer,  S.-P. Mao,  Y. Mao,  
 N. Mardirossian,  A. V. Marenich,  L. A. Martinez-Martinez,  S. A. Maurer,  
 N. J. Mayhall,  J.-M. Mewes,  A. F. Morrison,  K. Nanda,  T. S. Nguyen-Beck,  
 C. M. Oana,  R. Olivares-Amaya,  D. P. O'Neill,  J. A. Parkhill,  
 T. M. Perrine,  R. Peverati,  P. A. Pieniazek,  F. Plasser,  A. Prociuk,  
 D. R. Rehn,  E. Rosta,  N. J. Russ,  N. Sergueev,  S. M. Sharada,  
 S. Sharma,  D. W. Small,  A. Sodt,  T. Stauch,  T. Stein,  D. Stuck,  
 Y.-C. Su,  A. J. W. Thom,  T. Tsuchimochi,  L. Vogt,  O. Vydrov,  T. Wang,  
 M. A. Watson,  J. Wenzel,  A. White,  C. F. Williams,  V. Vanovschi,  
 K. Yao,  S. Yeganeh,  S. R. Yost,  Z.-Q. You,  I. Y. Zhang,  X. Zhang,  
 Y. Zhao,  B. R. Brooks,  G. K. L. Chan,  D. M. Chipman,  C. J. Cramer,  
 W. A. Goddard III,  M. S. Gordon,  W. J. Hehre,  A. Klamt,  
 H. F. Schaefer III,  M. W. Schmidt,  C. D. Sherrill,  D. G. Truhlar,  
 A. Warshel,  X. Xu,  A. Aspuru-Guzik,  R. Baer,  A. T. Bell,  N. A. Besley,  
 J.-D. Chai,  A. Dreuw,  B. D. Dunietz,  T. R. Furlani,  S. R. Gwaltney,  
 C.-P. Hsu,  Y. Jung,  J. Kong,  D. S. Lambrecht,  W. Liang,  C. Ochsenfeld,  
 V. A. Rassolov,  L. V. Slipchenko,  J. E. Subotnik,  T. Van Voorhis,  
 J. M. Herbert,  A. I. Krylov,  P. M. W. Gill,  M. Head-Gordon

 Contributors to earlier versions of Q-Chem not listed above: 
 R. D. Adamson,  J. Baker,  E. F. C. Byrd,  A. K. Chakraborty,  C.-L. Cheng,  
 H. Dachsel,  R. J. Doerksen,  G. Hawkins,  A. Heyden,  S. Hirata,  
 G. Kedziora,  F. J. Keil,  C. Kelley,  P. P. Korambath,  W. Kurlancheek,  
 A. M. Lee,  M. S. Lee,  D. Liotard,  I. Lotan,  P. E. Maslen,  N. Nair,  
 D. Neuhauser,  R. Olson,  B. Peters,  J. Ritchie,  N. E. Schultz,  
 N. Shenvi,  A. C. Simmonett,  K. S. Thanthiriwatte,  Q. Wu,  W. Zhang

 Please cite Q-Chem as follows:
 Y. Shao et al., Mol. Phys. 113, 184-215 (2015)
 DOI: 10.1080/00268976.2014.952696

 Q-Chem 4.4.2 for Intel X86 EM64T Linux

 Parts of Q-Chem use Armadillo 5.200.1 (Boston Tea Smuggler).
 http://arma.sourceforge.net/

 Q-Chem begins on Fri May 12 13:11:32 2017  


Host: 0

     Scratch files written to /scratch/cher/qchem14955//
The previous job contains 0 fragments, simply inherited here

Checking the input file for inconsistencies... 	...done.

--------------------------------------------------------------
User input:
--------------------------------------------------------------

$molecule
   read
$end

$rem
   BASIS 6-311++G**
   JOB_TYPE FREQUENCY
   METHOD B3LYP
$end

--------------------------------------------------------------
 ----------------------------------------------------------------
             Standard Nuclear Orientation (Angstroms)
    I     Atom           X                Y                Z
 ----------------------------------------------------------------
    1      O      -0.7892125849    -1.2103634681    -0.4261880567
    2      C      -1.9040010855    -0.8064821995     0.0146205370
    3      O      -2.8728951661    -1.5806509513     0.2904239151
    4      C      -1.9747067310     0.7220733527     0.1669447363
    5      O      -2.9031813681     1.3482552790     0.5537174022
    6      C      -0.5696888851     1.1774316609    -0.3025866855
    7      O      -0.1940082656     2.3062244593    -0.3600423323
    8      C       0.2220348376    -0.0750250896    -0.6612701001
    9      C       1.4501411448    -0.3811818798     0.1895877344
   10      C       2.5738945725     0.6400249191    -0.0588979065
   11      O       3.6653988971     0.0956570012     0.6653091441
   12      O       1.8417185796    -1.6800593813    -0.1733266714
   13      H       1.1772259300    -0.3374496024     1.2559900419
   14      H       2.2920024341     1.6314651934     0.3090238084
   15      H       2.7949559040     0.7000150482    -1.1320276065
   16      H       4.4656386676     0.6074816607     0.5067863401
   17      H       2.7434087225    -1.8097396210     0.1582726326
   18      H       0.4426508049    -0.1549421136    -1.7268332026
   19      H      -2.6844863189    -2.5303786584     0.1392508847
 ----------------------------------------------------------------
 Molecular Point Group                 C1    NOp =  1
 Largest Abelian Subgroup              C1    NOp =  1
 Nuclear Repulsion Energy =   734.2639777976 hartrees
 There are       45 alpha and       45 beta electrons
 Requested basis set is 6-311++G(d,p)
 There are 107 shells and 313 basis functions

 Total QAlloc Memory Limit   2000 MB
 Mega-Array Size        61 MB
 MEM_STATIC part        62 MB
 A cutoff of  1.0D-11 yielded   4884 shell pairs
 There are     42369 function pairs (     45506 Cartesian)

 -------------------------------------------------------
 OpenMP Integral Computing Module                       
 Release: version 1.0, May 2013, Q-Chem Inc. Pittsburgh 
 -------------------------------------------------------
 Integral Job Info:
 Integral job number is                      11
 Integral operator is                         1
 short-range coefficients                     0
 long-range coefficients              100000000
 Omega coefficients                           0
 if combine SR and LR in K                    0
 Integral screening is                        0
 Integral computing path is                   2
 max size of driver memory is            800000
 size of driver memory is                593474
 size of scratch memory is              2260544
 max col of scratch BK array               1296
 max len of scratch array in speh3          155
 max len of scratch index in speh4           18
 max int batch size is                      520
 min int batch size is                       52
 fixed nKL is                                52
 max L of basis functions is                  2
 order of int derivative is                   0
 number of shells is                        107
 number of basis is                         325
 number of cartesian basis is               325
 number of contracted shell pairs          4884
 number of primitive shell pairs          12073
 maxK2 (contraction) of shell pair           36
 max number of K2 of shell pair               1
 max number of CS2 of shell pair            796
 max number of PS2 of shell pair           2196
 mem total for path MDJ                   92136
 -------------------------------------------------------
 Smallest overlap matrix eigenvalue = 4.94E-06
 Guess from superposition of atomic densities
 Warning:  Energy on first SCF cycle will be non-variational
 A restricted hybrid HF-DFT SCF calculation will be
 performed using Pulay DIIS extrapolation
 Exchange:     0.2000 Hartree-Fock + 0.0800 Slater + 0.7200 B88
 Correlation:  0.1900 VWN1RPA + 0.8100 LYP
 Using SG-1 standard quadrature grid
 SCF converges when DIIS error is below 1.0E-08
 Inaccurate integrated density:
   Number of electrons =    90
   Numerical integral  =    91.000106687786
   Relative error      =     1.1112296531 %
 ---------------------------------------
  Cycle       Energy         DIIS Error
 ---------------------------------------
    1    -686.8754393229      3.74E-02
    2    -683.7654764626      5.46E-03
    3    -680.5211916744      1.61E-02
    4    -683.9131853433      3.72E-03
    5    -684.0435157562      7.30E-04
    6    -684.0478467399      5.69E-04
    7    -684.0501466166      2.79E-04
    8    -684.0507852822      8.15E-05
    9    -684.0508424749      2.38E-05
   10    -684.0508467666      9.64E-06
   11    -684.0508476661      3.02E-06
   12    -684.0508479021      1.14E-06
   13    -684.0508478401      5.34E-07
   14    -684.0508478240      7.68E-08
   15    -684.0508478290      3.44E-08
   16    -684.0508478339      9.42E-09 Convergence criterion met
 ---------------------------------------
 SCF time:  CPU 460.74 s  wall 463.45 s
 SCF   energy in the final basis set = -684.0508478339
 Total energy in the final basis set = -684.0508478339

 --------------------------------------------------------------

                    Orbital Energies (a.u.)
 --------------------------------------------------------------

 Alpha MOs
 -- Occupied --
-19.450 -19.449 -19.376 -19.351 -19.284 -19.276 -10.591 -10.508
-10.491 -10.470 -10.416 -10.380  -1.415  -1.340  -1.307  -1.280
 -1.206  -1.172  -1.017  -0.985  -0.914  -0.880  -0.813  -0.797
 -0.777  -0.750  -0.723  -0.693  -0.686  -0.677  -0.662  -0.651
 -0.649  -0.639  -0.633  -0.619  -0.603  -0.576  -0.572  -0.542
 -0.517  -0.505  -0.463  -0.444  -0.435
 -- Virtual --
 -0.348  -0.255  -0.189  -0.166  -0.148  -0.137  -0.125  -0.122
 -0.101  -0.088  -0.078  -0.072  -0.061  -0.057  -0.051  -0.049
 -0.044  -0.036  -0.028  -0.024  -0.019  -0.011  -0.004  -0.003
  0.001   0.007   0.012   0.015   0.016   0.024   0.028   0.032
  0.035   0.039   0.046   0.048   0.059   0.064   0.072   0.076
  0.080   0.083   0.089   0.094   0.110   0.113   0.114   0.122
  0.128   0.135   0.144   0.145   0.153   0.159   0.165   0.175
  0.178   0.183   0.193   0.193   0.197   0.203   0.205   0.214
  0.216   0.225   0.232   0.241   0.250   0.254   0.267   0.275
  0.287   0.292   0.304   0.317   0.339   0.353   0.356   0.366
  0.384   0.397   0.403   0.427   0.431   0.448   0.463   0.478
  0.484   0.507   0.533   0.545   0.547   0.549   0.554   0.576
  0.590   0.596   0.612   0.642   0.667   0.692   0.712   0.731
  0.757   0.785   0.800   0.833   0.846   0.870   0.888   0.892
  0.908   0.945   0.946   0.962   0.972   0.979   0.996   1.008
  1.016   1.020   1.030   1.040   1.051   1.061   1.080   1.091
  1.102   1.119   1.151   1.176   1.226   1.243   1.251   1.262
  1.282   1.291   1.331   1.338   1.361   1.375   1.385   1.415
  1.420   1.442   1.449   1.466   1.471   1.485   1.487   1.510
  1.520   1.539   1.562   1.584   1.604   1.610   1.621   1.653
  1.685   1.717   1.748   1.760   1.799   1.823   1.848   1.854
  1.889   1.912   1.932   1.941   1.955   1.976   2.021   2.059
  2.119   2.153   2.300   2.314   2.323   2.342   2.367   2.414
  2.419   2.432   2.451   2.472   2.506   2.547   2.598   2.606
  2.627   2.638   2.660   2.667   2.678   2.699   2.725   2.758
  2.790   2.793   2.810   2.846   2.887   2.917   2.942   2.963
  2.985   2.992   3.016   3.028   3.044   3.092   3.132   3.148
  3.202   3.207   3.224   3.255   3.271   3.349   3.371   3.484
  3.567   3.626   3.647   3.677   3.706   3.745   3.789   3.822
  3.858   3.868   3.898   4.003   4.024   4.106   4.732   4.778
  4.816   4.879   4.917   4.937   4.946   5.027   5.035   5.101
  5.239   5.284   5.354   5.491   5.530   5.547   5.621   5.676
 23.536  23.569  23.596  23.635  23.685  23.698  49.622  49.695
 49.764  49.783  49.795  49.857
 --------------------------------------------------------------

          Ground-State Mulliken Net Atomic Charges

     Atom                 Charge (a.u.)
  ----------------------------------------
      1 O                     0.004309
      2 C                     0.120359
      3 O                    -0.058305
      4 C                     0.324251
      5 O                    -0.100403
      6 C                    -0.199944
      7 O                    -0.125171
      8 C                     0.141977
      9 C                    -0.178725
     10 C                    -0.360015
     11 O                    -0.283455
     12 O                    -0.202353
     13 H                     0.221788
     14 H                     0.193548
     15 H                     0.202128
     16 H                     0.290136
     17 H                     0.303118
     18 H                     0.345051
     19 H                     0.361708
  ----------------------------------------
  Sum of atomic charges =     1.000000

 -----------------------------------------------------------------
                    Cartesian Multipole Moments
 -----------------------------------------------------------------
    Charge (ESU x 10^10)
                 4.8032
    Dipole Moment (Debye)
         X      -1.5548      Y      -3.1373      Z      -1.2491
       Tot       3.7176
    Quadrupole Moments (Debye-Ang)
        XX     -37.2886     XY      17.2581     YY     -59.8897
        XZ       0.7226     YZ      -1.6705     ZZ     -62.7703
    Octopole Moments (Debye-Ang^2)
       XXX      69.2038    XXY     -18.5926    XYY     -21.2268
       YYY     -47.2223    XXZ      -8.4718    XYZ       1.3028
       YYZ       6.4502    XZZ      -5.8055    YZZ      -0.8169
       ZZZ      -3.9404
    Hexadecapole Moments (Debye-Ang^3)
      XXXX   -1385.4263   XXXY     167.1122   XXYY    -292.5514
      XYYY     100.5058   YYYY    -585.2466   XXXZ      23.4095
      XXYZ      -5.1500   XYYZ       8.8863   YYYZ      -4.7393
      XXZZ    -334.3744   XYZZ       3.3991   YYZZ    -129.3602
      XZZZ      -8.5384   YZZZ      -0.4010   ZZZZ    -129.6804
 -----------------------------------------------------------------
 Calculating MO derivatives via CPSCF
   1         3          57      0.236883    0.037333
   2         3          57      0.027325    0.003895
   3         3          57      0.002572    0.000521
   4        18          42      0.000185    0.000043
   5        58           2      0.000003    0.000002
   6        60           0      0.000000    0.000000    Roots Converged
 Calculating analytic Hessian of the SCF energy
 Polarizability Matrix (a.u.)
            1           2           3
    1-111.4575022  -2.0122458   6.8617632
    2  -2.0122458 -88.7876360  -0.4156332
    3   6.8617632  -0.4156332 -59.9592113

 Direct stationary perturbation theory relativistic correction:

 rels  =       0.236659907570
 relv  =      -1.137093322986
 rel2e =       0.508690661146
 E_rel =      -0.391742754269

 Hessian of the SCF Energy
            1           2           3           4           5           6
    1   0.5568354  -0.0933432  -0.1818434  -0.3704671   0.1294110   0.1306333
    2  -0.0933432   0.3075955   0.0562569   0.1074429  -0.2002720  -0.0557495
    3  -0.1818434   0.0562569   0.1351234   0.1302379  -0.0634732  -0.0885716
    4  -0.3704671   0.1074429   0.1302379   0.8071092   0.1190183  -0.2312514
    5   0.1294110  -0.2002720  -0.0634732   0.1190183   0.7014611   0.0084480
    6   0.1306333  -0.0557495  -0.0885716  -0.2312514   0.0084480   0.2183650
    7  -0.0861460  -0.0368695   0.0315056  -0.3050801  -0.1614193   0.0746247
    8  -0.0149149   0.0304049   0.0068673  -0.1926862  -0.2983577   0.0474495
    9   0.0347569   0.0151956   0.0020526   0.0716342   0.0360665  -0.0783778
   10  -0.0295357   0.0353647   0.0203206  -0.0779931  -0.0510152  -0.0022149
   11   0.0071591   0.0018165  -0.0038029  -0.0086867  -0.1206347  -0.0016685
   12   0.0186285  -0.0141268   0.0106047  -0.0000325   0.0150876  -0.0741594
   13   0.0106918  -0.0008335  -0.0042848  -0.0089902   0.0453156   0.0114784
   14   0.0052184  -0.0135552  -0.0031531   0.0414039  -0.0352388  -0.0185886
   15  -0.0041230  -0.0007620  -0.0000209   0.0118371  -0.0206909   0.0088647
   16  -0.0079602  -0.0312635  -0.0023031   0.0209823  -0.0139281   0.0019531
   17  -0.0030979  -0.0343319  -0.0013469  -0.0307586  -0.0295463   0.0051715
   18  -0.0008916   0.0084395  -0.0067225   0.0016335  -0.0000142   0.0303307
   19   0.0050371   0.0086518  -0.0002499  -0.0161147  -0.0001089   0.0046906
   20  -0.0005081  -0.0073075  -0.0006659  -0.0019622   0.0023221   0.0018069
   21  -0.0006275  -0.0036440   0.0025811   0.0040147   0.0006674  -0.0052157
   22  -0.0271632   0.0177755  -0.0024218  -0.0607049  -0.0140926   0.0159738
   23   0.0074250  -0.0873184  -0.0032559  -0.0273850   0.0240797   0.0160471
   24   0.0017325  -0.0034506  -0.0548408   0.0116309   0.0107138  -0.0231534
   25  -0.0371452  -0.0096562  -0.0092207   0.0000553  -0.0044852  -0.0035530
   26  -0.0382086  -0.0019541  -0.0113971   0.0042881  -0.0050827  -0.0046310
   27   0.0081340  -0.0022105   0.0033101   0.0003833   0.0012082   0.0040157
   28   0.0023499   0.0025386  -0.0010945  -0.0018833  -0.0005157   0.0006175
   29   0.0117633   0.0021375   0.0013712  -0.0033316   0.0018441   0.0021036
   30  -0.0058933  -0.0004538  -0.0008429   0.0000483  -0.0010675  -0.0012067
   31  -0.0068313  -0.0006365  -0.0002151   0.0031642  -0.0003208  -0.0018079
   32  -0.0028917   0.0000193  -0.0003634   0.0011427  -0.0006230  -0.0005259
   33  -0.0003193   0.0001703   0.0005319   0.0007606   0.0001403  -0.0002759
   34   0.0000816   0.0014369   0.0010908   0.0026871   0.0023568  -0.0002964
   35   0.0005899   0.0027217  -0.0003294  -0.0013033  -0.0010791  -0.0002700
   36  -0.0000385  -0.0005791   0.0009572   0.0000339   0.0004477  -0.0009885
   37   0.0031982   0.0011844   0.0003458  -0.0001720   0.0004384   0.0006483
   38   0.0005256   0.0000491  -0.0007777  -0.0005000   0.0002225  -0.0000655
   39   0.0004554   0.0000625   0.0018854  -0.0007850  -0.0003582  -0.0005114
   40  -0.0000030   0.0002290   0.0001253   0.0001563  -0.0000496  -0.0000363
   41  -0.0006972   0.0000238   0.0000857   0.0002571  -0.0002694   0.0000094
   42  -0.0002032   0.0000859   0.0000087   0.0002198  -0.0001456   0.0000445
   43   0.0001429   0.0000163  -0.0005641   0.0002694   0.0000892   0.0000110
   44   0.0000908  -0.0000700  -0.0003217   0.0001059  -0.0000029  -0.0000001
   45   0.0000911   0.0001970   0.0003614   0.0000768  -0.0000301   0.0000235
   46   0.0000549   0.0001117  -0.0001522  -0.0003739  -0.0002109   0.0000626
   47   0.0008008   0.0001829   0.0000623  -0.0003159   0.0001624   0.0001787
   48  -0.0009090  -0.0001609  -0.0001203   0.0000299  -0.0000954  -0.0001164
   49   0.0005523   0.0000696  -0.0001026  -0.0009977  -0.0002150  -0.0000415
   50  -0.0015711   0.0002024  -0.0003069   0.0009488   0.0002695  -0.0002041
   51   0.0001561   0.0002544   0.0001789  -0.0002092  -0.0003243   0.0002073
   52  -0.0149269  -0.0060378   0.0214822   0.0019574  -0.0032945   0.0017460
   53  -0.0188922  -0.0045281   0.0273197   0.0036917  -0.0040363   0.0005055
   54   0.0023354   0.0008814   0.0002310  -0.0002054   0.0007213   0.0005867
   55   0.0012348   0.0038189  -0.0026559   0.0063958  -0.0469736  -0.0032378
   56   0.0111409   0.0041837  -0.0027691  -0.0113698  -0.0352185  -0.0000171
   57  -0.0020746  -0.0004063  -0.0067075  -0.0000575   0.0126987   0.0101387
            7           8           9          10          11          12
    1  -0.0861460  -0.0149149   0.0347569  -0.0295357   0.0071591   0.0186285
    2  -0.0368695   0.0304049   0.0151956   0.0353647   0.0018165  -0.0141268
    3   0.0315056   0.0068673   0.0020526   0.0203206  -0.0038029   0.0106047
    4  -0.3050801  -0.1926862   0.0716342  -0.0779931  -0.0086867  -0.0000325
    5  -0.1614193  -0.2983577   0.0360665  -0.0510152  -0.1206347   0.0150876
    6   0.0746247   0.0474495  -0.0783778  -0.0022149  -0.0016685  -0.0741594
    7   0.4420966   0.1233881  -0.1284243   0.0009786  -0.0096142   0.0003343
    8   0.1233881   0.7046244   0.0137601  -0.0364567  -0.0104491   0.0114667
    9  -0.1284243   0.0137601   0.0981869  -0.0022587   0.0023351   0.0050988
   10   0.0009786  -0.0364567  -0.0022587   0.7755053  -0.2476771  -0.2509102
   11  -0.0096142  -0.0104491   0.0023351  -0.2476771   0.5244817   0.1206647
   12   0.0003343   0.0114667   0.0050988  -0.2509102   0.1206647   0.2375573
   13   0.0012068   0.0035058  -0.0001216  -0.5430243   0.2873376   0.2052688
   14   0.0011704   0.0015452  -0.0003484   0.3029536  -0.2865416  -0.1292868
   15  -0.0004490  -0.0010459  -0.0003646   0.2061199  -0.1232709  -0.1267228
   16  -0.0036476   0.0070521   0.0017278  -0.1003588  -0.0188013   0.0011914
   17   0.0025846  -0.0056974  -0.0011819   0.0185569  -0.0832776  -0.0042304
   18   0.0011449  -0.0028808  -0.0011853   0.0032230   0.0072757  -0.0928317
   19   0.0016788  -0.0056792  -0.0011110  -0.0095281  -0.0436149   0.0071623
   20  -0.0018842  -0.0045073   0.0001073  -0.0327537  -0.0279087   0.0081055
   21  -0.0006847   0.0016420   0.0004022   0.0085753   0.0121562   0.0179364
   22   0.0120218   0.0028271  -0.0008560  -0.0096160   0.0339095   0.0151669
   23   0.0162332   0.0030446  -0.0072655   0.0171428   0.0089688  -0.0081105
   24   0.0026737  -0.0020283   0.0105350   0.0149160  -0.0118197   0.0205751
   25  -0.0003766   0.0016310   0.0017585  -0.0022869  -0.0022053  -0.0006867
   26  -0.0038526  -0.0021512   0.0040114  -0.0000448  -0.0030603  -0.0032254
   27   0.0014354   0.0013764  -0.0020161   0.0000009  -0.0025833  -0.0022187
   28   0.0011807   0.0010163  -0.0003744  -0.0009220  -0.0003657   0.0001376
   29   0.0020253   0.0007024  -0.0014196   0.0005138   0.0010141   0.0004242
   30  -0.0006442  -0.0001973   0.0007590  -0.0000088  -0.0004484   0.0004352
   31  -0.0019428  -0.0014688   0.0010178   0.0010455  -0.0003127  -0.0001623
   32  -0.0005706  -0.0000540   0.0003306  -0.0003165  -0.0004559  -0.0000090
   33  -0.0003911  -0.0003727   0.0000813   0.0003238   0.0000317  -0.0002825
   34  -0.0011206  -0.0014525  -0.0002820   0.0011480   0.0017061   0.0017354
   35   0.0008671   0.0012430  -0.0000670  -0.0014327  -0.0018296  -0.0001642
   36  -0.0000373  -0.0002555   0.0002402   0.0002153   0.0011723   0.0003856
   37  -0.0001278  -0.0001783  -0.0001546   0.0000268   0.0001883  -0.0003976
   38   0.0002020   0.0000402   0.0000446   0.0000481   0.0002282   0.0000352
   39  -0.0000710   0.0000333   0.0000689  -0.0003946   0.0003425  -0.0001917
   40  -0.0000546   0.0000547   0.0000390  -0.0002393  -0.0001328  -0.0000888
   41  -0.0001023   0.0001164   0.0000460  -0.0005532  -0.0002165  -0.0000670
   42  -0.0000314   0.0001029  -0.0000183  -0.0002023   0.0000207  -0.0000367
   43   0.0000104  -0.0000298   0.0000092   0.0000539  -0.0000298   0.0000870
   44   0.0000320   0.0000038   0.0000014  -0.0000637  -0.0000127  -0.0000535
   45  -0.0000403  -0.0000425  -0.0000299  -0.0000565   0.0000812  -0.0002103
   46   0.0002048   0.0002335  -0.0000403  -0.0002459  -0.0000096   0.0000107
   47   0.0001656   0.0000738  -0.0000872  -0.0001213   0.0000439   0.0000499
   48  -0.0000994  -0.0000326   0.0001127  -0.0000524  -0.0000672   0.0000650
   49   0.0004959   0.0003626  -0.0000335  -0.0002121   0.0001696  -0.0000239
   50  -0.0003567  -0.0002820   0.0001588  -0.0000478  -0.0006373  -0.0003162
   51   0.0000974   0.0001829  -0.0000606  -0.0004525   0.0002819  -0.0002913
   52  -0.0020298   0.0000196  -0.0006298  -0.0017684   0.0004336  -0.0008623
   53  -0.0037265  -0.0005515  -0.0008847   0.0008003  -0.0042955   0.0023863
   54  -0.0006456  -0.0005600  -0.0002419   0.0000448  -0.0002596  -0.0012515
   55  -0.0593486   0.1127755   0.0233426  -0.0030275   0.0005462   0.0034415
   56   0.0717275  -0.4197486  -0.0608028  -0.0048975   0.0027663   0.0013698
   57   0.0197022  -0.0754654  -0.0352432   0.0028109  -0.0004415   0.0055385
           13          14          15          16          17          18
    1   0.0106918   0.0052184  -0.0041230  -0.0079602  -0.0030979  -0.0008916
    2  -0.0008335  -0.0135552  -0.0007620  -0.0312635  -0.0343319   0.0084395
    3  -0.0042848  -0.0031531  -0.0000209  -0.0023031  -0.0013469  -0.0067225
    4  -0.0089902   0.0414039   0.0118371   0.0209823  -0.0307586   0.0016335
    5   0.0453156  -0.0352388  -0.0206909  -0.0139281  -0.0295463  -0.0000142
    6   0.0114784  -0.0185886   0.0088647   0.0019531   0.0051715   0.0303307
    7   0.0012068   0.0011704  -0.0004490  -0.0036476   0.0025846   0.0011449
    8   0.0035058   0.0015452  -0.0010459   0.0070521  -0.0056974  -0.0028808
    9  -0.0001216  -0.0003484  -0.0003646   0.0017278  -0.0011819  -0.0011853
   10  -0.5430243   0.3029536   0.2061199  -0.1003588   0.0185569   0.0032230
   11   0.2873376  -0.2865416  -0.1232709  -0.0188013  -0.0832776   0.0072757
   12   0.2052688  -0.1292868  -0.1267228   0.0011914  -0.0042304  -0.0928317
   13   0.5835488  -0.3567910  -0.2340845  -0.0380911   0.0280422   0.0229381
   14  -0.3567910   0.3152301   0.1530381   0.0108582   0.0149504  -0.0041822
   15  -0.2340845   0.1530381   0.1141428   0.0214444  -0.0110422   0.0101595
   16  -0.0380911   0.0108582   0.0214444   0.4155482   0.1723397  -0.0692715
   17   0.0280422   0.0149504  -0.0110422   0.1723397   0.9679762  -0.0072268
   18   0.0229381  -0.0041822   0.0101595  -0.0692715  -0.0072268   0.2001844
   19   0.0052579   0.0019978  -0.0028802  -0.1545299  -0.2106134   0.0223034
   20  -0.0029246   0.0037187   0.0017190  -0.2101968  -0.7343643   0.0288189
   21  -0.0033913  -0.0001516  -0.0018663   0.0216464   0.0288736  -0.0570489
   22  -0.0112195  -0.0075190   0.0025200  -0.1175107   0.0103895   0.0102231
   23  -0.0104685  -0.0021784   0.0041528   0.0551882  -0.1025371  -0.0208102
   24   0.0014194   0.0023354  -0.0033542   0.0177783  -0.0114193  -0.0876569
   25   0.0019924   0.0004851  -0.0004299  -0.0093112   0.0202284   0.0012556
   26   0.0010320   0.0006385  -0.0000008   0.0211652  -0.0043036   0.0118431
   27   0.0025687  -0.0000125  -0.0008913   0.0090968   0.0104007   0.0105290
   28   0.0009674  -0.0001548  -0.0003530  -0.0012837   0.0017884   0.0002849
   29   0.0001067  -0.0005702  -0.0001673   0.0000366   0.0052426   0.0006404
   30   0.0001099   0.0001160  -0.0001591   0.0004529   0.0000430  -0.0001926
   31  -0.0009562   0.0003721   0.0003497   0.0015726  -0.0018508  -0.0002530
   32   0.0000112   0.0002754   0.0000370  -0.0004739  -0.0028904  -0.0004463
   33  -0.0003572   0.0000930   0.0002006   0.0002824  -0.0003028  -0.0002274
   34  -0.0020127   0.0001019   0.0004869  -0.0045008  -0.0070907  -0.0051267
   35   0.0013773   0.0002637  -0.0004087   0.0001560   0.0040429   0.0016103
   36  -0.0008525  -0.0000673   0.0002346  -0.0031377  -0.0026201  -0.0016932
   37  -0.0002374   0.0000140   0.0001380   0.0010734  -0.0018138  -0.0005939
   38   0.0000561  -0.0001008  -0.0000245  -0.0004413   0.0007262   0.0005903
   39  -0.0002400   0.0000160   0.0001575  -0.0002493  -0.0018844  -0.0012729
   40   0.0000798   0.0000643   0.0000128  -0.0009724  -0.0009253  -0.0005135
   41   0.0001576   0.0000751  -0.0000076  -0.0002306  -0.0009748  -0.0002485
   42   0.0001056   0.0000169  -0.0000209  -0.0003514  -0.0011570   0.0001844
   43   0.0000064   0.0000150  -0.0000146  -0.0002027  -0.0004949   0.0001886
   44   0.0000416  -0.0000202  -0.0000032  -0.0000085  -0.0001039  -0.0001451
   45  -0.0000647  -0.0000078   0.0000736   0.0001084  -0.0001140  -0.0001351
   46   0.0001859  -0.0000337  -0.0000534  -0.0001795  -0.0001254  -0.0000080
   47   0.0000832  -0.0000533  -0.0000404  -0.0001068   0.0005562   0.0000747
   48   0.0000305   0.0000160  -0.0000270   0.0000600   0.0001489   0.0000539
   49   0.0003392  -0.0001654  -0.0001443   0.0004023   0.0009855   0.0000396
   50   0.0002335   0.0001678  -0.0000672   0.0014895   0.0014030   0.0012539
   51   0.0000716  -0.0000674   0.0001092  -0.0005600   0.0001067   0.0003222
   52  -0.0004692   0.0001929   0.0002293  -0.0020748   0.0031986   0.0143317
   53   0.0017140   0.0008448  -0.0008156   0.0053222   0.0030557  -0.0240863
   54  -0.0002649   0.0000434   0.0002786   0.0007210  -0.0028470  -0.0017205
   55   0.0007243  -0.0001837  -0.0006064   0.0010444  -0.0013433  -0.0009084
   56   0.0020032   0.0005487  -0.0005999   0.0018430   0.0000741  -0.0005064
   57  -0.0003296   0.0001910  -0.0007942  -0.0005899   0.0006286  -0.0010770
           19          20          21          22          23          24
    1   0.0050371  -0.0005081  -0.0006275  -0.0271632   0.0074250   0.0017325
    2   0.0086518  -0.0073075  -0.0036440   0.0177755  -0.0873184  -0.0034506
    3  -0.0002499  -0.0006659   0.0025811  -0.0024218  -0.0032559  -0.0548408
    4  -0.0161147  -0.0019622   0.0040147  -0.0607049  -0.0273850   0.0116309
    5  -0.0001089   0.0023221   0.0006674  -0.0140926   0.0240797   0.0107138
    6   0.0046906   0.0018069  -0.0052157   0.0159738   0.0160471  -0.0231534
    7   0.0016788  -0.0018842  -0.0006847   0.0120218   0.0162332   0.0026737
    8  -0.0056792  -0.0045073   0.0016420   0.0028271   0.0030446  -0.0020283
    9  -0.0011110   0.0001073   0.0004022  -0.0008560  -0.0072655   0.0105350
   10  -0.0095281  -0.0327537   0.0085753  -0.0096160   0.0171428   0.0149160
   11  -0.0436149  -0.0279087   0.0121562   0.0339095   0.0089688  -0.0118197
   12   0.0071623   0.0081055   0.0179364   0.0151669  -0.0081105   0.0205751
   13   0.0052579  -0.0029246  -0.0033913  -0.0112195  -0.0104685   0.0014194
   14   0.0019978   0.0037187  -0.0001516  -0.0075190  -0.0021784   0.0023354
   15  -0.0028802   0.0017190  -0.0018663   0.0025200   0.0041528  -0.0033542
   16  -0.1545299  -0.2101968   0.0216464  -0.1175107   0.0551882   0.0177783
   17  -0.2106134  -0.7343643   0.0288736   0.0103895  -0.1025371  -0.0114193
   18   0.0223034   0.0288189  -0.0570489   0.0102231  -0.0208102  -0.0876569
   19   0.1495657   0.2496240  -0.0272898   0.0217067   0.0018165  -0.0015643
   20   0.2496240   0.8212309  -0.0351633   0.0021038  -0.0516386  -0.0038404
   21  -0.0272898  -0.0351633   0.0279963  -0.0011663  -0.0057800   0.0153447
   22   0.0217067   0.0021038  -0.0011663   0.3964037  -0.0940988  -0.0359539
   23   0.0018165  -0.0516386  -0.0057800  -0.0940988   0.3552264   0.0297467
   24  -0.0015643  -0.0038404   0.0153447  -0.0359539   0.0297467   0.5614306
   25  -0.0013708  -0.0065663  -0.0003164  -0.1033109   0.0005558  -0.0443194
   26  -0.0021931   0.0016923  -0.0009648   0.0281283  -0.0632891   0.0223735
   27  -0.0020953  -0.0046562  -0.0012855  -0.0422907   0.0023728  -0.1186792
   28  -0.0007147  -0.0000309   0.0000406  -0.0245499  -0.0132656   0.0001594
   29  -0.0021591  -0.0026930  -0.0010730  -0.0051276   0.0048554  -0.0068039
   30  -0.0011264   0.0005467  -0.0003758  -0.0112975  -0.0102207   0.0010642
   31  -0.0008454   0.0007863  -0.0001775   0.0011025  -0.0031828   0.0028548
   32   0.0016961   0.0015108   0.0004392  -0.0022607  -0.0020842   0.0010275
   33  -0.0002054   0.0000797   0.0002154   0.0010508   0.0009100   0.0001919
   34   0.0014082   0.0030498   0.0005761  -0.0255913   0.0445498   0.0026435
   35   0.0002094  -0.0007739  -0.0001118   0.0176485  -0.0283466   0.0013928
   36   0.0005726   0.0011640   0.0002495  -0.0075087   0.0183612   0.0080103
   37   0.0001013   0.0006113   0.0000822   0.0011487   0.0011380  -0.0299915
   38  -0.0000291  -0.0004634  -0.0001701  -0.0034169   0.0000543   0.0070665
   39   0.0001057   0.0009153   0.0003491   0.0010365   0.0035947  -0.0183713
   40  -0.0011700   0.0008162   0.0000735   0.0005741   0.0002117  -0.0000224
   41   0.0018924   0.0003461   0.0004661   0.0003427  -0.0005461   0.0000174
   42   0.0009683   0.0006086   0.0001085  -0.0001740  -0.0003016   0.0000938
   43   0.0003377   0.0001457  -0.0001531   0.0001090  -0.0001585   0.0020790
   44  -0.0000501   0.0000345   0.0003306   0.0005195   0.0003913   0.0009616
   45   0.0000820  -0.0000246   0.0003178  -0.0003500   0.0001190  -0.0001628
   46   0.0003102   0.0000911   0.0000585  -0.0007559  -0.0010134   0.0003342
   47  -0.0000875  -0.0002657  -0.0000654   0.0002292   0.0000694  -0.0002359
   48  -0.0000496  -0.0000242  -0.0000881   0.0004583  -0.0005720   0.0009435
   49  -0.0002554  -0.0004529  -0.0000027  -0.0002582  -0.0006098   0.0015830
   50  -0.0005358  -0.0004696  -0.0001555   0.0029488  -0.0079484  -0.0016098
   51   0.0000606  -0.0001704  -0.0000576   0.0001065  -0.0001858  -0.0005480
   52  -0.0002195  -0.0001863  -0.0015504  -0.0503072   0.0067817   0.0515638
   53  -0.0001653  -0.0002704   0.0025013   0.0120418  -0.0473911  -0.0347259
   54   0.0004397   0.0008450   0.0003474   0.0549359  -0.0188787  -0.3112488
   55  -0.0006552   0.0002378   0.0002920  -0.0020786  -0.0008604   0.0004828
   56  -0.0006516  -0.0001931   0.0002030  -0.0023485  -0.0034122   0.0002984
   57   0.0001868  -0.0001719   0.0000894   0.0005471   0.0000763  -0.0001735
           25          26          27          28          29          30
    1  -0.0371452  -0.0382086   0.0081340   0.0023499   0.0117633  -0.0058933
    2  -0.0096562  -0.0019541  -0.0022105   0.0025386   0.0021375  -0.0004538
    3  -0.0092207  -0.0113971   0.0033101  -0.0010945   0.0013712  -0.0008429
    4   0.0000553   0.0042881   0.0003833  -0.0018833  -0.0033316   0.0000483
    5  -0.0044852  -0.0050827   0.0012082  -0.0005157   0.0018441  -0.0010675
    6  -0.0035530  -0.0046310   0.0040157   0.0006175   0.0021036  -0.0012067
    7  -0.0003766  -0.0038526   0.0014354   0.0011807   0.0020253  -0.0006442
    8   0.0016310  -0.0021512   0.0013764   0.0010163   0.0007024  -0.0001973
    9   0.0017585   0.0040114  -0.0020161  -0.0003744  -0.0014196   0.0007590
   10  -0.0022869  -0.0000448   0.0000009  -0.0009220   0.0005138  -0.0000088
   11  -0.0022053  -0.0030603  -0.0025833  -0.0003657   0.0010141  -0.0004484
   12  -0.0006867  -0.0032254  -0.0022187   0.0001376   0.0004242   0.0004352
   13   0.0019924   0.0010320   0.0025687   0.0009674   0.0001067   0.0001099
   14   0.0004851   0.0006385  -0.0000125  -0.0001548  -0.0005702   0.0001160
   15  -0.0004299  -0.0000008  -0.0008913  -0.0003530  -0.0001673  -0.0001591
   16  -0.0093112   0.0211652   0.0090968  -0.0012837   0.0000366   0.0004529
   17   0.0202284  -0.0043036   0.0104007   0.0017884   0.0052426   0.0000430
   18   0.0012556   0.0118431   0.0105290   0.0002849   0.0006404  -0.0001926
   19  -0.0013708  -0.0021931  -0.0020953  -0.0007147  -0.0021591  -0.0011264
   20  -0.0065663   0.0016923  -0.0046562  -0.0000309  -0.0026930   0.0005467
   21  -0.0003164  -0.0009648  -0.0012855   0.0000406  -0.0010730  -0.0003758
   22  -0.1033109   0.0281283  -0.0422907  -0.0245499  -0.0051276  -0.0112975
   23   0.0005558  -0.0632891   0.0023728  -0.0132656   0.0048554  -0.0102207
   24  -0.0443194   0.0223735  -0.1186792   0.0001594  -0.0068039   0.0010642
   25   0.4871663  -0.0114568  -0.0205167  -0.1113494  -0.0279928   0.0210458
   26  -0.0114568   0.4570803   0.0072438  -0.0547258  -0.1061227   0.0136355
   27  -0.0205167   0.0072438   0.5742791   0.0256513   0.0176702  -0.0857014
   28  -0.1113494  -0.0547258   0.0256513   0.4510932  -0.0325617  -0.0430357
   29  -0.0279928  -0.1061227   0.0176702  -0.0325617   0.5570837   0.0292091
   30   0.0210458   0.0136355  -0.0857014  -0.0430357   0.0292091   0.5696179
   31  -0.0511916   0.0063269  -0.0251248  -0.1654589   0.0566813  -0.0710984
   32  -0.0181002   0.0037044  -0.0115429   0.0205826  -0.1046997   0.0380177
   33  -0.0045692  -0.0040391   0.0021276  -0.0421422   0.0492021  -0.1102439
   34  -0.0999897   0.0635193   0.0093916   0.0045761  -0.0182979  -0.0081398
   35   0.0163218  -0.2017471  -0.0535092   0.0093920  -0.0501565  -0.0112149
   36  -0.0067923  -0.0370789  -0.0884890  -0.0029500   0.0016155   0.0034283
   37  -0.0655165  -0.0027327   0.0530046  -0.0060880  -0.0040241   0.0264323
   38   0.0015387  -0.0445162   0.0029850  -0.0076100  -0.0016843   0.0228867
   39   0.0537974   0.0020050  -0.2727059   0.0024297   0.0020981  -0.0071641
   40   0.0100863  -0.0191016  -0.0102480  -0.0644000   0.0477956   0.0262554
   41   0.0045257  -0.0163188  -0.0089080   0.0501702  -0.2569900  -0.0842463
   42   0.0003362   0.0064682   0.0006159   0.0235304  -0.0886120  -0.0896027
   43  -0.0079239   0.0007061   0.0266661  -0.0649545  -0.0056415   0.0610464
   44  -0.0074756  -0.0012716   0.0208408  -0.0007957  -0.0553767   0.0029264
   45   0.0029642  -0.0008394  -0.0038915   0.0580575   0.0055334  -0.2827138
   46  -0.0039990   0.0028506  -0.0033019  -0.0242770  -0.0169581   0.0064754
   47   0.0025601  -0.0030599   0.0013463   0.0211872   0.0075901  -0.0009160
   48  -0.0039585   0.0011313  -0.0028669  -0.0219464  -0.0112768   0.0002720
   49  -0.0107980   0.0061977  -0.0030219   0.0041307  -0.0034003   0.0004772
   50   0.0413611  -0.0137824   0.0136174   0.0036658  -0.0022095   0.0021488
   51   0.0125383  -0.0041732   0.0030819   0.0001822  -0.0008425   0.0021990
   52   0.0051052  -0.0017855  -0.0297615   0.0017378   0.0007066  -0.0011074
   53  -0.0011556   0.0021871   0.0046625   0.0000502   0.0005971  -0.0008860
   54   0.0008944  -0.0021395  -0.0196019   0.0007917   0.0002199   0.0004801
   55   0.0001642  -0.0001127   0.0000280  -0.0001544  -0.0001344   0.0000080
   56  -0.0001136   0.0013569  -0.0003016  -0.0003653  -0.0005645   0.0001211
   57  -0.0002277  -0.0002226   0.0003881   0.0000134   0.0001072  -0.0000526
           31          32          33          34          35          36
    1  -0.0068313  -0.0028917  -0.0003193   0.0000816   0.0005899  -0.0000385
    2  -0.0006365   0.0000193   0.0001703   0.0014369   0.0027217  -0.0005791
    3  -0.0002151  -0.0003634   0.0005319   0.0010908  -0.0003294   0.0009572
    4   0.0031642   0.0011427   0.0007606   0.0026871  -0.0013033   0.0000339
    5  -0.0003208  -0.0006230   0.0001403   0.0023568  -0.0010791   0.0004477
    6  -0.0018079  -0.0005259  -0.0002759  -0.0002964  -0.0002700  -0.0009885
    7  -0.0019428  -0.0005706  -0.0003911  -0.0011206   0.0008671  -0.0000373
    8  -0.0014688  -0.0000540  -0.0003727  -0.0014525   0.0012430  -0.0002555
    9   0.0010178   0.0003306   0.0000813  -0.0002820  -0.0000670   0.0002402
   10   0.0010455  -0.0003165   0.0003238   0.0011480  -0.0014327   0.0002153
   11  -0.0003127  -0.0004559   0.0000317   0.0017061  -0.0018296   0.0011723
   12  -0.0001623  -0.0000090  -0.0002825   0.0017354  -0.0001642   0.0003856
   13  -0.0009562   0.0000112  -0.0003572  -0.0020127   0.0013773  -0.0008525
   14   0.0003721   0.0002754   0.0000930   0.0001019   0.0002637  -0.0000673
   15   0.0003497   0.0000370   0.0002006   0.0004869  -0.0004087   0.0002346
   16   0.0015726  -0.0004739   0.0002824  -0.0045008   0.0001560  -0.0031377
   17  -0.0018508  -0.0028904  -0.0003028  -0.0070907   0.0040429  -0.0026201
   18  -0.0002530  -0.0004463  -0.0002274  -0.0051267   0.0016103  -0.0016932
   19  -0.0008454   0.0016961  -0.0002054   0.0014082   0.0002094   0.0005726
   20   0.0007863   0.0015108   0.0000797   0.0030498  -0.0007739   0.0011640
   21  -0.0001775   0.0004392   0.0002154   0.0005761  -0.0001118   0.0002495
   22   0.0011025  -0.0022607   0.0010508  -0.0255913   0.0176485  -0.0075087
   23  -0.0031828  -0.0020842   0.0009100   0.0445498  -0.0283466   0.0183612
   24   0.0028548   0.0010275   0.0001919   0.0026435   0.0013928   0.0080103
   25  -0.0511916  -0.0181002  -0.0045692  -0.0999897   0.0163218  -0.0067923
   26   0.0063269   0.0037044  -0.0040391   0.0635193  -0.2017471  -0.0370789
   27  -0.0251248  -0.0115429   0.0021276   0.0093916  -0.0535092  -0.0884890
   28  -0.1654589   0.0205826  -0.0421422   0.0045761   0.0093920  -0.0029500
   29   0.0566813  -0.1046997   0.0492021  -0.0182979  -0.0501565   0.0016155
   30  -0.0710984   0.0380177  -0.1102439  -0.0081398  -0.0112149   0.0034283
   31   0.6025249   0.1666947   0.0353254  -0.0010207   0.0007735  -0.0015677
   32   0.1666947   0.2814047  -0.1255051  -0.0076424   0.0026623  -0.0018266
   33   0.0353254  -0.1255051   0.1505701  -0.0016741   0.0001473   0.0018854
   34  -0.0010207  -0.0076424  -0.0016741   0.5479877  -0.1223979   0.1578936
[truncated: 78,267 more chars]
