# Supplementary material for: A DFT investigation of the blue bottle experiment: E∘half-cell analysis of autoxidation catalysed by redox indicators
Source: R Soc Open Sci. 2017 Nov 8;4(11):170708. doi: 10.1098/rsos.170708 (PMC5717635; doi:10.1098/rsos.170708)
Supplement: output.zip [file rsos170708supp2.zip › B3LYP_6-311++Gdp_reducing_agents/C6H7O6+_alt2.out]

pikachu 127.0.1
Q-Chem Developer Version! Running on 127.0.1.*
                  Welcome to Q-Chem
     A Quantum Leap Into The Future Of Chemistry


 Q-Chem 4.4, Q-Chem, Inc., Pleasanton, CA (2016)

 Y. Shao,  Z. Gan,  E. Epifanovsky,  A. T. B. Gilbert,  M. Wormit,  
 J. Kussmann,  A. W. Lange,  A. Behn,  J. Deng,  X. Feng,  D. Ghosh,  
 M. Goldey,  P. R. Horn,  L. D. Jacobson,  I. Kaliman,  F. Rob,  
 R. Z. Khaliullin,  T. Kus,  A. Landau,  J. Liu,  E. I. Proynov,  Y. M. Rhee,  
 R. M. Richard,  M. A. Rohrdanz,  R. P. Steele,  E. J. Sundstrom,  
 H. L. Woodcock III,  P. M. Zimmerman,  D. Zuev,  B. Albrecht,  E. Alguire,  
 B. Austin,  S. A. Baeppler,  G. J. O. Beran,  Y. A. Bernard,  
 E. J. Berquist,  K. Brandhorst,  K. B. Bravaya,  S. T. Brown,  D. Casanova,  
 C.-M. Chang,  Y. Chen,  S. H. Chien,  K. D. Closser,  M. P. Coons,  
 D. L. Crittenden,  S. Dasgupta,  M. Diedenhofen,  R. A. DiStasio Jr.,  
 H. Do,  A. D. Dutoi,  R. G. Edgar,  P.-T. Fang,  S. Fatehi,  Q. Feng,  
 L. Fusti-Molnar,  A. Ghysels,  A. Golubeva-Zadorozhnaya,  J. Gomes,  
 A. Gunina,  M. W. D. Hanson-Heine,  P. H. P. Harbach,  A. W. Hauser,  
 J. E. Herr,  E. G. Hohenstein,  Z. C. Holden,  K. Hui,  T.-C. Jagau,  H. Ji,  
 B. Kaduk,  K. Khistyaev,  Jaehoon Kim,  Jihan Kim,  R. A. King,  
 P. Klunzinger,  K. Koh,  D. Kosenkov,  T. Kowalczyk,  C. M. Krauter,  
 A. Kunitsa,  K. U. Lao,  A. Laurent,  K. V. Lawler,  J. Lee,  D. Lefrancois,  
 S. Lehtola,  S. V. Levchenko,  C. Y. Lin,  Y.-S. Lin,  F. Liu,  E. Livshits,  
 R. C. Lochan,  A. Luenser,  P. Manohar,  S. F. Manzer,  S.-P. Mao,  Y. Mao,  
 N. Mardirossian,  A. V. Marenich,  L. A. Martinez-Martinez,  S. A. Maurer,  
 N. J. Mayhall,  J.-M. Mewes,  A. F. Morrison,  K. Nanda,  T. S. Nguyen-Beck,  
 C. M. Oana,  R. Olivares-Amaya,  D. P. O'Neill,  J. A. Parkhill,  
 T. M. Perrine,  R. Peverati,  P. A. Pieniazek,  F. Plasser,  A. Prociuk,  
 D. R. Rehn,  E. Rosta,  N. J. Russ,  N. Sergueev,  S. M. Sharada,  
 S. Sharma,  D. W. Small,  A. Sodt,  T. Stauch,  T. Stein,  D. Stuck,  
 Y.-C. Su,  A. J. W. Thom,  T. Tsuchimochi,  L. Vogt,  O. Vydrov,  T. Wang,  
 M. A. Watson,  J. Wenzel,  A. White,  C. F. Williams,  V. Vanovschi,  
 K. Yao,  S. Yeganeh,  S. R. Yost,  Z.-Q. You,  I. Y. Zhang,  X. Zhang,  
 Y. Zhao,  B. R. Brooks,  G. K. L. Chan,  D. M. Chipman,  C. J. Cramer,  
 W. A. Goddard III,  M. S. Gordon,  W. J. Hehre,  A. Klamt,  
 H. F. Schaefer III,  M. W. Schmidt,  C. D. Sherrill,  D. G. Truhlar,  
 A. Warshel,  X. Xu,  A. Aspuru-Guzik,  R. Baer,  A. T. Bell,  N. A. Besley,  
 J.-D. Chai,  A. Dreuw,  B. D. Dunietz,  T. R. Furlani,  S. R. Gwaltney,  
 C.-P. Hsu,  Y. Jung,  J. Kong,  D. S. Lambrecht,  W. Liang,  C. Ochsenfeld,  
 V. A. Rassolov,  L. V. Slipchenko,  J. E. Subotnik,  T. Van Voorhis,  
 J. M. Herbert,  A. I. Krylov,  P. M. W. Gill,  M. Head-Gordon

 Contributors to earlier versions of Q-Chem not listed above: 
 R. D. Adamson,  J. Baker,  E. F. C. Byrd,  A. K. Chakraborty,  C.-L. Cheng,  
 H. Dachsel,  R. J. Doerksen,  G. Hawkins,  A. Heyden,  S. Hirata,  
 G. Kedziora,  F. J. Keil,  C. Kelley,  P. P. Korambath,  W. Kurlancheek,  
 A. M. Lee,  M. S. Lee,  D. Liotard,  I. Lotan,  P. E. Maslen,  N. Nair,  
 D. Neuhauser,  R. Olson,  B. Peters,  J. Ritchie,  N. E. Schultz,  
 N. Shenvi,  A. C. Simmonett,  K. S. Thanthiriwatte,  Q. Wu,  W. Zhang

 Please cite Q-Chem as follows:
 Y. Shao et al., Mol. Phys. 113, 184-215 (2015)
 DOI: 10.1080/00268976.2014.952696

 Q-Chem 4.4.2 for Intel X86 EM64T Linux

 Parts of Q-Chem use Armadillo 5.200.1 (Boston Tea Smuggler).
 http://arma.sourceforge.net/

 Q-Chem begins on Fri May 12 09:47:01 2017  


Host: 0

     Scratch files written to /scratch/cher/qchem15020//

Checking the input file for inconsistencies... 	...done.

--------------------------------------------------------------
User input:
--------------------------------------------------------------
$molecule
1 1
  O   -0.7302397   -1.2635711   -0.4639215
  C   -1.9066517   -0.8456122    0.0541746
  O   -2.8187911   -1.5988691    0.3534376
  C   -1.9274697    0.5761250    0.1877997
  O   -2.8411792    1.2675905    0.6092501
  C   -0.6454812    1.0159044   -0.2978456
  O   -0.2702926    2.1782435   -0.3797380
  C    0.1559188   -0.2060147   -0.7179110
  C    1.4530486   -0.4110775    0.0906175
  C    2.4841309    0.7055890   -0.1504754
  O    3.6607391    0.4526320    0.5689607
  O    2.0150301   -1.6425641   -0.2872383
  H    1.1781260   -0.4354555    1.1726793
  H    2.0882238    1.7037425    0.1336997
  H    2.7393683    0.7500388   -1.2307821
  H    3.4657331    0.6679113    1.5184500
  H    2.5161632   -1.9891601    0.4968049
  H    0.3817329   -0.1621931   -1.8057477
  H   -0.8357223    2.9127740   -0.1013241
$end


$rem
   BASIS  =  6-311++G**
   JOB_TYPE  =  optimization
   METHOD  =  B3LYP
$end

--------------------------------------------------------------
 ----------------------------------------------------------------
             Standard Nuclear Orientation (Angstroms)
    I     Atom           X                Y                Z
 ----------------------------------------------------------------
    1      O      -0.7496028398    -1.3080493218    -0.4235711156
    2      C      -1.9300058630    -0.8666994251     0.0652206356
    3      O      -2.8532561324    -1.6040938808     0.3698695191
    4      C      -1.9402174900     0.5581742008     0.1614318367
    5      O      -2.8540559981     1.2681670480     0.5505582505
    6      C      -0.6471240473     0.9741910854    -0.3156332452
    7      O      -0.2604147060     2.1307612757    -0.4219643996
    8      C       0.1496861090    -0.2650648548    -0.6912946309
    9      C       1.4324798315    -0.4598935631     0.1422501161
   10      C       2.4769991041     0.6412860776    -0.1118826368
   11      O       3.6402208565     0.3972719417     0.6319954839
   12      O       1.9891809264    -1.7055760840    -0.1946718422
   13      H       1.1409065026    -0.4536008085     1.2202018113
   14      H       2.0856989807     1.6498616659     0.1400455771
   15      H       2.7490419868     0.6552705627    -1.1889070494
   16      H       3.4327007343     0.6389821713     1.5724283692
   17      H       2.4752164381    -2.0357686997     0.6057837959
   18      H       0.3924193424    -0.2516557085    -1.7762839389
   19      H      -0.8234667039     2.8771018608    -0.1715481869
 ----------------------------------------------------------------
 Molecular Point Group                 C1    NOp =  1
 Largest Abelian Subgroup              C1    NOp =  1
 Nuclear Repulsion Energy =   742.3963336249 hartrees
 There are       45 alpha and       45 beta electrons
 Requested basis set is 6-311++G(d,p)
 There are 107 shells and 313 basis functions

 Total QAlloc Memory Limit   2000 MB
 Mega-Array Size        61 MB
 MEM_STATIC part        62 MB
 A cutoff of  1.0D-11 yielded   4955 shell pairs
 There are     42776 function pairs (     45940 Cartesian)

 -------------------------------------------------------
 OpenMP Integral Computing Module                       
 Release: version 1.0, May 2013, Q-Chem Inc. Pittsburgh 
 -------------------------------------------------------
 Integral Job Info:
 Integral job number is                      11
 Integral operator is                         1
 short-range coefficients                     0
 long-range coefficients              100000000
 Omega coefficients                           0
 if combine SR and LR in K                    0
 Integral screening is                        0
 Integral computing path is                   2
 max size of driver memory is            800000
 size of driver memory is                593474
 size of scratch memory is              2260544
 max col of scratch BK array               1296
 max len of scratch array in speh3          155
 max len of scratch index in speh4           18
 max int batch size is                      520
 min int batch size is                       52
 fixed nKL is                                52
 max L of basis functions is                  2
 order of int derivative is                   0
 number of shells is                        107
 number of basis is                         325
 number of cartesian basis is               325
 number of contracted shell pairs          4955
 number of primitive shell pairs          12243
 maxK2 (contraction) of shell pair           36
 max number of K2 of shell pair               1
 max number of CS2 of shell pair            801
 max number of PS2 of shell pair           2202
 mem total for path MDJ                   91512
 -------------------------------------------------------
 Smallest overlap matrix eigenvalue = 3.57E-06

 Scale SEOQF with 1.000000e-01/1.000000e-01/1.000000e-01

 Standard Electronic Orientation quadrupole field applied
 Nucleus-field energy     =     0.0000000219 hartrees
 Guess from superposition of atomic densities
 Warning:  Energy on first SCF cycle will be non-variational
 A restricted hybrid HF-DFT SCF calculation will be
 performed using Pulay DIIS extrapolation
 Exchange:     0.2000 Hartree-Fock + 0.0800 Slater + 0.7200 B88
 Correlation:  0.1900 VWN1RPA + 0.8100 LYP
 Using SG-1 standard quadrature grid
 SCF converges when DIIS error is below 1.0E-08
 Inaccurate integrated density:
   Number of electrons =    90
   Numerical integral  =    91.000261945406
   Relative error      =     1.1114021616 %
 ---------------------------------------
  Cycle       Energy         DIIS Error
 ---------------------------------------
    1    -687.0442695509      3.80E-02
    2    -683.6854892959      5.53E-03
    3    -680.6538184748      1.65E-02
    4    -683.8970659304      3.09E-03
    5    -683.9871317268      9.66E-04
    6    -683.9891911475      8.44E-04
    7    -683.9952043563      3.24E-04
    8    -683.9961860243      9.74E-05
    9    -683.9962730445      3.17E-05
   10    -683.9962834369      1.06E-05
   11    -683.9962844655      7.12E-06
   12    -683.9962851852      2.28E-06
   13    -683.9962851198      9.99E-07
   14    -683.9962850525      3.10E-07
   15    -683.9962850971      1.39E-07
   16    -683.9962850909      5.22E-08
   17    -683.9962851066      3.09E-08
   18    -683.9962851124      1.95E-08
   19    -683.9962851141      5.67E-09 Convergence criterion met
 ---------------------------------------
 SCF time:  CPU 545.11 s  wall 548.03 s
 SCF   energy in the final basis set = -683.9962851141
 Total energy in the final basis set = -683.9962851141

 --------------------------------------------------------------

                    Orbital Energies (a.u.)
 --------------------------------------------------------------

 Alpha MOs
 -- Occupied --
-19.489 -19.390 -19.382 -19.319 -19.317 -19.298 -10.568 -10.509
-10.505 -10.487 -10.442 -10.400  -1.431  -1.340  -1.299  -1.232
 -1.222  -1.193  -1.056  -0.998  -0.947  -0.899  -0.842  -0.812
 -0.792  -0.765  -0.733  -0.708  -0.703  -0.690  -0.677  -0.656
 -0.646  -0.631  -0.628  -0.603  -0.601  -0.590  -0.538  -0.527
 -0.511  -0.503  -0.480  -0.474  -0.445
 -- Virtual --
 -0.396  -0.260  -0.202  -0.162  -0.145  -0.131  -0.128  -0.123
 -0.117  -0.101  -0.088  -0.083  -0.068  -0.063  -0.057  -0.051
 -0.041  -0.037  -0.033  -0.026  -0.022  -0.017  -0.011  -0.007
 -0.004  -0.001   0.000   0.010   0.011   0.016   0.021   0.024
  0.033   0.037   0.039   0.048   0.053   0.058   0.061   0.067
  0.070   0.080   0.088   0.094   0.099   0.111   0.115   0.117
  0.125   0.134   0.138   0.146   0.150   0.162   0.167   0.172
  0.174   0.180   0.185   0.192   0.193   0.200   0.207   0.210
  0.213   0.222   0.231   0.237   0.242   0.249   0.265   0.269
  0.282   0.288   0.300   0.314   0.321   0.343   0.362   0.370
  0.376   0.386   0.393   0.402   0.425   0.435   0.457   0.460
  0.468   0.496   0.515   0.522   0.540   0.545   0.558   0.572
  0.579   0.596   0.621   0.635   0.655   0.680   0.695   0.728
  0.748   0.771   0.800   0.822   0.842   0.862   0.880   0.886
  0.903   0.925   0.960   0.961   0.975   0.989   0.994   1.002
  1.016   1.023   1.040   1.056   1.063   1.066   1.073   1.093
  1.100   1.107   1.141   1.177   1.210   1.233   1.238   1.257
  1.284   1.299   1.310   1.312   1.337   1.356   1.385   1.393
  1.399   1.421   1.436   1.454   1.473   1.499   1.511   1.529
  1.550   1.572   1.593   1.602   1.604   1.625   1.639   1.667
  1.682   1.711   1.737   1.776   1.793   1.813   1.847   1.855
  1.878   1.907   1.922   1.925   1.953   1.976   2.008   2.038
  2.088   2.111   2.268   2.281   2.323   2.358   2.361   2.391
  2.397   2.432   2.492   2.527   2.559   2.594   2.623   2.630
  2.644   2.653   2.674   2.695   2.712   2.735   2.745   2.756
  2.786   2.813   2.848   2.872   2.896   2.925   2.940   2.959
  2.977   2.988   3.008   3.016   3.026   3.074   3.095   3.114
  3.155   3.201   3.216   3.246   3.290   3.355   3.434   3.460
  3.554   3.575   3.644   3.671   3.694   3.714   3.809   3.845
  3.857   3.908   3.945   3.998   4.075   4.108   4.712   4.807
  4.854   4.884   4.915   4.920   4.961   5.006   5.112   5.195
  5.217   5.241   5.383   5.450   5.461   5.540   5.671   5.722
 23.513  23.546  23.572  23.653  23.685  23.787  49.657  49.706
 49.734  49.766  49.782  49.865
 --------------------------------------------------------------

          Ground-State Mulliken Net Atomic Charges

     Atom                 Charge (a.u.)
  ----------------------------------------
      1 O                     0.018215
      2 C                     0.086836
      3 O                    -0.141660
      4 C                     0.271535
      5 O                    -0.131250
      6 C                     0.140167
      7 O                    -0.024678
      8 C                    -0.345207
      9 C                    -0.185598
     10 C                    -0.290149
     11 O                    -0.210722
     12 O                    -0.104826
     13 H                     0.207706
     14 H                     0.152684
     15 H                     0.248879
     16 H                     0.263939
     17 H                     0.312550
     18 H                     0.356059
     19 H                     0.375519
  ----------------------------------------
  Sum of atomic charges =     1.000000

 -----------------------------------------------------------------
                    Cartesian Multipole Moments
 -----------------------------------------------------------------
    Charge (ESU x 10^10)
                 4.8032
    Dipole Moment (Debye)
         X       1.3039      Y       6.6319      Z       0.4511
       Tot       6.7739
    Quadrupole Moments (Debye-Ang)
        XX     -68.8703     XY      -7.6843     YY     -54.1557
        XZ       9.5855     YZ      -3.0281     ZZ     -56.8485
    Octopole Moments (Debye-Ang^2)
       XXX      13.0853    XXY       5.9255    XYY       5.5053
       YYY      49.3253    XXZ       8.4769    XYZ      -2.8589
       YYZ       6.3993    XZZ      14.8909    YZZ       1.7133
       ZZZ       4.4334
    Hexadecapole Moments (Debye-Ang^3)
      XXXX   -1979.1368   XXXY     -42.7191   XXYY    -388.0918
      XYYY     -78.4564   YYYY    -479.7648   XXXZ      82.9153
      XXYZ      -9.6075   XYYZ      29.8532   YYYZ     -19.4737
      XXZZ    -264.4587   XYZZ       3.1884   YYZZ    -123.0702
      XZZZ      24.6134   YZZZ       3.1951   ZZZZ    -123.1715
 -----------------------------------------------------------------
 Calculating analytic gradient of the SCF energy
 Gradient of SCF Energy
            1           2           3           4           5           6
    1   0.0067660   0.0505743  -0.0336147   0.0497559  -0.0230620  -0.0221453
    2   0.0155101   0.0902917  -0.0258523  -0.0387376   0.0036774   0.0321229
    3   0.0012277  -0.0128111   0.0107567  -0.0222712   0.0091584   0.0103583
            7           8           9          10          11          12
    1  -0.0391394   0.0058410  -0.0197217   0.0000097   0.0095078   0.0015416
    2  -0.0400613  -0.0268180   0.0043915  -0.0219086  -0.0014956   0.0019910
    3   0.0142750   0.0100965  -0.0169849   0.0117179  -0.0267983  -0.0203224
           13          14          15          16          17          18
    1  -0.0015134  -0.0000513   0.0006472  -0.0123176   0.0104917  -0.0004031
    2  -0.0012846   0.0084032   0.0032246   0.0051324  -0.0042369  -0.0002853
    3   0.0082456   0.0030665  -0.0111567   0.0220668   0.0227696  -0.0072763
           19
    1   0.0168333
    2  -0.0040645
    3  -0.0061181
 Max gradient component =       9.029E-02
 RMS gradient           =       2.238E-02
 Gradient time:  CPU 135.65 s  wall 136.25 s
 Geometry Optimization Parameters
   NAtoms,    NIC,     NZ,  NCons,   NDum,   NFix, NCnnct, MaxDiis
       19     133       0       0       0       0       0       0


** GEOMETRY OPTIMIZATION IN DELOCALIZED INTERNAL COORDINATES **
   Searching for a Minimum

   Optimization Cycle:   1

                       Coordinates (Angstroms)
     ATOM                X               Y               Z
      1  O        -0.7496028398   -1.3080493218   -0.4235711156
      2  C        -1.9300058630   -0.8666994251    0.0652206356
      3  O        -2.8532561324   -1.6040938808    0.3698695191
      4  C        -1.9402174900    0.5581742008    0.1614318367
      5  O        -2.8540559981    1.2681670480    0.5505582505
      6  C        -0.6471240473    0.9741910854   -0.3156332452
      7  O        -0.2604147060    2.1307612757   -0.4219643996
      8  C         0.1496861090   -0.2650648548   -0.6912946309
      9  C         1.4324798315   -0.4598935631    0.1422501161
     10  C         2.4769991041    0.6412860776   -0.1118826368
     11  O         3.6402208565    0.3972719417    0.6319954839
     12  O         1.9891809264   -1.7055760840   -0.1946718422
     13  H         1.1409065026   -0.4536008085    1.2202018113
     14  H         2.0856989807    1.6498616659    0.1400455771
     15  H         2.7490419868    0.6552705627   -1.1889070494
     16  H         3.4327007343    0.6389821713    1.5724283692
     17  H         2.4752164381   -2.0357686997    0.6057837959
     18  H         0.3924193424   -0.2516557085   -1.7762839389
     19  H        -0.8234667039    2.8771018608   -0.1715481869
   Point Group: c1    Number of degrees of freedom:    51


   Energy is   -683.996285114


 Attempting to Generate Delocalized Internal Coordinates

 51 Hessian modes will be used to form the next step
  Hessian Eigenvalues:
     0.003599    0.004034    0.010342    0.014931    0.015363    0.016721
     0.017906    0.018516    0.019870    0.038909    0.043587    0.046549
     0.049329    0.049974    0.057614    0.061688    0.073732    0.085382
     0.115869    0.138699    0.154832    0.160000    0.160000    0.160000
     0.167167    0.196899    0.207170    0.219809    0.249915    0.249967
     0.249990    0.249994    0.283268    0.286170    0.295251    0.319001
     0.324007    0.325009    0.325187    0.377860    0.393744    0.439236
     0.447367    0.452686    0.489462    0.489539    0.523743    0.538158
     0.935747    0.949832    0.952830

 Minimum Search - Taking Simple RFO Step
 Searching for Lamda that Minimizes Along All modes
 Value Taken    Lamda =  -0.03342358
 Calculated Step too Large.  Step scaled by  0.894455
 Step Taken.  Stepsize is  0.300000

                             Maximum     Tolerance    Cnvgd?
         Gradient           0.040574      0.000300      NO
         Displacement       0.080091      0.001200      NO
         Energy change     *********      0.000001      NO


 New Cartesian Coordinates Obtained by Inverse Iteration

 Displacement from previous Coordinates is:  0.612282
 ----------------------------------------------------------------
             Standard Nuclear Orientation (Angstroms)
    I     Atom           X                Y                Z
 ----------------------------------------------------------------
    1      O      -0.7522751736    -1.3184826638    -0.4021049488
    2      C      -1.9662201417    -0.9362948737     0.0728736472
    3      O      -2.8560686347    -1.6857111483     0.3639304661
    4      C      -1.9833191398     0.5490122042     0.1509521414
    5      O      -2.8742457132     1.2885335864     0.5028759608
    6      C      -0.6528176261     0.9957786622    -0.3274897738
    7      O      -0.2757479424     2.1787607411    -0.4562175109
    8      C       0.1420095375    -0.2306047840    -0.6616485838
    9      C       1.4446088665    -0.4189701835     0.1780454942
   10      C       2.5200280021     0.6616979056    -0.0898026770
   11      O       3.6920882072     0.3627060593     0.6297704720
   12      O       1.9090540070    -1.6840375900    -0.1987616672
   13      H       1.1658891729    -0.4062354033     1.2477550136
   14      H       2.1596368766     1.6722098517     0.1519456378
   15      H       2.7781419663     0.6445914429    -1.1552634997
   16      H       3.5835895357     0.6136824485     1.5609922096
   17      H       2.3979225862    -2.0859614996     0.5369127716
   18      H       0.4011310393    -0.2273214638    -1.7333626715
   19      H      -0.9269983936     2.8673122519    -0.2073741317
 ----------------------------------------------------------------
 Molecular Point Group                 C1    NOp =  1
 Largest Abelian Subgroup              C1    NOp =  1
 Nuclear Repulsion Energy =   736.8923936938 hartrees
 There are       45 alpha and       45 beta electrons
 Applying Cartesian multipole field
    Component          Value
    ---------          -----
     (2,0,0)        1.00000E-11
     (0,2,0)        2.00000E-11
     (0,0,2)       -3.00000E-11
 Nucleus-field energy     =     0.0000000226 hartrees
 Requested basis set is 6-311++G(d,p)
 There are 107 shells and 313 basis functions
 A cutoff of  1.0D-11 yielded   4939 shell pairs
 There are     42619 function pairs (     45763 Cartesian)
 Smallest overlap matrix eigenvalue = 3.90E-06
 Guess MOs from SCF MO coefficient file
 Reading MOs from coefficient file
 Reading MOs from coefficient file
 A restricted hybrid HF-DFT SCF calculation will be
 performed using Pulay DIIS extrapolation
 Exchange:     0.2000 Hartree-Fock + 0.0800 Slater + 0.7200 B88
 Correlation:  0.1900 VWN1RPA + 0.8100 LYP
 Using SG-1 standard quadrature grid
 SCF converges when DIIS error is below 1.0E-08
 Geometry optimization detected.  Setting ReadMinima to 0
 Setting SaveMinima to 0
 ---------------------------------------
  Cycle       Energy         DIIS Error
 ---------------------------------------
    1    -683.9780901395      2.07E-03
    2    -684.0127068013      5.18E-04
    3    -684.0029156628      1.13E-03
    4    -684.0159298903      1.53E-04
    5    -684.0161225142      6.68E-05
    6    -684.0161542654      3.18E-05
    7    -684.0161656697      9.03E-06
    8    -684.0161662326      4.45E-06
    9    -684.0161662567      1.23E-06
   10    -684.0161662004      6.96E-07
   11    -684.0161662318      3.24E-07
   12    -684.0161661618      1.30E-07
   13    -684.0161661695      4.35E-08
   14    -684.0161661666      2.99E-08
   15    -684.0161661422      1.25E-08
   16    -684.0161661425      4.59E-09 Convergence criterion met
 ---------------------------------------
 SCF time:  CPU 455.56 s  wall 458.51 s
 SCF   energy in the final basis set = -684.0161661425
 Total energy in the final basis set = -684.0161661425

 --------------------------------------------------------------

                    Orbital Energies (a.u.)
 --------------------------------------------------------------

 Alpha MOs
 -- Occupied --
-19.487 -19.389 -19.379 -19.319 -19.315 -19.295 -10.567 -10.513
-10.507 -10.485 -10.443 -10.399  -1.417  -1.329  -1.302  -1.240
 -1.225  -1.194  -1.046  -0.984  -0.929  -0.898  -0.832  -0.815
 -0.785  -0.759  -0.727  -0.709  -0.704  -0.684  -0.679  -0.654
 -0.646  -0.633  -0.628  -0.605  -0.600  -0.591  -0.537  -0.532
 -0.511  -0.503  -0.482  -0.472  -0.446
 -- Virtual --
 -0.389  -0.258  -0.201  -0.157  -0.143  -0.130  -0.127  -0.125
 -0.117  -0.099  -0.085  -0.082  -0.068  -0.060  -0.057  -0.051
 -0.042  -0.036  -0.035  -0.027  -0.025  -0.014  -0.010  -0.007
 -0.005  -0.002   0.003   0.006   0.011   0.016   0.020   0.022
  0.027   0.033   0.039   0.045   0.053   0.057   0.060   0.064
  0.068   0.079   0.084   0.091   0.096   0.104   0.115   0.119
  0.126   0.131   0.138   0.147   0.153   0.163   0.165   0.171
  0.173   0.177   0.187   0.192   0.194   0.199   0.204   0.209
  0.213   0.219   0.228   0.238   0.238   0.246   0.262   0.266
  0.279   0.289   0.298   0.313   0.324   0.345   0.359   0.373
  0.379   0.386   0.387   0.403   0.430   0.435   0.451   0.460
  0.470   0.495   0.521   0.526   0.541   0.545   0.563   0.572
  0.576   0.596   0.629   0.634   0.663   0.680   0.693   0.731
  0.745   0.767   0.805   0.823   0.842   0.867   0.882   0.885
  0.906   0.928   0.953   0.961   0.970   0.984   0.995   1.003
  1.012   1.018   1.038   1.054   1.059   1.064   1.072   1.092
  1.100   1.108   1.152   1.171   1.204   1.222   1.255   1.261
  1.276   1.308   1.311   1.320   1.336   1.347   1.379   1.386
  1.399   1.410   1.437   1.457   1.483   1.506   1.511   1.523
  1.539   1.555   1.575   1.577   1.584   1.613   1.625   1.663
  1.687   1.702   1.737   1.771   1.776   1.800   1.843   1.850
  1.884   1.903   1.915   1.919   1.962   1.972   1.987   2.045
  2.094   2.117   2.281   2.298   2.333   2.361   2.367   2.396
  2.402   2.417   2.470   2.532   2.547   2.589   2.610   2.623
  2.632   2.640   2.652   2.681   2.695   2.722   2.729   2.755
  2.776   2.798   2.831   2.852   2.881   2.929   2.942   2.962
  2.967   2.971   2.992   3.013   3.022   3.081   3.104   3.116
  3.156   3.206   3.216   3.236   3.273   3.349   3.417   3.476
  3.554   3.593   3.609   3.685   3.702   3.737   3.793   3.842
  3.855   3.898   3.927   3.978   4.057   4.085   4.714   4.804
  4.848   4.886   4.921   4.925   4.955   4.999   5.123   5.170
  5.212   5.240   5.380   5.491   5.492   5.509   5.634   5.709
 23.501  23.541  23.586  23.650  23.666  23.695  49.640  49.700
 49.744  49.771  49.773  49.877
 --------------------------------------------------------------

          Ground-State Mulliken Net Atomic Charges

     Atom                 Charge (a.u.)
  ----------------------------------------
      1 O                     0.011453
      2 C                     0.102889
      3 O                    -0.143553
      4 C                     0.303908
      5 O                    -0.138765
      6 C                     0.102666
      7 O                    -0.013689
      8 C                    -0.330267
      9 C                    -0.177746
     10 C                    -0.296383
     11 O                    -0.218692
     12 O                    -0.115123
     13 H                     0.209572
     14 H                     0.156167
     15 H                     0.246723
     16 H                     0.267347
     17 H                     0.309280
     18 H                     0.358388
     19 H                     0.365825
  ----------------------------------------
  Sum of atomic charges =     1.000000

 -----------------------------------------------------------------
                    Cartesian Multipole Moments
 -----------------------------------------------------------------
    Charge (ESU x 10^10)
                 4.8032
    Dipole Moment (Debye)
         X       1.2944      Y       6.4518      Z       0.5326
       Tot       6.6019
    Quadrupole Moments (Debye-Ang)
        XX     -66.9067     XY      -7.6334     YY     -54.4104
        XZ       9.7973     YZ      -2.9811     ZZ     -57.0976
    Octopole Moments (Debye-Ang^2)
       XXX      18.3627    XXY       8.2576    XYY       6.9744
       YYY      45.1811    XXZ      11.0769    XYZ      -1.7801
       YYZ       5.9317    XZZ      15.6092    YZZ       2.0162
       ZZZ       4.9197
    Hexadecapole Moments (Debye-Ang^3)
      XXXX   -1987.2548   XXXY     -40.4217   XXYY    -390.9321
      XYYY     -93.6412   YYYY    -501.4355   XXXZ      89.8923
      XXYZ      -3.2961   XYYZ      28.1044   YYYZ     -15.5768
      XXZZ    -263.7300   XYZZ       1.8241   YYZZ    -126.4787
      XZZZ      20.9234   YZZZ       7.2186   ZZZZ    -120.8178
 -----------------------------------------------------------------
 Calculating analytic gradient of the SCF energy
 Gradient of SCF Energy
            1           2           3           4           5           6
    1  -0.0013816   0.0205786  -0.0170763   0.0289066  -0.0145269  -0.0112889
    2   0.0044419   0.0351889  -0.0149214  -0.0239027   0.0057603   0.0254645
    3   0.0021470  -0.0057119   0.0053154  -0.0125268   0.0058004   0.0053944
            7           8           9          10          11          12
    1  -0.0127864   0.0090793  -0.0119180  -0.0004762   0.0051098   0.0017780
    2  -0.0148198  -0.0197701   0.0070496  -0.0080261   0.0024790  -0.0029805
    3   0.0045194   0.0033575  -0.0084425   0.0044736  -0.0055570  -0.0047764
           13          14          15          16          17          18
    1  -0.0005093   0.0013666  -0.0011704  -0.0027153   0.0022736  -0.0018369
    2  -0.0005367   0.0027883   0.0014801  -0.0004655  -0.0005507   0.0011523
    3   0.0025900  -0.0001986  -0.0027678   0.0056908   0.0050743  -0.0020613
           19
    1   0.0065936
    2   0.0001686
    3  -0.0023204
 Max gradient component =       3.519E-02
 RMS gradient           =       1.060E-02
 Gradient time:  CPU 133.60 s  wall 134.20 s
 Geometry Optimization Parameters
   NAtoms,    NIC,     NZ,  NCons,   NDum,   NFix, NCnnct, MaxDiis
       19     133       0       0       0       0       0       0

 Cartesian Hessian Update
 Hessian Updated using BFGS Update


** GEOMETRY OPTIMIZATION IN DELOCALIZED INTERNAL COORDINATES **
   Searching for a Minimum

   Optimization Cycle:   2

                       Coordinates (Angstroms)
     ATOM                X               Y               Z
      1  O        -0.7522751736   -1.3184826638   -0.4021049488
      2  C        -1.9662201417   -0.9362948737    0.0728736472
      3  O        -2.8560686347   -1.6857111483    0.3639304661
      4  C        -1.9833191398    0.5490122042    0.1509521414
      5  O        -2.8742457132    1.2885335864    0.5028759608
      6  C        -0.6528176261    0.9957786622   -0.3274897738
      7  O        -0.2757479424    2.1787607411   -0.4562175109
      8  C         0.1420095375   -0.2306047840   -0.6616485838
      9  C         1.4446088665   -0.4189701835    0.1780454942
     10  C         2.5200280021    0.6616979056   -0.0898026770
     11  O         3.6920882072    0.3627060593    0.6297704720
     12  O         1.9090540070   -1.6840375900   -0.1987616672
     13  H         1.1658891729   -0.4062354033    1.2477550136
     14  H         2.1596368766    1.6722098517    0.1519456378
     15  H         2.7781419663    0.6445914429   -1.1552634997
     16  H         3.5835895357    0.6136824485    1.5609922096
     17  H         2.3979225862   -2.0859614996    0.5369127716
     18  H         0.4011310393   -0.2273214638   -1.7333626715
     19  H        -0.9269983936    2.8673122519   -0.2073741317
   Point Group: c1    Number of degrees of freedom:    51


   Energy is   -684.016166142

 Hessian Updated using BFGS Update

 50 Hessian modes will be used to form the next step
  Hessian Eigenvalues:
     0.003620    0.004032    0.010345    0.014934    0.015325    0.016736
     0.017906    0.018516    0.019869    0.038915    0.043722    0.046531
     0.049155    0.050352    0.057460    0.062223    0.073962    0.084886
     0.115571    0.138322    0.151863    0.155083    0.161020    0.167790
     0.199074    0.208307    0.218854    0.238539    0.249926    0.249994
     0.262073    0.270551    0.286328    0.287763    0.319140    0.324159
     0.325123    0.326873    0.366968    0.391109    0.432300    0.447970
     0.455762    0.489452    0.492802    0.524481    0.537065    0.877025
     0.948757    0.953057

 Minimum Search - Taking Simple RFO Step
 Searching for Lamda that Minimizes Along All modes
 Value Taken    Lamda =  -0.00836721
 Step Taken.  Stepsize is  0.259956

                             Maximum     Tolerance    Cnvgd?
         Gradient           0.016513      0.000300      NO
         Displacement       0.082145      0.001200      NO
         Energy change     -0.019881      0.000001      NO


 New Cartesian Coordinates Obtained by Inverse Iteration

 Displacement from previous Coordinates is:  0.306750
 ----------------------------------------------------------------
             Standard Nuclear Orientation (Angstroms)
    I     Atom           X                Y                Z
 ----------------------------------------------------------------
    1      O      -0.7555591874    -1.3147234312    -0.4026153492
    2      C      -1.9870671749    -0.9586218320     0.0716184016
    3      O      -2.8575332425    -1.7036503996     0.3517125514
    4      C      -2.0076179831     0.5623497593     0.1541156232
    5      O      -2.8630718743     1.3320068694     0.4827776048
    6      C      -0.6455374742     0.9873349358    -0.3315885981
    7      O      -0.2724030625     2.1868474758    -0.4556152693
    8      C       0.1412520929    -0.2089150950    -0.6481477060
    9      C       1.4590861148    -0.4136305481     0.2011071932
   10      C       2.5315183313     0.6643110154    -0.0891201358
   11      O       3.6902826260     0.3545624619     0.6418657910
   12      O       1.8806918022    -1.6756900906    -0.2060450308
   13      H       1.1905592469    -0.3976376387     1.2669551304
   14      H       2.1643443413     1.6711726106     0.1352031818
   15      H       2.8032562707     0.6117586698    -1.1443356188
   16      H       3.6189467912     0.6661797124     1.5484936145
   17      H       2.3718776826    -2.1230303358     0.4896434670
   18      H       0.4272213229    -0.2185122964    -1.7091648988
   19      H      -0.9838395917     2.8185537006    -0.1928316022
 ----------------------------------------------------------------
 Molecular Point Group                 C1    NOp =  1
 Largest Abelian Subgroup              C1    NOp =  1
 Nuclear Repulsion Energy =   735.9818599286 hartrees
 There are       45 alpha and       45 beta electrons
 Applying Cartesian multipole field
    Component          Value
    ---------          -----
     (2,0,0)        1.00000E-11
     (0,2,0)        2.00000E-11
     (0,0,2)       -3.00000E-11
 Nucleus-field energy     =     0.0000000227 hartrees
 Requested basis set is 6-311++G(d,p)
 There are 107 shells and 313 basis functions
 A cutoff of  1.0D-11 yielded   4938 shell pairs
 There are     42619 function pairs (     45763 Cartesian)
 Smallest overlap matrix eigenvalue = 4.00E-06
 Guess MOs from SCF MO coefficient file
 Reading MOs from coefficient file
 Reading MOs from coefficient file
 A restricted hybrid HF-DFT SCF calculation will be
 performed using Pulay DIIS extrapolation
 Exchange:     0.2000 Hartree-Fock + 0.0800 Slater + 0.7200 B88
 Correlation:  0.1900 VWN1RPA + 0.8100 LYP
 Using SG-1 standard quadrature grid
 SCF converges when DIIS error is below 1.0E-08
 Geometry optimization detected.  Setting ReadMinima to 0
 Setting SaveMinima to 0
 ---------------------------------------
  Cycle       Energy         DIIS Error
 ---------------------------------------
    1    -684.0179866402      1.47E-03
    2    -684.0193897636      3.73E-04
    3    -684.0143897365      8.12E-04
    4    -684.0209702662      8.87E-05
    5    -684.0210235767      4.60E-05
    6    -684.0210407826      1.42E-05
    7    -684.0210427377      5.65E-06
    8    -684.0210428806      2.64E-06
    9    -684.0210429559      4.69E-07
   10    -684.0210429090      2.43E-07
   11    -684.0210429284      9.82E-08
   12    -684.0210429267      5.95E-08
   13    -684.0210429059      2.02E-08
   14    -684.0210429105      8.68E-09 Convergence criterion met
 ---------------------------------------
 SCF time:  CPU 390.47 s  wall 393.76 s
 SCF   energy in the final basis set = -684.0210429105
 Total energy in the final basis set = -684.0210429105

 --------------------------------------------------------------

                    Orbital Energies (a.u.)
 --------------------------------------------------------------

 Alpha MOs
 -- Occupied --
-19.482 -19.389 -19.376 -19.319 -19.315 -19.295 -10.561 -10.514
-10.507 -10.482 -10.445 -10.399  -1.407  -1.326  -1.306  -1.248
 -1.229  -1.197  -1.043  -0.976  -0.918  -0.894  -0.825  -0.816
 -0.781  -0.757  -0.724  -0.712  -0.704  -0.684  -0.678  -0.654
 -0.648  -0.636  -0.629  -0.608  -0.598  -0.593  -0.539  -0.537
 -0.512  -0.504  -0.485  -0.470  -0.445
 -- Virtual --
 -0.383  -0.254  -0.198  -0.155  -0.142  -0.130  -0.126  -0.125
 -0.117  -0.098  -0.084  -0.081  -0.068  -0.060  -0.056  -0.051
 -0.042  -0.037  -0.035  -0.030  -0.023  -0.014  -0.009  -0.008
 -0.004  -0.004   0.002   0.008   0.011   0.016   0.020   0.021
  0.026   0.033   0.042   0.044   0.052   0.058   0.060   0.065
  0.068   0.075   0.086   0.091   0.095   0.101   0.115   0.122
  0.127   0.130   0.139   0.147   0.155   0.161   0.167   0.170
  0.174   0.177   0.187   0.191   0.196   0.201   0.203   0.208
  0.213   0.220   0.226   0.237   0.238   0.243   0.261   0.266
  0.280   0.290   0.298   0.312   0.328   0.345   0.358   0.374
  0.381   0.385   0.389   0.407   0.431   0.439   0.450   0.463
  0.473   0.499   0.523   0.530   0.543   0.548   0.564   0.571
  0.578   0.594   0.628   0.635   0.669   0.680   0.695   0.732
  0.741   0.768   0.809   0.822   0.846   0.872   0.884   0.887
  0.908   0.932   0.956   0.962   0.968   0.983   0.994   1.003
  1.012   1.015   1.034   1.052   1.057   1.060   1.068   1.091
  1.103   1.109   1.158   1.166   1.198   1.220   1.256   1.267
  1.274   1.307   1.313   1.322   1.339   1.344   1.369   1.385
  1.397   1.405   1.439   1.464   1.484   1.502   1.515   1.524
  1.534   1.554   1.565   1.570   1.583   1.610   1.618   1.668
  1.689   1.704   1.740   1.767   1.777   1.799   1.850   1.857
  1.891   1.900   1.915   1.928   1.956   1.973   1.994   2.049
  2.094   2.122   2.286   2.306   2.340   2.367   2.374   2.399
  2.407   2.415   2.461   2.540   2.546   2.587   2.602   2.619
  2.626   2.631   2.652   2.678   2.687   2.715   2.722   2.760
  2.781   2.789   2.822   2.847   2.883   2.929   2.946   2.957
  2.965   2.977   2.982   3.012   3.034   3.087   3.108   3.128
  3.161   3.205   3.231   3.235   3.275   3.347   3.419   3.499
  3.562   3.597   3.606   3.681   3.712   3.748   3.790   3.842
  3.854   3.885   3.916   3.971   4.039   4.077   4.717   4.804
  4.848   4.887   4.925   4.929   4.954   4.997   5.133   5.172
  5.213   5.238   5.384   5.471   5.513   5.535   5.614   5.703
 23.490  23.547  23.620  23.646  23.672  23.691  49.636  49.699
 49.748  49.775  49.777  49.890
 --------------------------------------------------------------

          Ground-State Mulliken Net Atomic Charges

     Atom                 Charge (a.u.)
  ----------------------------------------
      1 O                    -0.000903
      2 C                     0.105319
      3 O                    -0.141474
      4 C                     0.340979
      5 O                    -0.144587
      6 C                     0.066244
      7 O                    -0.005333
      8 C                    -0.311736
      9 C                    -0.182260
     10 C                    -0.298821
     11 O                    -0.221265
     12 O                    -0.121086
     13 H                     0.213953
     14 H                     0.158556
     15 H                     0.245681
     16 H                     0.270131
     17 H                     0.309988
     18 H                     0.361196
     19 H                     0.355419
  ----------------------------------------
  Sum of atomic charges =     1.000000

 -----------------------------------------------------------------
                    Cartesian Multipole Moments
 -----------------------------------------------------------------
    Charge (ESU x 10^10)
                 4.8032
    Dipole Moment (Debye)
         X       1.3833      Y       6.1120      Z       0.6223
       Tot       6.2974
    Quadrupole Moments (Debye-Ang)
        XX     -65.1757     XY      -7.1931     YY     -54.9875
        XZ       9.4315     YZ      -2.6235     ZZ     -57.2772
    Octopole Moments (Debye-Ang^2)
       XXX      20.6712    XXY       9.2133    XYY       9.0853
       YYY      38.5231    XXZ      11.3474    XYZ      -0.6727
       YYZ       6.6450    XZZ      15.4002    YZZ       2.0876
       ZZZ       5.0152
    Hexadecapole Moments (Debye-Ang^3)
      XXXX   -1968.0675   XXXY     -32.4956   XXYY    -386.9659
      XYYY     -94.6162   YYYY    -518.1257   XXXZ      87.2619
      XXYZ       0.8204   XYYZ      27.3308   YYYZ     -13.7504
      XXZZ    -263.6015   XYZZ       3.3825   YYZZ    -127.6112
      XZZZ      17.9692   YZZZ       7.5424   ZZZZ    -120.3163
 -----------------------------------------------------------------
 Calculating analytic gradient of the SCF energy
 Gradient of SCF Energy
            1           2           3           4           5           6
    1  -0.0006927  -0.0029710   0.0034476   0.0049552  -0.0019519  -0.0055647
    2   0.0013489   0.0009729   0.0036457  -0.0056202   0.0001193   0.0079968
    3   0.0013868   0.0007161  -0.0011428  -0.0022068   0.0008302   0.0016651
            7           8           9          10          11          12
    1   0.0019147   0.0079557  -0.0057685   0.0003449   0.0006769   0.0019268
    2  -0.0041971  -0.0063852   0.0049634  -0.0012387   0.0035201  -0.0038082
    3  -0.0006415   0.0005958  -0.0006793   0.0007362   0.0010800   0.0019967
           13          14          15          16          17          18
    1   0.0000788   0.0005208  -0.0002168  -0.0009505  -0.0010858  -0.0021263
    2  -0.0000066  -0.0001273  -0.0000058  -0.0028846   0.0015235   0.0008906
    3  -0.0003098  -0.0003389   0.0010032  -0.0023136  -0.0026290   0.0000633
           19
    1  -0.0004934
    2  -0.0007074
    3   0.0001884
 Max gradient component =       7.997E-03
 RMS gradient           =       2.840E-03
 Gradient time:  CPU 132.19 s  wall 132.51 s
 Geometry Optimization Parameters
   NAtoms,    NIC,     NZ,  NCons,   NDum,   NFix, NCnnct, MaxDiis
       19     133       0       0       0       0       0       0

 Cartesian Hessian Update
 Hessian Updated using BFGS Update


** GEOMETRY OPTIMIZATION IN DELOCALIZED INTERNAL COORDINATES **
   Searching for a Minimum

   Optimization Cycle:   3

                       Coordinates (Angstroms)
     ATOM                X               Y               Z
      1  O        -0.7555591874   -1.3147234312   -0.4026153492
      2  C        -1.9870671749   -0.9586218320    0.0716184016
      3  O        -2.8575332425   -1.7036503996    0.3517125514
      4  C        -2.0076179831    0.5623497593    0.1541156232
      5  O        -2.8630718743    1.3320068694    0.4827776048
      6  C        -0.6455374742    0.9873349358   -0.3315885981
      7  O        -0.2724030625    2.1868474758   -0.4556152693
      8  C         0.1412520929   -0.2089150950   -0.6481477060
      9  C         1.4590861148   -0.4136305481    0.2011071932
     10  C         2.5315183313    0.6643110154   -0.0891201358
     11  O         3.6902826260    0.3545624619    0.6418657910
     12  O         1.8806918022   -1.6756900906   -0.2060450308
     13  H         1.1905592469   -0.3976376387    1.2669551304
     14  H         2.1643443413    1.6711726106    0.1352031818
     15  H         2.8032562707    0.6117586698   -1.1443356188
     16  H         3.6189467912    0.6661797124    1.5484936145
     17  H         2.3718776826   -2.1230303358    0.4896434670
     18  H         0.4272213229   -0.2185122964   -1.7091648988
     19  H        -0.9838395917    2.8185537006   -0.1928316022
   Point Group: c1    Number of degrees of freedom:    51


   Energy is   -684.021042910

 Hessian Updated using BFGS Update

 51 Hessian modes will be used to form the next step
  Hessian Eigenvalues:
     0.003608    0.004057    0.010332    0.014567    0.015004    0.016742
     0.017906    0.018512    0.019867    0.038914    0.043782    0.046344
     0.049379    0.050364    0.057668    0.062129    0.073760    0.081936
     0.115286    0.139094    0.153447    0.158528    0.160000    0.161932
     0.167319    0.198641    0.201687    0.214319    0.223142    0.249984
     0.251236    0.261718    0.264128    0.286875    0.290777    0.319321
     0.324181    0.325119    0.327700    0.364080    0.390371    0.430608
     0.448484    0.455934    0.489507    0.507696    0.524144    0.538078
     0.884621    0.952597    0.977289

 Minimum Search - Taking Simple RFO Step
 Searching for Lamda that Minimizes Along All modes
 Value Taken    Lamda =  -0.00136132
 Step Taken.  Stepsize is  0.275032

                             Maximum     Tolerance    Cnvgd?
         Gradient           0.004981      0.000300      NO
         Displacement       0.090245      0.001200      NO
         Energy change     -0.004877      0.000001      NO


 New Cartesian Coordinates Obtained by Inverse Iteration

 Displacement from previous Coordinates is:  0.463430
 ----------------------------------------------------------------
             Standard Nuclear Orientation (Angstroms)
    I     Atom           X                Y                Z
 ----------------------------------------------------------------
    1      O      -0.7526718566    -1.3040312973    -0.4417059317
    2      C      -1.9901581482    -0.9748863496     0.0442871622
    3      O      -2.8529567906    -1.7372189361     0.3025069145
    4      C      -2.0225282894     0.5563774473     0.1618616805
    5      O      -2.8726890173     1.3242500413     0.4971027409
    6      C      -0.6525478375     0.9932415762    -0.3138385056
    7      O      -0.2997972790     2.2067718440    -0.4084346777
    8      C       0.1390286272    -0.1817777265    -0.6478954925
    9      C       1.4641056204    -0.4114308377     0.2085192522
   10      C       2.5584262138     0.6368163834    -0.1113499565
   11      O       3.6961625891     0.3412529748     0.6594110186
   12      O       1.8478655863    -1.6869640141    -0.1776201040
   13      H       1.1973559465    -0.3689577540     1.2737932114
   14      H       2.2029425679     1.6587499363     0.0564034359
   15      H       2.8476915749     0.5232241794    -1.1582664730
   16      H       3.6545665533     0.7668903261     1.5231233400
   17      H       2.3124928766    -2.1455112629     0.5326460777
   18      H       0.4530385263    -0.1771465615    -1.7016508943
   19      H      -1.0239204318     2.8210155745    -0.1348644487
 ----------------------------------------------------------------
 Molecular Point Group                 C1    NOp =  1
 Largest Abelian Subgroup              C1    NOp =  1
 Nuclear Repulsion Energy =   734.5246567505 hartrees
 There are       45 alpha and       45 beta electrons
 Applying Cartesian multipole field
    Component          Value
    ---------          -----
     (2,0,0)        1.00000E-11
     (0,2,0)        2.00000E-11
     (0,0,2)       -3.00000E-11
 Nucleus-field energy     =     0.0000000229 hartrees
 Requested basis set is 6-311++G(d,p)
 There are 107 shells and 313 basis functions
 A cutoff of  1.0D-11 yielded   4935 shell pairs
 There are     42596 function pairs (     45742 Cartesian)
 Smallest overlap matrix eigenvalue = 3.98E-06
 Guess MOs from SCF MO coefficient file
 Reading MOs from coefficient file
 Reading MOs from coefficient file
 A restricted hybrid HF-DFT SCF calculation will be
 performed using Pulay DIIS extrapolation
 Exchange:     0.2000 Hartree-Fock + 0.0800 Slater + 0.7200 B88
 Correlation:  0.1900 VWN1RPA + 0.8100 LYP
 Using SG-1 standard quadrature grid
 SCF converges when DIIS error is below 1.0E-08
 Geometry optimization detected.  Setting ReadMinima to 0
 Setting SaveMinima to 0
 ---------------------------------------
  Cycle       Energy         DIIS Error
 ---------------------------------------
    1    -683.9954291872      1.00E-03
    2    -684.0216120437      1.86E-04
    3    -684.0210027294      3.18E-04
    4    -684.0219172833      8.29E-05
    5    -684.0219694671      3.10E-05
    6    -684.0219769281      8.36E-06
    7    -684.0219779057      2.86E-06
    8    -684.0219778694      1.55E-06
    9    -684.0219777309      3.55E-07
   10    -684.0219778360      1.32E-07
   11    -684.0219778396      5.86E-08
   12    -684.0219778549      2.88E-08
   13    -684.0219778550      1.25E-08
   14    -684.0219778376      6.09E-09 Convergence criterion met
 ---------------------------------------
 SCF time:  CPU 378.96 s  wall 381.68 s
 SCF   energy in the final basis set = -684.0219778376
 Total energy in the final basis set = -684.0219778376

 --------------------------------------------------------------

                    Orbital Energies (a.u.)
 --------------------------------------------------------------

 Alpha MOs
 -- Occupied --
-19.478 -19.387 -19.375 -19.318 -19.317 -19.296 -10.558 -10.513
-10.507 -10.482 -10.447 -10.400  -1.401  -1.324  -1.306  -1.247
 -1.230  -1.197  -1.041  -0.972  -0.915  -0.892  -0.821  -0.816
 -0.780  -0.754  -0.722  -0.712  -0.701  -0.685  -0.675  -0.653
 -0.647  -0.637  -0.628  -0.607  -0.598  -0.593  -0.539  -0.537
 -0.510  -0.504  -0.488  -0.469  -0.446
 -- Virtual --
 -0.380  -0.253  -0.196  -0.155  -0.141  -0.130  -0.126  -0.125
 -0.118  -0.097  -0.084  -0.081  -0.067  -0.060  -0.056  -0.051
 -0.043  -0.037  -0.036  -0.031  -0.023  -0.013  -0.009  -0.008
 -0.005  -0.003   0.001   0.010   0.010   0.015   0.021   0.022
  0.026   0.033   0.041   0.044   0.052   0.058   0.061   0.065
  0.068   0.074   0.087   0.089   0.095   0.100   0.113   0.123
  0.128   0.130   0.140   0.146   0.155   0.159   0.167   0.171
  0.173   0.178   0.186   0.193   0.195   0.202   0.204   0.208
  0.213   0.220   0.224   0.236   0.238   0.244   0.260   0.267
  0.281   0.292   0.299   0.311   0.329   0.346   0.357   0.374
  0.382   0.382   0.390   0.409   0.432   0.439   0.449   0.462
  0.474   0.500   0.523   0.531   0.543   0.549   0.563   0.569
  0.580   0.594   0.625   0.636   0.673   0.679   0.692   0.731
  0.738   0.770   0.813   0.821   0.846   0.877   0.884   0.888
  0.909   0.932   0.956   0.963   0.969   0.983   0.996   1.003
  1.013   1.016   1.033   1.049   1.056   1.061   1.068   1.092
  1.105   1.109   1.156   1.171   1.198   1.220   1.254   1.269
  1.270   1.303   1.317   1.326   1.336   1.344   1.369   1.380
  1.393   1.407   1.440   1.465   1.484   1.495   1.513   1.526
  1.530   1.551   1.560   1.570   1.580   1.606   1.615   1.670
  1.685   1.707   1.739   1.767   1.782   1.797   1.850   1.859
  1.891   1.897   1.913   1.927   1.954   1.978   1.993   2.044
  2.093   2.119   2.284   2.309   2.339   2.366   2.374   2.400
  2.408   2.412   2.458   2.543   2.546   2.589   2.599   2.616
  2.622   2.637   2.654   2.672   2.686   2.714   2.719   2.761
  2.780   2.783   2.813   2.847   2.885   2.925   2.947   2.955
  2.958   2.974   2.981   3.011   3.033   3.082   3.103   3.131
  3.155   3.197   3.226   3.234   3.280   3.342   3.416   3.503
  3.562   3.600   3.607   3.672   3.709   3.742   3.785   3.841
  3.855   3.881   3.913   3.968   4.032   4.067   4.720   4.805
  4.845   4.888   4.930   4.931   4.950   4.996   5.131   5.168
  5.207   5.238   5.384   5.467   5.509   5.533   5.609   5.701
 23.481  23.545  23.629  23.646  23.670  23.684  49.637  49.698
 49.744  49.773  49.776  49.889
 --------------------------------------------------------------

          Ground-State Mulliken Net Atomic Charges

     Atom                 Charge (a.u.)
  ----------------------------------------
      1 O                     0.002893
      2 C                     0.105168
      3 O                    -0.141721
      4 C                     0.345653
      5 O                    -0.147794
      6 C                     0.073058
      7 O                    -0.013474
      8 C                    -0.317554
      9 C                    -0.172416
     10 C                    -0.308871
     11 O                    -0.225379
     12 O                    -0.118552
     13 H                     0.215060
     14 H                     0.162304
     15 H                     0.242484
     16 H                     0.274397
     17 H                     0.310508
     18 H                     0.360380
     19 H                     0.353856
  ----------------------------------------
  Sum of atomic charges =     1.000000

 -----------------------------------------------------------------
                    Cartesian Multipole Moments
 -----------------------------------------------------------------
    Charge (ESU x 10^10)
                 4.8032
    Dipole Moment (Debye)
         X       1.5531      Y       6.1695      Z       0.7127
       Tot       6.4018
    Quadrupole Moments (Debye-Ang)
        XX     -64.3356     XY      -6.5781     YY     -54.8533
        XZ       8.8945     YZ      -2.3147     ZZ     -57.4931
    Octopole Moments (Debye-Ang^2)
       XXX      24.0678    XXY      13.6393    XYY      10.4055
       YYY      38.4276    XXZ      10.8480    XYZ       0.4810
       YYZ       8.5413    XZZ      15.4317    YZZ       2.3919
       ZZZ       4.7828
    Hexadecapole Moments (Debye-Ang^3)
      XXXX   -1963.9794   XXXY     -18.1343   XXYY    -384.9043
      XYYY     -96.2531   YYYY    -523.6288   XXXZ      81.6006
      XXYZ       4.4919   XYYZ      27.5020   YYYZ     -15.1914
      XXZZ    -265.6400   XYZZ       4.6473   YYZZ    -127.6180
      XZZZ      13.2646   YZZZ       4.8908   ZZZZ    -120.8962
 -----------------------------------------------------------------
 Calculating analytic gradient of the SCF energy
 Gradient of SCF Energy
            1           2           3           4           5           6
    1   0.0005865  -0.0026737   0.0017415  -0.0016074   0.0010732  -0.0008140
    2  -0.0005955  -0.0027326   0.0021747   0.0007670  -0.0007981   0.0003251
    3   0.0003291   0.0008435  -0.0006719   0.0000488  -0.0002574  -0.0000998
            7           8           9          10          11          12
    1   0.0011369   0.0039934  -0.0025752   0.0002239   0.0010092  -0.0008900
    2  -0.0001820  -0.0006964   0.0032305  -0.0009839   0.0024254  -0.0019535
    3  -0.0006227   0.0023804  -0.0018343   0.0004289  -0.0009919   0.0004703
           13          14          15          16          17          18
    1  -0.0004642   0.0005777   0.0002176  -0.0005379   0.0006399  -0.0007063
    2  -0.0003053  -0.0000977  -0.0002892  -0.0016319   0.0004823   0.0000955
    3  -0.0002944   0.0000077   0.0005008   0.0004983  -0.0008339  -0.0001349
           19
    1  -0.0009311
    2   0.0007656
    3   0.0002332
 Max gradient component =       3.993E-03
 RMS gradient           =       1.298E-03
 Gradient time:  CPU 131.68 s  wall 132.32 s
 Geometry Optimization Parameters
   NAtoms,    NIC,     NZ,  NCons,   NDum,   NFix, NCnnct, MaxDiis
       19     133       0       0       0       0       0       0

 Cartesian Hessian Update
 Hessian Updated using BFGS Update


** GEOMETRY OPTIMIZATION IN DELOCALIZED INTERNAL COORDINATES **
   Searching for a Minimum

   Optimization Cycle:   4

                       Coordinates (Angstroms)
     ATOM                X               Y               Z
      1  O        -0.7526718566   -1.3040312973   -0.4417059317
      2  C        -1.9901581482   -0.9748863496    0.0442871622
      3  O        -2.8529567906   -1.7372189361    0.3025069145
      4  C        -2.0225282894    0.5563774473    0.1618616805
      5  O        -2.8726890173    1.3242500413    0.4971027409
      6  C        -0.6525478375    0.9932415762   -0.3138385056
      7  O        -0.2997972790    2.2067718440   -0.4084346777
      8  C         0.1390286272   -0.1817777265   -0.6478954925
      9  C         1.4641056204   -0.4114308377    0.2085192522
     10  C         2.5584262138    0.6368163834   -0.1113499565
     11  O         3.6961625891    0.3412529748    0.6594110186
     12  O         1.8478655863   -1.6869640141   -0.1776201040
     13  H         1.1973559465   -0.3689577540    1.2737932114
     14  H         2.2029425679    1.6587499363    0.0564034359
     15  H         2.8476915749    0.5232241794   -1.1582664730
     16  H         3.6545665533    0.7668903261    1.5231233400
     17  H         2.3124928766   -2.1455112629    0.5326460777
     18  H         0.4530385263   -0.1771465615   -1.7016508943
     19  H        -1.0239204318    2.8210155745   -0.1348644487
   Point Group: c1    Number of degrees of freedom:    51


   Energy is   -684.021977838

 Hessian Updated using BFGS Update

 51 Hessian modes will be used to form the next step
  Hessian Eigenvalues:
     0.003397    0.003899    0.008726    0.010625    0.015205    0.016821
     0.017906    0.018586    0.019862    0.038929    0.043750    0.047054
     0.049157    0.050337    0.057865    0.062847    0.074487    0.081455
     0.114658    0.138630    0.155994    0.158833    0.160051    0.163241
     0.169378    0.184053    0.210820    0.215486    0.239238    0.250025
     0.252672    0.260721    0.263512    0.288041    0.290897    0.319231
     0.324274    0.325176    0.327283    0.373776    0.392086    0.435251
     0.448209    0.460311    0.489573    0.506052    0.528602    0.539844
     0.897487    0.953783    0.966328

 Minimum Search - Taking Simple RFO Step
 Searching for Lamda that Minimizes Along All modes
 Value Taken    Lamda =  -0.00094051
 Calculated Step too Large.  Step scaled by  0.892946
 Step Taken.  Stepsize is  0.300000

                             Maximum     Tolerance    Cnvgd?
         Gradient           0.003340      0.000300      NO
         Displacement       0.113362      0.001200      NO
         Energy change     -0.000935      0.000001      NO


 New Cartesian Coordinates Obtained by Inverse Iteration

 Displacement from previous Coordinates is:  0.463111
 ----------------------------------------------------------------
             Standard Nuclear Orientation (Angstroms)
    I     Atom           X                Y                Z
 ----------------------------------------------------------------
    1      O      -0.7598194465    -1.2991817413    -0.4922292529
    2      C      -1.9933060440    -0.9807725357     0.0120103460
    3      O      -2.8543640515    -1.7514044229     0.2579835699
    4      C      -2.0158081804     0.5535038568     0.1751434761
    5      O      -2.8537971636     1.3236000136     0.5321334472
    6      C      -0.6427174794     0.9902246338    -0.3034564382
    7      O      -0.2869873696     2.2078418239    -0.3597493323
    8      C       0.1383580866    -0.1747494529    -0.6617956667
    9      C       1.4639804684    -0.4239413348     0.2133359361
   10      C       2.5583455088     0.6165344152    -0.1272689666
   11      O       3.6742432072     0.3579901652     0.6884140576
   12      O       1.8383114104    -1.7023248643    -0.1557787712
   13      H       1.1946760618    -0.3606166325     1.2768579979
   14      H       2.1920996494     1.6430885174    -0.0198231413
   15      H       2.8689249725     0.4502043366    -1.1620030785
   16      H       3.6623472239     0.9056502977     1.4824188542
   17      H       2.2533672489    -2.1735971722     0.5783702909
   18      H       0.4785630674    -0.1528245674    -1.7073508520
   19      H      -1.0100101383     2.8114402076    -0.0631841262
 ----------------------------------------------------------------
 Molecular Point Group                 C1    NOp =  1
 Largest Abelian Subgroup              C1    NOp =  1
 Nuclear Repulsion Energy =   734.3546542961 hartrees
 There are       45 alpha and       45 beta electrons
 Applying Cartesian multipole field
    Component          Value
    ---------          -----
     (2,0,0)        1.00000E-11
     (0,2,0)        2.00000E-11
     (0,0,2)       -3.00000E-11
 Nucleus-field energy     =     0.0000000228 hartrees
 Requested basis set is 6-311++G(d,p)
 There are 107 shells and 313 basis functions
 A cutoff of  1.0D-11 yielded   4933 shell pairs
 There are     42578 function pairs (     45724 Cartesian)
 Smallest overlap matrix eigenvalue = 4.06E-06
 Guess MOs from SCF MO coefficient file
 Reading MOs from coefficient file
 Reading MOs from coefficient file
 A restricted hybrid HF-DFT SCF calculation will be
 performed using Pulay DIIS extrapolation
 Exchange:     0.2000 Hartree-Fock + 0.0800 Slater + 0.7200 B88
 Correlation:  0.1900 VWN1RPA + 0.8100 LYP
 Using SG-1 standard quadrature grid
 SCF converges when DIIS error is below 1.0E-08
 Geometry optimization detected.  Setting ReadMinima to 0
 Setting SaveMinima to 0
 ---------------------------------------
  Cycle       Energy         DIIS Error
 ---------------------------------------
    1    -684.0127150078      9.25E-04
    2    -684.0223270226      1.70E-04
    3    -684.0221113987      2.30E-04
    4    -684.0225592466      7.68E-05
    5    -684.0226050776      3.60E-05
    6    -684.0226184709      7.12E-06
    7    -684.0226191034      2.20E-06
    8    -684.0226190162      1.36E-06
    9    -684.0226190830      2.88E-07
   10    -684.0226191056      1.43E-07
   11    -684.0226191011      5.69E-08
   12    -684.0226190783      2.32E-08
   13    -684.0226190877      1.76E-08
   14    -684.0226190878      7.40E-09 Convergence criterion met
 ---------------------------------------
 SCF time:  CPU 380.00 s  wall 382.15 s
 SCF   energy in the final basis set = -684.0226190878
 Total energy in the final basis set = -684.0226190878

 --------------------------------------------------------------

                    Orbital Energies (a.u.)
 --------------------------------------------------------------

 Alpha MOs
 -- Occupied --
-19.474 -19.386 -19.375 -19.321 -19.318 -19.297 -10.554 -10.513
-10.507 -10.481 -10.449 -10.401  -1.397  -1.322  -1.305  -1.246
 -1.233  -1.199  -1.040  -0.970  -0.914  -0.891  -0.818  -0.815
 -0.779  -0.753  -0.721  -0.714  -0.700  -0.687  -0.673  -0.651
 -0.646  -0.636  -0.628  -0.606  -0.600  -0.593  -0.540  -0.537
 -0.510  -0.505  -0.490  -0.467  -0.446
 -- Virtual --
 -0.377  -0.252  -0.194  -0.155  -0.140  -0.129  -0.127  -0.124
 -0.119  -0.095  -0.085  -0.081  -0.066  -0.060  -0.056  -0.051
 -0.044  -0.038  -0.037  -0.031  -0.023  -0.013  -0.010  -0.009
 -0.005  -0.002   0.000   0.008   0.011   0.015   0.020   0.022
  0.027   0.032   0.040   0.045   0.051   0.058   0.061   0.066
  0.069   0.074   0.087   0.088   0.095   0.100   0.110   0.124
  0.128   0.133   0.140   0.147   0.154   0.158   0.168   0.171
  0.173   0.178   0.186   0.193   0.195   0.201   0.206   0.209
  0.214   0.219   0.223   0.235   0.238   0.244   0.259   0.266
  0.281   0.293   0.301   0.310   0.329   0.346   0.356   0.375
  0.381   0.383   0.391   0.410   0.435   0.440   0.450   0.460
  0.476   0.500   0.521   0.529   0.541   0.550   0.562   0.565
  0.579   0.594   0.618   0.637   0.675   0.679   0.690   0.730
  0.738   0.772   0.814   0.820   0.846   0.880   0.882   0.891
  0.911   0.932   0.956   0.963   0.971   0.983   0.999   1.003
  1.013   1.018   1.029   1.044   1.054   1.061   1.068   1.092
  1.106   1.111   1.152   1.172   1.202   1.222   1.256   1.268
  1.272   1.295   1.318   1.328   1.334   1.343   1.370   1.376
  1.388   1.409   1.437   1.466   1.484   1.487   1.511   1.528
  1.531   1.545   1.561   1.570   1.581   1.604   1.616   1.673
  1.679   1.711   1.740   1.768   1.789   1.796   1.853   1.862
  1.892   1.897   1.914   1.927   1.952   1.986   1.994   2.039
  2.092   2.111   2.282   2.311   2.338   2.364   2.377   2.396
  2.408   2.414   2.457   2.534   2.540   2.586   2.598   2.613
  2.622   2.650   2.654   2.668   2.686   2.714   2.717   2.763
  2.780   2.784   2.810   2.848   2.888   2.918   2.945   2.953
  2.954   2.972   2.984   3.013   3.031   3.078   3.097   3.133
  3.150   3.194   3.223   3.232   3.283   3.340   3.414   3.503
  3.561   3.602   3.610   3.669   3.705   3.731   3.781   3.841
  3.857   3.879   3.912   3.964   4.026   4.057   4.722   4.806
  4.842   4.890   4.932   4.933   4.947   4.995   5.131   5.168
  5.208   5.238   5.385   5.465   5.506   5.534   5.607   5.700
 23.478  23.544  23.632  23.652  23.669  23.679  49.640  49.698
 49.741  49.771  49.776  49.888
 --------------------------------------------------------------

          Ground-State Mulliken Net Atomic Charges

     Atom                 Charge (a.u.)
  ----------------------------------------
      1 O                     0.006455
      2 C                     0.101086
      3 O                    -0.141748
      4 C                     0.349244
      5 O                    -0.149984
      6 C                     0.091845
      7 O                    -0.019880
      8 C                    -0.339927
      9 C                    -0.162182
     10 C                    -0.318577
     11 O                    -0.230950
     12 O                    -0.112760
     13 H                     0.218139
     14 H                     0.165531
     15 H                     0.240572
     16 H                     0.279003
     17 H                     0.310672
     18 H                     0.361366
     19 H                     0.352095
  ----------------------------------------
  Sum of atomic charges =     1.000000

 -----------------------------------------------------------------
                    Cartesian Multipole Moments
 -----------------------------------------------------------------
    Charge (ESU x 10^10)
                 4.8032
    Dipole Moment (Debye)
         X       1.7732      Y       6.1640      Z       0.7502
       Tot       6.4577
    Quadrupole Moments (Debye-Ang)
        XX     -63.9915     XY      -5.7262     YY     -54.5335
        XZ       8.2395     YZ      -2.0414     ZZ     -57.8245
    Octopole Moments (Debye-Ang^2)
       XXX      26.5644    XXY      17.4682    XYY      12.7685
       YYY      37.9300    XXZ       9.3467    XYZ       1.4962
       YYZ      10.8563    XZZ      14.6863    YZZ       2.6043
       ZZZ       4.1263
    Hexadecapole Moments (Debye-Ang^3)
      XXXX   -1939.5061   XXXY      -6.1635   XXYY    -379.4526
      XYYY     -96.0233   YYYY    -527.3776   XXXZ      73.6028
      XXYZ       7.0913   XYYZ      28.6207   YYYZ     -18.3596
      XXZZ    -268.4711   XYZZ       5.0471   YYZZ    -127.2186
      XZZZ       8.3605   YZZZ       0.1599   ZZZZ    -124.5958
 -----------------------------------------------------------------
 Calculating analytic gradient of the SCF energy
 Gradient of SCF Energy
            1           2           3           4           5           6
    1  -0.0000081  -0.0010293  -0.0002799  -0.0039722   0.0017740   0.0025109
    2  -0.0013042  -0.0028108  -0.0003590   0.0032335  -0.0004951  -0.0025372
    3   0.0004007  -0.0009707   0.0003090   0.0023921  -0.0008179  -0.0024273
            7           8           9          10          11          12
    1   0.0005311   0.0016731  -0.0002178  -0.0004787   0.0011845  -0.0017245
    2   0.0012583   0.0024392   0.0010060  -0.0005087   0.0007783  -0.0010173
    3   0.0000250   0.0031258  -0.0017476   0.0006619  -0.0016983  -0.0008343
           13          14          15          16          17          18
    1  -0.0006310  -0.0001171   0.0003152  -0.0005810   0.0016008   0.0000374
    2  -0.0000732   0.0003817  -0.0005428  -0.0004443   0.0003114   0.0001402
    3   0.0001603  -0.0001302   0.0002695   0.0013936   0.0002739  -0.0005031
           19
    1  -0.0005875
    2   0.0005440
    3   0.0001178
 Max gradient component =       3.972E-03
 RMS gradient           =       1.383E-03
 Gradient time:  CPU 131.38 s  wall 131.74 s
 Geometry Optimization Parameters
   NAtoms,    NIC,     NZ,  NCons,   NDum,   NFix, NCnnct, MaxDiis
       19     133       0       0       0       0       0       0

 Cartesian Hessian Update
 Hessian Updated using BFGS Update


** GEOMETRY OPTIMIZATION IN DELOCALIZED INTERNAL COORDINATES **
   Searching for a Minimum

   Optimization Cycle:   5

                       Coordinates (Angstroms)
     ATOM                X               Y               Z
      1  O        -0.7598194465   -1.2991817413   -0.4922292529
      2  C        -1.9933060440   -0.9807725357    0.0120103460
      3  O        -2.8543640515   -1.7514044229    0.2579835699
      4  C        -2.0158081804    0.5535038568    0.1751434761
      5  O        -2.8537971636    1.3236000136    0.5321334472
      6  C        -0.6427174794    0.9902246338   -0.3034564382
      7  O        -0.2869873696    2.2078418239   -0.3597493323
      8  C         0.1383580866   -0.1747494529   -0.6617956667
      9  C         1.4639804684   -0.4239413348    0.2133359361
     10  C         2.5583455088    0.6165344152   -0.1272689666
     11  O         3.6742432072    0.3579901652    0.6884140576
     12  O         1.8383114104   -1.7023248643   -0.1557787712
     13  H         1.1946760618   -0.3606166325    1.2768579979
     14  H         2.1920996494    1.6430885174   -0.0198231413
     15  H         2.8689249725    0.4502043366   -1.1620030785
     16  H         3.6623472239    0.9056502977    1.4824188542
     17  H         2.2533672489   -2.1735971722    0.5783702909
     18  H         0.4785630674   -0.1528245674   -1.7073508520
     19  H        -1.0100101383    2.8114402076   -0.0631841262
   Point Group: c1    Number of degrees of freedom:    51


   Energy is   -684.022619088

 Hessian Updated using BFGS Update

 51 Hessian modes will be used to form the next step
  Hessian Eigenvalues:
     0.001721    0.004453    0.006152    0.010464    0.015736    0.016890
     0.017947    0.019025    0.020303    0.038919    0.044295    0.047194
     0.050138    0.051326    0.057791    0.062530    0.074673    0.083453
     0.115761    0.138034    0.156093    0.159422    0.160528    0.164793
     0.169034    0.201706    0.210962    0.215994    0.245702    0.249901
     0.252802    0.259621    0.263068    0.287048    0.297357    0.319913
     0.324381    0.325462    0.332477    0.374412    0.392174    0.436884
     0.445301    0.459798    0.489511    0.514843    0.531889    0.537972
     0.892607    0.953296    0.998058

 Minimum Search - Taking Simple RFO Step
 Searching for Lamda that Minimizes Along All modes
 Value Taken    Lamda =  -0.00120199
 Calculated Step too Large.  Step scaled by  0.521809
 Step Taken.  Stepsize is  0.300000

                             Maximum     Tolerance    Cnvgd?
         Gradient           0.002306      0.000300      NO
         Displacement       0.120837      0.001200      NO
         Energy change     -0.000641      0.000001      NO


 New Cartesian Coordinates Obtained by Inverse Iteration

 Displacement from previous Coordinates is:  0.496917
 ----------------------------------------------------------------
             Standard Nuclear Orientation (Angstroms)
    I     Atom           X                Y                Z
 ----------------------------------------------------------------
    1      O      -0.7533616503    -1.2878394189    -0.5455050195
    2      C      -1.9844235841    -0.9913552758    -0.0237687064
    3      O      -2.8403003138    -1.7755376452     0.2004848842
    4      C      -2.0156409419     0.5398449946     0.1793677721
    5      O      -2.8553809255     1.2976634975     0.5580599444
    6      C      -0.6438958021     0.9932425207    -0.2884934476
    7      O      -0.2948978243     2.2151087432    -0.3052322152
    8      C       0.1405629219    -0.1561908168    -0.6745574840
    9      C       1.4612462628    -0.4189453410     0.2245127938
   10      C       2.5701658392     0.5956802121    -0.1454281873
   11      O       3.6694999039     0.3541135853     0.6978279095
   12      O       1.8137825444    -1.7089655661    -0.1093842163
   13      H       1.1882618442    -0.3224868963     1.2841130613
   14      H       2.2156753737     1.6299574363    -0.0875138934
   15      H       2.8854748545     0.3794445904    -1.1703965649
   16      H       3.7092617033     0.9986087964     1.4145684049
   17      H       2.1566781695    -2.1911820187     0.6550376892
   18      H       0.5052539412    -0.1130711579    -1.7106546707
   19      H      -1.0215552848     2.8025753040     0.0109902960
 ----------------------------------------------------------------
 Molecular Point Group                 C1    NOp =  1
 Largest Abelian Subgroup              C1    NOp =  1
 Nuclear Repulsion Energy =   734.4552304852 hartrees
 There are       45 alpha and       45 beta electrons
 Applying Cartesian multipole field
    Component          Value
    ---------          -----
     (2,0,0)        1.00000E-11
     (0,2,0)        2.00000E-11
     (0,0,2)       -3.00000E-11
 Nucleus-field energy     =     0.0000000228 hartrees
 Requested basis set is 6-311++G(d,p)
 There are 107 shells and 313 basis functions
 A cutoff of  1.0D-11 yielded   4933 shell pairs
 There are     42578 function pairs (     45724 Cartesian)
 Smallest overlap matrix eigenvalue = 4.10E-06
 Guess MOs from SCF MO coefficient file
 Reading MOs from coefficient file
 Reading MOs from coefficient file
 A restricted hybrid HF-DFT SCF calculation will be
 performed using Pulay DIIS extrapolation
 Exchange:     0.2000 Hartree-Fock + 0.0800 Slater + 0.7200 B88
 Correlation:  0.1900 VWN1RPA + 0.8100 LYP
 Using SG-1 standard quadrature grid
 SCF converges when DIIS error is below 1.0E-08
 Geometry optimization detected.  Setting ReadMinima to 0
 Setting SaveMinima to 0
 ---------------------------------------
  Cycle       Energy         DIIS Error
 ---------------------------------------
    1    -684.0167248492      9.85E-04
    2    -684.0229488905      1.56E-04
    3    -684.0230299637      1.32E-04
    4    -684.0231265008      8.20E-05
    5    -684.0231828291      1.70E-05
    6    -684.0231846465      1.01E-05
    7    -684.0231857258      2.16E-06
    8    -684.0231857164      8.09E-07
    9    -684.0231857441      4.11E-07
   10    -684.0231857557      1.25E-07
   11    -684.0231857846      5.91E-08
   12    -684.0231858053      3.45E-08
   13    -684.0231858029      1.28E-08
   14    -684.0231858125      7.92E-09 Convergence criterion met
 ---------------------------------------
 SCF time:  CPU 377.51 s  wall 379.43 s
 SCF   energy in the final basis set = -684.0231858125
 Total energy in the final basis set = -684.0231858125

 --------------------------------------------------------------

                    Orbital Energies (a.u.)
 --------------------------------------------------------------

 Alpha MOs
 -- Occupied --
-19.472 -19.384 -19.375 -19.324 -19.317 -19.298 -10.551 -10.511
-10.506 -10.480 -10.450 -10.403  -1.394  -1.321  -1.304  -1.246
 -1.234  -1.199  -1.039  -0.969  -0.913  -0.889  -0.817  -0.814
 -0.779  -0.752  -0.720  -0.716  -0.699  -0.689  -0.672  -0.650
 -0.645  -0.636  -0.627  -0.606  -0.601  -0.592  -0.540  -0.536
 -0.511  -0.505  -0.491  -0.466  -0.447
 -- Virtual --
 -0.375  -0.251  -0.193  -0.155  -0.140  -0.130  -0.128  -0.123
 -0.120  -0.094  -0.086  -0.081  -0.065  -0.060  -0.055  -0.052
 -0.045  -0.038  -0.037  -0.030  -0.023  -0.013  -0.011  -0.009
 -0.005  -0.001   0.002   0.007   0.011   0.016   0.020   0.023
  0.028   0.032   0.039   0.046   0.050   0.059   0.063   0.065
  0.070   0.076   0.085   0.089   0.096   0.101   0.107   0.124
  0.128   0.136   0.141   0.148   0.153   0.156   0.170   0.172
  0.175   0.177   0.187   0.192   0.196   0.202   0.207   0.209
  0.213   0.218   0.223   0.235   0.239   0.245   0.258   0.266
  0.282   0.292   0.302   0.313   0.331   0.347   0.355   0.377
  0.380   0.384   0.390   0.410   0.437   0.442   0.450   0.457
  0.481   0.501   0.520   0.528   0.541   0.551   0.560   0.562
  0.576   0.596   0.613   0.638   0.677   0.680   0.688   0.730
  0.739   0.775   0.813   0.820   0.848   0.878   0.883   0.895
  0.913   0.933   0.953   0.965   0.973   0.982   1.001   1.003
  1.012   1.017   1.028   1.042   1.051   1.061   1.070   1.093
  1.106   1.113   1.149   1.175   1.203   1.224   1.254   1.269
  1.275   1.290   1.314   1.332   1.333   1.345   1.368   1.378
  1.385   1.410   1.435   1.469   1.483   1.485   1.511   1.528
  1.534   1.541   1.564   1.570   1.582   1.605   1.617   1.671
  1.679   1.715   1.743   1.771   1.793   1.800   1.855   1.862
  1.888   1.900   1.913   1.925   1.949   1.986   1.999   2.035
  2.091   2.103   2.281   2.315   2.337   2.361   2.378   2.395
  2.409   2.420   2.457   2.517   2.535   2.584   2.600   2.612
  2.624   2.652   2.657   2.670   2.686   2.715   2.718   2.763
  2.778   2.787   2.811   2.851   2.887   2.912   2.943   2.949
  2.954   2.973   2.986   3.014   3.029   3.072   3.095   3.134
  3.145   3.194   3.222   3.233   3.284   3.341   3.416   3.505
  3.561   3.604   3.613   3.669   3.700   3.725   3.777   3.842
  3.859   3.880   3.912   3.960   4.021   4.055   4.725   4.807
  4.839   4.891   4.931   4.934   4.948   4.995   5.132   5.170
  5.208   5.238   5.386   5.466   5.506   5.536   5.608   5.702
 23.477  23.545  23.634  23.655  23.670  23.678  49.643  49.698
 49.738  49.768  49.778  49.889
 --------------------------------------------------------------

          Ground-State Mulliken Net Atomic Charges

     Atom                 Charge (a.u.)
  ----------------------------------------
      1 O                     0.009924
      2 C                     0.098691
      3 O                    -0.143336
      4 C                     0.348334
      5 O                    -0.151626
      6 C                     0.099702
      7 O                    -0.025626
      8 C                    -0.351584
      9 C                    -0.142515
     10 C                    -0.330339
     11 O                    -0.234854
     12 O                    -0.105695
     13 H                     0.218933
     14 H                     0.168493
     15 H                     0.236959
     16 H                     0.282950
     17 H                     0.311085
     18 H                     0.360043
     19 H                     0.350462
  ----------------------------------------
  Sum of atomic charges =     1.000000

 -----------------------------------------------------------------
                    Cartesian Multipole Moments
 -----------------------------------------------------------------
    Charge (ESU x 10^10)
                 4.8032
    Dipole Moment (Debye)
         X       1.9534      Y       6.2017      Z       0.8069
       Tot       6.5519
    Quadrupole Moments (Debye-Ang)
        XX     -63.4992     XY      -4.8588     YY     -54.2446
        XZ       7.5892     YZ      -1.9807     ZZ     -58.1001
    Octopole Moments (Debye-Ang^2)
       XXX      30.0864    XXY      22.5964    XYY      14.1076
       YYY      37.9836    XXZ       8.3914    XYZ       2.0284
       YYZ      13.1507    XZZ      13.9161    YZZ       2.4077
       ZZZ       3.5595
    Hexadecapole Moments (Debye-Ang^3)
      XXXX   -1915.5878   XXXY       9.9439   XXYY    -375.2380
      XYYY     -95.8757   YYYY    -528.5328   XXXZ      67.1032
      XXYZ       8.9695   XYYZ      28.3078   YYYZ     -20.7368
      XXZZ    -271.5927   XYZZ       3.7669   YYZZ    -125.9300
      XZZZ       1.8937   YZZZ      -4.4176   ZZZZ    -127.7834
 -----------------------------------------------------------------
 Calculating analytic gradient of the SCF energy
 Gradient of SCF Energy
            1           2           3           4           5           6
    1  -0.0003277   0.0009685  -0.0012251  -0.0050800   0.0017880   0.0038627
    2  -0.0014343  -0.0023264  -0.0014613   0.0039418  -0.0001433  -0.0029016
    3   0.0001759  -0.0005944   0.0001942   0.0020419  -0.0006384  -0.0024699
            7           8           9          10          11          12
    1  -0.0006798   0.0005569   0.0013310  -0.0011923   0.0012979  -0.0026041
    2   0.0015239   0.0032614   0.0000072   0.0002966  -0.0004416  -0.0005466
    3   0.0004962   0.0031376  -0.0019751   0.0008891  -0.0017599  -0.0013458
           13          14          15          16          17          18
    1  -0.0008425   0.0001573   0.0003080  -0.0005141   0.0018933   0.0004854
    2  -0.0002806   0.0003929  -0.0005664   0.0003298   0.0003069  -0.0001287
    3   0.0003349  -0.0003570   0.0001390   0.0015610   0.0009357  -0.0006609
           19
    1  -0.0001832
    2   0.0001701
    3  -0.0001041
 Max gradient component =       5.080E-03
 RMS gradient           =       1.604E-03
 Gradient time:  CPU 132.08 s  wall 132.52 s
 Geometry Optimization Parameters
   NAtoms,    NIC,     NZ,  NCons,   NDum,   NFix, NCnnct, MaxDiis
       19     133       0       0       0       0       0       0

 Cartesian Hessian Update
 Hessian Updated using BFGS Update


** GEOMETRY OPTIMIZATION IN DELOCALIZED INTERNAL COORDINATES **
   Searching for a Minimum

   Optimization Cycle:   6

                       Coordinates (Angstroms)
     ATOM                X               Y               Z
      1  O        -0.7533616503   -1.2878394189   -0.5455050195
      2  C        -1.9844235841   -0.9913552758   -0.0237687064
      3  O        -2.8403003138   -1.7755376452    0.2004848842
      4  C        -2.0156409419    0.5398449946    0.1793677721
      5  O        -2.8553809255    1.2976634975    0.5580599444
      6  C        -0.6438958021    0.9932425207   -0.2884934476
      7  O        -0.2948978243    2.2151087432   -0.3052322152
      8  C         0.1405629219   -0.1561908168   -0.6745574840
      9  C         1.4612462628   -0.4189453410    0.2245127938
     10  C         2.5701658392    0.5956802121   -0.1454281873
     11  O         3.6694999039    0.3541135853    0.6978279095
     12  O         1.8137825444   -1.7089655661   -0.1093842163
     13  H         1.1882618442   -0.3224868963    1.2841130613
     14  H         2.2156753737    1.6299574363   -0.0875138934
     15  H         2.8854748545    0.3794445904   -1.1703965649
     16  H         3.7092617033    0.9986087964    1.4145684049
     17  H         2.1566781695   -2.1911820187    0.6550376892
     18  H         0.5052539412   -0.1130711579   -1.7106546707
     19  H        -1.0215552848    2.8025753040    0.0109902960
   Point Group: c1    Number of degrees of freedom:    51


   Energy is   -684.023185813

 Hessian Updated using BFGS Update

 51 Hessian modes will be used to form the next step
  Hessian Eigenvalues:
     0.000925    0.004438    0.005343    0.010532    0.016092    0.016892
     0.017941    0.019499    0.021880    0.038927    0.044308    0.047664
     0.051206    0.052240    0.057781    0.061821    0.075425    0.085233
     0.115942    0.138109    0.157898    0.159896    0.161298    0.164967
     0.170645    0.200294    0.210684    0.220051    0.242360    0.250798
     0.255967    0.258845    0.272754    0.285491    0.293431    0.320005
     0.324543    0.326001    0.332190    0.369197    0.391465    0.432360
     0.443928    0.457588    0.489499    0.520677    0.528126    0.542294
     0.897930    0.952741    1.006330

 Minimum Search - Taking Simple RFO Step
 Searching for Lamda that Minimizes Along All modes
 Value Taken    Lamda =  -0.00159967
 Calculated Step too Large.  Step scaled by  0.411186
 Step Taken.  Stepsize is  0.300000

                             Maximum     Tolerance    Cnvgd?
         Gradient           0.003285      0.000300      NO
         Displacement       0.133626      0.001200      NO
         Energy change     -0.000567      0.000001      NO


 New Cartesian Coordinates Obtained by Inverse Iteration

 Displacement from previous Coordinates is:  0.442705
 ----------------------------------------------------------------
             Standard Nuclear Orientation (Angstroms)
    I     Atom           X                Y                Z
 ----------------------------------------------------------------
    1      O      -0.7494739114    -1.2793283428    -0.5973230622
    2      C      -1.9753217816    -0.9985901316    -0.0567501472
    3      O      -2.8271801819    -1.7912833340     0.1551854666
    4      C      -2.0059951389     0.5259249096     0.1879304416
    5      O      -2.8449849077     1.2717054740     0.5928010565
    6      C      -0.6407318211     0.9927033103    -0.2807689952
    7      O      -0.2912749502     2.2153248991    -0.2646432586
    8      C       0.1426110902    -0.1456006274    -0.6929042258
    9      C       1.4567950975    -0.4166350340     0.2341922260
   10      C       2.5738229287     0.5814310561    -0.1563663393
   11      O       3.6566030900     0.3637831344     0.7142994152
   12      O       1.7997161823    -1.7126955782    -0.0697600641
   13      H       1.1775914247    -0.2932995824     1.2884393619
   14      H       2.2216360957     1.6175256509    -0.1392678140
   15      H       2.8951865550     0.3274933712    -1.1717155105
   16      H       3.7490064135     1.0861460922     1.3463727924
   17      H       2.0539292282    -2.2108352774     0.7188009673
   18      H       0.5289773672    -0.0858414032    -1.7190623695
   19      H      -1.0145057481     2.7927369569     0.0745684087
 ----------------------------------------------------------------
 Molecular Point Group                 C1    NOp =  1
 Largest Abelian Subgroup              C1    NOp =  1
 Nuclear Repulsion Energy =   734.9103633997 hartrees
 There are       45 alpha and       45 beta electrons
 Applying Cartesian multipole field
    Component          Value
    ---------          -----
     (2,0,0)        1.00000E-11
     (0,2,0)        2.00000E-11
     (0,0,2)       -3.00000E-11
 Nucleus-field energy     =     0.0000000226 hartrees
 Requested basis set is 6-311++G(d,p)
 There are 107 shells and 313 basis functions
 A cutoff of  1.0D-11 yielded   4932 shell pairs
 There are     42586 function pairs (     45732 Cartesian)
 Smallest overlap matrix eigenvalue = 4.21E-06
 Guess MOs from SCF MO coefficient file
 Reading MOs from coefficient file
 Reading MOs from coefficient file
 A restricted hybrid HF-DFT SCF calculation will be
 performed using Pulay DIIS extrapolation
 Exchange:     0.2000 Hartree-Fock + 0.0800 Slater + 0.7200 B88
 Correlation:  0.1900 VWN1RPA + 0.8100 LYP
 Using SG-1 standard quadrature grid
 SCF converges when DIIS error is below 1.0E-08
 Geometry optimization detected.  Setting ReadMinima to 0
 Setting SaveMinima to 0
 ---------------------------------------
  Cycle       Energy         DIIS Error
 ---------------------------------------
    1    -684.0225728428      8.86E-04
    2    -684.0235975715      1.48E-04
    3    -684.0236884396      1.13E-04
    4    -684.0237520792      7.54E-05
    5    -684.0238018920      1.23E-05
    6    -684.0238027936      1.01E-05
    7    -684.0238039230      1.79E-06
    8    -684.0238039366      7.65E-07
    9    -684.0238039633      4.49E-07
   10    -684.0238039934      1.30E-07
   11    -684.0238039870      5.55E-08
   12    -684.0238039218      2.50E-08
   13    -684.0238039265      1.11E-08
   14    -684.0238039286      4.63E-09 Convergence criterion met
 ---------------------------------------
 SCF time:  CPU 378.66 s  wall 381.27 s
 SCF   energy in the final basis set = -684.0238039286
 Total energy in the final basis set = -684.0238039286

 --------------------------------------------------------------

                    Orbital Energies (a.u.)
 --------------------------------------------------------------

 Alpha MOs
 -- Occupied --
-19.469 -19.382 -19.374 -19.327 -19.317 -19.299 -10.548 -10.510
-10.506 -10.480 -10.452 -10.404  -1.392  -1.321  -1.303  -1.248
 -1.236  -1.200  -1.038  -0.968  -0.914  -0.888  -0.816  -0.814
 -0.779  -0.751  -0.720  -0.718  -0.697  -0.690  -0.671  -0.648
 -0.644  -0.636  -0.627  -0.607  -0.602  -0.592  -0.540  -0.535
 -0.514  -0.505  -0.492  -0.466  -0.447
 -- Virtual --
 -0.373  -0.250  -0.192  -0.155  -0.139  -0.131  -0.126  -0.122
 -0.120  -0.093  -0.086  -0.081  -0.065  -0.061  -0.055  -0.052
 -0.046  -0.039  -0.037  -0.029  -0.023  -0.013  -0.012  -0.009
 -0.005   0.000   0.003   0.007   0.012   0.016   0.020   0.024
  0.029   0.032   0.038   0.047   0.050   0.059   0.064   0.065
  0.072   0.079   0.083   0.090   0.096   0.102   0.105   0.123
  0.129   0.138   0.141   0.149   0.149   0.156   0.171   0.173
  0.176   0.178   0.187   0.192   0.197   0.202   0.207   0.209
  0.211   0.218   0.222   0.237   0.241   0.246   0.258   0.266
  0.282   0.292   0.302   0.317   0.335   0.347   0.355   0.378
  0.381   0.387   0.390   0.409   0.436   0.447   0.450   0.453
  0.485   0.502   0.516   0.527   0.540   0.550   0.555   0.563
  0.573   0.597   0.610   0.640   0.678   0.681   0.688   0.730
  0.742   0.780   0.810   0.821   0.848   0.878   0.884   0.897
  0.916   0.933   0.949   0.967   0.975   0.982   1.002   1.004
  1.011   1.017   1.028   1.040   1.047   1.060   1.071   1.094
  1.105   1.117   1.147   1.177   1.204   1.226   1.254   1.268
  1.279   1.287   1.309   1.330   1.336   1.348   1.368   1.377
  1.385   1.410   1.432   1.472   1.479   1.487   1.509   1.526
  1.536   1.540   1.566   1.573   1.584   1.606   1.620   1.667
  1.680   1.719   1.745   1.773   1.793   1.804   1.857   1.862
  1.885   1.904   1.912   1.923   1.944   1.986   2.004   2.031
  2.088   2.096   2.281   2.318   2.337   2.358   2.380   2.395
  2.409   2.427   2.457   2.499   2.525   2.578   2.603   2.612
  2.626   2.649   2.660   2.676   2.687   2.716   2.719   2.762
  2.779   2.790   2.814   2.855   2.886   2.907   2.940   2.945
  2.954   2.975   2.987   3.012   3.028   3.065   3.097   3.134
  3.139   3.195   3.223   3.233   3.285   3.342   3.417   3.506
  3.562   3.606   3.617   3.670   3.694   3.724   3.774   3.843
  3.861   3.880   3.911   3.950   4.016   4.056   4.728   4.807
  4.837   4.893   4.927   4.936   4.949   4.995   5.133   5.171
  5.208   5.237   5.387   5.468   5.507   5.539   5.610   5.704
 23.479  23.546  23.637  23.657  23.671  23.678  49.645  49.699
 49.736  49.767  49.780  49.889
 --------------------------------------------------------------

          Ground-State Mulliken Net Atomic Charges

     Atom                 Charge (a.u.)
  ----------------------------------------
      1 O                     0.011369
      2 C                     0.094181
      3 O                    -0.144470
      4 C                     0.345706
      5 O                    -0.152675
      6 C                     0.104883
      7 O                    -0.031409
      8 C                    -0.357192
      9 C                    -0.128013
     10 C                    -0.338394
     11 O                    -0.236704
     12 O                    -0.099064
     13 H                     0.220498
     14 H                     0.170256
     15 H                     0.233803
     16 H                     0.285962
     17 H                     0.312155
     18 H                     0.359835
     19 H                     0.349276
  ----------------------------------------
  Sum of atomic charges =     1.000000

 -----------------------------------------------------------------
                    Cartesian Multipole Moments
 -----------------------------------------------------------------
    Charge (ESU x 10^10)
                 4.8032
    Dipole Moment (Debye)
         X       2.1057      Y       6.1849      Z       0.8099
       Tot       6.5835
    Quadrupole Moments (Debye-Ang)
        XX     -63.1982     XY      -3.9886     YY     -53.8574
        XZ       6.9081     YZ      -2.0095     ZZ     -58.4139
    Octopole Moments (Debye-Ang^2)
       XXX      33.0180    XXY      27.1602    XYY      15.3689
       YYY      37.8453    XXZ       6.7225    XYZ       2.4050
       YYZ      15.1149    XZZ      12.8453    YZZ       2.0799
       ZZZ       2.8596
    Hexadecapole Moments (Debye-Ang^3)
      XXXX   -1883.4941   XXXY      23.6829   XXYY    -370.3198
      XYYY     -95.7251   YYYY    -527.2886   XXXZ      59.8193
      XXYZ      10.1303   XYYZ      27.9766   YYYZ     -23.3646
      XXZZ    -275.2264   XYZZ       1.7590   YYZZ    -124.8972
      XZZZ      -3.8704   YZZZ      -9.0970   ZZZZ    -132.8522
 -----------------------------------------------------------------
 Calculating analytic gradient of the SCF energy
 Gradient of SCF Energy
            1           2           3           4           5           6
    1  -0.0009908   0.0020513  -0.0015868  -0.0045397   0.0014843   0.0039586
    2  -0.0009763  -0.0014733  -0.0020217   0.0032768   0.0002141  -0.0022322
    3   0.0003192  -0.0013495   0.0003927   0.0023295  -0.0006156  -0.0025744
            7           8           9          10          11          12
    1  -0.0012683   0.0004004   0.0016727  -0.0014715   0.0013347  -0.0029762
    2   0.0012162   0.0027407  -0.0006183   0.0008427  -0.0006781  -0.0001464
    3   0.0008999   0.0025776  -0.0015777   0.0007763  -0.0010553  -0.0014327
           13          14          15          16          17          18
    1  -0.0008167   0.0003327   0.0001093  -0.0003763   0.0021140   0.0004512
    2  -0.0004032   0.0003500  -0.0005358   0.0005166   0.0002053  -0.0002816
    3   0.0003727  -0.0004488  -0.0000480   0.0011758   0.0011954  -0.0006824
           19
    1   0.0001171
    2   0.0000046
    3  -0.0002548
 Max gradient component =       4.540E-03
 RMS gradient           =       1.542E-03
 Gradient time:  CPU 132.03 s  wall 132.56 s
 Geometry Optimization Parameters
   NAtoms,    NIC,     NZ,  NCons,   NDum,   NFix, NCnnct, MaxDiis
       19     133       0       0       0       0       0       0

 Cartesian Hessian Update
 Hessian Updated using BFGS Update


** GEOMETRY OPTIMIZATION IN DELOCALIZED INTERNAL COORDINATES **
   Searching for a Minimum

   Optimization Cycle:   7

                       Coordinates (Angstroms)
     ATOM                X               Y               Z
      1  O        -0.7494739114   -1.2793283428   -0.5973230622
      2  C        -1.9753217816   -0.9985901316   -0.0567501472
      3  O        -2.8271801819   -1.7912833340    0.1551854666
      4  C        -2.0059951389    0.5259249096    0.1879304416
      5  O        -2.8449849077    1.2717054740    0.5928010565
      6  C        -0.6407318211    0.9927033103   -0.2807689952
      7  O        -0.2912749502    2.2153248991   -0.2646432586
      8  C         0.1426110902   -0.1456006274   -0.6929042258
      9  C         1.4567950975   -0.4166350340    0.2341922260
     10  C         2.5738229287    0.5814310561   -0.1563663393
     11  O         3.6566030900    0.3637831344    0.7142994152
     12  O         1.7997161823   -1.7126955782   -0.0697600641
     13  H         1.1775914247   -0.2932995824    1.2884393619
     14  H         2.2216360957    1.6175256509   -0.1392678140
     15  H         2.8951865550    0.3274933712   -1.1717155105
     16  H         3.7490064135    1.0861460922    1.3463727924
     17  H         2.0539292282   -2.2108352774    0.7188009673
     18  H         0.5289773672   -0.0858414032   -1.7190623695
     19  H        -1.0145057481    2.7927369569    0.0745684087
   Point Group: c1    Number of degrees of freedom:    51


   Energy is   -684.023803929

 Hessian Updated using BFGS Update

 51 Hessian modes will be used to form the next step
  Hessian Eigenvalues:
     0.000510    0.004275    0.004991    0.010515    0.016783    0.017282
     0.018007    0.019503    0.022373    0.038897    0.044328    0.047785
     0.051066    0.052244    0.057900    0.060964    0.075400    0.084848
     0.115946    0.142751    0.157494    0.160372    0.162730    0.166106
     0.169019    0.202456    0.215716    0.220080    0.231095    0.251124
     0.254394    0.258267    0.266178    0.285519    0.294877    0.319775
     0.324176    0.326305    0.329807    0.360914    0.391407    0.431126
     0.445148    0.457501    0.490632    0.515017    0.533223    0.546300
     0.907420    0.951996    0.997626

 Minimum Search - Taking Simple RFO Step
 Searching for Lamda that Minimizes Along All modes
 Value Taken    Lamda =  -0.00190870
 Calculated Step too Large.  Step scaled by  0.364324
 Step Taken.  Stepsize is  0.300000

                             Maximum     Tolerance    Cnvgd?
         Gradient           0.003369      0.000300      NO
         Displacement       0.140363      0.001200      NO
         Energy change     -0.000618      0.000001      NO


 New Cartesian Coordinates Obtained by Inverse Iteration

 Displacement from previous Coordinates is:  0.396224
 ----------------------------------------------------------------
             Standard Nuclear Orientation (Angstroms)
    I     Atom           X                Y                Z
 ----------------------------------------------------------------
    1      O      -0.7432715977    -1.2719674847    -0.6425859118
    2      C      -1.9622472850    -1.0057349498    -0.0804952361
    3      O      -2.8102380616    -1.8050637989     0.1225883282
    4      C      -1.9940058384     0.5112921184     0.1947845182
    5      O      -2.8338688033     1.2429108047     0.6250893762
    6      C      -0.6373632143     0.9916559789    -0.2764485698
    7      O      -0.2860926103     2.2139092573    -0.2354494788
    8      C       0.1448057577    -0.1366138106    -0.7125716071
    9      C       1.4526375600    -0.4121642441     0.2428136178
   10      C       2.5759445581     0.5723393825    -0.1628624855
   11      O       3.6426607281     0.3749696641     0.7311964582
   12      O       1.7911767182    -1.7118197878    -0.0340780620
   13      H       1.1657321939    -0.2653455465     1.2908012274
   14      H       2.2234318619     1.6079515406    -0.1767134599
   15      H       2.9026916007     0.2905618104    -1.1699319444
   16      H       3.7879287157     1.1525528249     1.2817937387
   17      H       1.9405387582    -2.2283400252     0.7688454709
   18      H       0.5499818780    -0.0634900131    -1.7289403736
   19      H      -1.0040358877     2.7830618226     0.1261927432
 ----------------------------------------------------------------
 Molecular Point Group                 C1    NOp =  1
 Largest Abelian Subgroup              C1    NOp =  1
 Nuclear Repulsion Energy =   735.5710700855 hartrees
 There are       45 alpha and       45 beta electrons
 Applying Cartesian multipole field
    Component          Value
    ---------          -----
     (2,0,0)        1.00000E-11
     (0,2,0)        2.00000E-11
     (0,0,2)       -3.00000E-11
 Nucleus-field energy     =     0.0000000224 hartrees
 Requested basis set is 6-311++G(d,p)
 There are 107 shells and 313 basis functions
 A cutoff of  1.0D-11 yielded   4933 shell pairs
 There are     42606 function pairs (     45752 Cartesian)
 Smallest overlap matrix eigenvalue = 4.30E-06
 Guess MOs from SCF MO coefficient file
 Reading MOs from coefficient file
 Reading MOs from coefficient file
 A restricted hybrid HF-DFT SCF calculation will be
 performed using Pulay DIIS extrapolation
 Exchange:     0.2000 Hartree-Fock + 0.0800 Slater + 0.7200 B88
 Correlation:  0.1900 VWN1RPA + 0.8100 LYP
 Using SG-1 standard quadrature grid
 SCF converges when DIIS error is below 1.0E-08
 Geometry optimization detected.  Setting ReadMinima to 0
 Setting SaveMinima to 0
 ---------------------------------------
  Cycle       Energy         DIIS Error
 ---------------------------------------
    1    -684.0257742338      8.18E-04
    2    -684.0242952245      1.38E-04
    3    -684.0243986859      8.89E-05
    4    -684.0244205350      7.27E-05
    5    -684.0244681513      1.51E-05
    6    -684.0244699615      8.65E-06
    7    -684.0244710263      2.16E-06
    8    -684.0244709064      9.79E-07
    9    -684.0244709618      4.11E-07
   10    -684.0244710107      1.06E-07
   11    -684.0244709593      7.10E-08
   12    -684.0244709892      3.16E-08
   13    -684.0244709991      1.60E-08
   14    -684.0244709965      6.39E-09 Convergence criterion met
 ---------------------------------------
 SCF time:  CPU 380.92 s  wall 382.30 s
 SCF   energy in the final basis set = -684.0244709965
 Total energy in the final basis set = -684.0244709965

 --------------------------------------------------------------

                    Orbital Energies (a.u.)
 --------------------------------------------------------------

 Alpha MOs
 -- Occupied --
-19.466 -19.381 -19.374 -19.330 -19.316 -19.299 -10.546 -10.508
-10.505 -10.479 -10.454 -10.405  -1.390  -1.321  -1.301  -1.249
 -1.237  -1.201  -1.037  -0.968  -0.914  -0.887  -0.816  -0.813
 -0.779  -0.752  -0.720  -0.719  -0.696  -0.690  -0.670  -0.647
 -0.643  -0.635  -0.627  -0.609  -0.602  -0.592  -0.541  -0.534
 -0.516  -0.505  -0.492  -0.465  -0.448
 -- Virtual --
 -0.372  -0.249  -0.191  -0.156  -0.139  -0.132  -0.125  -0.121
 -0.119  -0.093  -0.085  -0.081  -0.064  -0.061  -0.055  -0.052
 -0.047  -0.039  -0.037  -0.028  -0.023  -0.014  -0.013  -0.009
 -0.006   0.002   0.004   0.006   0.012   0.017   0.020   0.024
  0.029   0.032   0.038   0.047   0.049   0.060   0.063   0.064
  0.074   0.080   0.082   0.090   0.096   0.102   0.103   0.123
  0.130   0.140   0.141   0.146   0.150   0.156   0.171   0.174
  0.176   0.179   0.186   0.191   0.197   0.201   0.206   0.209
  0.212   0.219   0.223   0.237   0.243   0.247   0.256   0.265
  0.282   0.291   0.301   0.318   0.341   0.348   0.358   0.378
  0.384   0.389   0.390   0.409   0.435   0.446   0.448   0.453
  0.486   0.502   0.512   0.527   0.540   0.548   0.553   0.564
  0.570   0.597   0.609   0.641   0.678   0.683   0.689   0.729
  0.744   0.783   0.808   0.822   0.847   0.878   0.885   0.898
  0.918   0.933   0.946   0.969   0.976   0.983   1.002   1.005
  1.010   1.018   1.027   1.038   1.044   1.059   1.072   1.096
  1.103   1.120   1.147   1.178   1.205   1.226   1.253   1.265
  1.284   1.287   1.304   1.330   1.337   1.349   1.368   1.376
  1.386   1.410   1.429   1.475   1.478   1.490   1.507   1.524
  1.537   1.543   1.566   1.576   1.586   1.609   1.623   1.664
  1.680   1.724   1.747   1.776   1.792   1.808   1.857   1.861
  1.883   1.905   1.914   1.921   1.941   1.988   2.007   2.027
  2.083   2.094   2.282   2.320   2.335   2.356   2.381   2.395
  2.410   2.434   2.459   2.486   2.515   2.573   2.605   2.614
  2.629   2.648   2.663   2.678   2.688   2.716   2.720   2.759
  2.781   2.793   2.818   2.860   2.884   2.906   2.930   2.946
  2.954   2.978   2.988   3.010   3.027   3.059   3.102   3.130
  3.138   3.198   3.224   3.234   3.285   3.345   3.419   3.507
  3.563   3.607   3.620   3.670   3.688   3.727   3.771   3.845
  3.864   3.881   3.911   3.937   4.015   4.060   4.732   4.808
  4.836   4.894   4.923   4.937   4.950   4.994   5.134   5.173
  5.209   5.235   5.389   5.470   5.510   5.542   5.614   5.706
 23.481  23.548  23.640  23.658  23.673  23.680  49.647  49.700
 49.735  49.766  49.782  49.890
 --------------------------------------------------------------

          Ground-State Mulliken Net Atomic Charges

     Atom                 Charge (a.u.)
  ----------------------------------------
      1 O                     0.010574
      2 C                     0.089641
      3 O                    -0.145523
      4 C                     0.341772
      5 O                    -0.153305
      6 C                     0.105875
      7 O                    -0.036807
      8 C                    -0.354372
      9 C                    -0.120161
     10 C                    -0.344812
     11 O                    -0.235198
     12 O                    -0.092618
     13 H                     0.222819
     14 H                     0.171361
     15 H                     0.230769
     16 H                     0.287784
     17 H                     0.313611
     18 H                     0.360185
     19 H                     0.348406
  ----------------------------------------
  Sum of atomic charges =     1.000000

 -----------------------------------------------------------------
                    Cartesian Multipole Moments
 -----------------------------------------------------------------
    Charge (ESU x 10^10)
                 4.8032
    Dipole Moment (Debye)
         X       2.2076      Y       6.1386      Z       0.7816
       Tot       6.5701
    Quadrupole Moments (Debye-Ang)
        XX     -62.9980     XY      -3.1465     YY     -53.4903
        XZ       6.2157     YZ      -2.0887     ZZ     -58.7197
    Octopole Moments (Debye-Ang^2)
       XXX      35.4634    XXY      31.3644    XYY      16.0547
       YYY      37.5642    XXZ       4.7235    XYZ       2.6514
       YYZ      16.6030    XZZ      11.6642    YZZ       1.7042
       ZZZ       2.1181
    Hexadecapole Moments (Debye-Ang^3)
      XXXX   -1848.4428   XXXY      36.1621   XXYY    -366.2461
      XYYY     -95.4758   YYYY    -524.8632   XXXZ      52.8478
      XXYZ      11.1391   XYYZ      27.1155   YYYZ     -25.2943
      XXZZ    -278.8131   XYZZ      -0.5379   YYZZ    -124.1572
      XZZZ      -8.7106   YZZZ     -12.9229   ZZZZ    -138.1894
 -----------------------------------------------------------------
 Calculating analytic gradient of the SCF energy
 Gradient of SCF Energy
            1           2           3           4           5           6
    1  -0.0015751   0.0029040  -0.0016475  -0.0034516   0.0009734   0.0033478
    2  -0.0002422  -0.0007286  -0.0019732   0.0020607   0.0004854  -0.0010824
    3   0.0003583  -0.0009545   0.0002145   0.0013793  -0.0003154  -0.0015876
            7           8           9          10          11          12
    1  -0.0014034   0.0007946   0.0013917  -0.0013174   0.0010902  -0.0029356
    2   0.0006208   0.0015868  -0.0008256   0.0014119  -0.0006555   0.0001259
    3   0.0009268   0.0013410  -0.0009227   0.0006389  -0.0007763  -0.0012785
           13          14          15          16          17          18
    1  -0.0007086   0.0004118  -0.0000965  -0.0002534   0.0019617   0.0002470
    2  -0.0004841   0.0002390  -0.0005013   0.0004592   0.0000747  -0.0004136
    3   0.0002520  -0.0004318  -0.0001632   0.0009687   0.0012242  -0.0005654
           19
    1   0.0002666
    2  -0.0001579
    3  -0.0003083
 Max gradient component =       3.452E-03
 RMS gradient           =       1.260E-03
 Gradient time:  CPU 133.71 s  wall 134.23 s
 Geometry Optimization Parameters
   NAtoms,    NIC,     NZ,  NCons,   NDum,   NFix, NCnnct, MaxDiis
       19     133       0       0       0       0       0       0

 Cartesian Hessian Update
 Hessian Updated using BFGS Update


** GEOMETRY OPTIMIZATION IN DELOCALIZED INTERNAL COORDINATES **
   Searching for a Minimum

   Optimization Cycle:   8

                       Coordinates (Angstroms)
     ATOM                X               Y               Z
      1  O        -0.7432715977   -1.2719674847   -0.6425859118
      2  C        -1.9622472850   -1.0057349498   -0.0804952361
      3  O        -2.8102380616   -1.8050637989    0.1225883282
      4  C        -1.9940058384    0.5112921184    0.1947845182
      5  O        -2.8338688033    1.2429108047    0.6250893762
      6  C        -0.6373632143    0.9916559789   -0.2764485698
      7  O        -0.2860926103    2.2139092573   -0.2354494788
      8  C         0.1448057577   -0.1366138106   -0.7125716071
      9  C         1.4526375600   -0.4121642441    0.2428136178
     10  C         2.5759445581    0.5723393825   -0.1628624855
     11  O         3.6426607281    0.3749696641    0.7311964582
     12  O         1.7911767182   -1.7118197878   -0.0340780620
     13  H         1.1657321939   -0.2653455465    1.2908012274
     14  H         2.2234318619    1.6079515406   -0.1767134599
     15  H         2.9026916007    0.2905618104   -1.1699319444
     16  H         3.7879287157    1.1525528249    1.2817937387
     17  H         1.9405387582   -2.2283400252    0.7688454709
     18  H         0.5499818780   -0.0634900131   -1.7289403736
     19  H        -1.0040358877    2.7830618226    0.1261927432
   Point Group: c1    Number of degrees of freedom:    51


   Energy is   -684.024470997

 Hessian Updated using BFGS Update

 51 Hessian modes will be used to form the next step
  Hessian Eigenvalues:
     0.000497    0.004401    0.004871    0.010536    0.015993    0.016972
     0.017926    0.019549    0.024023    0.038837    0.044343    0.047757
     0.050508    0.052167    0.057928    0.061735    0.075328    0.084517
     0.115988    0.142673    0.153544    0.160341    0.163022    0.166355
     0.170633    0.199537    0.212938    0.222602    0.229291    0.251118
     0.253119    0.262294    0.263905    0.285453    0.297825    0.319805
     0.324180    0.326295    0.329055    0.358935    0.391947    0.432391
     0.446834    0.456725    0.490723    0.509777    0.536657    0.550817
     0.915853    0.951065    0.982946

 Minimum Search - Taking Simple RFO Step
 Searching for Lamda that Minimizes Along All modes
 Value Taken    Lamda =  -0.00181407
 Calculated Step too Large.  Step scaled by  0.361502
 Step Taken.  Stepsize is  0.300000

                             Maximum     Tolerance    Cnvgd?
         Gradient           0.002771      0.000300      NO
         Displacement       0.135957      0.001200      NO
         Energy change     -0.000667      0.000001      NO


 New Cartesian Coordinates Obtained by Inverse Iteration

 Displacement from previous Coordinates is:  0.382466
 ----------------------------------------------------------------
             Standard Nuclear Orientation (Angstroms)
    I     Atom           X                Y                Z
 ----------------------------------------------------------------
    1      O      -0.7349766554    -1.2644261540    -0.6831802040
    2      C      -1.9489331134    -1.0126917257    -0.1031734253
    3      O      -2.7907334341    -1.8192610963     0.0957920301
    4      C      -1.9814630763     0.4955538764     0.2041609091
    5      O      -2.8230500784     1.2105928297     0.6601382818
    6      C      -0.6363409593     0.9915812141    -0.2740791278
    7      O      -0.2843337818     2.2136333027    -0.2129263092
    8      C       0.1464696164    -0.1261507547    -0.7309653266
    9      C       1.4491720614    -0.4054238882     0.2510521399
   10      C       2.5808227405     0.5625582534    -0.1678746125
   11      O       3.6279257199     0.3884811019     0.7525786528
   12      O       1.7832855997    -1.7083105342     0.0004638660
   13      H       1.1549361817    -0.2351938733     1.2923238763
   14      H       2.2283065662     1.5968571085    -0.2145964276
   15      H       2.9169729294     0.2525401074    -1.1641407197
   16      H       3.8234290833     1.2075007271     1.2201486358
   17      H       1.8222803859    -2.2409443214     0.8049123502
   18      H       0.5690998910    -0.0408046749    -1.7375511824
   19      H      -0.9964626448     2.7745740452     0.1709449430
 ----------------------------------------------------------------
 Molecular Point Group                 C1    NOp =  1
 Largest Abelian Subgroup              C1    NOp =  1
 Nuclear Repulsion Energy =   736.2074787174 hartrees
 There are       45 alpha and       45 beta electrons
 Applying Cartesian multipole field
    Component          Value
    ---------          -----
     (2,0,0)        1.00000E-11
     (0,2,0)        2.00000E-11
     (0,0,2)       -3.00000E-11
 Nucleus-field energy     =     0.0000000221 hartrees
 Requested basis set is 6-311++G(d,p)
 There are 107 shells and 313 basis functions
 A cutoff of  1.0D-11 yielded   4939 shell pairs
 There are     42684 function pairs (     45839 Cartesian)
 Smallest overlap matrix eigenvalue = 4.43E-06
 Guess MOs from SCF MO coefficient file
 Reading MOs from coefficient file
 Reading MOs from coefficient file
 A restricted hybrid HF-DFT SCF calculation will be
 performed using Pulay DIIS extrapolation
 Exchange:     0.2000 Hartree-Fock + 0.0800 Slater + 0.7200 B88
 Correlation:  0.1900 VWN1RPA + 0.8100 LYP
 Using SG-1 standard quadrature grid
 SCF converges when DIIS error is below 1.0E-08
 Geometry optimization detected.  Setting ReadMinima to 0
 Setting SaveMinima to 0
 ---------------------------------------
  Cycle       Energy         DIIS Error
 ---------------------------------------
    1    -684.0236521075      8.14E-04
    2    -684.0248833116      1.39E-04
    3    -684.0249793418      9.15E-05
    4    -684.0249914699      7.97E-05
    5    -684.0250558523      1.73E-05
    6    -684.0250588870      7.74E-06
    7    -684.0250597687      2.77E-06
    8    -684.0250596485      1.01E-06
    9    -684.0250597016      3.88E-07
   10    -684.0250597117      1.14E-07
   11    -684.0250597461      6.32E-08
   12    -684.0250597669      2.71E-08
   13    -684.0250597710      1.88E-08
   14    -684.0250597726      8.16E-09 Convergence criterion met
 ---------------------------------------
 SCF time:  CPU 382.76 s  wall 385.34 s
 SCF   energy in the final basis set = -684.0250597726
 Total energy in the final basis set = -684.0250597726

 --------------------------------------------------------------

                    Orbital Energies (a.u.)
 --------------------------------------------------------------

 Alpha MOs
 -- Occupied --
-19.464 -19.380 -19.375 -19.334 -19.317 -19.298 -10.543 -10.507
-10.505 -10.478 -10.456 -10.406  -1.387  -1.321  -1.300  -1.252
 -1.238  -1.201  -1.037  -0.968  -0.915  -0.886  -0.815  -0.812
 -0.779  -0.752  -0.722  -0.719  -0.695  -0.691  -0.670  -0.646
 -0.643  -0.636  -0.627  -0.610  -0.602  -0.593  -0.542  -0.534
 -0.517  -0.507  -0.492  -0.465  -0.448
 -- Virtual --
 -0.370  -0.248  -0.190  -0.156  -0.139  -0.133  -0.124  -0.120
 -0.118  -0.094  -0.085  -0.080  -0.065  -0.062  -0.056  -0.051
 -0.047  -0.039  -0.038  -0.028  -0.023  -0.014  -0.013  -0.009
 -0.006   0.002   0.005   0.007   0.012   0.017   0.019   0.025
  0.029   0.032   0.037   0.047   0.050   0.060   0.062   0.064
  0.076   0.080   0.082   0.090   0.097   0.102   0.103   0.124
  0.130   0.138   0.142   0.145   0.150   0.156   0.171   0.175
  0.177   0.180   0.184   0.190   0.196   0.201   0.205   0.209
  0.213   0.219   0.224   0.238   0.245   0.248   0.255   0.265
  0.282   0.291   0.301   0.317   0.344   0.350   0.365   0.376
  0.386   0.388   0.395   0.409   0.433   0.440   0.447   0.456
  0.486   0.502   0.510   0.526   0.539   0.545   0.552   0.567
  0.569   0.596   0.608   0.641   0.679   0.685   0.691   0.729
  0.745   0.785   0.808   0.822   0.844   0.879   0.886   0.899
  0.919   0.933   0.945   0.970   0.977   0.984   1.002   1.004
  1.009   1.018   1.025   1.037   1.045   1.058   1.073   1.096
  1.102   1.122   1.147   1.179   1.204   1.225   1.249   1.263
  1.287   1.291   1.300   1.330   1.337   1.349   1.370   1.375
  1.387   1.410   1.428   1.476   1.480   1.491   1.504   1.521
  1.537   1.547   1.566   1.579   1.587   1.612   1.625   1.662
  1.680   1.730   1.748   1.777   1.791   1.809   1.854   1.860
  1.882   1.905   1.915   1.922   1.939   1.990   2.010   2.022
  2.075   2.095   2.283   2.321   2.334   2.354   2.381   2.395
  2.410   2.439   2.464   2.480   2.504   2.566   2.606   2.617
  2.630   2.648   2.665   2.676   2.690   2.716   2.722   2.757
  2.785   2.795   2.822   2.866   2.880   2.907   2.923   2.947
  2.954   2.979   2.989   3.009   3.025   3.055   3.107   3.127
  3.138   3.202   3.224   3.234   3.285   3.348   3.420   3.507
  3.564   3.607   3.619   3.670   3.684   3.731   3.768   3.845
  3.866   3.881   3.908   3.927   4.017   4.065   4.735   4.808
  4.836   4.895   4.918   4.938   4.951   4.994   5.134   5.175
  5.211   5.234   5.390   5.472   5.512   5.546   5.617   5.707
 23.482  23.551  23.644  23.658  23.675  23.682  49.649  49.701
 49.734  49.765  49.783  49.890
 --------------------------------------------------------------

          Ground-State Mulliken Net Atomic Charges

     Atom                 Charge (a.u.)
  ----------------------------------------
      1 O                     0.007051
      2 C                     0.082007
      3 O                    -0.145415
      4 C                     0.339184
      5 O                    -0.153506
      6 C                     0.103505
      7 O                    -0.042053
      8 C                    -0.342710
      9 C                    -0.116839
     10 C                    -0.352840
     11 O                    -0.231284
     12 O                    -0.086711
     13 H                     0.226596
     14 H                     0.172157
     15 H                     0.228705
     16 H                     0.288655
     17 H                     0.314963
     18 H                     0.360660
     19 H                     0.347875
  ----------------------------------------
  Sum of atomic charges =     1.000000

 -----------------------------------------------------------------
                    Cartesian Multipole Moments
 -----------------------------------------------------------------
    Charge (ESU x 10^10)
                 4.8032
    Dipole Moment (Debye)
         X       2.2574      Y       6.0885      Z       0.7069
       Tot       6.5318
    Quadrupole Moments (Debye-Ang)
        XX     -62.7554     XY      -2.3704     YY     -53.1787
        XZ       5.4421     YZ      -2.1644     ZZ     -59.0687
    Octopole Moments (Debye-Ang^2)
       XXX      37.7542    XXY      35.2306    XYY      16.2400
       YYY      37.3608    XXZ       2.1760    XYZ       2.8671
       YYZ      17.6388    XZZ      10.3353    YZZ       1.3610
       ZZZ       1.2253
    Hexadecapole Moments (Debye-Ang^3)
      XXXX   -1812.2646   XXXY      46.9016   XXYY    -362.6653
      XYYY     -95.1819   YYYY    -522.1750   XXXZ      44.8788
      XXYZ      11.9430   XYYZ      25.6068   YYYZ     -26.7054
      XXZZ    -282.9617   XYZZ      -2.8100   YYZZ    -123.8322
      XZZZ     -13.1315   YZZZ     -16.3180   ZZZZ    -144.0938
 -----------------------------------------------------------------
 Calculating analytic gradient of the SCF energy
 Gradient of SCF Energy
            1           2           3           4           5           6
    1  -0.0016826   0.0026701  -0.0012279  -0.0017489   0.0004000   0.0020236
    2   0.0003421   0.0000697  -0.0015961   0.0007158   0.0006107  -0.0001094
    3   0.0005204  -0.0014435   0.0003621   0.0011600  -0.0001861  -0.0010006
            7           8           9          10          11          12
    1  -0.0012283   0.0013142   0.0006713  -0.0007460   0.0007571  -0.0026908
    2   0.0001248   0.0004555  -0.0007078   0.0016427  -0.0003101  -0.0001825
    3   0.0008834   0.0005308  -0.0003827   0.0004898  -0.0004322  -0.0005874
           13          14          15          16          17          18
    1  -0.0005898   0.0004730  -0.0002032  -0.0002039   0.0017257   0.0000053
    2  -0.0004844   0.0000356  -0.0004050   0.0001738   0.0003893  -0.0005366
    3   0.0001063  -0.0003164  -0.0002090   0.0004844   0.0006782  -0.0003666
           19
    1   0.0002813
    2  -0.0002281
    3  -0.0002908
 Max gradient component =       2.691E-03
 RMS gradient           =       9.413E-04
 Gradient time:  CPU 132.63 s  wall 132.75 s
 Geometry Optimization Parameters
   NAtoms,    NIC,     NZ,  NCons,   NDum,   NFix, NCnnct, MaxDiis
       19     133       0       0       0       0       0       0

 Cartesian Hessian Update
 Hessian Updated using BFGS Update


** GEOMETRY OPTIMIZATION IN DELOCALIZED INTERNAL COORDINATES **
   Searching for a Minimum

   Optimization Cycle:   9

                       Coordinates (Angstroms)
     ATOM                X               Y               Z
      1  O        -0.7349766554   -1.2644261540   -0.6831802040
      2  C        -1.9489331134   -1.0126917257   -0.1031734253
      3  O        -2.7907334341   -1.8192610963    0.0957920301
      4  C        -1.9814630763    0.4955538764    0.2041609091
      5  O        -2.8230500784    1.2105928297    0.6601382818
      6  C        -0.6363409593    0.9915812141   -0.2740791278
      7  O        -0.2843337818    2.2136333027   -0.2129263092
      8  C         0.1464696164   -0.1261507547   -0.7309653266
      9  C         1.4491720614   -0.4054238882    0.2510521399
     10  C         2.5808227405    0.5625582534   -0.1678746125
     11  O         3.6279257199    0.3884811019    0.7525786528
     12  O         1.7832855997   -1.7083105342    0.0004638660
     13  H         1.1549361817   -0.2351938733    1.2923238763
     14  H         2.2283065662    1.5968571085   -0.2145964276
     15  H         2.9169729294    0.2525401074   -1.1641407197
     16  H         3.8234290833    1.2075007271    1.2201486358
     17  H         1.8222803859   -2.2409443214    0.8049123502
     18  H         0.5690998910   -0.0408046749   -1.7375511824
     19  H        -0.9964626448    2.7745740452    0.1709449430
   Point Group: c1    Number of degrees of freedom:    51


   Energy is   -684.025059773

 Hessian Updated using BFGS Update

 51 Hessian modes will be used to form the next step
  Hessian Eigenvalues:
     0.001008    0.004146    0.004862    0.010513    0.014443    0.016939
     0.017909    0.019532    0.025127    0.038813    0.044355    0.047592
     0.049998    0.052036    0.057945    0.061922    0.075169    0.084233
     0.115989    0.140166    0.150317    0.160253    0.162272    0.166019
     0.171491    0.194646    0.211067    0.222029    0.231341    0.251172
     0.252078    0.261982    0.265689    0.285429    0.300685    0.319919
     0.324409    0.326085    0.330578    0.359953    0.392233    0.434130
     0.449246    0.456415    0.490921    0.509936    0.539161    0.553780
     0.915464    0.950856    0.975873

 Minimum Search - Taking Simple RFO Step
 Searching for Lamda that Minimizes Along All modes
 Value Taken    Lamda =  -0.00139475
 Calculated Step too Large.  Step scaled by  0.421715
 Step Taken.  Stepsize is  0.300000

                             Maximum     Tolerance    Cnvgd?
         Gradient           0.001835      0.000300      NO
         Displacement       0.132920      0.001200      NO
         Energy change     -0.000589      0.000001      NO


 New Cartesian Coordinates Obtained by Inverse Iteration

 Displacement from previous Coordinates is:  0.313592
 ----------------------------------------------------------------
             Standard Nuclear Orientation (Angstroms)
    I     Atom           X                Y                Z
 ----------------------------------------------------------------
    1      O      -0.7289196679    -1.2609308704    -0.7114852218
    2      C      -1.9355163925    -1.0181364070    -0.1105298996
    3      O      -2.7735204448    -1.8280252265     0.0882035986
    4      C      -1.9678588256     0.4842878090     0.2118811931
    5      O      -2.8098686856     1.1860647616     0.6889046202
    6      C      -0.6329503187     0.9901229095    -0.2747876887
    7      O      -0.2769087443     2.2115487077    -0.2049757371
    8      C       0.1466989893    -0.1209667427    -0.7476867093
    9      C       1.4484221102    -0.4027465400     0.2570836552
   10      C       2.5821939321     0.5578052896    -0.1668100525
   11      O       3.6081705094     0.4097110090     0.7805458087
   12      O       1.7868007265    -1.7042622643     0.0216622487
   13      H       1.1469656400    -0.2184775231     1.2927737867
   14      H       2.2219813720     1.5878109094    -0.2395795944
   15      H       2.9322836617     0.2298433470    -1.1529788090
   16      H       3.8462228020     1.2555335935     1.1734823158
   17      H       1.7098035870    -2.2601591515     0.8069853971
   18      H       0.5830195810    -0.0277812276    -1.7460467863
   19      H      -0.9806127996     2.7694231604     0.1973862243
 ----------------------------------------------------------------
 Molecular Point Group                 C1    NOp =  1
 Largest Abelian Subgroup              C1    NOp =  1
 Nuclear Repulsion Energy =   736.8146201080 hartrees
 There are       45 alpha and       45 beta electrons
 Applying Cartesian multipole field
    Component          Value
    ---------          -----
     (2,0,0)        1.00000E-11
     (0,2,0)        2.00000E-11
     (0,0,2)       -3.00000E-11
 Nucleus-field energy     =     0.0000000218 hartrees
 Requested basis set is 6-311++G(d,p)
 There are 107 shells and 313 basis functions
 A cutoff of  1.0D-11 yielded   4940 shell pairs
 There are     42701 function pairs (     45857 Cartesian)
 Smallest overlap matrix eigenvalue = 4.49E-06
 Guess MOs from SCF MO coefficient file
 Reading MOs from coefficient file
 Reading MOs from coefficient file
 A restricted hybrid HF-DFT SCF calculation will be
 performed using Pulay DIIS extrapolation
 Exchange:     0.2000 Hartree-Fock + 0.0800 Slater + 0.7200 B88
 Correlation:  0.1900 VWN1RPA + 0.8100 LYP
 Using SG-1 standard quadrature grid
 SCF converges when DIIS error is below 1.0E-08
 Geometry optimization detected.  Setting ReadMinima to 0
 Setting SaveMinima to 0
 ---------------------------------------
  Cycle       Energy         DIIS Error
 ---------------------------------------
    1    -684.0250429311      7.16E-04
    2    -684.0254697598      1.27E-04
    3    -684.0255172390      9.70E-05
    4    -684.0255200327      9.14E-05
    5    -684.0256128771      1.46E-05
    6    -684.0256150010      6.76E-06
    7    -684.0256153725      3.01E-06
    8    -684.0256153633      7.36E-07
    9    -684.0256154135      3.20E-07
   10    -684.0256154653      9.52E-08
   11    -684.0256154538      6.79E-08
   12    -684.0256154758      2.10E-08
   13    -684.0256154594      1.22E-08
   14    -684.0256154583      5.19E-09 Convergence criterion met
 ---------------------------------------
 SCF time:  CPU 378.68 s  wall 380.43 s
 SCF   energy in the final basis set = -684.0256154583
 Total energy in the final basis set = -684.0256154583

 --------------------------------------------------------------

                    Orbital Energies (a.u.)
 --------------------------------------------------------------

 Alpha MOs
 -- Occupied --
-19.462 -19.379 -19.375 -19.337 -19.318 -19.298 -10.541 -10.506
-10.505 -10.478 -10.457 -10.406  -1.386  -1.321  -1.299  -1.254
 -1.240  -1.201  -1.036  -0.968  -0.916  -0.885  -0.815  -0.812
 -0.779  -0.753  -0.724  -0.719  -0.694  -0.691  -0.669  -0.646
 -0.642  -0.636  -0.627  -0.611  -0.602  -0.594  -0.543  -0.533
 -0.519  -0.509  -0.490  -0.466  -0.449
 -- Virtual --
 -0.369  -0.248  -0.189  -0.156  -0.139  -0.133  -0.124  -0.119
 -0.117  -0.094  -0.085  -0.079  -0.065  -0.062  -0.056  -0.051
 -0.047  -0.039  -0.038  -0.027  -0.023  -0.015  -0.013  -0.009
 -0.006   0.003   0.005   0.007   0.013   0.017   0.019   0.025
  0.029   0.032   0.038   0.047   0.051   0.060   0.062   0.064
  0.078   0.080   0.083   0.090   0.098   0.102   0.104   0.124
  0.129   0.137   0.143   0.145   0.150   0.157   0.170   0.176
  0.177   0.181   0.183   0.189   0.196   0.201   0.204   0.208
  0.214   0.220   0.225   0.238   0.245   0.250   0.254   0.265
  0.281   0.290   0.301   0.314   0.346   0.351   0.371   0.375
  0.385   0.390   0.400   0.410   0.432   0.434   0.446   0.458
  0.486   0.502   0.511   0.526   0.539   0.543   0.552   0.569
  0.570   0.596   0.607   0.640   0.681   0.688   0.693   0.729
  0.748   0.784   0.807   0.820   0.840   0.881   0.887   0.901
  0.918   0.932   0.946   0.970   0.977   0.985   1.001   1.003
  1.008   1.017   1.024   1.038   1.045   1.057   1.073   1.095
  1.100   1.122   1.145   1.178   1.204   1.224   1.246   1.266
  1.286   1.296   1.298   1.328   1.337   1.348   1.371   1.376
  1.389   1.410   1.428   1.476   1.480   1.493   1.501   1.519
  1.536   1.550   1.566   1.581   1.589   1.615   1.626   1.661
  1.680   1.736   1.749   1.779   1.791   1.808   1.850   1.859
  1.880   1.905   1.916   1.926   1.937   1.993   2.012   2.018
  2.069   2.098   2.283   2.321   2.332   2.352   2.380   2.394
  2.410   2.443   2.467   2.478   2.497   2.562   2.607   2.619
  2.631   2.652   2.667   2.674   2.691   2.715   2.724   2.757
  2.788   2.797   2.825   2.872   2.875   2.905   2.925   2.945
  2.955   2.979   2.992   3.009   3.021   3.053   3.112   3.127
  3.138   3.205   3.222   3.234   3.285   3.352   3.421   3.507
  3.565   3.606   3.616   3.668   3.683   3.735   3.765   3.846
  3.866   3.880   3.904   3.920   4.020   4.069   4.738   4.808
  4.836   4.894   4.915   4.939   4.950   4.993   5.135   5.176
  5.213   5.233   5.391   5.473   5.513   5.550   5.620   5.707
 23.483  23.554  23.648  23.659  23.677  23.685  49.651  49.702
 49.732  49.766  49.784  49.890
 --------------------------------------------------------------

          Ground-State Mulliken Net Atomic Charges

     Atom                 Charge (a.u.)
  ----------------------------------------
      1 O                    -0.001669
      2 C                     0.072267
      3 O                    -0.144350
      4 C                     0.341787
      5 O                    -0.153807
      6 C                     0.098363
      7 O                    -0.047359
      8 C                    -0.327886
      9 C                    -0.114138
     10 C                    -0.363680
     11 O                    -0.225951
     12 O                    -0.081145
     13 H                     0.231678
     14 H                     0.172592
     15 H                     0.227841
     16 H                     0.288769
     17 H                     0.316755
     18 H                     0.361992
     19 H                     0.347942
  ----------------------------------------
  Sum of atomic charges =     1.000000

 -----------------------------------------------------------------
                    Cartesian Multipole Moments
 -----------------------------------------------------------------
    Charge (ESU x 10^10)
                 4.8032
    Dipole Moment (Debye)
         X       2.2575      Y       6.0011      Z       0.5847
       Tot       6.4382
    Quadrupole Moments (Debye-Ang)
        XX     -62.6711     XY      -1.6796     YY     -52.7942
        XZ       4.6875     YZ      -2.1837     ZZ     -59.4804
    Octopole Moments (Debye-Ang^2)
       XXX      39.1655    XXY      38.1705    XYY      16.2458
       YYY      36.8255    XXZ      -0.5879    XYZ       3.1510
       YYZ      18.0567    XZZ       8.8790    YZZ       1.1997
       ZZZ       0.0391
    Hexadecapole Moments (Debye-Ang^3)
      XXXX   -1777.9901   XXXY      55.0158   XXYY    -359.8129
      XYYY     -94.7972   YYYY    -518.7173   XXXZ      37.4710
      XXYZ      12.9349   XYYZ      24.2107   YYYZ     -27.2070
      XXZZ    -286.8546   XYZZ      -4.4424   YYZZ    -124.2883
      XZZZ     -16.5534   YZZZ     -18.3454   ZZZZ    -149.6231
 -----------------------------------------------------------------
 Calculating analytic gradient of the SCF energy
 Gradient of SCF Energy
            1           2           3           4           5           6
    1  -0.0018358   0.0025361  -0.0008238  -0.0003447  -0.0000916   0.0008858
    2   0.0009231   0.0004224  -0.0008625  -0.0005063   0.0006267   0.0006062
    3   0.0003169  -0.0003734   0.0000382  -0.0003264   0.0001720   0.0004159
            7           8           9          10          11          12
    1  -0.0007649   0.0017212  -0.0003863   0.0000640   0.0005887  -0.0023261
    2  -0.0002609  -0.0006844  -0.0004550   0.0016062   0.0002908  -0.0003168
    3   0.0005129  -0.0007209   0.0002721   0.0003156  -0.0003803  -0.0001468
           13          14          15          16          17          18
    1  -0.0002806   0.0002987  -0.0003601  -0.0004396   0.0016376  -0.0003058
    2  -0.0003287  -0.0001123  -0.0002754  -0.0003499   0.0003918  -0.0004738
    3  -0.0000597  -0.0001583  -0.0002743   0.0003249   0.0004037  -0.0001409
           19
    1   0.0002273
    2  -0.0002412
    3  -0.0001913
 Max gradient component =       2.536E-03
 RMS gradient           =       7.646E-04
 Gradient time:  CPU 133.36 s  wall 134.01 s
 Geometry Optimization Parameters
   NAtoms,    NIC,     NZ,  NCons,   NDum,   NFix, NCnnct, MaxDiis
       19     133       0       0       0       0       0       0

 Cartesian Hessian Update
 Hessian Updated using BFGS Update


** GEOMETRY OPTIMIZATION IN DELOCALIZED INTERNAL COORDINATES **
   Searching for a Minimum

   Optimization Cycle:  10

                       Coordinates (Angstroms)
     ATOM                X               Y               Z
      1  O        -0.7289196679   -1.2609308704   -0.7114852218
      2  C        -1.9355163925   -1.0181364070   -0.1105298996
      3  O        -2.7735204448   -1.8280252265    0.0882035986
      4  C        -1.9678588256    0.4842878090    0.2118811931
      5  O        -2.8098686856    1.1860647616    0.6889046202
      6  C        -0.6329503187    0.9901229095   -0.2747876887
      7  O        -0.2769087443    2.2115487077   -0.2049757371
      8  C         0.1466989893   -0.1209667427   -0.7476867093
      9  C         1.4484221102   -0.4027465400    0.2570836552
     10  C         2.5821939321    0.5578052896   -0.1668100525
     11  O         3.6081705094    0.4097110090    0.7805458087
     12  O         1.7868007265   -1.7042622643    0.0216622487
     13  H         1.1469656400   -0.2184775231    1.2927737867
     14  H         2.2219813720    1.5878109094   -0.2395795944
     15  H         2.9322836617    0.2298433470   -1.1529788090
     16  H         3.8462228020    1.2555335935    1.1734823158
     17  H         1.7098035870   -2.2601591515    0.8069853971
     18  H         0.5830195810   -0.0277812276   -1.7460467863
     19  H        -0.9806127996    2.7694231604    0.1973862243
   Point Group: c1    Number of degrees of freedom:    51


   Energy is   -684.025615458

 Hessian Updated using BFGS Update

 51 Hessian modes will be used to form the next step
  Hessian Eigenvalues:
     0.000390    0.004180    0.004892    0.010490    0.014228    0.016946
     0.017912    0.019533    0.028405    0.038905    0.044360    0.047910
     0.051340    0.052563    0.058096    0.062978    0.076205    0.085049
     0.116072    0.142711    0.151848    0.160158    0.162594    0.165840
     0.174758    0.196953    0.211454    0.221654    0.241388    0.251186
     0.251998    0.261810    0.278316    0.286343    0.301686    0.320256
     0.325278    0.326065    0.334219    0.372926    0.393429    0.437472
     0.451651    0.459241    0.491566    0.513716    0.541971    0.560508
     0.912784    0.953491    0.986204

 Minimum Search - Taking Simple RFO Step
 Searching for Lamda that Minimizes Along All modes
 Value Taken    Lamda =  -0.00153988
 Calculated Step too Large.  Step scaled by  0.346466
 Step Taken.  Stepsize is  0.300000

                             Maximum     Tolerance    Cnvgd?
         Gradient           0.001797      0.000300      NO
         Displacement       0.135102      0.001200      NO
         Energy change     -0.000556      0.000001      NO


 New Cartesian Coordinates Obtained by Inverse Iteration

 Displacement from previous Coordinates is:  0.310825
 ----------------------------------------------------------------
             Standard Nuclear Orientation (Angstroms)
    I     Atom           X                Y                Z
 ----------------------------------------------------------------
    1      O      -0.7200206891    -1.2566674769    -0.7351203369
    2      C      -1.9231009265    -1.0248461417    -0.1200012352
    3      O      -2.7538457244    -1.8410304591     0.0806459158
    4      C      -1.9577931268     0.4722147273     0.2198886750
    5      O      -2.8014741940     1.1599213112     0.7149498441
    6      C      -0.6335228874     0.9902866098    -0.2760740224
    7      O      -0.2777694894     2.2125272848    -0.1987052397
    8      C       0.1469347754    -0.1123632191    -0.7601309021
    9      C       1.4483636324    -0.3966151821     0.2663415295
   10      C       2.5865769699     0.5523091702    -0.1640840402
   11      O       3.5922529259     0.4282629243     0.8075469637
   12      O       1.7868290680    -1.6976040355     0.0460553484
   13      H       1.1398691987    -0.1977137731     1.2963228032
   14      H       2.2238119224     1.5790012606    -0.2655058764
   15      H       2.9494068284     0.2026424592    -1.1385321231
   16      H       3.8807239551     1.2902764460     1.1234347590
   17      H       1.5971022801    -2.2726372750     0.7976182205
   18      H       0.5980898322    -0.0123904510    -1.7499042546
   19      H      -0.9760273189     2.7650913638     0.2192823213
 ----------------------------------------------------------------
 Molecular Point Group                 C1    NOp =  1
 Largest Abelian Subgroup              C1    NOp =  1
 Nuclear Repulsion Energy =   737.2432428585 hartrees
 There are       45 alpha and       45 beta electrons
 Applying Cartesian multipole field
    Component          Value
    ---------          -----
     (2,0,0)        1.00000E-11
     (0,2,0)        2.00000E-11
     (0,0,2)       -3.00000E-11
 Nucleus-field energy     =     0.0000000216 hartrees
 Requested basis set is 6-311++G(d,p)
 There are 107 shells and 313 basis functions
 A cutoff of  1.0D-11 yielded   4943 shell pairs
 There are     42725 function pairs (     45885 Cartesian)
 Smallest overlap matrix eigenvalue = 4.59E-06
 Guess MOs from SCF MO coefficient file
 Reading MOs from coefficient file
 Reading MOs from coefficient file
 A restricted hybrid HF-DFT SCF calculation will be
 performed using Pulay DIIS extrapolation
 Exchange:     0.2000 Hartree-Fock + 0.0800 Slater + 0.7200 B88
 Correlation:  0.1900 VWN1RPA + 0.8100 LYP
 Using SG-1 standard quadrature grid
 SCF converges when DIIS error is below 1.0E-08
 Geometry optimization detected.  Setting ReadMinima to 0
 Setting SaveMinima to 0
 ---------------------------------------
  Cycle       Energy         DIIS Error
 ---------------------------------------
    1    -684.0202778379      7.03E-04
    2    -684.0259452864      1.29E-04
    3    -684.0259831638      1.06E-04
    4    -684.0260103894      8.81E-05
    5    -684.0260908154      1.72E-05
    6    -684.0260935492      6.42E-06
    7    -684.0260941938      3.12E-06
    8    -684.0260940970      9.04E-07
    9    -684.0260940961      3.45E-07
   10    -684.0260941273      1.25E-07
   11    -684.0260941023      7.11E-08
   12    -684.0260941626      2.43E-08
   13    -684.0260941639      1.28E-08
   14    -684.0260941623      5.50E-09 Convergence criterion met
 ---------------------------------------
 SCF time:  CPU 382.47 s  wall 384.57 s
 SCF   energy in the final basis set = -684.0260941623
 Total energy in the final basis set = -684.0260941623

 --------------------------------------------------------------

                    Orbital Energies (a.u.)
 --------------------------------------------------------------

 Alpha MOs
 -- Occupied --
-19.460 -19.378 -19.376 -19.339 -19.318 -19.297 -10.540 -10.506
-10.505 -10.478 -10.459 -10.406  -1.384  -1.322  -1.299  -1.256
 -1.241  -1.201  -1.036  -0.967  -0.917  -0.884  -0.815  -0.812
 -0.779  -0.754  -0.725  -0.718  -0.694  -0.690  -0.669  -0.645
 -0.642  -0.636  -0.627  -0.612  -0.601  -0.594  -0.544  -0.533
 -0.519  -0.511  -0.489  -0.466  -0.449
 -- Virtual --
 -0.369  -0.248  -0.189  -0.156  -0.139  -0.133  -0.124  -0.118
 -0.116  -0.094  -0.084  -0.078  -0.066  -0.063  -0.057  -0.051
 -0.047  -0.039  -0.038  -0.027  -0.024  -0.015  -0.013  -0.009
 -0.007   0.003   0.005   0.007   0.013   0.016   0.021   0.024
  0.029   0.032   0.038   0.046   0.053   0.059   0.062   0.063
  0.079   0.080   0.083   0.091   0.099   0.102   0.104   0.123
  0.128   0.137   0.144   0.145   0.151   0.159   0.169   0.177
  0.177   0.180   0.183   0.189   0.196   0.202   0.205   0.208
  0.215   0.221   0.225   0.238   0.245   0.251   0.253   0.264
  0.279   0.290   0.300   0.310   0.347   0.352   0.373   0.374
  0.380   0.391   0.403   0.413   0.426   0.431   0.447   0.459
  0.484   0.502   0.513   0.527   0.538   0.541   0.552   0.570
  0.571   0.595   0.608   0.638   0.682   0.690   0.697   0.729
  0.751   0.779   0.803   0.817   0.839   0.882   0.889   0.904
  0.917   0.932   0.949   0.969   0.976   0.985   0.998   1.004
  1.009   1.017   1.025   1.038   1.044   1.055   1.074   1.092
  1.099   1.123   1.142   1.176   1.203   1.222   1.242   1.273
  1.285   1.296   1.300   1.327   1.338   1.347   1.372   1.376
  1.392   1.409   1.430   1.477   1.479   1.493   1.499   1.517
  1.534   1.553   1.566   1.583   1.591   1.615   1.628   1.660
  1.679   1.742   1.749   1.780   1.789   1.807   1.845   1.857
  1.878   1.905   1.918   1.929   1.937   1.993   2.011   2.017
  2.064   2.102   2.282   2.321   2.331   2.350   2.379   2.392
  2.409   2.447   2.469   2.473   2.493   2.558   2.607   2.619
  2.630   2.656   2.668   2.674   2.692   2.712   2.725   2.756
  2.792   2.798   2.826   2.867   2.876   2.906   2.931   2.942
  2.954   2.979   2.994   3.011   3.018   3.051   3.116   3.129
  3.138   3.207   3.219   3.233   3.285   3.355   3.422   3.507
  3.566   3.603   3.614   3.662   3.683   3.736   3.761   3.847
  3.866   3.879   3.900   3.917   4.024   4.072   4.740   4.809
  4.837   4.893   4.912   4.939   4.949   4.992   5.135   5.179
  5.214   5.232   5.392   5.474   5.513   5.554   5.622   5.706
 23.484  23.557  23.651  23.660  23.679  23.688  49.652  49.702
 49.731  49.766  49.785  49.890
 --------------------------------------------------------------

          Ground-State Mulliken Net Atomic Charges

     Atom                 Charge (a.u.)
  ----------------------------------------
      1 O                    -0.014314
      2 C                     0.057615
      3 O                    -0.142067
      4 C                     0.349517
      5 O                    -0.153893
      6 C                     0.088208
      7 O                    -0.051948
      8 C                    -0.307413
      9 C                    -0.109567
     10 C                    -0.376220
     11 O                    -0.221568
     12 O                    -0.073878
     13 H                     0.237006
     14 H                     0.173232
     15 H                     0.227978
     16 H                     0.288475
     17 H                     0.317948
     18 H                     0.362928
     19 H                     0.347960
  ----------------------------------------
  Sum of atomic charges =     1.000000

 -----------------------------------------------------------------
                    Cartesian Multipole Moments
 -----------------------------------------------------------------
    Charge (ESU x 10^10)
                 4.8032
    Dipole Moment (Debye)
         X       2.2301      Y       5.9251      Z       0.4264
       Tot       6.3452
    Quadrupole Moments (Debye-Ang)
        XX     -62.3266     XY      -1.0570     YY     -52.5346
        XZ       3.8965     YZ      -2.1740     ZZ     -59.9525
    Octopole Moments (Debye-Ang^2)
       XXX      41.5722    XXY      41.0729    XYY      15.8459
       YYY      36.3880    XXZ      -3.3507    XYZ       3.3904
       YYZ      18.0079    XZZ       7.3260    YZZ       1.0752
       ZZZ      -1.2801
    Hexadecapole Moments (Debye-Ang^3)
      XXXX   -1741.4562   XXXY      63.0497   XXYY    -357.5695
      XYYY     -94.6137   YYYY    -516.4238   XXXZ      30.3208
      XXYZ      13.8062   XYYZ      21.9393   YYYZ     -27.0659
      XXZZ    -291.2002   XYZZ      -6.0297   YYZZ    -125.1920
      XZZZ     -20.2598   YZZZ     -19.9451   ZZZZ    -154.9252
 -----------------------------------------------------------------
 Calculating analytic gradient of the SCF energy
 Gradient of SCF Energy
            1           2           3           4           5           6
    1  -0.0015601   0.0017846  -0.0003217   0.0009820  -0.0004694  -0.0002771
    2   0.0012407   0.0007543  -0.0003456  -0.0012512   0.0005735   0.0006207
    3   0.0002545  -0.0004964   0.0001320  -0.0005564   0.0002539   0.0008624
            7           8           9          10          11          12
    1  -0.0003261   0.0019556  -0.0012474   0.0006111   0.0004412  -0.0019473
    2  -0.0002470  -0.0012871  -0.0004158   0.0017626   0.0003953  -0.0001091
    3   0.0003321  -0.0011807   0.0006883   0.0002505  -0.0006481   0.0002265
           13          14          15          16          17          18
    1  -0.0000201   0.0002517  -0.0004166  -0.0004852   0.0013689  -0.0004725
    2  -0.0002315  -0.0002505  -0.0002463  -0.0004902   0.0002556  -0.0004642
    3  -0.0002135  -0.0001246  -0.0001867   0.0003589   0.0001448   0.0000189
           19
    1   0.0001485
    2  -0.0002642
    3  -0.0001163
 Max gradient component =       1.956E-03
 RMS gradient           =       7.733E-04
 Gradient time:  CPU 134.18 s  wall 134.81 s
 Geometry Optimization Parameters
   NAtoms,    NIC,     NZ,  NCons,   NDum,   NFix, NCnnct, MaxDiis
       19     133       0       0       0       0       0       0

 Cartesian Hessian Update
 Hessian Updated using BFGS Update


** GEOMETRY OPTIMIZATION IN DELOCALIZED INTERNAL COORDINATES **
   Searching for a Minimum

   Optimization Cycle:  11

                       Coordinates (Angstroms)
     ATOM                X               Y               Z
      1  O        -0.7200206891   -1.2566674769   -0.7351203369
      2  C        -1.9231009265   -1.0248461417   -0.1200012352
      3  O        -2.7538457244   -1.8410304591    0.0806459158
      4  C        -1.9577931268    0.4722147273    0.2198886750
      5  O        -2.8014741940    1.1599213112    0.7149498441
      6  C        -0.6335228874    0.9902866098   -0.2760740224
      7  O        -0.2777694894    2.2125272848   -0.1987052397
      8  C         0.1469347754   -0.1123632191   -0.7601309021
      9  C         1.4483636324   -0.3966151821    0.2663415295
     10  C         2.5865769699    0.5523091702   -0.1640840402
     11  O         3.5922529259    0.4282629243    0.8075469637
     12  O         1.7868290680   -1.6976040355    0.0460553484
     13  H         1.1398691987   -0.1977137731    1.2963228032
     14  H         2.2238119224    1.5790012606   -0.2655058764
     15  H         2.9494068284    0.2026424592   -1.1385321231
     16  H         3.8807239551    1.2902764460    1.1234347590
     17  H         1.5971022801   -2.2726372750    0.7976182205
     18  H         0.5980898322   -0.0123904510   -1.7499042546
     19  H        -0.9760273189    2.7650913638    0.2192823213
   Point Group: c1    Number of degrees of freedom:    51


   Energy is   -684.026094162

 Hessian Updated using BFGS Update

 51 Hessian modes will be used to form the next step
  Hessian Eigenvalues:
     0.001036    0.004064    0.004979    0.010431    0.014194    0.017033
     0.017908    0.019529    0.029020    0.038908    0.044383    0.047915
     0.051367    0.052506    0.058097    0.063098    0.076224    0.085115
     0.115822    0.141013    0.148459    0.160150    0.162186    0.165474
     0.174532    0.196163    0.210723    0.221233    0.242081    0.250989
     0.251248    0.261154    0.277927    0.287001    0.300636    0.320334
     0.325181    0.326033    0.335399    0.376627    0.393510    0.437806
     0.452440    0.461657    0.491515    0.513920    0.542334    0.554795
     0.909317    0.954109    0.990508

 Minimum Search - Taking Simple RFO Step
 Searching for Lamda that Minimizes Along All modes
 Value Taken    Lamda =  -0.00100557
 Calculated Step too Large.  Step scaled by  0.446151
 Step Taken.  Stepsize is  0.300000

                             Maximum     Tolerance    Cnvgd?
         Gradient           0.002122      0.000300      NO
         Displacement       0.132270      0.001200      NO
         Energy change     -0.000479      0.000001      NO


 New Cartesian Coordinates Obtained by Inverse Iteration

 Displacement from previous Coordinates is:  0.279185
 ----------------------------------------------------------------
             Standard Nuclear Orientation (Angstroms)
    I     Atom           X                Y                Z
 ----------------------------------------------------------------
    1      O      -0.7130374413    -1.2548878347    -0.7488068159
    2      C      -1.9133191537    -1.0306219878    -0.1218181164
    3      O      -2.7388722657    -1.8510527065     0.0799443548
    4      C      -1.9511690316     0.4642940312     0.2251774353
    5      O      -2.7960903407     1.1415167022     0.7325792766
    6      C      -0.6337237696     0.9902860366    -0.2767207634
    7      O      -0.2771739468     2.2132974393    -0.1961635606
    8      C       0.1459488422    -0.1062742061    -0.7680314573
    9      C       1.4511637296    -0.3940505074     0.2751776260
   10      C       2.5902634732     0.5474508775    -0.1583196239
   11      O       3.5731644828     0.4535825654     0.8394953504
   12      O       1.7920577501    -1.6929116231     0.0631580810
   13      H       1.1361771569    -0.1860657262     1.3007731332
   14      H       2.2212239888     1.5689331544    -0.2882642310
   15      H       2.9704964284     0.1792164394    -1.1196343062
   16      H       3.9110888865     1.3224887312     1.0772093318
   17      H       1.4984072742    -2.2861379171     0.7655317019
   18      H       0.6099586051    -0.0017661497    -1.7503745989
   19      H      -0.9701576365     2.7633682250     0.2331155324
 ----------------------------------------------------------------
 Molecular Point Group                 C1    NOp =  1
 Largest Abelian Subgroup              C1    NOp =  1
 Nuclear Repulsion Energy =   737.4456512880 hartrees
 There are       45 alpha and       45 beta electrons
 Applying Cartesian multipole field
    Component          Value
    ---------          -----
     (2,0,0)        1.00000E-11
     (0,2,0)        2.00000E-11
     (0,0,2)       -3.00000E-11
 Nucleus-field energy     =     0.0000000215 hartrees
 Requested basis set is 6-311++G(d,p)
 There are 107 shells and 313 basis functions
 A cutoff of  1.0D-11 yielded   4942 shell pairs
 There are     42697 function pairs (     45850 Cartesian)
 Smallest overlap matrix eigenvalue = 4.63E-06
 Guess MOs from SCF MO coefficient file
 Reading MOs from coefficient file
 Reading MOs from coefficient file
 A restricted hybrid HF-DFT SCF calculation will be
 performed using Pulay DIIS extrapolation
 Exchange:     0.2000 Hartree-Fock + 0.0800 Slater + 0.7200 B88
 Correlation:  0.1900 VWN1RPA + 0.8100 LYP
 Using SG-1 standard quadrature grid
 SCF converges when DIIS error is below 1.0E-08
 Geometry optimization detected.  Setting ReadMinima to 0
 Setting SaveMinima to 0
 ---------------------------------------
  Cycle       Energy         DIIS Error
 ---------------------------------------
    1    -684.0212877124      6.56E-04
    2    -684.0263545742      1.21E-04
    3    -684.0263888308      9.83E-05
    4    -684.0264157355      8.06E-05
    5    -684.0264797191      1.63E-05
    6    -684.0264820666      5.58E-06
    7    -684.0264825573      2.60E-06
    8    -684.0264824765      8.08E-07
    9    -684.0264824359      3.28E-07
   10    -684.0264824400      1.00E-07
   11    -684.0264824321      5.78E-08
   12    -684.0264824485      1.76E-08
   13    -684.0264824570      8.97E-09 Convergence criterion met
 ---------------------------------------
 SCF time:  CPU 360.20 s  wall 362.02 s
 SCF   energy in the final basis set = -684.0264824570
 Total energy in the final basis set = -684.0264824570

 --------------------------------------------------------------

                    Orbital Energies (a.u.)
 --------------------------------------------------------------

 Alpha MOs
 -- Occupied --
-19.459 -19.378 -19.377 -19.342 -19.320 -19.296 -10.539 -10.506
-10.506 -10.477 -10.460 -10.406  -1.382  -1.323  -1.299  -1.259
 -1.243  -1.201  -1.036  -0.967  -0.918  -0.883  -0.814  -0.811
 -0.779  -0.755  -0.727  -0.718  -0.693  -0.690  -0.668  -0.645
 -0.643  -0.636  -0.628  -0.612  -0.602  -0.596  -0.546  -0.534
 -0.521  -0.513  -0.487  -0.467  -0.449
 -- Virtual --
 -0.368  -0.248  -0.188  -0.156  -0.139  -0.133  -0.124  -0.118
 -0.116  -0.095  -0.085  -0.077  -0.067  -0.064  -0.058  -0.051
 -0.046  -0.039  -0.039  -0.027  -0.025  -0.016  -0.012  -0.009
 -0.007   0.002   0.004   0.007   0.013   0.016   0.022   0.024
  0.030   0.031   0.039   0.046   0.054   0.057   0.062   0.063
  0.079   0.081   0.084   0.091   0.099   0.101   0.105   0.120
  0.128   0.137   0.144   0.145   0.151   0.160   0.168   0.176
  0.177   0.179   0.182   0.189   0.197   0.204   0.205   0.207
  0.216   0.221   0.226   0.238   0.244   0.249   0.254   0.263
  0.276   0.289   0.296   0.307   0.347   0.353   0.368   0.374
  0.376   0.392   0.404   0.415   0.420   0.430   0.450   0.459
  0.483   0.504   0.513   0.528   0.537   0.540   0.552   0.570
  0.574   0.593   0.609   0.636   0.683   0.691   0.700   0.729
  0.753   0.771   0.798   0.816   0.840   0.882   0.888   0.907
  0.918   0.933   0.952   0.968   0.976   0.986   0.994   1.005
  1.010   1.018   1.027   1.038   1.043   1.055   1.074   1.089
  1.097   1.123   1.139   1.172   1.201   1.221   1.240   1.279
  1.284   1.296   1.300   1.329   1.339   1.346   1.373   1.378
  1.395   1.409   1.432   1.475   1.479   1.492   1.499   1.516
  1.531   1.554   1.565   1.584   1.593   1.614   1.629   1.659
  1.678   1.744   1.752   1.780   1.787   1.806   1.838   1.856
  1.875   1.905   1.920   1.931   1.938   1.991   2.009   2.021
  2.060   2.107   2.282   2.321   2.330   2.350   2.378   2.389
  2.409   2.450   2.467   2.469   2.488   2.558   2.606   2.618
  2.631   2.660   2.669   2.676   2.692   2.709   2.726   2.756
  2.794   2.799   2.826   2.858   2.878   2.909   2.937   2.940
  2.954   2.980   2.993   3.014   3.018   3.051   3.118   3.131
  3.138   3.207   3.216   3.233   3.285   3.357   3.422   3.507
  3.565   3.597   3.612   3.652   3.684   3.737   3.758   3.848
  3.865   3.877   3.898   3.915   4.030   4.074   4.742   4.808
  4.836   4.892   4.910   4.939   4.946   4.991   5.135   5.181
  5.216   5.231   5.392   5.475   5.511   5.558   5.623   5.704
 23.483  23.559  23.653  23.661  23.679  23.692  49.653  49.701
 49.730  49.767  49.785  49.889
 --------------------------------------------------------------

          Ground-State Mulliken Net Atomic Charges

     Atom                 Charge (a.u.)
  ----------------------------------------
      1 O                    -0.028328
      2 C                     0.044976
      3 O                    -0.139736
      4 C                     0.357721
      5 O                    -0.153524
      6 C                     0.077413
      7 O                    -0.056051
      8 C                    -0.288535
      9 C                    -0.105833
     10 C                    -0.386592
     11 O                    -0.219105
     12 O                    -0.065752
     13 H                     0.242318
     14 H                     0.173886
     15 H                     0.229042
     16 H                     0.287556
     17 H                     0.318487
     18 H                     0.363891
     19 H                     0.348165
  ----------------------------------------
  Sum of atomic charges =     1.000000

 -----------------------------------------------------------------
                    Cartesian Multipole Moments
 -----------------------------------------------------------------
    Charge (ESU x 10^10)
                 4.8032
    Dipole Moment (Debye)
         X       2.1837      Y       5.8394      Z       0.2293
       Tot       6.2386
    Quadrupole Moments (Debye-Ang)
        XX     -61.9320     XY      -0.5551     YY     -52.2901
        XZ       3.0735     YZ      -2.1190     ZZ     -60.4946
    Octopole Moments (Debye-Ang^2)
       XXX      44.3171    XXY      43.2630    XYY      15.4049
       YYY      35.9098    XXZ      -6.1746    XYZ       3.5462
       YYZ      17.4943    XZZ       5.6502    YZZ       1.0375
       ZZZ      -2.8584
    Hexadecapole Moments (Debye-Ang^3)
      XXXX   -1707.1401   XXXY      69.4764   XXYY    -355.9742
      XYYY     -94.2722   YYYY    -514.7477   XXXZ      22.7480
      XXYZ      14.1889   XYYZ      19.4851   YYYZ     -26.3758
      XXZZ    -295.8376   XYZZ      -7.3889   YYZZ    -126.6427
      XZZZ     -24.0102   YZZZ     -21.0191   ZZZZ    -159.4517
 -----------------------------------------------------------------
 Calculating analytic gradient of the SCF energy
 Gradient of SCF Energy
            1           2           3           4           5           6
    1  -0.0013301   0.0013302  -0.0000149   0.0015408  -0.0006182  -0.0008802
    2   0.0012632   0.0006302   0.0001333  -0.0014672   0.0004428   0.0002966
    3  -0.0000707   0.0002627  -0.0000667  -0.0012789   0.0004089   0.0014321
            7           8           9          10          11          12
    1   0.0001099   0.0016668  -0.0018694   0.0010420   0.0003550  -0.0014457
    2  -0.0000137  -0.0013853  -0.0004480   0.0014743   0.0006796  -0.0000367
    3   0.0000901  -0.0016272   0.0011172   0.0001382  -0.0007101   0.0005540
           13          14          15          16          17          18
    1   0.0002441   0.0001602  -0.0004014  -0.0006116   0.0011554  -0.0005045
    2  -0.0000706  -0.0003463  -0.0002016  -0.0007050   0.0003348  -0.0003510
    3  -0.0003160  -0.0000322  -0.0001502   0.0002151  -0.0001279   0.0001638
           19
    1   0.0000718
    2  -0.0002293
    3  -0.0000021
 Max gradient component =       1.869E-03
 RMS gradient           =       8.155E-04
 Gradient time:  CPU 134.09 s  wall 134.68 s
 Geometry Optimization Parameters
   NAtoms,    NIC,     NZ,  NCons,   NDum,   NFix, NCnnct, MaxDiis
       19     133       0       0       0       0       0       0

 Cartesian Hessian Update
 Hessian Updated using BFGS Update


** GEOMETRY OPTIMIZATION IN DELOCALIZED INTERNAL COORDINATES **
   Searching for a Minimum

   Optimization Cycle:  12

                       Coordinates (Angstroms)
     ATOM                X               Y               Z
      1  O        -0.7130374413   -1.2548878347   -0.7488068159
      2  C        -1.9133191537   -1.0306219878   -0.1218181164
      3  O        -2.7388722657   -1.8510527065    0.0799443548
      4  C        -1.9511690316    0.4642940312    0.2251774353
      5  O        -2.7960903407    1.1415167022    0.7325792766
      6  C        -0.6337237696    0.9902860366   -0.2767207634
      7  O        -0.2771739468    2.2132974393   -0.1961635606
      8  C         0.1459488422   -0.1062742061   -0.7680314573
      9  C         1.4511637296   -0.3940505074    0.2751776260
     10  C         2.5902634732    0.5474508775   -0.1583196239
     11  O         3.5731644828    0.4535825654    0.8394953504
     12  O         1.7920577501   -1.6929116231    0.0631580810
     13  H         1.1361771569   -0.1860657262    1.3007731332
     14  H         2.2212239888    1.5689331544   -0.2882642310
     15  H         2.9704964284    0.1792164394   -1.1196343062
     16  H         3.9110888865    1.3224887312    1.0772093318
     17  H         1.4984072742   -2.2861379171    0.7655317019
     18  H         0.6099586051   -0.0017661497   -1.7503745989
     19  H        -0.9701576365    2.7633682250    0.2331155324
   Point Group: c1    Number of degrees of freedom:    51


   Energy is   -684.026482457

 Hessian Updated using BFGS Update

 51 Hessian modes will be used to form the next step
  Hessian Eigenvalues:
     0.001323    0.004025    0.005076    0.010398    0.014013    0.017071
     0.017910    0.019519    0.029491    0.038958    0.044459    0.047843
     0.051347    0.052399    0.058101    0.063091    0.076366    0.085111
     0.115599    0.139532    0.147398    0.160087    0.162000    0.165384
     0.174484    0.195388    0.210576    0.221269    0.243449    0.250489
     0.251253    0.260631    0.277025    0.286604    0.299291    0.320304
     0.325093    0.326035    0.334721    0.376005    0.393170    0.437397
     0.451236    0.461414    0.491474    0.515655    0.542603    0.547869
     0.909816    0.954229    0.992350

 Minimum Search - Taking Simple RFO Step
 Searching for Lamda that Minimizes Along All modes
 Value Taken    Lamda =  -0.00068703
 Calculated Step too Large.  Step scaled by  0.546364
 Step Taken.  Stepsize is  0.300000

                             Maximum     Tolerance    Cnvgd?
         Gradient           0.002597      0.000300      NO
         Displacement       0.141392      0.001200      NO
         Energy change     -0.000388      0.000001      NO


 New Cartesian Coordinates Obtained by Inverse Iteration

 Displacement from previous Coordinates is:  0.264216
 ----------------------------------------------------------------
             Standard Nuclear Orientation (Angstroms)
    I     Atom           X                Y                Z
 ----------------------------------------------------------------
    1      O      -0.7083005408    -1.2584728441    -0.7458329818
    2      C      -1.9067495994    -1.0335269035    -0.1110966225
    3      O      -2.7264435922    -1.8559211192     0.1028672230
    4      C      -1.9443479957     0.4619128575     0.2326136671
    5      O      -2.7890427185     1.1338805590     0.7472015349
    6      C      -0.6344914502     0.9902526955    -0.2838972011
    7      O      -0.2771294223     2.2145971369    -0.2151363502
    8      C       0.1430192557    -0.1058708583    -0.7732546455
    9      C       1.4571263924    -0.3954880872     0.2805905743
   10      C       2.5912674011     0.5492985889    -0.1445401621
   11      O       3.5518638510     0.4774294227     0.8770151572
   12      O       1.8069477233    -1.6888762115     0.0637986495
   13      H       1.1332662750    -0.1914387226     1.3039622473
   14      H       2.2121187252     1.5656108955    -0.2894357419
   15      H       2.9911837914     0.1779516408    -1.0969534717
   16      H       3.9370528230     1.3418969650     1.0511834126
   17      H       1.4172483098    -2.3052567453     0.6964288107
   18      H       0.6156208466    -0.0050582326    -1.7511800993
   19      H      -0.9638030434     2.7677445061     0.2196943493
 ----------------------------------------------------------------
 Molecular Point Group                 C1    NOp =  1
 Largest Abelian Subgroup              C1    NOp =  1
 Nuclear Repulsion Energy =   737.4700081546 hartrees
 There are       45 alpha and       45 beta electrons
 Applying Cartesian multipole field
    Component          Value
    ---------          -----
     (2,0,0)        1.00000E-11
     (0,2,0)        2.00000E-11
     (0,0,2)       -3.00000E-11
 Nucleus-field energy     =     0.0000000214 hartrees
 Requested basis set is 6-311++G(d,p)
 There are 107 shells and 313 basis functions
 A cutoff of  1.0D-11 yielded   4943 shell pairs
 There are     42694 function pairs (     45846 Cartesian)
 Smallest overlap matrix eigenvalue = 4.69E-06
 Guess MOs from SCF MO coefficient file
 Reading MOs from coefficient file
 Reading MOs from coefficient file
 A restricted hybrid HF-DFT SCF calculation will be
 performed using Pulay DIIS extrapolation
 Exchange:     0.2000 Hartree-Fock + 0.0800 Slater + 0.7200 B88
 Correlation:  0.1900 VWN1RPA + 0.8100 LYP
 Using SG-1 standard quadrature grid
 SCF converges when DIIS error is below 1.0E-08
 Geometry optimization detected.  Setting ReadMinima to 0
 Setting SaveMinima to 0
 ---------------------------------------
  Cycle       Energy         DIIS Error
 ---------------------------------------
    1    -684.0191255372      6.32E-04
    2    -684.0266525867      1.08E-04
    3    -684.0266945953      7.99E-05
    4    -684.0267023815      7.62E-05
    5    -684.0267554678      1.28E-05
    6    -684.0267568496      4.51E-06
    7    -684.0267569818      2.20E-06
    8    -684.0267570688      7.51E-07
    9    -684.0267570588      2.59E-07
   10    -684.0267570793      8.44E-08
   11    -684.0267570877      4.19E-08
   12    -684.0267571008      1.44E-08
   13    -684.0267570981      5.15E-09 Convergence criterion met
 ---------------------------------------
 SCF time:  CPU 354.14 s  wall 357.97 s
 SCF   energy in the final basis set = -684.0267570981
 Total energy in the final basis set = -684.0267570981

 --------------------------------------------------------------

                    Orbital Energies (a.u.)
 --------------------------------------------------------------

 Alpha MOs
 -- Occupied --
-19.458 -19.378 -19.378 -19.343 -19.321 -19.295 -10.538 -10.507
-10.506 -10.477 -10.461 -10.406  -1.381  -1.324  -1.299  -1.260
 -1.244  -1.200  -1.036  -0.967  -0.919  -0.882  -0.814  -0.811
 -0.779  -0.756  -0.727  -0.718  -0.693  -0.689  -0.668  -0.646
 -0.643  -0.637  -0.628  -0.612  -0.602  -0.597  -0.547  -0.534
 -0.523  -0.513  -0.486  -0.467  -0.449
 -- Virtual --
 -0.368  -0.249  -0.188  -0.156  -0.139  -0.133  -0.125  -0.117
 -0.115  -0.095  -0.085  -0.076  -0.069  -0.064  -0.058  -0.051
 -0.046  -0.039  -0.039  -0.027  -0.025  -0.016  -0.011  -0.010
 -0.007   0.001   0.004   0.007   0.013   0.015   0.023   0.024
  0.030   0.032   0.038   0.047   0.053   0.057   0.062   0.063
  0.078   0.082   0.085   0.091   0.099   0.101   0.105   0.117
  0.129   0.138   0.144   0.145   0.151   0.161   0.168   0.175
  0.176   0.179   0.181   0.190   0.196   0.204   0.206   0.208
  0.216   0.222   0.227   0.238   0.242   0.248   0.256   0.262
  0.272   0.288   0.290   0.306   0.348   0.351   0.363   0.374
  0.376   0.392   0.403   0.409   0.423   0.430   0.453   0.459
  0.482   0.506   0.514   0.528   0.536   0.539   0.554   0.569
  0.577   0.593   0.610   0.634   0.684   0.691   0.702   0.729
  0.752   0.769   0.796   0.814   0.842   0.881   0.888   0.909
  0.918   0.936   0.956   0.966   0.975   0.987   0.992   1.006
  1.012   1.020   1.030   1.038   1.042   1.055   1.074   1.085
  1.093   1.123   1.135   1.168   1.200   1.220   1.242   1.280
  1.286   1.296   1.299   1.332   1.341   1.344   1.372   1.384
  1.398   1.411   1.433   1.471   1.480   1.492   1.500   1.515
  1.530   1.555   1.564   1.585   1.593   1.611   1.628   1.659
  1.675   1.744   1.755   1.779   1.783   1.804   1.833   1.855
  1.872   1.907   1.921   1.932   1.941   1.985   2.009   2.027
  2.059   2.112   2.281   2.320   2.328   2.351   2.376   2.387
  2.409   2.448   2.464   2.468   2.484   2.558   2.605   2.617
  2.632   2.664   2.670   2.681   2.692   2.705   2.727   2.757
  2.793   2.800   2.826   2.851   2.877   2.911   2.936   2.943
  2.956   2.982   2.992   3.013   3.023   3.050   3.120   3.134
  3.138   3.206   3.214   3.232   3.285   3.359   3.422   3.506
  3.563   3.594   3.610   3.640   3.682   3.735   3.757   3.849
  3.864   3.876   3.897   3.914   4.036   4.075   4.743   4.808
  4.836   4.892   4.907   4.938   4.940   4.991   5.135   5.182
  5.216   5.231   5.392   5.475   5.509   5.561   5.623   5.701
 23.483  23.561  23.654  23.663  23.679  23.695  49.654  49.700
 49.728  49.769  49.785  49.888
 --------------------------------------------------------------

          Ground-State Mulliken Net Atomic Charges

     Atom                 Charge (a.u.)
  ----------------------------------------
      1 O                    -0.042716
      2 C                     0.036826
      3 O                    -0.137082
      4 C                     0.360589
      5 O                    -0.152157
      6 C                     0.067542
      7 O                    -0.059849
      8 C                    -0.271505
      9 C                    -0.101347
     10 C                    -0.391476
     11 O                    -0.218789
     12 O                    -0.058627
     13 H                     0.246256
     14 H                     0.174273
     15 H                     0.229218
     16 H                     0.286405
     17 H                     0.318373
     18 H                     0.365420
     19 H                     0.348648
  ----------------------------------------
  Sum of atomic charges =     1.000000

 -----------------------------------------------------------------
                    Cartesian Multipole Moments
 -----------------------------------------------------------------
    Charge (ESU x 10^10)
                 4.8032
    Dipole Moment (Debye)
         X       2.1077      Y       5.7483      Z      -0.0267
       Tot       6.1226
    Quadrupole Moments (Debye-Ang)
        XX     -61.5268     XY      -0.1710     YY     -52.0026
        XZ       2.4650     YZ      -1.9632     ZZ     -61.0923
    Octopole Moments (Debye-Ang^2)
       XXX      46.7387    XXY      44.7717    XYY      14.7954
       YYY      35.2662    XXZ      -8.6432    XYZ       3.8102
       YYZ      16.1786    XZZ       4.0889    YZZ       1.1137
       ZZZ      -4.7725
    Hexadecapole Moments (Debye-Ang^3)
      XXXX   -1674.8452   XXXY      75.1226   XXYY    -355.3272
      XYYY     -94.0060   YYYY    -512.7700   XXXZ      18.5117
      XXYZ      15.0526   XYYZ      17.8240   YYYZ     -24.4295
      XXZZ    -299.7332   XYZZ      -7.8142   YYZZ    -129.0628
      XZZZ     -26.4428   YZZZ     -20.3946   ZZZZ    -163.3555
 -----------------------------------------------------------------
 Calculating analytic gradient of the SCF energy
 Gradient of SCF Energy
            1           2           3           4           5           6
    1  -0.0007246   0.0003363   0.0004319   0.0022329  -0.0007777  -0.0016024
    2   0.0011433   0.0007038   0.0005551  -0.0016823   0.0002693   0.0003621
    3  -0.0002475   0.0000811   0.0000633  -0.0011642   0.0003969   0.0015660
            7           8           9          10          11          12
    1   0.0004920   0.0010326  -0.0019179   0.0011553   0.0003783  -0.0005944
    2   0.0000635  -0.0015303  -0.0003741   0.0009691   0.0006667   0.0000146
    3  -0.0001082  -0.0018512   0.0012390   0.0002029  -0.0010229   0.0013348
           13          14          15          16          17          18
    1   0.0005485   0.0000478  -0.0003673  -0.0008055   0.0006319  -0.0005209
    2   0.0000922  -0.0002947  -0.0001374  -0.0006332   0.0002567  -0.0002496
    3  -0.0003251   0.0000209  -0.0001473   0.0003817  -0.0007275   0.0002427
           19
    1   0.0000231
    2  -0.0001950
    3   0.0000646
 Max gradient component =       2.233E-03
 RMS gradient           =       8.377E-04
 Gradient time:  CPU 133.45 s  wall 134.12 s
 Geometry Optimization Parameters
   NAtoms,    NIC,     NZ,  NCons,   NDum,   NFix, NCnnct, MaxDiis
       19     133       0       0       0       0       0       0

 Cartesian Hessian Update
 Hessian Updated using BFGS Update


** GEOMETRY OPTIMIZATION IN DELOCALIZED INTERNAL COORDINATES **
   Searching for a Minimum

   Optimization Cycle:  13

                       Coordinates (Angstroms)
     ATOM                X               Y               Z
      1  O        -0.7083005408   -1.2584728441   -0.7458329818
      2  C        -1.9067495994   -1.0335269035   -0.1110966225
      3  O        -2.7264435922   -1.8559211192    0.1028672230
      4  C        -1.9443479957    0.4619128575    0.2326136671
      5  O        -2.7890427185    1.1338805590    0.7472015349
      6  C        -0.6344914502    0.9902526955   -0.2838972011
      7  O        -0.2771294223    2.2145971369   -0.2151363502
      8  C         0.1430192557   -0.1058708583   -0.7732546455
      9  C         1.4571263924   -0.3954880872    0.2805905743
     10  C         2.5912674011    0.5492985889   -0.1445401621
     11  O         3.5518638510    0.4774294227    0.8770151572
     12  O         1.8069477233   -1.6888762115    0.0637986495
     13  H         1.1332662750   -0.1914387226    1.3039622473
     14  H         2.2121187252    1.5656108955   -0.2894357419
     15  H         2.9911837914    0.1779516408   -1.0969534717
     16  H         3.9370528230    1.3418969650    1.0511834126
     17  H         1.4172483098   -2.3052567453    0.6964288107
     18  H         0.6156208466   -0.0050582326   -1.7511800993
     19  H        -0.9638030434    2.7677445061    0.2196943493
   Point Group: c1    Number of degrees of freedom:    51


   Energy is   -684.026757098

 Hessian Updated using BFGS Update

 51 Hessian modes will be used to form the next step
  Hessian Eigenvalues:
     0.001779    0.004106    0.005067    0.010378    0.015649    0.017802
     0.017928    0.019656    0.029787    0.038950    0.044496    0.047740
     0.051391    0.052403    0.058111    0.062915    0.076311    0.085138
     0.115294    0.137802    0.146433    0.160084    0.161761    0.165229
     0.172846    0.194931    0.210126    0.220626    0.243686    0.250861
     0.251313    0.259922    0.274848    0.285388    0.298216    0.320197
     0.324946    0.326079    0.333258    0.372390    0.392786    0.436881
     0.448938    0.459757    0.491450    0.516530    0.537655    0.542895
     0.910390    0.953368    0.992414

 Minimum Search - Taking Simple RFO Step
 Searching for Lamda that Minimizes Along All modes
 Value Taken    Lamda =  -0.00028429
 Calculated Step too Large.  Step scaled by  0.982060
 Step Taken.  Stepsize is  0.300000

                             Maximum     Tolerance    Cnvgd?
         Gradient           0.002766      0.000300      NO
         Displacement       0.153253      0.001200      NO
         Energy change     -0.000275      0.000001      NO


 New Cartesian Coordinates Obtained by Inverse Iteration

 Displacement from previous Coordinates is:  0.258123
 ----------------------------------------------------------------
             Standard Nuclear Orientation (Angstroms)
    I     Atom           X                Y                Z
 ----------------------------------------------------------------
    1      O      -0.7028687301    -1.2613488634    -0.7334164700
    2      C      -1.9033979078    -1.0382139142    -0.0968953037
    3      O      -2.7190382893    -1.8631196745     0.1201036917
    4      C      -1.9478374612     0.4615810877     0.2352849443
    5      O      -2.7952512857     1.1313528887     0.7466696040
    6      C      -0.6393540300     0.9914595929    -0.2865675089
    7      O      -0.2863908694     2.2185670533    -0.2302403155
    8      C       0.1393409997    -0.1022110473    -0.7695839262
    9      C       1.4655224542    -0.3963855734     0.2870923045
   10      C       2.5952259294     0.5504360740    -0.1296089383
   11      O       3.5321658086     0.5006819029     0.9164128825
   12      O       1.8189234260    -1.6849828181     0.0582077083
   13      H       1.1351690317    -0.1998873339     1.3101474575
   14      H       2.2086604854     1.5619258378    -0.2931442407
   15      H       3.0169599052     0.1727834020    -1.0701763921
   16      H       3.9837123663     1.3452448607     1.0154214663
   17      H       1.3575089528    -2.3173994114     0.6247923327
   18      H       0.6199607904    -0.0031963205    -1.7436710730
   19      H      -0.9726045442     2.7733778004     0.2032001265
 ----------------------------------------------------------------
 Molecular Point Group                 C1    NOp =  1
 Largest Abelian Subgroup              C1    NOp =  1
 Nuclear Repulsion Energy =   737.0722279652 hartrees
 There are       45 alpha and       45 beta electrons
 Applying Cartesian multipole field
    Component          Value
    ---------          -----
     (2,0,0)        1.00000E-11
     (0,2,0)        2.00000E-11
     (0,0,2)       -3.00000E-11
 Nucleus-field energy     =     0.0000000214 hartrees
 Requested basis set is 6-311++G(d,p)
 There are 107 shells and 313 basis functions
 A cutoff of  1.0D-11 yielded   4941 shell pairs
 There are     42702 function pairs (     45858 Cartesian)
 Smallest overlap matrix eigenvalue = 4.66E-06
 Guess MOs from SCF MO coefficient file
 Reading MOs from coefficient file
 Reading MOs from coefficient file
 A restricted hybrid HF-DFT SCF calculation will be
 performed using Pulay DIIS extrapolation
 Exchange:     0.2000 Hartree-Fock + 0.0800 Slater + 0.7200 B88
 Correlation:  0.1900 VWN1RPA + 0.8100 LYP
 Using SG-1 standard quadrature grid
 SCF converges when DIIS error is below 1.0E-08
 Geometry optimization detected.  Setting ReadMinima to 0
 Setting SaveMinima to 0
 ---------------------------------------
  Cycle       Energy         DIIS Error
 ---------------------------------------
    1    -684.0162770859      6.09E-04
    2    -684.0268371503      1.14E-04
    3    -684.0268160225      1.23E-04
    4    -684.0269076120      7.15E-05
    5    -684.0269498169      1.88E-05
    6    -684.0269526413      4.16E-06
    7    -684.0269527226      1.69E-06
    8    -684.0269526828      5.71E-07
    9    -684.0269526714      3.29E-07
   10    -684.0269526538      8.74E-08
   11    -684.0269526565      4.04E-08
   12    -684.0269526387      1.26E-08
   13    -684.0269526479      7.10E-09 Convergence criterion met
 ---------------------------------------
 SCF time:  CPU 353.66 s  wall 356.69 s
 SCF   energy in the final basis set = -684.0269526479
 Total energy in the final basis set = -684.0269526479

 --------------------------------------------------------------

                    Orbital Energies (a.u.)
 --------------------------------------------------------------

 Alpha MOs
 -- Occupied --
-19.457 -19.379 -19.378 -19.345 -19.323 -19.293 -10.537 -10.508
-10.507 -10.477 -10.462 -10.405  -1.380  -1.324  -1.300  -1.261
 -1.245  -1.198  -1.036  -0.966  -0.920  -0.882  -0.814  -0.810
 -0.779  -0.757  -0.728  -0.718  -0.693  -0.688  -0.668  -0.646
 -0.644  -0.636  -0.628  -0.612  -0.602  -0.598  -0.548  -0.535
 -0.525  -0.513  -0.485  -0.468  -0.448
 -- Virtual --
 -0.368  -0.250  -0.188  -0.155  -0.138  -0.133  -0.126  -0.117
 -0.115  -0.095  -0.085  -0.075  -0.071  -0.065  -0.058  -0.051
 -0.046  -0.039  -0.038  -0.027  -0.026  -0.017  -0.011  -0.009
 -0.007   0.001   0.003   0.006   0.013   0.015   0.023   0.024
  0.031   0.032   0.038   0.047   0.052   0.057   0.061   0.063
  0.078   0.082   0.085   0.091   0.099   0.101   0.106   0.115
  0.130   0.139   0.144   0.146   0.152   0.161   0.168   0.174
  0.176   0.179   0.180   0.190   0.196   0.204   0.206   0.208
  0.217   0.222   0.227   0.238   0.240   0.247   0.259   0.260
  0.269   0.285   0.289   0.306   0.348   0.349   0.360   0.373
  0.376   0.392   0.400   0.406   0.426   0.432   0.453   0.459
  0.481   0.508   0.515   0.529   0.534   0.539   0.556   0.568
  0.578   0.591   0.612   0.632   0.685   0.690   0.701   0.728
  0.750   0.770   0.797   0.812   0.843   0.880   0.888   0.911
  0.919   0.938   0.959   0.964   0.974   0.988   0.991   1.006
  1.013   1.021   1.035   1.039   1.043   1.055   1.073   1.082
  1.091   1.122   1.132   1.165   1.198   1.220   1.245   1.279
  1.285   1.293   1.299   1.333   1.341   1.342   1.370   1.391
  1.400   1.412   1.434   1.467   1.480   1.491   1.502   1.514
  1.528   1.554   1.563   1.583   1.592   1.608   1.629   1.658
  1.673   1.742   1.757   1.777   1.779   1.802   1.828   1.854
  1.869   1.908   1.921   1.932   1.945   1.981   2.008   2.030
  2.060   2.117   2.280   2.319   2.326   2.353   2.373   2.386
  2.408   2.442   2.456   2.466   2.487   2.559   2.604   2.615
  2.632   2.665   2.673   2.685   2.691   2.704   2.727   2.758
  2.791   2.801   2.825   2.846   2.875   2.912   2.936   2.945
  2.958   2.983   2.990   3.013   3.026   3.052   3.122   3.135
  3.140   3.205   3.212   3.231   3.285   3.360   3.421   3.506
  3.559   3.590   3.608   3.631   3.679   3.735   3.757   3.849
  3.861   3.877   3.897   3.912   4.043   4.073   4.742   4.807
  4.834   4.892   4.904   4.934   4.939   4.991   5.134   5.184
  5.216   5.232   5.391   5.475   5.504   5.564   5.622   5.698
 23.480  23.563  23.654  23.664  23.678  23.701  49.654  49.698
 49.726  49.770  49.785  49.888
 --------------------------------------------------------------

          Ground-State Mulliken Net Atomic Charges

     Atom                 Charge (a.u.)
  ----------------------------------------
      1 O                    -0.052626
      2 C                     0.036423
      3 O                    -0.136009
      4 C                     0.360843
      5 O                    -0.150699
      6 C                     0.064890
      7 O                    -0.062585
      8 C                    -0.265179
      9 C                    -0.105096
     10 C                    -0.388770
     11 O                    -0.220930
     12 O                    -0.052287
     13 H                     0.249337
     14 H                     0.175080
     15 H                     0.228978
     16 H                     0.285228
     17 H                     0.317727
     18 H                     0.366589
     19 H                     0.349086
  ----------------------------------------
  Sum of atomic charges =     1.000000

 -----------------------------------------------------------------
                    Cartesian Multipole Moments
 -----------------------------------------------------------------
    Charge (ESU x 10^10)
                 4.8032
    Dipole Moment (Debye)
         X       2.0535      Y       5.6563      Z      -0.2802
       Tot       6.0240
    Quadrupole Moments (Debye-Ang)
        XX     -60.6980     XY       0.0047     YY     -51.8980
        XZ       1.7998     YZ      -1.9005     ZZ     -61.7118
    Octopole Moments (Debye-Ang^2)
       XXX      51.9382    XXY      45.9966    XYY      14.0191
       YYY      34.6029    XXZ     -10.8388    XYZ       3.6883
       YYZ      14.5652    XZZ       2.4649    YZZ       1.0197
       ZZZ      -6.6715
    Hexadecapole Moments (Debye-Ang^3)
      XXXX   -1640.0411   XXXY      81.5948   XXYY    -356.0645
      XYYY     -94.4321   YYYY    -512.9568   XXXZ      13.8614
      XXYZ      14.7745   XYYZ      15.4457   YYYZ     -22.6441
      XXZZ    -304.6506   XYZZ      -8.6627   YYZZ    -131.4967
      XZZZ     -29.7996   YZZZ     -19.9787   ZZZZ    -165.7807
 -----------------------------------------------------------------
 Calculating analytic gradient of the SCF energy
 Gradient of SCF Energy
            1           2           3           4           5           6
    1  -0.0001370  -0.0000859   0.0004214   0.0013387  -0.0004011  -0.0010348
    2   0.0006359  -0.0001593   0.0007572  -0.0007617  -0.0000527  -0.0007207
    3  -0.0005723   0.0010878  -0.0002522  -0.0012475   0.0003041   0.0012886
            7           8           9          10          11          12
    1   0.0007387  -0.0003469  -0.0014491   0.0006194   0.0005180   0.0002577
    2   0.0004749  -0.0004600  -0.0003963   0.0003458   0.0003198   0.0005239
    3  -0.0003047  -0.0017275   0.0012490   0.0000689  -0.0011553   0.0011522
           13          14          15          16          17          18
    1   0.0006221  -0.0000179  -0.0001160  -0.0006508  -0.0000229  -0.0001470
    2   0.0002918  -0.0002715  -0.0001337  -0.0002863  -0.0000237  -0.0000172
    3  -0.0000944  -0.0000766   0.0000600   0.0005147  -0.0007836   0.0003022
           19
    1  -0.0001066
    2  -0.0000662
    3   0.0001866
 Max gradient component =       1.728E-03
 RMS gradient           =       6.521E-04
 Gradient time:  CPU 132.66 s  wall 132.97 s
 Geometry Optimization Parameters
   NAtoms,    NIC,     NZ,  NCons,   NDum,   NFix, NCnnct, MaxDiis
       19     133       0       0       0       0       0       0

 Cartesian Hessian Update
 Hessian Updated using BFGS Update


** GEOMETRY OPTIMIZATION IN DELOCALIZED INTERNAL COORDINATES **
   Searching for a Minimum

   Optimization Cycle:  14

                       Coordinates (Angstroms)
     ATOM                X               Y               Z
      1  O        -0.7028687301   -1.2613488634   -0.7334164700
      2  C        -1.9033979078   -1.0382139142   -0.0968953037
      3  O        -2.7190382893   -1.8631196745    0.1201036917
      4  C        -1.9478374612    0.4615810877    0.2352849443
      5  O        -2.7952512857    1.1313528887    0.7466696040
      6  C        -0.6393540300    0.9914595929   -0.2865675089
      7  O        -0.2863908694    2.2185670533   -0.2302403155
      8  C         0.1393409997   -0.1022110473   -0.7695839262
      9  C         1.4655224542   -0.3963855734    0.2870923045
     10  C         2.5952259294    0.5504360740   -0.1296089383
     11  O         3.5321658086    0.5006819029    0.9164128825
     12  O         1.8189234260   -1.6849828181    0.0582077083
     13  H         1.1351690317   -0.1998873339    1.3101474575
     14  H         2.2086604854    1.5619258378   -0.2931442407
     15  H         3.0169599052    0.1727834020   -1.0701763921
     16  H         3.9837123663    1.3452448607    1.0154214663
     17  H         1.3575089528   -2.3173994114    0.6247923327
     18  H         0.6199607904   -0.0031963205   -1.7436710730
     19  H        -0.9726045442    2.7733778004    0.2032001265
   Point Group: c1    Number of degrees of freedom:    51


   Energy is   -684.026952648

 Hessian Updated using BFGS Update

 51 Hessian modes will be used to form the next step
  Hessian Eigenvalues:
     0.001612    0.004113    0.005152    0.010364    0.015889    0.017627
     0.017916    0.019381    0.031131    0.038941    0.044811    0.047491
     0.051606    0.052375    0.058106    0.062193    0.075533    0.085224
     0.114827    0.134568    0.144825    0.160202    0.161319    0.163899
     0.167641    0.194668    0.205099    0.219161    0.237450    0.251238
     0.252543    0.258993    0.268176    0.284780    0.299061    0.320134
     0.324647    0.326075    0.331017    0.364531    0.392602    0.435829
     0.444553    0.457312    0.491472    0.514659    0.531552    0.542911
     0.912787    0.951113    0.987702

 Minimum Search - Taking Simple RFO Step
 Searching for Lamda that Minimizes Along All modes
 Value Taken    Lamda =  -0.00020509
 Step Taken.  Stepsize is  0.224226

                             Maximum     Tolerance    Cnvgd?
         Gradient           0.001791      0.000300      NO
         Displacement       0.123451      0.001200      NO
         Energy change     -0.000196      0.000001      NO


 New Cartesian Coordinates Obtained by Inverse Iteration

 Displacement from previous Coordinates is:  0.253575
 ----------------------------------------------------------------
             Standard Nuclear Orientation (Angstroms)
    I     Atom           X                Y                Z
 ----------------------------------------------------------------
    1      O      -0.7033420863    -1.2683503522    -0.7057618549
    2      C      -1.9084287736    -1.0363409910    -0.0772250277
    3      O      -2.7217677237    -1.8599791690     0.1514375793
    4      C      -1.9526326674     0.4688550747     0.2384354439
    5      O      -2.8001560518     1.1442906977     0.7406316844
    6      C      -0.6434302899     0.9925743847    -0.2927499290
    7      O      -0.2940840251     2.2214791446    -0.2595921706
    8      C       0.1348549136    -0.1062860705    -0.7620111141
    9      C       1.4757833565    -0.4039944502     0.2831503132
   10      C       2.5952227917     0.5587757795    -0.1116084125
   11      O       3.5147879404     0.5131777953     0.9514465212
   12      O       1.8376410605    -1.6856898432     0.0287243200
   13      H       1.1392820538    -0.2311625721     1.3088539558
   14      H       2.1981460544     1.5679442189    -0.2700748676
   15      H       3.0356395473     0.1967262995    -1.0497007944
   16      H       4.0157705443     1.3342073720     1.0061767325
   17      H       1.3504822569    -2.3321646240     0.5577699593
   18      H       0.6131045409    -0.0166043122    -1.7385624377
   19      H      -0.9804664105     2.7832071610     0.1646884487
 ----------------------------------------------------------------
 Molecular Point Group                 C1    NOp =  1
 Largest Abelian Subgroup              C1    NOp =  1
 Nuclear Repulsion Energy =   736.4144007933 hartrees
 There are       45 alpha and       45 beta electrons
 Applying Cartesian multipole field
    Component          Value
    ---------          -----
     (2,0,0)        1.00000E-11
     (0,2,0)        2.00000E-11
     (0,0,2)       -3.00000E-11
 Nucleus-field energy     =     0.0000000215 hartrees
 Requested basis set is 6-311++G(d,p)
 There are 107 shells and 313 basis functions
 A cutoff of  1.0D-11 yielded   4938 shell pairs
 There are     42669 function pairs (     45821 Cartesian)
 Smallest overlap matrix eigenvalue = 4.66E-06
 Guess MOs from SCF MO coefficient file
 Reading MOs from coefficient file
 Reading MOs from coefficient file
 A restricted hybrid HF-DFT SCF calculation will be
 performed using Pulay DIIS extrapolation
 Exchange:     0.2000 Hartree-Fock + 0.0800 Slater + 0.7200 B88
 Correlation:  0.1900 VWN1RPA + 0.8100 LYP
 Using SG-1 standard quadrature grid
 SCF converges when DIIS error is below 1.0E-08
 Geometry optimization detected.  Setting ReadMinima to 0
 Setting SaveMinima to 0
 ---------------------------------------
  Cycle       Energy         DIIS Error
 ---------------------------------------
    1    -684.0177931291      5.54E-04
    2    -684.0270241223      8.20E-05
    3    -684.0269184165      1.29E-04
    4    -684.0270788953      4.55E-05
    5    -684.0270983113      1.04E-05
    6    -684.0270990664      3.62E-06
    7    -684.0270991116      2.16E-06
    8    -684.0270992901      5.74E-07
    9    -684.0270992233      1.87E-07
   10    -684.0270991913      5.76E-08
   11    -684.0270992261      2.57E-08
   12    -684.0270992234      1.03E-08
   13    -684.0270992217      4.34E-09 Convergence criterion met
 ---------------------------------------
 SCF time:  CPU 349.20 s  wall 351.07 s
 SCF   energy in the final basis set = -684.0270992217
 Total energy in the final basis set = -684.0270992217

 --------------------------------------------------------------

                    Orbital Energies (a.u.)
 --------------------------------------------------------------

 Alpha MOs
 -- Occupied --
-19.458 -19.380 -19.379 -19.345 -19.323 -19.292 -10.538 -10.509
-10.507 -10.477 -10.462 -10.404  -1.380  -1.324  -1.300  -1.261
 -1.246  -1.197  -1.036  -0.966  -0.920  -0.882  -0.814  -0.808
 -0.779  -0.758  -0.728  -0.718  -0.694  -0.687  -0.667  -0.646
 -0.644  -0.636  -0.627  -0.611  -0.603  -0.599  -0.549  -0.536
 -0.525  -0.512  -0.484  -0.468  -0.447
 -- Virtual --
 -0.368  -0.250  -0.188  -0.154  -0.138  -0.133  -0.127  -0.117
 -0.115  -0.095  -0.085  -0.075  -0.071  -0.065  -0.058  -0.051
 -0.046  -0.040  -0.037  -0.027  -0.026  -0.016  -0.012  -0.009
 -0.006   0.000   0.003   0.006   0.013   0.015   0.022   0.025
  0.031   0.032   0.038   0.048   0.050   0.056   0.061   0.063
  0.078   0.082   0.085   0.090   0.097   0.101   0.107   0.115
  0.131   0.138   0.144   0.146   0.154   0.161   0.168   0.173
  0.175   0.179   0.180   0.190   0.196   0.204   0.207   0.208
  0.217   0.222   0.227   0.236   0.241   0.246   0.258   0.261
  0.269   0.283   0.289   0.307   0.346   0.349   0.359   0.373
  0.375   0.390   0.398   0.406   0.427   0.434   0.451   0.461
  0.482   0.509   0.516   0.528   0.534   0.540   0.559   0.568
  0.579   0.590   0.614   0.632   0.686   0.689   0.700   0.728
  0.752   0.772   0.801   0.808   0.845   0.880   0.888   0.913
  0.919   0.939   0.961   0.963   0.974   0.988   0.992   1.006
  1.015   1.021   1.035   1.040   1.048   1.055   1.073   1.080
  1.087   1.120   1.131   1.165   1.197   1.221   1.250   1.276
  1.283   1.292   1.299   1.330   1.340   1.342   1.369   1.395
  1.403   1.414   1.435   1.465   1.481   1.490   1.501   1.514
  1.528   1.552   1.562   1.581   1.590   1.604   1.629   1.658
  1.669   1.741   1.757   1.771   1.777   1.799   1.827   1.853
  1.868   1.908   1.921   1.934   1.947   1.979   2.007   2.032
  2.064   2.123   2.279   2.315   2.325   2.357   2.370   2.386
  2.409   2.439   2.450   2.462   2.493   2.558   2.603   2.614
  2.630   2.666   2.674   2.685   2.692   2.706   2.728   2.761
  2.788   2.800   2.825   2.844   2.873   2.912   2.935   2.945
  2.958   2.982   2.989   3.013   3.024   3.054   3.124   3.136
  3.140   3.205   3.210   3.231   3.285   3.360   3.420   3.505
  3.555   3.588   3.606   3.627   3.679   3.734   3.758   3.849
  3.857   3.878   3.898   3.910   4.048   4.070   4.741   4.807
  4.834   4.892   4.901   4.930   4.938   4.990   5.134   5.184
  5.216   5.233   5.390   5.474   5.500   5.566   5.621   5.695
 23.479  23.563  23.652  23.665  23.676  23.701  49.654  49.697
 49.725  49.771  49.784  49.886
 --------------------------------------------------------------

          Ground-State Mulliken Net Atomic Charges

     Atom                 Charge (a.u.)
  ----------------------------------------
      1 O                    -0.058322
      2 C                     0.041107
      3 O                    -0.135186
      4 C                     0.356750
      5 O                    -0.149357
      6 C                     0.071274
      7 O                    -0.063566
      8 C                    -0.266664
      9 C                    -0.111819
     10 C                    -0.381054
     11 O                    -0.222605
     12 O                    -0.051887
     13 H                     0.249865
     14 H                     0.175046
     15 H                     0.227267
     16 H                     0.284259
     17 H                     0.317558
     18 H                     0.367357
     19 H                     0.349980
  ----------------------------------------
  Sum of atomic charges =     1.000000

 -----------------------------------------------------------------
                    Cartesian Multipole Moments
 -----------------------------------------------------------------
    Charge (ESU x 10^10)
                 4.8032
    Dipole Moment (Debye)
         X       2.0127      Y       5.5927      Z      -0.4814
       Tot       5.9633
    Quadrupole Moments (Debye-Ang)
        XX     -60.0518     XY      -0.0607     YY     -51.7713
        XZ       1.5857     YZ      -1.8962     ZZ     -62.1511
    Octopole Moments (Debye-Ang^2)
       XXX      55.9762    XXY      46.2391    XYY      13.5751
       YYY      33.9422    XXZ     -11.8863    XYZ       3.5128
       YYZ      12.9825    XZZ       1.4575    YZZ       0.8134
       ZZZ      -8.1134
    Hexadecapole Moments (Debye-Ang^3)
      XXXX   -1618.7635   XXXY      86.4844   XXYY    -357.7242
      XYYY     -94.8417   YYYY    -512.8093   XXXZ      13.7702
      XXYZ      14.5422   XYYZ      15.1122   YYYZ     -21.3338
      XXZZ    -307.9451   XYZZ      -8.5553   YYZZ    -133.6215
      XZZZ     -31.0909   YZZZ     -18.7333   ZZZZ    -166.7706
 -----------------------------------------------------------------
 Calculating analytic gradient of the SCF energy
 Gradient of SCF Energy
            1           2           3           4           5           6
    1   0.0006834  -0.0011017   0.0005806   0.0006741  -0.0000990  -0.0007216
    2  -0.0001274  -0.0003344   0.0006247  -0.0000367  -0.0002658  -0.0006064
    3  -0.0005619   0.0004367  -0.0000233  -0.0001720   0.0000422   0.0006606
            7           8           9          10          11          12
    1   0.0006786  -0.0014105  -0.0001499   0.0000595   0.0004792   0.0007292
    2   0.0005236  -0.0000104  -0.0000298  -0.0001788   0.0000520   0.0001918
    3  -0.0002953  -0.0012667   0.0006310   0.0002209  -0.0010123   0.0009091
           13          14          15          16          17          18
    1   0.0004365   0.0000549   0.0000474  -0.0004522  -0.0004998   0.0001646
    2   0.0003291   0.0000237  -0.0001046   0.0000348  -0.0001483   0.0000078
    3   0.0000991  -0.0000247   0.0001607   0.0004242  -0.0006681   0.0002756
           19
    1  -0.0001532
    2   0.0000553
    3   0.0001639
 Max gradient component =       1.411E-03
 RMS gradient           =       4.977E-04
 Gradient time:  CPU 133.16 s  wall 133.64 s
 Geometry Optimization Parameters
   NAtoms,    NIC,     NZ,  NCons,   NDum,   NFix, NCnnct, MaxDiis
       19     133       0       0       0       0       0       0

 Cartesian Hessian Update
 Hessian Updated using BFGS Update


** GEOMETRY OPTIMIZATION IN DELOCALIZED INTERNAL COORDINATES **
   Searching for a Minimum

   Optimization Cycle:  15

                       Coordinates (Angstroms)
     ATOM                X               Y               Z
      1  O        -0.7033420863   -1.2683503522   -0.7057618549
      2  C        -1.9084287736   -1.0363409910   -0.0772250277
      3  O        -2.7217677237   -1.8599791690    0.1514375793
      4  C        -1.9526326674    0.4688550747    0.2384354439
      5  O        -2.8001560518    1.1442906977    0.7406316844
      6  C        -0.6434302899    0.9925743847   -0.2927499290
      7  O        -0.2940840251    2.2214791446   -0.2595921706
      8  C         0.1348549136   -0.1062860705   -0.7620111141
      9  C         1.4757833565   -0.4039944502    0.2831503132
     10  C         2.5952227917    0.5587757795   -0.1116084125
     11  O         3.5147879404    0.5131777953    0.9514465212
     12  O         1.8376410605   -1.6856898432    0.0287243200
     13  H         1.1392820538   -0.2311625721    1.3088539558
     14  H         2.1981460544    1.5679442189   -0.2700748676
     15  H         3.0356395473    0.1967262995   -1.0497007944
     16  H         4.0157705443    1.3342073720    1.0061767325
     17  H         1.3504822569   -2.3321646240    0.5577699593
     18  H         0.6131045409   -0.0166043122   -1.7385624377
     19  H        -0.9804664105    2.7832071610    0.1646884487
   Point Group: c1    Number of degrees of freedom:    51


   Energy is   -684.027099222

 Hessian Updated using BFGS Update

 51 Hessian modes will be used to form the next step
  Hessian Eigenvalues:
     0.001624    0.003966    0.005022    0.010208    0.011642    0.016355
     0.017925    0.019276    0.032172    0.038881    0.044896    0.047487
     0.051438    0.052375    0.058180    0.061016    0.074661    0.085330
     0.115762    0.134276    0.143682    0.158750    0.160316    0.162494
     0.166330    0.196456    0.199205    0.218400    0.233647    0.251191
     0.251787    0.260616    0.270167    0.284662    0.299312    0.320333
     0.324719    0.326043    0.331060    0.365205    0.393141    0.436071
     0.445522    0.456712    0.491389    0.513661    0.536594    0.543296
     0.910901    0.949952    0.985414

 Minimum Search - Taking Simple RFO Step
 Searching for Lamda that Minimizes Along All modes
 Value Taken    Lamda =  -0.00023549
 Step Taken.  Stepsize is  0.232169

                             Maximum     Tolerance    Cnvgd?
         Gradient           0.001009      0.000300      NO
         Displacement       0.104405      0.001200      NO
         Energy change     -0.000147      0.000001      NO


 New Cartesian Coordinates Obtained by Inverse Iteration

 Displacement from previous Coordinates is:  0.305950
 ----------------------------------------------------------------
             Standard Nuclear Orientation (Angstroms)
    I     Atom           X                Y                Z
 ----------------------------------------------------------------
    1      O      -0.7075668271    -1.2749117890    -0.6660199878
    2      C      -1.9177858585    -1.0305572149    -0.0507090363
    3      O      -2.7345214717    -1.8494487098     0.1837286695
    4      C      -1.9622140453     0.4825534571     0.2372433909
    5      O      -2.8098955620     1.1709938692     0.7193967015
    6      C      -0.6458442822     0.9938657415    -0.2964363887
    7      O      -0.3010118762     2.2236869304    -0.2890404744
    8      C       0.1316353574    -0.1130598357    -0.7472802315
    9      C       1.4868497839    -0.4167001158     0.2724627833
   10      C       2.5921356611     0.5696668874    -0.0936863852
   11      O       3.4972682443     0.5198336353     0.9836264510
   12      O       1.8585947542    -1.6881554669    -0.0225283469
   13      H       1.1479424652    -0.2810716230     1.3033099838
   14      H       2.1812011021     1.5761849595    -0.2377127073
   15      H       3.0500264746     0.2330670039    -1.0327485636
   16      H       4.0414585920     1.3153171710     1.0071280979
   17      H       1.3908340981    -2.3496833843     0.5060787527
   18      H       0.5983219740    -0.0344242848    -1.7313549359
   19      H      -0.9910215517     2.7935083123     0.1185705767
 ----------------------------------------------------------------
 Molecular Point Group                 C1    NOp =  1
 Largest Abelian Subgroup              C1    NOp =  1
 Nuclear Repulsion Energy =   735.6485062895 hartrees
 There are       45 alpha and       45 beta electrons
 Applying Cartesian multipole field
    Component          Value
    ---------          -----
     (2,0,0)        1.00000E-11
     (0,2,0)        2.00000E-11
     (0,0,2)       -3.00000E-11
 Nucleus-field energy     =     0.0000000216 hartrees
 Requested basis set is 6-311++G(d,p)
 There are 107 shells and 313 basis functions
 A cutoff of  1.0D-11 yielded   4932 shell pairs
 There are     42599 function pairs (     45747 Cartesian)
 Smallest overlap matrix eigenvalue = 4.55E-06
 Guess MOs from SCF MO coefficient file
 Reading MOs from coefficient file
 Reading MOs from coefficient file
 A restricted hybrid HF-DFT SCF calculation will be
 performed using Pulay DIIS extrapolation
 Exchange:     0.2000 Hartree-Fock + 0.0800 Slater + 0.7200 B88
 Correlation:  0.1900 VWN1RPA + 0.8100 LYP
 Using SG-1 standard quadrature grid
 SCF converges when DIIS error is below 1.0E-08
 Geometry optimization detected.  Setting ReadMinima to 0
 Setting SaveMinima to 0
 ---------------------------------------
  Cycle       Energy         DIIS Error
 ---------------------------------------
    1    -684.0179035881      6.65E-04
    2    -684.0271823022      8.11E-05
    3    -684.0271355618      1.13E-04
    4    -684.0272411960      4.82E-05
    5    -684.0272605723      1.26E-05
    6    -684.0272620672      3.98E-06
    7    -684.0272620765      2.13E-06
    8    -684.0272622003      7.20E-07
    9    -684.0272621674      2.18E-07
   10    -684.0272621453      6.77E-08
   11    -684.0272621645      3.95E-08
   12    -684.0272621464      1.29E-08
   13    -684.0272621242      6.73E-09 Convergence criterion met
 ---------------------------------------
 SCF time:  CPU 351.77 s  wall 353.54 s
 SCF   energy in the final basis set = -684.0272621242
 Total energy in the final basis set = -684.0272621242

 --------------------------------------------------------------

                    Orbital Energies (a.u.)
 --------------------------------------------------------------

 Alpha MOs
 -- Occupied --
-19.458 -19.380 -19.379 -19.344 -19.324 -19.290 -10.539 -10.509
-10.508 -10.477 -10.461 -10.403  -1.381  -1.324  -1.301  -1.260
 -1.245  -1.195  -1.036  -0.965  -0.920  -0.883  -0.813  -0.807
 -0.778  -0.758  -0.727  -0.718  -0.694  -0.686  -0.666  -0.647
 -0.645  -0.634  -0.626  -0.611  -0.602  -0.599  -0.548  -0.536
 -0.525  -0.512  -0.483  -0.468  -0.446
 -- Virtual --
 -0.368  -0.250  -0.188  -0.153  -0.137  -0.132  -0.127  -0.118
 -0.116  -0.094  -0.085  -0.075  -0.070  -0.064  -0.058  -0.052
 -0.046  -0.040  -0.036  -0.027  -0.025  -0.016  -0.012  -0.009
 -0.006  -0.000   0.003   0.005   0.012   0.015   0.022   0.025
  0.031   0.033   0.037   0.047   0.050   0.056   0.062   0.063
  0.079   0.082   0.085   0.089   0.096   0.102   0.108   0.116
  0.132   0.137   0.143   0.147   0.155   0.160   0.169   0.173
  0.174   0.178   0.180   0.190   0.195   0.203   0.206   0.207
  0.217   0.222   0.227   0.235   0.241   0.245   0.258   0.263
  0.270   0.282   0.290   0.309   0.345   0.349   0.357   0.373
  0.375   0.388   0.398   0.407   0.428   0.437   0.449   0.463
  0.483   0.509   0.516   0.526   0.535   0.543   0.561   0.568
  0.579   0.588   0.614   0.633   0.685   0.689   0.698   0.727
  0.754   0.773   0.804   0.807   0.846   0.881   0.889   0.913
  0.919   0.938   0.958   0.966   0.974   0.987   0.990   1.005
  1.015   1.020   1.034   1.041   1.052   1.057   1.072   1.081
  1.084   1.118   1.133   1.167   1.197   1.223   1.255   1.270
  1.283   1.292   1.298   1.327   1.340   1.342   1.370   1.395
  1.405   1.417   1.437   1.465   1.482   1.488   1.498   1.515
  1.528   1.549   1.560   1.578   1.589   1.601   1.629   1.657
  1.665   1.740   1.756   1.768   1.775   1.798   1.827   1.855
  1.869   1.906   1.921   1.936   1.950   1.980   2.004   2.031
  2.068   2.130   2.281   2.312   2.326   2.361   2.369   2.385
  2.409   2.437   2.445   2.459   2.498   2.558   2.602   2.613
  2.629   2.666   2.675   2.683   2.693   2.709   2.727   2.764
  2.785   2.799   2.823   2.845   2.873   2.912   2.934   2.945
  2.958   2.979   2.988   3.012   3.022   3.057   3.124   3.136
  3.141   3.204   3.212   3.230   3.285   3.359   3.419   3.504
  3.552   3.587   3.607   3.627   3.681   3.733   3.761   3.849
  3.856   3.881   3.900   3.909   4.052   4.066   4.738   4.808
  4.834   4.892   4.900   4.930   4.938   4.990   5.133   5.184
  5.216   5.235   5.390   5.473   5.495   5.568   5.618   5.694
 23.477  23.562  23.649  23.666  23.674  23.701  49.654  49.695
 49.725  49.772  49.783  49.886
 --------------------------------------------------------------

          Ground-State Mulliken Net Atomic Charges

     Atom                 Charge (a.u.)
  ----------------------------------------
      1 O                    -0.060312
      2 C                     0.049942
      3 O                    -0.135683
      4 C                     0.352721
      5 O                    -0.148753
      6 C                     0.084312
      7 O                    -0.062101
      8 C                    -0.275796
      9 C                    -0.124823
     10 C                    -0.368746
     11 O                    -0.224673
     12 O                    -0.055065
     13 H                     0.249252
     14 H                     0.174463
     15 H                     0.225077
     16 H                     0.283573
     17 H                     0.318087
     18 H                     0.367442
     19 H                     0.351084
  ----------------------------------------
  Sum of atomic charges =     1.000000

 -----------------------------------------------------------------
                    Cartesian Multipole Moments
 -----------------------------------------------------------------
    Charge (ESU x 10^10)
                 4.8032
    Dipole Moment (Debye)
         X       2.0128      Y       5.5345      Z      -0.6053
       Tot       5.9202
    Quadrupole Moments (Debye-Ang)
        XX     -59.4811     XY      -0.3809     YY     -51.6333
        XZ       1.5858     YZ      -2.0451     ZZ     -62.4461
    Octopole Moments (Debye-Ang^2)
       XXX      60.1389    XXY      45.6668    XYY      13.6682
       YYY      32.9240    XXZ     -12.0674    XYZ       3.0845
       YYZ      11.7120    XZZ       0.7466    YZZ       0.4597
       ZZZ      -9.1133
    Hexadecapole Moments (Debye-Ang^3)
      XXXX   -1606.8788   XXXY      90.6101   XXYY    -359.7582
      XYYY     -95.3663   YYYY    -512.5723   XXXZ      15.5551
      XXYZ      13.7414   XYYZ      15.9809   YYYZ     -21.1401
      XXZZ    -310.5028   XYZZ      -8.0529   YYZZ    -135.0493
      XZZZ     -31.5658   YZZZ     -17.4831   ZZZZ    -166.0638
 -----------------------------------------------------------------
 Calculating analytic gradient of the SCF energy
 Gradient of SCF Energy
            1           2           3           4           5           6
    1   0.0011681  -0.0011238   0.0001464  -0.0008157   0.0003563   0.0005296
    2  -0.0006299  -0.0007389   0.0001153   0.0010912  -0.0003868  -0.0007614
    3  -0.0005264   0.0008012  -0.0001564   0.0002602  -0.0001068  -0.0000292
            7           8           9          10          11          12
    1   0.0002345  -0.0021035   0.0013843  -0.0004714   0.0004968   0.0004832
    2   0.0004502   0.0006386   0.0002532  -0.0005134  -0.0004678   0.0000567
    3  -0.0001689  -0.0006190   0.0003870   0.0000404  -0.0005661  -0.0002275
           13          14          15          16          17          18
    1  -0.0001116   0.0000265   0.0001718  -0.0001900  -0.0005628   0.0004896
    2   0.0001882   0.0001976  -0.0000810   0.0005256  -0.0001498   0.0000651
    3   0.0002228  -0.0000328   0.0001990   0.0003651  -0.0000433   0.0001247
           19
    1  -0.0001081
    2   0.0001473
    3   0.0000759
 Max gradient component =       2.104E-03
 RMS gradient           =       5.637E-04
 Gradient time:  CPU 132.46 s  wall 132.73 s
 Geometry Optimization Parameters
   NAtoms,    NIC,     NZ,  NCons,   NDum,   NFix, NCnnct, MaxDiis
       19     133       0       0       0       0       0       0

 Cartesian Hessian Update
 Hessian Updated using BFGS Update


** GEOMETRY OPTIMIZATION IN DELOCALIZED INTERNAL COORDINATES **
   Searching for a Minimum

   Optimization Cycle:  16

                       Coordinates (Angstroms)
     ATOM                X               Y               Z
      1  O        -0.7075668271   -1.2749117890   -0.6660199878
      2  C        -1.9177858585   -1.0305572149   -0.0507090363
      3  O        -2.7345214717   -1.8494487098    0.1837286695
      4  C        -1.9622140453    0.4825534571    0.2372433909
      5  O        -2.8098955620    1.1709938692    0.7193967015
      6  C        -0.6458442822    0.9938657415   -0.2964363887
      7  O        -0.3010118762    2.2236869304   -0.2890404744
      8  C         0.1316353574   -0.1130598357   -0.7472802315
      9  C         1.4868497839   -0.4167001158    0.2724627833
     10  C         2.5921356611    0.5696668874   -0.0936863852
     11  O         3.4972682443    0.5198336353    0.9836264510
     12  O         1.8585947542   -1.6881554669   -0.0225283469
     13  H         1.1479424652   -0.2810716230    1.3033099838
     14  H         2.1812011021    1.5761849595   -0.2377127073
     15  H         3.0500264746    0.2330670039   -1.0327485636
     16  H         4.0414585920    1.3153171710    1.0071280979
     17  H         1.3908340981   -2.3496833843    0.5060787527
     18  H         0.5983219740   -0.0344242848   -1.7313549359
     19  H        -0.9910215517    2.7935083123    0.1185705767
   Point Group: c1    Number of degrees of freedom:    51


   Energy is   -684.027262124

 Hessian Updated using BFGS Update

 51 Hessian modes will be used to form the next step
  Hessian Eigenvalues:
     0.001263    0.004002    0.005179    0.007994    0.010444    0.016309
     0.017925    0.019293    0.032557    0.038894    0.044895    0.047624
     0.051484    0.052798    0.058154    0.060934    0.075498    0.085011
     0.115697    0.137126    0.143422    0.160178    0.161819    0.164070
     0.168084    0.195623    0.198443    0.218789    0.233291    0.250251
     0.251313    0.261035    0.274821    0.284725    0.299560    0.320459
     0.324969    0.326010    0.332567    0.370679    0.393601    0.436996
     0.447863    0.457401    0.491378    0.513542    0.542035    0.545212
     0.907033    0.951164    0.988613

 Minimum Search - Taking Simple RFO Step
 Searching for Lamda that Minimizes Along All modes
 Value Taken    Lamda =  -0.00013181
 Step Taken.  Stepsize is  0.223012

                             Maximum     Tolerance    Cnvgd?
         Gradient           0.000885      0.000300      NO
         Displacement       0.107877      0.001200      NO
         Energy change     -0.000163      0.000001      NO


 New Cartesian Coordinates Obtained by Inverse Iteration

 Displacement from previous Coordinates is:  0.218020
 ----------------------------------------------------------------
             Standard Nuclear Orientation (Angstroms)
    I     Atom           X                Y                Z
 ----------------------------------------------------------------
    1      O      -0.7100067118    -1.2773599852    -0.6409562818
    2      C      -1.9241128325    -1.0260396064    -0.0378316504
    3      O      -2.7423019939    -1.8428285683     0.2007729695
    4      C      -1.9685255310     0.4908277260     0.2356732488
    5      O      -2.8164764713     1.1877826532     0.7041916266
    6      C      -0.6479121857     0.9950668639    -0.2989094447
    7      O      -0.3078664531     2.2255613777    -0.3058687558
    8      C       0.1306848238    -0.1163788993    -0.7367109002
    9      C       1.4922957057    -0.4236929885     0.2669109371
   10      C       2.5865952009     0.5796213840    -0.0798828249
   11      O       3.4765081409     0.5302943086     1.0114439346
   12      O       1.8748614194    -1.6867024219    -0.0518245471
   13      H       1.1518769145    -0.3129139796     1.2998826705
   14      H       2.1653712886     1.5826970758    -0.2200275355
   15      H       3.0578958642     0.2565654757    -1.0172511594
   16      H       4.0764573098     1.2852109903     0.9923326855
   17      H       1.4241201627    -2.3599436703     0.4769437220
   18      H       0.5886095740    -0.0453069684    -1.7259793849
   19      H      -1.0016671931     2.7982047764     0.0911190403
 ----------------------------------------------------------------
 Molecular Point Group                 C1    NOp =  1
 Largest Abelian Subgroup              C1    NOp =  1
 Nuclear Repulsion Energy =   735.3198718398 hartrees
 There are       45 alpha and       45 beta electrons
 Applying Cartesian multipole field
    Component          Value
    ---------          -----
     (2,0,0)        1.00000E-11
     (0,2,0)        2.00000E-11
     (0,0,2)       -3.00000E-11
 Nucleus-field energy     =     0.0000000217 hartrees
 Requested basis set is 6-311++G(d,p)
 There are 107 shells and 313 basis functions
 A cutoff of  1.0D-11 yielded   4928 shell pairs
 There are     42576 function pairs (     45721 Cartesian)
 Smallest overlap matrix eigenvalue = 4.50E-06
 Guess MOs from SCF MO coefficient file
 Reading MOs from coefficient file
 Reading MOs from coefficient file
 A restricted hybrid HF-DFT SCF calculation will be
 performed using Pulay DIIS extrapolation
 Exchange:     0.2000 Hartree-Fock + 0.0800 Slater + 0.7200 B88
 Correlation:  0.1900 VWN1RPA + 0.8100 LYP
 Using SG-1 standard quadrature grid
 SCF converges when DIIS error is below 1.0E-08
 Geometry optimization detected.  Setting ReadMinima to 0
 Setting SaveMinima to 0
 ---------------------------------------
  Cycle       Energy         DIIS Error
 ---------------------------------------
    1    -684.0216238105      5.00E-04
    2    -684.0273117078      7.32E-05
    3    -684.0273245588      6.37E-05
    4    -684.0273423820      4.64E-05
    5    -684.0273625828      1.07E-05
    6    -684.0273632260      3.33E-06
    7    -684.0273634603      6.61E-07
    8    -684.0273634261      3.19E-07
    9    -684.0273633946      1.71E-07
   10    -684.0273634075      6.23E-08
   11    -684.0273634123      2.24E-08
   12    -684.0273634086      7.21E-09 Convergence criterion met
 ---------------------------------------
 SCF time:  CPU 326.72 s  wall 328.98 s
 SCF   energy in the final basis set = -684.0273634086
 Total energy in the final basis set = -684.0273634086

 --------------------------------------------------------------

                    Orbital Energies (a.u.)
 --------------------------------------------------------------

 Alpha MOs
 -- Occupied --
-19.459 -19.380 -19.380 -19.343 -19.324 -19.288 -10.540 -10.509
-10.509 -10.477 -10.461 -10.402  -1.382  -1.324  -1.302  -1.260
 -1.245  -1.193  -1.036  -0.965  -0.919  -0.883  -0.814  -0.806
 -0.778  -0.758  -0.726  -0.719  -0.695  -0.685  -0.666  -0.647
 -0.645  -0.634  -0.625  -0.611  -0.602  -0.599  -0.548  -0.537
 -0.524  -0.512  -0.482  -0.469  -0.445
 -- Virtual --
 -0.369  -0.251  -0.188  -0.152  -0.136  -0.132  -0.128  -0.119
 -0.116  -0.094  -0.085  -0.075  -0.070  -0.063  -0.057  -0.053
 -0.045  -0.040  -0.035  -0.028  -0.025  -0.015  -0.012  -0.009
 -0.005  -0.000   0.004   0.005   0.012   0.016   0.021   0.025
  0.031   0.033   0.036   0.047   0.050   0.056   0.063   0.064
  0.079   0.082   0.085   0.088   0.096   0.102   0.109   0.117
  0.132   0.137   0.142   0.149   0.155   0.160   0.170   0.173
  0.174   0.178   0.181   0.191   0.195   0.202   0.206   0.208
  0.217   0.224   0.228   0.234   0.241   0.244   0.257   0.266
  0.270   0.282   0.291   0.310   0.345   0.348   0.357   0.372
  0.375   0.386   0.398   0.409   0.429   0.440   0.448   0.466
  0.483   0.509   0.515   0.526   0.535   0.544   0.563   0.568
  0.579   0.587   0.615   0.633   0.684   0.689   0.697   0.727
  0.755   0.774   0.801   0.810   0.847   0.881   0.891   0.914
  0.920   0.937   0.956   0.968   0.975   0.986   0.989   1.004
  1.016   1.019   1.034   1.042   1.053   1.064   1.071   1.081
  1.082   1.116   1.136   1.168   1.196   1.224   1.258   1.262
  1.284   1.292   1.297   1.325   1.341   1.342   1.370   1.395
  1.407   1.419   1.438   1.465   1.483   1.488   1.497   1.515
  1.529   1.546   1.559   1.578   1.588   1.598   1.629   1.656
  1.664   1.739   1.754   1.766   1.774   1.797   1.828   1.856
  1.871   1.905   1.921   1.938   1.952   1.981   2.002   2.031
  2.071   2.136   2.281   2.310   2.327   2.366   2.369   2.385
  2.409   2.436   2.441   2.459   2.503   2.558   2.601   2.612
  2.629   2.666   2.675   2.682   2.693   2.710   2.726   2.765
  2.785   2.798   2.822   2.846   2.873   2.914   2.934   2.945
  2.957   2.977   2.989   3.012   3.020   3.061   3.122   3.136
  3.145   3.203   3.214   3.230   3.285   3.357   3.418   3.503
  3.550   3.587   3.608   3.627   3.685   3.731   3.763   3.849
  3.857   3.884   3.902   3.910   4.056   4.063   4.737   4.808
  4.836   4.892   4.900   4.929   4.937   4.990   5.133   5.183
  5.216   5.237   5.389   5.473   5.493   5.571   5.617   5.694
 23.476  23.562  23.647  23.667  23.673  23.700  49.654  49.694
 49.726  49.773  49.782  49.885
 --------------------------------------------------------------

          Ground-State Mulliken Net Atomic Charges

     Atom                 Charge (a.u.)
  ----------------------------------------
      1 O                    -0.059652
      2 C                     0.056544
      3 O                    -0.136146
      4 C                     0.350182
      5 O                    -0.147967
      6 C                     0.094732
      7 O                    -0.059317
      8 C                    -0.283125
      9 C                    -0.149307
     10 C                    -0.348563
     11 O                    -0.227532
     12 O                    -0.057825
     13 H                     0.250008
     14 H                     0.174639
     15 H                     0.222881
     16 H                     0.283377
     17 H                     0.318348
     18 H                     0.367060
     19 H                     0.351667
  ----------------------------------------
  Sum of atomic charges =     1.000000

 -----------------------------------------------------------------
                    Cartesian Multipole Moments
 -----------------------------------------------------------------
    Charge (ESU x 10^10)
                 4.8032
    Dipole Moment (Debye)
         X       2.0258      Y       5.4579      Z      -0.7310
       Tot       5.8675
    Quadrupole Moments (Debye-Ang)
        XX     -58.7387     XY      -0.7927     YY     -51.6621
        XZ       1.4572     YZ      -2.2589     ZZ     -62.7185
    Octopole Moments (Debye-Ang^2)
       XXX      65.3988    XXY      44.9078    XYY      13.4036
       YYY      31.7446    XXZ     -12.4516    XYZ       2.3929
       YYZ      10.6801    XZZ      -0.0506    YZZ      -0.0307
       ZZZ     -10.0152
    Hexadecapole Moments (Debye-Ang^3)
      XXXX   -1583.2891   XXXY      92.5148   XXYY    -361.7999
      XYYY     -97.1476   YYYY    -512.7835   XXXZ      15.7084
      XXYZ      11.8760   XYYZ      15.5157   YYYZ     -21.5905
      XXZZ    -313.0609   XYZZ      -8.5019   YYZZ    -136.1613
      XZZZ     -33.1889   YZZZ     -17.1979   ZZZZ    -166.3483
 -----------------------------------------------------------------
 Calculating analytic gradient of the SCF energy
 Gradient of SCF Energy
            1           2           3           4           5           6
    1   0.0012273  -0.0008742  -0.0001430  -0.0011439   0.0004198   0.0009999
    2  -0.0006228  -0.0005620  -0.0004519   0.0015831  -0.0002709  -0.0014238
    3  -0.0001619   0.0001496   0.0000122   0.0008785  -0.0002116  -0.0009039
            7           8           9          10          11          12
    1  -0.0001630  -0.0024316   0.0022244  -0.0008183   0.0004208   0.0003198
    2   0.0007483   0.0014222  -0.0000518  -0.0001006  -0.0009467   0.0003094
    3   0.0001140  -0.0000413   0.0004330  -0.0001902   0.0000181  -0.0004448
           13          14          15          16          17          18
    1  -0.0002812   0.0000300   0.0000719  -0.0000490  -0.0004291   0.0005670
    2  -0.0000731   0.0000637  -0.0001696   0.0007419  -0.0002291  -0.0000120
    3  -0.0000251  -0.0001349   0.0000209   0.0002437   0.0002296   0.0000791
           19
    1   0.0000522
    2   0.0000456
    3  -0.0000651
 Max gradient component =       2.432E-03
 RMS gradient           =       7.159E-04
 Gradient time:  CPU 131.80 s  wall 132.28 s
 Geometry Optimization Parameters
   NAtoms,    NIC,     NZ,  NCons,   NDum,   NFix, NCnnct, MaxDiis
       19     133       0       0       0       0       0       0

 Cartesian Hessian Update
 Hessian Updated using BFGS Update


** GEOMETRY OPTIMIZATION IN DELOCALIZED INTERNAL COORDINATES **
   Searching for a Minimum

   Optimization Cycle:  17

                       Coordinates (Angstroms)
     ATOM                X               Y               Z
      1  O        -0.7100067118   -1.2773599852   -0.6409562818
      2  C        -1.9241128325   -1.0260396064   -0.0378316504
      3  O        -2.7423019939   -1.8428285683    0.2007729695
      4  C        -1.9685255310    0.4908277260    0.2356732488
      5  O        -2.8164764713    1.1877826532    0.7041916266
      6  C        -0.6479121857    0.9950668639   -0.2989094447
      7  O        -0.3078664531    2.2255613777   -0.3058687558
      8  C         0.1306848238   -0.1163788993   -0.7367109002
      9  C         1.4922957057   -0.4236929885    0.2669109371
     10  C         2.5865952009    0.5796213840   -0.0798828249
     11  O         3.4765081409    0.5302943086    1.0114439346
     12  O         1.8748614194   -1.6867024219   -0.0518245471
     13  H         1.1518769145   -0.3129139796    1.2998826705
     14  H         2.1653712886    1.5826970758   -0.2200275355
     15  H         3.0578958642    0.2565654757   -1.0172511594
     16  H         4.0764573098    1.2852109903    0.9923326855
     17  H         1.4241201627   -2.3599436703    0.4769437220
     18  H         0.5886095740   -0.0453069684   -1.7259793849
     19  H        -1.0016671931    2.7982047764    0.0911190403
   Point Group: c1    Number of degrees of freedom:    51


   Energy is   -684.027363409

 Hessian Updated using BFGS Update

 51 Hessian modes will be used to form the next step
  Hessian Eigenvalues:
     0.000760    0.004216    0.005501    0.005962    0.010415    0.016238
     0.017933    0.019346    0.033167    0.038930    0.045006    0.047576
     0.051487    0.052393    0.058175    0.061371    0.075534    0.083924
     0.116125    0.136013    0.144087    0.161162    0.162475    0.163977
     0.168891    0.196104    0.198499    0.224015    0.232623    0.246490
     0.251599    0.259486    0.275518    0.286981    0.302607    0.320359
     0.324717    0.326605    0.332277    0.366831    0.392506    0.436101
     0.445930    0.459768    0.491455    0.514917    0.531030    0.544411
     0.903937    0.950842    0.996033

 Minimum Search - Taking Simple RFO Step
 Searching for Lamda that Minimizes Along All modes
 Value Taken    Lamda =  -0.00017166
 Calculated Step too Large.  Step scaled by  0.899223
 Step Taken.  Stepsize is  0.300000

                             Maximum     Tolerance    Cnvgd?
         Gradient           0.001255      0.000300      NO
         Displacement       0.143931      0.001200      NO
         Energy change     -0.000101      0.000001      NO


 New Cartesian Coordinates Obtained by Inverse Iteration

 Displacement from previous Coordinates is:  0.225933
 ----------------------------------------------------------------
             Standard Nuclear Orientation (Angstroms)
    I     Atom           X                Y                Z
 ----------------------------------------------------------------
    1      O      -0.7115930901    -1.2780771097    -0.6227471999
    2      C      -1.9284725986    -1.0234559425    -0.0309526622
    3      O      -2.7486168782    -1.8390782596     0.2079177696
    4      C      -1.9755474624     0.4952347102     0.2316757942
    5      O      -2.8247601795     1.1983005855     0.6883415211
    6      C      -0.6501261192     0.9961879521    -0.2977469728
    7      O      -0.3159258071     2.2270609564    -0.3117796577
    8      C       0.1314984971    -0.1179523515    -0.7269900365
    9      C       1.4945190633    -0.4265232583     0.2627685244
   10      C       2.5800762110     0.5909385373    -0.0679955164
   11      O       3.4464234008     0.5550033075     1.0434010229
   12      O       1.8878503019    -1.6828097755    -0.0714420262
   13      H       1.1527017126    -0.3336630113     1.2969889388
   14      H       2.1499334584     1.5893959750    -0.2180231483
   15      H       3.0706875148     0.2715560750    -0.9968908511
   16      H       4.1276842000     1.2330833795     0.9604046838
   17      H       1.4553710543    -2.3642626957     0.4620375312
   18      H       0.5793080370    -0.0499295490    -1.7216523315
   19      H      -1.0146042843     2.7996560182     0.0767129664
 ----------------------------------------------------------------
 Molecular Point Group                 C1    NOp =  1
 Largest Abelian Subgroup              C1    NOp =  1
 Nuclear Repulsion Energy =   735.2263144772 hartrees
 There are       45 alpha and       45 beta electrons
 Applying Cartesian multipole field
    Component          Value
    ---------          -----
     (2,0,0)        1.00000E-11
     (0,2,0)        2.00000E-11
     (0,0,2)       -3.00000E-11
 Nucleus-field energy     =     0.0000000217 hartrees
 Requested basis set is 6-311++G(d,p)
 There are 107 shells and 313 basis functions
 A cutoff of  1.0D-11 yielded   4928 shell pairs
 There are     42576 function pairs (     45721 Cartesian)
 Smallest overlap matrix eigenvalue = 4.43E-06
 Guess MOs from SCF MO coefficient file
 Reading MOs from coefficient file
 Reading MOs from coefficient file
 A restricted hybrid HF-DFT SCF calculation will be
 performed using Pulay DIIS extrapolation
 Exchange:     0.2000 Hartree-Fock + 0.0800 Slater + 0.7200 B88
 Correlation:  0.1900 VWN1RPA + 0.8100 LYP
 Using SG-1 standard quadrature grid
 SCF converges when DIIS error is below 1.0E-08
 Geometry optimization detected.  Setting ReadMinima to 0
 Setting SaveMinima to 0
 ---------------------------------------
  Cycle       Energy         DIIS Error
 ---------------------------------------
    1    -684.0211704495      5.77E-04
    2    -684.0273272892      1.23E-04
    3    -684.0271486380      1.71E-04
    4    -684.0274277539      6.41E-05
    5    -684.0274676651      2.78E-05
    6    -684.0274747912      3.43E-06
    7    -684.0274749252      2.18E-06
    8    -684.0274749005      8.63E-07
    9    -684.0274748495      2.13E-07
   10    -684.0274748613      5.57E-08
   11    -684.0274748509      3.25E-08
   12    -684.0274748541      7.59E-09 Convergence criterion met
 ---------------------------------------
 SCF time:  CPU 335.68 s  wall 337.08 s
 SCF   energy in the final basis set = -684.0274748541
 Total energy in the final basis set = -684.0274748541

 --------------------------------------------------------------

                    Orbital Energies (a.u.)
 --------------------------------------------------------------

 Alpha MOs
 -- Occupied --
-19.461 -19.381 -19.380 -19.342 -19.323 -19.286 -10.542 -10.510
-10.510 -10.478 -10.460 -10.400  -1.384  -1.324  -1.303  -1.259
 -1.245  -1.191  -1.036  -0.966  -0.919  -0.885  -0.814  -0.805
 -0.779  -0.759  -0.726  -0.719  -0.696  -0.684  -0.666  -0.648
 -0.645  -0.633  -0.623  -0.611  -0.602  -0.599  -0.547  -0.537
 -0.524  -0.511  -0.481  -0.469  -0.444
 -- Virtual --
 -0.370  -0.251  -0.188  -0.152  -0.135  -0.131  -0.128  -0.120
 -0.116  -0.093  -0.086  -0.075  -0.069  -0.062  -0.057  -0.053
 -0.045  -0.040  -0.034  -0.028  -0.025  -0.015  -0.012  -0.010
 -0.005  -0.000   0.004   0.006   0.012   0.017   0.021   0.025
  0.032   0.033   0.036   0.046   0.051   0.055   0.063   0.064
  0.078   0.082   0.085   0.086   0.097   0.102   0.110   0.118
  0.132   0.137   0.142   0.150   0.157   0.159   0.171   0.173
  0.174   0.177   0.181   0.192   0.195   0.199   0.205   0.209
  0.216   0.225   0.229   0.233   0.241   0.244   0.257   0.269
  0.273   0.283   0.293   0.311   0.344   0.348   0.356   0.371
  0.375   0.384   0.399   0.414   0.429   0.443   0.447   0.472
  0.482   0.509   0.515   0.526   0.536   0.544   0.563   0.568
  0.578   0.585   0.614   0.632   0.682   0.689   0.697   0.727
  0.753   0.776   0.799   0.811   0.847   0.882   0.892   0.915
  0.921   0.937   0.956   0.968   0.976   0.986   0.987   1.003
  1.018   1.019   1.034   1.043   1.053   1.069   1.072   1.082
  1.087   1.116   1.140   1.171   1.193   1.226   1.247   1.264
  1.284   1.292   1.297   1.324   1.342   1.343   1.369   1.395
  1.407   1.423   1.439   1.464   1.483   1.487   1.493   1.516
  1.528   1.543   1.559   1.578   1.587   1.596   1.628   1.655
  1.663   1.737   1.751   1.769   1.774   1.795   1.829   1.857
  1.871   1.904   1.922   1.939   1.954   1.982   2.000   2.030
  2.073   2.144   2.282   2.309   2.329   2.367   2.369   2.385
  2.409   2.430   2.443   2.458   2.507   2.559   2.601   2.612
  2.629   2.665   2.675   2.681   2.694   2.712   2.725   2.765
  2.787   2.797   2.821   2.846   2.872   2.918   2.936   2.946
  2.954   2.975   2.991   3.013   3.019   3.066   3.115   3.136
  3.153   3.201   3.216   3.229   3.285   3.355   3.418   3.502
  3.550   3.588   3.609   3.629   3.690   3.726   3.765   3.849
  3.858   3.887   3.905   3.911   4.058   4.062   4.735   4.808
  4.837   4.893   4.902   4.929   4.936   4.990   5.133   5.183
  5.217   5.239   5.388   5.472   5.491   5.576   5.615   5.695
 23.476  23.562  23.645  23.668  23.673  23.698  49.653  49.693
 49.727  49.774  49.781  49.885
 --------------------------------------------------------------

          Ground-State Mulliken Net Atomic Charges

     Atom                 Charge (a.u.)
  ----------------------------------------
      1 O                    -0.056108
      2 C                     0.062985
      3 O                    -0.136881
      4 C                     0.350188
      5 O                    -0.147000
      6 C                     0.103474
      7 O                    -0.054419
      8 C                    -0.291062
      9 C                    -0.186897
     10 C                    -0.321051
     11 O                    -0.232716
     12 O                    -0.060585
     13 H                     0.252996
     14 H                     0.176024
     15 H                     0.220557
     16 H                     0.284143
     17 H                     0.318119
     18 H                     0.366056
     19 H                     0.352178
  ----------------------------------------
  Sum of atomic charges =     1.000000

 -----------------------------------------------------------------
                    Cartesian Multipole Moments
 -----------------------------------------------------------------
    Charge (ESU x 10^10)
                 4.8032
    Dipole Moment (Debye)
         X       2.0426      Y       5.3407      Z      -0.8836
       Tot       5.7859
    Quadrupole Moments (Debye-Ang)
        XX     -57.6412     XY      -1.4856     YY     -51.9118
        XZ       1.1253     YZ      -2.6172     ZZ     -63.0388
    Octopole Moments (Debye-Ang^2)
       XXX      73.3111    XXY      43.3459    XYY      12.4414
       YYY      30.3168    XXZ     -13.2222    XYZ       1.1492
       YYZ       9.6291    XZZ      -1.1321    YZZ      -0.7652
       ZZZ     -11.0810
    Hexadecapole Moments (Debye-Ang^3)
      XXXX   -1543.0655   XXXY      90.2005   XXYY    -365.6331
      XYYY    -101.2315   YYYY    -514.0761   XXXZ      13.9201
      XXYZ       8.0297   XYYZ      13.5401   YYYZ     -23.0267
      XXZZ    -316.3725   XYZZ     -10.2555   YYZZ    -137.2916
      XZZZ     -36.1389   YZZZ     -18.0092   ZZZZ    -167.0856
 -----------------------------------------------------------------
 Calculating analytic gradient of the SCF energy
 Gradient of SCF Energy
            1           2           3           4           5           6
    1   0.0007494   0.0001175  -0.0005893  -0.0011890   0.0003670   0.0011280
    2  -0.0004363  -0.0001662  -0.0010266   0.0016863  -0.0000395  -0.0019715
    3   0.0002633  -0.0002258   0.0000953   0.0007292  -0.0001250  -0.0011948
            7           8           9          10          11          12
    1  -0.0005527  -0.0024533   0.0028678  -0.0009046   0.0000391   0.0001436
    2   0.0010692   0.0018771  -0.0008208   0.0001951  -0.0011597   0.0008568
    3   0.0003619   0.0003745   0.0004760  -0.0004058   0.0006281  -0.0005280
           13          14          15          16          17          18
    1  -0.0005505   0.0000740   0.0000489   0.0001705  -0.0003007   0.0005881
    2  -0.0002489   0.0000642  -0.0002286   0.0007932  -0.0002790  -0.0000553
    3  -0.0001809  -0.0001379  -0.0002680  -0.0000957   0.0004641  -0.0000238
           19
    1   0.0002464
    2  -0.0001094
    3  -0.0002067
 Max gradient component =       2.868E-03
 RMS gradient           =       8.388E-04
 Gradient time:  CPU 132.12 s  wall 132.77 s
 Geometry Optimization Parameters
   NAtoms,    NIC,     NZ,  NCons,   NDum,   NFix, NCnnct, MaxDiis
       19     133       0       0       0       0       0       0

 Cartesian Hessian Update
 Hessian Updated using BFGS Update


** GEOMETRY OPTIMIZATION IN DELOCALIZED INTERNAL COORDINATES **
   Searching for a Minimum

   Optimization Cycle:  18

                       Coordinates (Angstroms)
     ATOM                X               Y               Z
      1  O        -0.7115930901   -1.2780771097   -0.6227471999
      2  C        -1.9284725986   -1.0234559425   -0.0309526622
      3  O        -2.7486168782   -1.8390782596    0.2079177696
      4  C        -1.9755474624    0.4952347102    0.2316757942
      5  O        -2.8247601795    1.1983005855    0.6883415211
      6  C        -0.6501261192    0.9961879521   -0.2977469728
      7  O        -0.3159258071    2.2270609564   -0.3117796577
      8  C         0.1314984971   -0.1179523515   -0.7269900365
      9  C         1.4945190633   -0.4265232583    0.2627685244
     10  C         2.5800762110    0.5909385373   -0.0679955164
     11  O         3.4464234008    0.5550033075    1.0434010229
     12  O         1.8878503019   -1.6828097755   -0.0714420262
     13  H         1.1527017126   -0.3336630113    1.2969889388
     14  H         2.1499334584    1.5893959750   -0.2180231483
     15  H         3.0706875148    0.2715560750   -0.9968908511
     16  H         4.1276842000    1.2330833795    0.9604046838
     17  H         1.4553710543   -2.3642626957    0.4620375312
     18  H         0.5793080370   -0.0499295490   -1.7216523315
     19  H        -1.0146042843    2.7996560182    0.0767129664
   Point Group: c1    Number of degrees of freedom:    51


   Energy is   -684.027474854

 Hessian Updated using BFGS Update

 51 Hessian modes will be used to form the next step
  Hessian Eigenvalues:
     0.000749    0.004085    0.005029    0.005720    0.010433    0.016155
     0.017934    0.019322    0.033237    0.038919    0.044989    0.047531
     0.051492    0.051964    0.058173    0.061508    0.075461    0.081186
     0.116094    0.132331    0.144920    0.159993    0.161510    0.163308
     0.166809    0.198017    0.198631    0.226093    0.229374    0.238707
     0.251712    0.256927    0.268946    0.286096    0.300264    0.320438
     0.324581    0.326938    0.330981    0.362930    0.391327    0.435466
     0.447111    0.458766    0.491490    0.517553    0.521519    0.546663
     0.903712    0.950716    0.996480

 Minimum Search - Taking Simple RFO Step
 Searching for Lamda that Minimizes Along All modes
 Value Taken    Lamda =  -0.00015772
 Step Taken.  Stepsize is  0.268483

                             Maximum     Tolerance    Cnvgd?
         Gradient           0.001417      0.000300      NO
         Displacement       0.112449      0.001200      NO
         Energy change     -0.000111      0.000001      NO


 New Cartesian Coordinates Obtained by Inverse Iteration

 Displacement from previous Coordinates is:  0.193614
 ----------------------------------------------------------------
             Standard Nuclear Orientation (Angstroms)
    I     Atom           X                Y                Z
 ----------------------------------------------------------------
    1      O      -0.7132008496    -1.2762934997    -0.6250942522
    2      C      -1.9287357383    -1.0230665139    -0.0361881188
    3      O      -2.7508586793    -1.8380367969     0.2004709701
    4      C      -1.9764326046     0.4926907602     0.2310462847
    5      O      -2.8261179283     1.1966140157     0.6861597556
    6      C      -0.6502408480     0.9967114403    -0.2942161400
    7      O      -0.3199374540     2.2269000324    -0.3036193005
    8      C       0.1346154508    -0.1180150605    -0.7257687330
    9      C       1.4890079049    -0.4233935463     0.2584428308
   10      C       2.5737012439     0.5994274940    -0.0654155595
   11      O       3.4151854208     0.5879501052     1.0650724845
   12      O       1.8891640442    -1.6798937784    -0.0726170123
   13      H       1.1484066450    -0.3317337605     1.2932967119
   14      H       2.1405286483     1.5930325881    -0.2400165167
   15      H       3.0840849656     0.2694565418    -0.9794990879
   16      H       4.1667555826     1.1780142718     0.9323963377
   17      H       1.4795414742    -2.3603268202     0.4792692202
   18      H       0.5720812593    -0.0459684875    -1.7249693057
   19      H      -1.0211415056     2.7965965580     0.0852777809
 ----------------------------------------------------------------
 Molecular Point Group                 C1    NOp =  1
 Largest Abelian Subgroup              C1    NOp =  1
 Nuclear Repulsion Energy =   735.6220015963 hartrees
 There are       45 alpha and       45 beta electrons
 Applying Cartesian multipole field
    Component          Value
    ---------          -----
     (2,0,0)        1.00000E-11
     (0,2,0)        2.00000E-11
     (0,0,2)       -3.00000E-11
 Nucleus-field energy     =     0.0000000216 hartrees
 Requested basis set is 6-311++G(d,p)
 There are 107 shells and 313 basis functions
 A cutoff of  1.0D-11 yielded   4925 shell pairs
 There are     42531 function pairs (     45668 Cartesian)
 Smallest overlap matrix eigenvalue = 4.44E-06
 Guess MOs from SCF MO coefficient file
 Reading MOs from coefficient file
 Reading MOs from coefficient file
 A restricted hybrid HF-DFT SCF calculation will be
 performed using Pulay DIIS extrapolation
 Exchange:     0.2000 Hartree-Fock + 0.0800 Slater + 0.7200 B88
 Correlation:  0.1900 VWN1RPA + 0.8100 LYP
 Using SG-1 standard quadrature grid
 SCF converges when DIIS error is below 1.0E-08
 Geometry optimization detected.  Setting ReadMinima to 0
 Setting SaveMinima to 0
 ---------------------------------------
  Cycle       Energy         DIIS Error
 ---------------------------------------
    1    -684.0248102703      5.36E-04
    2    -684.0274032912      1.38E-04
    3    -684.0268653802      2.51E-04
    4    -684.0275842255      5.49E-05
    5    -684.0276108930      2.54E-05
    6    -684.0276165670      3.76E-06
    7    -684.0276165000      2.42E-06
    8    -684.0276165008      9.99E-07
    9    -684.0276164618      2.23E-07
   10    -684.0276165083      7.83E-08
   11    -684.0276164898      4.27E-08
   12    -684.0276164941      1.90E-08
   13    -684.0276164937      7.84E-09 Convergence criterion met
 ---------------------------------------
 SCF time:  CPU 360.21 s  wall 362.33 s
 SCF   energy in the final basis set = -684.0276164937
 Total energy in the final basis set = -684.0276164937

 --------------------------------------------------------------

                    Orbital Energies (a.u.)
 --------------------------------------------------------------

 Alpha MOs
 -- Occupied --
-19.463 -19.383 -19.380 -19.340 -19.323 -19.284 -10.544 -10.510
-10.510 -10.478 -10.458 -10.399  -1.386  -1.325  -1.304  -1.258
 -1.244  -1.189  -1.037  -0.967  -0.919  -0.886  -0.816  -0.805
 -0.779  -0.759  -0.725  -0.720  -0.697  -0.684  -0.666  -0.649
 -0.645  -0.634  -0.622  -0.611  -0.602  -0.599  -0.546  -0.538
 -0.523  -0.510  -0.481  -0.469  -0.443
 -- Virtual --
 -0.371  -0.252  -0.188  -0.151  -0.135  -0.131  -0.128  -0.120
 -0.115  -0.093  -0.086  -0.075  -0.068  -0.061  -0.056  -0.053
 -0.044  -0.040  -0.034  -0.028  -0.025  -0.015  -0.012  -0.010
 -0.005   0.000   0.004   0.006   0.012   0.018   0.021   0.025
  0.032   0.033   0.037   0.047   0.052   0.055   0.063   0.064
  0.078   0.082   0.085   0.086   0.099   0.102   0.110   0.119
  0.131   0.137   0.141   0.151   0.158   0.159   0.171   0.173
  0.174   0.177   0.181   0.194   0.195   0.197   0.204   0.209
  0.215   0.225   0.231   0.232   0.241   0.245   0.258   0.269
  0.275   0.283   0.296   0.311   0.344   0.348   0.356   0.370
  0.375   0.383   0.400   0.418   0.430   0.444   0.448   0.475
  0.481   0.508   0.514   0.525   0.537   0.543   0.561   0.567
  0.576   0.586   0.612   0.631   0.681   0.688   0.696   0.727
  0.753   0.775   0.798   0.809   0.846   0.883   0.892   0.916
  0.920   0.935   0.957   0.968   0.978   0.984   0.986   1.002
  1.018   1.021   1.034   1.044   1.053   1.066   1.073   1.083
  1.095   1.120   1.143   1.175   1.190   1.227   1.241   1.268
  1.285   1.292   1.297   1.326   1.342   1.345   1.368   1.394
  1.408   1.426   1.438   1.463   1.483   1.486   1.491   1.518
  1.527   1.542   1.560   1.580   1.587   1.597   1.628   1.656
  1.663   1.736   1.750   1.771   1.776   1.794   1.831   1.857
  1.872   1.903   1.923   1.939   1.953   1.980   1.999   2.028
  2.073   2.148   2.282   2.310   2.333   2.365   2.370   2.383
  2.409   2.426   2.450   2.459   2.507   2.558   2.600   2.613
  2.628   2.664   2.672   2.681   2.692   2.714   2.724   2.764
  2.788   2.795   2.822   2.846   2.871   2.919   2.941   2.946
  2.952   2.975   2.993   3.011   3.023   3.068   3.106   3.134
  3.160   3.201   3.216   3.229   3.284   3.353   3.418   3.502
  3.552   3.591   3.609   3.633   3.695   3.722   3.764   3.851
  3.862   3.890   3.907   3.914   4.058   4.062   4.733   4.808
  4.838   4.893   4.907   4.930   4.935   4.989   5.132   5.182
  5.217   5.241   5.387   5.472   5.491   5.581   5.615   5.697
 23.478  23.561  23.645  23.668  23.673  23.693  49.651  49.693
 49.729  49.775  49.780  49.885
 --------------------------------------------------------------

          Ground-State Mulliken Net Atomic Charges

     Atom                 Charge (a.u.)
  ----------------------------------------
      1 O                    -0.050259
      2 C                     0.065340
      3 O                    -0.137267
      4 C                     0.351695
      5 O                    -0.146235
      6 C                     0.104452
      7 O                    -0.048490
      8 C                    -0.291497
      9 C                    -0.212663
     10 C                    -0.305540
     11 O                    -0.238717
     12 O                    -0.064872
     13 H                     0.256458
     14 H                     0.177648
     15 H                     0.219124
     16 H                     0.286161
     17 H                     0.317588
     18 H                     0.364659
     19 H                     0.352416
  ----------------------------------------
  Sum of atomic charges =     1.000000

 -----------------------------------------------------------------
                    Cartesian Multipole Moments
 -----------------------------------------------------------------
    Charge (ESU x 10^10)
                 4.8032
    Dipole Moment (Debye)
         X       2.0677      Y       5.2407      Z      -0.9738
       Tot       5.7174
    Quadrupole Moments (Debye-Ang)
        XX     -56.6533     XY      -2.2647     YY     -52.3033
        XZ       0.8286     YZ      -3.0163     ZZ     -63.2198
    Octopole Moments (Debye-Ang^2)
       XXX      80.4244    XXY      41.1809    XYY      11.1477
       YYY      29.3032    XXZ     -13.7455    XYZ      -0.1883
       YYZ       9.2556    XZZ      -1.8172    YZZ      -1.4602
       ZZZ     -11.7152
    Hexadecapole Moments (Debye-Ang^3)
      XXXX   -1500.6407   XXXY      81.9790   XXYY    -369.4235
      XYYY    -106.4545   YYYY    -515.8069   XXXZ      12.4062
      XXYZ       3.4856   XYYZ      11.2667   YYYZ     -25.5662
      XXZZ    -318.0148   XYZZ     -12.6429   YYZZ    -137.8781
      XZZZ     -38.4569   YZZZ     -19.9921   ZZZZ    -168.4082
 -----------------------------------------------------------------
 Calculating analytic gradient of the SCF energy
 Gradient of SCF Energy
            1           2           3           4           5           6
    1  -0.0001085   0.0010572  -0.0007188  -0.0003879   0.0000723   0.0005238
    2  -0.0000140   0.0004408  -0.0011016   0.0008175   0.0002326  -0.0015099
    3   0.0006919  -0.0008934   0.0002471   0.0005396  -0.0000394  -0.0010652
            7           8           9          10          11          12
    1  -0.0007050  -0.0017826   0.0026222  -0.0006926  -0.0001175  -0.0001401
    2   0.0008674   0.0014570  -0.0015356   0.0004371  -0.0010039   0.0010971
    3   0.0004601   0.0005197   0.0002339  -0.0002610   0.0003750  -0.0002650
           13          14          15          16          17          18
    1  -0.0006388   0.0001006   0.0000414   0.0002455  -0.0000455   0.0003409
    2  -0.0002602   0.0000917  -0.0002183   0.0007197  -0.0002430  -0.0000555
    3  -0.0002417  -0.0001268  -0.0003262   0.0000088   0.0004970  -0.0001006
           19
    1   0.0003334
    2  -0.0002189
    3  -0.0002538
 Max gradient component =       2.622E-03
 RMS gradient           =       7.343E-04
 Gradient time:  CPU 133.28 s  wall 133.97 s
 Geometry Optimization Parameters
   NAtoms,    NIC,     NZ,  NCons,   NDum,   NFix, NCnnct, MaxDiis
       19     133       0       0       0       0       0       0

 Cartesian Hessian Update
 Hessian Updated using BFGS Update


** GEOMETRY OPTIMIZATION IN DELOCALIZED INTERNAL COORDINATES **
   Searching for a Minimum

   Optimization Cycle:  19

                       Coordinates (Angstroms)
     ATOM                X               Y               Z
      1  O        -0.7132008496   -1.2762934997   -0.6250942522
      2  C        -1.9287357383   -1.0230665139   -0.0361881188
      3  O        -2.7508586793   -1.8380367969    0.2004709701
      4  C        -1.9764326046    0.4926907602    0.2310462847
      5  O        -2.8261179283    1.1966140157    0.6861597556
      6  C        -0.6502408480    0.9967114403   -0.2942161400
      7  O        -0.3199374540    2.2269000324   -0.3036193005
      8  C         0.1346154508   -0.1180150605   -0.7257687330
      9  C         1.4890079049   -0.4233935463    0.2584428308
     10  C         2.5737012439    0.5994274940   -0.0654155595
     11  O         3.4151854208    0.5879501052    1.0650724845
     12  O         1.8891640442   -1.6798937784   -0.0726170123
     13  H         1.1484066450   -0.3317337605    1.2932967119
     14  H         2.1405286483    1.5930325881   -0.2400165167
     15  H         3.0840849656    0.2694565418   -0.9794990879
     16  H         4.1667555826    1.1780142718    0.9323963377
     17  H         1.4795414742   -2.3603268202    0.4792692202
     18  H         0.5720812593   -0.0459684875   -1.7249693057
     19  H        -1.0211415056    2.7965965580    0.0852777809
   Point Group: c1    Number of degrees of freedom:    51


   Energy is   -684.027616494

 Hessian Updated using BFGS Update

 51 Hessian modes will be used to form the next step
  Hessian Eigenvalues:
     0.000125    0.003559    0.004849    0.008043    0.010450    0.015915
     0.017943    0.019274    0.033775    0.038857    0.045492    0.047300
     0.051133    0.051686    0.058173    0.061236    0.072460    0.080228
     0.116274    0.129541    0.144636    0.153435    0.161333    0.166252
     0.168480    0.198564    0.203864    0.205982    0.226993    0.237911
     0.251503    0.255186    0.264380    0.284824    0.306928    0.320479
     0.324682    0.326257    0.329024    0.372398    0.391250    0.435616
     0.456004    0.456472    0.491504    0.510684    0.537246    0.566761
     0.910862    0.952525    0.979032

 Minimum Search - Taking Simple RFO Step
 Searching for Lamda that Minimizes Along All modes
 Value Taken    Lamda =  -0.00044934
 Calculated Step too Large.  Step scaled by  0.381517
 Step Taken.  Stepsize is  0.300000

                             Maximum     Tolerance    Cnvgd?
         Gradient           0.001080      0.000300      NO
         Displacement       0.128454      0.001200      NO
         Energy change     -0.000142      0.000001      NO


 New Cartesian Coordinates Obtained by Inverse Iteration

 Displacement from previous Coordinates is:  0.229153
 ----------------------------------------------------------------
             Standard Nuclear Orientation (Angstroms)
    I     Atom           X                Y                Z
 ----------------------------------------------------------------
    1      O      -0.7119419404    -1.2738641165    -0.6319422152
    2      C      -1.9256094628    -1.0255516103    -0.0421575202
    3      O      -2.7481445155    -1.8414625840     0.1912911336
    4      C      -1.9767026435     0.4870983696     0.2310820198
    5      O      -2.8275624985     1.1891949281     0.6871200297
    6      C      -0.6506626200     0.9974580289    -0.2901772468
    7      O      -0.3253737579     2.2272432485    -0.2926959314
    8      C       0.1386595778    -0.1157185513    -0.7263868485
    9      C       1.4827434986    -0.4150234395     0.2556860914
   10      C       2.5682879403     0.6091954097    -0.0664187196
   11      O       3.3817807357     0.6300610603     1.0838485188
   12      O       1.8881408163    -1.6738425145    -0.0671440971
   13      H       1.1447660579    -0.3187713550     1.2911158622
   14      H       2.1339867150     1.5964688091    -0.2737559159
   15      H       3.0989287599     0.2616302355    -0.9617431190
   16      H       4.2040237797     1.1024687176     0.9079446435
   17      H       1.4926530010    -2.3508523692     0.4984391143
   18      H       0.5675902928    -0.0377581735    -1.7289240975
   19      H      -1.0291567042     2.7926914502     0.0988466478
 ----------------------------------------------------------------
 Molecular Point Group                 C1    NOp =  1
 Largest Abelian Subgroup              C1    NOp =  1
 Nuclear Repulsion Energy =   736.1502765087 hartrees
 There are       45 alpha and       45 beta electrons
 Applying Cartesian multipole field
    Component          Value
    ---------          -----
     (2,0,0)        1.00000E-11
     (0,2,0)        2.00000E-11
     (0,0,2)       -3.00000E-11
 Nucleus-field energy     =     0.0000000216 hartrees
 Requested basis set is 6-311++G(d,p)
 There are 107 shells and 313 basis functions
 A cutoff of  1.0D-11 yielded   4927 shell pairs
 There are     42555 function pairs (     45696 Cartesian)
 Smallest overlap matrix eigenvalue = 4.43E-06
 Guess MOs from SCF MO coefficient file
 Reading MOs from coefficient file
 Reading MOs from coefficient file
 A restricted hybrid HF-DFT SCF calculation will be
 performed using Pulay DIIS extrapolation
 Exchange:     0.2000 Hartree-Fock + 0.0800 Slater + 0.7200 B88
 Correlation:  0.1900 VWN1RPA + 0.8100 LYP
 Using SG-1 standard quadrature grid
 SCF converges when DIIS error is below 1.0E-08
 Geometry optimization detected.  Setting ReadMinima to 0
 Setting SaveMinima to 0
 ---------------------------------------
  Cycle       Energy         DIIS Error
 ---------------------------------------
    1    -684.0230855151      6.18E-04
    2    -684.0274949589      1.55E-04
    3    -684.0269027855      2.71E-04
    4    -684.0277203466      6.39E-05
    5    -684.0277565591      2.95E-05
    6    -684.0277641677      4.48E-06
    7    -684.0277643623      2.89E-06
    8    -684.0277644384      1.12E-06
    9    -684.0277643908      2.48E-07
   10    -684.0277644710      1.28E-07
   11    -684.0277644487      5.86E-08
   12    -684.0277644426      2.29E-08
   13    -684.0277644422      1.28E-08
   14    -684.0277644423      3.60E-09 Convergence criterion met
 ---------------------------------------
 SCF time:  CPU 379.52 s  wall 381.55 s
 SCF   energy in the final basis set = -684.0277644423
 Total energy in the final basis set = -684.0277644423

 --------------------------------------------------------------

                    Orbital Energies (a.u.)
 --------------------------------------------------------------

 Alpha MOs
 -- Occupied --
-19.465 -19.384 -19.380 -19.339 -19.323 -19.283 -10.546 -10.511
-10.510 -10.478 -10.457 -10.398  -1.388  -1.326  -1.304  -1.256
 -1.244  -1.189  -1.038  -0.967  -0.918  -0.887  -0.817  -0.804
 -0.780  -0.759  -0.725  -0.721  -0.698  -0.683  -0.666  -0.650
 -0.645  -0.635  -0.622  -0.611  -0.601  -0.599  -0.545  -0.538
 -0.522  -0.509  -0.480  -0.469  -0.442
 -- Virtual --
 -0.372  -0.252  -0.189  -0.151  -0.134  -0.130  -0.128  -0.120
 -0.115  -0.093  -0.087  -0.075  -0.068  -0.060  -0.056  -0.052
 -0.044  -0.040  -0.034  -0.027  -0.025  -0.015  -0.012  -0.011
 -0.005   0.001   0.003   0.006   0.013   0.018   0.022   0.025
  0.031   0.032   0.037   0.047   0.052   0.056   0.063   0.064
  0.077   0.082   0.085   0.086   0.100   0.102   0.110   0.120
  0.130   0.137   0.141   0.152   0.159   0.160   0.170   0.173
  0.174   0.178   0.182   0.193   0.195   0.198   0.204   0.210
  0.215   0.225   0.231   0.233   0.241   0.248   0.259   0.269
  0.276   0.284   0.297   0.311   0.344   0.348   0.357   0.370
  0.375   0.383   0.401   0.420   0.432   0.444   0.450   0.474
  0.483   0.505   0.513   0.525   0.537   0.541   0.556   0.566
  0.573   0.587   0.609   0.630   0.682   0.688   0.695   0.727
  0.753   0.774   0.798   0.807   0.846   0.884   0.891   0.917
  0.920   0.934   0.958   0.967   0.979   0.982   0.986   1.001
  1.017   1.024   1.033   1.043   1.053   1.063   1.072   1.083
  1.101   1.122   1.143   1.177   1.190   1.228   1.241   1.272
  1.287   1.292   1.297   1.329   1.342   1.347   1.367   1.394
  1.410   1.428   1.438   1.462   1.481   1.484   1.492   1.521
  1.526   1.540   1.560   1.580   1.586   1.598   1.627   1.659
  1.663   1.735   1.750   1.771   1.781   1.794   1.833   1.858
  1.871   1.903   1.925   1.940   1.951   1.978   1.999   2.025
  2.072   2.150   2.282   2.312   2.336   2.362   2.370   2.380
  2.409   2.426   2.457   2.460   2.506   2.557   2.600   2.614
  2.627   2.664   2.669   2.681   2.689   2.716   2.724   2.765
  2.788   2.793   2.823   2.846   2.871   2.918   2.937   2.949
  2.956   2.976   2.994   3.009   3.030   3.070   3.095   3.134
  3.166   3.202   3.215   3.229   3.284   3.352   3.418   3.502
  3.554   3.594   3.608   3.638   3.699   3.715   3.764   3.852
  3.865   3.894   3.909   3.917   4.057   4.060   4.733   4.807
  4.838   4.892   4.912   4.932   4.935   4.989   5.132   5.182
  5.219   5.242   5.386   5.472   5.491   5.586   5.615   5.698
 23.479  23.560  23.644  23.668  23.674  23.689  49.650  49.694
 49.731  49.775  49.779  49.885
 --------------------------------------------------------------

          Ground-State Mulliken Net Atomic Charges

     Atom                 Charge (a.u.)
  ----------------------------------------
      1 O                    -0.045987
      2 C                     0.063516
      3 O                    -0.137361
      4 C                     0.354438
      5 O                    -0.145806
      6 C                     0.097179
      7 O                    -0.042838
      8 C                    -0.283076
      9 C                    -0.216757
     10 C                    -0.311027
     11 O                    -0.243565
     12 O                    -0.070022
     13 H                     0.260701
     14 H                     0.179997
     15 H                     0.218232
     16 H                     0.288868
     17 H                     0.317083
     18 H                     0.363925
     19 H                     0.352500
  ----------------------------------------
  Sum of atomic charges =     1.000000

 -----------------------------------------------------------------
                    Cartesian Multipole Moments
 -----------------------------------------------------------------
    Charge (ESU x 10^10)
                 4.8032
    Dipole Moment (Debye)
         X       2.1106      Y       5.0996      Z      -1.0473
       Tot       5.6175
    Quadrupole Moments (Debye-Ang)
        XX     -55.5574     XY      -3.2271     YY     -52.8810
        XZ       0.5505     YZ      -3.4211     ZZ     -63.3582
    Octopole Moments (Debye-Ang^2)
       XXX      87.8418    XXY      38.0113    XYY       9.1309
       YYY      28.1538    XXZ     -14.1034    XYZ      -1.6601
       YYZ       8.8061    XZZ      -2.3155    YZZ      -2.1702
       ZZZ     -12.2585
    Hexadecapole Moments (Debye-Ang^3)
      XXXX   -1453.6163   XXXY      68.1491   XXYY    -375.3081
      XYYY    -113.0119   YYYY    -518.6651   XXXZ      11.9908
      XXYZ      -1.7358   XYYZ       8.3636   YYYZ     -28.0524
      XXZZ    -318.7650   XYZZ     -15.4115   YYZZ    -138.5500
      XZZZ     -40.2917   YZZZ     -22.0780   ZZZZ    -169.8322
 -----------------------------------------------------------------
 Calculating analytic gradient of the SCF energy
 Gradient of SCF Energy
            1           2           3           4           5           6
    1  -0.0008511   0.0018279  -0.0007825   0.0000062  -0.0000698   0.0002320
    2   0.0003555   0.0007247  -0.0009727   0.0000120   0.0003848  -0.0008279
    3   0.0009315  -0.0011036   0.0002714   0.0002020   0.0000391  -0.0008125
            7           8           9          10          11          12
    1  -0.0007129  -0.0008388   0.0023319  -0.0002886  -0.0006815  -0.0002878
    2   0.0003708   0.0009947  -0.0016078   0.0005983  -0.0011035   0.0012115
    3   0.0003936   0.0006363   0.0002098  -0.0001064   0.0004849  -0.0000399
           13          14          15          16          17          18
    1  -0.0005771  -0.0000180  -0.0000830   0.0003314   0.0000790   0.0000885
    2  -0.0001924   0.0001665  -0.0002850   0.0005869  -0.0001558  -0.0000345
    3  -0.0002487  -0.0001771  -0.0004951  -0.0002040   0.0003772  -0.0001644
           19
    1   0.0002941
    2  -0.0002262
    3  -0.0001944
 Max gradient component =       2.332E-03
 RMS gradient           =       6.834E-04
 Gradient time:  CPU 132.70 s  wall 133.53 s
 Geometry Optimization Parameters
   NAtoms,    NIC,     NZ,  NCons,   NDum,   NFix, NCnnct, MaxDiis
       19     133       0       0       0       0       0       0

 Cartesian Hessian Update
 Hessian Updated using BFGS Update


** GEOMETRY OPTIMIZATION IN DELOCALIZED INTERNAL COORDINATES **
   Searching for a Minimum

   Optimization Cycle:  20

                       Coordinates (Angstroms)
     ATOM                X               Y               Z
      1  O        -0.7119419404   -1.2738641165   -0.6319422152
      2  C        -1.9256094628   -1.0255516103   -0.0421575202
      3  O        -2.7481445155   -1.8414625840    0.1912911336
      4  C        -1.9767026435    0.4870983696    0.2310820198
      5  O        -2.8275624985    1.1891949281    0.6871200297
      6  C        -0.6506626200    0.9974580289   -0.2901772468
      7  O        -0.3253737579    2.2272432485   -0.2926959314
      8  C         0.1386595778   -0.1157185513   -0.7263868485
      9  C         1.4827434986   -0.4150234395    0.2556860914
     10  C         2.5682879403    0.6091954097   -0.0664187196
     11  O         3.3817807357    0.6300610603    1.0838485188
     12  O         1.8881408163   -1.6738425145   -0.0671440971
     13  H         1.1447660579   -0.3187713550    1.2911158622
     14  H         2.1339867150    1.5964688091   -0.2737559159
     15  H         3.0989287599    0.2616302355   -0.9617431190
     16  H         4.2040237797    1.1024687176    0.9079446435
     17  H         1.4926530010   -2.3508523692    0.4984391143
     18  H         0.5675902928   -0.0377581735   -1.7289240975
     19  H        -1.0291567042    2.7926914502    0.0988466478
   Point Group: c1    Number of degrees of freedom:    51


   Energy is   -684.027764442

 Hessian Updated using BFGS Update

 51 Hessian modes will be used to form the next step
  Hessian Eigenvalues:
     0.000457    0.003022    0.004917    0.007934    0.010435    0.015564
     0.017938    0.019185    0.033519    0.038722    0.042531    0.047191
     0.050681    0.051699    0.058171    0.060356    0.069077    0.080272
     0.117084    0.122336    0.143509    0.149839    0.161485    0.166243
     0.168659    0.192208    0.198661    0.204080    0.231473    0.242324
     0.251559    0.254832    0.264093    0.286878    0.307140    0.320504
     0.324877    0.325699    0.328710    0.373820    0.392107    0.435365
     0.454251    0.460044    0.491644    0.506356    0.539096    0.574750
     0.914514    0.952620    0.967698

 Minimum Search - Taking Simple RFO Step
 Searching for Lamda that Minimizes Along All modes
 Value Taken    Lamda =  -0.00024467
 Calculated Step too Large.  Step scaled by  0.685402
 Step Taken.  Stepsize is  0.300000

                             Maximum     Tolerance    Cnvgd?
         Gradient           0.001088      0.000300      NO
         Displacement       0.117799      0.001200      NO
         Energy change     -0.000148      0.000001      NO


 New Cartesian Coordinates Obtained by Inverse Iteration

 Displacement from previous Coordinates is:  0.264595
 ----------------------------------------------------------------
             Standard Nuclear Orientation (Angstroms)
    I     Atom           X                Y                Z
 ----------------------------------------------------------------
    1      O      -0.7103731695    -1.2705910613    -0.6516392975
    2      C      -1.9196521344    -1.0305117156    -0.0521431511
    3      O      -2.7410340886    -1.8484366648     0.1778054007
    4      C      -1.9735257416     0.4775798650     0.2344373896
    5      O      -2.8243753466     1.1737827062     0.6996220477
    6      C      -0.6500681916     0.9976281269    -0.2854070985
    7      O      -0.3276807122     2.2265086296    -0.2750657091
    8      C       0.1427844375    -0.1121363681    -0.7335877213
    9      C       1.4723183623    -0.4029375868     0.2524082905
   10      C       2.5649164276     0.6165614033    -0.0737892151
   11      O       3.3494540721     0.6850771968     1.0942504874
   12      O       1.8792831382    -1.6686563336    -0.0522059184
   13      H       1.1390945372    -0.2925228936     1.2881656632
   14      H       2.1339406082     1.5947169437    -0.3260457765
   15      H       3.1183816568     0.2420689525    -0.9427847618
   16      H       4.2280166186     1.0275271784     0.8954064676
   17      H       1.4908044411    -2.3371112985     0.5274050095
   18      H       0.5659257357    -0.0246234120    -1.7375599979
   19      H      -1.0318036189     2.7867418755     0.1247562410
 ----------------------------------------------------------------
 Molecular Point Group                 C1    NOp =  1
 Largest Abelian Subgroup              C1    NOp =  1
 Nuclear Repulsion Energy =   736.7688964524 hartrees
 There are       45 alpha and       45 beta electrons
 Applying Cartesian multipole field
    Component          Value
    ---------          -----
     (2,0,0)        1.00000E-11
     (0,2,0)        2.00000E-11
     (0,0,2)       -3.00000E-11
 Nucleus-field energy     =     0.0000000214 hartrees
 Requested basis set is 6-311++G(d,p)
 There are 107 shells and 313 basis functions
 A cutoff of  1.0D-11 yielded   4930 shell pairs
 There are     42566 function pairs (     45707 Cartesian)
 Smallest overlap matrix eigenvalue = 4.47E-06
 Guess MOs from SCF MO coefficient file
 Reading MOs from coefficient file
 Reading MOs from coefficient file
 A restricted hybrid HF-DFT SCF calculation will be
 performed using Pulay DIIS extrapolation
 Exchange:     0.2000 Hartree-Fock + 0.0800 Slater + 0.7200 B88
 Correlation:  0.1900 VWN1RPA + 0.8100 LYP
 Using SG-1 standard quadrature grid
 SCF converges when DIIS error is below 1.0E-08
 Geometry optimization detected.  Setting ReadMinima to 0
 Setting SaveMinima to 0
 ---------------------------------------
  Cycle       Energy         DIIS Error
 ---------------------------------------
    1    -684.0235587370      7.06E-04
    2    -684.0276222260      1.59E-04
    3    -684.0268375203      3.02E-04
    4    -684.0278899996      5.72E-05
    5    -684.0279178040      2.76E-05
    6    -684.0279248150      5.14E-06
    7    -684.0279249808      3.17E-06
    8    -684.0279250189      1.14E-06
    9    -684.0279249645      2.63E-07
   10    -684.0279250208      1.64E-07
   11    -684.0279250025      6.63E-08
   12    -684.0279249618      2.86E-08
   13    -684.0279249617      1.33E-08
   14    -684.0279249627      3.66E-09 Convergence criterion met
 ---------------------------------------
 SCF time:  CPU 381.70 s  wall 384.20 s
 SCF   energy in the final basis set = -684.0279249627
 Total energy in the final basis set = -684.0279249627

 --------------------------------------------------------------

                    Orbital Energies (a.u.)
 --------------------------------------------------------------

 Alpha MOs
 -- Occupied --
-19.466 -19.384 -19.380 -19.337 -19.323 -19.283 -10.547 -10.511
-10.510 -10.479 -10.456 -10.398  -1.390  -1.326  -1.305  -1.255
 -1.243  -1.189  -1.039  -0.968  -0.918  -0.888  -0.817  -0.805
 -0.781  -0.758  -0.724  -0.721  -0.698  -0.683  -0.666  -0.650
 -0.645  -0.637  -0.622  -0.611  -0.601  -0.598  -0.544  -0.538
 -0.522  -0.509  -0.480  -0.469  -0.443
 -- Virtual --
 -0.372  -0.252  -0.189  -0.151  -0.135  -0.129  -0.128  -0.120
 -0.115  -0.093  -0.088  -0.076  -0.068  -0.059  -0.056  -0.052
 -0.044  -0.040  -0.034  -0.027  -0.025  -0.016  -0.012  -0.011
 -0.005   0.001   0.003   0.007   0.013   0.017   0.024   0.025
  0.031   0.032   0.038   0.047   0.053   0.057   0.063   0.064
  0.076   0.081   0.085   0.085   0.100   0.102   0.110   0.120
  0.128   0.137   0.142   0.151   0.159   0.162   0.169   0.173
  0.174   0.178   0.182   0.192   0.195   0.199   0.204   0.209
  0.215   0.224   0.231   0.236   0.241   0.250   0.260   0.267
  0.276   0.283   0.296   0.310   0.344   0.348   0.358   0.370
  0.375   0.384   0.402   0.421   0.434   0.445   0.450   0.470
  0.484   0.502   0.512   0.526   0.537   0.538   0.552   0.565
  0.572   0.590   0.608   0.629   0.684   0.687   0.695   0.726
  0.752   0.773   0.799   0.805   0.845   0.884   0.890   0.916
  0.919   0.932   0.959   0.965   0.981   0.982   0.987   0.999
  1.017   1.026   1.032   1.040   1.054   1.061   1.072   1.083
  1.106   1.122   1.142   1.175   1.192   1.229   1.245   1.275
  1.290   1.294   1.297   1.332   1.343   1.349   1.365   1.394
  1.413   1.427   1.437   1.461   1.476   1.485   1.493   1.525
  1.525   1.540   1.562   1.577   1.588   1.600   1.627   1.662
  1.663   1.737   1.750   1.771   1.785   1.796   1.834   1.859
  1.870   1.902   1.926   1.939   1.947   1.974   1.998   2.023
  2.069   2.148   2.283   2.315   2.340   2.356   2.371   2.379
  2.409   2.429   2.459   2.466   2.503   2.556   2.600   2.615
  2.624   2.660   2.665   2.679   2.686   2.717   2.723   2.765
  2.787   2.792   2.823   2.846   2.874   2.917   2.930   2.951
  2.963   2.979   2.993   3.008   3.036   3.064   3.089   3.134
  3.169   3.203   3.211   3.230   3.283   3.351   3.419   3.503
  3.556   3.597   3.606   3.644   3.703   3.709   3.762   3.853
  3.868   3.897   3.909   3.922   4.052   4.060   4.732   4.807
  4.837   4.892   4.915   4.933   4.937   4.989   5.132   5.181
  5.219   5.241   5.385   5.472   5.490   5.589   5.615   5.699
 23.482  23.557  23.644  23.667  23.675  23.686  49.649  49.694
 49.732  49.774  49.779  49.885
 --------------------------------------------------------------

          Ground-State Mulliken Net Atomic Charges

     Atom                 Charge (a.u.)
  ----------------------------------------
      1 O                    -0.043652
      2 C                     0.057838
      3 O                    -0.137073
      4 C                     0.358613
      5 O                    -0.145641
      6 C                     0.082463
      7 O                    -0.037613
      8 C                    -0.269744
      9 C                    -0.200445
     10 C                    -0.333272
     11 O                    -0.246104
     12 O                    -0.075828
     13 H                     0.264074
     14 H                     0.183016
     15 H                     0.218767
     16 H                     0.291926
     17 H                     0.316531
     18 H                     0.363798
     19 H                     0.352348
  ----------------------------------------
  Sum of atomic charges =     1.000000

 -----------------------------------------------------------------
                    Cartesian Multipole Moments
 -----------------------------------------------------------------
    Charge (ESU x 10^10)
                 4.8032
    Dipole Moment (Debye)
         X       2.1814      Y       4.9456      Z      -1.0673
       Tot       5.5097
    Quadrupole Moments (Debye-Ang)
        XX     -54.5386     XY      -4.2098     YY     -53.5652
        XZ       0.3840     YZ      -3.7962     ZZ     -63.3983
    Octopole Moments (Debye-Ang^2)
       XXX      94.2526    XXY      34.2973    XYY       6.8320
       YYY      27.1810    XXZ     -14.0356    XYZ      -3.0478
       YYZ       8.6418    XZZ      -2.3503    YZZ      -2.7867
       ZZZ     -12.4807
    Hexadecapole Moments (Debye-Ang^3)
      XXXX   -1408.1547   XXXY      49.5665   XXYY    -381.6494
      XYYY    -120.2634   YYYY    -522.5921   XXXZ      13.7887
      XXYZ      -6.9750   XYYZ       5.4458   YYYZ     -30.8815
      XXZZ    -317.8251   XYZZ     -18.4672   YYZZ    -139.1429
      XZZZ     -40.8326   YZZZ     -24.7860   ZZZZ    -171.8186
 -----------------------------------------------------------------
 Calculating analytic gradient of the SCF energy
 Gradient of SCF Energy
            1           2           3           4           5           6
    1  -0.0013752   0.0019566  -0.0005400   0.0001012  -0.0001085   0.0001456
    2   0.0004701   0.0006819  -0.0004248  -0.0008071   0.0003560   0.0003182
    3   0.0008513  -0.0008965   0.0001994  -0.0001568   0.0000956  -0.0002231
            7           8           9          10          11          12
    1  -0.0005089   0.0003347   0.0009411  -0.0000559  -0.0000808  -0.0003898
    2  -0.0003877   0.0001809  -0.0010530   0.0005850  -0.0008999   0.0007463
    3   0.0001620   0.0003739   0.0000118   0.0001212  -0.0000196   0.0001850
           13          14          15          16          17          18
    1  -0.0002735   0.0000054  -0.0001230  -0.0001222   0.0001986  -0.0001989
    2  -0.0000633   0.0001105  -0.0001778   0.0005096  -0.0000153  -0.0000085
    3  -0.0001537  -0.0002132  -0.0003154   0.0000888   0.0001075  -0.0001626
           19
    1   0.0000935
    2  -0.0001211
    3  -0.0000555
 Max gradient component =       1.957E-03
 RMS gradient           =       5.099E-04
 Gradient time:  CPU 132.40 s  wall 132.68 s
 Geometry Optimization Parameters
   NAtoms,    NIC,     NZ,  NCons,   NDum,   NFix, NCnnct, MaxDiis
       19     133       0       0       0       0       0       0

 Cartesian Hessian Update
 Hessian Updated using BFGS Update


** GEOMETRY OPTIMIZATION IN DELOCALIZED INTERNAL COORDINATES **
   Searching for a Minimum

   Optimization Cycle:  21

                       Coordinates (Angstroms)
     ATOM                X               Y               Z
      1  O        -0.7103731695   -1.2705910613   -0.6516392975
      2  C        -1.9196521344   -1.0305117156   -0.0521431511
      3  O        -2.7410340886   -1.8484366648    0.1778054007
      4  C        -1.9735257416    0.4775798650    0.2344373896
      5  O        -2.8243753466    1.1737827062    0.6996220477
      6  C        -0.6500681916    0.9976281269   -0.2854070985
      7  O        -0.3276807122    2.2265086296   -0.2750657091
      8  C         0.1427844375   -0.1121363681   -0.7335877213
      9  C         1.4723183623   -0.4029375868    0.2524082905
     10  C         2.5649164276    0.6165614033   -0.0737892151
     11  O         3.3494540721    0.6850771968    1.0942504874
     12  O         1.8792831382   -1.6686563336   -0.0522059184
     13  H         1.1390945372   -0.2925228936    1.2881656632
     14  H         2.1339406082    1.5947169437   -0.3260457765
     15  H         3.1183816568    0.2420689525   -0.9427847618
     16  H         4.2280166186    1.0275271784    0.8954064676
     17  H         1.4908044411   -2.3371112985    0.5274050095
     18  H         0.5659257357   -0.0246234120   -1.7375599979
     19  H        -1.0318036189    2.7867418755    0.1247562410
   Point Group: c1    Number of degrees of freedom:    51


   Energy is   -684.027924963

 Hessian Updated using BFGS Update

 51 Hessian modes will be used to form the next step
  Hessian Eigenvalues:
     0.000001    0.003972    0.004924    0.007639    0.010543    0.016159
     0.017937    0.019494    0.034393    0.038972    0.045944    0.047676
     0.051508    0.052561    0.058242    0.061858    0.076493    0.089768
     0.116965    0.138395    0.148546    0.160778    0.163126    0.166190
     0.172726    0.198478    0.203319    0.229108    0.240432    0.246791
     0.253658    0.262618    0.285318    0.300768    0.320302    0.320939
     0.324991    0.327570    0.361545    0.378049    0.435044    0.439409
     0.458698    0.461981    0.493684    0.530031    0.557945    0.787250
     0.915335    0.952697    1.783728
**WARNING** Magnitude of eigenvalue   1 too small.  Replaced by     0.000100

 Minimum Search - Taking Simple RFO Step
 Searching for Lamda that Minimizes Along All modes
 Value Taken    Lamda =  -0.00051365
 Calculated Step too Large.  Step scaled by  0.336874
 Step Taken.  Stepsize is  0.300000

                             Maximum     Tolerance    Cnvgd?
         Gradient           0.001227      0.000300      NO
         Displacement       0.119821      0.001200      NO
         Energy change     -0.000161      0.000001      NO


 New Cartesian Coordinates Obtained by Inverse Iteration

 Displacement from previous Coordinates is:  0.268732
 ----------------------------------------------------------------
             Standard Nuclear Orientation (Angstroms)
    I     Atom           X                Y                Z
 ----------------------------------------------------------------
    1      O      -0.7076372680    -1.2674407863    -0.6708334939
    2      C      -1.9123529087    -1.0361341746    -0.0602281623
    3      O      -2.7313382564    -1.8567148467     0.1677468017
    4      C      -1.9693559908     0.4676914339     0.2391053146
    5      O      -2.8201572396     1.1571927303     0.7143203441
    6      C      -0.6497390586     0.9979349654    -0.2817660661
    7      O      -0.3302716537     2.2260223129    -0.2598659574
    8      C       0.1466688009    -0.1080224734    -0.7417422858
    9      C       1.4627636092    -0.3891229725     0.2484060529
   10      C       2.5623743878     0.6249078026    -0.0837397968
   11      O       3.3206463993     0.7410018267     1.0974809432
   12      O       1.8712869406    -1.6617205881    -0.0369624114
   13      H       1.1347354779    -0.2635199559     1.2842917849
   14      H       2.1358922677     1.5928695777    -0.3787906874
   15      H       3.1357859830     0.2244310210    -0.9264550164
   16      H       4.2405088697     0.9433232655     0.8969495652
   17      H       1.4860904013    -2.3213907260     0.5540468754
   18      H       0.5646269337    -0.0117912045    -1.7467832535
   19      H      -1.0341206632     2.7811483359     0.1488477988
 ----------------------------------------------------------------
 Molecular Point Group                 C1    NOp =  1
 Largest Abelian Subgroup              C1    NOp =  1
 Nuclear Repulsion Energy =   737.3766961232 hartrees
 There are       45 alpha and       45 beta electrons
 Applying Cartesian multipole field
    Component          Value
    ---------          -----
     (2,0,0)        1.00000E-11
     (0,2,0)        2.00000E-11
     (0,0,2)       -3.00000E-11
 Nucleus-field energy     =     0.0000000213 hartrees
 Requested basis set is 6-311++G(d,p)
 There are 107 shells and 313 basis functions
 A cutoff of  1.0D-11 yielded   4936 shell pairs
 There are     42621 function pairs (     45766 Cartesian)
 Smallest overlap matrix eigenvalue = 4.52E-06
 Guess MOs from SCF MO coefficient file
 Reading MOs from coefficient file
 Reading MOs from coefficient file
 A restricted hybrid HF-DFT SCF calculation will be
 performed using Pulay DIIS extrapolation
 Exchange:     0.2000 Hartree-Fock + 0.0800 Slater + 0.7200 B88
 Correlation:  0.1900 VWN1RPA + 0.8100 LYP
 Using SG-1 standard quadrature grid
 SCF converges when DIIS error is below 1.0E-08
 Geometry optimization detected.  Setting ReadMinima to 0
 Setting SaveMinima to 0
 ---------------------------------------
  Cycle       Energy         DIIS Error
 ---------------------------------------
    1    -684.0231853041      7.02E-04
    2    -684.0278154497      1.48E-04
    3    -684.0272365150      2.66E-04
    4    -684.0280345209      5.73E-05
    5    -684.0280637254      2.62E-05
    6    -684.0280702365      5.16E-06
    7    -684.0280702850      3.14E-06
    8    -684.0280703126      1.07E-06
    9    -684.0280702534      2.83E-07
   10    -684.0280702782      1.43E-07
   11    -684.0280702662      6.62E-08
   12    -684.0280702721      2.49E-08
   13    -684.0280702716      1.20E-08
   14    -684.0280702726      3.12E-09 Convergence criterion met
 ---------------------------------------
 SCF time:  CPU 381.19 s  wall 383.98 s
 SCF   energy in the final basis set = -684.0280702726
 Total energy in the final basis set = -684.0280702726

 --------------------------------------------------------------

                    Orbital Energies (a.u.)
 --------------------------------------------------------------

 Alpha MOs
 -- Occupied --
-19.467 -19.384 -19.380 -19.336 -19.322 -19.284 -10.547 -10.511
-10.510 -10.479 -10.454 -10.398  -1.391  -1.326  -1.305  -1.254
 -1.242  -1.190  -1.039  -0.968  -0.918  -0.889  -0.817  -0.805
 -0.781  -0.758  -0.724  -0.721  -0.699  -0.683  -0.667  -0.651
 -0.645  -0.640  -0.622  -0.611  -0.600  -0.597  -0.543  -0.538
 -0.521  -0.508  -0.481  -0.469  -0.444
 -- Virtual --
 -0.372  -0.252  -0.189  -0.152  -0.135  -0.128  -0.127  -0.120
 -0.115  -0.092  -0.089  -0.076  -0.067  -0.059  -0.056  -0.052
 -0.044  -0.040  -0.034  -0.027  -0.025  -0.017  -0.012  -0.011
 -0.005   0.001   0.002   0.007   0.014   0.017   0.025   0.025
  0.032   0.032   0.038   0.046   0.053   0.059   0.062   0.064
  0.075   0.081   0.085   0.085   0.100   0.104   0.110   0.121
  0.126   0.136   0.142   0.151   0.159   0.163   0.168   0.173
  0.175   0.178   0.183   0.191   0.195   0.201   0.204   0.208
  0.216   0.223   0.231   0.238   0.240   0.251   0.261   0.263
  0.275   0.283   0.293   0.310   0.345   0.349   0.360   0.370
  0.376   0.386   0.404   0.420   0.436   0.444   0.449   0.467
  0.483   0.500   0.509   0.527   0.535   0.536   0.550   0.563
  0.572   0.592   0.606   0.627   0.686   0.686   0.695   0.725
  0.750   0.772   0.800   0.804   0.844   0.885   0.890   0.914
  0.920   0.929   0.959   0.965   0.981   0.983   0.988   0.997
  1.016   1.026   1.029   1.038   1.056   1.062   1.072   1.083
  1.110   1.119   1.143   1.173   1.194   1.228   1.248   1.278
  1.293   1.297   1.299   1.333   1.344   1.352   1.363   1.394
  1.415   1.426   1.436   1.461   1.473   1.487   1.495   1.524
  1.528   1.541   1.563   1.574   1.590   1.603   1.627   1.661
  1.667   1.739   1.751   1.771   1.786   1.799   1.834   1.861
  1.870   1.902   1.927   1.936   1.946   1.971   1.997   2.022
  2.066   2.143   2.284   2.319   2.342   2.351   2.372   2.380
  2.409   2.435   2.459   2.474   2.500   2.555   2.600   2.616
  2.623   2.654   2.664   2.676   2.686   2.718   2.723   2.764
  2.785   2.791   2.823   2.846   2.880   2.915   2.926   2.953
  2.968   2.981   2.990   3.006   3.040   3.054   3.086   3.134
  3.171   3.203   3.209   3.230   3.283   3.351   3.420   3.504
  3.558   3.597   3.606   3.650   3.700   3.710   3.761   3.853
  3.871   3.901   3.909   3.927   4.045   4.060   4.733   4.807
  4.836   4.892   4.917   4.933   4.941   4.989   5.131   5.181
  5.219   5.240   5.385   5.472   5.489   5.590   5.616   5.700
 23.485  23.555  23.645  23.666  23.676  23.685  49.649  49.695
 49.734  49.772  49.780  49.885
 --------------------------------------------------------------

          Ground-State Mulliken Net Atomic Charges

     Atom                 Charge (a.u.)
  ----------------------------------------
      1 O                    -0.043343
      2 C                     0.051884
      3 O                    -0.136916
      4 C                     0.362159
      5 O                    -0.145807
      6 C                     0.067042
      7 O                    -0.033439
      8 C                    -0.257851
      9 C                    -0.177223
     10 C                    -0.359467
     11 O                    -0.245231
     12 O                    -0.081837
     13 H                     0.266113
     14 H                     0.186819
     15 H                     0.219714
     16 H                     0.294941
     17 H                     0.316186
     18 H                     0.364151
     19 H                     0.352105
  ----------------------------------------
  Sum of atomic charges =     1.000000

 -----------------------------------------------------------------
                    Cartesian Multipole Moments
 -----------------------------------------------------------------
    Charge (ESU x 10^10)
                 4.8032
    Dipole Moment (Debye)
         X       2.2850      Y       4.7742      Z      -1.0468
       Tot       5.3954
    Quadrupole Moments (Debye-Ang)
        XX     -53.6447     XY      -5.2354     YY     -54.2918
        XZ       0.4045     YZ      -4.1195     ZZ     -63.3506
    Octopole Moments (Debye-Ang^2)
       XXX      99.4200    XXY      30.0107    XYY       4.4115
       YYY      26.1823    XXZ     -13.3841    XYZ      -4.3187
       YYZ       8.4668    XZZ      -1.9877    YZZ      -3.3161
       ZZZ     -12.4606
    Hexadecapole Moments (Debye-Ang^3)
      XXXX   -1369.9221   XXXY      27.9663   XXYY    -388.7048
      XYYY    -127.4215   YYYY    -527.0001   XXXZ      18.4733
      XXYZ     -11.8653   XYYZ       2.8528   YYYZ     -33.2241
      XXZZ    -315.4216   XYZZ     -21.2014   YYZZ    -139.6895
      XZZZ     -40.0470   YZZZ     -27.0517   ZZZZ    -173.5426
 -----------------------------------------------------------------
 Calculating analytic gradient of the SCF energy
 Gradient of SCF Energy
            1           2           3           4           5           6
    1  -0.0017511   0.0018165  -0.0002325  -0.0000800  -0.0000274   0.0003708
    2   0.0005509   0.0004825   0.0001833  -0.0015549   0.0002391   0.0017716
    3   0.0007073  -0.0006680   0.0001384  -0.0002817   0.0000588   0.0003010
            7           8           9          10          11          12
    1  -0.0003640   0.0016772  -0.0002751   0.0001785   0.0001679  -0.0004755
    2  -0.0013363  -0.0007039  -0.0001405   0.0006876  -0.0009861   0.0001622
    3  -0.0001106   0.0001607  -0.0001581   0.0002361  -0.0001473   0.0003227
           13          14          15          16          17          18
    1   0.0000594  -0.0000473  -0.0002301  -0.0004575   0.0002944  -0.0004800
    2   0.0000563   0.0001301  -0.0001425   0.0004317   0.0001333   0.0000123
    3  -0.0000184  -0.0003919  -0.0001275   0.0001651  -0.0001657  -0.0001346
           19
    1  -0.0001443
    2   0.0000233
    3   0.0001139
 Max gradient component =       1.816E-03
 RMS gradient           =       6.257E-04
 Gradient time:  CPU 133.16 s  wall 133.39 s
 Geometry Optimization Parameters
   NAtoms,    NIC,     NZ,  NCons,   NDum,   NFix, NCnnct, MaxDiis
       19     133       0       0       0       0       0       0

 Cartesian Hessian Update
 Hessian Updated using BFGS Update


** GEOMETRY OPTIMIZATION IN DELOCALIZED INTERNAL COORDINATES **
   Searching for a Minimum

   Optimization Cycle:  22

                       Coordinates (Angstroms)
     ATOM                X               Y               Z
      1  O        -0.7076372680   -1.2674407863   -0.6708334939
      2  C        -1.9123529087   -1.0361341746   -0.0602281623
      3  O        -2.7313382564   -1.8567148467    0.1677468017
      4  C        -1.9693559908    0.4676914339    0.2391053146
      5  O        -2.8201572396    1.1571927303    0.7143203441
      6  C        -0.6497390586    0.9979349654   -0.2817660661
      7  O        -0.3302716537    2.2260223129   -0.2598659574
      8  C         0.1466688009   -0.1080224734   -0.7417422858
      9  C         1.4627636092   -0.3891229725    0.2484060529
     10  C         2.5623743878    0.6249078026   -0.0837397968
     11  O         3.3206463993    0.7410018267    1.0974809432
     12  O         1.8712869406   -1.6617205881   -0.0369624114
     13  H         1.1347354779   -0.2635199559    1.2842917849
     14  H         2.1358922677    1.5928695777   -0.3787906874
     15  H         3.1357859830    0.2244310210   -0.9264550164
     16  H         4.2405088697    0.9433232655    0.8969495652
     17  H         1.4860904013   -2.3213907260    0.5540468754
     18  H         0.5646269337   -0.0117912045   -1.7467832535
     19  H        -1.0341206632    2.7811483359    0.1488477988
   Point Group: c1    Number of degrees of freedom:    51


   Energy is   -684.028070273

 Hessian Updated using BFGS Update

 51 Hessian modes will be used to form the next step
  Hessian Eigenvalues:
     0.000390    0.000710    0.004241    0.005798    0.010536    0.016052
     0.017911    0.019493    0.033612    0.038960    0.042956    0.047484
     0.051600    0.052868    0.057715    0.061024    0.074185    0.087445
     0.110031    0.137830    0.140326    0.159931    0.161657    0.165566
     0.171963    0.188049    0.200335    0.215198    0.237257    0.247486
     0.253712    0.262674    0.280874    0.300282    0.319952    0.320870
     0.324446    0.327787    0.341878    0.378552    0.427104    0.437957
     0.445938    0.461861    0.489913    0.493776    0.539239    0.787817
     0.889872    0.953219    1.834635

 Minimum Search - Taking Simple RFO Step
 Searching for Lamda that Minimizes Along All modes
 Value Taken    Lamda =  -0.00050288
 Calculated Step too Large.  Step scaled by  0.445856
 Step Taken.  Stepsize is  0.300000

                             Maximum     Tolerance    Cnvgd?
         Gradient           0.001524      0.000300      NO
         Displacement       0.155300      0.001200      NO
         Energy change     -0.000145      0.000001      NO


 New Cartesian Coordinates Obtained by Inverse Iteration

 Displacement from previous Coordinates is:  0.374966
 ----------------------------------------------------------------
             Standard Nuclear Orientation (Angstroms)
    I     Atom           X                Y                Z
 ----------------------------------------------------------------
    1      O      -0.6939755349    -1.2699443432    -0.7097589750
    2      C      -1.9013221608    -1.0549312702    -0.0772445821
    3      O      -2.7048452616    -1.8871816152     0.1504356724
    4      C      -1.9638406037     0.4482814569     0.2429194321
    5      O      -2.8187222350     1.1150320158     0.7412503590
    6      C      -0.6577664688     0.9959229719    -0.2915139189
    7      O      -0.3294920276     2.2247195733    -0.2555524049
    8      C       0.1435491299    -0.0998728151    -0.7613931345
    9      C       1.4444714177    -0.3597896392     0.2700109616
   10      C       2.5625832142     0.6309666074    -0.0809224392
   11      O       3.3496673128     0.7630294310     1.0790258508
   12      O       1.8550374798    -1.6431565684     0.0227209516
   13      H       1.1108011963    -0.2013456290     1.2997507603
   14      H       2.1503120960     1.6030942359    -0.3761116317
   15      H       3.1190877327     0.2139557708    -0.9242726265
   16      H       4.2781076636     0.8784756745     0.8510657694
   17      H       1.3939460208    -2.2968374643     0.5642237150
   18      H       0.5931940277     0.0014577817    -1.7503061514
   19      H      -1.0243859668     2.7787893689     0.1697007417
 ----------------------------------------------------------------
 Molecular Point Group                 C1    NOp =  1
 Largest Abelian Subgroup              C1    NOp =  1
 Nuclear Repulsion Energy =   737.2318926469 hartrees
 There are       45 alpha and       45 beta electrons
 Applying Cartesian multipole field
    Component          Value
    ---------          -----
     (2,0,0)        1.00000E-11
     (0,2,0)        2.00000E-11
     (0,0,2)       -3.00000E-11
 Nucleus-field energy     =     0.0000000211 hartrees
 Requested basis set is 6-311++G(d,p)
 There are 107 shells and 313 basis functions
 A cutoff of  1.0D-11 yielded   4940 shell pairs
 There are     42673 function pairs (     45822 Cartesian)
 Smallest overlap matrix eigenvalue = 4.75E-06
 Guess MOs from SCF MO coefficient file
 Reading MOs from coefficient file
 Reading MOs from coefficient file
 A restricted hybrid HF-DFT SCF calculation will be
 performed using Pulay DIIS extrapolation
 Exchange:     0.2000 Hartree-Fock + 0.0800 Slater + 0.7200 B88
 Correlation:  0.1900 VWN1RPA + 0.8100 LYP
 Using SG-1 standard quadrature grid
 SCF converges when DIIS error is below 1.0E-08
 Geometry optimization detected.  Setting ReadMinima to 0
 Setting SaveMinima to 0
 ---------------------------------------
  Cycle       Energy         DIIS Error
 ---------------------------------------
    1    -684.0120228526      8.50E-04
    2    -684.0277201893      1.46E-04
    3    -684.0274517311      2.32E-04
    4    -684.0279133948      5.73E-05
    5    -684.0279381996      2.69E-05
    6    -684.0279447928      5.91E-06
    7    -684.0279451494      2.69E-06
    8    -684.0279449899      1.11E-06
    9    -684.0279449974      3.26E-07
   10    -684.0279450253      1.27E-07
   11    -684.0279450136      5.07E-08
   12    -684.0279450209      1.72E-08
   13    -684.0279450182      1.12E-08
   14    -684.0279450163      2.94E-09 Convergence criterion met
 ---------------------------------------
 SCF time:  CPU 375.92 s  wall 377.86 s
 SCF   energy in the final basis set = -684.0279450163
 Total energy in the final basis set = -684.0279450163

 --------------------------------------------------------------

                    Orbital Energies (a.u.)
 --------------------------------------------------------------

 Alpha MOs
 -- Occupied --
-19.466 -19.384 -19.380 -19.337 -19.325 -19.283 -10.547 -10.512
-10.511 -10.479 -10.456 -10.398  -1.388  -1.325  -1.305  -1.255
 -1.243  -1.189  -1.039  -0.967  -0.918  -0.887  -0.817  -0.805
 -0.781  -0.757  -0.724  -0.719  -0.698  -0.682  -0.667  -0.651
 -0.646  -0.641  -0.622  -0.611  -0.601  -0.598  -0.544  -0.539
 -0.523  -0.506  -0.482  -0.471  -0.443
 -- Virtual --
 -0.372  -0.253  -0.190  -0.152  -0.135  -0.129  -0.128  -0.118
 -0.115  -0.093  -0.090  -0.076  -0.069  -0.060  -0.055  -0.052
 -0.043  -0.040  -0.034  -0.027  -0.026  -0.017  -0.013  -0.011
 -0.006  -0.001   0.001   0.007   0.014   0.017   0.025   0.026
  0.031   0.032   0.037   0.046   0.053   0.059   0.061   0.064
  0.075   0.081   0.083   0.086   0.099   0.103   0.110   0.119
  0.125   0.136   0.143   0.150   0.158   0.162   0.168   0.173
  0.173   0.176   0.183   0.191   0.195   0.202   0.205   0.208
  0.217   0.222   0.232   0.238   0.240   0.252   0.258   0.260
  0.274   0.283   0.290   0.308   0.344   0.351   0.362   0.370
  0.375   0.386   0.404   0.415   0.437   0.439   0.448   0.466
  0.482   0.501   0.513   0.528   0.533   0.535   0.549   0.563
  0.572   0.593   0.608   0.627   0.685   0.690   0.699   0.724
  0.746   0.770   0.798   0.806   0.842   0.883   0.889   0.912
  0.920   0.930   0.961   0.967   0.982   0.985   0.989   0.998
  1.016   1.026   1.028   1.036   1.054   1.060   1.073   1.081
  1.112   1.121   1.142   1.168   1.193   1.225   1.245   1.276
  1.293   1.299   1.307   1.334   1.343   1.353   1.360   1.394
  1.417   1.423   1.434   1.463   1.473   1.486   1.494   1.523
  1.530   1.545   1.562   1.571   1.592   1.602   1.626   1.659
  1.666   1.740   1.756   1.771   1.783   1.801   1.828   1.857
  1.865   1.903   1.927   1.934   1.945   1.965   1.993   2.027
  2.066   2.139   2.282   2.320   2.343   2.351   2.371   2.380
  2.408   2.439   2.463   2.474   2.493   2.558   2.600   2.611
  2.622   2.653   2.664   2.679   2.685   2.710   2.720   2.758
  2.785   2.792   2.820   2.842   2.875   2.919   2.925   2.947
  2.968   2.974   2.986   3.002   3.038   3.049   3.085   3.134
  3.171   3.198   3.205   3.230   3.281   3.355   3.418   3.505
  3.559   3.602   3.607   3.648   3.693   3.714   3.758   3.853
  3.865   3.898   3.902   3.917   4.039   4.061   4.736   4.806
  4.833   4.891   4.920   4.933   4.939   4.988   5.129   5.180
  5.219   5.239   5.384   5.468   5.485   5.584   5.615   5.692
 23.484  23.553  23.645  23.668  23.673  23.686  49.648  49.695
 49.732  49.772  49.780  49.884
 --------------------------------------------------------------

          Ground-State Mulliken Net Atomic Charges

     Atom                 Charge (a.u.)
  ----------------------------------------
      1 O                    -0.051283
      2 C                     0.037818
      3 O                    -0.132516
      4 C                     0.368363
      5 O                    -0.143707
      6 C                     0.057250
      7 O                    -0.037887
      8 C                    -0.256925
      9 C                    -0.146749
     10 C                    -0.381546
     11 O                    -0.244800
     12 O                    -0.075311
     13 H                     0.267765
     14 H                     0.189601
     15 H                     0.219361
     16 H                     0.295584
     17 H                     0.314442
     18 H                     0.368496
     19 H                     0.352045
  ----------------------------------------
  Sum of atomic charges =     1.000000

 -----------------------------------------------------------------
                    Cartesian Multipole Moments
 -----------------------------------------------------------------
    Charge (ESU x 10^10)
                 4.8032
    Dipole Moment (Debye)
         X       2.1157      Y       4.6590      Z      -1.1145
       Tot       5.2369
    Quadrupole Moments (Debye-Ang)
        XX     -53.5003     XY      -5.4125     YY     -54.7608
        XZ      -0.1325     YZ      -4.0604     ZZ     -63.4481
    Octopole Moments (Debye-Ang^2)
       XXX      98.8517    XXY      28.0815    XYY       1.6374
       YYY      26.7553    XXZ     -15.3567    XYZ      -4.5737
       YYZ       8.1297    XZZ      -2.3518    YZZ      -3.2601
       ZZZ     -12.3860
    Hexadecapole Moments (Debye-Ang^3)
      XXXX   -1347.6850   XXXY      12.0874   XXYY    -395.1687
      XYYY    -133.1667   YYYY    -529.3303   XXXZ      10.8632
      XXYZ     -14.3441   XYYZ      -1.4421   YYYZ     -31.9314
      XXZZ    -317.5693   XYZZ     -24.2424   YYZZ    -140.4721
      XZZZ     -42.4141   YZZZ     -27.3653   ZZZZ    -176.3382
 -----------------------------------------------------------------
 Calculating analytic gradient of the SCF energy
 Gradient of SCF Energy
            1           2           3           4           5           6
    1   0.0018472  -0.0041612   0.0016654   0.0005932  -0.0000142  -0.0012617
    2  -0.0015484  -0.0011932   0.0014302   0.0000183  -0.0006335   0.0005107
    3  -0.0013119   0.0011475  -0.0002196   0.0006836  -0.0002361   0.0006243
            7           8           9          10          11          12
    1   0.0020323   0.0006767  -0.0050759  -0.0001171   0.0015148   0.0014521
    2   0.0004913  -0.0005765   0.0028296  -0.0008004   0.0001256  -0.0025430
    3  -0.0005382  -0.0015853  -0.0000470   0.0001665  -0.0010610   0.0002405
           13          14          15          16          17          18
    1   0.0010672   0.0009365  -0.0000752  -0.0001456  -0.0001428  -0.0001278
    2   0.0005433  -0.0001929   0.0004249   0.0008068   0.0002847  -0.0002732
    3   0.0002431   0.0006535   0.0012047  -0.0000183  -0.0008641   0.0004581
           19
    1  -0.0006638
    2   0.0002958
    3   0.0004596
 Max gradient component =       5.076E-03
 RMS gradient           =       1.308E-03
 Gradient time:  CPU 133.88 s  wall 134.80 s
 Geometry Optimization Parameters
   NAtoms,    NIC,     NZ,  NCons,   NDum,   NFix, NCnnct, MaxDiis
       19     133       0       0       0       0       0       0

 Cartesian Hessian Update
 Hessian Updated using BFGS Update


** GEOMETRY OPTIMIZATION IN DELOCALIZED INTERNAL COORDINATES **
   Searching for a Minimum

   Optimization Cycle:  23

                       Coordinates (Angstroms)
     ATOM                X               Y               Z
      1  O        -0.6939755349   -1.2699443432   -0.7097589750
      2  C        -1.9013221608   -1.0549312702   -0.0772445821
      3  O        -2.7048452616   -1.8871816152    0.1504356724
      4  C        -1.9638406037    0.4482814569    0.2429194321
      5  O        -2.8187222350    1.1150320158    0.7412503590
      6  C        -0.6577664688    0.9959229719   -0.2915139189
      7  O        -0.3294920276    2.2247195733   -0.2555524049
      8  C         0.1435491299   -0.0998728151   -0.7613931345
      9  C         1.4444714177   -0.3597896392    0.2700109616
     10  C         2.5625832142    0.6309666074   -0.0809224392
     11  O         3.3496673128    0.7630294310    1.0790258508
     12  O         1.8550374798   -1.6431565684    0.0227209516
     13  H         1.1108011963   -0.2013456290    1.2997507603
     14  H         2.1503120960    1.6030942359   -0.3761116317
     15  H         3.1190877327    0.2139557708   -0.9242726265
     16  H         4.2781076636    0.8784756745    0.8510657694
     17  H         1.3939460208   -2.2968374643    0.5642237150
     18  H         0.5931940277    0.0014577817   -1.7503061514
     19  H        -1.0243859668    2.7787893689    0.1697007417
   Point Group: c1    Number of degrees of freedom:    51


   Energy is   -684.027945016

 Hessian Updated using BFGS Update

 51 Hessian modes will be used to form the next step
  Hessian Eigenvalues:
     0.000458    0.003748    0.004578    0.006440    0.010632    0.016213
     0.017916    0.019516    0.035172    0.038970    0.044519    0.047791
     0.051821    0.052873    0.058169    0.061313    0.076885    0.088274
     0.117390    0.137946    0.146895    0.161100    0.162558    0.167223
     0.172119    0.195847    0.200537    0.230688    0.241121    0.249388
     0.254120    0.262661    0.286030    0.300819    0.320110    0.320870
     0.324936    0.328473    0.349294    0.378942    0.430050    0.438261
     0.456388    0.462551    0.491715    0.495466    0.540471    0.789311
     0.897752    0.953615    1.823995

 Minimum Search - Taking Simple RFO Step
 Searching for Lamda that Minimizes Along All modes
 Value Taken    Lamda =  -0.00049915
 Calculated Step too Large.  Step scaled by  0.733127
 Step Taken.  Stepsize is  0.300000

                             Maximum     Tolerance    Cnvgd?
         Gradient           0.002931      0.000300      NO
         Displacement       0.111992      0.001200      NO
         Energy change      0.000125      0.000001      NO


 New Cartesian Coordinates Obtained by Inverse Iteration

 Displacement from previous Coordinates is:  0.265180
 ----------------------------------------------------------------
             Standard Nuclear Orientation (Angstroms)
    I     Atom           X                Y                Z
 ----------------------------------------------------------------
    1      O      -0.6991624412    -1.2665486760    -0.7075327820
    2      C      -1.8986652191    -1.0503726225    -0.0707401829
    3      O      -2.7073207310    -1.8786350370     0.1581904949
    4      C      -1.9604299531     0.4501188470     0.2472165845
    5      O      -2.8115325160     1.1221688688     0.7457763456
    6      C      -0.6518709674     0.9964306071    -0.2839089283
    7      O      -0.3284204480     2.2237456631    -0.2468611928
    8      C       0.1480890127    -0.1016840192    -0.7610050262
    9      C       1.4462883087    -0.3630723908     0.2515166809
   10      C       2.5599941794     0.6375332879    -0.0949533571
   11      O       3.3066270291     0.8176361010     1.0851666907
   12      O       1.8588768301    -1.6463757991     0.0019444123
   13      H       1.1211648355    -0.2087936313     1.2846997294
   14      H       2.1400595699     1.5935952131    -0.4305236355
   15      H       3.1467225506     0.2087285586    -0.9114451681
   16      H       4.2508971594     0.8228083778     0.9017453489
   17      H       1.4343544396    -2.2968492818     0.5754702349
   18      H       0.5760085654     0.0046055131    -1.7596456775
   19      H      -1.0252731725     2.7756259639     0.1789177783
 ----------------------------------------------------------------
 Molecular Point Group                 C1    NOp =  1
 Largest Abelian Subgroup              C1    NOp =  1
 Nuclear Repulsion Energy =   737.8378495188 hartrees
 There are       45 alpha and       45 beta electrons
 Applying Cartesian multipole field
    Component          Value
    ---------          -----
     (2,0,0)        1.00000E-11
     (0,2,0)        2.00000E-11
     (0,0,2)       -3.00000E-11
 Nucleus-field energy     =     0.0000000211 hartrees
 Requested basis set is 6-311++G(d,p)
 There are 107 shells and 313 basis functions
 A cutoff of  1.0D-11 yielded   4944 shell pairs
 There are     42712 function pairs (     45864 Cartesian)
 Smallest overlap matrix eigenvalue = 4.67E-06
 Guess MOs from SCF MO coefficient file
 Reading MOs from coefficient file
 Reading MOs from coefficient file
 A restricted hybrid HF-DFT SCF calculation will be
 performed using Pulay DIIS extrapolation
 Exchange:     0.2000 Hartree-Fock + 0.0800 Slater + 0.7200 B88
 Correlation:  0.1900 VWN1RPA + 0.8100 LYP
 Using SG-1 standard quadrature grid
 SCF converges when DIIS error is below 1.0E-08
 Geometry optimization detected.  Setting ReadMinima to 0
 Setting SaveMinima to 0
 ---------------------------------------
  Cycle       Energy         DIIS Error
 ---------------------------------------
    1    -684.0280525892      6.57E-04
    2    -684.0279803827      1.38E-04
    3    -684.0274245527      2.55E-04
    4    -684.0281751371      5.24E-05
    5    -684.0281996139      2.19E-05
    6    -684.0282040116      4.95E-06
    7    -684.0282042675      2.68E-06
    8    -684.0282044036      9.57E-07
    9    -684.0282043381      2.60E-07
   10    -684.0282043406      1.03E-07
   11    -684.0282043726      5.11E-08
   12    -684.0282043728      1.60E-08
   13    -684.0282043736      9.25E-09 Convergence criterion met
 ---------------------------------------
 SCF time:  CPU 359.47 s  wall 361.77 s
 SCF   energy in the final basis set = -684.0282043736
 Total energy in the final basis set = -684.0282043736

 --------------------------------------------------------------

                    Orbital Energies (a.u.)
 --------------------------------------------------------------

 Alpha MOs
 -- Occupied --
-19.466 -19.383 -19.380 -19.336 -19.323 -19.286 -10.547 -10.511
-10.510 -10.479 -10.454 -10.399  -1.390  -1.325  -1.304  -1.254
 -1.242  -1.191  -1.039  -0.968  -0.918  -0.888  -0.817  -0.807
 -0.781  -0.757  -0.723  -0.720  -0.698  -0.682  -0.667  -0.652
 -0.646  -0.642  -0.622  -0.611  -0.600  -0.597  -0.543  -0.538
 -0.522  -0.507  -0.483  -0.470  -0.445
 -- Virtual --
 -0.372  -0.252  -0.189  -0.152  -0.135  -0.128  -0.128  -0.119
 -0.115  -0.093  -0.090  -0.076  -0.068  -0.059  -0.055  -0.052
 -0.043  -0.040  -0.034  -0.027  -0.026  -0.018  -0.012  -0.011
 -0.005  -0.000   0.002   0.007   0.014   0.017   0.025   0.026
  0.031   0.033   0.038   0.045   0.053   0.059   0.062   0.064
  0.074   0.081   0.084   0.085   0.099   0.105   0.111   0.120
  0.124   0.136   0.143   0.150   0.159   0.162   0.169   0.172
  0.174   0.176   0.184   0.191   0.196   0.203   0.204   0.208
  0.217   0.223   0.231   0.238   0.241   0.252   0.254   0.261
  0.275   0.283   0.290   0.308   0.346   0.351   0.362   0.369
  0.375   0.391   0.406   0.414   0.436   0.439   0.451   0.465
  0.482   0.499   0.508   0.529   0.532   0.535   0.548   0.563
  0.573   0.594   0.605   0.627   0.685   0.690   0.698   0.723
  0.745   0.771   0.799   0.806   0.842   0.885   0.889   0.911
  0.920   0.925   0.962   0.964   0.981   0.984   0.988   0.995
  1.015   1.023   1.027   1.036   1.057   1.064   1.072   1.083
  1.113   1.117   1.145   1.169   1.195   1.224   1.249   1.277
  1.295   1.303   1.306   1.334   1.343   1.355   1.360   1.392
  1.417   1.426   1.435   1.463   1.472   1.489   1.496   1.523
  1.531   1.546   1.564   1.570   1.594   1.606   1.626   1.659
  1.669   1.742   1.755   1.771   1.786   1.804   1.831   1.861
  1.869   1.903   1.926   1.932   1.949   1.966   1.994   2.023
  2.063   2.131   2.284   2.322   2.344   2.352   2.373   2.382
  2.408   2.446   2.460   2.485   2.494   2.557   2.600   2.615
  2.623   2.648   2.664   2.676   2.685   2.715   2.722   2.760
  2.784   2.792   2.820   2.844   2.881   2.916   2.927   2.952
  2.965   2.980   2.985   3.001   3.040   3.045   3.080   3.134
  3.170   3.200   3.208   3.231   3.282   3.354   3.419   3.505
  3.560   3.598   3.608   3.652   3.690   3.719   3.759   3.853
  3.870   3.902   3.905   3.927   4.033   4.061   4.735   4.807
  4.834   4.892   4.917   4.933   4.945   4.989   5.130   5.181
  5.218   5.237   5.384   5.470   5.486   5.587   5.617   5.696
 23.487  23.551  23.645  23.665  23.675  23.685  49.649  49.696
 49.735  49.769  49.781  49.886
 --------------------------------------------------------------

          Ground-State Mulliken Net Atomic Charges

     Atom                 Charge (a.u.)
  ----------------------------------------
      1 O                    -0.048340
      2 C                     0.040161
      3 O                    -0.134681
      4 C                     0.369725
      5 O                    -0.145186
      6 C                     0.049125
      7 O                    -0.032561
      8 C                    -0.253212
      9 C                    -0.140861
     10 C                    -0.392187
     11 O                    -0.241353
     12 O                    -0.084688
     13 H                     0.267740
     14 H                     0.193453
     15 H                     0.220855
     16 H                     0.298295
     17 H                     0.315030
     18 H                     0.366716
     19 H                     0.351969
  ----------------------------------------
  Sum of atomic charges =     1.000000

 -----------------------------------------------------------------
                    Cartesian Multipole Moments
 -----------------------------------------------------------------
    Charge (ESU x 10^10)
                 4.8032
    Dipole Moment (Debye)
         X       2.3183      Y       4.5065      Z      -1.0181
       Tot       5.1691
    Quadrupole Moments (Debye-Ang)
        XX     -52.9621     XY      -6.4222     YY     -55.2271
        XZ       0.4250     YZ      -4.3704     ZZ     -63.2638
    Octopole Moments (Debye-Ang^2)
       XXX     102.0173    XXY      23.9491    XYY       0.5956
       YYY      25.2657    XXZ     -12.8583    XYZ      -5.6012
       YYZ       8.0345    XZZ      -1.3065    YZZ      -3.7426
       ZZZ     -12.2054
    Hexadecapole Moments (Debye-Ang^3)
      XXXX   -1332.0352   XXXY      -5.1208   XXYY    -399.5406
      XYYY    -137.3262   YYYY    -532.9519   XXXZ      24.0793
      XXYZ     -17.5877   XYYZ      -1.1962   YYYZ     -34.5677
      XXZZ    -311.9049   XYZZ     -25.0882   YYZZ    -140.8533
      XZZZ     -38.4059   YZZZ     -29.1572   ZZZZ    -176.5075
 -----------------------------------------------------------------
 Calculating analytic gradient of the SCF energy
 Gradient of SCF Energy
            1           2           3           4           5           6
    1  -0.0001453  -0.0013754   0.0009939  -0.0002233   0.0000999   0.0000545
    2  -0.0004070  -0.0007175   0.0014643  -0.0012521  -0.0003451   0.0025104
    3  -0.0007189   0.0010291  -0.0002284  -0.0002875  -0.0000210   0.0013271
            7           8           9          10          11          12
    1   0.0009196   0.0024700  -0.0039975   0.0002965   0.0015461   0.0003059
    2  -0.0013718  -0.0016424   0.0024372  -0.0000961  -0.0007636  -0.0018344
    3  -0.0006391  -0.0010102  -0.0003303  -0.0000280  -0.0006530   0.0003851
           13          14          15          16          17          18
    1   0.0008983   0.0001763  -0.0002057  -0.0008678   0.0002102  -0.0005439
    2   0.0003326  -0.0000719   0.0002747   0.0008799   0.0003629  -0.0000723
    3   0.0002578  -0.0000762   0.0007073   0.0004139  -0.0007345   0.0001800
           19
    1  -0.0006123
    2   0.0003121
    3   0.0004270
 Max gradient component =       3.998E-03
 RMS gradient           =       1.063E-03
 Gradient time:  CPU 134.06 s  wall 134.85 s
 Geometry Optimization Parameters
   NAtoms,    NIC,     NZ,  NCons,   NDum,   NFix, NCnnct, MaxDiis
       19     133       0       0       0       0       0       0

 Cartesian Hessian Update
 Hessian Updated using BFGS Update


** GEOMETRY OPTIMIZATION IN DELOCALIZED INTERNAL COORDINATES **
   Searching for a Minimum

   Optimization Cycle:  24

                       Coordinates (Angstroms)
     ATOM                X               Y               Z
      1  O        -0.6991624412   -1.2665486760   -0.7075327820
      2  C        -1.8986652191   -1.0503726225   -0.0707401829
      3  O        -2.7073207310   -1.8786350370    0.1581904949
      4  C        -1.9604299531    0.4501188470    0.2472165845
      5  O        -2.8115325160    1.1221688688    0.7457763456
      6  C        -0.6518709674    0.9964306071   -0.2839089283
      7  O        -0.3284204480    2.2237456631   -0.2468611928
      8  C         0.1480890127   -0.1016840192   -0.7610050262
      9  C         1.4462883087   -0.3630723908    0.2515166809
     10  C         2.5599941794    0.6375332879   -0.0949533571
     11  O         3.3066270291    0.8176361010    1.0851666907
     12  O         1.8588768301   -1.6463757991    0.0019444123
     13  H         1.1211648355   -0.2087936313    1.2846997294
     14  H         2.1400595699    1.5935952131   -0.4305236355
     15  H         3.1467225506    0.2087285586   -0.9114451681
     16  H         4.2508971594    0.8228083778    0.9017453489
     17  H         1.4343544396   -2.2968492818    0.5754702349
     18  H         0.5760085654    0.0046055131   -1.7596456775
     19  H        -1.0252731725    2.7756259639    0.1789177783
   Point Group: c1    Number of degrees of freedom:    51


   Energy is   -684.028204374

 Hessian Updated using BFGS Update

 51 Hessian modes will be used to form the next step
  Hessian Eigenvalues:
     0.000421    0.003837    0.005209    0.006244    0.010658    0.016129
     0.017914    0.019535    0.035422    0.038970    0.044062    0.047745
     0.051768    0.052792    0.057947    0.061107    0.076270    0.088320
     0.118336    0.137962    0.146719    0.160739    0.161829    0.167024
     0.172920    0.194017    0.200444    0.232789    0.239655    0.253072
     0.255528    0.262724    0.286928    0.306209    0.320058    0.320863
     0.324916    0.330793    0.343208    0.379660    0.428897    0.438722
     0.446381    0.462537    0.490054    0.493952    0.539745    0.785699
     0.897885    0.954347    1.822426

 Minimum Search - Taking Simple RFO Step
 Searching for Lamda that Minimizes Along All modes
 Value Taken    Lamda =  -0.00018823
 Calculated Step too Large.  Step scaled by  0.648951
 Step Taken.  Stepsize is  0.300000

                             Maximum     Tolerance    Cnvgd?
         Gradient           0.001815      0.000300      NO
         Displacement       0.130050      0.001200      NO
         Energy change     -0.000259      0.000001      NO


 New Cartesian Coordinates Obtained by Inverse Iteration

 Displacement from previous Coordinates is:  0.240932
 ----------------------------------------------------------------
             Standard Nuclear Orientation (Angstroms)
    I     Atom           X                Y                Z
 ----------------------------------------------------------------
    1      O      -0.6990996501    -1.2646523601    -0.7136960812
    2      C      -1.8922883095    -1.0516151571    -0.0683457449
    3      O      -2.7007375778    -1.8795208812     0.1635549854
    4      C      -1.9553279943     0.4460560150     0.2519886643
    5      O      -2.8048107312     1.1166853832     0.7558004486
    6      C      -0.6494895080     0.9963076387    -0.2813427444
    7      O      -0.3287099854     2.2226457219    -0.2417284728
    8      C       0.1517155468    -0.1012824364    -0.7653712873
    9      C       1.4433699353    -0.3563587201     0.2411445925
   10      C       2.5578253235     0.6476482021    -0.1067831923
   11      O       3.2842191341     0.8696838012     1.0782020038
   12      O       1.8598383887    -1.6419298733     0.0002149124
   13      H       1.1251400768    -0.1964677206     1.2757313885
   14      H       2.1358927335     1.5920361447    -0.4706822267
   15      H       3.1611598809     0.2083864412    -0.9045472956
   16      H       4.2265806091     0.7392299193     0.9425714870
   17      H       1.4486312478    -2.2881804438     0.5874532608
   18      H       0.5674905384     0.0096313116    -1.7687424281
   19      H      -1.0249926265     2.7723625574     0.1886060798
 ----------------------------------------------------------------
 Molecular Point Group                 C1    NOp =  1
 Largest Abelian Subgroup              C1    NOp =  1
 Nuclear Repulsion Energy =   738.3390290326 hartrees
 There are       45 alpha and       45 beta electrons
 Applying Cartesian multipole field
    Component          Value
    ---------          -----
     (2,0,0)        1.00000E-11
     (0,2,0)        2.00000E-11
     (0,0,2)       -3.00000E-11
 Nucleus-field energy     =     0.0000000210 hartrees
 Requested basis set is 6-311++G(d,p)
 There are 107 shells and 313 basis functions
 A cutoff of  1.0D-11 yielded   4946 shell pairs
 There are     42744 function pairs (     45900 Cartesian)
 Smallest overlap matrix eigenvalue = 4.68E-06
 Guess MOs from SCF MO coefficient file
 Reading MOs from coefficient file
 Reading MOs from coefficient file
 A restricted hybrid HF-DFT SCF calculation will be
 performed using Pulay DIIS extrapolation
 Exchange:     0.2000 Hartree-Fock + 0.0800 Slater + 0.7200 B88
 Correlation:  0.1900 VWN1RPA + 0.8100 LYP
 Using SG-1 standard quadrature grid
 SCF converges when DIIS error is below 1.0E-08
 Geometry optimization detected.  Setting ReadMinima to 0
 Setting SaveMinima to 0
 ---------------------------------------
  Cycle       Energy         DIIS Error
 ---------------------------------------
    1    -684.0243584538      6.07E-04
    2    -684.0281073923      1.38E-04
    3    -684.0277681074      2.16E-04
    4    -684.0282648174      6.24E-05
    5    -684.0283015551      2.70E-05
    6    -684.0283083851      4.52E-06
    7    -684.0283085909      2.63E-06
    8    -684.0283086953      9.65E-07
    9    -684.0283086263      2.11E-07
   10    -684.0283086398      6.87E-08
   11    -684.0283086381      5.06E-08
   12    -684.0283086430      1.24E-08
   13    -684.0283086431      4.92E-09 Convergence criterion met
 ---------------------------------------
 SCF time:  CPU 362.66 s  wall 364.45 s
 SCF   energy in the final basis set = -684.0283086431
 Total energy in the final basis set = -684.0283086431

 --------------------------------------------------------------

                    Orbital Energies (a.u.)
 --------------------------------------------------------------

 Alpha MOs
 -- Occupied --
-19.466 -19.383 -19.379 -19.335 -19.322 -19.288 -10.547 -10.510
-10.509 -10.479 -10.453 -10.400  -1.391  -1.325  -1.304  -1.253
 -1.241  -1.193  -1.039  -0.968  -0.917  -0.888  -0.817  -0.808
 -0.781  -0.757  -0.723  -0.719  -0.698  -0.681  -0.668  -0.653
 -0.646  -0.643  -0.622  -0.611  -0.600  -0.596  -0.542  -0.537
 -0.521  -0.507  -0.485  -0.470  -0.447
 -- Virtual --
 -0.372  -0.252  -0.189  -0.152  -0.135  -0.128  -0.127  -0.120
 -0.115  -0.092  -0.090  -0.077  -0.068  -0.058  -0.055  -0.052
 -0.043  -0.040  -0.035  -0.027  -0.025  -0.018  -0.012  -0.011
 -0.005  -0.000   0.003   0.007   0.013   0.017   0.024   0.026
  0.031   0.034   0.039   0.045   0.053   0.059   0.062   0.065
  0.074   0.081   0.084   0.084   0.099   0.106   0.111   0.120
  0.123   0.136   0.143   0.150   0.160   0.161   0.170   0.172
  0.175   0.177   0.184   0.192   0.196   0.203   0.204   0.208
  0.217   0.223   0.229   0.236   0.242   0.247   0.256   0.262
  0.275   0.284   0.291   0.307   0.347   0.351   0.363   0.369
  0.374   0.394   0.407   0.414   0.434   0.439   0.454   0.464
  0.482   0.499   0.505   0.530   0.530   0.535   0.546   0.564
  0.574   0.595   0.603   0.627   0.685   0.691   0.698   0.722
  0.744   0.771   0.799   0.807   0.842   0.886   0.890   0.910
  0.920   0.922   0.961   0.963   0.979   0.984   0.988   0.994
  1.014   1.021   1.026   1.037   1.058   1.068   1.072   1.085
  1.114   1.116   1.148   1.169   1.197   1.224   1.251   1.276
  1.296   1.304   1.308   1.334   1.342   1.358   1.360   1.389
  1.416   1.428   1.435   1.463   1.473   1.491   1.499   1.523
  1.531   1.549   1.565   1.569   1.598   1.608   1.626   1.657
  1.672   1.743   1.755   1.772   1.789   1.806   1.832   1.863
  1.872   1.904   1.926   1.931   1.952   1.966   1.994   2.021
  2.062   2.121   2.285   2.323   2.345   2.357   2.375   2.385
  2.408   2.454   2.459   2.494   2.501   2.558   2.600   2.618
  2.623   2.645   2.664   2.675   2.685   2.717   2.723   2.760
  2.782   2.792   2.820   2.845   2.882   2.914   2.933   2.954
  2.955   2.983   2.986   2.998   3.038   3.047   3.072   3.135
  3.167   3.202   3.210   3.232   3.282   3.354   3.421   3.506
  3.562   3.598   3.611   3.654   3.685   3.725   3.760   3.854
  3.873   3.904   3.906   3.934   4.026   4.062   4.735   4.807
  4.833   4.892   4.916   4.934   4.950   4.989   5.130   5.180
  5.217   5.236   5.385   5.472   5.487   5.586   5.618   5.697
 23.491  23.550  23.645  23.664  23.676  23.686  49.649  49.696
 49.736  49.766  49.782  49.887
 --------------------------------------------------------------

          Ground-State Mulliken Net Atomic Charges

     Atom                 Charge (a.u.)
  ----------------------------------------
      1 O                    -0.047807
      2 C                     0.040401
      3 O                    -0.135605
      4 C                     0.371956
      5 O                    -0.145855
      6 C                     0.043573
      7 O                    -0.029392
      8 C                    -0.255969
      9 C                    -0.130352
     10 C                    -0.402212
     11 O                    -0.237261
     12 O                    -0.091327
     13 H                     0.266568
     14 H                     0.198512
     15 H                     0.221698
     16 H                     0.300515
     17 H                     0.315081
     18 H                     0.365486
     19 H                     0.351991
  ----------------------------------------
  Sum of atomic charges =     1.000000

 -----------------------------------------------------------------
                    Cartesian Multipole Moments
 -----------------------------------------------------------------
    Charge (ESU x 10^10)
                 4.8032
    Dipole Moment (Debye)
         X       2.4223      Y       4.3277      Z      -0.9295
       Tot       5.0458
    Quadrupole Moments (Debye-Ang)
        XX     -52.7596     XY      -7.4853     YY     -55.7725
        XZ       0.8981     YZ      -4.6314     ZZ     -63.0406
    Octopole Moments (Debye-Ang^2)
       XXX     102.4897    XXY      19.0542    XYY      -1.1926
       YYY      24.1537    XXZ     -10.9202    XYZ      -6.6744
       YYZ       7.7942    XZZ      -0.2438    YZZ      -4.1437
       ZZZ     -11.8148
    Hexadecapole Moments (Debye-Ang^3)
      XXXX   -1324.5194   XXXY     -28.0879   XXYY    -405.7535
      XYYY    -142.5134   YYYY    -536.7482   XXXZ      34.3758
      XXYZ     -21.4876   XYYZ      -2.0324   YYYZ     -36.0239
      XXZZ    -306.6497   XYZZ     -26.5836   YYZZ    -141.3289
      XZZZ     -34.6892   YZZZ     -30.2653   ZZZZ    -176.7457
 -----------------------------------------------------------------
 Calculating analytic gradient of the SCF energy
 Gradient of SCF Energy
            1           2           3           4           5           6
    1  -0.0011722  -0.0004024   0.0009512  -0.0005037   0.0001693   0.0006604
    2   0.0002194  -0.0006512   0.0018889  -0.0022279  -0.0003066   0.0041098
    3  -0.0005636   0.0010453  -0.0002423  -0.0007128   0.0000215   0.0018387
            7           8           9          10          11          12
    1   0.0005505   0.0040182  -0.0045558   0.0004771   0.0020283  -0.0001740
    2  -0.0026963  -0.0026446   0.0027440   0.0004113  -0.0016651  -0.0018943
    3  -0.0008463  -0.0007609  -0.0006323  -0.0001485  -0.0004403   0.0005271
           13          14          15          16          17          18
    1   0.0011497  -0.0001457  -0.0003009  -0.0015356   0.0004235  -0.0009315
    2   0.0003320  -0.0000808   0.0003074   0.0012746   0.0004536   0.0000440
    3   0.0003505  -0.0006473   0.0007900   0.0006545  -0.0008262   0.0000759
           19
    1  -0.0007065
    2   0.0003816
    3   0.0005171
 Max gradient component =       4.556E-03
 RMS gradient           =       1.431E-03
 Gradient time:  CPU 135.93 s  wall 136.96 s
 Geometry Optimization Parameters
   NAtoms,    NIC,     NZ,  NCons,   NDum,   NFix, NCnnct, MaxDiis
       19     133       0       0       0       0       0       0

 Cartesian Hessian Update
 Hessian Updated using BFGS Update
**WARNING** Hereditary positive definiteness endangered


** GEOMETRY OPTIMIZATION IN DELOCALIZED INTERNAL COORDINATES **
   Searching for a Minimum

   Optimization Cycle:  25

                       Coordinates (Angstroms)
     ATOM                X               Y               Z
      1  O        -0.6990996501   -1.2646523601   -0.7136960812
      2  C        -1.8922883095   -1.0516151571   -0.0683457449
      3  O        -2.7007375778   -1.8795208812    0.1635549854
      4  C        -1.9553279943    0.4460560150    0.2519886643
      5  O        -2.8048107312    1.1166853832    0.7558004486
      6  C        -0.6494895080    0.9963076387   -0.2813427444
      7  O        -0.3287099854    2.2226457219   -0.2417284728
      8  C         0.1517155468   -0.1012824364   -0.7653712873
      9  C         1.4433699353   -0.3563587201    0.2411445925
     10  C         2.5578253235    0.6476482021   -0.1067831923
     11  O         3.2842191341    0.8696838012    1.0782020038
     12  O         1.8598383887   -1.6419298733    0.0002149124
     13  H         1.1251400768   -0.1964677206    1.2757313885
     14  H         2.1358927335    1.5920361447   -0.4706822267
     15  H         3.1611598809    0.2083864412   -0.9045472956
     16  H         4.2265806091    0.7392299193    0.9425714870
     17  H         1.4486312478   -2.2881804438    0.5874532608
     18  H         0.5674905384    0.0096313116   -1.7687424281
     19  H        -1.0249926265    2.7723625574    0.1886060798
   Point Group: c1    Number of degrees of freedom:    51


   Energy is   -684.028308643

 Hessian Updated using BFGS Update

 51 Hessian modes will be used to form the next step
  Hessian Eigenvalues:
     0.000351    0.003726    0.005461    0.006779    0.010828    0.015954
     0.017914    0.019542    0.035405    0.038975    0.043601    0.047854
     0.051585    0.052725    0.057480    0.060799    0.075345    0.088708
     0.119610    0.137934    0.146452    0.158743    0.161451    0.166775
     0.173824    0.191504    0.200360    0.235059    0.237944    0.253537
     0.262513    0.265723    0.286194    0.317338    0.319916    0.321293
     0.324514    0.332976    0.350308    0.382429    0.423593    0.436269
     0.440880    0.464960    0.488171    0.494607    0.539716    0.779491
     0.900844    0.956316    1.792703

 Minimum Search - Taking Simple RFO Step
 Searching for Lamda that Minimizes Along All modes
 Value Taken    Lamda =  -0.00019901
 Calculated Step too Large.  Step scaled by  0.644492
 Step Taken.  Stepsize is  0.300000

                             Maximum     Tolerance    Cnvgd?
         Gradient           0.002610      0.000300      NO
         Displacement       0.138367      0.001200      NO
         Energy change     -0.000104      0.000001      NO


 New Cartesian Coordinates Obtained by Inverse Iteration

 Displacement from previous Coordinates is:  0.228709
 ----------------------------------------------------------------
             Standard Nuclear Orientation (Angstroms)
    I     Atom           X                Y                Z
 ----------------------------------------------------------------
    1      O      -0.6975210279    -1.2640140137    -0.7142509534
    2      C      -1.8856028625    -1.0528343660    -0.0640685462
    3      O      -2.6939571828    -1.8801290136     0.1718871096
    4      C      -1.9518846817     0.4429097058     0.2532356809
    5      O      -2.8014503335     1.1133287985     0.7580249295
    6      C      -0.6481098534     0.9958859504    -0.2805607938
    7      O      -0.3313090441     2.2218607191    -0.2430048100
    8      C       0.1560107252    -0.1017185341    -0.7665662636
    9      C       1.4426573455    -0.3497914522     0.2341100968
   10      C       2.5558081971     0.6603953615    -0.1148508566
   11      O       3.2797369850     0.9077515997     1.0652463520
   12      O       1.8645267078    -1.6360304392    -0.0000021864
   13      H       1.1298177266    -0.1860584437     1.2698419990
   14      H       2.1284140288     1.5991579239    -0.4851520264
   15      H       3.1631779653     0.2230301172    -0.9102981638
   16      H       4.1989940513     0.6445869958     0.9793043748
   17      H       1.4653477643    -2.2797761349     0.5976688276
   18      H       0.5602143877     0.0117360810    -1.7746402349
   19      H      -1.0284638666     2.7703746880     0.1881038149
 ----------------------------------------------------------------
 Molecular Point Group                 C1    NOp =  1
 Largest Abelian Subgroup              C1    NOp =  1
 Nuclear Repulsion Energy =   738.6760511800 hartrees
 There are       45 alpha and       45 beta electrons
 Applying Cartesian multipole field
    Component          Value
    ---------          -----
     (2,0,0)        1.00000E-11
     (0,2,0)        2.00000E-11
     (0,0,2)       -3.00000E-11
 Nucleus-field energy     =     0.0000000210 hartrees
 Requested basis set is 6-311++G(d,p)
 There are 107 shells and 313 basis functions
 A cutoff of  1.0D-11 yielded   4948 shell pairs
 There are     42766 function pairs (     45927 Cartesian)
 Smallest overlap matrix eigenvalue = 4.68E-06
 Guess MOs from SCF MO coefficient file
 Reading MOs from coefficient file
 Reading MOs from coefficient file
 A restricted hybrid HF-DFT SCF calculation will be
 performed using Pulay DIIS extrapolation
 Exchange:     0.2000 Hartree-Fock + 0.0800 Slater + 0.7200 B88
 Correlation:  0.1900 VWN1RPA + 0.8100 LYP
 Using SG-1 standard quadrature grid
 SCF converges when DIIS error is below 1.0E-08
 Geometry optimization detected.  Setting ReadMinima to 0
 Setting SaveMinima to 0
 ---------------------------------------
  Cycle       Energy         DIIS Error
 ---------------------------------------
    1    -684.0255611825      5.41E-04
    2    -684.0282268104      1.33E-04
    3    -684.0280347258      1.84E-04
    4    -684.0283518851      6.45E-05
    5    -684.0283901485      2.87E-05
    6    -684.0283979495      3.72E-06
    7    -684.0283981736      2.09E-06
    8    -684.0283982187      8.17E-07
    9    -684.0283981745      2.02E-07
   10    -684.0283981949      5.57E-08
   11    -684.0283982010      3.62E-08
   12    -684.0283981784      1.17E-08
   13    -684.0283981795      6.26E-09 Convergence criterion met
 ---------------------------------------
 SCF time:  CPU 357.28 s  wall 360.63 s
 SCF   energy in the final basis set = -684.0283981795
 Total energy in the final basis set = -684.0283981795

 --------------------------------------------------------------

                    Orbital Energies (a.u.)
 --------------------------------------------------------------

 Alpha MOs
 -- Occupied --
-19.467 -19.383 -19.379 -19.335 -19.322 -19.290 -10.547 -10.510
-10.509 -10.479 -10.453 -10.401  -1.391  -1.325  -1.303  -1.253
 -1.241  -1.195  -1.039  -0.969  -0.917  -0.889  -0.817  -0.810
 -0.781  -0.757  -0.722  -0.719  -0.698  -0.681  -0.670  -0.653
 -0.647  -0.643  -0.622  -0.611  -0.599  -0.596  -0.541  -0.536
 -0.521  -0.507  -0.488  -0.469  -0.448
 -- Virtual --
 -0.372  -0.251  -0.189  -0.153  -0.135  -0.128  -0.127  -0.120
 -0.115  -0.092  -0.090  -0.078  -0.069  -0.058  -0.055  -0.051
 -0.044  -0.039  -0.035  -0.027  -0.025  -0.018  -0.012  -0.011
 -0.005  -0.000   0.004   0.007   0.013   0.017   0.024   0.027
  0.031   0.034   0.039   0.044   0.053   0.059   0.061   0.065
  0.074   0.081   0.084   0.084   0.098   0.106   0.110   0.120
  0.122   0.136   0.143   0.149   0.158   0.161   0.171   0.171
  0.175   0.177   0.185   0.192   0.197   0.203   0.204   0.208
  0.218   0.222   0.227   0.234   0.243   0.246   0.257   0.263
  0.276   0.285   0.291   0.306   0.349   0.350   0.363   0.369
  0.373   0.397   0.405   0.417   0.432   0.440   0.457   0.462
  0.484   0.499   0.504   0.529   0.530   0.537   0.545   0.566
  0.574   0.595   0.601   0.628   0.685   0.691   0.698   0.722
  0.744   0.771   0.798   0.808   0.842   0.886   0.890   0.908
  0.917   0.921   0.958   0.965   0.976   0.983   0.987   0.994
  1.014   1.018   1.028   1.038   1.058   1.069   1.074   1.088
  1.115   1.117   1.149   1.168   1.199   1.223   1.253   1.274
  1.297   1.304   1.310   1.334   1.342   1.357   1.362   1.383
  1.414   1.428   1.436   1.462   1.475   1.493   1.501   1.522
  1.530   1.554   1.564   1.570   1.602   1.611   1.625   1.656
  1.673   1.745   1.755   1.772   1.792   1.807   1.833   1.862
  1.874   1.904   1.925   1.931   1.955   1.968   1.993   2.020
  2.061   2.114   2.287   2.323   2.346   2.359   2.377   2.390
  2.407   2.457   2.461   2.498   2.516   2.559   2.600   2.620
  2.624   2.644   2.663   2.675   2.685   2.720   2.725   2.759
  2.781   2.792   2.821   2.844   2.879   2.911   2.940   2.946
  2.957   2.985   2.989   2.996   3.035   3.050   3.068   3.135
  3.164   3.203   3.212   3.232   3.282   3.354   3.422   3.506
  3.563   3.600   3.614   3.655   3.682   3.729   3.761   3.854
  3.875   3.905   3.907   3.939   4.021   4.063   4.735   4.807
  4.833   4.893   4.915   4.934   4.952   4.989   5.131   5.180
  5.216   5.235   5.385   5.474   5.488   5.584   5.619   5.699
 23.493  23.548  23.646  23.662  23.676  23.687  49.649  49.696
 49.737  49.764  49.783  49.887
 --------------------------------------------------------------

          Ground-State Mulliken Net Atomic Charges

     Atom                 Charge (a.u.)
  ----------------------------------------
      1 O                    -0.047017
      2 C                     0.042650
      3 O                    -0.136679
      4 C                     0.373428
      5 O                    -0.146468
      6 C                     0.046746
      7 O                    -0.027553
      8 C                    -0.268944
      9 C                    -0.123063
     10 C                    -0.403837
     11 O                    -0.232349
     12 O                    -0.096672
     13 H                     0.262878
     14 H                     0.203260
     15 H                     0.221623
     16 H                     0.301327
     17 H                     0.315228
     18 H                     0.363123
     19 H                     0.352319
  ----------------------------------------
  Sum of atomic charges =     1.000000

 -----------------------------------------------------------------
                    Cartesian Multipole Moments
 -----------------------------------------------------------------
    Charge (ESU x 10^10)
                 4.8032
    Dipole Moment (Debye)
         X       2.4580      Y       4.1602      Z      -0.8457
       Tot       4.9056
    Quadrupole Moments (Debye-Ang)
        XX     -52.9987     XY      -8.5441     YY     -56.2032
        XZ       1.3584     YZ      -4.8825     ZZ     -62.7792
    Octopole Moments (Debye-Ang^2)
       XXX     100.3058    XXY      14.0735    XYY      -2.8298
       YYY      23.3408    XXZ      -9.3452    XYZ      -7.7655
       YYZ       7.4842    XZZ       0.7159    YZZ      -4.5250
       ZZZ     -11.3164
    Hexadecapole Moments (Debye-Ang^3)
      XXXX   -1333.8115   XXXY     -51.2832   XXYY    -411.8997
      XYYY    -146.5925   YYYY    -539.5069   XXXZ      41.7539
      XXYZ     -25.4951   XYYZ      -2.6876   YYYZ     -36.5327
      XXZZ    -302.1565   XYZZ     -27.8824   YYZZ    -141.6000
      XZZZ     -31.4397   YZZZ     -30.3402   ZZZZ    -175.7782
 -----------------------------------------------------------------
 Calculating analytic gradient of the SCF energy
 Gradient of SCF Energy
            1           2           3           4           5           6
    1  -0.0024576   0.0009811   0.0007847  -0.0005977   0.0001751   0.0010654
    2   0.0010123  -0.0004480   0.0022326  -0.0032867  -0.0001925   0.0054946
    3  -0.0002723   0.0009167  -0.0002302  -0.0013248   0.0001274   0.0023419
            7           8           9          10          11          12
    1   0.0001793   0.0054755  -0.0051968   0.0007371   0.0028006  -0.0007562
    2  -0.0039640  -0.0036588   0.0025733   0.0010292  -0.0026134  -0.0017771
    3  -0.0010550  -0.0003374  -0.0010788  -0.0000505  -0.0002304   0.0007496
           13          14          15          16          17          18
    1   0.0014087  -0.0003887  -0.0004086  -0.0023468   0.0006291  -0.0013309
    2   0.0003506  -0.0001044   0.0003830   0.0018498   0.0005241   0.0001883
    3   0.0003854  -0.0011453   0.0007479   0.0008632  -0.0009132  -0.0000778
           19
    1  -0.0007531
    2   0.0004071
    3   0.0005836
 Max gradient component =       5.495E-03
 RMS gradient           =       1.869E-03
 Gradient time:  CPU 134.00 s  wall 134.67 s
 Geometry Optimization Parameters
   NAtoms,    NIC,     NZ,  NCons,   NDum,   NFix, NCnnct, MaxDiis
       19     133       0       0       0       0       0       0

 Cartesian Hessian Update
 Hessian Updated using BFGS Update
**WARNING** Hereditary positive definiteness endangered


** GEOMETRY OPTIMIZATION IN DELOCALIZED INTERNAL COORDINATES **
   Searching for a Minimum

   Optimization Cycle:  26

                       Coordinates (Angstroms)
     ATOM                X               Y               Z
      1  O        -0.6975210279   -1.2640140137   -0.7142509534
      2  C        -1.8856028625   -1.0528343660   -0.0640685462
      3  O        -2.6939571828   -1.8801290136    0.1718871096
      4  C        -1.9518846817    0.4429097058    0.2532356809
      5  O        -2.8014503335    1.1133287985    0.7580249295
      6  C        -0.6481098534    0.9958859504   -0.2805607938
      7  O        -0.3313090441    2.2218607191   -0.2430048100
      8  C         0.1560107252   -0.1017185341   -0.7665662636
      9  C         1.4426573455   -0.3497914522    0.2341100968
     10  C         2.5558081971    0.6603953615   -0.1148508566
     11  O         3.2797369850    0.9077515997    1.0652463520
     12  O         1.8645267078   -1.6360304392   -0.0000021864
     13  H         1.1298177266   -0.1860584437    1.2698419990
     14  H         2.1284140288    1.5991579239   -0.4851520264
     15  H         3.1631779653    0.2230301172   -0.9102981638
     16  H         4.1989940513    0.6445869958    0.9793043748
     17  H         1.4653477643   -2.2797761349    0.5976688276
     18  H         0.5602143877    0.0117360810   -1.7746402349
     19  H        -1.0284638666    2.7703746880    0.1881038149
   Point Group: c1    Number of degrees of freedom:    51


   Energy is   -684.028398179

 Hessian Updated using BFGS Update

 51 Hessian modes will be used to form the next step
  Hessian Eigenvalues:
     0.000547    0.003352    0.004713    0.007359    0.010937    0.015735
     0.017913    0.019551    0.035589    0.038987    0.043066    0.048099
     0.050868    0.052503    0.057293    0.060659    0.074404    0.089197
     0.120442    0.137711    0.145310    0.155240    0.161391    0.166648
     0.172905    0.189269    0.200448    0.235053    0.235917    0.253434
     0.262557    0.269805    0.282365    0.310560    0.320182    0.321225
     0.322657    0.326114    0.359087    0.382484    0.416923    0.433419
     0.443390    0.470172    0.486177    0.497411    0.541467    0.773023
     0.906196    0.957269    1.635320

 Minimum Search - Taking Simple RFO Step
 Searching for Lamda that Minimizes Along All modes
 Value Taken    Lamda =  -0.00025442
 Calculated Step too Large.  Step scaled by  0.872099
 Step Taken.  Stepsize is  0.300000

                             Maximum     Tolerance    Cnvgd?
         Gradient           0.003122      0.000300      NO
         Displacement       0.161301      0.001200      NO
         Energy change     -0.000090      0.000001      NO


 New Cartesian Coordinates Obtained by Inverse Iteration

 Displacement from previous Coordinates is:  0.268172
 ----------------------------------------------------------------
             Standard Nuclear Orientation (Angstroms)
    I     Atom           X                Y                Z
 ----------------------------------------------------------------
    1      O      -0.6933656017    -1.2646430586    -0.7014111301
    2      C      -1.8801035332    -1.0523859939    -0.0577283130
    3      O      -2.6897645066    -1.8783769194     0.1823594731
    4      C      -1.9536958586     0.4428222619     0.2463566021
    5      O      -2.8075379194     1.1165433283     0.7408913652
    6      C      -0.6495030201     0.9957650595    -0.2818896151
    7      O      -0.3411766393     2.2228705726    -0.2553621921
    8      C       0.1617501779    -0.1028961222    -0.7587634953
    9      C       1.4476117511    -0.3463291340     0.2347219646
   10      C       2.5537922652     0.6759965981    -0.1130020863
   11      O       3.3032437125     0.9169581944     1.0491555306
   12      O       1.8764329373    -1.6293927589     0.0008766501
   13      H       1.1354356385    -0.1846183863     1.2710986804
   14      H       2.1129104769     1.6199596993    -0.4500654723
   15      H       3.1447289054     0.2636575350    -0.9350458381
   16      H       4.1830962310     0.5385723057     0.9908403911
   17      H       1.4911028863    -2.2745072583     0.6058683506
   18      H       0.5552193197     0.0093933998    -1.7719084677
   19      H      -1.0437701911     2.7712762206     0.1670359520
 ----------------------------------------------------------------
 Molecular Point Group                 C1    NOp =  1
 Largest Abelian Subgroup              C1    NOp =  1
 Nuclear Repulsion Energy =   738.6821743834 hartrees
 There are       45 alpha and       45 beta electrons
 Applying Cartesian multipole field
    Component          Value
    ---------          -----
     (2,0,0)        1.00000E-11
     (0,2,0)        2.00000E-11
     (0,0,2)       -3.00000E-11
 Nucleus-field energy     =     0.0000000211 hartrees
 Requested basis set is 6-311++G(d,p)
 There are 107 shells and 313 basis functions
 A cutoff of  1.0D-11 yielded   4947 shell pairs
 There are     42719 function pairs (     45872 Cartesian)
 Smallest overlap matrix eigenvalue = 4.63E-06
 Guess MOs from SCF MO coefficient file
 Reading MOs from coefficient file
 Reading MOs from coefficient file
 A restricted hybrid HF-DFT SCF calculation will be
 performed using Pulay DIIS extrapolation
 Exchange:     0.2000 Hartree-Fock + 0.0800 Slater + 0.7200 B88
 Correlation:  0.1900 VWN1RPA + 0.8100 LYP
 Using SG-1 standard quadrature grid
 SCF converges when DIIS error is below 1.0E-08
 Geometry optimization detected.  Setting ReadMinima to 0
 Setting SaveMinima to 0
 ---------------------------------------
  Cycle       Energy         DIIS Error
 ---------------------------------------
    1    -684.0283445824      5.32E-04
    2    -684.0284659602      1.20E-04
    3    -684.0284184913      1.41E-04
    4    -684.0285660669      5.77E-05
    5    -684.0285906884      2.28E-05
    6    -684.0285953783      3.99E-06
    7    -684.0285955137      1.81E-06
    8    -684.0285954818      6.97E-07
    9    -684.0285954815      2.30E-07
   10    -684.0285954463      6.31E-08
   11    -684.0285954480      3.02E-08
   12    -684.0285954611      1.49E-08
   13    -684.0285954601      8.23E-09 Convergence criterion met
 ---------------------------------------
 SCF time:  CPU 359.44 s  wall 362.57 s
 SCF   energy in the final basis set = -684.0285954601
 Total energy in the final basis set = -684.0285954601

 --------------------------------------------------------------

                    Orbital Energies (a.u.)
 --------------------------------------------------------------

 Alpha MOs
 -- Occupied --
-19.467 -19.382 -19.380 -19.335 -19.321 -19.291 -10.547 -10.509
-10.508 -10.479 -10.452 -10.402  -1.392  -1.326  -1.303  -1.253
 -1.241  -1.197  -1.039  -0.969  -0.917  -0.890  -0.818  -0.811
 -0.781  -0.758  -0.722  -0.719  -0.698  -0.682  -0.673  -0.654
 -0.647  -0.643  -0.622  -0.611  -0.599  -0.596  -0.541  -0.536
 -0.521  -0.506  -0.490  -0.469  -0.448
 -- Virtual --
 -0.372  -0.251  -0.189  -0.153  -0.136  -0.128  -0.126  -0.120
 -0.115  -0.093  -0.090  -0.078  -0.068  -0.057  -0.056  -0.051
 -0.044  -0.039  -0.035  -0.027  -0.024  -0.018  -0.012  -0.011
 -0.005   0.000   0.005   0.007   0.013   0.017   0.024   0.027
  0.031   0.034   0.039   0.044   0.052   0.059   0.061   0.066
  0.075   0.081   0.084   0.085   0.099   0.107   0.110   0.120
  0.122   0.136   0.142   0.149   0.156   0.161   0.170   0.172
  0.174   0.177   0.185   0.191   0.197   0.203   0.204   0.207
  0.216   0.220   0.229   0.234   0.243   0.247   0.258   0.263
  0.276   0.285   0.291   0.306   0.348   0.350   0.363   0.370
  0.373   0.397   0.403   0.419   0.431   0.441   0.458   0.463
  0.485   0.499   0.505   0.529   0.531   0.539   0.546   0.568
  0.575   0.594   0.603   0.629   0.684   0.689   0.697   0.722
  0.745   0.772   0.798   0.807   0.843   0.885   0.889   0.908
  0.914   0.923   0.956   0.965   0.973   0.982   0.986   0.994
  1.014   1.016   1.031   1.039   1.058   1.069   1.077   1.090
  1.113   1.120   1.147   1.168   1.199   1.222   1.254   1.271
  1.298   1.303   1.309   1.334   1.342   1.353   1.362   1.377
  1.413   1.427   1.437   1.463   1.475   1.493   1.502   1.522
  1.528   1.558   1.564   1.572   1.606   1.614   1.623   1.656
  1.673   1.746   1.755   1.772   1.797   1.805   1.835   1.860
  1.876   1.904   1.923   1.932   1.955   1.975   1.993   2.020
  2.061   2.111   2.289   2.320   2.347   2.360   2.377   2.394
  2.407   2.457   2.463   2.499   2.531   2.559   2.600   2.622
  2.625   2.645   2.663   2.675   2.686   2.722   2.729   2.760
  2.780   2.791   2.823   2.844   2.876   2.908   2.936   2.950
  2.959   2.986   2.991   2.998   3.030   3.053   3.073   3.134
  3.163   3.205   3.213   3.233   3.281   3.353   3.423   3.507
  3.563   3.603   3.616   3.654   3.681   3.731   3.763   3.854
  3.878   3.903   3.909   3.943   4.019   4.063   4.734   4.807
  4.833   4.893   4.916   4.934   4.953   4.990   5.131   5.179
  5.214   5.235   5.386   5.477   5.491   5.581   5.620   5.702
 23.495  23.547  23.646  23.661  23.676  23.688  49.650  49.696
 49.736  49.764  49.783  49.888
 --------------------------------------------------------------

          Ground-State Mulliken Net Atomic Charges

     Atom                 Charge (a.u.)
  ----------------------------------------
      1 O                    -0.045832
      2 C                     0.047808
      3 O                    -0.138347
      4 C                     0.372200
      5 O                    -0.147194
      6 C                     0.061847
      7 O                    -0.027599
      8 C                    -0.292638
      9 C                    -0.119843
     10 C                    -0.393664
     11 O                    -0.225751
     12 O                    -0.100466
     13 H                     0.255708
     14 H                     0.205831
     15 H                     0.219437
     16 H                     0.299783
     17 H                     0.315879
     18 H                     0.359753
     19 H                     0.353086
  ----------------------------------------
  Sum of atomic charges =     1.000000

 -----------------------------------------------------------------
                    Cartesian Multipole Moments
 -----------------------------------------------------------------
    Charge (ESU x 10^10)
                 4.8032
    Dipole Moment (Debye)
         X       2.4259      Y       4.0259      Z      -0.8019
       Tot       4.7682
    Quadrupole Moments (Debye-Ang)
        XX     -53.6330     XY      -9.5444     YY     -56.3949
        XZ       1.6572     YZ      -5.1204     ZZ     -62.5704
    Octopole Moments (Debye-Ang^2)
       XXX      96.2961    XXY       9.5034    XYY      -3.9538
       YYY      22.9725    XXZ      -8.7952    XYZ      -8.8240
       YYZ       7.0912    XZZ       1.0486    YZZ      -4.9196
       ZZZ     -10.9055
    Hexadecapole Moments (Debye-Ang^3)
      XXXX   -1361.3968   XXXY     -71.5650   XXYY    -417.3577
      XYYY    -148.2485   YYYY    -540.0191   XXXZ      42.2276
      XXYZ     -29.4108   XYYZ      -2.9613   YYYZ     -35.6144
      XXZZ    -300.7827   XYZZ     -28.6609   YYZZ    -141.3723
      XZZZ     -30.6216   YZZZ     -28.6764   ZZZZ    -172.7529
 -----------------------------------------------------------------
 Calculating analytic gradient of the SCF energy
 Gradient of SCF Energy
            1           2           3           4           5           6
    1  -0.0044486   0.0036234   0.0002049  -0.0002208   0.0000120   0.0009170
    2   0.0022839   0.0002509   0.0022145  -0.0045631   0.0001670   0.0064157
    3   0.0004905   0.0001764  -0.0000898  -0.0021672   0.0003454   0.0026301
            7           8           9          10          11          12
    1  -0.0004547   0.0066055  -0.0050406   0.0012779   0.0027891  -0.0016131
    2  -0.0051173  -0.0045175   0.0010553   0.0016466  -0.0033708  -0.0009511
    3  -0.0011559   0.0005267  -0.0017201   0.0009363  -0.0005439   0.0010887
           13          14          15          16          17          18
    1   0.0013898  -0.0004610  -0.0003744  -0.0026580   0.0007631  -0.0017046
    2   0.0003747  -0.0001384   0.0003957   0.0026577   0.0004898   0.0003776
    3   0.0002741  -0.0012206   0.0002219   0.0009047  -0.0008975  -0.0003541
           19
    1  -0.0006070
    2   0.0003287
    3   0.0005545
 Max gradient component =       6.606E-03
 RMS gradient           =       2.270E-03
 Gradient time:  CPU 134.63 s  wall 135.75 s
 Geometry Optimization Parameters
   NAtoms,    NIC,     NZ,  NCons,   NDum,   NFix, NCnnct, MaxDiis
       19     133       0       0       0       0       0       0

 Cartesian Hessian Update
 Hessian Updated using BFGS Update
**WARNING** Hereditary positive definiteness endangered


** GEOMETRY OPTIMIZATION IN DELOCALIZED INTERNAL COORDINATES **
   Searching for a Minimum

   Optimization Cycle:  27

                       Coordinates (Angstroms)
     ATOM                X               Y               Z
      1  O        -0.6933656017   -1.2646430586   -0.7014111301
      2  C        -1.8801035332   -1.0523859939   -0.0577283130
      3  O        -2.6897645066   -1.8783769194    0.1823594731
      4  C        -1.9536958586    0.4428222619    0.2463566021
      5  O        -2.8075379194    1.1165433283    0.7408913652
      6  C        -0.6495030201    0.9957650595   -0.2818896151
      7  O        -0.3411766393    2.2228705726   -0.2553621921
      8  C         0.1617501779   -0.1028961222   -0.7587634953
      9  C         1.4476117511   -0.3463291340    0.2347219646
     10  C         2.5537922652    0.6759965981   -0.1130020863
     11  O         3.3032437125    0.9169581944    1.0491555306
     12  O         1.8764329373   -1.6293927589    0.0008766501
     13  H         1.1354356385   -0.1846183863    1.2710986804
     14  H         2.1129104769    1.6199596993   -0.4500654723
     15  H         3.1447289054    0.2636575350   -0.9350458381
     16  H         4.1830962310    0.5385723057    0.9908403911
     17  H         1.4911028863   -2.2745072583    0.6058683506
     18  H         0.5552193197    0.0093933998   -1.7719084677
     19  H        -1.0437701911    2.7712762206    0.1670359520
   Point Group: c1    Number of degrees of freedom:    51


   Energy is   -684.028595460

 Hessian Updated using BFGS Update

 51 Hessian modes will be used to form the next step
  Hessian Eigenvalues:
     0.000153    0.003087    0.004323    0.007705    0.010901    0.015941
     0.017918    0.019546    0.036117    0.038977    0.045286    0.048754
     0.052273    0.053888    0.059887    0.062852    0.074545    0.090528
     0.120827    0.135932    0.151327    0.153565    0.161357    0.170802
     0.172196    0.196162    0.200865    0.231882    0.236434    0.253245
     0.262599    0.265377    0.276733    0.298880    0.320600    0.321986
     0.324500    0.325513    0.357179    0.380932    0.418369    0.433721
     0.458878    0.471341    0.488446    0.505152    0.548370    0.774886
     0.925848    0.958619    1.457481

 Minimum Search - Taking Simple RFO Step
 Searching for Lamda that Minimizes Along All modes
 Value Taken    Lamda =  -0.00065194
 Calculated Step too Large.  Step scaled by  0.432145
 Step Taken.  Stepsize is  0.300000

                             Maximum     Tolerance    Cnvgd?
         Gradient           0.003535      0.000300      NO
         Displacement       0.174210      0.001200      NO
         Energy change     -0.000197      0.000001      NO


 New Cartesian Coordinates Obtained by Inverse Iteration

 Displacement from previous Coordinates is:  0.286669
 ----------------------------------------------------------------
             Standard Nuclear Orientation (Angstroms)
    I     Atom           X                Y                Z
 ----------------------------------------------------------------
    1      O      -0.6849869558    -1.2645424064    -0.6911908453
    2      C      -1.8730338014    -1.0544677344    -0.0555482679
    3      O      -2.6813057783    -1.8820241399     0.1868964289
    4      C      -1.9570130121     0.4402599987     0.2377593006
    5      O      -2.8174677041     1.1138231741     0.7222905001
    6      C      -0.6534931274     0.9966283876    -0.2835127425
    7      O      -0.3546305913     2.2256739819    -0.2653869378
    8      C       0.1675358969    -0.1003462775    -0.7510122071
    9      C       1.4523804555    -0.3381546590     0.2408913681
   10      C       2.5544913327     0.6897559971    -0.1116909678
   11      O       3.3409453017     0.9146655541     1.0252612680
   12      O       1.8858325054    -1.6195145378     0.0129054331
   13      H       1.1390724911    -0.1731226378     1.2766257119
   14      H       2.1043181654     1.6420589752    -0.4071401474
   15      H       3.1184706170     0.3013464160    -0.9650107051
   16      H       4.1677908366     0.4294460582     0.9893562451
   17      H       1.5052551998    -2.2642854787     0.6211636402
   18      H       0.5561580853     0.0111894022    -1.7666201813
   19      H      -1.0639128850     2.7722754700     0.1479914560
 ----------------------------------------------------------------
 Molecular Point Group                 C1    NOp =  1
 Largest Abelian Subgroup              C1    NOp =  1
 Nuclear Repulsion Energy =   738.5702237721 hartrees
 There are       45 alpha and       45 beta electrons
 Applying Cartesian multipole field
    Component          Value
    ---------          -----
     (2,0,0)        1.00000E-11
     (0,2,0)        2.00000E-11
     (0,0,2)       -3.00000E-11
 Nucleus-field energy     =     0.0000000212 hartrees
 Requested basis set is 6-311++G(d,p)
 There are 107 shells and 313 basis functions
 A cutoff of  1.0D-11 yielded   4950 shell pairs
 There are     42743 function pairs (     45896 Cartesian)
 Smallest overlap matrix eigenvalue = 4.58E-06
 Guess MOs from SCF MO coefficient file
 Reading MOs from coefficient file
 Reading MOs from coefficient file
 A restricted hybrid HF-DFT SCF calculation will be
 performed using Pulay DIIS extrapolation
 Exchange:     0.2000 Hartree-Fock + 0.0800 Slater + 0.7200 B88
 Correlation:  0.1900 VWN1RPA + 0.8100 LYP
 Using SG-1 standard quadrature grid
 SCF converges when DIIS error is below 1.0E-08
 Geometry optimization detected.  Setting ReadMinima to 0
 Setting SaveMinima to 0
 ---------------------------------------
  Cycle       Energy         DIIS Error
 ---------------------------------------
    1    -684.0269982325      5.58E-04
    2    -684.0287404968      1.19E-04
    3    -684.0286802314      1.44E-04
    4    -684.0288446302      5.32E-05
    5    -684.0288668492      2.08E-05
    6    -684.0288710912      4.31E-06
    7    -684.0288712773      1.74E-06
    8    -684.0288712958      5.61E-07
    9    -684.0288712706      2.73E-07
   10    -684.0288712729      7.21E-08
   11    -684.0288712616      3.22E-08
   12    -684.0288712604      1.53E-08
   13    -684.0288712583      7.99E-09 Convergence criterion met
 ---------------------------------------
 SCF time:  CPU 354.95 s  wall 357.85 s
 SCF   energy in the final basis set = -684.0288712583
 Total energy in the final basis set = -684.0288712583

 --------------------------------------------------------------

                    Orbital Energies (a.u.)
 --------------------------------------------------------------

 Alpha MOs
 -- Occupied --
-19.468 -19.382 -19.380 -19.336 -19.321 -19.292 -10.547 -10.509
-10.508 -10.480 -10.452 -10.402  -1.393  -1.327  -1.303  -1.253
 -1.242  -1.198  -1.039  -0.970  -0.918  -0.890  -0.818  -0.812
 -0.782  -0.759  -0.722  -0.720  -0.698  -0.682  -0.675  -0.654
 -0.647  -0.643  -0.623  -0.611  -0.599  -0.596  -0.541  -0.536
 -0.521  -0.506  -0.492  -0.469  -0.448
 -- Virtual --
 -0.373  -0.251  -0.189  -0.154  -0.136  -0.127  -0.126  -0.120
 -0.115  -0.093  -0.090  -0.078  -0.068  -0.057  -0.056  -0.052
 -0.044  -0.039  -0.035  -0.027  -0.024  -0.017  -0.012  -0.010
 -0.005   0.001   0.005   0.007   0.012   0.018   0.024   0.027
  0.031   0.034   0.039   0.044   0.052   0.059   0.061   0.066
  0.076   0.081   0.084   0.085   0.099   0.108   0.109   0.120
  0.122   0.136   0.142   0.149   0.153   0.160   0.170   0.173
  0.174   0.177   0.185   0.191   0.197   0.201   0.204   0.206
  0.214   0.221   0.230   0.235   0.242   0.249   0.257   0.263
  0.275   0.287   0.291   0.306   0.346   0.351   0.362   0.370
  0.373   0.396   0.402   0.420   0.429   0.442   0.459   0.466
  0.484   0.499   0.507   0.528   0.533   0.541   0.546   0.569
  0.576   0.591   0.604   0.629   0.683   0.688   0.696   0.723
  0.747   0.771   0.797   0.807   0.844   0.883   0.890   0.908
  0.913   0.924   0.955   0.965   0.972   0.981   0.985   0.994
  1.014   1.015   1.034   1.039   1.057   1.069   1.079   1.091
  1.112   1.122   1.146   1.168   1.199   1.220   1.255   1.268
  1.296   1.302   1.311   1.334   1.342   1.347   1.360   1.375
  1.412   1.425   1.437   1.463   1.475   1.493   1.501   1.523
  1.525   1.561   1.564   1.576   1.607   1.619   1.622   1.656
  1.674   1.747   1.754   1.772   1.798   1.803   1.836   1.857
  1.876   1.905   1.920   1.932   1.952   1.982   1.991   2.019
  2.062   2.111   2.290   2.319   2.346   2.361   2.378   2.396
  2.406   2.456   2.464   2.496   2.544   2.560   2.600   2.624
  2.625   2.647   2.663   2.676   2.686   2.723   2.733   2.760
  2.779   2.791   2.826   2.842   2.874   2.906   2.932   2.954
  2.960   2.986   2.992   3.001   3.025   3.055   3.085   3.134
  3.163   3.206   3.212   3.233   3.280   3.353   3.423   3.507
  3.563   3.605   3.615   3.657   3.684   3.730   3.765   3.853
  3.880   3.900   3.911   3.943   4.021   4.064   4.733   4.806
  4.832   4.893   4.916   4.934   4.952   4.990   5.132   5.179
  5.214   5.236   5.386   5.479   5.494   5.578   5.621   5.703
 23.495  23.547  23.647  23.661  23.676  23.689  49.650  49.696
 49.735  49.765  49.783  49.888
 --------------------------------------------------------------

          Ground-State Mulliken Net Atomic Charges

     Atom                 Charge (a.u.)
  ----------------------------------------
      1 O                    -0.045162
      2 C                     0.051910
      3 O                    -0.139565
      4 C                     0.370221
      5 O                    -0.147754
      6 C                     0.079224
      7 O                    -0.028544
      8 C                    -0.317109
      9 C                    -0.126009
     10 C                    -0.372980
     11 O                    -0.218276
     12 O                    -0.102219
     13 H                     0.248683
     14 H                     0.207081
     15 H                     0.216899
     16 H                     0.296776
     17 H                     0.316269
     18 H                     0.356779
     19 H                     0.353778
  ----------------------------------------
  Sum of atomic charges =     1.000000

 -----------------------------------------------------------------
                    Cartesian Multipole Moments
 -----------------------------------------------------------------
    Charge (ESU x 10^10)
                 4.8032
    Dipole Moment (Debye)
         X       2.3259      Y       3.9144      Z      -0.7568
       Tot       4.6158
    Quadrupole Moments (Debye-Ang)
        XX     -54.5073     XY     -10.4597     YY     -56.5092
        XZ       1.8338     YZ      -5.3027     ZZ     -62.3522
    Octopole Moments (Debye-Ang^2)
       XXX      90.4785    XXY       5.2610    XYY      -4.9551
       YYY      23.0666    XXZ      -8.7667    XYZ      -9.7341
       YYZ       6.8811    XZZ       1.2006    YZZ      -5.2238
       ZZZ     -10.3693
    Hexadecapole Moments (Debye-Ang^3)
      XXXX   -1398.5793   XXXY     -91.5393   XXYY    -421.7196
      XYYY    -149.0909   YYYY    -540.0673   XXXZ      39.2530
      XXYZ     -32.8759   XYYZ      -3.2645   YYYZ     -33.8803
      XXZZ    -300.5692   XYZZ     -29.3994   YYZZ    -140.7216
      XZZZ     -30.5916   YZZZ     -26.5606   ZZZZ    -169.3005
 -----------------------------------------------------------------
 Calculating analytic gradient of the SCF energy
 Gradient of SCF Energy
            1           2           3           4           5           6
    1  -0.0059231   0.0056122  -0.0002267   0.0003665  -0.0001968   0.0003466
    2   0.0031250   0.0008678   0.0021387  -0.0054894   0.0004824   0.0067880
    3   0.0010968  -0.0004908   0.0000489  -0.0027872   0.0005264   0.0028620
            7           8           9          10          11          12
    1  -0.0008534   0.0073765  -0.0048572   0.0018538   0.0024738  -0.0022405
    2  -0.0056335  -0.0049416  -0.0004214   0.0020306  -0.0040845  -0.0001773
    3  -0.0011701   0.0010856  -0.0022270   0.0017734  -0.0012768   0.0014106
           13          14          15          16          17          18
    1   0.0013047  -0.0004571  -0.0003455  -0.0026409   0.0008499  -0.0019369
    2   0.0004036  -0.0002613   0.0004759   0.0035181   0.0004308   0.0004815
    3   0.0002116  -0.0011267  -0.0001128   0.0011091  -0.0008904  -0.0005494
           19
    1  -0.0005056
    2   0.0002665
    3   0.0005068
 Max gradient component =       7.376E-03
 RMS gradient           =       2.622E-03
 Gradient time:  CPU 133.92 s  wall 134.80 s
 Geometry Optimization Parameters
   NAtoms,    NIC,     NZ,  NCons,   NDum,   NFix, NCnnct, MaxDiis
       19     133       0       0       0       0       0       0

 Cartesian Hessian Update
 Hessian Updated using BFGS Update
**WARNING** Hereditary positive definiteness endangered


** GEOMETRY OPTIMIZATION IN DELOCALIZED INTERNAL COORDINATES **
   Searching for a Minimum

   Optimization Cycle:  28

                       Coordinates (Angstroms)
     ATOM                X               Y               Z
      1  O        -0.6849869558   -1.2645424064   -0.6911908453
      2  C        -1.8730338014   -1.0544677344   -0.0555482679
      3  O        -2.6813057783   -1.8820241399    0.1868964289
      4  C        -1.9570130121    0.4402599987    0.2377593006
      5  O        -2.8174677041    1.1138231741    0.7222905001
      6  C        -0.6534931274    0.9966283876   -0.2835127425
      7  O        -0.3546305913    2.2256739819   -0.2653869378
      8  C         0.1675358969   -0.1003462775   -0.7510122071
      9  C         1.4523804555   -0.3381546590    0.2408913681
     10  C         2.5544913327    0.6897559971   -0.1116909678
     11  O         3.3409453017    0.9146655541    1.0252612680
     12  O         1.8858325054   -1.6195145378    0.0129054331
     13  H         1.1390724911   -0.1731226378    1.2766257119
     14  H         2.1043181654    1.6420589752   -0.4071401474
     15  H         3.1184706170    0.3013464160   -0.9650107051
     16  H         4.1677908366    0.4294460582    0.9893562451
     17  H         1.5052551998   -2.2642854787    0.6211636402
     18  H         0.5561580853    0.0111894022   -1.7666201813
     19  H        -1.0639128850    2.7722754700    0.1479914560
   Point Group: c1    Number of degrees of freedom:    51


   Energy is   -684.028871258

 Hessian Updated using BFGS Update

 51 Hessian modes will be used to form the next step
  Hessian Eigenvalues:
     0.000142    0.001406    0.004240    0.007395    0.010641    0.016083
     0.017918    0.019518    0.035900    0.038923    0.045842    0.047914
     0.052167    0.055292    0.060474    0.065944    0.075087    0.089758
     0.117894    0.131682    0.146743    0.157152    0.162679    0.170121
     0.175990    0.199433    0.213078    0.223684    0.236366    0.251711
     0.255453    0.263416    0.275513    0.293136    0.320467    0.322066
     0.325219    0.327261    0.354334    0.382117    0.416066    0.434578
     0.465335    0.473336    0.488182    0.516708    0.560344    0.813544
     0.947253    0.963102    1.336968

 Minimum Search - Taking Simple RFO Step
 Searching for Lamda that Minimizes Along All modes
 Value Taken    Lamda =  -0.00130829
 Calculated Step too Large.  Step scaled by  0.403673
 Step Taken.  Stepsize is  0.300000

                             Maximum     Tolerance    Cnvgd?
         Gradient           0.004797      0.000300      NO
         Displacement       0.159647      0.001200      NO
         Energy change     -0.000276      0.000001      NO


 New Cartesian Coordinates Obtained by Inverse Iteration

 Displacement from previous Coordinates is:  0.451176
 ----------------------------------------------------------------
             Standard Nuclear Orientation (Angstroms)
    I     Atom           X                Y                Z
 ----------------------------------------------------------------
    1      O      -0.6706665965    -1.2639951025    -0.6672684391
    2      C      -1.8689919071    -1.0567983398    -0.0575405049
    3      O      -2.6746439346    -1.8889800078     0.1829562089
    4      C      -1.9713614577     0.4392198789     0.2165337160
    5      O      -2.8463738238     1.1123953996     0.6768305011
    6      C      -0.6660756467     0.9996130834    -0.2870568812
    7      O      -0.3820573641     2.2330574214    -0.2832006361
    8      C       0.1723144925    -0.0929705726    -0.7308691390
    9      C       1.4625466052    -0.3295390002     0.2644437547
   10      C       2.5583014525     0.7022019131    -0.0947145541
   11      O       3.4125571357     0.8704776848     0.9964538899
   12      O       1.8982268199    -1.6059647641     0.0368933181
   13      H       1.1398868438    -0.1657222740     1.2977396038
   14      H       2.1024330712     1.6724704780    -0.3065972284
   15      H       3.0674035048     0.3576901448    -1.0027373886
   16      H       4.1961495819     0.3207815890     0.9186610206
   17      H       1.5152706994    -2.2542498492     0.6404613113
   18      H       0.5664077898     0.0142941577    -1.7456403633
   19      H      -1.1049202341     2.7766837033     0.1086801602
 ----------------------------------------------------------------
 Molecular Point Group                 C1    NOp =  1
 Largest Abelian Subgroup              C1    NOp =  1
 Nuclear Repulsion Energy =   737.8720050035 hartrees
 There are       45 alpha and       45 beta electrons
 Applying Cartesian multipole field
    Component          Value
    ---------          -----
     (2,0,0)        1.00000E-11
     (0,2,0)        2.00000E-11
     (0,0,2)       -3.00000E-11
 Nucleus-field energy     =     0.0000000216 hartrees
 Requested basis set is 6-311++G(d,p)
 There are 107 shells and 313 basis functions
 A cutoff of  1.0D-11 yielded   4943 shell pairs
 There are     42674 function pairs (     45819 Cartesian)
 Smallest overlap matrix eigenvalue = 4.48E-06
 Guess MOs from SCF MO coefficient file
 Reading MOs from coefficient file
 Reading MOs from coefficient file
 A restricted hybrid HF-DFT SCF calculation will be
 performed using Pulay DIIS extrapolation
 Exchange:     0.2000 Hartree-Fock + 0.0800 Slater + 0.7200 B88
 Correlation:  0.1900 VWN1RPA + 0.8100 LYP
 Using SG-1 standard quadrature grid
 SCF converges when DIIS error is below 1.0E-08
 Geometry optimization detected.  Setting ReadMinima to 0
 Setting SaveMinima to 0
 ---------------------------------------
  Cycle       Energy         DIIS Error
 ---------------------------------------
    1    -684.0219697059      8.33E-04
    2    -684.0289820650      1.52E-04
    3    -684.0283490342      2.80E-04
    4    -684.0292468540      5.25E-05
    5    -684.0292689986      2.36E-05
    6    -684.0292739906      6.37E-06
    7    -684.0292741651      3.70E-06
    8    -684.0292742087      1.21E-06
    9    -684.0292741697      3.14E-07
   10    -684.0292741613      1.01E-07
   11    -684.0292741759      6.96E-08
   12    -684.0292741707      2.41E-08
   13    -684.0292741692      8.25E-09 Convergence criterion met
 ---------------------------------------
 SCF time:  CPU 358.55 s  wall 361.02 s
 SCF   energy in the final basis set = -684.0292741692
 Total energy in the final basis set = -684.0292741692

 --------------------------------------------------------------

                    Orbital Energies (a.u.)
 --------------------------------------------------------------

 Alpha MOs
 -- Occupied --
-19.467 -19.382 -19.381 -19.337 -19.320 -19.293 -10.547 -10.509
-10.508 -10.480 -10.453 -10.402  -1.392  -1.328  -1.303  -1.254
 -1.242  -1.200  -1.039  -0.971  -0.918  -0.890  -0.818  -0.813
 -0.782  -0.760  -0.722  -0.720  -0.698  -0.683  -0.675  -0.654
 -0.647  -0.642  -0.623  -0.611  -0.600  -0.597  -0.542  -0.535
 -0.521  -0.506  -0.492  -0.469  -0.449
 -- Virtual --
 -0.373  -0.251  -0.189  -0.155  -0.136  -0.128  -0.126  -0.119
 -0.115  -0.094  -0.090  -0.078  -0.067  -0.058  -0.055  -0.052
 -0.044  -0.038  -0.035  -0.028  -0.024  -0.016  -0.012  -0.010
 -0.005   0.002   0.005   0.006   0.012   0.018   0.024   0.026
  0.030   0.033   0.038   0.045   0.052   0.060   0.061   0.066
  0.076   0.080   0.085   0.085   0.099   0.107   0.109   0.119
  0.122   0.136   0.141   0.145   0.151   0.160   0.171   0.172
  0.174   0.176   0.184   0.190   0.196   0.198   0.205   0.207
  0.213   0.221   0.230   0.237   0.243   0.251   0.257   0.262
  0.274   0.288   0.291   0.305   0.344   0.352   0.361   0.372
  0.374   0.394   0.400   0.417   0.428   0.442   0.461   0.467
  0.482   0.501   0.512   0.526   0.536   0.542   0.548   0.568
  0.579   0.586   0.606   0.631   0.682   0.687   0.695   0.724
  0.750   0.770   0.798   0.805   0.846   0.881   0.890   0.908
  0.915   0.926   0.954   0.963   0.976   0.980   0.985   0.994
  1.013   1.015   1.037   1.041   1.056   1.070   1.078   1.086
  1.110   1.121   1.138   1.167   1.199   1.218   1.256   1.270
  1.293   1.302   1.312   1.334   1.339   1.342   1.358   1.375
  1.410   1.420   1.437   1.465   1.473   1.491   1.500   1.523
  1.526   1.563   1.564   1.580   1.606   1.613   1.629   1.656
  1.678   1.747   1.754   1.773   1.793   1.804   1.838   1.853
  1.878   1.904   1.916   1.932   1.949   1.988   1.992   2.019
  2.065   2.111   2.290   2.316   2.344   2.365   2.378   2.393
  2.407   2.453   2.462   2.488   2.553   2.562   2.600   2.623
  2.626   2.651   2.663   2.678   2.687   2.724   2.732   2.761
  2.779   2.791   2.829   2.845   2.874   2.905   2.933   2.957
  2.960   2.989   2.993   3.005   3.021   3.056   3.098   3.133
  3.164   3.207   3.213   3.232   3.281   3.352   3.423   3.506
  3.563   3.605   3.612   3.660   3.688   3.726   3.768   3.852
  3.880   3.895   3.913   3.936   4.025   4.065   4.732   4.806
  4.832   4.893   4.918   4.934   4.949   4.990   5.133   5.179
  5.214   5.238   5.386   5.481   5.498   5.574   5.621   5.705
 23.493  23.548  23.649  23.662  23.677  23.689  49.650  49.696
 49.733  49.767  49.783  49.888
 --------------------------------------------------------------

          Ground-State Mulliken Net Atomic Charges

     Atom                 Charge (a.u.)
  ----------------------------------------
      1 O                    -0.046275
      2 C                     0.057273
      3 O                    -0.141133
      4 C                     0.364050
      5 O                    -0.148293
      6 C                     0.100142
      7 O                    -0.031557
      8 C                    -0.337375
      9 C                    -0.124296
     10 C                    -0.356274
     11 O                    -0.211435
     12 O                    -0.101713
     13 H                     0.240502
     14 H                     0.204776
     15 H                     0.210764
     16 H                     0.293482
     17 H                     0.317371
     18 H                     0.355725
     19 H                     0.354265
  ----------------------------------------
  Sum of atomic charges =     1.000000

 -----------------------------------------------------------------
                    Cartesian Multipole Moments
 -----------------------------------------------------------------
    Charge (ESU x 10^10)
                 4.8032
    Dipole Moment (Debye)
         X       2.1992      Y       3.8634      Z      -0.7904
       Tot       4.5152
    Quadrupole Moments (Debye-Ang)
        XX     -55.2584     XY     -11.1213     YY     -56.3706
        XZ       1.5479     YZ      -5.3698     ZZ     -62.3314
    Octopole Moments (Debye-Ang^2)
       XXX      86.2367    XXY       2.5289    XYY      -5.2210
       YYY      23.7196    XXZ     -10.7109    XYZ     -10.1744
       YYZ       6.7570    XZZ       0.1103    YZZ      -5.3867
       ZZZ     -10.0963
    Hexadecapole Moments (Debye-Ang^3)
      XXXX   -1442.2106   XXXY    -104.4867   XXYY    -424.7531
      XYYY    -147.0336   YYYY    -537.9333   XXXZ      24.1606
      XXYZ     -34.7474   XYYZ      -3.4692   YYYZ     -30.3235
      XXZZ    -306.8133   XYZZ     -29.1096   YYZZ    -139.0239
      XZZZ     -35.6528   YZZZ     -22.3942   ZZZZ    -163.6144
 -----------------------------------------------------------------
 Calculating analytic gradient of the SCF energy
 Gradient of SCF Energy
            1           2           3           4           5           6
    1  -0.0073839   0.0081428  -0.0010174   0.0017304  -0.0006541  -0.0013561
    2   0.0038962   0.0020012   0.0013673  -0.0060216   0.0010300   0.0057034
    3   0.0019446  -0.0016826   0.0003421  -0.0032730   0.0007583   0.0025708
            7           8           9          10          11          12
    1  -0.0013454   0.0068753  -0.0030897   0.0026888   0.0003558  -0.0027122
    2  -0.0051365  -0.0043953  -0.0029928   0.0018736  -0.0030393   0.0015830
    3  -0.0009409   0.0018004  -0.0026308   0.0039909  -0.0027111   0.0018004
           13          14          15          16          17          18
    1   0.0006935   0.0002088   0.0000965  -0.0019169   0.0007005  -0.0018304
    2   0.0003502  -0.0005139   0.0002742   0.0032670   0.0001907   0.0004940
    3   0.0000743  -0.0003248  -0.0010630   0.0005279  -0.0007006  -0.0008002
           19
    1  -0.0001865
    2   0.0000685
    3   0.0003174
 Max gradient component =       8.143E-03
 RMS gradient           =       2.796E-03
 Gradient time:  CPU 133.04 s  wall 134.19 s
 Geometry Optimization Parameters
   NAtoms,    NIC,     NZ,  NCons,   NDum,   NFix, NCnnct, MaxDiis
       19     133       0       0       0       0       0       0

 Cartesian Hessian Update
 Hessian Updated using BFGS Update


** GEOMETRY OPTIMIZATION IN DELOCALIZED INTERNAL COORDINATES **
   Searching for a Minimum

   Optimization Cycle:  29

                       Coordinates (Angstroms)
     ATOM                X               Y               Z
      1  O        -0.6706665965   -1.2639951025   -0.6672684391
      2  C        -1.8689919071   -1.0567983398   -0.0575405049
      3  O        -2.6746439346   -1.8889800078    0.1829562089
      4  C        -1.9713614577    0.4392198789    0.2165337160
      5  O        -2.8463738238    1.1123953996    0.6768305011
      6  C        -0.6660756467    0.9996130834   -0.2870568812
      7  O        -0.3820573641    2.2330574214   -0.2832006361
      8  C         0.1723144925   -0.0929705726   -0.7308691390
      9  C         1.4625466052   -0.3295390002    0.2644437547
     10  C         2.5583014525    0.7022019131   -0.0947145541
     11  O         3.4125571357    0.8704776848    0.9964538899
     12  O         1.8982268199   -1.6059647641    0.0368933181
     13  H         1.1398868438   -0.1657222740    1.2977396038
     14  H         2.1024330712    1.6724704780   -0.3065972284
     15  H         3.0674035048    0.3576901448   -1.0027373886
     16  H         4.1961495819    0.3207815890    0.9186610206
     17  H         1.5152706994   -2.2542498492    0.6404613113
     18  H         0.5664077898    0.0142941577   -1.7456403633
     19  H        -1.1049202341    2.7766837033    0.1086801602
   Point Group: c1    Number of degrees of freedom:    51


   Energy is   -684.029274169

 Hessian Updated using BFGS Update

 51 Hessian modes will be used to form the next step
  Hessian Eigenvalues:
     0.000218    0.003194    0.004397    0.007131    0.010435    0.016144
     0.017918    0.019470    0.035587    0.038857    0.045724    0.047271
     0.051988    0.055256    0.060670    0.065831    0.075217    0.086315
     0.118131    0.130832    0.146462    0.157677    0.162482    0.173030
     0.179693    0.198006    0.211139    0.221137    0.237207    0.248412
     0.255345    0.263468    0.275227    0.291451    0.320534    0.322084
     0.325055    0.330702    0.352901    0.381584    0.416081    0.434715
     0.470844    0.475471    0.488791    0.520412    0.563564    0.814101
     0.947981    0.967846    1.142326

 Minimum Search - Taking Simple RFO Step
 Searching for Lamda that Minimizes Along All modes
 Value Taken    Lamda =  -0.00068485
 Calculated Step too Large.  Step scaled by  0.511119
 Step Taken.  Stepsize is  0.300000

                             Maximum     Tolerance    Cnvgd?
         Gradient           0.005801      0.000300      NO
         Displacement       0.185341      0.001200      NO
         Energy change     -0.000403      0.000001      NO


 New Cartesian Coordinates Obtained by Inverse Iteration

 Displacement from previous Coordinates is:  0.261050
 ----------------------------------------------------------------
             Standard Nuclear Orientation (Angstroms)
    I     Atom           X                Y                Z
 ----------------------------------------------------------------
    1      O      -0.6609728480    -1.2658349547    -0.6582772352
    2      C      -1.8629938599    -1.0603019325    -0.0559503425
    3      O      -2.6654441656    -1.8951285411     0.1865267368
    4      C      -1.9737858631     0.4365710289     0.2092563496
    5      O      -2.8549862732     1.1074732256     0.6618422221
    6      C      -0.6696358438     0.9999681023    -0.2893603068
    7      O      -0.3893714593     2.2350390314    -0.2902061436
    8      C       0.1757724201    -0.0900959430    -0.7253956663
    9      C       1.4677541088    -0.3200274956     0.2725421656
   10      C       2.5596639456     0.7141532668    -0.0959664199
   11      O       3.4506480103     0.8690322918     0.9646426387
   12      O       1.9089181319    -1.5948404306     0.0502336659
   13      H       1.1435926563    -0.1523502945     1.3048812362
   14      H       2.0997983125     1.6896799317    -0.2668123931
   15      H       3.0374558079     0.3916620254    -1.0290875549
   16      H       4.1653650237     0.2282120930     0.9233073556
   17      H       1.5192681528    -2.2453339740     0.6470958320
   18      H       0.5716382439     0.0146495035    -1.7398000358
   19      H      -1.1162774692     2.7781386091     0.0945562455
 ----------------------------------------------------------------
 Molecular Point Group                 C1    NOp =  1
 Largest Abelian Subgroup              C1    NOp =  1
 Nuclear Repulsion Energy =   737.6197889998 hartrees
 There are       45 alpha and       45 beta electrons
 Applying Cartesian multipole field
    Component          Value
    ---------          -----
     (2,0,0)        1.00000E-11
     (0,2,0)        2.00000E-11
     (0,0,2)       -3.00000E-11
 Nucleus-field energy     =     0.0000000217 hartrees
 Requested basis set is 6-311++G(d,p)
 There are 107 shells and 313 basis functions
 A cutoff of  1.0D-11 yielded   4944 shell pairs
 There are     42670 function pairs (     45811 Cartesian)
 Smallest overlap matrix eigenvalue = 4.43E-06
 Guess MOs from SCF MO coefficient file
 Reading MOs from coefficient file
 Reading MOs from coefficient file
 A restricted hybrid HF-DFT SCF calculation will be
 performed using Pulay DIIS extrapolation
 Exchange:     0.2000 Hartree-Fock + 0.0800 Slater + 0.7200 B88
 Correlation:  0.1900 VWN1RPA + 0.8100 LYP
 Using SG-1 standard quadrature grid
 SCF converges when DIIS error is below 1.0E-08
 Geometry optimization detected.  Setting ReadMinima to 0
 Setting SaveMinima to 0
 ---------------------------------------
  Cycle       Energy         DIIS Error
 ---------------------------------------
    1    -684.0241602699      5.46E-04
    2    -684.0294196811      1.18E-04
    3    -684.0293423212      1.48E-04
    4    -684.0295277621      4.44E-05
    5    -684.0295432380      1.79E-05
    6    -684.0295466553      4.74E-06
    7    -684.0295466567      1.88E-06
    8    -684.0295467534      5.40E-07
    9    -684.0295467673      2.70E-07
   10    -684.0295467508      7.10E-08
   11    -684.0295467537      2.98E-08
   12    -684.0295467566      1.08E-08
   13    -684.0295467564      6.41E-09 Convergence criterion met
 ---------------------------------------
 SCF time:  CPU 351.01 s  wall 353.90 s
 SCF   energy in the final basis set = -684.0295467564
 Total energy in the final basis set = -684.0295467564

 --------------------------------------------------------------

                    Orbital Energies (a.u.)
 --------------------------------------------------------------

 Alpha MOs
 -- Occupied --
-19.467 -19.382 -19.381 -19.338 -19.321 -19.293 -10.547 -10.509
-10.508 -10.480 -10.454 -10.402  -1.392  -1.328  -1.303  -1.255
 -1.243  -1.201  -1.040  -0.971  -0.918  -0.890  -0.819  -0.814
 -0.782  -0.761  -0.723  -0.720  -0.698  -0.683  -0.677  -0.654
 -0.647  -0.642  -0.624  -0.611  -0.600  -0.597  -0.543  -0.536
 -0.522  -0.507  -0.492  -0.470  -0.449
 -- Virtual --
 -0.374  -0.252  -0.189  -0.156  -0.137  -0.128  -0.126  -0.119
 -0.115  -0.095  -0.089  -0.079  -0.068  -0.059  -0.055  -0.052
 -0.044  -0.038  -0.035  -0.028  -0.025  -0.015  -0.012  -0.009
 -0.006   0.002   0.005   0.006   0.012   0.018   0.024   0.026
  0.030   0.032   0.037   0.046   0.051   0.060   0.061   0.066
  0.077   0.080   0.085   0.085   0.100   0.106   0.109   0.118
  0.122   0.136   0.139   0.144   0.151   0.160   0.170   0.173
  0.174   0.176   0.184   0.189   0.194   0.196   0.205   0.207
  0.212   0.221   0.231   0.238   0.243   0.251   0.256   0.262
  0.274   0.288   0.290   0.305   0.343   0.353   0.361   0.373
  0.374   0.393   0.400   0.416   0.426   0.442   0.459   0.472
  0.480   0.501   0.515   0.524   0.539   0.542   0.547   0.566
  0.582   0.583   0.605   0.631   0.680   0.686   0.695   0.724
  0.750   0.770   0.797   0.805   0.846   0.879   0.889   0.906
  0.915   0.927   0.951   0.964   0.979   0.980   0.984   0.994
  1.012   1.015   1.037   1.044   1.055   1.070   1.081   1.086
  1.110   1.121   1.129   1.166   1.202   1.215   1.256   1.272
  1.291   1.301   1.312   1.324   1.339   1.341   1.357   1.377
  1.409   1.418   1.437   1.464   1.474   1.489   1.500   1.521
  1.527   1.562   1.564   1.581   1.604   1.609   1.639   1.653
  1.684   1.746   1.750   1.772   1.786   1.805   1.836   1.850
  1.878   1.903   1.914   1.931   1.942   1.985   1.998   2.019
  2.067   2.109   2.289   2.317   2.341   2.366   2.378   2.390
  2.407   2.447   2.462   2.482   2.555   2.566   2.600   2.622
  2.625   2.653   2.663   2.679   2.687   2.722   2.732   2.762
  2.781   2.791   2.830   2.844   2.874   2.905   2.930   2.958
  2.961   2.990   2.992   3.006   3.017   3.055   3.112   3.133
  3.162   3.208   3.212   3.232   3.280   3.352   3.423   3.505
  3.563   3.598   3.608   3.665   3.695   3.722   3.772   3.851
  3.879   3.892   3.914   3.933   4.028   4.065   4.732   4.806
  4.832   4.892   4.917   4.933   4.946   4.989   5.133   5.178
  5.214   5.238   5.386   5.481   5.500   5.569   5.621   5.705
 23.491  23.547  23.649  23.662  23.676  23.688  49.650  49.696
 49.731  49.768  49.783  49.887
 --------------------------------------------------------------

          Ground-State Mulliken Net Atomic Charges

     Atom                 Charge (a.u.)
  ----------------------------------------
      1 O                    -0.047467
      2 C                     0.058386
      3 O                    -0.141194
      4 C                     0.361564
      5 O                    -0.148441
      6 C                     0.111437
      7 O                    -0.032802
      8 C                    -0.348672
      9 C                    -0.145685
     10 C                    -0.329936
     11 O                    -0.203091
     12 O                    -0.101329
     13 H                     0.237052
     14 H                     0.205432
     15 H                     0.208853
     16 H                     0.289222
     17 H                     0.317464
     18 H                     0.354598
     19 H                     0.354609
  ----------------------------------------
  Sum of atomic charges =     1.000000

 -----------------------------------------------------------------
                    Cartesian Multipole Moments
 -----------------------------------------------------------------
    Charge (ESU x 10^10)
                 4.8032
    Dipole Moment (Debye)
         X       2.0345      Y       3.7581      Z      -0.7232
       Tot       4.3343
    Quadrupole Moments (Debye-Ang)
        XX     -56.4508     XY     -11.8172     YY     -56.3467
        XZ       1.7725     YZ      -5.4332     ZZ     -62.0982
    Octopole Moments (Debye-Ang^2)
       XXX      77.9103    XXY      -1.0088    XYY      -5.7671
       YYY      23.9124    XXZ     -10.4152    XYZ     -10.6879
       YYZ       6.6782    XZZ       0.3618    YZZ      -5.5133
       ZZZ      -9.4137
    Hexadecapole Moments (Debye-Ang^3)
      XXXX   -1490.5116   XXXY    -121.6519   XXYY    -426.9481
      XYYY    -147.4445   YYYY    -537.7937   XXXZ      22.2701
      XXYZ     -36.7648   XYYZ      -3.2536   YYYZ     -28.2494
      XXZZ    -306.0666   XYZZ     -29.5383   YYZZ    -138.4132
      XZZZ     -34.7574   YZZZ     -20.3603   ZZZZ    -160.2715
 -----------------------------------------------------------------
 Calculating analytic gradient of the SCF energy
 Gradient of SCF Energy
            1           2           3           4           5           6
    1  -0.0076531   0.0084641  -0.0010562   0.0023897  -0.0008687  -0.0021344
    2   0.0036795   0.0022886   0.0012695  -0.0061357   0.0011867   0.0050573
    3   0.0020267  -0.0018470   0.0003772  -0.0034752   0.0008434   0.0026754
            7           8           9          10          11          12
    1  -0.0011635   0.0067291  -0.0032234   0.0034008   0.0003599  -0.0028920
    2  -0.0045378  -0.0039359  -0.0040170   0.0016352  -0.0027935   0.0017842
    3  -0.0009020   0.0016031  -0.0025206   0.0038420  -0.0032327   0.0019436
           13          14          15          16          17          18
    1   0.0006469   0.0001654  -0.0001746  -0.0017439   0.0008021  -0.0018663
    2   0.0004512  -0.0006638   0.0006512   0.0033818   0.0001937   0.0004701
    3   0.0000356   0.0000077  -0.0009080   0.0008073  -0.0007567  -0.0007917
           19
    1  -0.0001818
    2   0.0000345
    3   0.0002719
 Max gradient component =       8.464E-03
 RMS gradient           =       2.840E-03
 Gradient time:  CPU 132.77 s  wall 134.04 s
 Geometry Optimization Parameters
   NAtoms,    NIC,     NZ,  NCons,   NDum,   NFix, NCnnct, MaxDiis
       19     133       0       0       0       0       0       0

 Cartesian Hessian Update
 Hessian Updated using BFGS Update


** GEOMETRY OPTIMIZATION IN DELOCALIZED INTERNAL COORDINATES **
   Searching for a Minimum

   Optimization Cycle:  30

                       Coordinates (Angstroms)
     ATOM                X               Y               Z
      1  O        -0.6609728480   -1.2658349547   -0.6582772352
      2  C        -1.8629938599   -1.0603019325   -0.0559503425
      3  O        -2.6654441656   -1.8951285411    0.1865267368
      4  C        -1.9737858631    0.4365710289    0.2092563496
      5  O        -2.8549862732    1.1074732256    0.6618422221
      6  C        -0.6696358438    0.9999681023   -0.2893603068
      7  O        -0.3893714593    2.2350390314   -0.2902061436
      8  C         0.1757724201   -0.0900959430   -0.7253956663
      9  C         1.4677541088   -0.3200274956    0.2725421656
     10  C         2.5596639456    0.7141532668   -0.0959664199
     11  O         3.4506480103    0.8690322918    0.9646426387
     12  O         1.9089181319   -1.5948404306    0.0502336659
     13  H         1.1435926563   -0.1523502945    1.3048812362
     14  H         2.0997983125    1.6896799317   -0.2668123931
     15  H         3.0374558079    0.3916620254   -1.0290875549
     16  H         4.1653650237    0.2282120930    0.9233073556
     17  H         1.5192681528   -2.2453339740    0.6470958320
     18  H         0.5716382439    0.0146495035   -1.7398000358
     19  H        -1.1162774692    2.7781386091    0.0945562455
   Point Group: c1    Number of degrees of freedom:    51


   Energy is   -684.029546756

 Hessian Updated using BFGS Update

 51 Hessian modes will be used to form the next step
  Hessian Eigenvalues:
     0.001793    0.002005    0.004265    0.005853    0.009878    0.016148
     0.017918    0.019232    0.033275    0.038592    0.043051    0.046204
     0.051274    0.055127    0.060752    0.063410    0.069727    0.079179
     0.115291    0.128025    0.144125    0.157539    0.162130    0.172932
     0.180413    0.190453    0.204844    0.219106    0.237214    0.244271
     0.255309    0.263604    0.274455    0.289702    0.320514    0.322303
     0.324982    0.330788    0.351599    0.381079    0.415632    0.435267
     0.470347    0.474600    0.488011    0.520407    0.563566    0.679565
     0.892959    0.952331    0.996559

 Minimum Search - Taking Simple RFO Step
 Searching for Lamda that Minimizes Along All modes
 Value Taken    Lamda =  -0.00151593
 Calculated Step too Large.  Step scaled by  0.646118
 Step Taken.  Stepsize is  0.300000

                             Maximum     Tolerance    Cnvgd?
         Gradient           0.005922      0.000300      NO
         Displacement       0.132664      0.001200      NO
         Energy change     -0.000273      0.000001      NO


 New Cartesian Coordinates Obtained by Inverse Iteration

 Displacement from previous Coordinates is:  0.472174
 ----------------------------------------------------------------
             Standard Nuclear Orientation (Angstroms)
    I     Atom           X                Y                Z
 ----------------------------------------------------------------
    1      O      -0.6395433096    -1.2703276547    -0.6272707697
    2      C      -1.8706761615    -1.0677853051    -0.0669303239
    3      O      -2.6608716099    -1.9161373164     0.1660793365
    4      C      -1.9992831026     0.4382672500     0.1845501574
    5      O      -2.9001830988     1.0996705474     0.6117491703
    6      C      -0.6931399309     1.0047506841    -0.2952458304
    7      O      -0.4100224370     2.2469230557    -0.2960588086
    8      C       0.1654705253    -0.0749376472    -0.7031602547
    9      C       1.4825419257    -0.3080190070     0.3181436309
   10      C       2.5678534897     0.7138892611    -0.0776264946
   11      O       3.5236223674     0.8261859844     0.9278579743
   12      O       1.9230846180    -1.5768358566     0.0894464409
   13      H       1.1383666797    -0.1428396376     1.3441020477
   14      H       2.1148071217     1.7012370166    -0.1780471748
   15      H       2.9873302956     0.4149594950    -1.0474413456
   16      H       4.2368185960     0.1849827601     0.8128254967
   17      H       1.4816353650    -2.2407538018     0.6353502277
   18      H       0.6044780037     0.0168486477    -1.7002879084
   19      H      -1.1458823054     2.7905870677     0.0659927781
 ----------------------------------------------------------------
 Molecular Point Group                 C1    NOp =  1
 Largest Abelian Subgroup              C1    NOp =  1
 Nuclear Repulsion Energy =   735.6018020029 hartrees
 There are       45 alpha and       45 beta electrons
 Applying Cartesian multipole field
    Component          Value
    ---------          -----
     (2,0,0)        1.00000E-11
     (0,2,0)        2.00000E-11
     (0,0,2)       -3.00000E-11
 Nucleus-field energy     =     0.0000000222 hartrees
 Requested basis set is 6-311++G(d,p)
 There are 107 shells and 313 basis functions
 A cutoff of  1.0D-11 yielded   4934 shell pairs
 There are     42593 function pairs (     45732 Cartesian)
 Smallest overlap matrix eigenvalue = 4.37E-06
 Guess MOs from SCF MO coefficient file
 Reading MOs from coefficient file
 Reading MOs from coefficient file
 A restricted hybrid HF-DFT SCF calculation will be
 performed using Pulay DIIS extrapolation
 Exchange:     0.2000 Hartree-Fock + 0.0800 Slater + 0.7200 B88
 Correlation:  0.1900 VWN1RPA + 0.8100 LYP
 Using SG-1 standard quadrature grid
 SCF converges when DIIS error is below 1.0E-08
 Geometry optimization detected.  Setting ReadMinima to 0
 Setting SaveMinima to 0
 ---------------------------------------
  Cycle       Energy         DIIS Error
 ---------------------------------------
    1    -683.9975643140      1.05E-03
    2    -684.0291670830      2.40E-04
    3    -684.0271639315      4.83E-04
    4    -684.0298397712      7.31E-05
    5    -684.0298787354      3.22E-05
    6    -684.0298866692      1.03E-05
    7    -684.0298877047      4.90E-06
    8    -684.0298877110      1.92E-06
    9    -684.0298878133      5.33E-07
   10    -684.0298878171      1.69E-07
   11    -684.0298877640      1.11E-07
   12    -684.0298877696      3.80E-08
   13    -684.0298877678      1.90E-08
   14    -684.0298877624      6.51E-09 Convergence criterion met
 ---------------------------------------
 SCF time:  CPU 385.69 s  wall 389.60 s
 SCF   energy in the final basis set = -684.0298877624
 Total energy in the final basis set = -684.0298877624

 --------------------------------------------------------------

                    Orbital Energies (a.u.)
 --------------------------------------------------------------

 Alpha MOs
 -- Occupied --
-19.463 -19.381 -19.381 -19.341 -19.322 -19.294 -10.544 -10.509
-10.509 -10.479 -10.457 -10.402  -1.386  -1.326  -1.302  -1.258
 -1.244  -1.200  -1.038  -0.969  -0.918  -0.886  -0.816  -0.813
 -0.780  -0.761  -0.723  -0.718  -0.696  -0.682  -0.672  -0.653
 -0.646  -0.643  -0.626  -0.610  -0.602  -0.597  -0.547  -0.536
 -0.524  -0.506  -0.490  -0.470  -0.449
 -- Virtual --
 -0.373  -0.251  -0.188  -0.156  -0.136  -0.129  -0.127  -0.117
 -0.115  -0.095  -0.089  -0.078  -0.069  -0.061  -0.054  -0.052
 -0.044  -0.038  -0.036  -0.028  -0.026  -0.014  -0.012  -0.009
 -0.008   0.002   0.003   0.006   0.012   0.018   0.024   0.025
  0.029   0.032   0.035   0.047   0.052   0.060   0.062   0.065
  0.076   0.079   0.085   0.085   0.099   0.105   0.109   0.117
  0.122   0.135   0.136   0.145   0.150   0.161   0.169   0.171
  0.174   0.175   0.182   0.189   0.195   0.196   0.205   0.209
  0.213   0.220   0.231   0.239   0.243   0.249   0.257   0.260
  0.272   0.287   0.289   0.304   0.344   0.352   0.360   0.375
  0.376   0.391   0.400   0.414   0.424   0.440   0.458   0.470
  0.479   0.502   0.520   0.525   0.540   0.543   0.549   0.562
  0.580   0.584   0.607   0.634   0.679   0.688   0.699   0.726
  0.752   0.770   0.802   0.804   0.846   0.877   0.890   0.908
  0.916   0.930   0.952   0.963   0.978   0.985   0.990   0.993
  1.011   1.017   1.036   1.046   1.054   1.065   1.073   1.078
  1.106   1.114   1.126   1.165   1.199   1.217   1.252   1.275
  1.289   1.299   1.305   1.326   1.332   1.344   1.360   1.378
  1.402   1.412   1.441   1.469   1.475   1.488   1.501   1.523
  1.530   1.559   1.565   1.584   1.597   1.606   1.641   1.653
  1.692   1.741   1.751   1.774   1.777   1.801   1.836   1.851
  1.877   1.904   1.909   1.933   1.940   1.979   1.995   2.021
  2.072   2.103   2.287   2.317   2.333   2.370   2.380   2.387
  2.407   2.443   2.456   2.473   2.559   2.566   2.601   2.615
  2.625   2.661   2.665   2.684   2.689   2.716   2.727   2.760
  2.784   2.795   2.827   2.845   2.871   2.906   2.929   2.953
  2.956   2.981   2.989   3.005   3.015   3.049   3.117   3.133
  3.159   3.204   3.206   3.230   3.281   3.354   3.420   3.503
  3.558   3.595   3.610   3.649   3.701   3.710   3.775   3.848
  3.867   3.888   3.910   3.913   4.034   4.066   4.734   4.805
  4.831   4.891   4.915   4.935   4.940   4.989   5.133   5.180
  5.212   5.237   5.386   5.477   5.498   5.562   5.619   5.699
 23.480  23.552  23.650  23.667  23.677  23.684  49.651  49.695
 49.727  49.768  49.781  49.886
 --------------------------------------------------------------

          Ground-State Mulliken Net Atomic Charges

     Atom                 Charge (a.u.)
  ----------------------------------------
      1 O                    -0.056947
      2 C                     0.059480
      3 O                    -0.139689
      4 C                     0.353354
      5 O                    -0.147532
      6 C                     0.128603
      7 O                    -0.042780
      8 C                    -0.354116
      9 C                    -0.130352
     10 C                    -0.340607
     11 O                    -0.204372
     12 O                    -0.091530
     13 H                     0.235840
     14 H                     0.205309
     15 H                     0.204356
     16 H                     0.289877
     17 H                     0.318320
     18 H                     0.358911
     19 H                     0.353876
  ----------------------------------------
  Sum of atomic charges =     1.000000

 -----------------------------------------------------------------
                    Cartesian Multipole Moments
 -----------------------------------------------------------------
    Charge (ESU x 10^10)
                 4.8032
    Dipole Moment (Debye)
         X       1.9696      Y       3.6541      Z      -0.7957
       Tot       4.2267
    Quadrupole Moments (Debye-Ang)
        XX     -56.3820     XY     -11.8239     YY     -56.1943
        XZ       1.0749     YZ      -5.1198     ZZ     -62.2662
    Octopole Moments (Debye-Ang^2)
       XXX      78.5457    XXY      -1.4025    XYY      -5.8132
       YYY      24.0621    XXZ     -13.2179    XYZ      -9.9212
       YYZ       6.4321    XZZ      -1.0529    YZZ      -5.2687
       ZZZ      -9.2198
    Hexadecapole Moments (Debye-Ang^3)
      XXXX   -1517.0362   XXXY    -123.6253   XXYY    -431.1227
      XYYY    -145.8207   YYYY    -537.3095   XXXZ       3.2239
      XXYZ     -34.7514   XYYZ      -4.7832   YYYZ     -23.9372
      XXZZ    -315.1325   XYZZ     -28.1957   YYZZ    -137.2456
      XZZZ     -41.7218   YZZZ     -16.1951   ZZZZ    -154.3963
 -----------------------------------------------------------------
 Calculating analytic gradient of the SCF energy
 Gradient of SCF Energy
            1           2           3           4           5           6
[truncated: 207,377 more chars]
