# Supplementary material for: A DFT investigation of the blue bottle experiment: E∘half-cell analysis of autoxidation catalysed by redox indicators
Source: R Soc Open Sci. 2017 Nov 8;4(11):170708. doi: 10.1098/rsos.170708 (PMC5717635; doi:10.1098/rsos.170708)
Supplement: output.zip [file rsos170708supp2.zip › B3LYP_6-311++Gdp_reducing_agents/C6H7O6+_alt3.out]

pikachu 127.0.1
Q-Chem Developer Version! Running on 127.0.1.*
                  Welcome to Q-Chem
     A Quantum Leap Into The Future Of Chemistry


 Q-Chem 4.4, Q-Chem, Inc., Pleasanton, CA (2016)

 Y. Shao,  Z. Gan,  E. Epifanovsky,  A. T. B. Gilbert,  M. Wormit,  
 J. Kussmann,  A. W. Lange,  A. Behn,  J. Deng,  X. Feng,  D. Ghosh,  
 M. Goldey,  P. R. Horn,  L. D. Jacobson,  I. Kaliman,  F. Rob,  
 R. Z. Khaliullin,  T. Kus,  A. Landau,  J. Liu,  E. I. Proynov,  Y. M. Rhee,  
 R. M. Richard,  M. A. Rohrdanz,  R. P. Steele,  E. J. Sundstrom,  
 H. L. Woodcock III,  P. M. Zimmerman,  D. Zuev,  B. Albrecht,  E. Alguire,  
 B. Austin,  S. A. Baeppler,  G. J. O. Beran,  Y. A. Bernard,  
 E. J. Berquist,  K. Brandhorst,  K. B. Bravaya,  S. T. Brown,  D. Casanova,  
 C.-M. Chang,  Y. Chen,  S. H. Chien,  K. D. Closser,  M. P. Coons,  
 D. L. Crittenden,  S. Dasgupta,  M. Diedenhofen,  R. A. DiStasio Jr.,  
 H. Do,  A. D. Dutoi,  R. G. Edgar,  P.-T. Fang,  S. Fatehi,  Q. Feng,  
 L. Fusti-Molnar,  A. Ghysels,  A. Golubeva-Zadorozhnaya,  J. Gomes,  
 A. Gunina,  M. W. D. Hanson-Heine,  P. H. P. Harbach,  A. W. Hauser,  
 J. E. Herr,  E. G. Hohenstein,  Z. C. Holden,  K. Hui,  T.-C. Jagau,  H. Ji,  
 B. Kaduk,  K. Khistyaev,  Jaehoon Kim,  Jihan Kim,  R. A. King,  
 P. Klunzinger,  K. Koh,  D. Kosenkov,  T. Kowalczyk,  C. M. Krauter,  
 A. Kunitsa,  K. U. Lao,  A. Laurent,  K. V. Lawler,  J. Lee,  D. Lefrancois,  
 S. Lehtola,  S. V. Levchenko,  C. Y. Lin,  Y.-S. Lin,  F. Liu,  E. Livshits,  
 R. C. Lochan,  A. Luenser,  P. Manohar,  S. F. Manzer,  S.-P. Mao,  Y. Mao,  
 N. Mardirossian,  A. V. Marenich,  L. A. Martinez-Martinez,  S. A. Maurer,  
 N. J. Mayhall,  J.-M. Mewes,  A. F. Morrison,  K. Nanda,  T. S. Nguyen-Beck,  
 C. M. Oana,  R. Olivares-Amaya,  D. P. O'Neill,  J. A. Parkhill,  
 T. M. Perrine,  R. Peverati,  P. A. Pieniazek,  F. Plasser,  A. Prociuk,  
 D. R. Rehn,  E. Rosta,  N. J. Russ,  N. Sergueev,  S. M. Sharada,  
 S. Sharma,  D. W. Small,  A. Sodt,  T. Stauch,  T. Stein,  D. Stuck,  
 Y.-C. Su,  A. J. W. Thom,  T. Tsuchimochi,  L. Vogt,  O. Vydrov,  T. Wang,  
 M. A. Watson,  J. Wenzel,  A. White,  C. F. Williams,  V. Vanovschi,  
 K. Yao,  S. Yeganeh,  S. R. Yost,  Z.-Q. You,  I. Y. Zhang,  X. Zhang,  
 Y. Zhao,  B. R. Brooks,  G. K. L. Chan,  D. M. Chipman,  C. J. Cramer,  
 W. A. Goddard III,  M. S. Gordon,  W. J. Hehre,  A. Klamt,  
 H. F. Schaefer III,  M. W. Schmidt,  C. D. Sherrill,  D. G. Truhlar,  
 A. Warshel,  X. Xu,  A. Aspuru-Guzik,  R. Baer,  A. T. Bell,  N. A. Besley,  
 J.-D. Chai,  A. Dreuw,  B. D. Dunietz,  T. R. Furlani,  S. R. Gwaltney,  
 C.-P. Hsu,  Y. Jung,  J. Kong,  D. S. Lambrecht,  W. Liang,  C. Ochsenfeld,  
 V. A. Rassolov,  L. V. Slipchenko,  J. E. Subotnik,  T. Van Voorhis,  
 J. M. Herbert,  A. I. Krylov,  P. M. W. Gill,  M. Head-Gordon

 Contributors to earlier versions of Q-Chem not listed above: 
 R. D. Adamson,  J. Baker,  E. F. C. Byrd,  A. K. Chakraborty,  C.-L. Cheng,  
 H. Dachsel,  R. J. Doerksen,  G. Hawkins,  A. Heyden,  S. Hirata,  
 G. Kedziora,  F. J. Keil,  C. Kelley,  P. P. Korambath,  W. Kurlancheek,  
 A. M. Lee,  M. S. Lee,  D. Liotard,  I. Lotan,  P. E. Maslen,  N. Nair,  
 D. Neuhauser,  R. Olson,  B. Peters,  J. Ritchie,  N. E. Schultz,  
 N. Shenvi,  A. C. Simmonett,  K. S. Thanthiriwatte,  Q. Wu,  W. Zhang

 Please cite Q-Chem as follows:
 Y. Shao et al., Mol. Phys. 113, 184-215 (2015)
 DOI: 10.1080/00268976.2014.952696

 Q-Chem 4.4.2 for Intel X86 EM64T Linux

 Parts of Q-Chem use Armadillo 5.200.1 (Boston Tea Smuggler).
 http://arma.sourceforge.net/

 Q-Chem begins on Fri May 12 09:46:39 2017  


Host: 0

     Scratch files written to /scratch/cher/qchem14987//

Checking the input file for inconsistencies... 	...done.

--------------------------------------------------------------
User input:
--------------------------------------------------------------
$molecule
1 1
  O   -0.7351069   -1.2700164   -0.4928374
  C   -1.9209292   -0.8490520    0.0010018
  O   -2.8370517   -1.6019275    0.2893033
  C   -1.9450586    0.5790215    0.1231607
  O   -2.8581484    1.2883037    0.5239711
  C   -0.6562193    1.0083200   -0.3383820
  O   -0.2945283    2.1710422   -0.4248116
  C    0.1538835   -0.2134620   -0.7392016
  C    1.4378893   -0.4105102    0.0915495
  C    2.4705285    0.7060104   -0.1424116
  O    3.6352550    0.4622124    0.5991690
  O    2.0078509   -1.6439830   -0.2674031
  H    1.1456154   -0.4263844    1.1692730
  H    2.0671837    1.7058398    0.1254137
  H    2.7439676    0.7411444   -1.2186261
  H    3.4251567    0.6903373    1.5424171
  H    2.4897195   -1.9875993    0.5299419
  H    0.3967567   -0.1761610   -1.8236273
  H   -3.6990548    0.9074746    0.8145753
$end

$rem
   BASIS  =  6-311++G**
   JOB_TYPE  =  optimization
   METHOD  =  B3LYP
$end

--------------------------------------------------------------
 ----------------------------------------------------------------
             Standard Nuclear Orientation (Angstroms)
    I     Atom           X                Y                Z
 ----------------------------------------------------------------
    1      O      -0.7061111865    -1.2989863679    -0.4228230158
    2      C      -1.8934384138    -0.8579081065     0.0493705158
    3      O      -2.8145663425    -1.5976515462     0.3551853142
    4      C      -1.9124680391     0.5734067312     0.1260168131
    5      O      -2.8252590700     1.2986319813     0.4979362523
    6      C      -0.6188221671     0.9827770130    -0.3401611975
    7      O      -0.2517545870     2.1407413274    -0.4609643751
    8      C       0.1888636512    -0.2542818366    -0.6965362463
    9      C       1.4664902357    -0.4299047285     0.1487289122
   10      C       2.5052752141     0.6745649605    -0.1135157034
   11      O       3.6640255911     0.4498544618     0.6432998794
   12      O       2.0337154289    -1.6763767672    -0.1670580096
   13      H       1.1669931537    -0.4104189802     1.2244081250
   14      H       2.1043005310     1.6839667530     0.1197300317
   15      H       2.7860077633     0.6744510051    -1.1884251006
   16      H       3.4486058027     0.7086239468     1.5773940460
   17      H       2.5088448560    -1.9964035530     0.6440298045
   18      H       0.4390948094    -0.2523704911    -1.7799284047
   19      H      -3.6696484755     0.9305224074     0.7947645721
 ----------------------------------------------------------------
 Molecular Point Group                 C1    NOp =  1
 Largest Abelian Subgroup              C1    NOp =  1
 Nuclear Repulsion Energy =   741.5847424436 hartrees
 There are       45 alpha and       45 beta electrons
 Requested basis set is 6-311++G(d,p)
 There are 107 shells and 313 basis functions

 Total QAlloc Memory Limit   2000 MB
 Mega-Array Size        61 MB
 MEM_STATIC part        62 MB
 A cutoff of  1.0D-11 yielded   4918 shell pairs
 There are     42647 function pairs (     45805 Cartesian)

 -------------------------------------------------------
 OpenMP Integral Computing Module                       
 Release: version 1.0, May 2013, Q-Chem Inc. Pittsburgh 
 -------------------------------------------------------
 Integral Job Info:
 Integral job number is                      11
 Integral operator is                         1
 short-range coefficients                     0
 long-range coefficients              100000000
 Omega coefficients                           0
 if combine SR and LR in K                    0
 Integral screening is                        0
 Integral computing path is                   2
 max size of driver memory is            800000
 size of driver memory is                593474
 size of scratch memory is              2260544
 max col of scratch BK array               1296
 max len of scratch array in speh3          155
 max len of scratch index in speh4           18
 max int batch size is                      520
 min int batch size is                       52
 fixed nKL is                                52
 max L of basis functions is                  2
 order of int derivative is                   0
 number of shells is                        107
 number of basis is                         325
 number of cartesian basis is               325
 number of contracted shell pairs          4918
 number of primitive shell pairs          12179
 maxK2 (contraction) of shell pair           36
 max number of K2 of shell pair               1
 max number of CS2 of shell pair            795
 max number of PS2 of shell pair           2202
 mem total for path MDJ                   91512
 -------------------------------------------------------
 Smallest overlap matrix eigenvalue = 3.51E-06

 Scale SEOQF with 1.000000e-01/1.000000e-01/1.000000e-01

 Standard Electronic Orientation quadrupole field applied
 Nucleus-field energy     =     0.0000000218 hartrees
 Guess from superposition of atomic densities
 Warning:  Energy on first SCF cycle will be non-variational
 A restricted hybrid HF-DFT SCF calculation will be
 performed using Pulay DIIS extrapolation
 Exchange:     0.2000 Hartree-Fock + 0.0800 Slater + 0.7200 B88
 Correlation:  0.1900 VWN1RPA + 0.8100 LYP
 Using SG-1 standard quadrature grid
 SCF converges when DIIS error is below 1.0E-08
 Inaccurate integrated density:
   Number of electrons =    90
   Numerical integral  =    91.000555106182
   Relative error      =     1.1117278958 %
 ---------------------------------------
  Cycle       Energy         DIIS Error
 ---------------------------------------
    1    -687.0456041121      3.80E-02
    2    -683.6836464605      5.56E-03
    3    -680.6355697153      1.64E-02
    4    -683.8838942466      3.32E-03
    5    -683.9876790460      7.90E-04
    6    -683.3485832658      5.38E-03
    7    -683.9889636706      7.75E-04
    8    -683.9928141886      5.07E-04
    9    -683.9909032726      5.47E-04
   10    -683.9939066292      3.60E-04
   11    -683.9959812229      1.20E-04
   12    -683.9961911970      3.16E-05
   13    -683.9961888655      2.97E-05
   14    -683.9961992932      1.43E-05
   15    -683.9962025996      4.41E-06
   16    -683.9962028722      2.23E-06
   17    -683.9962028190      5.78E-07
   18    -683.9962028104      9.70E-08
   19    -683.9962028035      4.88E-08
   20    -683.9962028128      6.07E-08
   21    -683.9962028587      2.30E-08
   22    -683.9962028588      1.05E-08
   23    -683.9962028597      4.11E-09 Convergence criterion met
 ---------------------------------------
 SCF time:  CPU 658.22 s  wall 661.93 s
 SCF   energy in the final basis set = -683.9962028597
 Total energy in the final basis set = -683.9962028597

 --------------------------------------------------------------

                    Orbital Energies (a.u.)
 --------------------------------------------------------------

 Alpha MOs
 -- Occupied --
-19.491 -19.390 -19.368 -19.352 -19.308 -19.286 -10.565 -10.536
-10.501 -10.455 -10.423 -10.381  -1.429  -1.346  -1.287  -1.259
 -1.213  -1.180  -1.056  -0.987  -0.937  -0.893  -0.849  -0.794
 -0.783  -0.755  -0.727  -0.706  -0.687  -0.684  -0.671  -0.654
 -0.640  -0.636  -0.621  -0.605  -0.602  -0.577  -0.537  -0.525
 -0.506  -0.495  -0.487  -0.467  -0.430
 -- Virtual --
 -0.405  -0.243  -0.194  -0.154  -0.151  -0.137  -0.125  -0.116
 -0.105  -0.091  -0.083  -0.072  -0.063  -0.056  -0.053  -0.045
 -0.039  -0.033  -0.032  -0.027  -0.020  -0.016  -0.013  -0.001
  0.000   0.004   0.012   0.016   0.018   0.026   0.027   0.028
  0.039   0.042   0.053   0.057   0.060   0.064   0.071   0.075
  0.079   0.085   0.090   0.101   0.113   0.116   0.118   0.124
  0.128   0.133   0.143   0.146   0.155   0.160   0.166   0.175
  0.176   0.180   0.191   0.192   0.198   0.202   0.210   0.216
  0.223   0.228   0.238   0.240   0.248   0.252   0.267   0.268
  0.276   0.292   0.312   0.317   0.326   0.346   0.356   0.375
  0.382   0.386   0.397   0.406   0.421   0.443   0.463   0.475
  0.491   0.500   0.516   0.527   0.541   0.554   0.566   0.568
  0.590   0.601   0.628   0.646   0.659   0.686   0.689   0.723
  0.756   0.778   0.808   0.831   0.847   0.872   0.883   0.894
  0.905   0.929   0.957   0.959   0.967   0.982   0.994   1.010
  1.023   1.033   1.036   1.044   1.049   1.069   1.080   1.101
  1.115   1.141   1.154   1.169   1.186   1.223   1.249   1.266
  1.295   1.310   1.317   1.324   1.342   1.354   1.393   1.399
  1.413   1.437   1.449   1.470   1.480   1.505   1.510   1.525
  1.551   1.578   1.591   1.603   1.610   1.636   1.650   1.679
  1.687   1.720   1.726   1.773   1.790   1.829   1.859   1.878
  1.894   1.901   1.921   1.948   1.971   1.993   2.031   2.051
  2.101   2.134   2.296   2.298   2.329   2.341   2.352   2.389
  2.408   2.444   2.495   2.539   2.578   2.599   2.629   2.634
  2.653   2.667   2.677   2.693   2.713   2.727   2.759   2.766
  2.790   2.815   2.857   2.875   2.927   2.934   2.936   2.956
  2.966   2.993   2.999   3.024   3.040   3.089   3.104   3.140
  3.161   3.169   3.191   3.256   3.306   3.332   3.416   3.452
  3.535   3.591   3.668   3.684   3.707   3.722   3.812   3.858
  3.869   3.894   3.954   4.008   4.090   4.126   4.699   4.834
  4.847   4.858   4.917   4.943   4.972   4.987   5.080   5.198
  5.228   5.243   5.414   5.463   5.471   5.505   5.685   5.710
 23.511  23.574  23.598  23.673  23.688  23.763  49.662  49.695
 49.743  49.774  49.799  49.834
 --------------------------------------------------------------

          Ground-State Mulliken Net Atomic Charges

     Atom                 Charge (a.u.)
  ----------------------------------------
      1 O                    -0.004181
      2 C                    -0.032588
      3 O                    -0.161420
      4 C                     0.672593
      5 O                    -0.046590
      6 C                    -0.516041
      7 O                    -0.100998
      8 C                     0.082466
      9 C                    -0.137697
     10 C                    -0.338144
     11 O                    -0.206259
     12 O                    -0.113685
     13 H                     0.191686
     14 H                     0.178949
     15 H                     0.242610
     16 H                     0.265375
     17 H                     0.308988
     18 H                     0.336002
     19 H                     0.378934
  ----------------------------------------
  Sum of atomic charges =     1.000000

 -----------------------------------------------------------------
                    Cartesian Multipole Moments
 -----------------------------------------------------------------
    Charge (ESU x 10^10)
                 4.8032
    Dipole Moment (Debye)
         X      -4.9679      Y       2.7319      Z       2.6625
       Tot       6.2636
    Quadrupole Moments (Debye-Ang)
        XX     -39.6201     XY      -9.3388     YY     -70.9282
        XZ       2.4917     YZ       0.0483     ZZ     -55.6232
    Octopole Moments (Debye-Ang^2)
       XXX    -104.2060    XXY      32.2039    XYY      13.5054
       YYY      -6.2338    XXZ      34.4123    XYZ     -10.1501
       YYZ      11.4596    XZZ       8.1915    YZZ       2.5892
       ZZZ       7.2857
    Hexadecapole Moments (Debye-Ang^3)
      XXXX   -1576.7079   XXXY    -149.3963   XXYY    -376.0498
      XYYY     -33.4602   YYYY    -634.0402   XXXZ     -18.6369
      XXYZ      17.5612   XYYZ      20.8019   YYYZ      -5.9779
      XXZZ    -246.0865   XYZZ      -2.0228   YYZZ    -119.4164
      XZZZ      16.8205   YZZZ       6.3840   ZZZZ    -124.6473
 -----------------------------------------------------------------
 Calculating analytic gradient of the SCF energy
 Gradient of SCF Energy
            1           2           3           4           5           6
    1   0.0291674   0.0248491  -0.0173566  -0.0085188   0.0153471  -0.0539314
    2   0.0189585   0.0852118  -0.0253480   0.0152875  -0.0447657  -0.0540903
    3  -0.0068995  -0.0039617   0.0049213   0.0005763  -0.0072615   0.0211779
            7           8           9          10          11          12
    1   0.0104874  -0.0102982  -0.0047739  -0.0007128   0.0076608   0.0011122
    2   0.0138723  -0.0200034   0.0024756  -0.0267914  -0.0004647   0.0069019
    3  -0.0044936   0.0112672  -0.0100428   0.0103407  -0.0276289  -0.0223596
           13          14          15          16          17          18
    1  -0.0023963  -0.0001573   0.0012583  -0.0124054   0.0082063   0.0024567
    2  -0.0016703   0.0104055   0.0034627   0.0045672  -0.0048893   0.0010649
    3   0.0077511   0.0038438  -0.0113471   0.0222417   0.0240029  -0.0099677
           19
    1   0.0100052
    2   0.0158153
    3  -0.0021606
 Max gradient component =       8.521E-02
 RMS gradient           =       2.070E-02
 Gradient time:  CPU 135.21 s  wall 135.68 s
 Geometry Optimization Parameters
   NAtoms,    NIC,     NZ,  NCons,   NDum,   NFix, NCnnct, MaxDiis
       19     133       0       0       0       0       0       0


** GEOMETRY OPTIMIZATION IN DELOCALIZED INTERNAL COORDINATES **
   Searching for a Minimum

   Optimization Cycle:   1

                       Coordinates (Angstroms)
     ATOM                X               Y               Z
      1  O        -0.7061111865   -1.2989863679   -0.4228230158
      2  C        -1.8934384138   -0.8579081065    0.0493705158
      3  O        -2.8145663425   -1.5976515462    0.3551853142
      4  C        -1.9124680391    0.5734067312    0.1260168131
      5  O        -2.8252590700    1.2986319813    0.4979362523
      6  C        -0.6188221671    0.9827770130   -0.3401611975
      7  O        -0.2517545870    2.1407413274   -0.4609643751
      8  C         0.1888636512   -0.2542818366   -0.6965362463
      9  C         1.4664902357   -0.4299047285    0.1487289122
     10  C         2.5052752141    0.6745649605   -0.1135157034
     11  O         3.6640255911    0.4498544618    0.6432998794
     12  O         2.0337154289   -1.6763767672   -0.1670580096
     13  H         1.1669931537   -0.4104189802    1.2244081250
     14  H         2.1043005310    1.6839667530    0.1197300317
     15  H         2.7860077633    0.6744510051   -1.1884251006
     16  H         3.4486058027    0.7086239468    1.5773940460
     17  H         2.5088448560   -1.9964035530    0.6440298045
     18  H         0.4390948094   -0.2523704911   -1.7799284047
     19  H        -3.6696484755    0.9305224074    0.7947645721
   Point Group: c1    Number of degrees of freedom:    51


   Energy is   -683.996202860


 Attempting to Generate Delocalized Internal Coordinates

 51 Hessian modes will be used to form the next step
  Hessian Eigenvalues:
     0.003628    0.004055    0.010376    0.012352    0.014931    0.015364
     0.018195    0.019253    0.022702    0.038965    0.043662    0.046541
     0.049360    0.049989    0.057647    0.061705    0.073672    0.085414
     0.115850    0.138698    0.154629    0.160000    0.160000    0.160000
     0.167089    0.196909    0.207196    0.219804    0.249769    0.249990
     0.249994    0.249996    0.283459    0.286314    0.295767    0.318941
     0.323980    0.324982    0.325060    0.379433    0.391903    0.439569
     0.447367    0.452695    0.489424    0.489542    0.523632    0.538324
     0.937587    0.950548    0.952346

 Minimum Search - Taking Simple RFO Step
 Searching for Lamda that Minimizes Along All modes
 Value Taken    Lamda =  -0.03288574
 Calculated Step too Large.  Step scaled by  0.848853
 Step Taken.  Stepsize is  0.300000

                             Maximum     Tolerance    Cnvgd?
         Gradient           0.053576      0.000300      NO
         Displacement       0.108186      0.001200      NO
         Energy change     *********      0.000001      NO


 New Cartesian Coordinates Obtained by Inverse Iteration

 Displacement from previous Coordinates is:  0.591755
 ----------------------------------------------------------------
             Standard Nuclear Orientation (Angstroms)
    I     Atom           X                Y                Z
 ----------------------------------------------------------------
    1      O      -0.7190877693    -1.3073704890    -0.4001858051
    2      C      -1.9182863956    -0.9099979297     0.0536698461
    3      O      -2.8459432037    -1.6202913406     0.3558278077
    4      C      -1.9249219025     0.5649868627     0.1170390382
    5      O      -2.8737276014     1.2824202718     0.4733259068
    6      C      -0.6082892774     1.0434356968    -0.3444046268
    7      O      -0.2805694296     2.2057997924    -0.4587864021
    8      C       0.1833117200    -0.2146332457    -0.6685585810
    9      C       1.4646319735    -0.3892085287     0.1787635939
   10      C       2.5435992735     0.6882538977    -0.1063139105
   11      O       3.7111198088     0.4157874058     0.6339731963
   12      O       1.9441646344    -1.6664764952    -0.1521748618
   13      H       1.1812387884    -0.3447936414     1.2473847120
   14      H       2.1755784954     1.7023756330     0.0976553019
   15      H       2.8099908653     0.6375809882    -1.1690672924
   16      H       3.5914761840     0.7084407893     1.5526790977
   17      H       2.4392942348    -2.0353437097     0.5977717015
   18      H       0.4399517297    -0.2339419100    -1.7369849969
   19      H      -3.6933833726     0.8162141626     0.7398384875
 ----------------------------------------------------------------
 Molecular Point Group                 C1    NOp =  1
 Largest Abelian Subgroup              C1    NOp =  1
 Nuclear Repulsion Energy =   736.6656812144 hartrees
 There are       45 alpha and       45 beta electrons
 Applying Cartesian multipole field
    Component          Value
    ---------          -----
     (2,0,0)        1.00000E-11
     (0,2,0)        2.00000E-11
     (0,0,2)       -3.00000E-11
 Nucleus-field energy     =     0.0000000224 hartrees
 Requested basis set is 6-311++G(d,p)
 There are 107 shells and 313 basis functions
 A cutoff of  1.0D-11 yielded   4909 shell pairs
 There are     42543 function pairs (     45692 Cartesian)
 Smallest overlap matrix eigenvalue = 4.37E-06
 Guess MOs from SCF MO coefficient file
 Reading MOs from coefficient file
 Reading MOs from coefficient file
 A restricted hybrid HF-DFT SCF calculation will be
 performed using Pulay DIIS extrapolation
 Exchange:     0.2000 Hartree-Fock + 0.0800 Slater + 0.7200 B88
 Correlation:  0.1900 VWN1RPA + 0.8100 LYP
 Using SG-1 standard quadrature grid
 SCF converges when DIIS error is below 1.0E-08
 Geometry optimization detected.  Setting ReadMinima to 0
 Setting SaveMinima to 0
 ---------------------------------------
  Cycle       Energy         DIIS Error
 ---------------------------------------
    1    -683.9889238029      1.84E-03
    2    -684.0086747262      6.27E-04
    3    -683.9955424195      1.27E-03
    4    -684.0140203480      2.40E-04
    5    -684.0145607704      1.35E-04
    6    -684.0146447950      7.74E-05
    7    -684.0147200005      2.66E-05
    8    -684.0147265901      1.21E-05
    9    -684.0147281264      3.99E-06
   10    -684.0147278009      2.41E-06
   11    -684.0147278724      1.07E-06
   12    -684.0147279125      3.20E-07
   13    -684.0147279338      8.91E-08
   14    -684.0147279373      2.11E-08
   15    -684.0147279371      1.79E-08
   16    -684.0147279347      4.55E-09 Convergence criterion met
 ---------------------------------------
 SCF time:  CPU 462.35 s  wall 464.30 s
 SCF   energy in the final basis set = -684.0147279347
 Total energy in the final basis set = -684.0147279347

 --------------------------------------------------------------

                    Orbital Energies (a.u.)
 --------------------------------------------------------------

 Alpha MOs
 -- Occupied --
-19.492 -19.393 -19.370 -19.351 -19.304 -19.283 -10.567 -10.539
-10.507 -10.457 -10.424 -10.382  -1.420  -1.341  -1.291  -1.263
 -1.213  -1.180  -1.040  -0.988  -0.919  -0.894  -0.843  -0.797
 -0.779  -0.748  -0.726  -0.708  -0.685  -0.684  -0.672  -0.659
 -0.644  -0.637  -0.621  -0.605  -0.602  -0.576  -0.536  -0.528
 -0.509  -0.495  -0.487  -0.469  -0.431
 -- Virtual --
 -0.400  -0.242  -0.193  -0.155  -0.149  -0.136  -0.130  -0.115
 -0.105  -0.090  -0.084  -0.072  -0.062  -0.055  -0.054  -0.046
 -0.038  -0.035  -0.033  -0.025  -0.024  -0.016  -0.012  -0.000
 -0.000   0.005   0.010   0.014   0.019   0.023   0.028   0.029
  0.035   0.041   0.046   0.052   0.059   0.063   0.066   0.069
  0.075   0.078   0.087   0.098   0.109   0.114   0.119   0.121
  0.129   0.131   0.137   0.147   0.156   0.157   0.168   0.174
  0.174   0.177   0.190   0.191   0.196   0.202   0.211   0.217
  0.219   0.226   0.232   0.238   0.249   0.251   0.264   0.268
  0.274   0.290   0.316   0.321   0.332   0.345   0.356   0.372
  0.382   0.386   0.395   0.403   0.421   0.446   0.460   0.466
  0.485   0.496   0.519   0.533   0.541   0.554   0.568   0.570
  0.589   0.601   0.633   0.649   0.668   0.680   0.691   0.727
  0.757   0.771   0.810   0.831   0.844   0.869   0.884   0.896
  0.902   0.924   0.951   0.958   0.966   0.984   0.990   1.006
  1.018   1.029   1.035   1.042   1.050   1.067   1.080   1.097
  1.114   1.144   1.157   1.163   1.177   1.221   1.258   1.272
  1.282   1.310   1.317   1.332   1.337   1.346   1.383   1.399
  1.405   1.434   1.446   1.468   1.475   1.503   1.510   1.522
  1.534   1.568   1.583   1.588   1.592   1.630   1.641   1.677
  1.685   1.707   1.716   1.770   1.789   1.818   1.847   1.874
  1.886   1.894   1.926   1.940   1.979   1.985   2.009   2.061
  2.108   2.139   2.303   2.317   2.334   2.340   2.360   2.394
  2.415   2.430   2.480   2.546   2.561   2.597   2.621   2.625
  2.635   2.644   2.662   2.685   2.693   2.706   2.746   2.768
  2.777   2.802   2.827   2.864   2.908   2.937   2.943   2.959
  2.970   2.979   2.985   3.009   3.042   3.095   3.112   3.142
  3.168   3.172   3.186   3.264   3.286   3.322   3.379   3.475
  3.542   3.610   3.637   3.700   3.708   3.745   3.790   3.850
  3.855   3.890   3.932   3.990   4.075   4.098   4.696   4.832
  4.838   4.860   4.918   4.946   4.969   4.987   5.086   5.160
  5.225   5.243   5.389   5.490   5.500   5.512   5.641   5.699
 23.507  23.572  23.590  23.652  23.683  23.686  49.640  49.689
 49.753  49.780  49.799  49.833
 --------------------------------------------------------------

          Ground-State Mulliken Net Atomic Charges

     Atom                 Charge (a.u.)
  ----------------------------------------
      1 O                    -0.007139
      2 C                     0.031190
      3 O                    -0.166416
      4 C                     0.498930
      5 O                    -0.017473
      6 C                    -0.375769
      7 O                    -0.106480
      8 C                     0.066795
      9 C                    -0.140271
     10 C                    -0.332047
     11 O                    -0.217759
     12 O                    -0.127250
     13 H                     0.195635
     14 H                     0.178631
     15 H                     0.238957
     16 H                     0.267710
     17 H                     0.305361
     18 H                     0.338709
     19 H                     0.368688
  ----------------------------------------
  Sum of atomic charges =     1.000000

 -----------------------------------------------------------------
                    Cartesian Multipole Moments
 -----------------------------------------------------------------
    Charge (ESU x 10^10)
                 4.8032
    Dipole Moment (Debye)
         X      -4.7038      Y       2.6393      Z       2.5120
       Tot       5.9499
    Quadrupole Moments (Debye-Ang)
        XX     -39.2560     XY      -7.9032     YY     -70.8121
        XZ       3.1700     YZ      -0.0321     ZZ     -56.1167
    Octopole Moments (Debye-Ang^2)
       XXX     -95.8965    XXY      30.4436    XYY      17.4231
       YYY      -9.3301    XXZ      34.1778    XYZ      -7.9237
       YYZ      10.6736    XZZ       9.9285    YZZ       2.1569
       ZZZ       6.2006
    Hexadecapole Moments (Debye-Ang^3)
      XXXX   -1596.2730   XXXY    -132.6305   XXYY    -386.4759
      XYYY     -39.6345   YYYY    -644.2890   XXXZ      -3.0389
      XXYZ      20.2888   XYYZ      21.4159   YYYZ      -2.2455
      XXZZ    -250.0544   XYZZ      -1.6489   YYZZ    -121.8023
      XZZZ      16.0138   YZZZ       9.3896   ZZZZ    -122.1362
 -----------------------------------------------------------------
 Calculating analytic gradient of the SCF energy
 Gradient of SCF Energy
            1           2           3           4           5           6
    1   0.0132536   0.0072591  -0.0101010   0.0008259   0.0060840  -0.0213683
    2   0.0053914   0.0355411  -0.0146733   0.0018217  -0.0165520  -0.0237932
    3  -0.0028477  -0.0006532   0.0028706  -0.0032070  -0.0019234   0.0094026
            7           8           9          10          11          12
    1   0.0062865  -0.0070352  -0.0028639  -0.0014931   0.0051310   0.0027088
    2   0.0156702  -0.0136849   0.0050841  -0.0094210   0.0026398   0.0006189
    3  -0.0033917   0.0053623  -0.0051830   0.0038954  -0.0069531  -0.0066973
           13          14          15          16          17          18
    1  -0.0012555   0.0014917  -0.0010046  -0.0032779   0.0007392   0.0010617
    2  -0.0006393   0.0033397   0.0015653  -0.0004284  -0.0019811   0.0019624
    3   0.0023498  -0.0000262  -0.0031943   0.0068342   0.0067311  -0.0029063
           19
    1   0.0035579
    2   0.0075387
    3  -0.0004630
 Max gradient component =       3.554E-02
 RMS gradient           =       8.769E-03
 Gradient time:  CPU 132.59 s  wall 133.17 s
 Geometry Optimization Parameters
   NAtoms,    NIC,     NZ,  NCons,   NDum,   NFix, NCnnct, MaxDiis
       19     133       0       0       0       0       0       0

 Cartesian Hessian Update
 Hessian Updated using BFGS Update


** GEOMETRY OPTIMIZATION IN DELOCALIZED INTERNAL COORDINATES **
   Searching for a Minimum

   Optimization Cycle:   2

                       Coordinates (Angstroms)
     ATOM                X               Y               Z
      1  O        -0.7190877693   -1.3073704890   -0.4001858051
      2  C        -1.9182863956   -0.9099979297    0.0536698461
      3  O        -2.8459432037   -1.6202913406    0.3558278077
      4  C        -1.9249219025    0.5649868627    0.1170390382
      5  O        -2.8737276014    1.2824202718    0.4733259068
      6  C        -0.6082892774    1.0434356968   -0.3444046268
      7  O        -0.2805694296    2.2057997924   -0.4587864021
      8  C         0.1833117200   -0.2146332457   -0.6685585810
      9  C         1.4646319735   -0.3892085287    0.1787635939
     10  C         2.5435992735    0.6882538977   -0.1063139105
     11  O         3.7111198088    0.4157874058    0.6339731963
     12  O         1.9441646344   -1.6664764952   -0.1521748618
     13  H         1.1812387884   -0.3447936414    1.2473847120
     14  H         2.1755784954    1.7023756330    0.0976553019
     15  H         2.8099908653    0.6375809882   -1.1690672924
     16  H         3.5914761840    0.7084407893    1.5526790977
     17  H         2.4392942348   -2.0353437097    0.5977717015
     18  H         0.4399517297   -0.2339419100   -1.7369849969
     19  H        -3.6933833726    0.8162141626    0.7398384875
   Point Group: c1    Number of degrees of freedom:    51


   Energy is   -684.014727935

 Hessian Updated using BFGS Update

 50 Hessian modes will be used to form the next step
  Hessian Eigenvalues:
     0.003656    0.004054    0.010372    0.012353    0.014890    0.015323
     0.018193    0.019253    0.022690    0.038962    0.043705    0.046367
     0.049263    0.050440    0.057517    0.062469    0.073955    0.085574
     0.115514    0.138451    0.154238    0.154895    0.161062    0.168218
     0.198171    0.210316    0.219281    0.238783    0.249789    0.249990
     0.262679    0.283378    0.287766    0.296228    0.318544    0.323609
     0.325024    0.325499    0.360144    0.391700    0.417718    0.447732
     0.455634    0.488614    0.489667    0.521829    0.536537    0.901192
     0.949055    0.957977

 Minimum Search - Taking Simple RFO Step
 Searching for Lamda that Minimizes Along All modes
 Value Taken    Lamda =  -0.00737064
 Calculated Step too Large.  Step scaled by  0.950432
 Step Taken.  Stepsize is  0.300000

                             Maximum     Tolerance    Cnvgd?
         Gradient           0.025674      0.000300      NO
         Displacement       0.101445      0.001200      NO
         Energy change     -0.018525      0.000001      NO


 New Cartesian Coordinates Obtained by Inverse Iteration

 Displacement from previous Coordinates is:  0.414709
 ----------------------------------------------------------------
             Standard Nuclear Orientation (Angstroms)
    I     Atom           X                Y                Z
 ----------------------------------------------------------------
    1      O      -0.7296201489    -1.2961326627    -0.4050604201
    2      C      -1.9295745410    -0.9238580432     0.0414045093
    3      O      -2.8680888744    -1.6038557576     0.3279964855
    4      C      -1.9338474403     0.5723808725     0.1285348995
    5      O      -2.9116317973     1.2719581333     0.4766567010
    6      C      -0.5970517679     1.0787560413    -0.3247542143
    7      O      -0.2809936960     2.2340031362    -0.3992118476
    8      C       0.1878587160    -0.1814158130    -0.6534326215
    9      C       1.4636931299    -0.3802506097     0.2016000425
   10      C       2.5601077098     0.6723712160    -0.1189048826
   11      O       3.7085547560     0.3898115634     0.6431357741
   12      O       1.8927595031    -1.6707480521    -0.1306723709
   13      H       1.1996742166    -0.3091896986     1.2683785081
   14      H       2.1996361321     1.6914917421     0.0426832141
   15      H       2.8423422481     0.5589430896    -1.1671677146
   16      H       3.6333506379     0.7742527534     1.5222591410
   17      H       2.4386766029    -2.0435478019     0.5694962416
   18      H       0.4480325082    -0.2172209140    -1.7143734199
   19      H      -3.7037291391     0.7254890153     0.7028841882
 ----------------------------------------------------------------
 Molecular Point Group                 C1    NOp =  1
 Largest Abelian Subgroup              C1    NOp =  1
 Nuclear Repulsion Energy =   735.7404674891 hartrees
 There are       45 alpha and       45 beta electrons
 Applying Cartesian multipole field
    Component          Value
    ---------          -----
     (2,0,0)        1.00000E-11
     (0,2,0)        2.00000E-11
     (0,0,2)       -3.00000E-11
 Nucleus-field energy     =     0.0000000226 hartrees
 Requested basis set is 6-311++G(d,p)
 There are 107 shells and 313 basis functions
 A cutoff of  1.0D-11 yielded   4903 shell pairs
 There are     42517 function pairs (     45667 Cartesian)
 Smallest overlap matrix eigenvalue = 4.87E-06
 Guess MOs from SCF MO coefficient file
 Reading MOs from coefficient file
 Reading MOs from coefficient file
 A restricted hybrid HF-DFT SCF calculation will be
 performed using Pulay DIIS extrapolation
 Exchange:     0.2000 Hartree-Fock + 0.0800 Slater + 0.7200 B88
 Correlation:  0.1900 VWN1RPA + 0.8100 LYP
 Using SG-1 standard quadrature grid
 SCF converges when DIIS error is below 1.0E-08
 Geometry optimization detected.  Setting ReadMinima to 0
 Setting SaveMinima to 0
 ---------------------------------------
  Cycle       Energy         DIIS Error
 ---------------------------------------
    1    -684.0115640416      1.31E-03
    2    -684.0176824592      3.23E-04
    3    -684.0142695982      6.42E-04
    4    -684.0188990909      1.43E-04
    5    -684.0190558147      6.00E-05
    6    -684.0190835409      3.27E-05
    7    -684.0190929283      1.15E-05
    8    -684.0190944773      5.76E-06
    9    -684.0190947045      1.76E-06
   10    -684.0190946150      7.70E-07
   11    -684.0190946573      3.34E-07
   12    -684.0190946142      1.40E-07
   13    -684.0190946037      2.77E-08
   14    -684.0190946034      1.24E-08
   15    -684.0190946057      6.08E-09 Convergence criterion met
 ---------------------------------------
 SCF time:  CPU 418.49 s  wall 420.83 s
 SCF   energy in the final basis set = -684.0190946057
 Total energy in the final basis set = -684.0190946057

 --------------------------------------------------------------

                    Orbital Energies (a.u.)
 --------------------------------------------------------------

 Alpha MOs
 -- Occupied --
-19.492 -19.393 -19.370 -19.349 -19.302 -19.282 -10.565 -10.538
-10.510 -10.459 -10.423 -10.381  -1.415  -1.340  -1.299  -1.267
 -1.214  -1.182  -1.030  -0.987  -0.908  -0.894  -0.838  -0.799
 -0.778  -0.745  -0.725  -0.710  -0.684  -0.684  -0.676  -0.662
 -0.648  -0.639  -0.622  -0.605  -0.603  -0.578  -0.537  -0.531
 -0.511  -0.495  -0.485  -0.471  -0.430
 -- Virtual --
 -0.396  -0.238  -0.191  -0.155  -0.147  -0.137  -0.134  -0.115
 -0.105  -0.090  -0.084  -0.072  -0.062  -0.055  -0.054  -0.047
 -0.038  -0.036  -0.034  -0.025  -0.023  -0.016  -0.011  -0.000
 -0.000   0.004   0.010   0.014   0.019   0.021   0.028   0.029
  0.033   0.041   0.045   0.051   0.060   0.061   0.064   0.068
  0.075   0.079   0.089   0.098   0.106   0.113   0.119   0.121
  0.127   0.134   0.135   0.147   0.155   0.158   0.169   0.171
  0.174   0.175   0.188   0.192   0.195   0.204   0.211   0.217
  0.219   0.226   0.231   0.239   0.249   0.251   0.262   0.269
  0.274   0.290   0.319   0.327   0.335   0.342   0.359   0.372
  0.379   0.387   0.395   0.402   0.424   0.449   0.460   0.465
  0.484   0.499   0.523   0.535   0.542   0.553   0.567   0.570
  0.586   0.604   0.633   0.649   0.669   0.674   0.697   0.730
  0.755   0.771   0.813   0.829   0.841   0.868   0.889   0.900
  0.903   0.926   0.947   0.959   0.963   0.988   0.989   1.004
  1.017   1.026   1.035   1.041   1.051   1.066   1.077   1.101
  1.111   1.142   1.155   1.170   1.175   1.222   1.249   1.269
  1.277   1.310   1.320   1.337   1.338   1.347   1.380   1.395
  1.406   1.429   1.446   1.464   1.474   1.501   1.506   1.519
  1.526   1.563   1.576   1.585   1.593   1.621   1.640   1.674
  1.693   1.703   1.726   1.771   1.794   1.814   1.840   1.870
  1.884   1.904   1.932   1.939   1.973   1.986   2.013   2.066
  2.111   2.135   2.305   2.327   2.337   2.339   2.367   2.397
  2.417   2.429   2.473   2.552   2.558   2.595   2.611   2.619
  2.634   2.636   2.660   2.686   2.689   2.700   2.738   2.769
  2.770   2.799   2.817   2.858   2.905   2.946   2.953   2.956
  2.961   2.978   2.991   3.008   3.046   3.097   3.125   3.152
  3.172   3.186   3.188   3.269   3.280   3.319   3.372   3.498
  3.554   3.604   3.624   3.709   3.715   3.754   3.783   3.843
  3.856   3.888   3.915   3.989   4.059   4.089   4.696   4.830
  4.837   4.861   4.918   4.948   4.968   4.989   5.091   5.146
  5.227   5.245   5.374   5.492   5.520   5.537   5.620   5.696
 23.496  23.577  23.583  23.657  23.681  23.693  49.630  49.690
 49.757  49.785  49.805  49.841
 --------------------------------------------------------------

          Ground-State Mulliken Net Atomic Charges

     Atom                 Charge (a.u.)
  ----------------------------------------
      1 O                    -0.012790
      2 C                     0.077253
      3 O                    -0.171890
      4 C                     0.394048
      5 O                     0.000862
      6 C                    -0.293824
      7 O                    -0.111980
      8 C                     0.065923
      9 C                    -0.145365
     10 C                    -0.332871
     11 O                    -0.225304
     12 O                    -0.137938
     13 H                     0.202265
     14 H                     0.178577
     15 H                     0.237205
     16 H                     0.270731
     17 H                     0.305033
     18 H                     0.339812
     19 H                     0.360252
  ----------------------------------------
  Sum of atomic charges =     1.000000

 -----------------------------------------------------------------
                    Cartesian Multipole Moments
 -----------------------------------------------------------------
    Charge (ESU x 10^10)
                 4.8032
    Dipole Moment (Debye)
         X      -4.3880      Y       2.6920      Z       2.3014
       Tot       5.6390
    Quadrupole Moments (Debye-Ang)
        XX     -38.8495     XY      -6.7281     YY     -70.6157
        XZ       3.1417     YZ      -0.0508     ZZ     -56.4731
    Octopole Moments (Debye-Ang^2)
       XXX     -87.1977    XXY      29.3388    XYY      20.0335
       YYY     -10.6607    XXZ      32.0246    XYZ      -5.4739
       YYZ       9.7561    XZZ      10.3170    YZZ       2.1235
       ZZZ       4.3207
    Hexadecapole Moments (Debye-Ang^3)
      XXXX   -1597.4104   XXXY    -113.0885   XXYY    -387.3489
      XYYY     -37.8728   YYYY    -644.4119   XXXZ       0.5348
      XXYZ      21.3414   XYYZ      22.5797   YYYZ      -4.3742
      XXZZ    -254.5860   XYZZ       0.7764   YYZZ    -121.3040
      XZZZ      14.0125   YZZZ       7.7514   ZZZZ    -120.4431
 -----------------------------------------------------------------
 Calculating analytic gradient of the SCF energy
 Gradient of SCF Energy
            1           2           3           4           5           6
    1   0.0058725  -0.0051775   0.0025917   0.0026797  -0.0001261  -0.0042529
    2   0.0030529   0.0048305   0.0000911  -0.0035813   0.0003719  -0.0031547
    3  -0.0006161   0.0017086  -0.0007841  -0.0018545   0.0008470   0.0011379
            7           8           9          10          11          12
    1   0.0001861  -0.0030243  -0.0009953  -0.0006345   0.0012022   0.0043727
    2   0.0016922  -0.0055876   0.0030468  -0.0018294   0.0035787  -0.0006855
    3  -0.0005172   0.0004742   0.0010602   0.0004518  -0.0004967   0.0002767
           13          14          15          16          17          18
    1   0.0001004   0.0007379  -0.0002078  -0.0014236  -0.0030485   0.0000318
    2  -0.0002079  -0.0000365   0.0000955  -0.0027769  -0.0004174   0.0005858
    3  -0.0000772  -0.0003117   0.0005529  -0.0007774  -0.0009041   0.0002574
           19
    1   0.0011154
    2   0.0009317
    3  -0.0004278
 Max gradient component =       5.873E-03
 RMS gradient           =       2.200E-03
 Gradient time:  CPU 134.00 s  wall 134.43 s
 Geometry Optimization Parameters
   NAtoms,    NIC,     NZ,  NCons,   NDum,   NFix, NCnnct, MaxDiis
       19     133       0       0       0       0       0       0

 Cartesian Hessian Update
 Hessian Updated using BFGS Update


** GEOMETRY OPTIMIZATION IN DELOCALIZED INTERNAL COORDINATES **
   Searching for a Minimum

   Optimization Cycle:   3

                       Coordinates (Angstroms)
     ATOM                X               Y               Z
      1  O        -0.7296201489   -1.2961326627   -0.4050604201
      2  C        -1.9295745410   -0.9238580432    0.0414045093
      3  O        -2.8680888744   -1.6038557576    0.3279964855
      4  C        -1.9338474403    0.5723808725    0.1285348995
      5  O        -2.9116317973    1.2719581333    0.4766567010
      6  C        -0.5970517679    1.0787560413   -0.3247542143
      7  O        -0.2809936960    2.2340031362   -0.3992118476
      8  C         0.1878587160   -0.1814158130   -0.6534326215
      9  C         1.4636931299   -0.3802506097    0.2016000425
     10  C         2.5601077098    0.6723712160   -0.1189048826
     11  O         3.7085547560    0.3898115634    0.6431357741
     12  O         1.8927595031   -1.6707480521   -0.1306723709
     13  H         1.1996742166   -0.3091896986    1.2683785081
     14  H         2.1996361321    1.6914917421    0.0426832141
     15  H         2.8423422481    0.5589430896   -1.1671677146
     16  H         3.6333506379    0.7742527534    1.5222591410
     17  H         2.4386766029   -2.0435478019    0.5694962416
     18  H         0.4480325082   -0.2172209140   -1.7143734199
     19  H        -3.7037291391    0.7254890153    0.7028841882
   Point Group: c1    Number of degrees of freedom:    51


   Energy is   -684.019094606

 Hessian Updated using BFGS Update

 51 Hessian modes will be used to form the next step
  Hessian Eigenvalues:
     0.003608    0.004101    0.010367    0.012367    0.013269    0.015132
     0.018163    0.019264    0.022708    0.039006    0.043796    0.046233
     0.049549    0.050423    0.057783    0.062360    0.073888    0.085423
     0.115065    0.139170    0.153249    0.157443    0.160945    0.162329
     0.169627    0.196149    0.209927    0.218454    0.228725    0.249834
     0.250841    0.264822    0.283407    0.287614    0.296282    0.318911
     0.323937    0.325014    0.328095    0.342585    0.391440    0.408688
     0.447953    0.455810    0.489454    0.503483    0.520997    0.536547
     0.926305    0.956474    0.963608

 Minimum Search - Taking Simple RFO Step
 Searching for Lamda that Minimizes Along All modes
 Value Taken    Lamda =  -0.00182484
 Calculated Step too Large.  Step scaled by  0.804575
 Step Taken.  Stepsize is  0.300000

                             Maximum     Tolerance    Cnvgd?
         Gradient           0.003423      0.000300      NO
         Displacement       0.118251      0.001200      NO
         Energy change     -0.004367      0.000001      NO


 New Cartesian Coordinates Obtained by Inverse Iteration

 Displacement from previous Coordinates is:  0.481723
 ----------------------------------------------------------------
             Standard Nuclear Orientation (Angstroms)
    I     Atom           X                Y                Z
 ----------------------------------------------------------------
    1      O      -0.7367695455    -1.2832810657    -0.4299347425
    2      C      -1.9381857753    -0.9302055654     0.0151274845
    3      O      -2.8859911946    -1.6099102428     0.2680326223
    4      C      -1.9499733059     0.5707620597     0.1406333207
    5      O      -2.9471727079     1.2474441353     0.4834302962
    6      C      -0.5997207601     1.0981957459    -0.2767994995
    7      O      -0.2842979461     2.2527129421    -0.3065226319
    8      C       0.1862197504    -0.1525870214    -0.6382871925
    9      C       1.4594233884    -0.3742762248     0.2160256672
   10      C       2.5828425984     0.6405077741    -0.1395383740
   11      O       3.7156698329     0.3629190278     0.6488675802
   12      O       1.8470185180    -1.6822411993    -0.0871045016
   13      H       1.2080645067    -0.2682381124     1.2825226980
   14      H       2.2430950115     1.6735892176    -0.0300420556
   15      H       2.8710045644     0.4659467004    -1.1781818761
   16      H       3.6858258738     0.8528565624     1.4776771467
   17      H       2.4450969884    -2.0263835885     0.5866757171
   18      H       0.4506314285    -0.1692721888    -1.6983741410
   19      H      -3.7326324699     0.6746992541     0.6772446948
 ----------------------------------------------------------------
 Molecular Point Group                 C1    NOp =  1
 Largest Abelian Subgroup              C1    NOp =  1
 Nuclear Repulsion Energy =   734.8139153453 hartrees
 There are       45 alpha and       45 beta electrons
 Applying Cartesian multipole field
    Component          Value
    ---------          -----
     (2,0,0)        1.00000E-11
     (0,2,0)        2.00000E-11
     (0,0,2)       -3.00000E-11
 Nucleus-field energy     =     0.0000000229 hartrees
 Requested basis set is 6-311++G(d,p)
 There are 107 shells and 313 basis functions
 A cutoff of  1.0D-11 yielded   4896 shell pairs
 There are     42478 function pairs (     45626 Cartesian)
 Smallest overlap matrix eigenvalue = 4.99E-06
 Guess MOs from SCF MO coefficient file
 Reading MOs from coefficient file
 Reading MOs from coefficient file
 A restricted hybrid HF-DFT SCF calculation will be
 performed using Pulay DIIS extrapolation
 Exchange:     0.2000 Hartree-Fock + 0.0800 Slater + 0.7200 B88
 Correlation:  0.1900 VWN1RPA + 0.8100 LYP
 Using SG-1 standard quadrature grid
 SCF converges when DIIS error is below 1.0E-08
 Geometry optimization detected.  Setting ReadMinima to 0
 Setting SaveMinima to 0
 ---------------------------------------
  Cycle       Energy         DIIS Error
 ---------------------------------------
    1    -684.0018480825      1.14E-03
    2    -684.0199353736      1.57E-04
    3    -684.0191757262      2.96E-04
    4    -684.0200339944      1.18E-04
    5    -684.0201944747      4.74E-05
    6    -684.0202202141      1.47E-05
    7    -684.0202223215      4.90E-06
    8    -684.0202225892      2.69E-06
    9    -684.0202224664      5.98E-07
   10    -684.0202224110      3.29E-07
   11    -684.0202224177      1.12E-07
   12    -684.0202224505      5.00E-08
   13    -684.0202224566      2.30E-08
   14    -684.0202224402      1.18E-08
   15    -684.0202224424      3.90E-09 Convergence criterion met
 ---------------------------------------
 SCF time:  CPU 407.86 s  wall 409.93 s
 SCF   energy in the final basis set = -684.0202224424
 Total energy in the final basis set = -684.0202224424

 --------------------------------------------------------------

                    Orbital Energies (a.u.)
 --------------------------------------------------------------

 Alpha MOs
 -- Occupied --
-19.490 -19.393 -19.370 -19.347 -19.301 -19.283 -10.564 -10.537
-10.511 -10.460 -10.423 -10.382  -1.413  -1.338  -1.300  -1.266
 -1.214  -1.183  -1.028  -0.986  -0.905  -0.893  -0.836  -0.799
 -0.777  -0.743  -0.723  -0.709  -0.684  -0.683  -0.678  -0.662
 -0.648  -0.639  -0.621  -0.604  -0.603  -0.578  -0.536  -0.531
 -0.511  -0.496  -0.485  -0.472  -0.430
 -- Virtual --
 -0.394  -0.237  -0.190  -0.155  -0.147  -0.139  -0.134  -0.115
 -0.104  -0.089  -0.083  -0.072  -0.063  -0.056  -0.054  -0.048
 -0.039  -0.036  -0.034  -0.025  -0.022  -0.016  -0.010  -0.002
  0.000   0.003   0.009   0.014   0.018   0.021   0.028   0.029
  0.033   0.041   0.044   0.050   0.060   0.061   0.063   0.069
  0.076   0.080   0.090   0.099   0.104   0.113   0.118   0.120
  0.126   0.133   0.138   0.146   0.154   0.158   0.169   0.170
  0.174   0.174   0.186   0.191   0.196   0.206   0.211   0.216
  0.219   0.227   0.231   0.242   0.250   0.250   0.263   0.270
  0.276   0.291   0.316   0.329   0.334   0.342   0.361   0.375
  0.377   0.385   0.396   0.400   0.425   0.450   0.457   0.464
  0.485   0.499   0.525   0.537   0.543   0.552   0.564   0.569
  0.583   0.606   0.632   0.649   0.667   0.676   0.699   0.728
  0.753   0.771   0.812   0.824   0.842   0.868   0.891   0.902
  0.905   0.927   0.945   0.960   0.963   0.990   0.991   1.004
  1.017   1.025   1.035   1.041   1.049   1.065   1.075   1.105
  1.110   1.141   1.156   1.177   1.178   1.223   1.242   1.258
  1.278   1.309   1.322   1.335   1.342   1.348   1.379   1.391
  1.408   1.425   1.448   1.460   1.476   1.496   1.506   1.514
  1.523   1.563   1.572   1.583   1.595   1.616   1.640   1.673
  1.691   1.706   1.734   1.770   1.797   1.812   1.837   1.868
  1.881   1.908   1.932   1.938   1.968   1.985   2.019   2.065
  2.110   2.127   2.304   2.329   2.336   2.339   2.368   2.398
  2.415   2.432   2.470   2.548   2.560   2.591   2.608   2.616
  2.633   2.638   2.659   2.683   2.690   2.698   2.737   2.763
  2.769   2.798   2.812   2.855   2.901   2.946   2.948   2.953
  2.964   2.978   2.992   3.011   3.041   3.093   3.134   3.153
  3.169   3.186   3.191   3.262   3.279   3.318   3.369   3.502
  3.555   3.598   3.629   3.702   3.714   3.747   3.779   3.842
  3.856   3.888   3.910   3.991   4.055   4.085   4.696   4.828
  4.837   4.861   4.920   4.947   4.966   4.989   5.090   5.140
  5.223   5.251   5.369   5.490   5.519   5.539   5.615   5.696
 23.491  23.577  23.581  23.658  23.678  23.691  49.628  49.690
 49.755  49.783  49.806  49.842
 --------------------------------------------------------------

          Ground-State Mulliken Net Atomic Charges

     Atom                 Charge (a.u.)
  ----------------------------------------
      1 O                    -0.009773
      2 C                     0.090052
      3 O                    -0.176246
      4 C                     0.373509
      5 O                     0.004030
      6 C                    -0.272734
      7 O                    -0.115055
      8 C                     0.055639
      9 C                    -0.124397
     10 C                    -0.354487
     11 O                    -0.232114
     12 O                    -0.141652
     13 H                     0.207915
     14 H                     0.181876
     15 H                     0.235990
     16 H                     0.275621
     17 H                     0.305350
     18 H                     0.337259
     19 H                     0.359216
  ----------------------------------------
  Sum of atomic charges =     1.000000

 -----------------------------------------------------------------
                    Cartesian Multipole Moments
 -----------------------------------------------------------------
    Charge (ESU x 10^10)
                 4.8032
    Dipole Moment (Debye)
         X      -4.1360      Y       2.8899      Z       2.1380
       Tot       5.4799
    Quadrupole Moments (Debye-Ang)
        XX     -37.5955     XY      -5.7834     YY     -70.7017
        XZ       2.8123     YZ      -0.1442     ZZ     -56.8182
    Octopole Moments (Debye-Ang^2)
       XXX     -80.8744    XXY      31.4628    XYY      22.1578
       YYY      -9.4409    XXZ      31.1130    XYZ      -3.3542
       YYZ       8.9578    XZZ      10.3150    YZZ       2.4236
       ZZZ       2.3640
    Hexadecapole Moments (Debye-Ang^3)
      XXXX   -1585.7959   XXXY     -97.9277   XXYY    -387.3960
      XYYY     -35.3778   YYYY    -646.2135   XXXZ      -1.2717
      XXYZ      22.5103   XYYZ      22.9042   YYYZ      -9.3601
      XXZZ    -259.0584   XYZZ       2.1270   YYZZ    -119.9232
      XZZZ       9.3429   YZZZ       3.6557   ZZZZ    -118.6140
 -----------------------------------------------------------------
 Calculating analytic gradient of the SCF energy
 Gradient of SCF Energy
            1           2           3           4           5           6
    1   0.0021383  -0.0041545   0.0025532   0.0022065  -0.0014232   0.0006530
    2   0.0014206  -0.0017916   0.0015650  -0.0021936   0.0022542   0.0012302
    3  -0.0002857   0.0020041  -0.0010007  -0.0019722   0.0011722   0.0005520
            7           8           9          10          11          12
    1  -0.0012723  -0.0024570   0.0000993  -0.0003673   0.0011597   0.0026298
    2  -0.0008138  -0.0016973   0.0016508  -0.0011121   0.0028200   0.0005234
    3  -0.0003828   0.0001177   0.0007651   0.0000806  -0.0010912  -0.0002859
           13          14          15          16          17          18
    1   0.0002197   0.0005922   0.0000754  -0.0008306  -0.0022446   0.0004279
    2  -0.0002723  -0.0001408  -0.0002371  -0.0018961  -0.0008746  -0.0002071
    3  -0.0003894  -0.0003319   0.0006035   0.0003876  -0.0002534   0.0004979
           19
    1  -0.0000054
    2  -0.0002279
    3  -0.0001875
 Max gradient component =       4.155E-03
 RMS gradient           =       1.397E-03
 Gradient time:  CPU 131.40 s  wall 131.90 s
 Geometry Optimization Parameters
   NAtoms,    NIC,     NZ,  NCons,   NDum,   NFix, NCnnct, MaxDiis
       19     133       0       0       0       0       0       0

 Cartesian Hessian Update
 Hessian Updated using BFGS Update


** GEOMETRY OPTIMIZATION IN DELOCALIZED INTERNAL COORDINATES **
   Searching for a Minimum

   Optimization Cycle:   4

                       Coordinates (Angstroms)
     ATOM                X               Y               Z
      1  O        -0.7367695455   -1.2832810657   -0.4299347425
      2  C        -1.9381857753   -0.9302055654    0.0151274845
      3  O        -2.8859911946   -1.6099102428    0.2680326223
      4  C        -1.9499733059    0.5707620597    0.1406333207
      5  O        -2.9471727079    1.2474441353    0.4834302962
      6  C        -0.5997207601    1.0981957459   -0.2767994995
      7  O        -0.2842979461    2.2527129421   -0.3065226319
      8  C         0.1862197504   -0.1525870214   -0.6382871925
      9  C         1.4594233884   -0.3742762248    0.2160256672
     10  C         2.5828425984    0.6405077741   -0.1395383740
     11  O         3.7156698329    0.3629190278    0.6488675802
     12  O         1.8470185180   -1.6822411993   -0.0871045016
     13  H         1.2080645067   -0.2682381124    1.2825226980
     14  H         2.2430950115    1.6735892176   -0.0300420556
     15  H         2.8710045644    0.4659467004   -1.1781818761
     16  H         3.6858258738    0.8528565624    1.4776771467
     17  H         2.4450969884   -2.0263835885    0.5866757171
     18  H         0.4506314285   -0.1692721888   -1.6983741410
     19  H        -3.7326324699    0.6746992541    0.6772446948
   Point Group: c1    Number of degrees of freedom:    51


   Energy is   -684.020222442

 Hessian Updated using BFGS Update

 51 Hessian modes will be used to form the next step
  Hessian Eigenvalues:
     0.003569    0.004180    0.006767    0.010574    0.012905    0.015179
     0.018462    0.019617    0.022688    0.038989    0.043772    0.047342
     0.049546    0.050407    0.057843    0.062805    0.073735    0.086933
     0.114508    0.138988    0.150866    0.158350    0.161271    0.163222
     0.171123    0.191648    0.209514    0.218123    0.241828    0.250409
     0.251657    0.265398    0.284240    0.288965    0.296820    0.319327
     0.324156    0.325019    0.328031    0.368110    0.391044    0.413182
     0.447859    0.456650    0.489661    0.501716    0.519305    0.537531
     0.939176    0.953930    0.962555

 Minimum Search - Taking Simple RFO Step
 Searching for Lamda that Minimizes Along All modes
 Value Taken    Lamda =  -0.00152487
 Calculated Step too Large.  Step scaled by  0.671716
 Step Taken.  Stepsize is  0.300000

                             Maximum     Tolerance    Cnvgd?
         Gradient           0.002455      0.000300      NO
         Displacement       0.128818      0.001200      NO
         Energy change     -0.001128      0.000001      NO


 New Cartesian Coordinates Obtained by Inverse Iteration

 Displacement from previous Coordinates is:  0.349369
 ----------------------------------------------------------------
             Standard Nuclear Orientation (Angstroms)
    I     Atom           X                Y                Z
 ----------------------------------------------------------------
    1      O      -0.7495216305    -1.2806586163    -0.4603885114
    2      C      -1.9487177866    -0.9299369503    -0.0184864818
    3      O      -2.9047058424    -1.6036777391     0.2243181731
    4      C      -1.9515945427     0.5715251498     0.1489048175
    5      O      -2.9530484078     1.2363293539     0.5006085729
    6      C      -0.5930239777     1.1036030344    -0.2566820542
    7      O      -0.2591458264     2.2520265365    -0.2379836728
    8      C       0.1854531196    -0.1452869191    -0.6380318481
    9      C       1.4470931999    -0.3797336035     0.2274428768
   10      C       2.5814727704     0.6174109003    -0.1455107832
   11      O       3.7002160840     0.3452644258     0.6657756976
   12      O       1.8205227577    -1.6962279423    -0.0462534622
   13      H       1.1973103175    -0.2458915783     1.2915247770
   14      H       2.2484188994     1.6560017835    -0.0704233891
   15      H       2.8750174664     0.4046621449    -1.1761952697
   16      H       3.7197181403     0.9276549500     1.4330827887
   17      H       2.4843682254    -1.9933661113     0.5891942286
   18      H       0.4555120383    -0.1476064194    -1.6969505367
   19      H      -3.7351962490     0.6511458107     0.6775062903
 ----------------------------------------------------------------
 Molecular Point Group                 C1    NOp =  1
 Largest Abelian Subgroup              C1    NOp =  1
 Nuclear Repulsion Energy =   734.9082632384 hartrees
 There are       45 alpha and       45 beta electrons
 Applying Cartesian multipole field
    Component          Value
    ---------          -----
     (2,0,0)        1.00000E-11
     (0,2,0)        2.00000E-11
     (0,0,2)       -3.00000E-11
 Nucleus-field energy     =     0.0000000228 hartrees
 Requested basis set is 6-311++G(d,p)
 There are 107 shells and 313 basis functions
 A cutoff of  1.0D-11 yielded   4893 shell pairs
 There are     42424 function pairs (     45563 Cartesian)
 Smallest overlap matrix eigenvalue = 5.12E-06
 Guess MOs from SCF MO coefficient file
 Reading MOs from coefficient file
 Reading MOs from coefficient file
 A restricted hybrid HF-DFT SCF calculation will be
 performed using Pulay DIIS extrapolation
 Exchange:     0.2000 Hartree-Fock + 0.0800 Slater + 0.7200 B88
 Correlation:  0.1900 VWN1RPA + 0.8100 LYP
 Using SG-1 standard quadrature grid
 SCF converges when DIIS error is below 1.0E-08
 Geometry optimization detected.  Setting ReadMinima to 0
 Setting SaveMinima to 0
 ---------------------------------------
  Cycle       Energy         DIIS Error
 ---------------------------------------
    1    -684.0084377196      9.00E-04
    2    -684.0207935003      1.27E-04
    3    -684.0205793835      1.78E-04
    4    -684.0207819536      1.18E-04
    5    -684.0209646183      1.97E-05
    6    -684.0209681036      1.01E-05
    7    -684.0209693442      4.02E-06
    8    -684.0209695692      1.45E-06
    9    -684.0209695782      4.51E-07
   10    -684.0209695604      2.29E-07
   11    -684.0209695611      1.11E-07
   12    -684.0209695752      5.69E-08
   13    -684.0209695813      2.00E-08
   14    -684.0209695783      1.02E-08
   15    -684.0209695815      3.76E-09 Convergence criterion met
 ---------------------------------------
 SCF time:  CPU 402.07 s  wall 404.35 s
 SCF   energy in the final basis set = -684.0209695815
 Total energy in the final basis set = -684.0209695815

 --------------------------------------------------------------

                    Orbital Energies (a.u.)
 --------------------------------------------------------------

 Alpha MOs
 -- Occupied --
-19.490 -19.394 -19.371 -19.347 -19.300 -19.284 -10.564 -10.537
-10.512 -10.461 -10.422 -10.383  -1.412  -1.338  -1.301  -1.265
 -1.214  -1.183  -1.027  -0.986  -0.903  -0.893  -0.835  -0.799
 -0.777  -0.742  -0.721  -0.710  -0.684  -0.683  -0.680  -0.662
 -0.649  -0.640  -0.619  -0.604  -0.603  -0.579  -0.536  -0.530
 -0.512  -0.498  -0.485  -0.470  -0.430
 -- Virtual --
 -0.393  -0.237  -0.190  -0.155  -0.147  -0.140  -0.134  -0.116
 -0.102  -0.089  -0.083  -0.072  -0.064  -0.057  -0.054  -0.048
 -0.039  -0.036  -0.034  -0.024  -0.022  -0.017  -0.010  -0.003
  0.001   0.003   0.008   0.014   0.017   0.021   0.028   0.029
  0.034   0.041   0.044   0.049   0.060   0.061   0.064   0.068
  0.077   0.083   0.089   0.100   0.103   0.113   0.117   0.120
  0.125   0.133   0.139   0.146   0.154   0.158   0.168   0.170
  0.173   0.175   0.185   0.190   0.197   0.208   0.213   0.216
  0.219   0.228   0.231   0.244   0.249   0.252   0.264   0.270
  0.277   0.291   0.312   0.330   0.335   0.341   0.362   0.374
  0.379   0.383   0.397   0.400   0.425   0.450   0.456   0.466
  0.486   0.500   0.526   0.539   0.543   0.550   0.562   0.569
  0.579   0.606   0.627   0.650   0.665   0.678   0.698   0.725
  0.755   0.775   0.812   0.817   0.842   0.867   0.891   0.904
  0.910   0.929   0.944   0.960   0.963   0.990   0.993   1.004
  1.018   1.024   1.034   1.040   1.047   1.064   1.074   1.107
  1.109   1.141   1.157   1.179   1.186   1.226   1.235   1.246
  1.280   1.304   1.323   1.332   1.347   1.349   1.379   1.389
  1.410   1.421   1.449   1.456   1.476   1.490   1.504   1.509
  1.522   1.563   1.571   1.585   1.599   1.613   1.639   1.673
  1.687   1.710   1.744   1.770   1.798   1.812   1.835   1.867
  1.882   1.914   1.929   1.940   1.965   1.983   2.025   2.064
  2.108   2.117   2.304   2.327   2.336   2.337   2.370   2.398
  2.414   2.441   2.466   2.538   2.554   2.586   2.605   2.613
  2.631   2.639   2.659   2.684   2.691   2.697   2.737   2.759
  2.769   2.800   2.812   2.854   2.896   2.941   2.944   2.954
  2.966   2.978   2.993   3.016   3.034   3.093   3.142   3.151
  3.170   3.187   3.192   3.255   3.278   3.317   3.366   3.502
  3.554   3.596   3.639   3.697   3.711   3.735   3.774   3.842
  3.857   3.888   3.906   3.995   4.054   4.081   4.698   4.827
  4.837   4.862   4.919   4.944   4.962   4.987   5.087   5.136
  5.221   5.258   5.366   5.488   5.519   5.539   5.613   5.696
 23.489  23.577  23.581  23.657  23.677  23.689  49.628  49.691
 49.754  49.782  49.806  49.841
 --------------------------------------------------------------

          Ground-State Mulliken Net Atomic Charges

     Atom                 Charge (a.u.)
  ----------------------------------------
      1 O                    -0.007124
      2 C                     0.099128
      3 O                    -0.178420
      4 C                     0.360255
      5 O                     0.006774
      6 C                    -0.252144
      7 O                    -0.115991
      8 C                     0.031262
      9 C                    -0.099394
     10 C                    -0.374241
     11 O                    -0.239510
     12 O                    -0.144415
     13 H                     0.214341
     14 H                     0.183744
     15 H                     0.236190
     16 H                     0.280804
     17 H                     0.305487
     18 H                     0.334655
     19 H                     0.358597
  ----------------------------------------
  Sum of atomic charges =     1.000000

 -----------------------------------------------------------------
                    Cartesian Multipole Moments
 -----------------------------------------------------------------
    Charge (ESU x 10^10)
                 4.8032
    Dipole Moment (Debye)
         X      -3.9102      Y       3.1390      Z       1.9252
       Tot       5.3711
    Quadrupole Moments (Debye-Ang)
        XX     -36.5093     XY      -5.1018     YY     -70.7511
        XZ       2.3684     YZ      -0.0674     ZZ     -57.1863
    Octopole Moments (Debye-Ang^2)
       XXX     -72.6426    XXY      33.7353    XYY      23.3769
       YYY      -7.0277    XXZ      30.3922    XYZ      -1.6933
       YYZ       8.1355    XZZ       9.5462    YZZ       2.8886
       ZZZ       0.7546
    Hexadecapole Moments (Debye-Ang^3)
      XXXX   -1560.2369   XXXY     -87.3666   XXYY    -382.4888
      XYYY     -32.6439   YYYY    -646.6338   XXXZ      -5.2762
      XXYZ      23.9040   XYYZ      22.5228   YYYZ     -13.2901
      XXZZ    -262.1872   XYZZ       2.8725   YYZZ    -119.2331
      XZZZ       3.6683   YZZZ      -0.1763   ZZZZ    -120.0772
 -----------------------------------------------------------------
 Calculating analytic gradient of the SCF energy
 Gradient of SCF Energy
            1           2           3           4           5           6
    1  -0.0006281  -0.0026490   0.0015409   0.0018423  -0.0015914   0.0024156
    2  -0.0002619  -0.0038872   0.0011746  -0.0010477   0.0023286   0.0030236
    3   0.0008248  -0.0016000   0.0002932   0.0011938   0.0005412  -0.0027813
            7           8           9          10          11          12
    1  -0.0008249  -0.0012840   0.0004509  -0.0001799   0.0009872   0.0015637
    2  -0.0014085   0.0011307  -0.0001583  -0.0003197   0.0017141   0.0008733
    3   0.0005884   0.0008719   0.0010851   0.0002173  -0.0014402  -0.0006250
           13          14          15          16          17          18
    1   0.0005045  -0.0000570   0.0001088  -0.0007257  -0.0012849   0.0002058
    2  -0.0000625   0.0001888  -0.0006793  -0.0010138  -0.0007473  -0.0001411
    3  -0.0003739  -0.0004718   0.0006857   0.0007840   0.0000469   0.0002777
           19
    1  -0.0003948
    2  -0.0007064
    3  -0.0001179
 Max gradient component =       3.887E-03
 RMS gradient           =       1.265E-03
 Gradient time:  CPU 130.86 s  wall 131.37 s
 Geometry Optimization Parameters
   NAtoms,    NIC,     NZ,  NCons,   NDum,   NFix, NCnnct, MaxDiis
       19     133       0       0       0       0       0       0

 Cartesian Hessian Update
 Hessian Updated using BFGS Update


** GEOMETRY OPTIMIZATION IN DELOCALIZED INTERNAL COORDINATES **
   Searching for a Minimum

   Optimization Cycle:   5

                       Coordinates (Angstroms)
     ATOM                X               Y               Z
      1  O        -0.7495216305   -1.2806586163   -0.4603885114
      2  C        -1.9487177866   -0.9299369503   -0.0184864818
      3  O        -2.9047058424   -1.6036777391    0.2243181731
      4  C        -1.9515945427    0.5715251498    0.1489048175
      5  O        -2.9530484078    1.2363293539    0.5006085729
      6  C        -0.5930239777    1.1036030344   -0.2566820542
      7  O        -0.2591458264    2.2520265365   -0.2379836728
      8  C         0.1854531196   -0.1452869191   -0.6380318481
      9  C         1.4470931999   -0.3797336035    0.2274428768
     10  C         2.5814727704    0.6174109003   -0.1455107832
     11  O         3.7002160840    0.3452644258    0.6657756976
     12  O         1.8205227577   -1.6962279423   -0.0462534622
     13  H         1.1973103175   -0.2458915783    1.2915247770
     14  H         2.2484188994    1.6560017835   -0.0704233891
     15  H         2.8750174664    0.4046621449   -1.1761952697
     16  H         3.7197181403    0.9276549500    1.4330827887
     17  H         2.4843682254   -1.9933661113    0.5891942286
     18  H         0.4555120383   -0.1476064194   -1.6969505367
     19  H        -3.7351962490    0.6511458107    0.6775062903
   Point Group: c1    Number of degrees of freedom:    51


   Energy is   -684.020969582

 Hessian Updated using BFGS Update

 51 Hessian modes will be used to form the next step
  Hessian Eigenvalues:
     0.002775    0.004594    0.005396    0.010745    0.013656    0.015209
     0.018562    0.021618    0.025113    0.038971    0.043954    0.047411
     0.049945    0.050724    0.057851    0.063277    0.074268    0.086732
     0.115617    0.138828    0.152054    0.158416    0.161413    0.162597
     0.170335    0.200698    0.209421    0.217948    0.244251    0.250440
     0.251215    0.263292    0.283999    0.288701    0.297221    0.319154
     0.324130    0.325171    0.327772    0.377238    0.391110    0.425312
     0.447928    0.456902    0.489543    0.501774    0.521002    0.537521
     0.930277    0.953892    0.960316

 Minimum Search - Taking Simple RFO Step
 Searching for Lamda that Minimizes Along All modes
 Value Taken    Lamda =  -0.00108013
 Calculated Step too Large.  Step scaled by  0.641351
 Step Taken.  Stepsize is  0.300000

                             Maximum     Tolerance    Cnvgd?
         Gradient           0.002384      0.000300      NO
         Displacement       0.145239      0.001200      NO
         Energy change     -0.000747      0.000001      NO


 New Cartesian Coordinates Obtained by Inverse Iteration

 Displacement from previous Coordinates is:  0.333903
 ----------------------------------------------------------------
             Standard Nuclear Orientation (Angstroms)
    I     Atom           X                Y                Z
 ----------------------------------------------------------------
    1      O      -0.7534839943    -1.2752664758    -0.4775470993
    2      C      -1.9505553484    -0.9320407499    -0.0304545563
    3      O      -2.9156407697    -1.6051434183     0.1823913882
    4      C      -1.9629730243     0.5689210620     0.1494269450
    5      O      -2.9740157132     1.2209675221     0.4925834324
    6      C      -0.5954273599     1.1069276685    -0.2250430202
    7      O      -0.2583838555     2.2537936190    -0.1867282738
    8      C       0.1841528294    -0.1339736586    -0.6302798139
    9      C       1.4357702121    -0.3742999388     0.2431976648
   10      C       2.5842153110     0.6002724154    -0.1480928112
   11      O       3.6993069052     0.3050641690     0.6614490219
   12      O       1.7928533086    -1.7006159067     0.0041435674
   13      H       1.1874710267    -0.2123274560     1.3045101418
   14      H       2.2729343264     1.6456422744    -0.0785251662
   15      H       2.8625655067     0.3712672601    -1.1805135169
   16      H       3.7936611985     0.9517600649     1.3691957956
   17      H       2.5143755421    -1.9529160034     0.5964257600
   18      H       0.4558266749    -0.1205214514    -1.6888848824
   19      H      -3.7525040203     0.6257272137     0.6541976362
 ----------------------------------------------------------------
 Molecular Point Group                 C1    NOp =  1
 Largest Abelian Subgroup              C1    NOp =  1
 Nuclear Repulsion Energy =   735.1102569630 hartrees
 There are       45 alpha and       45 beta electrons
 Applying Cartesian multipole field
    Component          Value
    ---------          -----
     (2,0,0)        1.00000E-11
     (0,2,0)        2.00000E-11
     (0,0,2)       -3.00000E-11
 Nucleus-field energy     =     0.0000000229 hartrees
 Requested basis set is 6-311++G(d,p)
 There are 107 shells and 313 basis functions
 A cutoff of  1.0D-11 yielded   4889 shell pairs
 There are     42385 function pairs (     45521 Cartesian)
 Smallest overlap matrix eigenvalue = 5.14E-06
 Guess MOs from SCF MO coefficient file
 Reading MOs from coefficient file
 Reading MOs from coefficient file
 A restricted hybrid HF-DFT SCF calculation will be
 performed using Pulay DIIS extrapolation
 Exchange:     0.2000 Hartree-Fock + 0.0800 Slater + 0.7200 B88
 Correlation:  0.1900 VWN1RPA + 0.8100 LYP
 Using SG-1 standard quadrature grid
 SCF converges when DIIS error is below 1.0E-08
 Geometry optimization detected.  Setting ReadMinima to 0
 Setting SaveMinima to 0
 ---------------------------------------
  Cycle       Energy         DIIS Error
 ---------------------------------------
    1    -684.0180813299      8.03E-04
    2    -684.0210675620      1.70E-04
    3    -684.0171711754      5.34E-04
    4    -684.0213677577      7.08E-05
    5    -684.0214196954      4.52E-05
    6    -684.0214369320      1.02E-05
    7    -684.0214376508      4.93E-06
    8    -684.0214379802      1.28E-06
    9    -684.0214380386      4.57E-07
   10    -684.0214380236      2.08E-07
   11    -684.0214380380      9.32E-08
   12    -684.0214380323      3.35E-08
   13    -684.0214380314      1.40E-08
   14    -684.0214380291      3.97E-09 Convergence criterion met
 ---------------------------------------
 SCF time:  CPU 379.87 s  wall 381.84 s
 SCF   energy in the final basis set = -684.0214380291
 Total energy in the final basis set = -684.0214380291

 --------------------------------------------------------------

                    Orbital Energies (a.u.)
 --------------------------------------------------------------

 Alpha MOs
 -- Occupied --
-19.490 -19.394 -19.372 -19.346 -19.299 -19.285 -10.564 -10.536
-10.513 -10.461 -10.421 -10.385  -1.413  -1.337  -1.302  -1.264
 -1.214  -1.184  -1.027  -0.986  -0.903  -0.893  -0.835  -0.799
 -0.777  -0.741  -0.720  -0.710  -0.684  -0.683  -0.680  -0.662
 -0.650  -0.641  -0.617  -0.605  -0.603  -0.579  -0.535  -0.530
 -0.513  -0.500  -0.486  -0.468  -0.431
 -- Virtual --
 -0.392  -0.237  -0.189  -0.156  -0.148  -0.139  -0.133  -0.117
 -0.100  -0.088  -0.082  -0.071  -0.065  -0.058  -0.054  -0.048
 -0.039  -0.036  -0.033  -0.024  -0.022  -0.016  -0.010  -0.004
  0.001   0.003   0.008   0.014   0.017   0.022   0.028   0.029
  0.034   0.041   0.044   0.049   0.059   0.060   0.065   0.069
  0.079   0.084   0.090   0.101   0.102   0.114   0.116   0.120
  0.125   0.132   0.139   0.147   0.154   0.158   0.167   0.170
  0.174   0.176   0.185   0.189   0.198   0.208   0.213   0.216
  0.220   0.229   0.232   0.244   0.247   0.255   0.266   0.271
  0.280   0.291   0.309   0.330   0.337   0.341   0.365   0.371
  0.381   0.384   0.398   0.399   0.427   0.448   0.455   0.468
  0.487   0.500   0.526   0.540   0.542   0.550   0.560   0.570
  0.577   0.604   0.626   0.650   0.663   0.682   0.697   0.725
  0.753   0.779   0.808   0.812   0.845   0.870   0.888   0.904
  0.911   0.932   0.945   0.960   0.963   0.986   0.994   1.004
  1.018   1.026   1.032   1.041   1.046   1.063   1.074   1.105
  1.110   1.140   1.157   1.181   1.194   1.222   1.230   1.240
  1.284   1.302   1.323   1.330   1.349   1.354   1.382   1.390
  1.409   1.417   1.452   1.453   1.476   1.486   1.503   1.508
  1.524   1.564   1.573   1.588   1.602   1.615   1.638   1.672
  1.682   1.714   1.750   1.770   1.799   1.811   1.836   1.868
  1.882   1.916   1.924   1.944   1.963   1.977   2.031   2.061
  2.105   2.109   2.303   2.326   2.336   2.337   2.373   2.397
  2.413   2.444   2.467   2.527   2.546   2.583   2.604   2.609
  2.627   2.642   2.659   2.685   2.692   2.701   2.738   2.756
  2.770   2.802   2.812   2.856   2.890   2.933   2.944   2.955
  2.967   2.980   2.996   3.021   3.030   3.096   3.142   3.150
  3.174   3.186   3.192   3.253   3.277   3.318   3.367   3.501
  3.553   3.595   3.653   3.695   3.708   3.725   3.771   3.844
  3.857   3.887   3.905   3.999   4.055   4.079   4.698   4.827
  4.838   4.862   4.920   4.940   4.960   4.988   5.086   5.135
  5.219   5.266   5.364   5.486   5.520   5.538   5.612   5.698
 23.491  23.577  23.583  23.657  23.676  23.688  49.628  49.691
 49.754  49.780  49.807  49.840
 --------------------------------------------------------------

          Ground-State Mulliken Net Atomic Charges

     Atom                 Charge (a.u.)
  ----------------------------------------
      1 O                    -0.005533
      2 C                     0.105268
      3 O                    -0.181186
      4 C                     0.363342
      5 O                     0.008026
      6 C                    -0.256369
      7 O                    -0.115390
      8 C                     0.021793
      9 C                    -0.070862
     10 C                    -0.396142
     11 O                    -0.246353
     12 O                    -0.146970
     13 H                     0.218399
     14 H                     0.185040
     15 H                     0.234335
     16 H                     0.285593
     17 H                     0.306057
     18 H                     0.332296
     19 H                     0.358655
  ----------------------------------------
  Sum of atomic charges =     1.000000

 -----------------------------------------------------------------
                    Cartesian Multipole Moments
 -----------------------------------------------------------------
    Charge (ESU x 10^10)
                 4.8032
    Dipole Moment (Debye)
         X      -3.7193      Y       3.3722      Z       1.7564
       Tot       5.3188
    Quadrupole Moments (Debye-Ang)
        XX     -34.9151     XY      -4.3005     YY     -70.9498
        XZ       2.0947     YZ      -0.0360     ZZ     -57.6297
    Octopole Moments (Debye-Ang^2)
       XXX     -64.3472    XXY      36.6442    XYY      24.3454
       YYY      -4.7893    XXZ      30.3294    XYZ      -0.3748
       YYZ       7.1698    XZZ       9.0389    YZZ       3.0628
       ZZZ      -1.0199
    Hexadecapole Moments (Debye-Ang^3)
      XXXX   -1525.5248   XXXY     -72.2549   XXYY    -380.4993
      XYYY     -28.4778   YYYY    -646.1322   XXXZ      -3.4895
      XXYZ      24.8584   XYYZ      20.7458   YYYZ     -14.3843
      XXZZ    -266.1871   XYZZ       3.2092   YYZZ    -118.5969
      XZZZ      -2.1981   YZZZ      -2.1796   ZZZZ    -119.9448
 -----------------------------------------------------------------
 Calculating analytic gradient of the SCF energy
 Gradient of SCF Energy
            1           2           3           4           5           6
    1  -0.0022975   0.0009485  -0.0000557  -0.0006566  -0.0010351   0.0037821
    2  -0.0012908  -0.0041203   0.0008038   0.0006109   0.0013313   0.0021139
    3   0.0001779   0.0008818  -0.0005509  -0.0003787   0.0002189   0.0002582
            7           8           9          10          11          12
    1  -0.0007647  -0.0004263   0.0003432   0.0000387   0.0006687   0.0002470
    2  -0.0010253   0.0027704  -0.0012309   0.0009564   0.0007642   0.0009782
    3  -0.0001467  -0.0005720   0.0008965   0.0005130  -0.0014860  -0.0005430
           13          14          15          16          17          18
    1   0.0005624  -0.0000346   0.0000787  -0.0005327  -0.0006865   0.0001851
    2  -0.0001078   0.0001876  -0.0009511  -0.0004061  -0.0003516  -0.0003780
    3  -0.0002106  -0.0006416   0.0006238   0.0007439   0.0001860   0.0000254
           19
    1  -0.0003648
    2  -0.0006548
    3   0.0000040
 Max gradient component =       4.120E-03
 RMS gradient           =       1.122E-03
 Gradient time:  CPU 131.76 s  wall 131.81 s
 Geometry Optimization Parameters
   NAtoms,    NIC,     NZ,  NCons,   NDum,   NFix, NCnnct, MaxDiis
       19     133       0       0       0       0       0       0

 Cartesian Hessian Update
 Hessian Updated using BFGS Update


** GEOMETRY OPTIMIZATION IN DELOCALIZED INTERNAL COORDINATES **
   Searching for a Minimum

   Optimization Cycle:   6

                       Coordinates (Angstroms)
     ATOM                X               Y               Z
      1  O        -0.7534839943   -1.2752664758   -0.4775470993
      2  C        -1.9505553484   -0.9320407499   -0.0304545563
      3  O        -2.9156407697   -1.6051434183    0.1823913882
      4  C        -1.9629730243    0.5689210620    0.1494269450
      5  O        -2.9740157132    1.2209675221    0.4925834324
      6  C        -0.5954273599    1.1069276685   -0.2250430202
      7  O        -0.2583838555    2.2537936190   -0.1867282738
      8  C         0.1841528294   -0.1339736586   -0.6302798139
      9  C         1.4357702121   -0.3742999388    0.2431976648
     10  C         2.5842153110    0.6002724154   -0.1480928112
     11  O         3.6993069052    0.3050641690    0.6614490219
     12  O         1.7928533086   -1.7006159067    0.0041435674
     13  H         1.1874710267   -0.2123274560    1.3045101418
     14  H         2.2729343264    1.6456422744   -0.0785251662
     15  H         2.8625655067    0.3712672601   -1.1805135169
     16  H         3.7936611985    0.9517600649    1.3691957956
     17  H         2.5143755421   -1.9529160034    0.5964257600
     18  H         0.4558266749   -0.1205214514   -1.6888848824
     19  H        -3.7525040203    0.6257272137    0.6541976362
   Point Group: c1    Number of degrees of freedom:    51


   Energy is   -684.021438029

 Hessian Updated using BFGS Update

 51 Hessian modes will be used to form the next step
  Hessian Eigenvalues:
     0.002409    0.004413    0.005491    0.010741    0.014217    0.015220
     0.018692    0.022689    0.034247    0.039059    0.044075    0.048098
     0.050049    0.051692    0.057910    0.063203    0.074280    0.086649
     0.115665    0.139407    0.152615    0.158609    0.160761    0.162363
     0.169821    0.201971    0.209869    0.217474    0.244264    0.250228
     0.250773    0.262444    0.283315    0.288791    0.297214    0.318917
     0.324165    0.325012    0.327563    0.370238    0.391445    0.421960
     0.448047    0.456827    0.489134    0.502119    0.522484    0.537276
     0.923176    0.954879    0.960748

 Minimum Search - Taking Simple RFO Step
 Searching for Lamda that Minimizes Along All modes
 Value Taken    Lamda =  -0.00064887
 Calculated Step too Large.  Step scaled by  0.761382
 Step Taken.  Stepsize is  0.300000

                             Maximum     Tolerance    Cnvgd?
         Gradient           0.002257      0.000300      NO
         Displacement       0.113271      0.001200      NO
         Energy change     -0.000468      0.000001      NO


 New Cartesian Coordinates Obtained by Inverse Iteration

 Displacement from previous Coordinates is:  0.267175
 ----------------------------------------------------------------
             Standard Nuclear Orientation (Angstroms)
    I     Atom           X                Y                Z
 ----------------------------------------------------------------
    1      O      -0.7567902232    -1.2737057553    -0.4990514647
    2      C      -1.9530868009    -0.9318243448    -0.0510102975
    3      O      -2.9159397889    -1.6073747905     0.1699028902
    4      C      -1.9669419455     0.5658099748     0.1445534655
    5      O      -2.9763318666     1.2096100708     0.5023551098
    6      C      -0.6026942331     1.1067963988    -0.2353680712
    7      O      -0.2606400550     2.2519931723    -0.1844578157
    8      C       0.1828269636    -0.1318012577    -0.6397559265
    9      C       1.4190233084    -0.3670235623     0.2519432051
   10      C       2.5803743742     0.5923031784    -0.1382163403
   11      O       3.6900307670     0.2613021019     0.6670838970
   12      O       1.7733570178    -1.6996641150     0.0489351501
   13      H       1.1577604440    -0.1824982473     1.3074241015
   14      H       2.2894626768     1.6414793682    -0.0491943715
   15      H       2.8458678415     0.3752599621    -1.1778813714
   16      H       3.8618044442     0.9468263367     1.3214337872
   17      H       2.5405381617    -1.9089246894     0.6013499395
   18      H       0.4625000747    -0.1156129593    -1.6961990460
   19      H      -3.7509724050     0.6102873679     0.6676053722
 ----------------------------------------------------------------
 Molecular Point Group                 C1    NOp =  1
 Largest Abelian Subgroup              C1    NOp =  1
 Nuclear Repulsion Energy =   735.6605178776 hartrees
 There are       45 alpha and       45 beta electrons
 Applying Cartesian multipole field
    Component          Value
    ---------          -----
     (2,0,0)        1.00000E-11
     (0,2,0)        2.00000E-11
     (0,0,2)       -3.00000E-11
 Nucleus-field energy     =     0.0000000228 hartrees
 Requested basis set is 6-311++G(d,p)
 There are 107 shells and 313 basis functions
 A cutoff of  1.0D-11 yielded   4891 shell pairs
 There are     42405 function pairs (     45541 Cartesian)
 Smallest overlap matrix eigenvalue = 5.22E-06
 Guess MOs from SCF MO coefficient file
 Reading MOs from coefficient file
 Reading MOs from coefficient file
 A restricted hybrid HF-DFT SCF calculation will be
 performed using Pulay DIIS extrapolation
 Exchange:     0.2000 Hartree-Fock + 0.0800 Slater + 0.7200 B88
 Correlation:  0.1900 VWN1RPA + 0.8100 LYP
 Using SG-1 standard quadrature grid
 SCF converges when DIIS error is below 1.0E-08
 Geometry optimization detected.  Setting ReadMinima to 0
 Setting SaveMinima to 0
 ---------------------------------------
  Cycle       Energy         DIIS Error
 ---------------------------------------
    1    -684.0173586691      6.26E-04
    2    -684.0215782551      1.42E-04
    3    -684.0196941871      3.79E-04
    4    -684.0217641120      6.62E-05
    5    -684.0218152186      2.89E-05
    6    -684.0218220043      9.17E-06
    7    -684.0218226817      4.26E-06
    8    -684.0218227956      1.23E-06
    9    -684.0218227661      4.44E-07
   10    -684.0218227945      2.12E-07
   11    -684.0218228013      8.16E-08
   12    -684.0218228015      3.54E-08
   13    -684.0218228123      1.33E-08
   14    -684.0218228094      3.55E-09 Convergence criterion met
 ---------------------------------------
 SCF time:  CPU 378.98 s  wall 381.04 s
 SCF   energy in the final basis set = -684.0218228094
 Total energy in the final basis set = -684.0218228094

 --------------------------------------------------------------

                    Orbital Energies (a.u.)
 --------------------------------------------------------------

 Alpha MOs
 -- Occupied --
-19.491 -19.394 -19.373 -19.345 -19.297 -19.286 -10.565 -10.536
-10.513 -10.461 -10.420 -10.385  -1.414  -1.337  -1.302  -1.264
 -1.214  -1.183  -1.027  -0.986  -0.904  -0.893  -0.835  -0.800
 -0.777  -0.741  -0.719  -0.709  -0.686  -0.683  -0.680  -0.662
 -0.651  -0.642  -0.615  -0.605  -0.604  -0.579  -0.534  -0.530
 -0.514  -0.501  -0.487  -0.465  -0.431
 -- Virtual --
 -0.393  -0.237  -0.189  -0.155  -0.149  -0.139  -0.133  -0.118
 -0.098  -0.088  -0.082  -0.070  -0.066  -0.059  -0.053  -0.047
 -0.039  -0.036  -0.033  -0.024  -0.022  -0.016  -0.010  -0.004
  0.001   0.003   0.009   0.014   0.018   0.023   0.029   0.030
  0.034   0.040   0.043   0.049   0.059   0.061   0.065   0.070
  0.080   0.085   0.091   0.101   0.102   0.115   0.115   0.120
  0.126   0.132   0.139   0.148   0.155   0.158   0.168   0.170
  0.174   0.176   0.185   0.188   0.197   0.208   0.212   0.216
  0.221   0.229   0.234   0.242   0.247   0.257   0.267   0.271
  0.285   0.290   0.307   0.330   0.338   0.341   0.367   0.371
  0.381   0.384   0.397   0.400   0.427   0.447   0.455   0.471
  0.489   0.500   0.526   0.538   0.544   0.550   0.557   0.570
  0.576   0.602   0.624   0.650   0.663   0.682   0.695   0.724
  0.754   0.782   0.802   0.813   0.845   0.870   0.888   0.903
  0.912   0.933   0.946   0.959   0.964   0.978   0.995   1.005
  1.018   1.029   1.031   1.041   1.047   1.062   1.075   1.103
  1.106   1.141   1.158   1.181   1.201   1.211   1.232   1.240
  1.290   1.303   1.325   1.328   1.348   1.360   1.384   1.392
  1.407   1.416   1.451   1.456   1.473   1.485   1.504   1.509
  1.524   1.566   1.575   1.589   1.604   1.615   1.635   1.669
  1.680   1.718   1.755   1.771   1.798   1.811   1.836   1.867
  1.883   1.913   1.924   1.945   1.957   1.974   2.034   2.058
  2.102   2.104   2.304   2.323   2.336   2.338   2.376   2.397
  2.413   2.441   2.469   2.517   2.537   2.582   2.604   2.606
  2.625   2.643   2.659   2.685   2.692   2.704   2.736   2.756
  2.770   2.803   2.814   2.859   2.891   2.926   2.945   2.956
  2.968   2.981   2.997   3.024   3.028   3.098   3.134   3.150
  3.179   3.186   3.191   3.255   3.277   3.318   3.368   3.499
  3.552   3.595   3.666   3.692   3.705   3.718   3.770   3.846
  3.855   3.886   3.905   4.001   4.058   4.079   4.698   4.828
  4.838   4.862   4.918   4.937   4.958   4.987   5.085   5.135
  5.216   5.273   5.364   5.485   5.524   5.536   5.612   5.698
 23.493  23.578  23.584  23.656  23.677  23.686  49.629  49.692
 49.755  49.777  49.806  49.840
 --------------------------------------------------------------

          Ground-State Mulliken Net Atomic Charges

     Atom                 Charge (a.u.)
  ----------------------------------------
      1 O                    -0.003786
      2 C                     0.108974
      3 O                    -0.181708
      4 C                     0.363831
      5 O                     0.008617
      6 C                    -0.255062
      7 O                    -0.114622
      8 C                     0.006697
      9 C                    -0.042631
     10 C                    -0.407218
     11 O                    -0.253339
     12 O                    -0.149797
     13 H                     0.219066
     14 H                     0.184636
     15 H                     0.231772
     16 H                     0.289623
     17 H                     0.306692
     18 H                     0.329272
     19 H                     0.358982
  ----------------------------------------
  Sum of atomic charges =     1.000000

 -----------------------------------------------------------------
                    Cartesian Multipole Moments
 -----------------------------------------------------------------
    Charge (ESU x 10^10)
                 4.8032
    Dipole Moment (Debye)
         X      -3.5739      Y       3.5854      Z       1.5858
       Tot       5.3049
    Quadrupole Moments (Debye-Ang)
        XX     -33.4666     XY      -3.5918     YY     -71.2165
        XZ       1.8286     YZ       0.1517     ZZ     -57.9252
    Octopole Moments (Debye-Ang^2)
       XXX     -55.4838    XXY      39.3319    XYY      24.5893
       YYY      -2.6715    XXZ      30.9441    XYZ       0.3196
       YYZ       6.5082    XZZ       8.2915    YZZ       3.2684
       ZZZ      -1.7961
    Hexadecapole Moments (Debye-Ang^3)
      XXXX   -1483.2407   XXXY     -57.7605   XXYY    -378.3756
      XYYY     -24.7644   YYYY    -645.3441   XXXZ      -2.9716
      XXYZ      26.6801   XYYZ      18.8395   YYYZ     -12.7234
      XXZZ    -267.6157   XYZZ       3.2086   YYZZ    -118.8070
      XZZZ      -7.5480   YZZZ      -2.0571   ZZZZ    -122.6436
 -----------------------------------------------------------------
 Calculating analytic gradient of the SCF energy
 Gradient of SCF Energy
            1           2           3           4           5           6
    1  -0.0024412   0.0018101  -0.0007029  -0.0011984  -0.0002197   0.0019540
    2  -0.0017901  -0.0022875   0.0001250   0.0013821   0.0000222   0.0010366
    3   0.0006445  -0.0016550   0.0004806   0.0016917  -0.0005632  -0.0012164
            7           8           9          10          11          12
    1  -0.0000786   0.0010670  -0.0004148   0.0004226   0.0007019  -0.0006264
    2  -0.0005327   0.0030053  -0.0017006   0.0011853   0.0006681   0.0009089
    3   0.0005180   0.0001930   0.0002389   0.0005380  -0.0011610  -0.0002639
           13          14          15          16          17          18
    1   0.0004499   0.0001208  -0.0000311  -0.0004333   0.0000285  -0.0001150
    2  -0.0001282   0.0000667  -0.0008989  -0.0001364  -0.0002140  -0.0003145
    3  -0.0001189  -0.0005181   0.0002250   0.0007152   0.0003013  -0.0001427
           19
    1  -0.0002936
    2  -0.0003974
    3   0.0000931
 Max gradient component =       3.005E-03
 RMS gradient           =       9.953E-04
 Gradient time:  CPU 132.06 s  wall 132.39 s
 Geometry Optimization Parameters
   NAtoms,    NIC,     NZ,  NCons,   NDum,   NFix, NCnnct, MaxDiis
       19     133       0       0       0       0       0       0

 Cartesian Hessian Update
 Hessian Updated using BFGS Update


** GEOMETRY OPTIMIZATION IN DELOCALIZED INTERNAL COORDINATES **
   Searching for a Minimum

   Optimization Cycle:   7

                       Coordinates (Angstroms)
     ATOM                X               Y               Z
      1  O        -0.7567902232   -1.2737057553   -0.4990514647
      2  C        -1.9530868009   -0.9318243448   -0.0510102975
      3  O        -2.9159397889   -1.6073747905    0.1699028902
      4  C        -1.9669419455    0.5658099748    0.1445534655
      5  O        -2.9763318666    1.2096100708    0.5023551098
      6  C        -0.6026942331    1.1067963988   -0.2353680712
      7  O        -0.2606400550    2.2519931723   -0.1844578157
      8  C         0.1828269636   -0.1318012577   -0.6397559265
      9  C         1.4190233084   -0.3670235623    0.2519432051
     10  C         2.5803743742    0.5923031784   -0.1382163403
     11  O         3.6900307670    0.2613021019    0.6670838970
     12  O         1.7733570178   -1.6996641150    0.0489351501
     13  H         1.1577604440   -0.1824982473    1.3074241015
     14  H         2.2894626768    1.6414793682   -0.0491943715
     15  H         2.8458678415    0.3752599621   -1.1778813714
     16  H         3.8618044442    0.9468263367    1.3214337872
     17  H         2.5405381617   -1.9089246894    0.6013499395
     18  H         0.4625000747   -0.1156129593   -1.6961990460
     19  H        -3.7509724050    0.6102873679    0.6676053722
   Point Group: c1    Number of degrees of freedom:    51


   Energy is   -684.021822809

 Hessian Updated using BFGS Update

 51 Hessian modes will be used to form the next step
  Hessian Eigenvalues:
     0.001390    0.004501    0.005803    0.010942    0.014190    0.015285
     0.018661    0.022435    0.039029    0.040801    0.045277    0.047796
     0.050042    0.051421    0.057981    0.063153    0.074280    0.086656
     0.115383    0.139680    0.152792    0.158458    0.159744    0.162320
     0.168322    0.199369    0.209848    0.216942    0.238490    0.250313
     0.250734    0.267500    0.283143    0.289650    0.297408    0.318605
     0.324183    0.325446    0.327468    0.352714    0.391483    0.411242
     0.448280    0.456858    0.489326    0.502805    0.521429    0.537364
     0.932536    0.955565    0.962561

 Minimum Search - Taking Simple RFO Step
 Searching for Lamda that Minimizes Along All modes
 Value Taken    Lamda =  -0.00068842
 Calculated Step too Large.  Step scaled by  0.580436
 Step Taken.  Stepsize is  0.300000

                             Maximum     Tolerance    Cnvgd?
         Gradient           0.001498      0.000300      NO
         Displacement       0.118860      0.001200      NO
         Energy change     -0.000385      0.000001      NO


 New Cartesian Coordinates Obtained by Inverse Iteration

 Displacement from previous Coordinates is:  0.299816
 ----------------------------------------------------------------
             Standard Nuclear Orientation (Angstroms)
    I     Atom           X                Y                Z
 ----------------------------------------------------------------
    1      O      -0.7635933598    -1.2800821378    -0.5040595432
    2      C      -1.9552996759    -0.9308959416    -0.0489409832
    3      O      -2.9191292539    -1.6025461640     0.1823976128
    4      C      -1.9655039036     0.5664701960     0.1340219270
    5      O      -2.9686169549     1.2135908314     0.4999840614
    6      C      -0.6040051127     1.1001739945    -0.2596993641
    7      O      -0.2582024312     2.2452127801    -0.2271163481
    8      C       0.1808330383    -0.1442923604    -0.6502963117
    9      C       1.4050140759    -0.3685285435     0.2567960895
   10      C       2.5645984388     0.5971005521    -0.1149666574
   11      O       3.6739262302     0.2236794485     0.6741779396
   12      O       1.7773361841    -1.6986235026     0.0675007711
   13      H       1.1270958075    -0.1813440034     1.3085801327
   14      H       2.2810475700     1.6430747861     0.0198962937
   15      H       2.8180004684     0.4220738421    -1.1664549972
   16      H       3.9198947563     0.9247486829     1.2864976857
   17      H       2.5829913457    -1.8676033530     0.5788117960
   18      H       0.4659104086    -0.1360565548    -1.7051664140
   19      H      -3.7421488760     0.6170856575     0.6794885225
 ----------------------------------------------------------------
 Molecular Point Group                 C1    NOp =  1
 Largest Abelian Subgroup              C1    NOp =  1
 Nuclear Repulsion Energy =   736.3436080606 hartrees
 There are       45 alpha and       45 beta electrons
 Applying Cartesian multipole field
    Component          Value
    ---------          -----
     (2,0,0)        1.00000E-11
     (0,2,0)        2.00000E-11
     (0,0,2)       -3.00000E-11
 Nucleus-field energy     =     0.0000000227 hartrees
 Requested basis set is 6-311++G(d,p)
 There are 107 shells and 313 basis functions
 A cutoff of  1.0D-11 yielded   4891 shell pairs
 There are     42397 function pairs (     45533 Cartesian)
 Smallest overlap matrix eigenvalue = 5.23E-06
 Guess MOs from SCF MO coefficient file
 Reading MOs from coefficient file
 Reading MOs from coefficient file
 A restricted hybrid HF-DFT SCF calculation will be
 performed using Pulay DIIS extrapolation
 Exchange:     0.2000 Hartree-Fock + 0.0800 Slater + 0.7200 B88
 Correlation:  0.1900 VWN1RPA + 0.8100 LYP
 Using SG-1 standard quadrature grid
 SCF converges when DIIS error is below 1.0E-08
 Geometry optimization detected.  Setting ReadMinima to 0
 Setting SaveMinima to 0
 ---------------------------------------
  Cycle       Energy         DIIS Error
 ---------------------------------------
    1    -684.0168058232      5.94E-04
    2    -684.0219414927      1.32E-04
    3    -684.0208539142      3.00E-04
    4    -684.0220765771      7.36E-05
    5    -684.0221414504      2.66E-05
    6    -684.0221475184      9.70E-06
    7    -684.0221485454      3.47E-06
    8    -684.0221486132      1.42E-06
    9    -684.0221486315      5.52E-07
   10    -684.0221485681      2.51E-07
   11    -684.0221485802      1.12E-07
   12    -684.0221486087      3.38E-08
   13    -684.0221486267      2.72E-08
   14    -684.0221486234      1.19E-08
   15    -684.0221486250      4.65E-09 Convergence criterion met
 ---------------------------------------
 SCF time:  CPU 408.39 s  wall 411.13 s
 SCF   energy in the final basis set = -684.0221486250
 Total energy in the final basis set = -684.0221486250

 --------------------------------------------------------------

                    Orbital Energies (a.u.)
 --------------------------------------------------------------

 Alpha MOs
 -- Occupied --
-19.491 -19.394 -19.374 -19.346 -19.295 -19.287 -10.565 -10.536
-10.514 -10.460 -10.419 -10.386  -1.415  -1.338  -1.303  -1.264
 -1.213  -1.183  -1.028  -0.986  -0.905  -0.893  -0.836  -0.800
 -0.777  -0.741  -0.719  -0.710  -0.688  -0.682  -0.680  -0.662
 -0.651  -0.643  -0.613  -0.607  -0.604  -0.579  -0.534  -0.530
 -0.515  -0.501  -0.488  -0.463  -0.432
 -- Virtual --
 -0.393  -0.237  -0.189  -0.155  -0.149  -0.139  -0.132  -0.118
 -0.096  -0.087  -0.082  -0.070  -0.067  -0.058  -0.053  -0.047
 -0.039  -0.036  -0.032  -0.024  -0.022  -0.016  -0.010  -0.004
  0.000   0.002   0.010   0.014   0.018   0.023   0.029   0.030
  0.034   0.039   0.043   0.050   0.058   0.062   0.065   0.070
  0.080   0.086   0.090   0.099   0.104   0.115   0.116   0.119
  0.127   0.131   0.141   0.149   0.155   0.158   0.169   0.170
  0.174   0.176   0.184   0.189   0.197   0.209   0.211   0.216
  0.222   0.229   0.235   0.242   0.246   0.258   0.266   0.271
  0.288   0.291   0.305   0.329   0.338   0.342   0.368   0.371
  0.380   0.386   0.397   0.401   0.428   0.445   0.456   0.472
  0.489   0.501   0.526   0.538   0.547   0.550   0.555   0.570
  0.577   0.598   0.623   0.650   0.662   0.682   0.695   0.724
  0.756   0.780   0.800   0.814   0.845   0.870   0.885   0.900
  0.909   0.935   0.948   0.957   0.964   0.970   0.994   1.005
  1.016   1.028   1.034   1.041   1.048   1.062   1.075   1.099
  1.105   1.140   1.158   1.180   1.201   1.209   1.234   1.242
  1.296   1.305   1.327   1.329   1.347   1.364   1.385   1.392
  1.406   1.420   1.451   1.458   1.472   1.485   1.505   1.510
  1.526   1.568   1.575   1.591   1.604   1.619   1.631   1.665
  1.681   1.723   1.757   1.771   1.797   1.808   1.836   1.867
  1.883   1.908   1.928   1.944   1.949   1.973   2.038   2.056
  2.097   2.103   2.304   2.322   2.336   2.339   2.377   2.398
  2.410   2.436   2.471   2.508   2.533   2.583   2.603   2.605
  2.626   2.644   2.658   2.687   2.693   2.706   2.736   2.757
  2.769   2.802   2.816   2.863   2.894   2.923   2.946   2.957
  2.969   2.981   2.998   3.025   3.030   3.099   3.126   3.150
  3.183   3.187   3.191   3.259   3.276   3.318   3.369   3.498
  3.551   3.595   3.667   3.699   3.708   3.716   3.773   3.847
  3.854   3.886   3.905   4.001   4.061   4.080   4.698   4.829
  4.839   4.862   4.916   4.935   4.956   4.987   5.085   5.135
  5.215   5.279   5.364   5.485   5.528   5.534   5.613   5.698
 23.496  23.579  23.584  23.656  23.679  23.684  49.629  49.691
 49.756  49.776  49.805  49.839
 --------------------------------------------------------------

          Ground-State Mulliken Net Atomic Charges

     Atom                 Charge (a.u.)
  ----------------------------------------
      1 O                    -0.003011
      2 C                     0.113710
      3 O                    -0.181358
      4 C                     0.361217
      5 O                     0.009116
      6 C                    -0.248591
      7 O                    -0.113032
      8 C                    -0.011977
      9 C                    -0.020256
     10 C                    -0.411122
     11 O                    -0.259806
     12 O                    -0.152658
     13 H                     0.216315
     14 H                     0.183588
     15 H                     0.229216
     16 H                     0.292753
     17 H                     0.307594
     18 H                     0.329084
     19 H                     0.359218
  ----------------------------------------
  Sum of atomic charges =     1.000000

 -----------------------------------------------------------------
                    Cartesian Multipole Moments
 -----------------------------------------------------------------
    Charge (ESU x 10^10)
                 4.8032
    Dipole Moment (Debye)
         X      -3.4657      Y       3.7644      Z       1.4753
       Tot       5.3252
    Quadrupole Moments (Debye-Ang)
        XX     -32.2456     XY      -3.1464     YY     -71.4624
        XZ       1.6974     YZ       0.4992     ZZ     -58.1964
    Octopole Moments (Debye-Ang^2)
       XXX     -46.7009    XXY      41.6225    XYY      24.1288
       YYY      -0.8123    XXZ      31.6825    XYZ       0.5963
       YYZ       6.2187    XZZ       7.4881    YZZ       3.5521
       ZZZ      -2.1234
    Hexadecapole Moments (Debye-Ang^3)
      XXXX   -1439.2227   XXXY     -48.1904   XXYY    -376.4662
      XYYY     -20.8439   YYYY    -645.6373   XXXZ       0.0207
      XXYZ      29.3334   XYYZ      16.7744   YYYZ      -8.2574
      XXZZ    -268.4016   XYZZ       3.5448   YYZZ    -119.4611
      XZZZ     -11.5106   YZZZ       0.1888   ZZZZ    -124.9185
 -----------------------------------------------------------------
 Calculating analytic gradient of the SCF energy
 Gradient of SCF Energy
            1           2           3           4           5           6
    1  -0.0024293   0.0024789  -0.0011882  -0.0014478   0.0005075   0.0007381
    2  -0.0016626  -0.0007440  -0.0002973   0.0014797  -0.0007332   0.0000805
    3   0.0005756  -0.0013581   0.0004801   0.0015969  -0.0008558  -0.0006299
            7           8           9          10          11          12
    1   0.0004397   0.0016298  -0.0010022   0.0006555   0.0005141  -0.0006747
    2  -0.0000680   0.0024751  -0.0015654   0.0009483   0.0004923   0.0004989
    3   0.0004391  -0.0004726   0.0002822   0.0006374  -0.0009650   0.0001228
           13          14          15          16          17          18
    1   0.0004398  -0.0000853  -0.0001202  -0.0003935   0.0005023  -0.0003877
    2   0.0000753   0.0000575  -0.0008373  -0.0000104   0.0001126  -0.0000590
    3  -0.0000260  -0.0003795   0.0000068   0.0006301   0.0000294  -0.0001871
           19
    1  -0.0001770
    2  -0.0002431
    3   0.0000738
 Max gradient component =       2.479E-03
 RMS gradient           =       9.136E-04
 Gradient time:  CPU 131.98 s  wall 132.20 s
 Geometry Optimization Parameters
   NAtoms,    NIC,     NZ,  NCons,   NDum,   NFix, NCnnct, MaxDiis
       19     133       0       0       0       0       0       0

 Cartesian Hessian Update
 Hessian Updated using BFGS Update


** GEOMETRY OPTIMIZATION IN DELOCALIZED INTERNAL COORDINATES **
   Searching for a Minimum

   Optimization Cycle:   8

                       Coordinates (Angstroms)
     ATOM                X               Y               Z
      1  O        -0.7635933598   -1.2800821378   -0.5040595432
      2  C        -1.9552996759   -0.9308959416   -0.0489409832
      3  O        -2.9191292539   -1.6025461640    0.1823976128
      4  C        -1.9655039036    0.5664701960    0.1340219270
      5  O        -2.9686169549    1.2135908314    0.4999840614
      6  C        -0.6040051127    1.1001739945   -0.2596993641
      7  O        -0.2582024312    2.2452127801   -0.2271163481
      8  C         0.1808330383   -0.1442923604   -0.6502963117
      9  C         1.4050140759   -0.3685285435    0.2567960895
     10  C         2.5645984388    0.5971005521   -0.1149666574
     11  O         3.6739262302    0.2236794485    0.6741779396
     12  O         1.7773361841   -1.6986235026    0.0675007711
     13  H         1.1270958075   -0.1813440034    1.3085801327
     14  H         2.2810475700    1.6430747861    0.0198962937
     15  H         2.8180004684    0.4220738421   -1.1664549972
     16  H         3.9198947563    0.9247486829    1.2864976857
     17  H         2.5829913457   -1.8676033530    0.5788117960
     18  H         0.4659104086   -0.1360565548   -1.7051664140
     19  H        -3.7421488760    0.6170856575    0.6794885225
   Point Group: c1    Number of degrees of freedom:    51


   Energy is   -684.022148625

 Hessian Updated using BFGS Update

 51 Hessian modes will be used to form the next step
  Hessian Eigenvalues:
     0.001261    0.004431    0.006130    0.010689    0.014202    0.015799
     0.018570    0.022200    0.039018    0.041306    0.044954    0.047844
     0.050120    0.051240    0.058008    0.063269    0.075153    0.087841
     0.115072    0.139099    0.153295    0.158695    0.159911    0.162555
     0.170437    0.194033    0.209816    0.215033    0.235967    0.250477
     0.252417    0.268354    0.283164    0.288447    0.297623    0.318675
     0.324182    0.325453    0.327975    0.351023    0.391423    0.405802
     0.448200    0.457059    0.489455    0.502384    0.519702    0.537465
     0.941240    0.955407    0.963577

 Minimum Search - Taking Simple RFO Step
 Searching for Lamda that Minimizes Along All modes
 Value Taken    Lamda =  -0.00055535
 Calculated Step too Large.  Step scaled by  0.625951
 Step Taken.  Stepsize is  0.300000

                             Maximum     Tolerance    Cnvgd?
         Gradient           0.001456      0.000300      NO
         Displacement       0.141332      0.001200      NO
         Energy change     -0.000326      0.000001      NO


 New Cartesian Coordinates Obtained by Inverse Iteration

 Displacement from previous Coordinates is:  0.354644
 ----------------------------------------------------------------
             Standard Nuclear Orientation (Angstroms)
    I     Atom           X                Y                Z
 ----------------------------------------------------------------
    1      O      -0.7639368318    -1.2844198273    -0.5072164342
    2      C      -1.9530401950    -0.9318623446    -0.0444310253
    3      O      -2.9114033632    -1.6049760428     0.2047888201
    4      C      -1.9648519088     0.5652578480     0.1202585683
    5      O      -2.9603572736     1.2156471554     0.4997773150
    6      C      -0.6115902871     1.0957410915    -0.2965866300
    7      O      -0.2716803516     2.2432792040    -0.2946940369
    8      C       0.1794512580    -0.1533276411    -0.6633120357
    9      C       1.3917973370    -0.3636652868     0.2592654810
   10      C       2.5509220053     0.6076679304    -0.0878428496
   11      O       3.6607783158     0.1792766737     0.6743757519
   12      O       1.7795195238    -1.6914948993     0.0792638594
   13      H       1.0930040250    -0.1800187378     1.3070024471
   14      H       2.2811855410     1.6477968683     0.1058858775
   15      H       2.7901331050     0.4886504547    -1.1511229390
   16      H       3.9837518784     0.8793382602     1.2504392309
   17      H       2.6032493587    -1.8344856007     0.5701569857
   18      H       0.4740387720    -0.1578490380    -1.7154451620
   19      H      -3.7308221533     0.6226821423     0.7008889889
 ----------------------------------------------------------------
 Molecular Point Group                 C1    NOp =  1
 Largest Abelian Subgroup              C1    NOp =  1
 Nuclear Repulsion Energy =   737.0308623410 hartrees
 There are       45 alpha and       45 beta electrons
 Applying Cartesian multipole field
    Component          Value
    ---------          -----
     (2,0,0)        1.00000E-11
     (0,2,0)        2.00000E-11
     (0,0,2)       -3.00000E-11
 Nucleus-field energy     =     0.0000000225 hartrees
 Requested basis set is 6-311++G(d,p)
 There are 107 shells and 313 basis functions
 A cutoff of  1.0D-11 yielded   4892 shell pairs
 There are     42406 function pairs (     45544 Cartesian)
 Smallest overlap matrix eigenvalue = 5.28E-06
 Guess MOs from SCF MO coefficient file
 Reading MOs from coefficient file
 Reading MOs from coefficient file
 A restricted hybrid HF-DFT SCF calculation will be
 performed using Pulay DIIS extrapolation
 Exchange:     0.2000 Hartree-Fock + 0.0800 Slater + 0.7200 B88
 Correlation:  0.1900 VWN1RPA + 0.8100 LYP
 Using SG-1 standard quadrature grid
 SCF converges when DIIS error is below 1.0E-08
 Geometry optimization detected.  Setting ReadMinima to 0
 Setting SaveMinima to 0
 ---------------------------------------
  Cycle       Energy         DIIS Error
 ---------------------------------------
    1    -684.0129384689      7.03E-04
    2    -684.0222382928      1.22E-04
    3    -684.0216992009      2.25E-04
    4    -684.0223252201      8.49E-05
    5    -684.0224163650      2.21E-05
    6    -684.0224205757      9.14E-06
    7    -684.0224215462      3.94E-06
    8    -684.0224215833      1.43E-06
    9    -684.0224215654      5.56E-07
   10    -684.0224215298      3.30E-07
   11    -684.0224215040      1.61E-07
   12    -684.0224214971      5.73E-08
   13    -684.0224214989      2.94E-08
   14    -684.0224214913      1.23E-08
   15    -684.0224214939      3.94E-09 Convergence criterion met
 ---------------------------------------
 SCF time:  CPU 407.62 s  wall 409.46 s
 SCF   energy in the final basis set = -684.0224214939
 Total energy in the final basis set = -684.0224214939

 --------------------------------------------------------------

                    Orbital Energies (a.u.)
 --------------------------------------------------------------

 Alpha MOs
 -- Occupied --
-19.492 -19.394 -19.374 -19.346 -19.294 -19.287 -10.566 -10.536
-10.513 -10.459 -10.419 -10.387  -1.415  -1.338  -1.303  -1.264
 -1.213  -1.182  -1.028  -0.987  -0.905  -0.894  -0.836  -0.799
 -0.777  -0.741  -0.718  -0.710  -0.689  -0.681  -0.679  -0.663
 -0.651  -0.643  -0.612  -0.607  -0.604  -0.579  -0.533  -0.530
 -0.515  -0.502  -0.488  -0.461  -0.432
 -- Virtual --
 -0.394  -0.237  -0.190  -0.155  -0.148  -0.139  -0.131  -0.118
 -0.095  -0.086  -0.081  -0.069  -0.067  -0.058  -0.053  -0.047
 -0.039  -0.036  -0.032  -0.025  -0.022  -0.015  -0.010  -0.004
 -0.000   0.002   0.011   0.014   0.018   0.024   0.029   0.030
  0.034   0.038   0.042   0.050   0.058   0.063   0.065   0.070
  0.080   0.087   0.089   0.098   0.105   0.114   0.117   0.119
  0.128   0.131   0.143   0.149   0.155   0.158   0.169   0.171
  0.174   0.175   0.185   0.190   0.196   0.209   0.210   0.215
  0.223   0.227   0.237   0.244   0.246   0.258   0.264   0.272
  0.287   0.294   0.303   0.328   0.337   0.345   0.368   0.372
  0.380   0.388   0.396   0.402   0.430   0.443   0.457   0.472
  0.489   0.501   0.525   0.539   0.548   0.550   0.554   0.571
  0.579   0.595   0.619   0.650   0.663   0.680   0.694   0.726
  0.760   0.778   0.800   0.817   0.845   0.868   0.883   0.897
  0.905   0.934   0.948   0.956   0.965   0.966   0.994   1.005
  1.016   1.026   1.036   1.041   1.050   1.062   1.075   1.095
  1.106   1.140   1.159   1.178   1.198   1.213   1.236   1.244
  1.302   1.308   1.326   1.335   1.346   1.367   1.387   1.391
  1.407   1.427   1.451   1.460   1.470   1.487   1.504   1.512
  1.530   1.570   1.575   1.591   1.602   1.622   1.628   1.662
  1.683   1.729   1.757   1.770   1.794   1.807   1.837   1.867
  1.881   1.906   1.932   1.938   1.945   1.971   2.040   2.052
  2.096   2.104   2.303   2.320   2.337   2.340   2.374   2.399
  2.409   2.433   2.471   2.502   2.533   2.585   2.602   2.604
  2.627   2.644   2.657   2.690   2.694   2.706   2.736   2.759
  2.769   2.800   2.818   2.867   2.898   2.924   2.945   2.958
  2.968   2.982   3.000   3.023   3.033   3.095   3.122   3.150
  3.185   3.189   3.192   3.264   3.276   3.319   3.371   3.498
  3.551   3.596   3.657   3.707   3.714   3.720   3.777   3.846
  3.855   3.885   3.907   4.001   4.063   4.085   4.698   4.831
  4.839   4.862   4.914   4.935   4.953   4.988   5.086   5.137
  5.216   5.283   5.365   5.485   5.531   5.533   5.615   5.698
 23.497  23.581  23.584  23.656  23.681  23.683  49.629  49.691
 49.757  49.773  49.805  49.839
 --------------------------------------------------------------

          Ground-State Mulliken Net Atomic Charges

     Atom                 Charge (a.u.)
  ----------------------------------------
      1 O                    -0.001968
      2 C                     0.117597
      3 O                    -0.180501
      4 C                     0.357728
      5 O                     0.008630
      6 C                    -0.242496
      7 O                    -0.111984
      8 C                    -0.031392
      9 C                     0.003423
     10 C                    -0.410331
     11 O                    -0.266854
     12 O                    -0.155149
     13 H                     0.211024
     14 H                     0.182403
     15 H                     0.226230
     16 H                     0.295180
     17 H                     0.309409
     18 H                     0.329503
     19 H                     0.359548
  ----------------------------------------
  Sum of atomic charges =     1.000000

 -----------------------------------------------------------------
                    Cartesian Multipole Moments
 -----------------------------------------------------------------
    Charge (ESU x 10^10)
                 4.8032
    Dipole Moment (Debye)
         X      -3.3534      Y       3.8794      Z       1.4297
       Tot       5.3234
    Quadrupole Moments (Debye-Ang)
        XX     -31.0736     XY      -2.7278     YY     -71.7210
        XZ       1.6787     YZ       0.7899     ZZ     -58.3795
    Octopole Moments (Debye-Ang^2)
       XXX     -38.2098    XXY      43.5510    XYY      23.6097
       YYY       0.2963    XXZ      32.9998    XYZ       0.3837
       YYZ       6.3350    XZZ       6.7859    YZZ       3.6150
       ZZZ      -1.8397
    Hexadecapole Moments (Debye-Ang^3)
      XXXX   -1392.2807   XXXY     -37.7030   XXYY    -376.2280
      XYYY     -17.5013   YYYY    -646.3161   XXXZ       4.2791
      XXYZ      31.6206   XYYZ      15.0185   YYYZ      -2.5515
      XXZZ    -268.2185   XYZZ       3.4857   YYZZ    -120.3250
      XZZZ     -14.6721   YZZZ       3.6363   ZZZZ    -127.7764
 -----------------------------------------------------------------
 Calculating analytic gradient of the SCF energy
 Gradient of SCF Energy
            1           2           3           4           5           6
    1  -0.0013765   0.0020763  -0.0010418  -0.0011137   0.0009417  -0.0008409
    2  -0.0011622   0.0007779  -0.0004742   0.0012581  -0.0011731  -0.0007236
    3   0.0005558  -0.0012831   0.0005278   0.0013456  -0.0008708  -0.0003413
            7           8           9          10          11          12
    1   0.0004920   0.0018621  -0.0010341   0.0004006   0.0003410  -0.0004318
    2   0.0002564   0.0014201  -0.0008389   0.0007212   0.0003141   0.0000185
    3   0.0003672  -0.0003274  -0.0001789   0.0008180  -0.0009978   0.0005378
           13          14          15          16          17          18
    1   0.0001850   0.0000340  -0.0000477  -0.0004017   0.0004981  -0.0004459
    2   0.0000759  -0.0000348  -0.0005906  -0.0001535   0.0002890   0.0000688
    3   0.0000484  -0.0003495  -0.0001146   0.0005330  -0.0001505  -0.0001746
           19
    1  -0.0000967
    2  -0.0000491
    3   0.0000550
 Max gradient component =       2.076E-03
 RMS gradient           =       7.630E-04
 Gradient time:  CPU 132.91 s  wall 133.45 s
 Geometry Optimization Parameters
   NAtoms,    NIC,     NZ,  NCons,   NDum,   NFix, NCnnct, MaxDiis
       19     133       0       0       0       0       0       0

 Cartesian Hessian Update
 Hessian Updated using BFGS Update


** GEOMETRY OPTIMIZATION IN DELOCALIZED INTERNAL COORDINATES **
   Searching for a Minimum

   Optimization Cycle:   9

                       Coordinates (Angstroms)
     ATOM                X               Y               Z
      1  O        -0.7639368318   -1.2844198273   -0.5072164342
      2  C        -1.9530401950   -0.9318623446   -0.0444310253
      3  O        -2.9114033632   -1.6049760428    0.2047888201
      4  C        -1.9648519088    0.5652578480    0.1202585683
      5  O        -2.9603572736    1.2156471554    0.4997773150
      6  C        -0.6115902871    1.0957410915   -0.2965866300
      7  O        -0.2716803516    2.2432792040   -0.2946940369
      8  C         0.1794512580   -0.1533276411   -0.6633120357
      9  C         1.3917973370   -0.3636652868    0.2592654810
     10  C         2.5509220053    0.6076679304   -0.0878428496
     11  O         3.6607783158    0.1792766737    0.6743757519
     12  O         1.7795195238   -1.6914948993    0.0792638594
     13  H         1.0930040250   -0.1800187378    1.3070024471
     14  H         2.2811855410    1.6477968683    0.1058858775
     15  H         2.7901331050    0.4886504547   -1.1511229390
     16  H         3.9837518784    0.8793382602    1.2504392309
     17  H         2.6032493587   -1.8344856007    0.5701569857
     18  H         0.4740387720   -0.1578490380   -1.7154451620
     19  H        -3.7308221533    0.6226821423    0.7008889889
   Point Group: c1    Number of degrees of freedom:    51


   Energy is   -684.022421494

 Hessian Updated using BFGS Update

 51 Hessian modes will be used to form the next step
  Hessian Eigenvalues:
     0.001192    0.004400    0.006260    0.010223    0.014087    0.014928
     0.018578    0.022126    0.039010    0.041522    0.044579    0.047915
     0.050307    0.051170    0.058032    0.063484    0.074871    0.088053
     0.114842    0.139148    0.153720    0.158908    0.160988    0.162687
     0.172335    0.190894    0.209797    0.216754    0.235398    0.250422
     0.252293    0.265900    0.284237    0.288898    0.298051    0.318853
     0.324185    0.325478    0.327912    0.361778    0.390861    0.402721
     0.448183    0.457751    0.489552    0.502397    0.518181    0.537434
     0.940379    0.953296    0.961393

 Minimum Search - Taking Simple RFO Step
 Searching for Lamda that Minimizes Along All modes
 Value Taken    Lamda =  -0.00039549
 Calculated Step too Large.  Step scaled by  0.695222
 Step Taken.  Stepsize is  0.300000

                             Maximum     Tolerance    Cnvgd?
         Gradient           0.001158      0.000300      NO
         Displacement       0.153298      0.001200      NO
         Energy change     -0.000273      0.000001      NO


 New Cartesian Coordinates Obtained by Inverse Iteration

 Displacement from previous Coordinates is:  0.391018
 ----------------------------------------------------------------
             Standard Nuclear Orientation (Angstroms)
    I     Atom           X                Y                Z
 ----------------------------------------------------------------
    1      O      -0.7694909982    -1.2934450930    -0.5070536118
    2      C      -1.9523368853    -0.9306699393    -0.0317473075
    3      O      -2.9076266393    -1.5991246603     0.2389226905
    4      C      -1.9570949134     0.5676561395     0.1066787935
    5      O      -2.9391719325     1.2302227800     0.5011191753
    6      C      -0.6105094848     1.0861255965    -0.3401733983
    7      O      -0.2729767411     2.2337645594    -0.3798861959
    8      C       0.1780326683    -0.1729066558    -0.6789603470
    9      C       1.3814877060    -0.3710927284     0.2554745714
   10      C       2.5296425302     0.6220913274    -0.0538124558
   11      O       3.6397866050     0.1585208714     0.6900912116
   12      O       1.7937057741    -1.6907680292     0.0638358419
   13      H       1.0602712441    -0.2084928584     1.3009596422
   14      H       2.2558970017     1.6482917352     0.1995632149
   15      H       2.7656286779     0.5680378101    -1.1235558435
   16      H       4.0256462353     0.8601661894     1.2235483419
   17      H       2.6264625128    -1.8164468399     0.5447732939
   18      H       0.4814011773    -0.1953679829    -1.7282134976
   19      H      -3.7086057823     0.6466759886     0.7298880936
 ----------------------------------------------------------------
 Molecular Point Group                 C1    NOp =  1
 Largest Abelian Subgroup              C1    NOp =  1
 Nuclear Repulsion Energy =   737.6309890770 hartrees
 There are       45 alpha and       45 beta electrons
 Applying Cartesian multipole field
    Component          Value
    ---------          -----
     (2,0,0)        1.00000E-11
     (0,2,0)        2.00000E-11
     (0,0,2)       -3.00000E-11
 Nucleus-field energy     =     0.0000000223 hartrees
 Requested basis set is 6-311++G(d,p)
 There are 107 shells and 313 basis functions
 A cutoff of  1.0D-11 yielded   4891 shell pairs
 There are     42422 function pairs (     45560 Cartesian)
 Smallest overlap matrix eigenvalue = 5.33E-06
 Guess MOs from SCF MO coefficient file
 Reading MOs from coefficient file
 Reading MOs from coefficient file
 A restricted hybrid HF-DFT SCF calculation will be
 performed using Pulay DIIS extrapolation
 Exchange:     0.2000 Hartree-Fock + 0.0800 Slater + 0.7200 B88
 Correlation:  0.1900 VWN1RPA + 0.8100 LYP
 Using SG-1 standard quadrature grid
 SCF converges when DIIS error is below 1.0E-08
 Geometry optimization detected.  Setting ReadMinima to 0
 Setting SaveMinima to 0
 ---------------------------------------
  Cycle       Energy         DIIS Error
 ---------------------------------------
    1    -684.0120573883      8.03E-04
    2    -684.0225166829      1.02E-04
    3    -684.0225714145      8.56E-05
    4    -684.0226142322      5.63E-05
    5    -684.0226434384      1.55E-05
    6    -684.0226459792      6.76E-06
    7    -684.0226462857      3.96E-06
    8    -684.0226463395      1.32E-06
    9    -684.0226464686      4.21E-07
   10    -684.0226463958      2.11E-07
   11    -684.0226464115      9.91E-08
   12    -684.0226463790      5.01E-08
   13    -684.0226463527      1.70E-08
   14    -684.0226463682      8.55E-09 Convergence criterion met
 ---------------------------------------
 SCF time:  CPU 385.58 s  wall 387.56 s
 SCF   energy in the final basis set = -684.0226463682
 Total energy in the final basis set = -684.0226463682

 --------------------------------------------------------------

                    Orbital Energies (a.u.)
 --------------------------------------------------------------

 Alpha MOs
 -- Occupied --
-19.492 -19.394 -19.375 -19.346 -19.293 -19.287 -10.566 -10.536
-10.513 -10.459 -10.418 -10.387  -1.416  -1.338  -1.303  -1.264
 -1.212  -1.181  -1.029  -0.987  -0.906  -0.894  -0.837  -0.799
 -0.777  -0.741  -0.718  -0.710  -0.691  -0.681  -0.678  -0.663
 -0.651  -0.643  -0.612  -0.608  -0.603  -0.579  -0.533  -0.531
 -0.516  -0.502  -0.489  -0.460  -0.433
 -- Virtual --
 -0.394  -0.238  -0.190  -0.155  -0.146  -0.139  -0.131  -0.119
 -0.095  -0.086  -0.081  -0.068  -0.067  -0.058  -0.053  -0.046
 -0.039  -0.036  -0.031  -0.025  -0.023  -0.014  -0.009  -0.004
 -0.000   0.002   0.012   0.014   0.019   0.024   0.028   0.031
  0.034   0.038   0.042   0.050   0.057   0.063   0.065   0.070
  0.080   0.087   0.088   0.097   0.107   0.113   0.117   0.119
  0.129   0.132   0.144   0.151   0.155   0.158   0.170   0.172
  0.174   0.176   0.186   0.191   0.196   0.207   0.210   0.215
  0.224   0.224   0.237   0.244   0.247   0.259   0.263   0.272
  0.284   0.295   0.301   0.327   0.337   0.348   0.367   0.372
  0.381   0.390   0.396   0.403   0.431   0.440   0.459   0.472
  0.489   0.502   0.525   0.541   0.547   0.552   0.553   0.572
  0.581   0.592   0.615   0.648   0.664   0.678   0.693   0.728
  0.766   0.776   0.801   0.823   0.844   0.864   0.881   0.893
  0.903   0.932   0.947   0.957   0.963   0.965   0.992   1.005
  1.015   1.026   1.037   1.041   1.051   1.061   1.075   1.093
  1.106   1.140   1.159   1.174   1.195   1.216   1.239   1.248
  1.307   1.310   1.326   1.340   1.346   1.367   1.390   1.393
  1.408   1.434   1.451   1.459   1.469   1.489   1.502   1.512
  1.535   1.570   1.576   1.588   1.600   1.626   1.628   1.658
  1.685   1.733   1.756   1.768   1.790   1.806   1.838   1.868
  1.879   1.905   1.931   1.937   1.943   1.970   2.040   2.049
  2.097   2.107   2.300   2.320   2.339   2.340   2.370   2.397
  2.409   2.433   2.470   2.492   2.534   2.587   2.601   2.604
  2.630   2.644   2.656   2.692   2.697   2.706   2.738   2.762
  2.768   2.797   2.819   2.870   2.901   2.928   2.943   2.960
  2.967   2.983   3.001   3.019   3.037   3.090   3.122   3.150
  3.185   3.190   3.194   3.269   3.276   3.320   3.371   3.498
  3.551   3.597   3.646   3.709   3.721   3.728   3.780   3.845
  3.857   3.884   3.908   3.999   4.063   4.091   4.698   4.832
  4.840   4.862   4.913   4.934   4.949   4.988   5.087   5.139
  5.217   5.285   5.366   5.486   5.529   5.535   5.615   5.697
 23.498  23.582  23.584  23.656  23.682  23.684  49.629  49.690
 49.757  49.773  49.805  49.839
 --------------------------------------------------------------

          Ground-State Mulliken Net Atomic Charges

     Atom                 Charge (a.u.)
  ----------------------------------------
      1 O                    -0.001696
      2 C                     0.120431
      3 O                    -0.178892
      4 C                     0.352756
      5 O                     0.008080
      6 C                    -0.234410
      7 O                    -0.109898
      8 C                    -0.051137
      9 C                     0.025637
     10 C                    -0.412221
     11 O                    -0.272402
     12 O                    -0.156732
     13 H                     0.205388
     14 H                     0.180627
     15 H                     0.225607
     16 H                     0.296715
     17 H                     0.311047
     18 H                     0.331409
     19 H                     0.359692
  ----------------------------------------
  Sum of atomic charges =     1.000000

 -----------------------------------------------------------------
                    Cartesian Multipole Moments
 -----------------------------------------------------------------
    Charge (ESU x 10^10)
                 4.8032
    Dipole Moment (Debye)
         X      -3.2565      Y       3.9594      Z       1.4097
       Tot       5.3169
    Quadrupole Moments (Debye-Ang)
        XX     -30.3612     XY      -2.5445     YY     -71.7592
        XZ       1.5507     YZ       1.1298     ZZ     -58.5905
    Octopole Moments (Debye-Ang^2)
       XXX     -30.5633    XXY      45.2020    XYY      23.0953
       YYY       1.2085    XXZ      33.6958    XYZ      -0.0208
       YYZ       6.9010    XZZ       5.7269    YZZ       3.7274
       ZZZ      -1.3464
    Hexadecapole Moments (Debye-Ang^3)
      XXXX   -1351.2972   XXXY     -31.8106   XXYY    -373.4299
      XYYY     -15.0159   YYYY    -647.2188   XXXZ       5.5552
      XXYZ      34.4582   XYYZ      13.9765   YYYZ       2.8147
      XXZZ    -268.3134   XYZZ       3.4818   YYZZ    -121.5086
      XZZZ     -17.4465   YZZZ       6.9557   ZZZZ    -132.1362
 -----------------------------------------------------------------
 Calculating analytic gradient of the SCF energy
 Gradient of SCF Energy
            1           2           3           4           5           6
    1  -0.0004460   0.0012329  -0.0006946  -0.0004254   0.0009057  -0.0014261
    2  -0.0003605   0.0014768  -0.0004507   0.0005165  -0.0009643  -0.0009750
    3   0.0003679  -0.0005411   0.0002926   0.0004557  -0.0005523   0.0003586
            7           8           9          10          11          12
    1   0.0004787   0.0013132  -0.0008909   0.0000024   0.0006890  -0.0002666
    2   0.0004072  -0.0000323  -0.0000879   0.0000897   0.0005747  -0.0003341
    3   0.0000612  -0.0003322  -0.0002054   0.0003923  -0.0008711   0.0004985
           13          14          15          16          17          18
    1  -0.0001525   0.0001754  -0.0000530  -0.0004951   0.0004568  -0.0003911
    2   0.0001373  -0.0001429  -0.0001842  -0.0003668   0.0004538   0.0002060
    3   0.0000765  -0.0001958  -0.0001634   0.0007049  -0.0002330  -0.0001264
           19
    1  -0.0000129
    2   0.0000369
    3   0.0000125
 Max gradient component =       1.477E-03
 RMS gradient           =       5.627E-04
 Gradient time:  CPU 132.58 s  wall 133.13 s
 Geometry Optimization Parameters
   NAtoms,    NIC,     NZ,  NCons,   NDum,   NFix, NCnnct, MaxDiis
       19     133       0       0       0       0       0       0

 Cartesian Hessian Update
 Hessian Updated using BFGS Update


** GEOMETRY OPTIMIZATION IN DELOCALIZED INTERNAL COORDINATES **
   Searching for a Minimum

   Optimization Cycle:  10

                       Coordinates (Angstroms)
     ATOM                X               Y               Z
      1  O        -0.7694909982   -1.2934450930   -0.5070536118
      2  C        -1.9523368853   -0.9306699393   -0.0317473075
      3  O        -2.9076266393   -1.5991246603    0.2389226905
      4  C        -1.9570949134    0.5676561395    0.1066787935
      5  O        -2.9391719325    1.2302227800    0.5011191753
      6  C        -0.6105094848    1.0861255965   -0.3401733983
      7  O        -0.2729767411    2.2337645594   -0.3798861959
      8  C         0.1780326683   -0.1729066558   -0.6789603470
      9  C         1.3814877060   -0.3710927284    0.2554745714
     10  C         2.5296425302    0.6220913274   -0.0538124558
     11  O         3.6397866050    0.1585208714    0.6900912116
     12  O         1.7937057741   -1.6907680292    0.0638358419
     13  H         1.0602712441   -0.2084928584    1.3009596422
     14  H         2.2558970017    1.6482917352    0.1995632149
     15  H         2.7656286779    0.5680378101   -1.1235558435
     16  H         4.0256462353    0.8601661894    1.2235483419
     17  H         2.6264625128   -1.8164468399    0.5447732939
     18  H         0.4814011773   -0.1953679829   -1.7282134976
     19  H        -3.7086057823    0.6466759886    0.7298880936
   Point Group: c1    Number of degrees of freedom:    51


   Energy is   -684.022646368

 Hessian Updated using BFGS Update

 51 Hessian modes will be used to form the next step
  Hessian Eigenvalues:
     0.000631    0.004606    0.006639    0.010074    0.013511    0.014451
     0.018738    0.022495    0.039024    0.042293    0.045025    0.048277
     0.050452    0.052848    0.058268    0.063773    0.074752    0.087667
     0.115771    0.139982    0.152679    0.158959    0.162011    0.162675
     0.172134    0.197722    0.209928    0.216784    0.237389    0.250447
     0.252402    0.263968    0.284289    0.288914    0.298003    0.319035
     0.324180    0.325359    0.327921    0.373153    0.390434    0.403930
     0.448201    0.457857    0.489523    0.502808    0.517912    0.537420
     0.930183    0.952885    0.960820

 Minimum Search - Taking Simple RFO Step
 Searching for Lamda that Minimizes Along All modes
 Value Taken    Lamda =  -0.00043482
 Calculated Step too Large.  Step scaled by  0.520889
 Step Taken.  Stepsize is  0.300000

                             Maximum     Tolerance    Cnvgd?
         Gradient           0.001119      0.000300      NO
         Displacement       0.169274      0.001200      NO
         Energy change     -0.000225      0.000001      NO


 New Cartesian Coordinates Obtained by Inverse Iteration

 Displacement from previous Coordinates is:  0.327799
 ----------------------------------------------------------------
             Standard Nuclear Orientation (Angstroms)
    I     Atom           X                Y                Z
 ----------------------------------------------------------------
    1      O      -0.7720376721    -1.2979200118    -0.5130647912
    2      C      -1.9505907532    -0.9307094884    -0.0269242736
    3      O      -2.9018503193    -1.5977143785     0.2588334775
    4      C      -1.9524402522     0.5684427163     0.0949256777
    5      O      -2.9240847189     1.2382935867     0.5044267855
    6      C      -0.6119723134     1.0805694232    -0.3752877860
    7      O      -0.2793389475     2.2279681780    -0.4464681639
    8      C       0.1776751471    -0.1841841553    -0.6907685440
    9      C       1.3711328285    -0.3738742303     0.2564398066
   10      C       2.5120104679     0.6327400004    -0.0224097663
   11      O       3.6190148887     0.1378622137     0.7082847031
   12      O       1.7991465480    -1.6883270909     0.0585519628
   13      H       1.0309824398    -0.2265612646     1.2989363675
   14      H       2.2377810402     1.6470476479     0.2757863528
   15      H       2.7458111858     0.6278082404    -1.0944077430
   16      H       4.0794610668     0.8436847340     1.1722406386
   17      H       2.6372574808    -1.8027705952     0.5335634129
   18      H       0.4929027620    -0.2195943631    -1.7360405422
   19      H      -3.6907121233     0.6604770477     0.7548346383
 ----------------------------------------------------------------
 Molecular Point Group                 C1    NOp =  1
 Largest Abelian Subgroup              C1    NOp =  1
 Nuclear Repulsion Energy =   738.1487796442 hartrees
 There are       45 alpha and       45 beta electrons
 Applying Cartesian multipole field
    Component          Value
    ---------          -----
     (2,0,0)        1.00000E-11
     (0,2,0)        2.00000E-11
     (0,0,2)       -3.00000E-11
 Nucleus-field energy     =     0.0000000221 hartrees
 Requested basis set is 6-311++G(d,p)
 There are 107 shells and 313 basis functions
 A cutoff of  1.0D-11 yielded   4897 shell pairs
 There are     42472 function pairs (     45611 Cartesian)
 Smallest overlap matrix eigenvalue = 5.40E-06
 Guess MOs from SCF MO coefficient file
 Reading MOs from coefficient file
 Reading MOs from coefficient file
 A restricted hybrid HF-DFT SCF calculation will be
 performed using Pulay DIIS extrapolation
 Exchange:     0.2000 Hartree-Fock + 0.0800 Slater + 0.7200 B88
 Correlation:  0.1900 VWN1RPA + 0.8100 LYP
 Using SG-1 standard quadrature grid
 SCF converges when DIIS error is below 1.0E-08
 Geometry optimization detected.  Setting ReadMinima to 0
 Setting SaveMinima to 0
 ---------------------------------------
  Cycle       Energy         DIIS Error
 ---------------------------------------
    1    -684.0138302635      6.63E-04
    2    -684.0227319271      1.03E-04
    3    -684.0227238233      1.03E-04
    4    -684.0227697946      7.78E-05
    5    -684.0228436901      1.89E-05
    6    -684.0228473470      6.89E-06
    7    -684.0228482007      2.74E-06
    8    -684.0228481009      1.20E-06
    9    -684.0228481306      3.67E-07
   10    -684.0228481320      1.79E-07
   11    -684.0228481074      8.47E-08
   12    -684.0228481090      5.71E-08
   13    -684.0228480568      3.12E-08
   14    -684.0228480587      9.47E-09 Convergence criterion met
 ---------------------------------------
 SCF time:  CPU 388.68 s  wall 390.77 s
 SCF   energy in the final basis set = -684.0228480587
 Total energy in the final basis set = -684.0228480587

 --------------------------------------------------------------

                    Orbital Energies (a.u.)
 --------------------------------------------------------------

 Alpha MOs
 -- Occupied --
-19.492 -19.394 -19.375 -19.346 -19.292 -19.287 -10.566 -10.536
-10.513 -10.458 -10.418 -10.387  -1.415  -1.338  -1.304  -1.265
 -1.212  -1.181  -1.029  -0.987  -0.906  -0.895  -0.837  -0.799
 -0.777  -0.741  -0.718  -0.710  -0.693  -0.681  -0.677  -0.663
 -0.651  -0.643  -0.612  -0.608  -0.602  -0.579  -0.534  -0.531
 -0.517  -0.502  -0.489  -0.459  -0.433
 -- Virtual --
 -0.395  -0.238  -0.190  -0.156  -0.144  -0.138  -0.130  -0.119
 -0.094  -0.086  -0.080  -0.069  -0.067  -0.057  -0.053  -0.046
 -0.038  -0.035  -0.031  -0.025  -0.023  -0.014  -0.009  -0.004
 -0.000   0.002   0.013   0.014   0.019   0.024   0.027   0.031
  0.035   0.038   0.041   0.050   0.057   0.063   0.065   0.070
  0.080   0.085   0.089   0.095   0.108   0.113   0.117   0.119
  0.128   0.133   0.145   0.154   0.154   0.158   0.171   0.172
  0.174   0.178   0.188   0.191   0.195   0.206   0.210   0.215
  0.222   0.225   0.238   0.244   0.249   0.259   0.262   0.270
  0.283   0.296   0.300   0.327   0.336   0.350   0.365   0.372
  0.384   0.392   0.396   0.404   0.431   0.438   0.460   0.473
  0.489   0.502   0.524   0.541   0.546   0.552   0.555   0.573
  0.584   0.591   0.611   0.646   0.664   0.677   0.692   0.729
  0.769   0.776   0.801   0.829   0.844   0.860   0.879   0.890
  0.905   0.931   0.945   0.959   0.962   0.966   0.991   1.005
  1.015   1.025   1.037   1.041   1.051   1.060   1.075   1.093
  1.107   1.140   1.159   1.172   1.194   1.219   1.243   1.250
  1.308   1.313   1.325   1.343   1.347   1.366   1.392   1.396
  1.408   1.440   1.452   1.456   1.469   1.491   1.501   1.512
  1.539   1.568   1.575   1.584   1.599   1.627   1.630   1.654
  1.686   1.734   1.758   1.765   1.787   1.806   1.838   1.870
  1.877   1.905   1.926   1.939   1.943   1.970   2.036   2.051
  2.097   2.113   2.297   2.319   2.340   2.341   2.368   2.393
  2.411   2.434   2.467   2.485   2.535   2.587   2.601   2.605
  2.632   2.643   2.655   2.693   2.699   2.705   2.737   2.764
  2.768   2.796   2.820   2.873   2.902   2.933   2.941   2.963
  2.966   2.984   3.002   3.014   3.038   3.088   3.126   3.150
  3.186   3.191   3.197   3.272   3.276   3.321   3.371   3.498
  3.552   3.597   3.636   3.709   3.724   3.739   3.782   3.844
  3.859   3.883   3.909   3.999   4.063   4.098   4.698   4.834
  4.840   4.863   4.912   4.931   4.945   4.988   5.088   5.140
  5.221   5.287   5.367   5.487   5.529   5.537   5.615   5.697
 23.497  23.583  23.584  23.656  23.681  23.687  49.628  49.689
 49.758  49.773  49.805  49.838
 --------------------------------------------------------------

          Ground-State Mulliken Net Atomic Charges

     Atom                 Charge (a.u.)
  ----------------------------------------
      1 O                    -0.000673
      2 C                     0.122555
      3 O                    -0.177912
      4 C                     0.346430
      5 O                     0.007967
      6 C                    -0.224495
      7 O                    -0.108088
      8 C                    -0.065707
      9 C                     0.045342
     10 C                    -0.418853
     11 O                    -0.276341
     12 O                    -0.158364
     13 H                     0.201019
     14 H                     0.180190
     15 H                     0.224299
     16 H                     0.297596
     17 H                     0.312591
     18 H                     0.332715
     19 H                     0.359729
  ----------------------------------------
  Sum of atomic charges =     1.000000

 -----------------------------------------------------------------
                    Cartesian Multipole Moments
 -----------------------------------------------------------------
    Charge (ESU x 10^10)
                 4.8032
    Dipole Moment (Debye)
         X      -3.1330      Y       4.0203      Z       1.3448
       Tot       5.2713
    Quadrupole Moments (Debye-Ang)
        XX     -29.4026     XY      -2.3048     YY     -71.7833
        XZ       1.2229     YZ       1.3083     ZZ     -58.9294
    Octopole Moments (Debye-Ang^2)
       XXX     -21.7508    XXY      46.7919    XYY      22.8919
       YYY       1.8265    XXZ      33.6296    XYZ      -0.4804
       YYZ       7.2958    XZZ       4.3131    YZZ       3.6207
       ZZZ      -1.2855
    Hexadecapole Moments (Debye-Ang^3)
      XXXX   -1302.5333   XXXY     -23.7655   XXYY    -371.0156
      XYYY     -13.1441   YYYY    -647.6886   XXXZ       3.3017
      XXYZ      35.8351   XYYZ      12.6370   YYYZ       6.7427
      XXZZ    -270.5373   XYZZ       2.8598   YYZZ    -122.6623
      XZZZ     -21.9796   YZZZ       9.2262   ZZZZ    -137.0500
 -----------------------------------------------------------------
 Calculating analytic gradient of the SCF energy
 Gradient of SCF Energy
            1           2           3           4           5           6
    1   0.0003821   0.0003869  -0.0002502   0.0001839   0.0006201  -0.0016718
    2   0.0002259   0.0016231  -0.0003134  -0.0000748  -0.0005841  -0.0009688
    3   0.0001466  -0.0000662   0.0001019  -0.0002259  -0.0001679   0.0006444
            7           8           9          10          11          12
    1   0.0003393   0.0008019  -0.0005976  -0.0005490   0.0009932  -0.0002824
    2   0.0003961  -0.0009909   0.0005356   0.0000638   0.0002428  -0.0005202
    3  -0.0001187  -0.0000157  -0.0004989   0.0003796  -0.0009849   0.0004845
           13          14          15          16          17          18
    1  -0.0003890   0.0003650  -0.0000311  -0.0005930   0.0004923  -0.0002473
    2   0.0001390  -0.0001884   0.0000299  -0.0004070   0.0005229   0.0001812
    3   0.0001464  -0.0002291  -0.0000390   0.0007863  -0.0002448  -0.0000837
           19
    1   0.0000465
    2   0.0000874
    3  -0.0000149
 Max gradient component =       1.672E-03
 RMS gradient           =       5.342E-04
 Gradient time:  CPU 132.77 s  wall 133.47 s
 Geometry Optimization Parameters
   NAtoms,    NIC,     NZ,  NCons,   NDum,   NFix, NCnnct, MaxDiis
       19     133       0       0       0       0       0       0

 Cartesian Hessian Update
 Hessian Updated using BFGS Update


** GEOMETRY OPTIMIZATION IN DELOCALIZED INTERNAL COORDINATES **
   Searching for a Minimum

   Optimization Cycle:  11

                       Coordinates (Angstroms)
     ATOM                X               Y               Z
      1  O        -0.7720376721   -1.2979200118   -0.5130647912
      2  C        -1.9505907532   -0.9307094884   -0.0269242736
      3  O        -2.9018503193   -1.5977143785    0.2588334775
      4  C        -1.9524402522    0.5684427163    0.0949256777
      5  O        -2.9240847189    1.2382935867    0.5044267855
      6  C        -0.6119723134    1.0805694232   -0.3752877860
      7  O        -0.2793389475    2.2279681780   -0.4464681639
      8  C         0.1776751471   -0.1841841553   -0.6907685440
      9  C         1.3711328285   -0.3738742303    0.2564398066
     10  C         2.5120104679    0.6327400004   -0.0224097663
     11  O         3.6190148887    0.1378622137    0.7082847031
     12  O         1.7991465480   -1.6883270909    0.0585519628
     13  H         1.0309824398   -0.2265612646    1.2989363675
     14  H         2.2377810402    1.6470476479    0.2757863528
     15  H         2.7458111858    0.6278082404   -1.0944077430
     16  H         4.0794610668    0.8436847340    1.1722406386
     17  H         2.6372574808   -1.8027705952    0.5335634129
     18  H         0.4929027620   -0.2195943631   -1.7360405422
     19  H        -3.6907121233    0.6604770477    0.7548346383
   Point Group: c1    Number of degrees of freedom:    51


   Energy is   -684.022848059

 Hessian Updated using BFGS Update

 51 Hessian modes will be used to form the next step
  Hessian Eigenvalues:
     0.000506    0.004460    0.006765    0.009872    0.012717    0.014383
     0.018886    0.023025    0.039027    0.042335    0.045166    0.048252
     0.050496    0.052878    0.058331    0.063479    0.074825    0.086934
     0.116897    0.140170    0.152708    0.159213    0.161413    0.162698
     0.170270    0.206678    0.210790    0.224354    0.239434    0.250572
     0.251934    0.264261    0.284829    0.289231    0.297992    0.319230
     0.324226    0.325207    0.328438    0.369513    0.391487    0.410043
     0.448277    0.458576    0.489589    0.503118    0.518745    0.537457
     0.928232    0.954125    0.961037

 Minimum Search - Taking Simple RFO Step
 Searching for Lamda that Minimizes Along All modes
 Value Taken    Lamda =  -0.00049260
 Calculated Step too Large.  Step scaled by  0.482473
 Step Taken.  Stepsize is  0.300000

                             Maximum     Tolerance    Cnvgd?
         Gradient           0.001117      0.000300      NO
         Displacement       0.174081      0.001200      NO
         Energy change     -0.000202      0.000001      NO


 New Cartesian Coordinates Obtained by Inverse Iteration

 Displacement from previous Coordinates is:  0.290895
 ----------------------------------------------------------------
             Standard Nuclear Orientation (Angstroms)
    I     Atom           X                Y                Z
 ----------------------------------------------------------------
    1      O      -0.7747165142    -1.3008798721    -0.5220845876
    2      C      -1.9485331508    -0.9300925785    -0.0236079457
    3      O      -2.8963155444    -1.5956865160     0.2742721749
    4      C      -1.9463432170     0.5697758473     0.0862819237
    5      O      -2.9071431234     1.2469351989     0.5111414640
    6      C      -0.6110426500     1.0758066841    -0.4047779103
    7      O      -0.2827726830     2.2222451263    -0.5029494549
    8      C       0.1780259625    -0.1939364590    -0.7018697728
    9      C       1.3630225448    -0.3795521369     0.2560242875
   10      C       2.4948804102     0.6410117926     0.0063173353
   11      O       3.5940130388     0.1317467907     0.7408369583
   12      O       1.8044110613    -1.6887845145     0.0477219160
   13      H       1.0064610052    -0.2495559534     1.2957844825
   14      H       2.2113007513     1.6443766282     0.3337376775
   15      H       2.7357958300     0.6727628890    -1.0641355339
   16      H       4.1241984114     0.8411336090     1.1162957933
   17      H       2.6416891649    -1.8003985973     0.5249781281
   18      H       0.5046132920    -0.2387987155    -1.7431421130
   19      H      -3.6713958337     0.6751289875     0.7806273904
 ----------------------------------------------------------------
 Molecular Point Group                 C1    NOp =  1
 Largest Abelian Subgroup              C1    NOp =  1
 Nuclear Repulsion Energy =   738.5652154596 hartrees
 There are       45 alpha and       45 beta electrons
 Applying Cartesian multipole field
    Component          Value
    ---------          -----
     (2,0,0)        1.00000E-11
     (0,2,0)        2.00000E-11
     (0,0,2)       -3.00000E-11
 Nucleus-field energy     =     0.0000000219 hartrees
 Requested basis set is 6-311++G(d,p)
 There are 107 shells and 313 basis functions
 A cutoff of  1.0D-11 yielded   4898 shell pairs
 There are     42469 function pairs (     45609 Cartesian)
 Smallest overlap matrix eigenvalue = 5.45E-06
 Guess MOs from SCF MO coefficient file
 Reading MOs from coefficient file
 Reading MOs from coefficient file
 A restricted hybrid HF-DFT SCF calculation will be
 performed using Pulay DIIS extrapolation
 Exchange:     0.2000 Hartree-Fock + 0.0800 Slater + 0.7200 B88
 Correlation:  0.1900 VWN1RPA + 0.8100 LYP
 Using SG-1 standard quadrature grid
 SCF converges when DIIS error is below 1.0E-08
 Geometry optimization detected.  Setting ReadMinima to 0
 Setting SaveMinima to 0
 ---------------------------------------
  Cycle       Energy         DIIS Error
 ---------------------------------------
    1    -684.0155385481      6.15E-04
    2    -684.0229530045      1.01E-04
    3    -684.0229659215      9.34E-05
    4    -684.0230036968      6.75E-05
    5    -684.0230499653      2.03E-05
    6    -684.0230544994      6.13E-06
    7    -684.0230551704      2.04E-06
    8    -684.0230551866      1.09E-06
    9    -684.0230552162      3.49E-07
   10    -684.0230551010      2.10E-07
   11    -684.0230550755      1.54E-07
   12    -684.0230551778      4.56E-08
   13    -684.0230551496      1.77E-08
   14    -684.0230551509      6.90E-09 Convergence criterion met
 ---------------------------------------
 SCF time:  CPU 385.20 s  wall 386.77 s
 SCF   energy in the final basis set = -684.0230551509
 Total energy in the final basis set = -684.0230551509

 --------------------------------------------------------------

                    Orbital Energies (a.u.)
 --------------------------------------------------------------

 Alpha MOs
 -- Occupied --
-19.492 -19.394 -19.376 -19.346 -19.292 -19.287 -10.566 -10.537
-10.513 -10.458 -10.418 -10.387  -1.415  -1.339  -1.304  -1.265
 -1.212  -1.180  -1.029  -0.987  -0.906  -0.896  -0.837  -0.798
 -0.777  -0.741  -0.718  -0.710  -0.694  -0.681  -0.675  -0.663
 -0.650  -0.643  -0.613  -0.608  -0.602  -0.579  -0.534  -0.531
 -0.518  -0.502  -0.489  -0.457  -0.434
 -- Virtual --
 -0.395  -0.238  -0.190  -0.156  -0.143  -0.138  -0.129  -0.119
 -0.094  -0.086  -0.080  -0.069  -0.066  -0.057  -0.053  -0.046
 -0.038  -0.035  -0.030  -0.025  -0.024  -0.014  -0.009  -0.004
 -0.000   0.002   0.014   0.014   0.019   0.023   0.026   0.032
  0.035   0.038   0.040   0.049   0.057   0.063   0.066   0.070
  0.080   0.084   0.089   0.094   0.109   0.112   0.117   0.120
  0.128   0.134   0.145   0.153   0.156   0.159   0.171   0.172
  0.175   0.180   0.190   0.192   0.195   0.205   0.210   0.215
  0.219   0.226   0.239   0.245   0.252   0.259   0.262   0.267
  0.282   0.296   0.301   0.326   0.336   0.352   0.364   0.371
  0.386   0.391   0.397   0.406   0.429   0.437   0.460   0.475
  0.490   0.502   0.524   0.540   0.546   0.552   0.558   0.574
  0.586   0.592   0.609   0.643   0.664   0.675   0.691   0.730
  0.770   0.780   0.801   0.833   0.846   0.857   0.877   0.889
  0.907   0.930   0.945   0.961   0.962   0.967   0.990   1.004
  1.015   1.025   1.037   1.042   1.050   1.058   1.076   1.093
  1.107   1.140   1.159   1.169   1.194   1.221   1.246   1.254
  1.305   1.315   1.326   1.344   1.348   1.365   1.392   1.402
  1.410   1.441   1.451   1.455   1.469   1.490   1.501   1.510
  1.541   1.562   1.573   1.584   1.599   1.627   1.631   1.650
  1.686   1.733   1.758   1.765   1.786   1.805   1.837   1.870
  1.876   1.904   1.923   1.939   1.947   1.970   2.029   2.055
  2.098   2.122   2.294   2.318   2.340   2.341   2.370   2.390
  2.412   2.435   2.461   2.481   2.533   2.588   2.601   2.606
  2.633   2.642   2.655   2.693   2.699   2.703   2.736   2.765
  2.768   2.795   2.820   2.875   2.903   2.933   2.944   2.964
  2.967   2.984   3.003   3.012   3.039   3.088   3.130   3.151
  3.185   3.192   3.199   3.272   3.276   3.322   3.371   3.498
  3.553   3.596   3.629   3.708   3.726   3.747   3.784   3.844
  3.860   3.882   3.909   3.999   4.061   4.106   4.699   4.835
  4.841   4.864   4.910   4.925   4.943   4.988   5.088   5.142
  5.224   5.287   5.368   5.488   5.530   5.538   5.615   5.696
 23.496  23.583  23.583  23.656  23.680  23.689  49.627  49.688
 49.758  49.773  49.804  49.838
 --------------------------------------------------------------

          Ground-State Mulliken Net Atomic Charges

     Atom                 Charge (a.u.)
  ----------------------------------------
      1 O                     0.000530
      2 C                     0.123947
      3 O                    -0.177006
      4 C                     0.338714
      5 O                     0.008175
      6 C                    -0.212562
      7 O                    -0.106163
      8 C                    -0.076131
      9 C                     0.060091
     10 C                    -0.427783
     11 O                    -0.277564
     12 O                    -0.159215
     13 H                     0.197970
     14 H                     0.179951
     15 H                     0.222919
     16 H                     0.297282
     17 H                     0.312914
     18 H                     0.334165
     19 H                     0.359765
  ----------------------------------------
  Sum of atomic charges =     1.000000

 -----------------------------------------------------------------
                    Cartesian Multipole Moments
 -----------------------------------------------------------------
    Charge (ESU x 10^10)
                 4.8032
    Dipole Moment (Debye)
         X      -3.0299      Y       4.0481      Z       1.2508
       Tot       5.2088
    Quadrupole Moments (Debye-Ang)
        XX     -28.5793     XY      -2.1868     YY     -71.7158
        XZ       0.6625     YZ       1.3765     ZZ     -59.3349
    Octopole Moments (Debye-Ang^2)
       XXX     -13.5700    XXY      48.0073    XYY      22.8402
       YYY       2.1305    XXZ      32.5552    XYZ      -1.0913
       YYZ       7.7007    XZZ       2.5514    YZZ       3.4104
       ZZZ      -1.5216
    Hexadecapole Moments (Debye-Ang^3)
      XXXX   -1255.3396   XXXY     -17.4539   XXYY    -367.7029
      XYYY     -12.2391   YYYY    -648.1185   XXXZ      -3.7157
      XXYZ      36.2416   XYYZ      11.4789   YYYZ       9.1763
      XXZZ    -273.9715   XYZZ       1.8589   YYZZ    -123.9330
      XZZZ     -27.2445   YZZZ      10.4894   ZZZZ    -142.8372
 -----------------------------------------------------------------
 Calculating analytic gradient of the SCF energy
 Gradient of SCF Energy
            1           2           3           4           5           6
    1   0.0011994  -0.0005017   0.0001986   0.0007604   0.0001845  -0.0016603
    2   0.0007920   0.0015600  -0.0001599  -0.0006940  -0.0000830  -0.0008610
    3  -0.0001328   0.0005620  -0.0001488  -0.0010066   0.0002979   0.0009252
            7           8           9          10          11          12
    1   0.0002125   0.0000784  -0.0002757  -0.0009398   0.0014545  -0.0003057
    2   0.0003543  -0.0018067   0.0010147  -0.0000745   0.0001016  -0.0006823
    3  -0.0003191   0.0002435  -0.0005160  -0.0000935  -0.0006838   0.0003795
           13          14          15          16          17          18
    1  -0.0006346   0.0005502  -0.0000700  -0.0008294   0.0004963  -0.0000385
    2   0.0000971  -0.0002141   0.0003604  -0.0004668   0.0004745   0.0001511
    3   0.0001861  -0.0001522  -0.0000107   0.0007219  -0.0002174   0.0000044
           19
    1   0.0001208
    2   0.0001365
    3  -0.0000396
 Max gradient component =       1.807E-03
 RMS gradient           =       6.469E-04
 Gradient time:  CPU 132.86 s  wall 133.23 s
 Geometry Optimization Parameters
   NAtoms,    NIC,     NZ,  NCons,   NDum,   NFix, NCnnct, MaxDiis
       19     133       0       0       0       0       0       0

 Cartesian Hessian Update
 Hessian Updated using BFGS Update


** GEOMETRY OPTIMIZATION IN DELOCALIZED INTERNAL COORDINATES **
   Searching for a Minimum

   Optimization Cycle:  12

                       Coordinates (Angstroms)
     ATOM                X               Y               Z
      1  O        -0.7747165142   -1.3008798721   -0.5220845876
      2  C        -1.9485331508   -0.9300925785   -0.0236079457
      3  O        -2.8963155444   -1.5956865160    0.2742721749
      4  C        -1.9463432170    0.5697758473    0.0862819237
      5  O        -2.9071431234    1.2469351989    0.5111414640
      6  C        -0.6110426500    1.0758066841   -0.4047779103
      7  O        -0.2827726830    2.2222451263   -0.5029494549
      8  C         0.1780259625   -0.1939364590   -0.7018697728
      9  C         1.3630225448   -0.3795521369    0.2560242875
     10  C         2.4948804102    0.6410117926    0.0063173353
     11  O         3.5940130388    0.1317467907    0.7408369583
     12  O         1.8044110613   -1.6887845145    0.0477219160
     13  H         1.0064610052   -0.2495559534    1.2957844825
     14  H         2.2113007513    1.6443766282    0.3337376775
     15  H         2.7357958300    0.6727628890   -1.0641355339
     16  H         4.1241984114    0.8411336090    1.1162957933
     17  H         2.6416891649   -1.8003985973    0.5249781281
     18  H         0.5046132920   -0.2387987155   -1.7431421130
     19  H        -3.6713958337    0.6751289875    0.7806273904
   Point Group: c1    Number of degrees of freedom:    51


   Energy is   -684.023055151

 Hessian Updated using BFGS Update

 51 Hessian modes will be used to form the next step
  Hessian Eigenvalues:
     0.000436    0.004130    0.006131    0.009672    0.012194    0.014353
     0.018949    0.023296    0.039027    0.042438    0.045771    0.048099
     0.050480    0.054132    0.058742    0.063228    0.075484    0.086903
     0.117942    0.140072    0.153400    0.159245    0.160144    0.162982
     0.168993    0.207945    0.210239    0.224892    0.241050    0.250707
     0.251668    0.266059    0.284338    0.289247    0.297930    0.319136
     0.324154    0.325088    0.328526    0.360920    0.392170    0.415985
     0.448124    0.460972    0.490260    0.503942    0.522648    0.537504
     0.938299    0.958313    0.962122

 Minimum Search - Taking Simple RFO Step
 Searching for Lamda that Minimizes Along All modes
 Value Taken    Lamda =  -0.00058874
 Calculated Step too Large.  Step scaled by  0.454805
 Step Taken.  Stepsize is  0.300000

                             Maximum     Tolerance    Cnvgd?
         Gradient           0.001175      0.000300      NO
         Displacement       0.175141      0.001200      NO
         Energy change     -0.000207      0.000001      NO


 New Cartesian Coordinates Obtained by Inverse Iteration

 Displacement from previous Coordinates is:  0.248778
 ----------------------------------------------------------------
             Standard Nuclear Orientation (Angstroms)
    I     Atom           X                Y                Z
 ----------------------------------------------------------------
    1      O      -0.7757641738    -1.3010903768    -0.5335546741
    2      C      -1.9458098558    -0.9301745447    -0.0233603932
    3      O      -2.8898837781    -1.5961628055     0.2827547854
    4      C      -1.9413525424     0.5704150561     0.0807160943
    5      O      -2.8937412860     1.2521467421     0.5190111727
    6      C      -0.6102714412     1.0739210648    -0.4263206259
    7      O      -0.2873973123     2.2197010482    -0.5438000065
    8      C       0.1790505208    -0.1985870197    -0.7107140635
    9      C       1.3570341849    -0.3833455518     0.2564023755
   10      C       2.4807252779     0.6477096534     0.0306950314
   11      O       3.5677507256     0.1344511327     0.7810125754
   12      O       1.8073942902    -1.6885520656     0.0380226835
   13      H       0.9880907198    -0.2681059822     1.2936498360
   14      H       2.1842213108     1.6442564218     0.3705161035
   15      H       2.7346860401     0.6993099551    -1.0363519817
   16      H       4.1666576233     0.8367056443     1.0530457388
   17      H       2.6379083095    -1.8048668056     0.5254245078
   18      H       0.5163271056    -0.2486873342    -1.7482095964
   19      H      -3.6554769632     0.6841939777     0.8025126501
 ----------------------------------------------------------------
 Molecular Point Group                 C1    NOp =  1
 Largest Abelian Subgroup              C1    NOp =  1
 Nuclear Repulsion Energy =   738.8736017491 hartrees
 There are       45 alpha and       45 beta electrons
 Applying Cartesian multipole field
    Component          Value
    ---------          -----
     (2,0,0)        1.00000E-11
     (0,2,0)        2.00000E-11
     (0,0,2)       -3.00000E-11
 Nucleus-field energy     =     0.0000000217 hartrees
 Requested basis set is 6-311++G(d,p)
 There are 107 shells and 313 basis functions
 A cutoff of  1.0D-11 yielded   4897 shell pairs
 There are     42493 function pairs (     45633 Cartesian)
 Smallest overlap matrix eigenvalue = 5.51E-06
 Guess MOs from SCF MO coefficient file
 Reading MOs from coefficient file
 Reading MOs from coefficient file
 A restricted hybrid HF-DFT SCF calculation will be
 performed using Pulay DIIS extrapolation
 Exchange:     0.2000 Hartree-Fock + 0.0800 Slater + 0.7200 B88
 Correlation:  0.1900 VWN1RPA + 0.8100 LYP
 Using SG-1 standard quadrature grid
 SCF converges when DIIS error is below 1.0E-08
 Geometry optimization detected.  Setting ReadMinima to 0
 Setting SaveMinima to 0
 ---------------------------------------
  Cycle       Energy         DIIS Error
 ---------------------------------------
    1    -684.0162546455      5.65E-04
    2    -684.0232038870      1.08E-04
    3    -684.0231364428      1.29E-04
    4    -684.0232571791      6.97E-05
    5    -684.0233060849      2.68E-05
    6    -684.0233139625      4.40E-06
    7    -684.0233143762      1.39E-06
    8    -684.0233143910      6.92E-07
    9    -684.0233143637      3.64E-07
   10    -684.0233144169      1.22E-07
   11    -684.0233143516      4.74E-08
   12    -684.0233143561      3.14E-08
   13    -684.0233143952      1.37E-08
   14    -684.0233143847      4.71E-09 Convergence criterion met
 ---------------------------------------
 SCF time:  CPU 380.03 s  wall 381.49 s
 SCF   energy in the final basis set = -684.0233143847
 Total energy in the final basis set = -684.0233143847

 --------------------------------------------------------------

                    Orbital Energies (a.u.)
 --------------------------------------------------------------

 Alpha MOs
 -- Occupied --
-19.492 -19.394 -19.376 -19.346 -19.292 -19.286 -10.567 -10.537
-10.514 -10.458 -10.418 -10.387  -1.415  -1.339  -1.304  -1.266
 -1.212  -1.179  -1.029  -0.987  -0.906  -0.896  -0.838  -0.798
 -0.777  -0.742  -0.718  -0.710  -0.695  -0.681  -0.673  -0.664
 -0.650  -0.642  -0.614  -0.608  -0.601  -0.579  -0.534  -0.530
 -0.519  -0.502  -0.489  -0.455  -0.435
 -- Virtual --
 -0.395  -0.239  -0.191  -0.157  -0.141  -0.137  -0.128  -0.120
 -0.095  -0.086  -0.080  -0.069  -0.066  -0.057  -0.053  -0.045
 -0.038  -0.034  -0.029  -0.025  -0.025  -0.014  -0.009  -0.005
 -0.001   0.003   0.013   0.015   0.019   0.023   0.026   0.032
  0.035   0.038   0.040   0.048   0.057   0.062   0.066   0.070
  0.081   0.083   0.089   0.093   0.110   0.111   0.116   0.120
  0.128   0.135   0.144   0.153   0.157   0.160   0.171   0.172
  0.176   0.182   0.191   0.192   0.194   0.204   0.211   0.216
  0.217   0.226   0.238   0.247   0.255   0.259   0.262   0.264
  0.280   0.295   0.304   0.325   0.335   0.353   0.363   0.371
  0.386   0.391   0.399   0.412   0.427   0.437   0.461   0.477
  0.490   0.503   0.523   0.539   0.545   0.552   0.560   0.575
  0.587   0.595   0.608   0.641   0.664   0.675   0.689   0.729
  0.770   0.783   0.800   0.833   0.851   0.855   0.877   0.888
  0.911   0.930   0.945   0.961   0.963   0.969   0.990   1.003
  1.016   1.025   1.038   1.043   1.050   1.057   1.078   1.093
  1.108   1.141   1.159   1.167   1.195   1.222   1.248   1.259
  1.298   1.317   1.328   1.345   1.349   1.363   1.392   1.406
  1.414   1.442   1.448   1.454   1.470   1.489   1.499   1.508
  1.539   1.554   1.573   1.587   1.600   1.628   1.632   1.648
  1.684   1.731   1.754   1.770   1.784   1.803   1.836   1.870
  1.875   1.904   1.922   1.939   1.952   1.971   2.024   2.059
  2.099   2.133   2.292   2.316   2.341   2.341   2.372   2.394
  2.414   2.437   2.456   2.479   2.528   2.588   2.600   2.607
  2.633   2.641   2.655   2.691   2.697   2.704   2.733   2.767
  2.769   2.796   2.819   2.876   2.903   2.932   2.948   2.963
  2.972   2.986   3.003   3.015   3.040   3.088   3.135   3.152
  3.185   3.192   3.200   3.271   3.276   3.322   3.371   3.499
  3.554   3.596   3.627   3.706   3.726   3.751   3.787   3.844
  3.860   3.880   3.909   4.000   4.059   4.113   4.699   4.836
  4.841   4.865   4.909   4.921   4.943   4.987   5.088   5.142
  5.226   5.286   5.369   5.488   5.532   5.539   5.613   5.695
 23.494  23.583  23.584  23.656  23.680  23.690  49.626  49.688
 49.758  49.775  49.804  49.838
 --------------------------------------------------------------

          Ground-State Mulliken Net Atomic Charges

     Atom                 Charge (a.u.)
  ----------------------------------------
      1 O                     0.001991
      2 C                     0.125805
      3 O                    -0.176398
      4 C                     0.328163
      5 O                     0.008800
      6 C                    -0.197274
      7 O                    -0.104543
      8 C                    -0.082870
      9 C                     0.063651
     10 C                    -0.431461
     11 O                    -0.276593
     12 O                    -0.159807
     13 H                     0.196452
     14 H                     0.180093
     15 H                     0.220594
     16 H                     0.295899
     17 H                     0.312178
     18 H                     0.335532
     19 H                     0.359788
  ----------------------------------------
  Sum of atomic charges =     1.000000

 -----------------------------------------------------------------
                    Cartesian Multipole Moments
 -----------------------------------------------------------------
    Charge (ESU x 10^10)
                 4.8032
    Dipole Moment (Debye)
         X      -2.9517      Y       4.0329      Z       1.1260
       Tot       5.1230
    Quadrupole Moments (Debye-Ang)
        XX     -27.7709     XY      -2.1886     YY     -71.6473
        XZ      -0.0567     YZ       1.2876     ZZ     -59.7837
    Octopole Moments (Debye-Ang^2)
       XXX      -5.9920    XXY      48.5622    XYY      22.8200
       YYY       2.0282    XXZ      30.6685    XYZ      -1.9151
       YYZ       7.9680    XZZ       0.6221    YZZ       3.0180
       ZZZ      -2.0985
    Hexadecapole Moments (Debye-Ang^3)
      XXXX   -1208.5854   XXXY     -13.0712   XXYY    -365.0964
      XYYY     -12.3676   YYYY    -648.5001   XXXZ     -14.2103
      XXYZ      35.0400   XYYZ      10.2618   YYYZ      10.2547
      XXZZ    -278.5540   XYZZ       0.3108   YYZZ    -125.1944
      XZZZ     -33.0861   YZZZ      10.8133   ZZZZ    -148.6801
 -----------------------------------------------------------------
 Calculating analytic gradient of the SCF energy
 Gradient of SCF Energy
            1           2           3           4           5           6
    1   0.0018989  -0.0014163   0.0006758   0.0013264  -0.0003806  -0.0014094
    2   0.0012379   0.0011902   0.0000409  -0.0012808   0.0005198  -0.0005597
    3  -0.0004114   0.0011259  -0.0003867  -0.0017016   0.0007896   0.0010044
            7           8           9          10          11          12
    1   0.0000627  -0.0007555   0.0002449  -0.0011967   0.0014980  -0.0001673
    2   0.0002232  -0.0023137   0.0013879  -0.0001389  -0.0003533  -0.0006861
    3  -0.0004393   0.0004056  -0.0003690  -0.0004420  -0.0006300   0.0002977
           13          14          15          16          17          18
    1  -0.0007121   0.0005547  -0.0001184  -0.0008320   0.0003586   0.0001772
    2   0.0000433  -0.0001420   0.0005854  -0.0002531   0.0002470   0.0000918
    3   0.0001525  -0.0000728  -0.0000117   0.0007995  -0.0001476   0.0000993
           19
    1   0.0001912
    2   0.0001602
    3  -0.0000623
 Max gradient component =       2.314E-03
 RMS gradient           =       8.127E-04
 Gradient time:  CPU 132.54 s  wall 132.60 s
 Geometry Optimization Parameters
   NAtoms,    NIC,     NZ,  NCons,   NDum,   NFix, NCnnct, MaxDiis
       19     133       0       0       0       0       0       0

 Cartesian Hessian Update
 Hessian Updated using BFGS Update


** GEOMETRY OPTIMIZATION IN DELOCALIZED INTERNAL COORDINATES **
   Searching for a Minimum

   Optimization Cycle:  13

                       Coordinates (Angstroms)
     ATOM                X               Y               Z
      1  O        -0.7757641738   -1.3010903768   -0.5335546741
      2  C        -1.9458098558   -0.9301745447   -0.0233603932
      3  O        -2.8898837781   -1.5961628055    0.2827547854
      4  C        -1.9413525424    0.5704150561    0.0807160943
      5  O        -2.8937412860    1.2521467421    0.5190111727
      6  C        -0.6102714412    1.0739210648   -0.4263206259
      7  O        -0.2873973123    2.2197010482   -0.5438000065
      8  C         0.1790505208   -0.1985870197   -0.7107140635
      9  C         1.3570341849   -0.3833455518    0.2564023755
     10  C         2.4807252779    0.6477096534    0.0306950314
     11  O         3.5677507256    0.1344511327    0.7810125754
     12  O         1.8073942902   -1.6885520656    0.0380226835
     13  H         0.9880907198   -0.2681059822    1.2936498360
     14  H         2.1842213108    1.6442564218    0.3705161035
     15  H         2.7346860401    0.6993099551   -1.0363519817
     16  H         4.1666576233    0.8367056443    1.0530457388
     17  H         2.6379083095   -1.8048668056    0.5254245078
     18  H         0.5163271056   -0.2486873342   -1.7482095964
     19  H        -3.6554769632    0.6841939777    0.8025126501
   Point Group: c1    Number of degrees of freedom:    51


   Energy is   -684.023314385

 Hessian Updated using BFGS Update

 51 Hessian modes will be used to form the next step
  Hessian Eigenvalues:
     0.000306    0.003478    0.005505    0.010064    0.012337    0.014413
     0.018929    0.023398    0.039028    0.042519    0.045854    0.047911
     0.050407    0.054243    0.058867    0.063259    0.075862    0.087977
     0.117147    0.139889    0.155995    0.159152    0.159626    0.162987
     0.169610    0.206123    0.209681    0.224536    0.240931    0.250673
     0.251807    0.271421    0.282606    0.289511    0.298009    0.318394
     0.324128    0.325015    0.328430    0.352251    0.392730    0.418487
     0.448314    0.461349    0.489356    0.503388    0.524310    0.537537
     0.947626    0.960449    0.982545

 Minimum Search - Taking Simple RFO Step
 Searching for Lamda that Minimizes Along All modes
 Value Taken    Lamda =  -0.00076457
 Calculated Step too Large.  Step scaled by  0.405989
 Step Taken.  Stepsize is  0.300000

                             Maximum     Tolerance    Cnvgd?
         Gradient           0.001374      0.000300      NO
         Displacement       0.165569      0.001200      NO
         Energy change     -0.000259      0.000001      NO


 New Cartesian Coordinates Obtained by Inverse Iteration

 Displacement from previous Coordinates is:  0.214458
 ----------------------------------------------------------------
             Standard Nuclear Orientation (Angstroms)
    I     Atom           X                Y                Z
 ----------------------------------------------------------------
    1      O      -0.7752193269    -1.2985968498    -0.5459423941
    2      C      -1.9428050118    -0.9311977192    -0.0256143557
    3      O      -2.8833590567    -1.5994166708     0.2841153562
    4      C      -1.9383760382     0.5701491759     0.0787363490
    5      O      -2.8859728022     1.2530209940     0.5271073389
    6      C      -0.6100902423     1.0752058824    -0.4382960250
    7      O      -0.2935546805     2.2210661141    -0.5667747421
    8      C       0.1805149609    -0.1977727266    -0.7164188240
    9      C       1.3532000177    -0.3845160149     0.2578801229
   10      C       2.4713753049     0.6523754977     0.0488836054
   11      O       3.5415377955     0.1470366951     0.8280685393
   12      O       1.8073430679    -1.6872997100     0.0306598024
   13      H       0.9762442058    -0.2797076594     1.2931555794
   14      H       2.1604299920     1.6478615096     0.3824396389
   15      H       2.7444958998     0.7047968239    -1.0136016160
   16      H       4.2049015042     0.8259981068     0.9876224522
   17      H       2.6278751849    -1.8130829731     0.5316101868
   18      H       0.5269484368    -0.2488203246    -1.7507440491
   19      H      -3.6453404559     0.6861380593     0.8185652479
 ----------------------------------------------------------------
 Molecular Point Group                 C1    NOp =  1
 Largest Abelian Subgroup              C1    NOp =  1
 Nuclear Repulsion Energy =   739.0387797805 hartrees
 There are       45 alpha and       45 beta electrons
 Applying Cartesian multipole field
    Component          Value
    ---------          -----
     (2,0,0)        1.00000E-11
     (0,2,0)        2.00000E-11
     (0,0,2)       -3.00000E-11
 Nucleus-field energy     =     0.0000000215 hartrees
 Requested basis set is 6-311++G(d,p)
 There are 107 shells and 313 basis functions
 A cutoff of  1.0D-11 yielded   4897 shell pairs
 There are     42511 function pairs (     45662 Cartesian)
 Smallest overlap matrix eigenvalue = 5.54E-06
 Guess MOs from SCF MO coefficient file
 Reading MOs from coefficient file
 Reading MOs from coefficient file
 A restricted hybrid HF-DFT SCF calculation will be
 performed using Pulay DIIS extrapolation
 Exchange:     0.2000 Hartree-Fock + 0.0800 Slater + 0.7200 B88
 Correlation:  0.1900 VWN1RPA + 0.8100 LYP
 Using SG-1 standard quadrature grid
 SCF converges when DIIS error is below 1.0E-08
 Geometry optimization detected.  Setting ReadMinima to 0
 Setting SaveMinima to 0
 ---------------------------------------
  Cycle       Energy         DIIS Error
 ---------------------------------------
    1    -684.0163739075      5.53E-04
    2    -684.0234391132      1.17E-04
    3    -684.0232435854      1.69E-04
    4    -684.0235145601      6.78E-05
    5    -684.0235595086      3.11E-05
    6    -684.0235693272      3.84E-06
    7    -684.0235694663      1.51E-06
    8    -684.0235694795      7.32E-07
    9    -684.0235694824      2.64E-07
   10    -684.0235695166      8.50E-08
   11    -684.0235694617      7.59E-08
   12    -684.0235694499      3.26E-08
   13    -684.0235694409      1.56E-08
   14    -684.0235694575      6.38E-09 Convergence criterion met
 ---------------------------------------
 SCF time:  CPU 380.26 s  wall 382.59 s
 SCF   energy in the final basis set = -684.0235694575
 Total energy in the final basis set = -684.0235694575

 --------------------------------------------------------------

                    Orbital Energies (a.u.)
 --------------------------------------------------------------

 Alpha MOs
 -- Occupied --
-19.493 -19.395 -19.377 -19.347 -19.291 -19.285 -10.568 -10.537
-10.514 -10.458 -10.418 -10.386  -1.416  -1.339  -1.305  -1.266
 -1.211  -1.179  -1.029  -0.987  -0.907  -0.896  -0.838  -0.797
 -0.777  -0.742  -0.718  -0.710  -0.695  -0.682  -0.672  -0.664
 -0.649  -0.642  -0.615  -0.608  -0.601  -0.579  -0.535  -0.530
 -0.519  -0.502  -0.489  -0.452  -0.436
 -- Virtual --
 -0.395  -0.239  -0.191  -0.158  -0.140  -0.137  -0.127  -0.120
 -0.095  -0.086  -0.080  -0.070  -0.065  -0.057  -0.053  -0.045
 -0.038  -0.034  -0.028  -0.025  -0.024  -0.014  -0.010  -0.004
 -0.001   0.003   0.013   0.016   0.018   0.023   0.026   0.033
  0.035   0.038   0.041   0.047   0.057   0.062   0.066   0.071
  0.081   0.082   0.089   0.093   0.109   0.110   0.116   0.120
  0.127   0.136   0.145   0.152   0.157   0.162   0.171   0.172
  0.178   0.184   0.191   0.192   0.195   0.203   0.211   0.214
  0.216   0.226   0.236   0.246   0.254   0.259   0.264   0.268
  0.279   0.294   0.306   0.325   0.336   0.353   0.362   0.369
  0.383   0.391   0.399   0.419   0.426   0.436   0.463   0.478
  0.490   0.503   0.523   0.539   0.544   0.552   0.562   0.575
  0.588   0.601   0.610   0.639   0.663   0.675   0.688   0.729
  0.771   0.784   0.799   0.831   0.853   0.856   0.880   0.888
  0.915   0.930   0.947   0.961   0.964   0.972   0.989   1.003
  1.016   1.025   1.039   1.045   1.050   1.056   1.078   1.094
  1.109   1.142   1.159   1.165   1.196   1.223   1.249   1.263
  1.288   1.317   1.331   1.345   1.350   1.362   1.390   1.408
  1.420   1.443   1.446   1.452   1.470   1.488   1.496   1.508
  1.534   1.548   1.573   1.589   1.602   1.627   1.631   1.646
  1.682   1.728   1.751   1.775   1.783   1.801   1.834   1.869
  1.873   1.905   1.923   1.939   1.959   1.971   2.022   2.062
  2.100   2.144   2.291   2.315   2.340   2.342   2.370   2.405
  2.418   2.439   2.453   2.476   2.520   2.589   2.600   2.606
  2.631   2.641   2.656   2.688   2.694   2.704   2.730   2.767
  2.769   2.797   2.818   2.874   2.903   2.931   2.950   2.962
  2.977   2.988   3.003   3.020   3.042   3.088   3.138   3.153
  3.183   3.192   3.199   3.269   3.275   3.321   3.370   3.499
  3.555   3.595   3.630   3.704   3.725   3.754   3.790   3.845
  3.861   3.878   3.909   4.002   4.057   4.119   4.698   4.836
  4.841   4.866   4.907   4.922   4.944   4.987   5.088   5.143
  5.228   5.284   5.369   5.488   5.531   5.541   5.612   5.694
 23.492  23.583  23.585  23.656  23.681  23.691  49.625  49.687
 49.759  49.777  49.803  49.837
 --------------------------------------------------------------

          Ground-State Mulliken Net Atomic Charges

     Atom                 Charge (a.u.)
  ----------------------------------------
      1 O                     0.003963
      2 C                     0.128537
      3 O                    -0.175874
      4 C                     0.315889
      5 O                     0.009804
      6 C                    -0.180329
      7 O                    -0.103193
      8 C                    -0.085569
      9 C                     0.048085
     10 C                    -0.422460
     11 O                    -0.273877
     12 O                    -0.160481
     13 H                     0.196648
     14 H                     0.180653
     15 H                     0.217391
     16 H                     0.293666
     17 H                     0.310646
     18 H                     0.336617
     19 H                     0.359885
  ----------------------------------------
  Sum of atomic charges =     1.000000

 -----------------------------------------------------------------
                    Cartesian Multipole Moments
 -----------------------------------------------------------------
    Charge (ESU x 10^10)
                 4.8032
    Dipole Moment (Debye)
         X      -2.9147      Y       3.9731      Z       0.9687
       Tot       5.0218
    Quadrupole Moments (Debye-Ang)
        XX     -26.9909     XY      -2.3436     YY     -71.6221
        XZ      -0.9154     YZ       1.0544     ZZ     -60.2548
    Octopole Moments (Debye-Ang^2)
       XXX       0.4902    XXY      48.2312    XYY      22.7252
       YYY       1.5588    XXZ      28.0266    XYZ      -2.8985
       YYZ       8.0039    XZZ      -1.3492    YZZ       2.4713
       ZZZ      -3.0494
    Hexadecapole Moments (Debye-Ang^3)
      XXXX   -1165.0077   XXXY     -11.9107   XXYY    -363.8941
      XYYY     -13.5582   YYYY    -648.9432   XXXZ     -27.7444
      XXYZ      32.2508   XYYZ       8.8842   YYYZ      10.0771
      XXZZ    -284.0437   XYZZ      -1.6996   YYZZ    -126.3855
      XZZZ     -39.1703   YZZZ      10.2065   ZZZZ    -154.1036
 -----------------------------------------------------------------
 Calculating analytic gradient of the SCF energy
 Gradient of SCF Energy
            1           2           3           4           5           6
    1   0.0024010  -0.0022401   0.0011130   0.0018590  -0.0010284  -0.0009588
    2   0.0015087   0.0005840   0.0002590  -0.0017887   0.0011539  -0.0001120
    3  -0.0006759   0.0016215  -0.0006042  -0.0022753   0.0012503   0.0009644
            7           8           9          10          11          12
    1  -0.0000801  -0.0015576   0.0008058  -0.0011106   0.0011900  -0.0000187
    2   0.0000378  -0.0025435   0.0015261  -0.0003020  -0.0004598  -0.0004949
    3  -0.0004740   0.0004491   0.0000207  -0.0007788  -0.0003900   0.0001956
           13          14          15          16          17          18
    1  -0.0006886   0.0004470  -0.0001581  -0.0007152   0.0001043   0.0003845
    2   0.0000026  -0.0000173   0.0007393  -0.0002129  -0.0000443   0.0000069
    3   0.0000733   0.0000578  -0.0000636   0.0006262  -0.0001073   0.0001899
           19
    1   0.0002515
    2   0.0001572
    3  -0.0000798
 Max gradient component =       2.544E-03
 RMS gradient           =       9.789E-04
 Gradient time:  CPU 133.90 s  wall 134.50 s
 Geometry Optimization Parameters
   NAtoms,    NIC,     NZ,  NCons,   NDum,   NFix, NCnnct, MaxDiis
       19     133       0       0       0       0       0       0

 Cartesian Hessian Update
 Hessian Updated using BFGS Update


** GEOMETRY OPTIMIZATION IN DELOCALIZED INTERNAL COORDINATES **
   Searching for a Minimum

   Optimization Cycle:  14

                       Coordinates (Angstroms)
     ATOM                X               Y               Z
      1  O        -0.7752193269   -1.2985968498   -0.5459423941
      2  C        -1.9428050118   -0.9311977192   -0.0256143557
      3  O        -2.8833590567   -1.5994166708    0.2841153562
      4  C        -1.9383760382    0.5701491759    0.0787363490
      5  O        -2.8859728022    1.2530209940    0.5271073389
      6  C        -0.6100902423    1.0752058824   -0.4382960250
      7  O        -0.2935546805    2.2210661141   -0.5667747421
      8  C         0.1805149609   -0.1977727266   -0.7164188240
      9  C         1.3532000177   -0.3845160149    0.2578801229
     10  C         2.4713753049    0.6523754977    0.0488836054
     11  O         3.5415377955    0.1470366951    0.8280685393
     12  O         1.8073430679   -1.6872997100    0.0306598024
     13  H         0.9762442058   -0.2797076594    1.2931555794
     14  H         2.1604299920    1.6478615096    0.3824396389
     15  H         2.7444958998    0.7047968239   -1.0136016160
     16  H         4.2049015042    0.8259981068    0.9876224522
     17  H         2.6278751849   -1.8130829731    0.5316101868
     18  H         0.5269484368   -0.2488203246   -1.7507440491
     19  H        -3.6453404559    0.6861380593    0.8185652479
   Point Group: c1    Number of degrees of freedom:    51


   Energy is   -684.023569458

 Hessian Updated using BFGS Update

 51 Hessian modes will be used to form the next step
  Hessian Eigenvalues:
     0.000905    0.002489    0.005246    0.010015    0.012310    0.014367
     0.018794    0.022855    0.039029    0.042496    0.045755    0.047722
     0.050240    0.053720    0.058690    0.063351    0.075800    0.088850
     0.115846    0.139217    0.156192    0.158470    0.159783    0.163173
     0.170483    0.201783    0.209432    0.221323    0.238220    0.250560
     0.251838    0.272404    0.281593    0.289504    0.298053    0.317705
     0.324173    0.324991    0.328421    0.346047    0.392789    0.414311
     0.448343    0.459902    0.488884    0.503136    0.523198    0.537502
     0.948906    0.960549    0.988773

 Minimum Search - Taking Simple RFO Step
 Searching for Lamda that Minimizes Along All modes
 Value Taken    Lamda =  -0.00053498
 Calculated Step too Large.  Step scaled by  0.625262
 Step Taken.  Stepsize is  0.300000

                             Maximum     Tolerance    Cnvgd?
         Gradient           0.001755      0.000300      NO
         Displacement       0.163435      0.001200      NO
         Energy change     -0.000255      0.000001      NO


 New Cartesian Coordinates Obtained by Inverse Iteration

 Displacement from previous Coordinates is:  0.216023
 ----------------------------------------------------------------
             Standard Nuclear Orientation (Angstroms)
    I     Atom           X                Y                Z
 ----------------------------------------------------------------
    1      O      -0.7747126527    -1.2931231942    -0.5577929569
    2      C      -1.9406440557    -0.9323981978    -0.0290927755
    3      O      -2.8790514290    -1.6034878775     0.2791704766
    4      C      -1.9372151458     0.5699581337     0.0838132349
    5      O      -2.8850431804     1.2503107515     0.5360533568
    6      C      -0.6089541782     1.0804462577    -0.4360318017
    7      O      -0.2985982349     2.2274028606    -0.5636644483
    8      C       0.1819035437    -0.1910684762    -0.7185684901
    9      C       1.3541145468    -0.3863506289     0.2571960384
   10      C       2.4695053832     0.6525163533     0.0563365946
   11      O       3.5158452931     0.1791150812     0.8849462324
   12      O       1.8059442426    -1.6879061920     0.0184662247
   13      H       0.9773711256    -0.2891531298     1.2925740352
   14      H       2.1393660761     1.6548662477     0.3526907552
   15      H       2.7735428548     0.6758778092    -0.9985168767
   16      H       4.2286162899     0.8248531442     0.9384213538
   17      H       2.6093065101    -1.8324823245     0.5403987959
   18      H       0.5323108265    -0.2376808129    -1.7516959450
   19      H      -3.6434590602     0.6815424049     0.8267484090
 ----------------------------------------------------------------
 Molecular Point Group                 C1    NOp =  1
 Largest Abelian Subgroup              C1    NOp =  1
 Nuclear Repulsion Energy =   738.8590691987 hartrees
 There are       45 alpha and       45 beta electrons
 Applying Cartesian multipole field
    Component          Value
    ---------          -----
     (2,0,0)        1.00000E-11
     (0,2,0)        2.00000E-11
     (0,0,2)       -3.00000E-11
 Nucleus-field energy     =     0.0000000214 hartrees
 Requested basis set is 6-311++G(d,p)
 There are 107 shells and 313 basis functions
 A cutoff of  1.0D-11 yielded   4896 shell pairs
 There are     42517 function pairs (     45667 Cartesian)
 Smallest overlap matrix eigenvalue = 5.51E-06
 Guess MOs from SCF MO coefficient file
 Reading MOs from coefficient file
 Reading MOs from coefficient file
 A restricted hybrid HF-DFT SCF calculation will be
 performed using Pulay DIIS extrapolation
 Exchange:     0.2000 Hartree-Fock + 0.0800 Slater + 0.7200 B88
 Correlation:  0.1900 VWN1RPA + 0.8100 LYP
 Using SG-1 standard quadrature grid
 SCF converges when DIIS error is below 1.0E-08
 Geometry optimization detected.  Setting ReadMinima to 0
 Setting SaveMinima to 0
 ---------------------------------------
  Cycle       Energy         DIIS Error
 ---------------------------------------
    1    -684.0151927112      6.27E-04
    2    -684.0236976287      1.18E-04
    3    -684.0234629856      1.84E-04
    4    -684.0238037680      5.66E-05
    5    -684.0238283563      3.15E-05
    6    -684.0238378929      4.54E-06
    7    -684.0238382362      2.56E-06
    8    -684.0238381100      9.74E-07
    9    -684.0238380524      2.52E-07
   10    -684.0238380711      1.27E-07
   11    -684.0238380785      7.17E-08
   12    -684.0238380771      2.51E-08
   13    -684.0238380751      7.96E-09 Convergence criterion met
 ---------------------------------------
 SCF time:  CPU 357.98 s  wall 360.15 s
 SCF   energy in the final basis set = -684.0238380751
 Total energy in the final basis set = -684.0238380751

 --------------------------------------------------------------

                    Orbital Energies (a.u.)
 --------------------------------------------------------------

 Alpha MOs
 -- Occupied --
-19.494 -19.395 -19.377 -19.347 -19.291 -19.283 -10.569 -10.538
-10.515 -10.458 -10.417 -10.384  -1.416  -1.340  -1.306  -1.267
 -1.210  -1.178  -1.029  -0.987  -0.907  -0.896  -0.838  -0.796
 -0.778  -0.742  -0.719  -0.711  -0.694  -0.683  -0.670  -0.664
 -0.649  -0.641  -0.617  -0.608  -0.600  -0.579  -0.535  -0.530
 -0.518  -0.502  -0.490  -0.449  -0.437
 -- Virtual --
 -0.395  -0.240  -0.192  -0.158  -0.140  -0.137  -0.126  -0.120
 -0.095  -0.086  -0.080  -0.071  -0.064  -0.057  -0.054  -0.045
 -0.039  -0.034  -0.028  -0.026  -0.024  -0.015  -0.010  -0.004
 -0.000   0.003   0.012   0.016   0.018   0.023   0.027   0.033
  0.035   0.038   0.043   0.047   0.056   0.062   0.066   0.071
  0.081   0.083   0.088   0.094   0.108   0.110   0.116   0.119
  0.127   0.137   0.145   0.151   0.157   0.163   0.170   0.172
  0.178   0.183   0.191   0.192   0.195   0.203   0.210   0.212
  0.218   0.225   0.235   0.246   0.253   0.259   0.264   0.273
  0.278   0.291   0.307   0.325   0.337   0.353   0.362   0.367
  0.382   0.391   0.399   0.420   0.432   0.436   0.465   0.479
  0.488   0.504   0.522   0.540   0.543   0.552   0.561   0.575
  0.588   0.605   0.613   0.639   0.663   0.675   0.689   0.728
  0.774   0.781   0.800   0.829   0.852   0.859   0.886   0.888
  0.917   0.931   0.951   0.961   0.964   0.975   0.989   1.002
  1.015   1.026   1.040   1.048   1.051   1.056   1.078   1.094
  1.109   1.142   1.159   1.165   1.196   1.223   1.247   1.264
  1.278   1.316   1.333   1.345   1.349   1.362   1.389   1.408
  1.423   1.442   1.445   1.451   1.470   1.486   1.493   1.507
  1.530   1.545   1.573   1.588   1.602   1.625   1.629   1.643
  1.679   1.725   1.751   1.776   1.782   1.801   1.833   1.869
  1.870   1.907   1.926   1.938   1.967   1.971   2.022   2.063
  2.102   2.151   2.291   2.316   2.340   2.341   2.367   2.408
  2.422   2.442   2.454   2.471   2.511   2.592   2.599   2.604
  2.630   2.642   2.657   2.686   2.692   2.704   2.729   2.766
  2.768   2.798   2.818   2.871   2.903   2.932   2.949   2.962
  2.980   2.991   3.003   3.026   3.044   3.088   3.140   3.154
  3.182   3.192   3.197   3.268   3.274   3.320   3.368   3.499
  3.555   3.594   3.636   3.701   3.722   3.753   3.791   3.845
  3.860   3.877   3.908   4.003   4.053   4.120   4.697   4.835
  4.841   4.866   4.906   4.924   4.945   4.986   5.087   5.141
  5.230   5.281   5.368   5.488   5.527   5.545   5.610   5.693
 23.490  23.583  23.585  23.655  23.682  23.690  49.624  49.686
 49.759  49.781  49.802  49.837
 --------------------------------------------------------------

          Ground-State Mulliken Net Atomic Charges

     Atom                 Charge (a.u.)
  ----------------------------------------
      1 O                     0.006034
      2 C                     0.129368
      3 O                    -0.175084
      4 C                     0.305207
      5 O                     0.010857
      6 C                    -0.166292
      7 O                    -0.102446
      8 C                    -0.080124
      9 C                     0.013534
     10 C                    -0.400110
     11 O                    -0.270463
     12 O                    -0.160521
     13 H                     0.198562
     14 H                     0.180091
     15 H                     0.214170
     16 H                     0.290986
     17 H                     0.308703
     18 H                     0.337397
     19 H                     0.360131
  ----------------------------------------
  Sum of atomic charges =     1.000000

 -----------------------------------------------------------------
                    Cartesian Multipole Moments
 -----------------------------------------------------------------
    Charge (ESU x 10^10)
                 4.8032
    Dipole Moment (Debye)
         X      -2.9467      Y       3.8607      Z       0.8050
       Tot       4.9230
    Quadrupole Moments (Debye-Ang)
        XX     -26.4364     XY      -2.6771     YY     -71.5668
        XZ      -1.8083     YZ       0.6702     ZZ     -60.7060
    Octopole Moments (Debye-Ang^2)
       XXX       4.3161    XXY      47.0691    XYY      22.7448
       YYY       0.5544    XXZ      24.9681    XYZ      -3.9053
       YYZ       7.8630    XZZ      -3.1495    YZZ       1.8018
       ZZZ      -4.4137
    Hexadecapole Moments (Debye-Ang^3)
      XXXX   -1133.5431   XXXY     -14.3609   XXYY    -363.5561
      XYYY     -16.0951   YYYY    -649.6593   XXXZ     -42.3527
      XXYZ      28.3695   XYYZ       7.9606   YYYZ       7.8126
      XXZZ    -289.7756   XYZZ      -3.9550   YYZZ    -127.4315
      XZZZ     -44.5071   YZZZ       8.0900   ZZZZ    -158.6416
 -----------------------------------------------------------------
 Calculating analytic gradient of the SCF energy
 Gradient of SCF Energy
            1           2           3           4           5           6
    1   0.0024249  -0.0028126   0.0013864   0.0020982  -0.0016665  -0.0000284
    2   0.0014818  -0.0004556   0.0004991  -0.0020213   0.0017144   0.0006622
    3  -0.0008419   0.0018774  -0.0007213  -0.0023885   0.0015163   0.0006142
            7           8           9          10          11          12
    1  -0.0002650  -0.0022198   0.0010642  -0.0003804   0.0004211   0.0000783
    2  -0.0002444  -0.0021777   0.0009897  -0.0005750  -0.0005509  -0.0000467
    3  -0.0003652   0.0002420   0.0005416  -0.0008171  -0.0003257   0.0000923
           13          14          15          16          17          18
    1  -0.0004682   0.0001644  -0.0000697  -0.0002861  -0.0002231   0.0005309
    2  -0.0000543   0.0002253   0.0005747   0.0003030  -0.0003120  -0.0001132
    3  -0.0000868   0.0001801   0.0000834   0.0003339  -0.0001340   0.0002650
           19
    1   0.0002512
    2   0.0001006
    3  -0.0000658
 Max gradient component =       2.813E-03
 RMS gradient           =       1.042E-03
 Gradient time:  CPU 132.63 s  wall 132.88 s
 Geometry Optimization Parameters
   NAtoms,    NIC,     NZ,  NCons,   NDum,   NFix, NCnnct, MaxDiis
       19     133       0       0       0       0       0       0

 Cartesian Hessian Update
 Hessian Updated using BFGS Update


** GEOMETRY OPTIMIZATION IN DELOCALIZED INTERNAL COORDINATES **
   Searching for a Minimum

   Optimization Cycle:  15

                       Coordinates (Angstroms)
     ATOM                X               Y               Z
      1  O        -0.7747126527   -1.2931231942   -0.5577929569
      2  C        -1.9406440557   -0.9323981978   -0.0290927755
      3  O        -2.8790514290   -1.6034878775    0.2791704766
      4  C        -1.9372151458    0.5699581337    0.0838132349
      5  O        -2.8850431804    1.2503107515    0.5360533568
      6  C        -0.6089541782    1.0804462577   -0.4360318017
      7  O        -0.2985982349    2.2274028606   -0.5636644483
      8  C         0.1819035437   -0.1910684762   -0.7185684901
      9  C         1.3541145468   -0.3863506289    0.2571960384
     10  C         2.4695053832    0.6525163533    0.0563365946
     11  O         3.5158452931    0.1791150812    0.8849462324
     12  O         1.8059442426   -1.6879061920    0.0184662247
     13  H         0.9773711256   -0.2891531298    1.2925740352
     14  H         2.1393660761    1.6548662477    0.3526907552
     15  H         2.7735428548    0.6758778092   -0.9985168767
     16  H         4.2286162899    0.8248531442    0.9384213538
     17  H         2.6093065101   -1.8324823245    0.5403987959
     18  H         0.5323108265   -0.2376808129   -1.7516959450
     19  H        -3.6434590602    0.6815424049    0.8267484090
   Point Group: c1    Number of degrees of freedom:    51


   Energy is   -684.023838075

 Hessian Updated using BFGS Update

 51 Hessian modes will be used to form the next step
  Hessian Eigenvalues:
     0.000871    0.002763    0.005107    0.009955    0.012170    0.014308
     0.018609    0.022263    0.039031    0.042468    0.045344    0.047748
     0.050300    0.053220    0.058546    0.063505    0.075440    0.089410
     0.114747    0.138628    0.155800    0.159119    0.161952    0.163477
     0.174143    0.197245    0.210153    0.221333    0.236241    0.250522
     0.251864    0.269813    0.283170    0.289998    0.298080    0.317992
     0.324256    0.325556    0.328427    0.345288    0.392584    0.408977
     0.448345    0.460359    0.490382    0.503544    0.521131    0.537483
     0.949721    0.960435    0.979483

 Minimum Search - Taking Simple RFO Step
 Searching for Lamda that Minimizes Along All modes
 Value Taken    Lamda =  -0.00031171
 Calculated Step too Large.  Step scaled by  0.767017
 Step Taken.  Stepsize is  0.300000

                             Maximum     Tolerance    Cnvgd?
         Gradient           0.001866      0.000300      NO
         Displacement       0.158281      0.001200      NO
         Energy change     -0.000269      0.000001      NO


 New Cartesian Coordinates Obtained by Inverse Iteration

 Displacement from previous Coordinates is:  0.217720
 ----------------------------------------------------------------
             Standard Nuclear Orientation (Angstroms)
    I     Atom           X                Y                Z
 ----------------------------------------------------------------
    1      O      -0.7732986868    -1.2880791319    -0.5676270477
    2      C      -1.9372409977    -0.9342764404    -0.0327325282
    3      O      -2.8739272917    -1.6079019554     0.2760281865
    4      C      -1.9380892209     0.5686977464     0.0887965883
    5      O      -2.8897254472     1.2424408046     0.5402368497
    6      C      -0.6099979912     1.0860404459    -0.4329906062
    7      O      -0.3060086121     2.2343347461    -0.5585145571
    8      C       0.1836513288    -0.1823548956    -0.7206565520
    9      C       1.3527692099    -0.3816111474     0.2583859168
   10      C       2.4671959679     0.6563499221     0.0635262017
   11      O       3.4881239649     0.2039879432     0.9345781633
   12      O       1.8059576813    -1.6826044381     0.0195918747
   13      H       0.9754177209    -0.2850561153     1.2933002413
   14      H       2.1259771578     1.6646876237     0.3263559095
   15      H       2.7967117270     0.6516972456    -0.9840801187
   16      H       4.2589074737     0.7795859318     0.8842243333
   17      H       2.6045947111    -1.8267507502     0.5485305835
   18      H       0.5351083502    -0.2245348408    -1.7535635039
   19      H      -3.6459782901     0.6685855160     0.8280622785
 ----------------------------------------------------------------
 Molecular Point Group                 C1    NOp =  1
 Largest Abelian Subgroup              C1    NOp =  1
 Nuclear Repulsion Energy =   738.9079070349 hartrees
 There are       45 alpha and       45 beta electrons
 Applying Cartesian multipole field
    Component          Value
    ---------          -----
     (2,0,0)        1.00000E-11
     (0,2,0)        2.00000E-11
     (0,0,2)       -3.00000E-11
 Nucleus-field energy     =     0.0000000213 hartrees
 Requested basis set is 6-311++G(d,p)
 There are 107 shells and 313 basis functions
 A cutoff of  1.0D-11 yielded   4898 shell pairs
 There are     42553 function pairs (     45707 Cartesian)
 Smallest overlap matrix eigenvalue = 5.48E-06
 Guess MOs from SCF MO coefficient file
 Reading MOs from coefficient file
 Reading MOs from coefficient file
 A restricted hybrid HF-DFT SCF calculation will be
 performed using Pulay DIIS extrapolation
 Exchange:     0.2000 Hartree-Fock + 0.0800 Slater + 0.7200 B88
 Correlation:  0.1900 VWN1RPA + 0.8100 LYP
 Using SG-1 standard quadrature grid
 SCF converges when DIIS error is below 1.0E-08
 Geometry optimization detected.  Setting ReadMinima to 0
 Setting SaveMinima to 0
 ---------------------------------------
  Cycle       Energy         DIIS Error
 ---------------------------------------
    1    -684.0156696802      6.15E-04
    2    -684.0237900699      1.34E-04
    3    -684.0234026665      2.20E-04
    4    -684.0239393154      5.84E-05
    5    -684.0239677790      3.11E-05
    6    -684.0239765832      4.72E-06
    7    -684.0239768790      3.40E-06
    8    -684.0239769643      1.06E-06
    9    -684.0239769157      3.29E-07
   10    -684.0239768927      1.80E-07
   11    -684.0239768934      8.87E-08
   12    -684.0239768889      2.87E-08
   13    -684.0239769226      1.15E-08
   14    -684.0239769239      6.19E-09 Convergence criterion met
 ---------------------------------------
 SCF time:  CPU 380.60 s  wall 382.49 s
 SCF   energy in the final basis set = -684.0239769239
 Total energy in the final basis set = -684.0239769239

 --------------------------------------------------------------

                    Orbital Energies (a.u.)
 --------------------------------------------------------------

 Alpha MOs
 -- Occupied --
-19.495 -19.396 -19.378 -19.348 -19.290 -19.282 -10.570 -10.539
-10.516 -10.459 -10.417 -10.383  -1.418  -1.340  -1.307  -1.267
 -1.209  -1.177  -1.030  -0.988  -0.908  -0.896  -0.838  -0.795
 -0.778  -0.743  -0.720  -0.712  -0.694  -0.683  -0.669  -0.664
 -0.649  -0.640  -0.620  -0.608  -0.600  -0.578  -0.536  -0.530
 -0.517  -0.502  -0.490  -0.446  -0.438
 -- Virtual --
 -0.396  -0.240  -0.192  -0.159  -0.140  -0.137  -0.126  -0.121
 -0.096  -0.087  -0.080  -0.071  -0.063  -0.057  -0.054  -0.045
 -0.039  -0.034  -0.027  -0.026  -0.023  -0.015  -0.011  -0.004
 -0.000   0.004   0.012   0.015   0.017   0.022   0.027   0.034
  0.034   0.037   0.045   0.047   0.056   0.062   0.065   0.072
  0.081   0.084   0.087   0.094   0.107   0.111   0.116   0.119
  0.127   0.137   0.145   0.150   0.156   0.164   0.170   0.171
  0.178   0.182   0.189   0.192   0.196   0.203   0.209   0.212
  0.219   0.224   0.234   0.244   0.253   0.259   0.264   0.276
  0.279   0.290   0.305   0.325   0.337   0.353   0.362   0.365
  0.380   0.390   0.399   0.418   0.436   0.442   0.467   0.480
  0.486   0.504   0.521   0.540   0.542   0.552   0.560   0.573
  0.587   0.606   0.614   0.637   0.662   0.676   0.689   0.728
  0.776   0.779   0.800   0.827   0.851   0.860   0.887   0.889
  0.918   0.932   0.954   0.962   0.965   0.979   0.989   1.003
  1.014   1.027   1.041   1.050   1.053   1.059   1.076   1.096
  1.110   1.142   1.158   1.164   1.198   1.224   1.244   1.259
  1.276   1.316   1.335   1.347   1.349   1.362   1.385   1.408
  1.426   1.441   1.444   1.452   1.470   1.485   1.491   1.508
  1.529   1.541   1.572   1.588   1.603   1.623   1.627   1.642
  1.677   1.722   1.752   1.773   1.783   1.805   1.832   1.867
  1.870   1.909   1.931   1.938   1.970   1.974   2.022   2.064
  2.103   2.156   2.291   2.317   2.340   2.341   2.365   2.408
  2.421   2.443   2.452   2.469   2.508   2.593   2.599   2.601
  2.631   2.645   2.658   2.687   2.691   2.704   2.728   2.764
  2.767   2.797   2.818   2.868   2.904   2.933   2.949   2.963
  2.982   2.994   3.004   3.029   3.045   3.088   3.142   3.155
  3.180   3.192   3.198   3.269   3.273   3.319   3.368   3.498
  3.554   3.592   3.641   3.700   3.720   3.750   3.790   3.845
  3.860   3.876   3.906   4.004   4.051   4.120   4.696   4.834
  4.840   4.866   4.907   4.925   4.947   4.986   5.085   5.139
  5.232   5.281   5.366   5.487   5.524   5.549   5.608   5.692
 23.489  23.582  23.585  23.655  23.683  23.690  49.623  49.685
 49.760  49.784  49.801  49.836
 --------------------------------------------------------------

          Ground-State Mulliken Net Atomic Charges

     Atom                 Charge (a.u.)
  ----------------------------------------
      1 O                     0.008507
      2 C                     0.130056
      3 O                    -0.174465
      4 C                     0.296015
      5 O                     0.012443
      6 C                    -0.154781
      7 O                    -0.101583
      8 C                    -0.072206
      9 C                    -0.026585
     10 C                    -0.373658
     11 O                    -0.271588
     12 O                    -0.162075
     13 H                     0.201163
     14 H                     0.181863
     15 H                     0.210682
     16 H                     0.289792
     17 H                     0.308166
     18 H                     0.337854
     19 H                     0.360400
  ----------------------------------------
  Sum of atomic charges =     1.000000

 -----------------------------------------------------------------
                    Cartesian Multipole Moments
 -----------------------------------------------------------------
    Charge (ESU x 10^10)
                 4.8032
    Dipole Moment (Debye)
         X      -2.9746      Y       3.7443      Z       0.5974
       Tot       4.8192
    Quadrupole Moments (Debye-Ang)
        XX     -25.6423     XY      -3.1616     YY     -71.7984
        XZ      -2.6703     YZ       0.3074     ZZ     -61.1385
    Octopole Moments (Debye-Ang^2)
       XXX       9.2300    XXY      44.6355    XYY      21.9141
       YYY      -0.1935    XXZ      21.8542    XYZ      -4.9994
       YYZ       7.2520    XZZ      -4.7548    YZZ       1.1028
       ZZZ      -5.9310
    Hexadecapole Moments (Debye-Ang^3)
      XXXX   -1095.2115   XXXY     -22.0114   XXYY    -366.8825
      XYYY     -18.1969   YYYY    -650.1249   XXXZ     -55.6878
      XXYZ      23.4456   XYYZ       6.0189   YYYZ       6.5375
      XXZZ    -295.5617   XYZZ      -6.2998   YYZZ    -128.3974
      XZZZ     -49.6044   YZZZ       6.5668   ZZZZ    -162.5577
 -----------------------------------------------------------------
 Calculating analytic gradient of the SCF energy
 Gradient of SCF Energy
            1           2           3           4           5           6
    1   0.0017161  -0.0022761   0.0011369   0.0015864  -0.0015258   0.0006202
    2   0.0011138  -0.0010196   0.0004785  -0.0014180   0.0014806   0.0007424
    3  -0.0006585   0.0013391  -0.0005207  -0.0016580   0.0011998   0.0002535
            7           8           9          10          11          12
    1  -0.0002650  -0.0020015   0.0014223  -0.0001515  -0.0002830   0.0003445
    2  -0.0003084  -0.0012908   0.0007398  -0.0002686  -0.0004812   0.0001745
    3  -0.0002332  -0.0000832   0.0008206  -0.0003654   0.0001237   0.0001979
           13          14          15          16          17          18
    1  -0.0000402  -0.0001657  -0.0002000  -0.0002267  -0.0003464   0.0004728
    2   0.0000007   0.0001803   0.0002978   0.0000143  -0.0003259  -0.0001489
    3  -0.0001453   0.0001033  -0.0002514  -0.0000851  -0.0002023   0.0001972
           19
    1   0.0001827
    2   0.0000385
    3  -0.0000320
 Max gradient component =       2.276E-03
 RMS gradient           =       8.322E-04
 Gradient time:  CPU 132.23 s  wall 132.51 s
 Geometry Optimization Parameters
   NAtoms,    NIC,     NZ,  NCons,   NDum,   NFix, NCnnct, MaxDiis
       19     133       0       0       0       0       0       0

 Cartesian Hessian Update
 Hessian Updated using BFGS Update


** GEOMETRY OPTIMIZATION IN DELOCALIZED INTERNAL COORDINATES **
   Searching for a Minimum

   Optimization Cycle:  16

                       Coordinates (Angstroms)
     ATOM                X               Y               Z
      1  O        -0.7732986868   -1.2880791319   -0.5676270477
      2  C        -1.9372409977   -0.9342764404   -0.0327325282
      3  O        -2.8739272917   -1.6079019554    0.2760281865
      4  C        -1.9380892209    0.5686977464    0.0887965883
      5  O        -2.8897254472    1.2424408046    0.5402368497
      6  C        -0.6099979912    1.0860404459   -0.4329906062
      7  O        -0.3060086121    2.2343347461   -0.5585145571
      8  C         0.1836513288   -0.1823548956   -0.7206565520
      9  C         1.3527692099   -0.3816111474    0.2583859168
     10  C         2.4671959679    0.6563499221    0.0635262017
     11  O         3.4881239649    0.2039879432    0.9345781633
     12  O         1.8059576813   -1.6826044381    0.0195918747
     13  H         0.9754177209   -0.2850561153    1.2933002413
     14  H         2.1259771578    1.6646876237    0.3263559095
     15  H         2.7967117270    0.6516972456   -0.9840801187
     16  H         4.2589074737    0.7795859318    0.8842243333
     17  H         2.6045947111   -1.8267507502    0.5485305835
     18  H         0.5351083502   -0.2245348408   -1.7535635039
     19  H        -3.6459782901    0.6685855160    0.8280622785
   Point Group: c1    Number of degrees of freedom:    51


   Energy is   -684.023976924

 Hessian Updated using BFGS Update

 51 Hessian modes will be used to form the next step
  Hessian Eigenvalues:
     0.001627    0.002268    0.005000    0.009812    0.011764    0.014192
     0.018314    0.021591    0.039031    0.042428    0.044742    0.047773
     0.050390    0.052663    0.058482    0.063470    0.075416    0.088254
     0.116132    0.138168    0.155044    0.159219    0.161687    0.163312
     0.172918    0.193483    0.210142    0.222880    0.234287    0.250499
     0.251938    0.265504    0.283273    0.293171    0.299884    0.318394
     0.324244    0.325524    0.328821    0.346434    0.390563    0.402038
     0.448356    0.460977    0.490291    0.503697    0.517721    0.537460
     0.938127    0.952236    0.961412

 Minimum Search - Taking Simple RFO Step
 Searching for Lamda that Minimizes Along All modes
 Value Taken    Lamda =  -0.00011485
 Step Taken.  Stepsize is  0.147555

                             Maximum     Tolerance    Cnvgd?
         Gradient           0.001342      0.000300      NO
         Displacement       0.071326      0.001200      NO
         Energy change     -0.000139      0.000001      NO


 New Cartesian Coordinates Obtained by Inverse Iteration

 Displacement from previous Coordinates is:  0.219080
 ----------------------------------------------------------------
             Standard Nuclear Orientation (Angstroms)
    I     Atom           X                Y                Z
 ----------------------------------------------------------------
    1      O      -0.7732200137    -1.2826356589    -0.5692749427
    2      C      -1.9382216821    -0.9348305866    -0.0370222855
    3      O      -2.8767517650    -1.6106183363     0.2638624733
    4      C      -1.9435668108     0.5673447089     0.0988986959
    5      O      -2.9043295194     1.2324293308     0.5396809301
    6      C      -0.6121540318     1.0924526828    -0.4110680222
    7      O      -0.3091767273     2.2427541409    -0.5178521402
    8      C       0.1830723888    -0.1709481025    -0.7155631795
    9      C       1.3562104604    -0.3799956632     0.2566489187
   10      C       2.4803262416     0.6480264710     0.0511182783
   11      O       3.4893687616     0.2261651782     0.9506872095
   12      O       1.7975098156    -1.6851729030     0.0199372383
   13      H       0.9874947029    -0.2760656999     1.2937416274
   14      H       2.1400225897     1.6666516253     0.2707552256
   15      H       2.8272932234     0.6015162106    -0.9891417433
   16      H       4.2646527175     0.7944628953     0.8851116251
   17      H       2.5871959971    -1.8378384592     0.5599125609
   18      H       0.5263781799    -0.2028337267    -1.7516089301
   19      H      -3.6619557727     0.6523741028     0.8126286738
 ----------------------------------------------------------------
 Molecular Point Group                 C1    NOp =  1
 Largest Abelian Subgroup              C1    NOp =  1
 Nuclear Repulsion Energy =   738.4324948866 hartrees
 There are       45 alpha and       45 beta electrons
 Applying Cartesian multipole field
    Component          Value
    ---------          -----
     (2,0,0)        1.00000E-11
     (0,2,0)        2.00000E-11
     (0,0,2)       -3.00000E-11
 Nucleus-field energy     =     0.0000000214 hartrees
 Requested basis set is 6-311++G(d,p)
 There are 107 shells and 313 basis functions
 A cutoff of  1.0D-11 yielded   4894 shell pairs
 There are     42501 function pairs (     45655 Cartesian)
 Smallest overlap matrix eigenvalue = 5.40E-06
 Guess MOs from SCF MO coefficient file
 Reading MOs from coefficient file
 Reading MOs from coefficient file
 A restricted hybrid HF-DFT SCF calculation will be
 performed using Pulay DIIS extrapolation
 Exchange:     0.2000 Hartree-Fock + 0.0800 Slater + 0.7200 B88
 Correlation:  0.1900 VWN1RPA + 0.8100 LYP
 Using SG-1 standard quadrature grid
 SCF converges when DIIS error is below 1.0E-08
 Geometry optimization detected.  Setting ReadMinima to 0
 Setting SaveMinima to 0
 ---------------------------------------
  Cycle       Energy         DIIS Error
 ---------------------------------------
    1    -684.0208402678      4.75E-04
    2    -684.0239899183      5.01E-05
    3    -684.0239905930      5.83E-05
    4    -684.0240196331      2.42E-05
    5    -684.0240246338      9.55E-06
    6    -684.0240251960      3.07E-06
    7    -684.0240253689      1.66E-06
    8    -684.0240253286      5.72E-07
    9    -684.0240253524      3.24E-07
   10    -684.0240253313      1.42E-07
   11    -684.0240253466      6.22E-08
   12    -684.0240253423      2.86E-08
   13    -684.0240253452      1.43E-08
   14    -684.0240253444      5.38E-09 Convergence criterion met
 ---------------------------------------
 SCF time:  CPU 376.82 s  wall 379.13 s
 SCF   energy in the final basis set = -684.0240253444
 Total energy in the final basis set = -684.0240253444

 --------------------------------------------------------------

                    Orbital Energies (a.u.)
 --------------------------------------------------------------

 Alpha MOs
 -- Occupied --
-19.496 -19.396 -19.378 -19.348 -19.291 -19.280 -10.570 -10.539
-10.516 -10.460 -10.417 -10.383  -1.418  -1.340  -1.307  -1.267
 -1.209  -1.176  -1.030  -0.988  -0.908  -0.896  -0.838  -0.795
 -0.778  -0.743  -0.720  -0.712  -0.693  -0.683  -0.669  -0.664
 -0.649  -0.640  -0.620  -0.608  -0.600  -0.579  -0.536  -0.530
 -0.516  -0.502  -0.490  -0.445  -0.437
 -- Virtual --
 -0.395  -0.240  -0.192  -0.159  -0.142  -0.138  -0.126  -0.120
 -0.096  -0.087  -0.081  -0.071  -0.063  -0.057  -0.054  -0.046
 -0.039  -0.034  -0.027  -0.025  -0.023  -0.016  -0.011  -0.004
  0.000   0.004   0.012   0.015   0.017   0.022   0.027   0.033
  0.035   0.038   0.045   0.047   0.056   0.062   0.065   0.072
  0.081   0.084   0.087   0.094   0.107   0.110   0.116   0.118
  0.127   0.137   0.145   0.150   0.157   0.164   0.170   0.172
  0.178   0.180   0.188   0.192   0.196   0.204   0.209   0.212
  0.219   0.224   0.233   0.245   0.252   0.260   0.264   0.277
  0.279   0.289   0.305   0.325   0.337   0.351   0.363   0.364
  0.380   0.388   0.399   0.418   0.436   0.443   0.468   0.479
  0.486   0.504   0.521   0.539   0.543   0.552   0.559   0.573
  0.586   0.607   0.615   0.639   0.663   0.676   0.691   0.727
  0.773   0.777   0.800   0.826   0.849   0.862   0.887   0.893
  0.916   0.932   0.955   0.963   0.966   0.982   0.988   1.002
  1.014   1.027   1.041   1.050   1.053   1.059   1.077   1.096
  1.110   1.142   1.157   1.167   1.198   1.223   1.241   1.258
  1.274   1.315   1.336   1.346   1.347   1.362   1.385   1.406
  1.424   1.441   1.445   1.453   1.471   1.485   1.490   1.509
  1.532   1.538   1.572   1.587   1.599   1.620   1.625   1.641
  1.676   1.720   1.754   1.772   1.786   1.805   1.831   1.866
  1.869   1.909   1.932   1.938   1.970   1.977   2.027   2.063
  2.101   2.158   2.293   2.318   2.339   2.340   2.366   2.406
  2.420   2.442   2.452   2.468   2.507   2.592   2.599   2.600
  2.631   2.646   2.657   2.687   2.691   2.704   2.729   2.762
  2.766   2.797   2.818   2.867   2.904   2.935   2.949   2.964
  2.981   2.994   3.004   3.031   3.046   3.089   3.142   3.155
  3.180   3.192   3.196   3.268   3.274   3.318   3.368   3.498
  3.553   3.592   3.646   3.698   3.718   3.749   3.787   3.845
  3.859   3.877   3.905   4.004   4.051   4.117   4.695   4.833
  4.840   4.865   4.907   4.925   4.948   4.985   5.085   5.137
  5.232   5.282   5.365   5.486   5.521   5.550   5.609   5.692
 23.490  23.582  23.585  23.655  23.684  23.689  49.624  49.685
 49.759  49.786  49.802  49.836
 --------------------------------------------------------------

          Ground-State Mulliken Net Atomic Charges

     Atom                 Charge (a.u.)
  ----------------------------------------
      1 O                     0.008098
      2 C                     0.127644
      3 O                    -0.175312
      4 C                     0.296919
      5 O                     0.012820
      6 C                    -0.154226
      7 O                    -0.103296
      8 C                    -0.065376
      9 C                    -0.030879
     10 C                    -0.371854
     11 O                    -0.270981
     12 O                    -0.160921
     13 H                     0.202325
     14 H                     0.181060
     15 H                     0.209999
     16 H                     0.289439
     17 H                     0.307108
     18 H                     0.336894
     19 H                     0.360541
  ----------------------------------------
  Sum of atomic charges =     1.000000

 -----------------------------------------------------------------
                    Cartesian Multipole Moments
 -----------------------------------------------------------------
    Charge (ESU x 10^10)
                 4.8032
    Dipole Moment (Debye)
         X      -3.0205      Y       3.6918      Z       0.5379
       Tot       4.8002
    Quadrupole Moments (Debye-Ang)
        XX     -25.4624     XY      -3.2368     YY     -71.7995
        XZ      -2.8314     YZ       0.0463     ZZ     -61.2422
    Octopole Moments (Debye-Ang^2)
       XXX       8.5571    XXY      44.2480    XYY      22.2830
       YYY      -0.7891    XXZ      20.8534    XYZ      -5.0392
       YYZ       6.8683    XZZ      -4.8359    YZZ       0.8405
       ZZZ      -6.8922
    Hexadecapole Moments (Debye-Ang^3)
      XXXX   -1094.9525   XXXY     -22.3069   XXYY    -368.3864
      XYYY     -19.8888   YYYY    -650.3701   XXXZ     -58.2311
      XXYZ      21.6045   XYYZ       6.2863   YYYZ       3.6019
      XXZZ    -297.9230   XYZZ      -7.0110   YYZZ    -128.1348
      XZZZ     -50.1164   YZZZ       4.3004   ZZZZ    -161.4723
 -----------------------------------------------------------------
 Calculating analytic gradient of the SCF energy
 Gradient of SCF Energy
            1           2           3           4           5           6
    1   0.0004664  -0.0010235   0.0005547   0.0002256  -0.0006562   0.0010192
    2   0.0005201  -0.0011098   0.0003190  -0.0003799   0.0006162   0.0006705
    3  -0.0003571   0.0005398  -0.0002054  -0.0003997   0.0004530  -0.0002224
            7           8           9          10          11          12
    1  -0.0003530  -0.0011691   0.0000786  -0.0000265   0.0005308  -0.0001554
    2  -0.0003191  -0.0003973  -0.0003298  -0.0002726   0.0004632   0.0003592
    3  -0.0000525   0.0000224   0.0001635   0.0001316  -0.0002750  -0.0001875
           13          14          15          16          17          18
    1   0.0000531   0.0000273   0.0001778   0.0000942  -0.0001926   0.0002851
    2  -0.0000697   0.0001117  -0.0001095   0.0000674   0.0000238  -0.0001609
    3  -0.0001026  -0.0000485   0.0003339   0.0000624   0.0000179   0.0001292
           19
    1   0.0000633
    2  -0.0000026
    3  -0.0000031
 Max gradient component =       1.169E-03
 RMS gradient           =       4.118E-04
 Gradient time:  CPU 134.00 s  wall 134.25 s
 Geometry Optimization Parameters
   NAtoms,    NIC,     NZ,  NCons,   NDum,   NFix, NCnnct, MaxDiis
       19     133       0       0       0       0       0       0

 Cartesian Hessian Update
 Hessian Updated using BFGS Update


** GEOMETRY OPTIMIZATION IN DELOCALIZED INTERNAL COORDINATES **
   Searching for a Minimum

   Optimization Cycle:  17

                       Coordinates (Angstroms)
     ATOM                X               Y               Z
      1  O        -0.7732200137   -1.2826356589   -0.5692749427
      2  C        -1.9382216821   -0.9348305866   -0.0370222855
      3  O        -2.8767517650   -1.6106183363    0.2638624733
      4  C        -1.9435668108    0.5673447089    0.0988986959
      5  O        -2.9043295194    1.2324293308    0.5396809301
      6  C        -0.6121540318    1.0924526828   -0.4110680222
      7  O        -0.3091767273    2.2427541409   -0.5178521402
      8  C         0.1830723888   -0.1709481025   -0.7155631795
      9  C         1.3562104604   -0.3799956632    0.2566489187
     10  C         2.4803262416    0.6480264710    0.0511182783
     11  O         3.4893687616    0.2261651782    0.9506872095
     12  O         1.7975098156   -1.6851729030    0.0199372383
     13  H         0.9874947029   -0.2760656999    1.2937416274
     14  H         2.1400225897    1.6666516253    0.2707552256
     15  H         2.8272932234    0.6015162106   -0.9891417433
     16  H         4.2646527175    0.7944628953    0.8851116251
     17  H         2.5871959971   -1.8378384592    0.5599125609
     18  H         0.5263781799   -0.2028337267   -1.7516089301
     19  H        -3.6619557727    0.6523741028    0.8126286738
   Point Group: c1    Number of degrees of freedom:    51


   Energy is   -684.024025344

 Hessian Updated using BFGS Update

 51 Hessian modes will be used to form the next step
  Hessian Eigenvalues:
     0.001610    0.003056    0.004824    0.009369    0.011097    0.014045
     0.018090    0.021094    0.039014    0.042464    0.044363    0.047795
     0.050362    0.053393    0.058445    0.063167    0.075232    0.085299
     0.116348    0.137902    0.154859    0.159252    0.160572    0.163116
     0.170033    0.192455    0.209845    0.232358    0.250468    0.251670
     0.253466    0.258967    0.282378    0.297074    0.316996    0.318401
     0.324140    0.326081    0.335085    0.352510    0.383272    0.397896
     0.451029    0.463320    0.490120    0.504353    0.513864    0.537455
     0.894845    0.951335    0.961215

 Minimum Search - Taking Simple RFO Step
 Searching for Lamda that Minimizes Along All modes
 Value Taken    Lamda =  -0.00003534
 Step Taken.  Stepsize is  0.057856

                             Maximum     Tolerance    Cnvgd?
         Gradient           0.001528      0.000300      NO
         Displacement       0.022299      0.001200      NO
         Energy change     -0.000048      0.000001      NO


 New Cartesian Coordinates Obtained by Inverse Iteration

 Displacement from previous Coordinates is:  0.066655
 ----------------------------------------------------------------
             Standard Nuclear Orientation (Angstroms)
    I     Atom           X                Y                Z
 ----------------------------------------------------------------
    1      O      -0.7722020170    -1.2833551920    -0.5672733188
    2      C      -1.9369746033    -0.9346901470    -0.0367950263
    3      O      -2.8764074437    -1.6098514896     0.2647770204
    4      C      -1.9440926024     0.5669508628     0.0985376913
    5      O      -2.9072235781     1.2297344855     0.5353524435
    6      C      -0.6125146730     1.0925057024    -0.4095153953
    7      O      -0.3084102694     2.2428355541    -0.5143138531
    8      C       0.1839208550    -0.1702141037    -0.7152585160
    9      C       1.3550003703    -0.3771730172     0.2577470267
   10      C       2.4790106941     0.6500707990     0.0515048498
   11      O       3.4857729628     0.2203755724     0.9502400260
   12      O       1.7983856149    -1.6832738168     0.0281730912
   13      H       0.9846787963    -0.2691524605     1.2942123188
   14      H       2.1411971368     1.6681028773     0.2761597862
   15      H       2.8233492758     0.6068369568    -0.9900879783
   16      H       4.2711220966     0.7731410667     0.8734479939
   17      H       2.5956237319    -1.8259993076     0.5603659405
   18      H       0.5244076746    -0.2015653060    -1.7522223966
   19      H      -3.6644952663     0.6479591738     0.8064005096
 ----------------------------------------------------------------
 Molecular Point Group                 C1    NOp =  1
 Largest Abelian Subgroup              C1    NOp =  1
 Nuclear Repulsion Energy =   738.6559251784 hartrees
 There are       45 alpha and       45 beta electrons
 Applying Cartesian multipole field
    Component          Value
    ---------          -----
     (2,0,0)        1.00000E-11
     (0,2,0)        2.00000E-11
     (0,0,2)       -3.00000E-11
 Nucleus-field energy     =     0.0000000214 hartrees
 Requested basis set is 6-311++G(d,p)
 There are 107 shells and 313 basis functions
 A cutoff of  1.0D-11 yielded   4894 shell pairs
 There are     42501 function pairs (     45655 Cartesian)
 Smallest overlap matrix eigenvalue = 5.40E-06
 Guess MOs from SCF MO coefficient file
 Reading MOs from coefficient file
 Reading MOs from coefficient file
 A restricted hybrid HF-DFT SCF calculation will be
 performed using Pulay DIIS extrapolation
 Exchange:     0.2000 Hartree-Fock + 0.0800 Slater + 0.7200 B88
 Correlation:  0.1900 VWN1RPA + 0.8100 LYP
 Using SG-1 standard quadrature grid
 SCF converges when DIIS error is below 1.0E-08
 Geometry optimization detected.  Setting ReadMinima to 0
 Setting SaveMinima to 0
 ---------------------------------------
  Cycle       Energy         DIIS Error
 ---------------------------------------
    1    -684.0249199446      1.30E-04
    2    -684.0240357697      3.04E-05
    3    -684.0240088125      5.77E-05
    4    -684.0240448432      9.53E-06
    5    -684.0240456610      3.59E-06
    6    -684.0240457116      1.80E-06
    7    -684.0240456662      4.48E-07
    8    -684.0240456554      1.13E-07
    9    -684.0240456646      8.22E-08
   10    -684.0240456648      2.27E-08
   11    -684.0240456653      1.79E-08
   12    -684.0240456644      5.97E-09 Convergence criterion met
 ---------------------------------------
 SCF time:  CPU 322.58 s  wall 325.27 s
 SCF   energy in the final basis set = -684.0240456644
 Total energy in the final basis set = -684.0240456644

 --------------------------------------------------------------

                    Orbital Energies (a.u.)
 --------------------------------------------------------------

 Alpha MOs
 -- Occupied --
-19.496 -19.396 -19.378 -19.348 -19.290 -19.281 -10.570 -10.539
-10.516 -10.460 -10.417 -10.383  -1.419  -1.340  -1.307  -1.267
 -1.209  -1.176  -1.030  -0.988  -0.909  -0.896  -0.838  -0.795
 -0.779  -0.743  -0.721  -0.712  -0.694  -0.683  -0.669  -0.664
 -0.649  -0.640  -0.620  -0.608  -0.600  -0.578  -0.536  -0.530
 -0.517  -0.502  -0.490  -0.445  -0.438
 -- Virtual --
 -0.395  -0.240  -0.192  -0.159  -0.142  -0.138  -0.126  -0.121
 -0.096  -0.087  -0.081  -0.072  -0.063  -0.057  -0.054  -0.046
 -0.039  -0.034  -0.027  -0.025  -0.023  -0.016  -0.011  -0.004
  0.000   0.004   0.012   0.015   0.017   0.022   0.027   0.033
  0.034   0.037   0.045   0.047   0.056   0.062   0.065   0.073
  0.081   0.084   0.087   0.094   0.107   0.111   0.117   0.119
  0.127   0.137   0.144   0.150   0.157   0.164   0.170   0.172
  0.178   0.180   0.188   0.192   0.196   0.204   0.209   0.212
  0.219   0.224   0.234   0.245   0.252   0.260   0.264   0.278
  0.279   0.290   0.305   0.325   0.337   0.351   0.363   0.364
  0.380   0.387   0.398   0.417   0.436   0.444   0.468   0.479
  0.486   0.504   0.521   0.539   0.542   0.552   0.559   0.572
  0.586   0.607   0.615   0.638   0.663   0.676   0.691   0.727
  0.773   0.776   0.799   0.826   0.849   0.862   0.887   0.892
  0.916   0.933   0.955   0.963   0.966   0.981   0.988   1.002
  1.014   1.027   1.041   1.050   1.053   1.060   1.076   1.097
  1.110   1.142   1.157   1.166   1.199   1.223   1.242   1.257
  1.275   1.316   1.337   1.347   1.348   1.362   1.384   1.407
  1.425   1.440   1.445   1.454   1.471   1.485   1.489   1.509
  1.532   1.538   1.572   1.588   1.600   1.620   1.625   1.642
  1.675   1.721   1.754   1.772   1.785   1.806   1.832   1.866
  1.868   1.908   1.933   1.938   1.970   1.976   2.026   2.063
  2.101   2.158   2.293   2.318   2.339   2.341   2.367   2.406
  2.419   2.441   2.452   2.469   2.508   2.591   2.598   2.599
  2.630   2.646   2.657   2.687   2.691   2.704   2.728   2.762
  2.767   2.796   2.819   2.867   2.904   2.936   2.949   2.965
  2.982   2.994   3.005   3.030   3.045   3.089   3.141   3.154
  3.180   3.192   3.198   3.268   3.274   3.318   3.368   3.497
  3.552   3.592   3.645   3.699   3.719   3.748   3.787   3.845
  3.860   3.878   3.905   4.005   4.051   4.118   4.695   4.833
  4.840   4.865   4.908   4.925   4.948   4.985   5.084   5.136
  5.232   5.282   5.365   5.485   5.521   5.549   5.609   5.692
 23.492  23.582  23.585  23.655  23.684  23.689  49.624  49.686
 49.759  49.786  49.801  49.836
 --------------------------------------------------------------

          Ground-State Mulliken Net Atomic Charges

     Atom                 Charge (a.u.)
  ----------------------------------------
      1 O                     0.007949
      2 C                     0.128460
      3 O                    -0.175747
      4 C                     0.296617
      5 O                     0.013237
      6 C                    -0.153666
      7 O                    -0.103183
      8 C                    -0.064568
      9 C                    -0.034737
     10 C                    -0.369414
     11 O                    -0.271852
     12 O                    -0.162023
     13 H                     0.202913
     14 H                     0.182150
     15 H                     0.209530
     16 H                     0.289654
     17 H                     0.307468
     18 H                     0.336695
     19 H                     0.360517
  ----------------------------------------
  Sum of atomic charges =     1.000000

 -----------------------------------------------------------------
                    Cartesian Multipole Moments
 -----------------------------------------------------------------
    Charge (ESU x 10^10)
                 4.8032
    Dipole Moment (Debye)
         X      -3.0031      Y       3.7000      Z       0.4866
       Tot       4.7901
    Quadrupole Moments (Debye-Ang)
        XX     -25.2383     XY      -3.2924     YY     -71.9365
        XZ      -2.8872     YZ       0.0442     ZZ     -61.2820
    Octopole Moments (Debye-Ang^2)
       XXX       9.7871    XXY      43.7456    XYY      21.8898
       YYY      -0.5838    XXZ      20.3932    XYZ      -5.1152
       YYZ       6.5793    XZZ      -4.8982    YZZ       0.8244
       ZZZ      -7.1798
    Hexadecapole Moments (Debye-Ang^3)
      XXXX   -1086.8819   XXXY     -24.2558   XXYY    -369.7960
      XYYY     -19.5194   YYYY    -650.2346   XXXZ     -58.8263
      XXYZ      20.8640   XYYZ       5.7263   YYYZ       4.1231
      XXZZ    -298.6169   XYZZ      -7.0963   YYZZ    -128.0424
      XZZZ     -50.4775   YZZZ       4.5924   ZZZZ    -161.0953
 -----------------------------------------------------------------
 Calculating analytic gradient of the SCF energy
 Gradient of SCF Energy
            1           2           3           4           5           6
    1   0.0000810  -0.0001995   0.0001434  -0.0003093  -0.0000336   0.0006665
    2   0.0002047  -0.0005269   0.0000778   0.0000786   0.0000459   0.0002368
    3  -0.0001318   0.0001633  -0.0000296   0.0000535   0.0000558  -0.0001297
            7           8           9          10          11          12
    1  -0.0001726  -0.0004144   0.0001440  -0.0000299  -0.0000409  -0.0000404
    2  -0.0001007  -0.0000267  -0.0000558   0.0001709   0.0000748  -0.0000081
    3  -0.0000483   0.0000006   0.0000582  -0.0000125  -0.0000268  -0.0000236
           13          14          15          16          17          18
    1   0.0000253   0.0000088  -0.0000243   0.0000447   0.0000266   0.0001204
    2   0.0000124  -0.0000452  -0.0000492  -0.0000016  -0.0000182  -0.0000715
    3  -0.0000056  -0.0000467   0.0000061   0.0000123   0.0000337   0.0000594
           19
    1   0.0000040
    2   0.0000020
    3   0.0000116
 Max gradient component =       6.665E-04
 RMS gradient           =       1.558E-04
 Gradient time:  CPU 135.55 s  wall 135.97 s
 Geometry Optimization Parameters
   NAtoms,    NIC,     NZ,  NCons,   NDum,   NFix, NCnnct, MaxDiis
       19     133       0       0       0       0       0       0

 Cartesian Hessian Update
 Hessian Updated using BFGS Update


** GEOMETRY OPTIMIZATION IN DELOCALIZED INTERNAL COORDINATES **
   Searching for a Minimum

   Optimization Cycle:  18

                       Coordinates (Angstroms)
     ATOM                X               Y               Z
      1  O        -0.7722020170   -1.2833551920   -0.5672733188
      2  C        -1.9369746033   -0.9346901470   -0.0367950263
      3  O        -2.8764074437   -1.6098514896    0.2647770204
      4  C        -1.9440926024    0.5669508628    0.0985376913
      5  O        -2.9072235781    1.2297344855    0.5353524435
      6  C        -0.6125146730    1.0925057024   -0.4095153953
      7  O        -0.3084102694    2.2428355541   -0.5143138531
      8  C         0.1839208550   -0.1702141037   -0.7152585160
      9  C         1.3550003703   -0.3771730172    0.2577470267
     10  C         2.4790106941    0.6500707990    0.0515048498
     11  O         3.4857729628    0.2203755724    0.9502400260
     12  O         1.7983856149   -1.6832738168    0.0281730912
     13  H         0.9846787963   -0.2691524605    1.2942123188
     14  H         2.1411971368    1.6681028773    0.2761597862
     15  H         2.8233492758    0.6068369568   -0.9900879783
     16  H         4.2711220966    0.7731410667    0.8734479939
     17  H         2.5956237319   -1.8259993076    0.5603659405
     18  H         0.5244076746   -0.2015653060   -1.7522223966
     19  H        -3.6644952663    0.6479591738    0.8064005096
   Point Group: c1    Number of degrees of freedom:    51


   Energy is   -684.024045664

 Hessian Updated using BFGS Update

 51 Hessian modes will be used to form the next step
  Hessian Eigenvalues:
     0.001741    0.002907    0.004731    0.008430    0.011097    0.013922
     0.018177    0.020955    0.039001    0.042510    0.044501    0.047759
     0.050275    0.053424    0.058491    0.062854    0.075262    0.082668
     0.117239    0.138233    0.155034    0.158812    0.160573    0.163386
     0.167854    0.193363    0.209080    0.231123    0.247481    0.250503
     0.255687    0.260887    0.280775    0.295647    0.317386    0.320967
     0.324057    0.327730    0.333496    0.348162    0.379871    0.396916
     0.455445    0.463586    0.490854    0.503989    0.513417    0.537461
     0.891947    0.951329    0.960581

 Minimum Search - Taking Simple RFO Step
 Searching for Lamda that Minimizes Along All modes
 Value Taken    Lamda =  -0.00000528
 Step Taken.  Stepsize is  0.028925

                             Maximum     Tolerance    Cnvgd?
         Gradient           0.000368      0.000300      NO
         Displacement       0.010430      0.001200      NO
         Energy change     -0.000020      0.000001      NO


 New Cartesian Coordinates Obtained by Inverse Iteration

 Displacement from previous Coordinates is:  0.036213
 ----------------------------------------------------------------
             Standard Nuclear Orientation (Angstroms)
    I     Atom           X                Y                Z
 ----------------------------------------------------------------
    1      O      -0.7720616449    -1.2844640186    -0.5634084478
    2      C      -1.9379777341    -0.9342276280    -0.0368695240
    3      O      -2.8786020889    -1.6086208873     0.2635231424
    4      C      -1.9452358696     0.5669313672     0.0975736176
    5      O      -2.9099275821     1.2295560969     0.5308097140
    6      C      -0.6128008254     1.0917983048    -0.4066427109
    7      O      -0.3065458584     2.2419522764    -0.5085963972
    8      C       0.1839132152    -0.1708781916    -0.7129971530
    9      C       1.3553620035    -0.3767961980     0.2591323976
   10      C       2.4796249227     0.6498989603     0.0510684771
   11      O       3.4900960445     0.2159703595     0.9436572288
   12      O       1.7991394419    -1.6829576938     0.0309524419
   13      H       0.9857526548    -0.2676819768     1.2958155043
   14      H       2.1438963345     1.6675266110     0.2807303698
   15      H       2.8194525109     0.6101921496    -0.9922168901
   16      H       4.2729128253     0.7726516997     0.8698926993
   17      H       2.5988062339    -1.8229878129     0.5602681329
   18      H       0.5222096400    -0.2020882741    -1.7507067869
   19      H      -3.6678654680     0.6474630660     0.7994663973
 ----------------------------------------------------------------
 Molecular Point Group                 C1    NOp =  1
 Largest Abelian Subgroup              C1    NOp =  1
 Nuclear Repulsion Energy =   738.6811600325 hartrees
 There are       45 alpha and       45 beta electrons
 Applying Cartesian multipole field
    Component          Value
    ---------          -----
     (2,0,0)        1.00000E-11
     (0,2,0)        2.00000E-11
     (0,0,2)       -3.00000E-11
 Nucleus-field energy     =     0.0000000214 hartrees
 Requested basis set is 6-311++G(d,p)
 There are 107 shells and 313 basis functions
 A cutoff of  1.0D-11 yielded   4892 shell pairs
 There are     42469 function pairs (     45623 Cartesian)
 Smallest overlap matrix eigenvalue = 5.39E-06
 Guess MOs from SCF MO coefficient file
 Reading MOs from coefficient file
 Reading MOs from coefficient file
 A restricted hybrid HF-DFT SCF calculation will be
 performed using Pulay DIIS extrapolation
 Exchange:     0.2000 Hartree-Fock + 0.0800 Slater + 0.7200 B88
 Correlation:  0.1900 VWN1RPA + 0.8100 LYP
 Using SG-1 standard quadrature grid
 SCF converges when DIIS error is below 1.0E-08
 Geometry optimization detected.  Setting ReadMinima to 0
 Setting SaveMinima to 0
 ---------------------------------------
  Cycle       Energy         DIIS Error
 ---------------------------------------
    1    -684.0251810098      9.20E-05
    2    -684.0240471701      1.24E-05
    3    -684.0240417444      2.71E-05
    4    -684.0240489955      3.72E-06
    5    -684.0240492836      2.35E-06
    6    -684.0240491560      8.91E-07
    7    -684.0240491276      3.37E-07
    8    -684.0240491412      1.30E-07
    9    -684.0240491474      2.86E-08
   10    -684.0240491378      2.30E-08
   11    -684.0240491332      1.02E-08
   12    -684.0240491333      6.49E-09 Convergence criterion met
 ---------------------------------------
 SCF time:  CPU 315.90 s  wall 318.06 s
 SCF   energy in the final basis set = -684.0240491333
 Total energy in the final basis set = -684.0240491333

 --------------------------------------------------------------

                    Orbital Energies (a.u.)
 --------------------------------------------------------------

 Alpha MOs
 -- Occupied --
-19.496 -19.396 -19.378 -19.348 -19.290 -19.281 -10.570 -10.539
-10.516 -10.460 -10.417 -10.383  -1.419  -1.340  -1.307  -1.267
 -1.209  -1.176  -1.030  -0.988  -0.909  -0.896  -0.838  -0.795
 -0.779  -0.743  -0.721  -0.712  -0.694  -0.683  -0.669  -0.664
 -0.649  -0.640  -0.620  -0.608  -0.600  -0.578  -0.536  -0.530
 -0.517  -0.502  -0.490  -0.445  -0.438
 -- Virtual --
 -0.396  -0.240  -0.192  -0.159  -0.142  -0.138  -0.126  -0.121
 -0.096  -0.087  -0.081  -0.072  -0.063  -0.057  -0.054  -0.046
 -0.039  -0.034  -0.027  -0.025  -0.023  -0.016  -0.011  -0.004
  0.000   0.004   0.012   0.015   0.018   0.023   0.027   0.033
  0.035   0.038   0.045   0.047   0.056   0.063   0.065   0.072
  0.081   0.084   0.087   0.094   0.107   0.111   0.117   0.119
  0.127   0.137   0.144   0.150   0.156   0.164   0.170   0.172
  0.178   0.180   0.188   0.192   0.196   0.204   0.209   0.212
  0.219   0.224   0.234   0.245   0.253   0.260   0.264   0.278
  0.279   0.290   0.305   0.325   0.337   0.351   0.363   0.364
  0.380   0.387   0.398   0.417   0.436   0.444   0.468   0.479
  0.486   0.504   0.521   0.539   0.542   0.552   0.559   0.573
  0.586   0.607   0.615   0.638   0.663   0.676   0.691   0.727
  0.774   0.776   0.799   0.826   0.849   0.862   0.887   0.892
  0.916   0.933   0.954   0.963   0.965   0.980   0.988   1.002
  1.014   1.027   1.041   1.050   1.053   1.059   1.075   1.097
  1.110   1.142   1.157   1.166   1.199   1.224   1.242   1.257
  1.274   1.316   1.337   1.347   1.348   1.362   1.384   1.407
  1.424   1.440   1.445   1.454   1.471   1.485   1.489   1.509
  1.531   1.538   1.572   1.589   1.600   1.621   1.626   1.643
  1.675   1.722   1.754   1.772   1.784   1.806   1.832   1.866
  1.868   1.908   1.932   1.938   1.970   1.976   2.026   2.063
  2.101   2.158   2.293   2.318   2.339   2.341   2.367   2.406
  2.419   2.441   2.452   2.469   2.508   2.591   2.598   2.600
  2.630   2.646   2.657   2.687   2.691   2.704   2.727   2.762
  2.767   2.797   2.819   2.867   2.904   2.936   2.949   2.965
  2.981   2.994   3.005   3.030   3.045   3.089   3.141   3.154
  3.181   3.192   3.198   3.268   3.274   3.318   3.369   3.497
  3.552   3.593   3.644   3.699   3.719   3.748   3.787   3.845
  3.860   3.878   3.905   4.005   4.052   4.118   4.695   4.833
  4.840   4.865   4.908   4.925   4.948   4.985   5.085   5.136
  5.233   5.283   5.365   5.486   5.522   5.549   5.609   5.692
 23.492  23.582  23.585  23.655  23.684  23.689  49.624  49.686
 49.759  49.785  49.802  49.836
 --------------------------------------------------------------

          Ground-State Mulliken Net Atomic Charges

     Atom                 Charge (a.u.)
  ----------------------------------------
      1 O                     0.007222
      2 C                     0.128523
      3 O                    -0.176036
      4 C                     0.298581
      5 O                     0.013164
      6 C                    -0.155567
      7 O                    -0.103279
      8 C                    -0.064613
      9 C                    -0.032545
     10 C                    -0.371037
     11 O                    -0.271676
     12 O                    -0.162062
     13 H                     0.203101
     14 H                     0.182243
     15 H                     0.209710
     16 H                     0.289778
     17 H                     0.307513
     18 H                     0.336531
     19 H                     0.360448
  ----------------------------------------
  Sum of atomic charges =     1.000000

 -----------------------------------------------------------------
                    Cartesian Multipole Moments
 -----------------------------------------------------------------
    Charge (ESU x 10^10)
                 4.8032
    Dipole Moment (Debye)
         X      -2.9999      Y       3.7157      Z       0.4805
       Tot       4.7997
    Quadrupole Moments (Debye-Ang)
        XX     -25.2166     XY      -3.2483     YY     -71.9521
        XZ      -2.8181     YZ       0.0574     ZZ     -61.2670
    Octopole Moments (Debye-Ang^2)
       XXX       9.6257    XXY      43.9559    XYY      21.8782
       YYY      -0.4398    XXZ      20.3275    XYZ      -5.0283
       YYZ       6.4952    XZZ      -4.7672    YZZ       0.8713
       ZZZ      -7.2251
    Hexadecapole Moments (Debye-Ang^3)
      XXXX   -1088.6652   XXXY     -23.7451   XXYY    -370.1106
      XYYY     -19.2005   YYYY    -649.9829   XXXZ     -58.1790
      XXYZ      20.8934   XYYZ       5.7057   YYYZ       4.1904
      XXZZ    -298.9087   XYZZ      -6.9113   YYZZ    -127.7505
      XZZZ     -50.2008   YZZZ       4.6528   ZZZZ    -159.9894
 -----------------------------------------------------------------
 Calculating analytic gradient of the SCF energy
 Gradient of SCF Energy
            1           2           3           4           5           6
    1  -0.0000395   0.0000379   0.0000194  -0.0003214   0.0001272   0.0003195
    2   0.0000658  -0.0001469  -0.0000054   0.0000952  -0.0001003   0.0000975
    3  -0.0000718   0.0000265   0.0000357   0.0001295  -0.0000532  -0.0000402
            7           8           9          10          11          12
    1  -0.0000861  -0.0000619   0.0000075  -0.0000298   0.0000466  -0.0000053
    2  -0.0000620  -0.0000536   0.0000337   0.0000748   0.0000029   0.0000074
    3  -0.0000432  -0.0000206  -0.0000069   0.0000187  -0.0000003   0.0000172
           13          14          15          16          17          18
    1   0.0000194  -0.0000031  -0.0000272  -0.0000299   0.0000191   0.0000123
    2   0.0000243  -0.0000176  -0.0000136   0.0000018   0.0000280  -0.0000334
    3   0.0000323  -0.0000442  -0.0000225  -0.0000132   0.0000282   0.0000136
           19
    1  -0.0000048
    2   0.0000015
    3   0.0000144
 Max gradient component =       3.214E-04
 RMS gradient           =       7.827E-05
 Gradient time:  CPU 133.15 s  wall 133.72 s
 Geometry Optimization Parameters
   NAtoms,    NIC,     NZ,  NCons,   NDum,   NFix, NCnnct, MaxDiis
       19     133       0       0       0       0       0       0

 Cartesian Hessian Update
 Hessian Updated using BFGS Update


** GEOMETRY OPTIMIZATION IN DELOCALIZED INTERNAL COORDINATES **
   Searching for a Minimum

   Optimization Cycle:  19

                       Coordinates (Angstroms)
     ATOM                X               Y               Z
      1  O        -0.7720616449   -1.2844640186   -0.5634084478
      2  C        -1.9379777341   -0.9342276280   -0.0368695240
      3  O        -2.8786020889   -1.6086208873    0.2635231424
      4  C        -1.9452358696    0.5669313672    0.0975736176
      5  O        -2.9099275821    1.2295560969    0.5308097140
      6  C        -0.6128008254    1.0917983048   -0.4066427109
      7  O        -0.3065458584    2.2419522764   -0.5085963972
      8  C         0.1839132152   -0.1708781916   -0.7129971530
      9  C         1.3553620035   -0.3767961980    0.2591323976
     10  C         2.4796249227    0.6498989603    0.0510684771
     11  O         3.4900960445    0.2159703595    0.9436572288
     12  O         1.7991394419   -1.6829576938    0.0309524419
     13  H         0.9857526548   -0.2676819768    1.2958155043
     14  H         2.1438963345    1.6675266110    0.2807303698
     15  H         2.8194525109    0.6101921496   -0.9922168901
     16  H         4.2729128253    0.7726516997    0.8698926993
     17  H         2.5988062339   -1.8229878129    0.5602681329
     18  H         0.5222096400   -0.2020882741   -1.7507067869
     19  H        -3.6678654680    0.6474630660    0.7994663973
   Point Group: c1    Number of degrees of freedom:    51


   Energy is   -684.024049133

 Hessian Updated using BFGS Update

 51 Hessian modes will be used to form the next step
  Hessian Eigenvalues:
     0.001624    0.003183    0.004970    0.006115    0.011093    0.013821
     0.018121    0.020843    0.038978    0.042689    0.044422    0.047702
     0.050415    0.053522    0.058442    0.063046    0.075369    0.084104
     0.116519    0.137727    0.153804    0.157194    0.160888    0.164144
     0.172553    0.191225    0.210172    0.228706    0.241841    0.250523
     0.256296    0.260234    0.279748    0.294086    0.316346    0.321232
     0.321700    0.324532    0.328189    0.344913    0.379785    0.395405
     0.455299    0.463884    0.490747    0.504647    0.513782    0.537455
     0.905952    0.951553    0.958452

 Minimum Search - Taking Simple RFO Step
 Searching for Lamda that Minimizes Along All modes
 Value Taken    Lamda =  -0.00000179
 Step Taken.  Stepsize is  0.018116

                             Maximum     Tolerance    Cnvgd?
         Gradient           0.000155      0.000300     YES
         Displacement       0.006734      0.001200      NO
         Energy change     -0.000003      0.000001      NO


 New Cartesian Coordinates Obtained by Inverse Iteration

 Displacement from previous Coordinates is:  0.027040
 ----------------------------------------------------------------
             Standard Nuclear Orientation (Angstroms)
    I     Atom           X                Y                Z
 ----------------------------------------------------------------
    1      O      -0.7720660593    -1.2853617218    -0.5590935024
    2      C      -1.9391459544    -0.9336646206    -0.0362111291
    3      O      -2.8809166840    -1.6072600035     0.2627629054
    4      C      -1.9461665052     0.5672600575     0.0970598228
    5      O      -2.9121177397     1.2302729287     0.5270135835
    6      C      -0.6127771723     1.0912643059    -0.4036701437
    7      O      -0.3046038677     2.2412485399    -0.5030664885
    8      C       0.1837438517    -0.1715810453    -0.7105998117
    9      C       1.3565528903    -0.3774931042     0.2596003627
   10      C       2.4802359175     0.6496717008     0.0501754698
   11      O       3.4923050321     0.2157180869     0.9408261321
   12      O       1.8005347783    -1.6834301759     0.0302239579
   13      H       0.9882353731    -0.2688770103     1.2967523333
   14      H       2.1445729284     1.6670764351     0.2811567658
   15      H       2.8185701421     0.6108813270    -0.9936501200
   16      H       4.2729611191     0.7757890409     0.8693804000
   17      H       2.6010329420    -1.8236126714     0.5582213751
   18      H       0.5200648982    -0.2028946879    -1.7489726139
   19      H      -3.6708671345     0.6482308286     0.7935429141
 ----------------------------------------------------------------
 Molecular Point Group                 C1    NOp =  1
 Largest Abelian Subgroup              C1    NOp =  1
 Nuclear Repulsion Energy =   738.6562189750 hartrees
 There are       45 alpha and       45 beta electrons
 Applying Cartesian multipole field
    Component          Value
    ---------          -----
     (2,0,0)        1.00000E-11
     (0,2,0)        2.00000E-11
     (0,0,2)       -3.00000E-11
 Nucleus-field energy     =     0.0000000215 hartrees
 Requested basis set is 6-311++G(d,p)
 There are 107 shells and 313 basis functions
 A cutoff of  1.0D-11 yielded   4891 shell pairs
 There are     42449 function pairs (     45599 Cartesian)
 Smallest overlap matrix eigenvalue = 5.38E-06
 Guess MOs from SCF MO coefficient file
 Reading MOs from coefficient file
 Reading MOs from coefficient file
 A restricted hybrid HF-DFT SCF calculation will be
 performed using Pulay DIIS extrapolation
 Exchange:     0.2000 Hartree-Fock + 0.0800 Slater + 0.7200 B88
 Correlation:  0.1900 VWN1RPA + 0.8100 LYP
 Using SG-1 standard quadrature grid
 SCF converges when DIIS error is below 1.0E-08
 Geometry optimization detected.  Setting ReadMinima to 0
 Setting SaveMinima to 0
 ---------------------------------------
  Cycle       Energy         DIIS Error
 ---------------------------------------
    1    -684.0247822839      6.89E-05
    2    -684.0240496120      7.72E-06
    3    -684.0240480454      1.43E-05
    4    -684.0240504526      3.60E-06
    5    -684.0240506385      1.37E-06
    6    -684.0240504979      6.41E-07
    7    -684.0240504712      2.94E-07
    8    -684.0240504558      8.31E-08
    9    -684.0240504708      3.67E-08
   10    -684.0240504700      2.02E-08
   11    -684.0240504952      6.79E-09 Convergence criterion met
 ---------------------------------------
 SCF time:  CPU 292.96 s  wall 294.87 s
 SCF   energy in the final basis set = -684.0240504952
 Total energy in the final basis set = -684.0240504952

 --------------------------------------------------------------

                    Orbital Energies (a.u.)
 --------------------------------------------------------------

 Alpha MOs
 -- Occupied --
-19.496 -19.396 -19.378 -19.348 -19.290 -19.281 -10.570 -10.538
-10.516 -10.460 -10.417 -10.383  -1.419  -1.340  -1.307  -1.267
 -1.209  -1.176  -1.030  -0.988  -0.909  -0.896  -0.839  -0.795
 -0.779  -0.743  -0.721  -0.712  -0.694  -0.683  -0.669  -0.664
 -0.649  -0.640  -0.620  -0.608  -0.600  -0.578  -0.536  -0.530
 -0.517  -0.502  -0.490  -0.445  -0.438
 -- Virtual --
 -0.396  -0.240  -0.192  -0.159  -0.142  -0.138  -0.126  -0.121
 -0.096  -0.087  -0.081  -0.072  -0.063  -0.057  -0.054  -0.046
 -0.039  -0.034  -0.027  -0.025  -0.023  -0.016  -0.011  -0.004
  0.000   0.004   0.012   0.015   0.018   0.023   0.027   0.033
  0.035   0.038   0.045   0.047   0.056   0.063   0.065   0.072
  0.081   0.084   0.087   0.094   0.107   0.111   0.117   0.119
  0.127   0.137   0.144   0.150   0.157   0.164   0.170   0.172
  0.178   0.180   0.188   0.192   0.196   0.204   0.209   0.212
  0.219   0.224   0.234   0.245   0.253   0.260   0.264   0.278
  0.279   0.290   0.305   0.325   0.337   0.351   0.363   0.364
  0.380   0.387   0.398   0.417   0.436   0.443   0.468   0.479
  0.486   0.504   0.521   0.539   0.543   0.552   0.559   0.573
  0.586   0.607   0.615   0.639   0.663   0.676   0.691   0.727
  0.774   0.776   0.799   0.827   0.849   0.862   0.887   0.892
  0.916   0.933   0.954   0.963   0.965   0.980   0.988   1.002
  1.014   1.027   1.041   1.049   1.053   1.060   1.075   1.096
  1.110   1.142   1.157   1.166   1.199   1.224   1.242   1.257
  1.274   1.316   1.337   1.347   1.348   1.362   1.385   1.407
  1.424   1.440   1.446   1.454   1.471   1.486   1.489   1.509
  1.531   1.538   1.572   1.589   1.600   1.621   1.625   1.643
  1.675   1.722   1.754   1.772   1.784   1.806   1.832   1.866
  1.868   1.907   1.932   1.938   1.970   1.976   2.026   2.063
  2.101   2.157   2.294   2.318   2.339   2.341   2.368   2.405
  2.420   2.442   2.451   2.469   2.508   2.591   2.599   2.600
  2.630   2.646   2.657   2.687   2.691   2.704   2.727   2.763
  2.768   2.797   2.819   2.867   2.904   2.936   2.949   2.965
  2.981   2.994   3.005   3.030   3.045   3.089   3.141   3.154
  3.181   3.191   3.198   3.268   3.274   3.318   3.369   3.497
  3.551   3.593   3.644   3.699   3.719   3.748   3.788   3.845
  3.860   3.878   3.905   4.005   4.053   4.118   4.695   4.833
  4.839   4.864   4.908   4.925   4.948   4.985   5.085   5.136
  5.233   5.283   5.365   5.486   5.522   5.549   5.609   5.692
 23.493  23.582  23.585  23.655  23.684  23.689  49.624  49.686
 49.759  49.785  49.802  49.836
 --------------------------------------------------------------

          Ground-State Mulliken Net Atomic Charges

     Atom                 Charge (a.u.)
  ----------------------------------------
      1 O                     0.006560
      2 C                     0.128212
      3 O                    -0.176169
      4 C                     0.300697
      5 O                     0.013089
      6 C                    -0.157890
      7 O                    -0.103262
      8 C                    -0.063328
      9 C                    -0.032151
     10 C                    -0.371763
     11 O                    -0.271376
     12 O                    -0.162102
     13 H                     0.203408
     14 H                     0.182103
     15 H                     0.209927
     16 H                     0.289787
     17 H                     0.307434
     18 H                     0.336422
     19 H                     0.360401
  ----------------------------------------
  Sum of atomic charges =     1.000000

 -----------------------------------------------------------------
                    Cartesian Multipole Moments
 -----------------------------------------------------------------
    Charge (ESU x 10^10)
                 4.8032
    Dipole Moment (Debye)
         X      -3.0037      Y       3.7230      Z       0.4757
       Tot       4.8072
    Quadrupole Moments (Debye-Ang)
        XX     -25.2075     XY      -3.2357     YY     -71.9382
        XZ      -2.7686     YZ       0.0565     ZZ     -61.2674
    Octopole Moments (Debye-Ang^2)
       XXX       9.3771    XXY      44.1147    XYY      21.9180
       YYY      -0.4026    XXZ      20.2437    XYZ      -4.9755
       YYZ       6.4394    XZZ      -4.6884    YZZ       0.8939
       ZZZ      -7.3044
    Hexadecapole Moments (Debye-Ang^3)
      XXXX   -1090.5457   XXXY     -23.5276   XXYY    -370.1272
      XYYY     -19.0880   YYYY    -649.8735   XXXZ     -57.6348
      XXYZ      20.9203   XYYZ       5.7670   YYYZ       4.0321
      XXZZ    -299.2060   XYZZ      -6.7745   YYZZ    -127.5512
      XZZZ     -49.9425   YZZZ       4.5491   ZZZZ    -159.1570
 -----------------------------------------------------------------
 Calculating analytic gradient of the SCF energy
 Gradient of SCF Energy
            1           2           3           4           5           6
    1  -0.0000404   0.0001019  -0.0000310  -0.0001650   0.0001090   0.0000302
    2  -0.0000219   0.0000808  -0.0000437   0.0000225  -0.0001035   0.0000250
    3  -0.0000357   0.0000213   0.0000452   0.0000805  -0.0000573   0.0000203
            7           8           9          10          11          12
    1  -0.0000130   0.0000901  -0.0000624   0.0000195  -0.0000038   0.0000084
    2  -0.0000248  -0.0000400   0.0000181   0.0000025   0.0000008   0.0000103
    3  -0.0000348  -0.0000313  -0.0000165  -0.0000353  -0.0000027   0.0000342
           13          14          15          16          17          18
    1  -0.0000200  -0.0000016  -0.0000047  -0.0000208   0.0000324  -0.0000238
    2   0.0000266   0.0000135   0.0000008   0.0000358   0.0000154  -0.0000173
    3   0.0000327  -0.0000132  -0.0000197  -0.0000244   0.0000159   0.0000093
           19
    1  -0.0000052
    2  -0.0000008
    3   0.0000116
 Max gradient component =       1.650E-04
 RMS gradient           =       4.507E-05
 Gradient time:  CPU 133.48 s  wall 133.88 s
 Geometry Optimization Parameters
   NAtoms,    NIC,     NZ,  NCons,   NDum,   NFix, NCnnct, MaxDiis
       19     133       0       0       0       0       0       0

 Cartesian Hessian Update
 Hessian Updated using BFGS Update


** GEOMETRY OPTIMIZATION IN DELOCALIZED INTERNAL COORDINATES **
   Searching for a Minimum

   Optimization Cycle:  20

                       Coordinates (Angstroms)
     ATOM                X               Y               Z
      1  O        -0.7720660593   -1.2853617218   -0.5590935024
      2  C        -1.9391459544   -0.9336646206   -0.0362111291
      3  O        -2.8809166840   -1.6072600035    0.2627629054
      4  C        -1.9461665052    0.5672600575    0.0970598228
      5  O        -2.9121177397    1.2302729287    0.5270135835
      6  C        -0.6127771723    1.0912643059   -0.4036701437
      7  O        -0.3046038677    2.2412485399   -0.5030664885
      8  C         0.1837438517   -0.1715810453   -0.7105998117
      9  C         1.3565528903   -0.3774931042    0.2596003627
     10  C         2.4802359175    0.6496717008    0.0501754698
     11  O         3.4923050321    0.2157180869    0.9408261321
     12  O         1.8005347783   -1.6834301759    0.0302239579
     13  H         0.9882353731   -0.2688770103    1.2967523333
     14  H         2.1445729284    1.6670764351    0.2811567658
     15  H         2.8185701421    0.6108813270   -0.9936501200
     16  H         4.2729611191    0.7757890409    0.8693804000
     17  H         2.6010329420   -1.8236126714    0.5582213751
     18  H         0.5200648982   -0.2028946879   -1.7489726139
     19  H        -3.6708671345    0.6482308286    0.7935429141
   Point Group: c1    Number of degrees of freedom:    51


   Energy is   -684.024050495

 Hessian Updated using BFGS Update

 51 Hessian modes will be used to form the next step
  Hessian Eigenvalues:
     0.001531    0.003176    0.003685    0.005078    0.011350    0.013759
     0.017745    0.020878    0.038977    0.042703    0.044271    0.047674
     0.050397    0.054705    0.058410    0.064081    0.075927    0.085844
     0.117579    0.137536    0.151172    0.156648    0.160988    0.164259
     0.172420    0.189547    0.210507    0.229404    0.250457    0.252074
     0.258831    0.261364    0.283071    0.296391    0.318314    0.320886
     0.321507    0.327983    0.328153    0.344079    0.381181    0.393495
     0.455514    0.465821    0.490185    0.504895    0.513718    0.537448
     0.897818    0.951103    0.955193

 Minimum Search - Taking Simple RFO Step
 Searching for Lamda that Minimizes Along All modes
 Value Taken    Lamda =   0.00000000
 Step Taken.  Stepsize is  0.016245

                             Maximum     Tolerance    Cnvgd?
         Gradient           0.000092      0.000300     YES
         Displacement       0.006840      0.001200      NO
         Energy change     -0.000001      0.000001      NO


 New Cartesian Coordinates Obtained by Inverse Iteration

 Displacement from previous Coordinates is:  0.028612
 ----------------------------------------------------------------
             Standard Nuclear Orientation (Angstroms)
    I     Atom           X                Y                Z
 ----------------------------------------------------------------
    1      O      -0.7721677181    -1.2862111218    -0.5544040165
    2      C      -1.9406570995    -0.9332568991    -0.0355872390
    3      O      -2.8834569767    -1.6060549440     0.2620072900
    4      C      -1.9473347979     0.5676850244     0.0963251071
    5      O      -2.9144966617     1.2313441989     0.5228695054
    6      C      -0.6126961617     1.0907624728    -0.4008581127
    7      O      -0.3030671348     2.2405870351    -0.4983855122
    8      C       0.1835007801    -0.1723318952    -0.7077565784
    9      C       1.3580696942    -0.3783057855     0.2603337614
   10      C       2.4806329951     0.6498888289     0.0499428161
   11      O       3.4946974897     0.2160354321     0.9383138091
   12      O       1.8024536441    -1.6837234003     0.0286234589
   13      H       0.9915987647    -0.2710782201     1.2981573207
   14      H       2.1445508871     1.6668800061     0.2822344010
   15      H       2.8171948214     0.6121448542    -0.9944948814
   16      H       4.2740028241     0.7781110016     0.8675244837
   17      H       2.6032005771    -1.8246107179     0.5559675840
   18      H       0.5182530849    -0.2041079985    -1.7466710117
   19      H      -3.6741302563     0.6494803386     0.7873100275
 ----------------------------------------------------------------
 Molecular Point Group                 C1    NOp =  1
 Largest Abelian Subgroup              C1    NOp =  1
 Nuclear Repulsion Energy =   738.5962847798 hartrees
 There are       45 alpha and       45 beta electrons
 Applying Cartesian multipole field
    Component          Value
    ---------          -----
     (2,0,0)        1.00000E-11
     (0,2,0)        2.00000E-11
     (0,0,2)       -3.00000E-11
 Nucleus-field energy     =     0.0000000215 hartrees
 Requested basis set is 6-311++G(d,p)
 There are 107 shells and 313 basis functions
 A cutoff of  1.0D-11 yielded   4891 shell pairs
 There are     42449 function pairs (     45599 Cartesian)
 Smallest overlap matrix eigenvalue = 5.37E-06
 Guess MOs from SCF MO coefficient file
 Reading MOs from coefficient file
 Reading MOs from coefficient file
 A restricted hybrid HF-DFT SCF calculation will be
 performed using Pulay DIIS extrapolation
 Exchange:     0.2000 Hartree-Fock + 0.0800 Slater + 0.7200 B88
 Correlation:  0.1900 VWN1RPA + 0.8100 LYP
 Using SG-1 standard quadrature grid
 SCF converges when DIIS error is below 1.0E-08
 Geometry optimization detected.  Setting ReadMinima to 0
 Setting SaveMinima to 0
 ---------------------------------------
  Cycle       Energy         DIIS Error
 ---------------------------------------
    1    -684.0247587799      6.87E-05
    2    -684.0240504865      7.00E-06
    3    -684.0240491794      1.23E-05
    4    -684.0240511524      3.63E-06
    5    -684.0240513591      1.32E-06
    6    -684.0240512206      5.46E-07
    7    -684.0240511873      3.07E-07
    8    -684.0240512189      7.71E-08
    9    -684.0240512150      3.39E-08
   10    -684.0240512134      2.27E-08
   11    -684.0240512183      7.32E-09 Convergence criterion met
 ---------------------------------------
 SCF time:  CPU 292.37 s  wall 294.73 s
 SCF   energy in the final basis set = -684.0240512183
 Total energy in the final basis set = -684.0240512183

 --------------------------------------------------------------

                    Orbital Energies (a.u.)
 --------------------------------------------------------------

 Alpha MOs
 -- Occupied --
-19.496 -19.396 -19.378 -19.348 -19.290 -19.281 -10.570 -10.539
-10.516 -10.460 -10.416 -10.383  -1.419  -1.340  -1.307  -1.267
 -1.209  -1.176  -1.030  -0.988  -0.908  -0.896  -0.839  -0.795
 -0.779  -0.743  -0.721  -0.712  -0.694  -0.683  -0.669  -0.664
 -0.649  -0.640  -0.620  -0.608  -0.600  -0.578  -0.536  -0.530
 -0.517  -0.502  -0.490  -0.445  -0.438
 -- Virtual --
 -0.396  -0.240  -0.192  -0.159  -0.142  -0.138  -0.126  -0.121
 -0.096  -0.087  -0.081  -0.072  -0.063  -0.057  -0.054  -0.046
 -0.039  -0.034  -0.027  -0.025  -0.023  -0.016  -0.011  -0.004
  0.000   0.004   0.012   0.015   0.018   0.023   0.027   0.033
  0.035   0.038   0.045   0.047   0.056   0.063   0.065   0.072
  0.081   0.084   0.087   0.094   0.107   0.111   0.117   0.119
  0.127   0.137   0.144   0.150   0.157   0.164   0.170   0.172
  0.178   0.180   0.188   0.192   0.196   0.204   0.209   0.212
  0.219   0.224   0.234   0.245   0.253   0.260   0.264   0.278
  0.279   0.290   0.305   0.325   0.337   0.351   0.363   0.364
  0.380   0.387   0.398   0.417   0.436   0.443   0.467   0.479
  0.486   0.504   0.522   0.539   0.543   0.552   0.558   0.573
  0.586   0.607   0.616   0.639   0.663   0.676   0.691   0.727
  0.774   0.776   0.798   0.827   0.849   0.862   0.887   0.893
  0.916   0.933   0.954   0.963   0.966   0.980   0.988   1.002
  1.014   1.027   1.041   1.049   1.053   1.060   1.075   1.096
  1.110   1.141   1.157   1.167   1.199   1.224   1.242   1.257
  1.274   1.316   1.337   1.347   1.347   1.362   1.385   1.407
  1.424   1.440   1.446   1.454   1.471   1.486   1.489   1.509
  1.531   1.538   1.572   1.589   1.600   1.621   1.625   1.643
  1.675   1.722   1.754   1.773   1.784   1.806   1.832   1.867
  1.868   1.907   1.932   1.938   1.970   1.976   2.026   2.063
  2.101   2.158   2.294   2.318   2.339   2.341   2.368   2.405
  2.420   2.442   2.451   2.469   2.508   2.591   2.599   2.600
  2.630   2.646   2.657   2.687   2.691   2.704   2.727   2.763
  2.768   2.797   2.819   2.867   2.903   2.937   2.949   2.965
  2.981   2.994   3.005   3.030   3.045   3.089   3.141   3.154
  3.181   3.191   3.198   3.268   3.274   3.318   3.369   3.497
  3.551   3.593   3.644   3.699   3.719   3.748   3.788   3.845
  3.860   3.879   3.905   4.005   4.053   4.118   4.695   4.833
  4.839   4.864   4.908   4.924   4.948   4.985   5.085   5.136
  5.232   5.283   5.365   5.486   5.522   5.549   5.610   5.692
 23.493  23.582  23.585  23.655  23.684  23.689  49.624  49.686
 49.759  49.785  49.802  49.836
 --------------------------------------------------------------

          Ground-State Mulliken Net Atomic Charges

     Atom                 Charge (a.u.)
  ----------------------------------------
      1 O                     0.005922
      2 C                     0.127862
      3 O                    -0.176214
      4 C                     0.302558
      5 O                     0.013048
      6 C                    -0.160112
      7 O                    -0.103171
      8 C                    -0.061584
      9 C                    -0.032679
     10 C                    -0.371909
     11 O                    -0.271252
     12 O                    -0.162143
     13 H                     0.203757
     14 H                     0.181944
     15 H                     0.210078
     16 H                     0.289797
     17 H                     0.307348
     18 H                     0.336393
     19 H                     0.360359
  ----------------------------------------
  Sum of atomic charges =     1.000000

 -----------------------------------------------------------------
                    Cartesian Multipole Moments
 -----------------------------------------------------------------
    Charge (ESU x 10^10)
                 4.8032
    Dipole Moment (Debye)
         X      -3.0122      Y       3.7271      Z       0.4704
       Tot       4.8152
    Quadrupole Moments (Debye-Ang)
        XX     -25.1905     XY      -3.2358     YY     -71.9219
        XZ      -2.7262     YZ       0.0503     ZZ     -61.2767
    Octopole Moments (Debye-Ang^2)
       XXX       9.1436    XXY      44.2416    XYY      21.9463
       YYY      -0.3966    XXZ      20.1139    XYZ      -4.9543
       YYZ       6.3928    XZZ      -4.6369    YZZ       0.8976
       ZZZ      -7.3824
    Hexadecapole Moments (Debye-Ang^3)
      XXXX   -1092.1475   XXXY     -23.5002   XXYY    -370.2391
      XYYY     -19.0141   YYYY    -649.8173   XXXZ     -57.3131
      XXYZ      20.8681   XYYZ       5.7934   YYYZ       3.8833
      XXZZ    -299.6778   XYZZ      -6.6740   YYZZ    -127.3728
      XZZZ     -49.7750   YZZZ       4.4433   ZZZZ    -158.3515
 -----------------------------------------------------------------
 Calculating analytic gradient of the SCF energy
 Gradient of SCF Energy
            1           2           3           4           5           6
    1  -0.0000305   0.0000549  -0.0000244   0.0000357   0.0000108  -0.0001155
    2  -0.0000557   0.0001281  -0.0000374  -0.0000563  -0.0000307   0.0000061
    3  -0.0000097   0.0000035   0.0000521   0.0000082  -0.0000258   0.0000615
            7           8           9          10          11          12
    1   0.0000160   0.0001068  -0.0000337   0.0000098   0.0000029   0.0000120
    2  -0.0000201  -0.0000240  -0.0000056  -0.0000083   0.0000040   0.0000277
    3  -0.0000318  -0.0000569  -0.0000321   0.0000117  -0.0000215   0.0000477
           13          14          15          16          17          18
    1  -0.0000016  -0.0000142  -0.0000094   0.0000018   0.0000117  -0.0000341
    2   0.0000233   0.0000300  -0.0000137   0.0000456   0.0000179  -0.0000186
    3   0.0000171  -0.0000195  -0.0000090  -0.0000196   0.0000077   0.0000044
           19
    1   0.0000008
    2  -0.0000124
    3   0.0000121
 Max gradient component =       1.281E-04
 RMS gradient           =       3.798E-05
 Gradient time:  CPU 132.80 s  wall 133.51 s
 Geometry Optimization Parameters
   NAtoms,    NIC,     NZ,  NCons,   NDum,   NFix, NCnnct, MaxDiis
       19     133       0       0       0       0       0       0

 Cartesian Hessian Update
 Hessian Updated using BFGS Update


** GEOMETRY OPTIMIZATION IN DELOCALIZED INTERNAL COORDINATES **
   Searching for a Minimum

   Optimization Cycle:  21

                       Coordinates (Angstroms)
     ATOM                X               Y               Z
      1  O        -0.7721677181   -1.2862111218   -0.5544040165
      2  C        -1.9406570995   -0.9332568991   -0.0355872390
      3  O        -2.8834569767   -1.6060549440    0.2620072900
      4  C        -1.9473347979    0.5676850244    0.0963251071
      5  O        -2.9144966617    1.2313441989    0.5228695054
      6  C        -0.6126961617    1.0907624728   -0.4008581127
      7  O        -0.3030671348    2.2405870351   -0.4983855122
      8  C         0.1835007801   -0.1723318952   -0.7077565784
      9  C         1.3580696942   -0.3783057855    0.2603337614
     10  C         2.4806329951    0.6498888289    0.0499428161
     11  O         3.4946974897    0.2160354321    0.9383138091
     12  O         1.8024536441   -1.6837234003    0.0286234589
     13  H         0.9915987647   -0.2710782201    1.2981573207
     14  H         2.1445508871    1.6668800061    0.2822344010
     15  H         2.8171948214    0.6121448542   -0.9944948814
     16  H         4.2740028241    0.7781110016    0.8675244837
     17  H         2.6032005771   -1.8246107179    0.5559675840
     18  H         0.5182530849   -0.2041079985   -1.7466710117
     19  H        -3.6741302563    0.6494803386    0.7873100275
   Point Group: c1    Number of degrees of freedom:    51


   Energy is   -684.024051218

 Hessian Updated using BFGS Update

 51 Hessian modes will be used to form the next step
  Hessian Eigenvalues:
     0.001626    0.002383    0.003214    0.005087    0.011232    0.013695
     0.017373    0.020878    0.038988    0.042688    0.044264    0.047944
     0.050160    0.055156    0.058465    0.062629    0.075999    0.084033
     0.117723    0.137123    0.147186    0.156608    0.161043    0.164177
     0.168648    0.189614    0.209151    0.229519    0.250486    0.251815
     0.257315    0.263050    0.282687    0.297302    0.317669    0.321131
     0.323430    0.327970    0.335455    0.352624    0.381919    0.393217
     0.457566    0.465896    0.492056    0.504990    0.513999    0.537516
     0.893442    0.950209    0.957875

 Minimum Search - Taking Simple RFO Step
 Searching for Lamda that Minimizes Along All modes
 Value Taken    Lamda =   0.00000000
 Step Taken.  Stepsize is  0.011898

                             Maximum     Tolerance    Cnvgd?
         Gradient           0.000073      0.000300     YES
         Displacement       0.004549      0.001200      NO
         Energy change     -0.000001      0.000001     YES

 Final energy is   -684.02405121829065     


 ******************************
 **  OPTIMIZATION CONVERGED  **
 ******************************

                       Coordinates (Angstroms)
     ATOM                X               Y               Z
      1  O        -0.7721677181   -1.2862111218   -0.5544040165
      2  C        -1.9406570995   -0.9332568991   -0.0355872390
      3  O        -2.8834569767   -1.6060549440    0.2620072900
      4  C        -1.9473347979    0.5676850244    0.0963251071
      5  O        -2.9144966617    1.2313441989    0.5228695054
      6  C        -0.6126961617    1.0907624728   -0.4008581127
      7  O        -0.3030671348    2.2405870351   -0.4983855122
      8  C         0.1835007801   -0.1723318952   -0.7077565784
      9  C         1.3580696942   -0.3783057855    0.2603337614
     10  C         2.4806329951    0.6498888289    0.0499428161
     11  O         3.4946974897    0.2160354321    0.9383138091
     12  O         1.8024536441   -1.6837234003    0.0286234589
     13  H         0.9915987647   -0.2710782201    1.2981573207
     14  H         2.1445508871    1.6668800061    0.2822344010
     15  H         2.8171948214    0.6121448542   -0.9944948814
     16  H         4.2740028241    0.7781110016    0.8675244837
     17  H         2.6032005771   -1.8246107179    0.5559675840
     18  H         0.5182530849   -0.2041079985   -1.7466710117
     19  H        -3.6741302563    0.6494803386    0.7873100275

Z-matrix Print:
$molecule
1 1
O 
C  1 1.326316
O  2 1.195864 1 129.955688
C  1 1.475651 2 114.225960 3 -176.325035 0
H  4 1.091976 1 105.988248 2 -127.771124 0
C  2 1.506742 1 107.652461 3 -177.778299 0
O  6 1.248113 2 124.266095 1 178.219667 0
H  7 0.992742 6 111.858778 2 1.418647 0
C  6 1.517255 2 108.109782 1 -0.574651 0
O  9 1.194771 6 125.908573 2 176.130441 0
C  4 1.535981 1 109.178844 2 112.387066 0
H  11 1.105837 4 108.970870 1 -67.225909 0
O  11 1.398314 4 105.293997 1 51.406005 0
H  13 0.969091 11 107.947461 4 174.263614 0
C  11 1.536749 4 112.494143 1 173.288009 0
H  15 1.095984 11 111.581877 4 64.780447 0
H  15 1.097975 11 109.338262 4 -56.022043 0
O  15 1.416248 11 103.426535 4 -174.922879 0
H  18 0.963461 15 110.754055 11 177.940744 0
$end


 --------------------------------------------------------------

                    Orbital Energies (a.u.)
 --------------------------------------------------------------

 Alpha MOs
 -- Occupied --
-19.496 -19.396 -19.378 -19.348 -19.290 -19.281 -10.570 -10.539
-10.516 -10.460 -10.416 -10.383  -1.419  -1.340  -1.307  -1.267
 -1.209  -1.176  -1.030  -0.988  -0.908  -0.896  -0.839  -0.795
 -0.779  -0.743  -0.721  -0.712  -0.694  -0.683  -0.669  -0.664
 -0.649  -0.640  -0.620  -0.608  -0.600  -0.578  -0.536  -0.530
 -0.517  -0.502  -0.490  -0.445  -0.438
 -- Virtual --
 -0.396  -0.240  -0.192  -0.159  -0.142  -0.138  -0.126  -0.121
 -0.096  -0.087  -0.081  -0.072  -0.063  -0.057  -0.054  -0.046
 -0.039  -0.034  -0.027  -0.025  -0.023  -0.016  -0.011  -0.004
  0.000   0.004   0.012   0.015   0.018   0.023   0.027   0.033
  0.035   0.038   0.045   0.047   0.056   0.063   0.065   0.072
  0.081   0.084   0.087   0.094   0.107   0.111   0.117   0.119
  0.127   0.137   0.144   0.150   0.157   0.164   0.170   0.172
  0.178   0.180   0.188   0.192   0.196   0.204   0.209   0.212
  0.219   0.224   0.234   0.245   0.253   0.260   0.264   0.278
  0.279   0.290   0.305   0.325   0.337   0.351   0.363   0.364
  0.380   0.387   0.398   0.417   0.436   0.443   0.467   0.479
  0.486   0.504   0.522   0.539   0.543   0.552   0.558   0.573
  0.586   0.607   0.616   0.639   0.663   0.676   0.691   0.727
  0.774   0.776   0.798   0.827   0.849   0.862   0.887   0.893
  0.916   0.933   0.954   0.963   0.966   0.980   0.988   1.002
  1.014   1.027   1.041   1.049   1.053   1.060   1.075   1.096
  1.110   1.141   1.157   1.167   1.199   1.224   1.242   1.257
  1.274   1.316   1.337   1.347   1.347   1.362   1.385   1.407
  1.424   1.440   1.446   1.454   1.471   1.486   1.489   1.509
  1.531   1.538   1.572   1.589   1.600   1.621   1.625   1.643
  1.675   1.722   1.754   1.773   1.784   1.806   1.832   1.867
  1.868   1.907   1.932   1.938   1.970   1.976   2.026   2.063
  2.101   2.158   2.294   2.318   2.339   2.341   2.368   2.405
  2.420   2.442   2.451   2.469   2.508   2.591   2.599   2.600
  2.630   2.646   2.657   2.687   2.691   2.704   2.727   2.763
  2.768   2.797   2.819   2.867   2.903   2.937   2.949   2.965
  2.981   2.994   3.005   3.030   3.045   3.089   3.141   3.154
  3.181   3.191   3.198   3.268   3.274   3.318   3.369   3.497
  3.551   3.593   3.644   3.699   3.719   3.748   3.788   3.845
  3.860   3.879   3.905   4.005   4.053   4.118   4.695   4.833
  4.839   4.864   4.908   4.924   4.948   4.985   5.085   5.136
  5.232   5.283   5.365   5.486   5.522   5.549   5.610   5.692
 23.493  23.582  23.585  23.655  23.684  23.689  49.624  49.686
 49.759  49.785  49.802  49.836
 --------------------------------------------------------------

          Ground-State Mulliken Net Atomic Charges

     Atom                 Charge (a.u.)
  ----------------------------------------
      1 O                     0.005922
      2 C                     0.127862
      3 O                    -0.176214
      4 C                     0.302558
      5 O                     0.013048
      6 C                    -0.160112
      7 O                    -0.103171
      8 C                    -0.061584
      9 C                    -0.032679
     10 C                    -0.371909
     11 O                    -0.271252
     12 O                    -0.162143
     13 H                     0.203757
     14 H                     0.181944
     15 H                     0.210078
     16 H                     0.289797
     17 H                     0.307348
     18 H                     0.336393
     19 H                     0.360359
  ----------------------------------------
  Sum of atomic charges =     1.000000

 -----------------------------------------------------------------
                    Cartesian Multipole Moments
 -----------------------------------------------------------------
    Charge (ESU x 10^10)
                 4.8032
    Dipole Moment (Debye)
         X      -3.0122      Y       3.7271      Z       0.4704
       Tot       4.8152
    Quadrupole Moments (Debye-Ang)
        XX     -25.1905     XY      -3.2358     YY     -71.9219
        XZ      -2.7262     YZ       0.0503     ZZ     -61.2767
    Octopole Moments (Debye-Ang^2)
       XXX       9.1436    XXY      44.2416    XYY      21.9463
       YYY      -0.3966    XXZ      20.1139    XYZ      -4.9543
       YYZ       6.3928    XZZ      -4.6369    YZZ       0.8976
       ZZZ      -7.3824
    Hexadecapole Moments (Debye-Ang^3)
      XXXX   -1092.1475   XXXY     -23.5002   XXYY    -370.2391
      XYYY     -19.0141   YYYY    -649.8173   XXXZ     -57.3131
      XXYZ      20.8681   XYYZ       5.7934   YYYZ       3.8833
      XXZZ    -299.6778   XYZZ      -6.6740   YYZZ    -127.3728
      XZZZ     -49.7750   YZZZ       4.4433   ZZZZ    -158.3515
 -----------------------------------------------------------------
Archival summary:
1\1\pikachu\OPT\ProcedureUnspecified\BasisUnspecified\667(1+,1)\cher\FriMay1212:50:432017FriMay1212:50:432017\0\\#,OPT,ProcedureUnspecified,BasisUnspecified,\\1,1\O\C,1,1.32632\O,2,1.19586,1,129.956\C,1,1.47565,2,114.226,3,-176.325,0\H,4,1.09198,1,105.988,2,-127.771,0\C,2,1.50674,1,107.652,3,-177.778,0\O,6,1.24811,2,124.266,1,178.22,0\H,7,0.992742,6,111.859,2,1.41865,0\C,6,1.51725,2,108.11,1,-0.574651,0\O,9,1.19477,6,125.909,2,176.13,0\C,4,1.53598,1,109.179,2,112.387,0\H,11,1.10584,4,108.971,1,-67.2259,0\O,11,1.39831,4,105.294,1,51.406,0\H,13,0.969091,11,107.947,4,174.264,0\C,11,1.53675,4,112.494,1,173.288,0\H,15,1.09598,11,111.582,4,64.7804,0\H,15,1.09797,11,109.338,4,-56.022,0\O,15,1.41625,11,103.427,4,-174.923,0\H,18,0.963461,15,110.754,11,177.941,0\\\@

 Total job time:  11043.26s(wall), 10988.35s(cpu) 
 Fri May 12 12:50:43 2017

        *************************************************************
        *                                                           *
        *  Thank you very much for using Q-Chem.  Have a nice day.  *
        *                                                           *
        *************************************************************


 
User input: 2 of 3 
 
pikachu 127.0.1
Q-Chem Developer Version! Running on 127.0.1.*
                  Welcome to Q-Chem
     A Quantum Leap Into The Future Of Chemistry


 Q-Chem 4.4, Q-Chem, Inc., Pleasanton, CA (2016)

 Y. Shao,  Z. Gan,  E. Epifanovsky,  A. T. B. Gilbert,  M. Wormit,  
 J. Kussmann,  A. W. Lange,  A. Behn,  J. Deng,  X. Feng,  D. Ghosh,  
 M. Goldey,  P. R. Horn,  L. D. Jacobson,  I. Kaliman,  F. Rob,  
 R. Z. Khaliullin,  T. Kus,  A. Landau,  J. Liu,  E. I. Proynov,  Y. M. Rhee,  
 R. M. Richard,  M. A. Rohrdanz,  R. P. Steele,  E. J. Sundstrom,  
 H. L. Woodcock III,  P. M. Zimmerman,  D. Zuev,  B. Albrecht,  E. Alguire,  
 B. Austin,  S. A. Baeppler,  G. J. O. Beran,  Y. A. Bernard,  
 E. J. Berquist,  K. Brandhorst,  K. B. Bravaya,  S. T. Brown,  D. Casanova,  
 C.-M. Chang,  Y. Chen,  S. H. Chien,  K. D. Closser,  M. P. Coons,  
 D. L. Crittenden,  S. Dasgupta,  M. Diedenhofen,  R. A. DiStasio Jr.,  
 H. Do,  A. D. Dutoi,  R. G. Edgar,  P.-T. Fang,  S. Fatehi,  Q. Feng,  
 L. Fusti-Molnar,  A. Ghysels,  A. Golubeva-Zadorozhnaya,  J. Gomes,  
 A. Gunina,  M. W. D. Hanson-Heine,  P. H. P. Harbach,  A. W. Hauser,  
 J. E. Herr,  E. G. Hohenstein,  Z. C. Holden,  K. Hui,  T.-C. Jagau,  H. Ji,  
 B. Kaduk,  K. Khistyaev,  Jaehoon Kim,  Jihan Kim,  R. A. King,  
 P. Klunzinger,  K. Koh,  D. Kosenkov,  T. Kowalczyk,  C. M. Krauter,  
 A. Kunitsa,  K. U. Lao,  A. Laurent,  K. V. Lawler,  J. Lee,  D. Lefrancois,  
 S. Lehtola,  S. V. Levchenko,  C. Y. Lin,  Y.-S. Lin,  F. Liu,  E. Livshits,  
 R. C. Lochan,  A. Luenser,  P. Manohar,  S. F. Manzer,  S.-P. Mao,  Y. Mao,  
 N. Mardirossian,  A. V. Marenich,  L. A. Martinez-Martinez,  S. A. Maurer,  
 N. J. Mayhall,  J.-M. Mewes,  A. F. Morrison,  K. Nanda,  T. S. Nguyen-Beck,  
 C. M. Oana,  R. Olivares-Amaya,  D. P. O'Neill,  J. A. Parkhill,  
 T. M. Perrine,  R. Peverati,  P. A. Pieniazek,  F. Plasser,  A. Prociuk,  
 D. R. Rehn,  E. Rosta,  N. J. Russ,  N. Sergueev,  S. M. Sharada,  
 S. Sharma,  D. W. Small,  A. Sodt,  T. Stauch,  T. Stein,  D. Stuck,  
 Y.-C. Su,  A. J. W. Thom,  T. Tsuchimochi,  L. Vogt,  O. Vydrov,  T. Wang,  
 M. A. Watson,  J. Wenzel,  A. White,  C. F. Williams,  V. Vanovschi,  
 K. Yao,  S. Yeganeh,  S. R. Yost,  Z.-Q. You,  I. Y. Zhang,  X. Zhang,  
 Y. Zhao,  B. R. Brooks,  G. K. L. Chan,  D. M. Chipman,  C. J. Cramer,  
 W. A. Goddard III,  M. S. Gordon,  W. J. Hehre,  A. Klamt,  
 H. F. Schaefer III,  M. W. Schmidt,  C. D. Sherrill,  D. G. Truhlar,  
 A. Warshel,  X. Xu,  A. Aspuru-Guzik,  R. Baer,  A. T. Bell,  N. A. Besley,  
 J.-D. Chai,  A. Dreuw,  B. D. Dunietz,  T. R. Furlani,  S. R. Gwaltney,  
 C.-P. Hsu,  Y. Jung,  J. Kong,  D. S. Lambrecht,  W. Liang,  C. Ochsenfeld,  
 V. A. Rassolov,  L. V. Slipchenko,  J. E. Subotnik,  T. Van Voorhis,  
 J. M. Herbert,  A. I. Krylov,  P. M. W. Gill,  M. Head-Gordon

 Contributors to earlier versions of Q-Chem not listed above: 
 R. D. Adamson,  J. Baker,  E. F. C. Byrd,  A. K. Chakraborty,  C.-L. Cheng,  
 H. Dachsel,  R. J. Doerksen,  G. Hawkins,  A. Heyden,  S. Hirata,  
 G. Kedziora,  F. J. Keil,  C. Kelley,  P. P. Korambath,  W. Kurlancheek,  
 A. M. Lee,  M. S. Lee,  D. Liotard,  I. Lotan,  P. E. Maslen,  N. Nair,  
 D. Neuhauser,  R. Olson,  B. Peters,  J. Ritchie,  N. E. Schultz,  
 N. Shenvi,  A. C. Simmonett,  K. S. Thanthiriwatte,  Q. Wu,  W. Zhang

 Please cite Q-Chem as follows:
 Y. Shao et al., Mol. Phys. 113, 184-215 (2015)
 DOI: 10.1080/00268976.2014.952696

 Q-Chem 4.4.2 for Intel X86 EM64T Linux

 Parts of Q-Chem use Armadillo 5.200.1 (Boston Tea Smuggler).
 http://arma.sourceforge.net/

 Q-Chem begins on Fri May 12 12:50:43 2017  


Host: 0

     Scratch files written to /scratch/cher/qchem14987//
The previous job contains 0 fragments, simply inherited here

Checking the input file for inconsistencies... 	...done.

--------------------------------------------------------------
User input:
--------------------------------------------------------------

$molecule
   read
$end

$rem
   BASIS 6-311++G**
   JOB_TYPE FREQUENCY
   METHOD B3LYP
$end

--------------------------------------------------------------
 ----------------------------------------------------------------
             Standard Nuclear Orientation (Angstroms)
    I     Atom           X                Y                Z
 ----------------------------------------------------------------
    1      O      -0.7334418866    -1.2675387252    -0.5704075781
    2      C      -1.8784565792    -0.9237219770     0.0039149480
    3      O      -2.8082409116    -1.6016130490     0.3295775206
    4      C      -1.8783051265     0.5746645065     0.1623764242
    5      O      -2.8258636775     1.2307537031     0.6414019485
    6      C      -0.5656713430     1.1063549781    -0.3820124563
    7      O      -0.2595675171     2.2577044789    -0.4724172509
    8      C       0.2157034400    -0.1511755817    -0.7447712752
    9      C       1.4303315857    -0.3742196971     0.1685556509
   10      C       2.5437185621     0.6574689063    -0.0714129840
   11      O       3.5944064185     0.2079918648     0.7651179528
   12      O       1.8633869943    -1.6753748488    -0.1048308749
   13      H       1.1085469246    -0.2852681291     1.2227940886
   14      H       2.2186612659     1.6702271345     0.1928598746
   15      H       2.8353946213     0.6381080042    -1.1297601891
   16      H       4.3704309012     0.7711910744     0.6710460056
   17      H       2.6857858588    -1.8255637101     0.3853120910
   18      H       0.5058119710    -0.1646667201    -1.7974189159
   19      H      -3.5739901386     0.6443581447     0.9277314562
 ----------------------------------------------------------------
 Molecular Point Group                 C1    NOp =  1
 Largest Abelian Subgroup              C1    NOp =  1
 Nuclear Repulsion Energy =   738.5962847798 hartrees
 There are       45 alpha and       45 beta electrons
 Requested basis set is 6-311++G(d,p)
 There are 107 shells and 313 basis functions

 Total QAlloc Memory Limit   2000 MB
 Mega-Array Size        61 MB
 MEM_STATIC part        62 MB
 A cutoff of  1.0D-11 yielded   4891 shell pairs
 There are     42449 function pairs (     45599 Cartesian)

 -------------------------------------------------------
 OpenMP Integral Computing Module                       
 Release: version 1.0, May 2013, Q-Chem Inc. Pittsburgh 
 -------------------------------------------------------
 Integral Job Info:
 Integral job number is                      11
 Integral operator is                         1
 short-range coefficients                     0
 long-range coefficients              100000000
 Omega coefficients                           0
 if combine SR and LR in K                    0
 Integral screening is                        0
 Integral computing path is                   2
 max size of driver memory is            800000
 size of driver memory is                593474
 size of scratch memory is              2260544
 max col of scratch BK array               1296
 max len of scratch array in speh3          155
 max len of scratch index in speh4           18
 max int batch size is                      520
 min int batch size is                       52
 fixed nKL is                                52
 max L of basis functions is                  2
 order of int derivative is                   0
 number of shells is                        107
 number of basis is                         325
 number of cartesian basis is               325
 number of contracted shell pairs          4891
 number of primitive shell pairs          12114
 maxK2 (contraction) of shell pair           36
 max number of K2 of shell pair               1
 max number of CS2 of shell pair            795
 max number of PS2 of shell pair           2196
 mem total for path MDJ                   91928
 -------------------------------------------------------
 Smallest overlap matrix eigenvalue = 5.37E-06
 Guess from superposition of atomic densities
 Warning:  Energy on first SCF cycle will be non-variational
 A restricted hybrid HF-DFT SCF calculation will be
 performed using Pulay DIIS extrapolation
 Exchange:     0.2000 Hartree-Fock + 0.0800 Slater + 0.7200 B88
 Correlation:  0.1900 VWN1RPA + 0.8100 LYP
 Using SG-1 standard quadrature grid
 SCF converges when DIIS error is below 1.0E-08
 Inaccurate integrated density:
   Number of electrons =    90
   Numerical integral  =    91.000304510812
   Relative error      =     1.1114494565 %
 ---------------------------------------
  Cycle       Energy         DIIS Error
 ---------------------------------------
    1    -686.9152942489      3.75E-02
    2    -683.7225503373      5.56E-03
    3    -680.7108574700      1.64E-02
    4    -683.9279016568      3.04E-03
    5    -684.0164761557      8.14E-04
    6    -684.0209263194      5.61E-04
    7    -684.0236843359      1.84E-04
    8    -684.0239707161      8.36E-05
    9    -684.0240265388      2.89E-05
   10    -684.0240352295      1.29E-05
   11    -684.0240371106      5.05E-06
   12    -684.0240375126      2.21E-06
   13    -684.0240374391      9.56E-07
   14    -684.0240374456      4.63E-07
   15    -684.0240374624      2.29E-07
   16    -684.0240374697      6.69E-08
   17    -684.0240374604      3.00E-08
   18    -684.0240374572      7.38E-09 Convergence criterion met
 ---------------------------------------
 SCF time:  CPU 510.87 s  wall 514.62 s
 SCF   energy in the final basis set = -684.0240374572
 Total energy in the final basis set = -684.0240374572

 --------------------------------------------------------------

                    Orbital Energies (a.u.)
 --------------------------------------------------------------

 Alpha MOs
 -- Occupied --
-19.496 -19.396 -19.378 -19.348 -19.290 -19.281 -10.570 -10.539
-10.516 -10.460 -10.416 -10.383  -1.419  -1.340  -1.307  -1.267
 -1.209  -1.176  -1.030  -0.988  -0.908  -0.896  -0.839  -0.795
 -0.779  -0.743  -0.721  -0.712  -0.694  -0.683  -0.669  -0.664
 -0.649  -0.640  -0.620  -0.608  -0.600  -0.578  -0.536  -0.530
 -0.517  -0.502  -0.490  -0.445  -0.438
 -- Virtual --
 -0.396  -0.240  -0.192  -0.159  -0.142  -0.138  -0.126  -0.121
 -0.096  -0.087  -0.081  -0.072  -0.063  -0.057  -0.054  -0.046
 -0.039  -0.034  -0.027  -0.025  -0.023  -0.016  -0.011  -0.004
  0.000   0.004   0.012   0.015   0.018   0.023   0.027   0.033
  0.035   0.038   0.045   0.047   0.056   0.063   0.065   0.072
  0.081   0.084   0.087   0.094   0.107   0.111   0.117   0.119
  0.127   0.137   0.144   0.150   0.157   0.164   0.170   0.172
  0.178   0.180   0.188   0.192   0.196   0.204   0.209   0.212
  0.219   0.224   0.234   0.245   0.253   0.260   0.264   0.278
  0.280   0.290   0.305   0.325   0.337   0.351   0.363   0.364
  0.380   0.387   0.398   0.417   0.436   0.443   0.467   0.479
  0.486   0.504   0.522   0.539   0.543   0.552   0.558   0.573
  0.586   0.607   0.616   0.639   0.663   0.676   0.691   0.727
  0.774   0.776   0.798   0.827   0.849   0.862   0.887   0.893
  0.916   0.933   0.954   0.963   0.966   0.980   0.988   1.002
  1.014   1.027   1.041   1.049   1.053   1.060   1.075   1.096
  1.110   1.141   1.157   1.167   1.199   1.224   1.242   1.257
  1.274   1.316   1.337   1.347   1.347   1.362   1.385   1.407
  1.424   1.440   1.446   1.454   1.472   1.486   1.489   1.509
  1.531   1.538   1.572   1.589   1.600   1.621   1.625   1.643
  1.675   1.722   1.754   1.773   1.784   1.806   1.832   1.867
  1.868   1.907   1.932   1.938   1.970   1.976   2.026   2.063
  2.101   2.158   2.294   2.318   2.339   2.341   2.368   2.405
  2.420   2.442   2.451   2.469   2.508   2.591   2.599   2.600
  2.630   2.646   2.657   2.687   2.691   2.704   2.727   2.763
  2.768   2.797   2.819   2.867   2.903   2.937   2.949   2.965
  2.981   2.994   3.005   3.030   3.045   3.089   3.141   3.154
  3.181   3.191   3.198   3.268   3.274   3.318   3.369   3.497
  3.551   3.593   3.644   3.699   3.719   3.748   3.788   3.845
  3.860   3.879   3.905   4.005   4.053   4.118   4.695   4.833
  4.839   4.864   4.908   4.924   4.948   4.985   5.085   5.136
  5.233   5.283   5.365   5.486   5.522   5.549   5.610   5.692
 23.493  23.582  23.585  23.655  23.684  23.689  49.624  49.686
 49.759  49.785  49.802  49.836
 --------------------------------------------------------------

          Ground-State Mulliken Net Atomic Charges

     Atom                 Charge (a.u.)
  ----------------------------------------
      1 O                     0.005921
      2 C                     0.127869
      3 O                    -0.176202
      4 C                     0.301625
      5 O                     0.012993
      6 C                    -0.159418
      7 O                    -0.103177
      8 C                    -0.060825
      9 C                    -0.032553
     10 C                    -0.372450
     11 O                    -0.271260
     12 O                    -0.162130
     13 H                     0.203831
     14 H                     0.181967
     15 H                     0.210091
     16 H                     0.289794
     17 H                     0.307351
     18 H                     0.336213
     19 H                     0.360357
  ----------------------------------------
  Sum of atomic charges =     1.000000

 -----------------------------------------------------------------
                    Cartesian Multipole Moments
 -----------------------------------------------------------------
    Charge (ESU x 10^10)
                 4.8032
    Dipole Moment (Debye)
         X      -2.6852      Y       3.7597      Z       0.5346
       Tot       4.6510
    Quadrupole Moments (Debye-Ang)
        XX     -25.8501     XY      -2.9830     YY     -71.8553
        XZ      -4.1978     YZ      -0.0964     ZZ     -61.0078
    Octopole Moments (Debye-Ang^2)
       XXX       6.9347    XXY      42.8103    XYY      17.7985
       YYY      -2.6086    XXZ      20.1012    XYZ      -6.2408
       YYZ       7.3303    XZZ     -10.4403    YZZ       1.1848
       ZZZ      -1.6558
    Hexadecapole Moments (Debye-Ang^3)
      XXXX   -1098.9454   XXXY     -11.7643   XXYY    -366.7593
      XYYY     -18.8970   YYYY    -649.9823   XXXZ     -45.5937
      XXYZ      18.2027   XYYZ      15.7790   YYYZ       0.2019
      XXZZ    -299.4942   XYZZ      -6.8865   YYZZ    -128.6499
      XZZZ     -18.0768   YZZZ       1.1705   ZZZZ    -151.8784
 -----------------------------------------------------------------
 Calculating MO derivatives via CPSCF
   1         3          57      0.278892    0.054789
   2         3          57      0.044023    0.014399
   3         3          57      0.004770    0.001565
   4        15          45      0.000271    0.000082
   5        58           2      0.000006    0.000004
   6        60           0      0.000000    0.000000    Roots Converged
 Calculating analytic Hessian of the SCF energy
 Polarizability Matrix (a.u.)
            1           2           3
    1-204.0303383  12.5552143   4.2645128
    2  12.5552143 -96.1547003   1.4385512
    3   4.2645128   1.4385512 -62.7473962

 Direct stationary perturbation theory relativistic correction:

 rels  =       0.236688590780
 relv  =      -1.138706072294
 rel2e =       0.510284867615
 E_rel =      -0.391732613899

 Hessian of the SCF Energy
            1           2           3           4           5           6
    1   0.4344563  -0.0064137  -0.1595233  -0.2186162   0.0676061   0.0919231
    2  -0.0064137   0.3127537   0.0516025   0.0515816  -0.1362143  -0.0447767
    3  -0.1595233   0.0516025   0.1337713   0.0865007  -0.0505328  -0.0780003
    4  -0.2186162   0.0515816   0.0865007   0.7851466   0.2358395  -0.2493757
    5   0.0676061  -0.1362143  -0.0505328   0.2358395   0.5992195  -0.0475177
    6   0.0919231  -0.0447767  -0.0780003  -0.2493757  -0.0475177   0.2545147
    7  -0.0748418  -0.0329564   0.0337762  -0.4542839  -0.2843533   0.1392326
    8  -0.0065361   0.0262830   0.0070062  -0.3001060  -0.3174723   0.0983382
    9   0.0373920   0.0187614  -0.0065611   0.1382650   0.0923874  -0.1048104
   10  -0.0348610   0.0378572   0.0278007  -0.0661135  -0.0133736  -0.0095427
   11   0.0252227  -0.0219597  -0.0173422   0.0127214  -0.1262640  -0.0063070
   12   0.0269701  -0.0202645  -0.0005491  -0.0069277   0.0054370  -0.0786309
   13   0.0132048  -0.0020761  -0.0082685  -0.0088904   0.0227080   0.0210520
   14   0.0054106  -0.0094655  -0.0034828   0.0295206  -0.0194807  -0.0174878
   15  -0.0072782   0.0015383  -0.0012114   0.0194372  -0.0175763   0.0221405
   16   0.0004945  -0.0278708  -0.0040946   0.0160578  -0.0157942   0.0023831
   17   0.0076799  -0.0402445  -0.0044961  -0.0292494  -0.0087140   0.0072678
   18  -0.0033233   0.0044070  -0.0032980   0.0051388   0.0013479   0.0243477
   19   0.0012822   0.0081797   0.0003295  -0.0114640   0.0039591   0.0043966
   20  -0.0044641  -0.0058984  -0.0000247   0.0021943   0.0024943   0.0010890
   21   0.0002326  -0.0028584   0.0023264   0.0021641  -0.0011076  -0.0056697
   22  -0.0735709  -0.0150853   0.0142076  -0.0437737  -0.0131467   0.0083171
   23  -0.0279158  -0.1202379  -0.0000125  -0.0224759   0.0165515   0.0187405
   24   0.0093418  -0.0080062  -0.0580826   0.0103221   0.0148854  -0.0246090
   25  -0.0298573  -0.0113428  -0.0134025  -0.0030295   0.0014037  -0.0017862
   26  -0.0382155  -0.0053800  -0.0121057   0.0059025  -0.0043706  -0.0064149
   27   0.0139602  -0.0011931  -0.0004556  -0.0060709   0.0077928   0.0078394
   28   0.0006492   0.0023835  -0.0005819  -0.0008125  -0.0007378  -0.0002293
   29   0.0098836   0.0027984   0.0014812  -0.0036488   0.0016859   0.0017833
   30  -0.0089076   0.0000303   0.0015971   0.0022159  -0.0052486  -0.0033073
   31  -0.0061003  -0.0012628   0.0002164   0.0029317  -0.0000489  -0.0024987
   32  -0.0025369  -0.0007595  -0.0003284   0.0010287   0.0001350  -0.0005872
   33   0.0008422  -0.0011780  -0.0002002  -0.0000341   0.0027972   0.0001229
   34   0.0001728   0.0025531   0.0007124   0.0013678   0.0018683   0.0002162
   35  -0.0016866   0.0038066   0.0003065  -0.0001094  -0.0023025  -0.0007158
   36  -0.0017263  -0.0016235   0.0016508   0.0015602  -0.0013206  -0.0015052
   37   0.0028649   0.0024393   0.0005413  -0.0002692   0.0000311   0.0007502
   38   0.0005141  -0.0000727  -0.0007309  -0.0002733   0.0004740  -0.0000606
   39  -0.0009636   0.0004459   0.0029247   0.0005480  -0.0012897  -0.0010189
   40  -0.0000896   0.0005571   0.0001849   0.0001602  -0.0005501   0.0000466
   41  -0.0007093   0.0002157  -0.0001454   0.0004513  -0.0006765   0.0005726
   42   0.0000378  -0.0001220  -0.0001640   0.0000850   0.0002233   0.0000301
   43   0.0003604  -0.0004121  -0.0009278   0.0000165   0.0003665   0.0001778
   44   0.0000310  -0.0005015  -0.0005851   0.0002494   0.0001523   0.0002501
   45   0.0000520   0.0000237   0.0000906   0.0001640   0.0001642   0.0002037
   46  -0.0007568   0.0001997   0.0000843   0.0002045  -0.0011605  -0.0002036
   47   0.0002194   0.0009404   0.0001591  -0.0001386  -0.0008553   0.0002139
   48  -0.0010325   0.0005989   0.0000268   0.0001617  -0.0008869  -0.0002279
   49  -0.0004669  -0.0001504   0.0004880  -0.0000203  -0.0012657  -0.0008003
   50  -0.0005371  -0.0005401  -0.0006018   0.0001734   0.0015295   0.0000358
   51  -0.0010052   0.0017059   0.0003483   0.0006753  -0.0017281  -0.0001161
   52  -0.0141040  -0.0058687   0.0202422   0.0015574  -0.0030757   0.0024147
   53  -0.0210592  -0.0051649   0.0271159   0.0041097  -0.0045681   0.0003060
   54   0.0024933   0.0014175   0.0020467  -0.0004847   0.0000801   0.0007541
   55  -0.0002202  -0.0023121   0.0017145  -0.0001694  -0.0002756  -0.0064735
   56  -0.0064930  -0.0003588   0.0027169   0.0122291  -0.0013237  -0.0047295
   57   0.0005150  -0.0005091   0.0037396  -0.0043449   0.0020929  -0.0120575
            7           8           9          10          11          12
    1  -0.0748418  -0.0065361   0.0373920  -0.0348610   0.0252227   0.0269701
    2  -0.0329564   0.0262830   0.0187614   0.0378572  -0.0219597  -0.0202645
    3   0.0337762   0.0070062  -0.0065611   0.0278007  -0.0173422  -0.0005491
    4  -0.4542839  -0.3001060   0.1382650  -0.0661135   0.0127214  -0.0069277
    5  -0.2843533  -0.3174723   0.0923874  -0.0133736  -0.1262640   0.0054370
    6   0.1392326   0.0983382  -0.1048104  -0.0095427  -0.0063070  -0.0786309
    7   0.5393447   0.3549298  -0.1831636  -0.0163713  -0.0421635   0.0112274
    8   0.3549298   0.3488715  -0.1164708  -0.0422480  -0.0590862   0.0087863
    9  -0.1831636  -0.1164708   0.0928175   0.0109198   0.0082288   0.0171160
   10  -0.0163713  -0.0422480   0.0109198   0.6771317  -0.1445672  -0.2627041
   11  -0.0421635  -0.0590862   0.0082288  -0.1445672   0.5675622   0.1032700
   12   0.0112274   0.0087863   0.0171160  -0.2627041   0.1032700   0.2464520
   13   0.0045144  -0.0099337  -0.0051478  -0.3711872   0.1962348   0.1648263
   14   0.0057995   0.0054570  -0.0014292   0.1542728  -0.2585541  -0.0875734
   15  -0.0026392   0.0059959  -0.0029219   0.1605442  -0.1058122  -0.1253449
   16  -0.0004808   0.0082449  -0.0006467  -0.1006832  -0.0164877   0.0084672
   17   0.0020171  -0.0075689  -0.0004071   0.0391719  -0.0898600  -0.0141468
   18  -0.0026257  -0.0029829  -0.0043029   0.0101617   0.0055332  -0.0808209
   19  -0.0002518  -0.0051226  -0.0002373  -0.0203865  -0.0489418   0.0136618
   20  -0.0041874  -0.0027001   0.0008513  -0.0623725  -0.0400403   0.0240519
   21   0.0007704   0.0020075   0.0011401   0.0133517   0.0193205   0.0127260
   22   0.0055560  -0.0000513   0.0008586  -0.0206936   0.0269190   0.0207488
   23   0.0133747   0.0008555  -0.0081975   0.0115179   0.0079689  -0.0096315
   24   0.0042386  -0.0028632   0.0079849   0.0226871  -0.0113767   0.0162161
   25   0.0007793   0.0000339   0.0004561   0.0071576  -0.0044200  -0.0040278
   26  -0.0032638  -0.0009287   0.0027992   0.0032102  -0.0015426  -0.0025907
   27   0.0029012  -0.0004771  -0.0028663   0.0126106  -0.0090170  -0.0037224
   28   0.0005496   0.0005015   0.0000983  -0.0017065   0.0003307  -0.0002754
   29   0.0017078   0.0001229  -0.0007953   0.0005321   0.0009293  -0.0001103
   30  -0.0010602   0.0010066   0.0011156  -0.0071630   0.0035138   0.0039218
   31  -0.0015939  -0.0008249   0.0009820   0.0029209  -0.0002853  -0.0006275
   32  -0.0005637  -0.0002125   0.0002712   0.0012999  -0.0009936  -0.0004373
   33  -0.0001585  -0.0010118  -0.0000227   0.0061155  -0.0021090  -0.0030940
   34  -0.0009502  -0.0008312   0.0000014  -0.0000815   0.0002442   0.0019731
   35   0.0000045   0.0011362   0.0002957  -0.0053823   0.0001466  -0.0000658
   36  -0.0002629   0.0000886   0.0003142  -0.0013919   0.0027358   0.0021077
   37  -0.0003107   0.0000053  -0.0000372  -0.0010718  -0.0000816   0.0005590
   38   0.0000324  -0.0001383   0.0000517  -0.0001302  -0.0000689  -0.0003425
   39  -0.0006004   0.0001845   0.0003910  -0.0033111   0.0013225  -0.0005127
   40  -0.0000918   0.0001920   0.0000182  -0.0014046   0.0002533   0.0004088
   41  -0.0001996   0.0002555  -0.0001162  -0.0022379  -0.0002195   0.0003589
   42  -0.0000014  -0.0000418  -0.0000232   0.0005537  -0.0001831  -0.0002074
   43   0.0001397  -0.0000695  -0.0001173   0.0009396  -0.0003280   0.0000877
   44   0.0000456  -0.0000379  -0.0001393   0.0003088  -0.0002972  -0.0002091
   45  -0.0000369  -0.0000783  -0.0000602   0.0004853  -0.0001052  -0.0007622
   46   0.0000547   0.0003850   0.0000020  -0.0019724   0.0007852   0.0008279
   47   0.0000240   0.0003275  -0.0000268  -0.0025740   0.0006778   0.0010453
   48  -0.0001574   0.0002427   0.0001571  -0.0019826   0.0005752   0.0009104
   49   0.0003974   0.0004160   0.0000727  -0.0009420   0.0014910   0.0010529
   50  -0.0001158  -0.0005337   0.0000271   0.0032938  -0.0014499  -0.0009803
   51  -0.0002379   0.0005850   0.0000625  -0.0047404   0.0014791  -0.0001295
   52  -0.0020269   0.0002854  -0.0001546  -0.0016339   0.0008756  -0.0005617
   53  -0.0036449   0.0001362   0.0003768   0.0022196  -0.0037762   0.0007611
   54  -0.0004947  -0.0001792  -0.0002826  -0.0003527   0.0002488  -0.0013583
   55  -0.0001326   0.0007296   0.0004384  -0.0490409  -0.0078029   0.0243133
   56  -0.0064871   0.0052334   0.0035317   0.0192014   0.0268273  -0.0073583
   57  -0.0007074  -0.0001363   0.0007524   0.0259581   0.0060244  -0.0043175
           13          14          15          16          17          18
    1   0.0132048   0.0054106  -0.0072782   0.0004945   0.0076799  -0.0033233
    2  -0.0020761  -0.0094655   0.0015383  -0.0278708  -0.0402445   0.0044070
    3  -0.0082685  -0.0034828  -0.0012114  -0.0040946  -0.0044961  -0.0032980
    4  -0.0088904   0.0295206   0.0194372   0.0160578  -0.0292494   0.0051388
    5   0.0227080  -0.0194807  -0.0175763  -0.0157942  -0.0087140   0.0013479
    6   0.0210520  -0.0174878   0.0221405   0.0023831   0.0072678   0.0243477
    7   0.0045144   0.0057995  -0.0026392  -0.0004808   0.0020171  -0.0026257
    8  -0.0099337   0.0054570   0.0059959   0.0082449  -0.0075689  -0.0029829
    9  -0.0051478  -0.0014292  -0.0029219  -0.0006467  -0.0004071  -0.0043029
   10  -0.3711872   0.1542728   0.1605442  -0.1006832   0.0391719   0.0101617
   11   0.1962348  -0.2585541  -0.1058122  -0.0164877  -0.0898600   0.0055332
   12   0.1648263  -0.0875734  -0.1253449   0.0084672  -0.0141468  -0.0808209
   13   0.6255631  -0.0419929  -0.2611636  -0.0376753   0.0159105   0.0150714
   14  -0.0419929   0.4552977   0.0530155   0.0088498   0.0257304  -0.0008172
   15  -0.2611636   0.0530155   0.1735944   0.0140016  -0.0047348  -0.0132920
   16  -0.0376753   0.0088498   0.0140016   0.3701487   0.0957766  -0.0718108
   17   0.0159105   0.0257304  -0.0047348   0.0957766   0.9531422  -0.0107573
   18   0.0150714  -0.0008172  -0.0132920  -0.0718108  -0.0107573   0.2072074
   19   0.0095772  -0.0013517  -0.0035900  -0.1172783  -0.1621622   0.0240335
   20   0.0054883  -0.0041808  -0.0028522  -0.1357497  -0.7212417   0.0343553
   21  -0.0029953  -0.0001615   0.0027004   0.0245134   0.0464830  -0.0582910
   22  -0.0077333  -0.0084311   0.0048704  -0.1115753   0.0082930   0.0081728
   23  -0.0086443  -0.0044760   0.0038866   0.0535156  -0.1138258  -0.0220483
   24   0.0036192   0.0021771   0.0027101   0.0186391  -0.0155694  -0.0891016
   25  -0.0032764   0.0029072   0.0012716  -0.0212342   0.0196824   0.0037559
   26  -0.0005471   0.0010954  -0.0001962   0.0210215  -0.0078183   0.0163549
   27  -0.0046452   0.0037312   0.0014113  -0.0009982   0.0112700   0.0174034
   28   0.0013268  -0.0001631  -0.0002737  -0.0021366   0.0003430  -0.0001941
   29   0.0001364  -0.0003869   0.0004298  -0.0013676   0.0039878   0.0004728
   30   0.0049827  -0.0023453  -0.0025405   0.0066363   0.0015297  -0.0032206
   31  -0.0018614   0.0006158   0.0009782   0.0004349  -0.0034623   0.0000251
   32  -0.0009455   0.0006226   0.0002513  -0.0009846  -0.0030802  -0.0000881
   33  -0.0040164   0.0017892   0.0021071  -0.0043000  -0.0030370   0.0015206
   34  -0.0012067  -0.0003358   0.0004345  -0.0017578  -0.0042582  -0.0058159
   35   0.0033099  -0.0005007  -0.0010124   0.0014130   0.0048446   0.0007927
   36   0.0003350  -0.0010106  -0.0008053  -0.0015233  -0.0040102  -0.0053270
   37   0.0003970  -0.0002328  -0.0001926   0.0019838  -0.0002475  -0.0008714
   38  -0.0000437   0.0000412   0.0000556  -0.0003153   0.0007314   0.0002400
   39   0.0009762  -0.0005028  -0.0003571   0.0010095  -0.0021320  -0.0030387
   40   0.0008039  -0.0002979  -0.0004222   0.0002033   0.0000368  -0.0008314
   41   0.0009147  -0.0002677  -0.0006996   0.0012469   0.0007384  -0.0006548
   42  -0.0003267   0.0002194   0.0001331  -0.0008918  -0.0012181   0.0005744
   43  -0.0003885   0.0001719   0.0000797  -0.0005606  -0.0003818   0.0006321
   44  -0.0002512   0.0001326   0.0000144  -0.0000448  -0.0000580   0.0000246
   45  -0.0004878   0.0001990   0.0002709  -0.0006076  -0.0005593   0.0000071
   46   0.0013030  -0.0005624  -0.0006511   0.0012875   0.0005587  -0.0005099
   47   0.0015220  -0.0006995  -0.0007826   0.0018203   0.0020186  -0.0005563
   48   0.0012038  -0.0005309  -0.0005921   0.0015036   0.0010645  -0.0004816
   49   0.0011107  -0.0006088  -0.0006005   0.0006871  -0.0002841  -0.0009822
   50  -0.0016634   0.0009364   0.0004416  -0.0009320  -0.0002419   0.0020735
   51   0.0021620  -0.0008028  -0.0004093   0.0015952   0.0020187  -0.0001186
   52  -0.0007600   0.0000278   0.0000303  -0.0051513   0.0040018   0.0159081
   53   0.0016084   0.0011979  -0.0001534   0.0059377   0.0026241  -0.0254574
   54  -0.0002443  -0.0001011   0.0000255   0.0015666  -0.0024844  -0.0029144
   55  -0.2248215  -0.1535995   0.0751635   0.0072359   0.0065737   0.0040653
   56  -0.1817350  -0.1924994   0.0681906   0.0017205  -0.0011642  -0.0022396
   57   0.0730670   0.0551140  -0.0576187   0.0045576  -0.0060813   0.0131467
           19          20          21          22          23          24
    1   0.0012822  -0.0044641   0.0002326  -0.0735709  -0.0279158   0.0093418
    2   0.0081797  -0.0058984  -0.0028584  -0.0150853  -0.1202379  -0.0080062
    3   0.0003295  -0.0000247   0.0023264   0.0142076  -0.0000125  -0.0580826
    4  -0.0114640   0.0021943   0.0021641  -0.0437737  -0.0224759   0.0103221
    5   0.0039591   0.0024943  -0.0011076  -0.0131467   0.0165515   0.0148854
    6   0.0043966   0.0010890  -0.0056697   0.0083171   0.0187405  -0.0246090
    7  -0.0002518  -0.0041874   0.0007704   0.0055560   0.0133747   0.0042386
    8  -0.0051226  -0.0027001   0.0020075  -0.0000513   0.0008555  -0.0028632
    9  -0.0002373   0.0008513   0.0011401   0.0008586  -0.0081975   0.0079849
   10  -0.0203865  -0.0623725   0.0133517  -0.0206936   0.0115179   0.0226871
   11  -0.0489418  -0.0400403   0.0193205   0.0269190   0.0079689  -0.0113767
   12   0.0136618   0.0240519   0.0127260   0.0207488  -0.0096315   0.0162161
   13   0.0095772   0.0054883  -0.0029953  -0.0077333  -0.0086443   0.0036192
   14  -0.0013517  -0.0041808  -0.0001615  -0.0084311  -0.0044760   0.0021771
   15  -0.0035900  -0.0028522   0.0027004   0.0048704   0.0038866   0.0027101
   16  -0.1172783  -0.1357497   0.0245134  -0.1115753   0.0535156   0.0186391
   17  -0.1621622  -0.7212417   0.0464830   0.0082930  -0.1138258  -0.0155694
   18   0.0240335   0.0343553  -0.0582910   0.0081728  -0.0220483  -0.0891016
   19   0.1169282   0.2015480  -0.0342923   0.0230854   0.0054052  -0.0021385
   20   0.2015480   0.8133870  -0.0599529   0.0040234  -0.0391225   0.0014330
   21  -0.0342923  -0.0599529   0.0321358  -0.0003316  -0.0050453   0.0155789
   22   0.0230854   0.0040234  -0.0003316   0.4329336  -0.0458542  -0.0686011
   23   0.0054052  -0.0391225  -0.0050453  -0.0458542   0.3887700   0.0145366
   24  -0.0021385   0.0014330   0.0155789  -0.0686011   0.0145366   0.5646424
   25   0.0012904  -0.0057492  -0.0013519  -0.1037259  -0.0079172  -0.0411612
   26  -0.0013588   0.0016677  -0.0017690   0.0164600  -0.0613445   0.0149154
   27   0.0009786  -0.0048601  -0.0035484  -0.0368025  -0.0084030  -0.1220003
   28   0.0002701   0.0003416   0.0002223  -0.0204071  -0.0121457   0.0019138
   29  -0.0009260  -0.0020465  -0.0011104  -0.0017274   0.0044803  -0.0049892
   30  -0.0038584  -0.0005970   0.0001788  -0.0130973  -0.0089727   0.0001465
   31   0.0001021   0.0015942  -0.0002256  -0.0011285  -0.0025781   0.0024105
   32   0.0016026   0.0018243   0.0003317  -0.0034164  -0.0021372   0.0007817
   33   0.0019452   0.0019045  -0.0000958  -0.0000746   0.0008331   0.0008885
   34   0.0000734   0.0020374   0.0006311  -0.0241606   0.0416307  -0.0005459
   35  -0.0002996  -0.0018127   0.0000164   0.0197416  -0.0252611   0.0050191
   36   0.0000041   0.0022551   0.0011857  -0.0129112   0.0262493   0.0060019
   37  -0.0003443  -0.0004269  -0.0000283   0.0051964  -0.0012830  -0.0283977
   38  -0.0000545  -0.0003862   0.0001416  -0.0029125   0.0001468   0.0059260
   39  -0.0002382   0.0008414   0.0009566   0.0029155   0.0037292  -0.0187417
   40  -0.0020090   0.0002479   0.0000330   0.0009329   0.0002269  -0.0000516
   41   0.0006593  -0.0003216   0.0006020   0.0005788  -0.0004977   0.0000592
   42   0.0009304   0.0006914  -0.0000396  -0.0001919  -0.0001559   0.0002021
   43   0.0003090   0.0001086  -0.0002091   0.0002397  -0.0000322   0.0018151
   44  -0.0001551   0.0001375   0.0002775   0.0003965   0.0005445   0.0007619
   45   0.0004992   0.0002710   0.0002833  -0.0005060  -0.0000081   0.0005648
   46  -0.0004147  -0.0003841   0.0001723  -0.0003914  -0.0007806   0.0001937
   47  -0.0010871  -0.0011623   0.0000276   0.0013228  -0.0002867  -0.0000838
   48  -0.0006710  -0.0006904   0.0000062   0.0005662  -0.0009582   0.0009241
   49  -0.0000456   0.0000587   0.0003247  -0.0014439   0.0014958   0.0010341
   50   0.0004710   0.0004840  -0.0003409   0.0014874  -0.0070093  -0.0018536
   51  -0.0007523  -0.0016597   0.0000542   0.0026855  -0.0022318   0.0012589
   52   0.0000961  -0.0011770  -0.0018140  -0.0575666   0.0025764   0.0657339
   53  -0.0001208   0.0001631   0.0028731   0.0089771  -0.0472779  -0.0156356
   54   0.0001486   0.0009486   0.0006144   0.0699239  -0.0040261  -0.3006430
   55  -0.0008198  -0.0031313  -0.0011674  -0.0017732  -0.0001163  -0.0010531
   56  -0.0002448  -0.0012447   0.0002650   0.0024255   0.0021590  -0.0001177
   57  -0.0011498   0.0019445  -0.0022423  -0.0007501   0.0017155  -0.0039408
           25          26          27          28          29          30
    1  -0.0298573  -0.0382155   0.0139602   0.0006492   0.0098836  -0.0089076
    2  -0.0113428  -0.0053800  -0.0011931   0.0023835   0.0027984   0.0000303
    3  -0.0134025  -0.0121057  -0.0004556  -0.0005819   0.0014812   0.0015971
    4  -0.0030295   0.0059025  -0.0060709  -0.0008125  -0.0036488   0.0022159
    5   0.0014037  -0.0043706   0.0077928  -0.0007378   0.0016859  -0.0052486
    6  -0.0017862  -0.0064149   0.0078394  -0.0002293   0.0017833  -0.0033073
    7   0.0007793  -0.0032638   0.0029012   0.0005496   0.0017078  -0.0010602
    8   0.0000339  -0.0009287  -0.0004771   0.0005015   0.0001229   0.0010066
    9   0.0004561   0.0027992  -0.0028663   0.0000983  -0.0007953   0.0011156
   10   0.0071576   0.0032102   0.0126106  -0.0017065   0.0005321  -0.0071630
   11  -0.0044200  -0.0015426  -0.0090170   0.0003307   0.0009293   0.0035138
   12  -0.0040278  -0.0025907  -0.0037224  -0.0002754  -0.0001103   0.0039218
   13  -0.0032764  -0.0005471  -0.0046452   0.0013268   0.0001364   0.0049827
   14   0.0029072   0.0010954   0.0037312  -0.0001631  -0.0003869  -0.0023453
   15   0.0012716  -0.0001962   0.0014113  -0.0002737   0.0004298  -0.0025405
   16  -0.0212342   0.0210215  -0.0009982  -0.0021366  -0.0013676   0.0066363
   17   0.0196824  -0.0078183   0.0112700   0.0003430   0.0039878   0.0015297
   18   0.0037559   0.0163549   0.0174034  -0.0001941   0.0004728  -0.0032206
   19   0.0012904  -0.0013588   0.0009786   0.0002701  -0.0009260  -0.0038584
   20  -0.0057492   0.0016677  -0.0048601   0.0003416  -0.0020465  -0.0005970
   21  -0.0013519  -0.0017690  -0.0035484   0.0002223  -0.0011104   0.0001788
   22  -0.1037259   0.0164600  -0.0368025  -0.0204071  -0.0017274  -0.0130973
   23  -0.0079172  -0.0613445  -0.0084030  -0.0121457   0.0044803  -0.0089727
   24  -0.0411612   0.0149154  -0.1220003   0.0019138  -0.0049892   0.0001465
   25   0.4871068  -0.0118073  -0.0215053  -0.1150976  -0.0281123   0.0219240
   26  -0.0118073   0.4622667   0.0100685  -0.0515401  -0.1043847   0.0152604
   27  -0.0215053   0.0100685   0.5469083   0.0271848   0.0177868  -0.0766658
   28  -0.1150976  -0.0515401   0.0271848   0.4568578  -0.0401283  -0.0427383
   29  -0.0281123  -0.1043847   0.0177868  -0.0401283   0.5541490   0.0250275
   30   0.0219240   0.0152604  -0.0766658  -0.0427383   0.0250275   0.5506293
   31  -0.0468918   0.0035595  -0.0284003  -0.1605313   0.0444438  -0.0795554
   32  -0.0212549   0.0026028  -0.0140599   0.0135096  -0.0969435   0.0341820
   33  -0.0078878  -0.0050671  -0.0015330  -0.0530780   0.0497896  -0.1213114
   34  -0.0989144   0.0674849   0.0018518   0.0079853  -0.0164185  -0.0061275
   35   0.0286138  -0.2071469  -0.0479175   0.0084063  -0.0551927  -0.0087913
   36  -0.0101451  -0.0259108  -0.0826955  -0.0029669   0.0040937   0.0011442
   37  -0.0693117   0.0000135   0.0568223  -0.0081120  -0.0037856   0.0261979
   38   0.0036996  -0.0424266  -0.0050438  -0.0091151  -0.0003925   0.0211886
   39   0.0601401  -0.0063104  -0.2546153   0.0019024   0.0010444  -0.0093076
   40   0.0117997  -0.0181137  -0.0079589  -0.0700297   0.0580432   0.0232582
   41   0.0056967  -0.0160582  -0.0075163   0.0611095  -0.2619969  -0.0644922
   42  -0.0000635   0.0057204  -0.0004607   0.0211688  -0.0673478  -0.0718673
   43  -0.0102011   0.0009236   0.0246296  -0.0714699   0.0009520   0.0747899
   44  -0.0097875  -0.0015765   0.0205308   0.0052233  -0.0534434  -0.0128482
   45   0.0033811  -0.0013553  -0.0049116   0.0718843  -0.0105399  -0.2709737
   46  -0.0038071   0.0023656  -0.0033660  -0.0217992  -0.0167893   0.0041078
   47   0.0027452  -0.0015984   0.0014521   0.0184911   0.0076234   0.0000857
   48  -0.0028825   0.0024074  -0.0030972  -0.0239278  -0.0153007  -0.0019092
   49  -0.0099498   0.0043484  -0.0038262   0.0030812  -0.0032658   0.0008531
   50   0.0371334  -0.0148443   0.0213172   0.0032421  -0.0017320   0.0030615
   51   0.0110806  -0.0041459   0.0045120  -0.0009738  -0.0017335   0.0015310
   52   0.0063650  -0.0011088  -0.0289560   0.0017469   0.0006048  -0.0012996
   53  -0.0017989   0.0018944   0.0038968   0.0000719   0.0005529  -0.0010057
   54   0.0021313  -0.0016293  -0.0211218   0.0008143   0.0001952   0.0007352
   55   0.0007981   0.0006654   0.0015903  -0.0003645  -0.0001341  -0.0011585
   56   0.0002742  -0.0001067   0.0006417  -0.0001242   0.0001892  -0.0005852
   57   0.0000729  -0.0000307  -0.0003803   0.0000502  -0.0001771   0.0001040
           31          32          33          34          35          36
    1  -0.0061003  -0.0025369   0.0008422   0.0001728  -0.0016866  -0.0017263
    2  -0.0012628  -0.0007595  -0.0011780   0.0025531   0.0038066  -0.0016235
    3   0.0002164  -0.0003284  -0.0002002   0.0007124   0.0003065   0.0016508
    4   0.0029317   0.0010287  -0.0000341   0.0013678  -0.0001094   0.0015602
    5  -0.0000489   0.0001350   0.0027972   0.0018683  -0.0023025  -0.0013206
    6  -0.0024987  -0.0005872   0.0001229   0.0002162  -0.0007158  -0.0015052
    7  -0.0015939  -0.0005637  -0.0001585  -0.0009502   0.0000045  -0.0002629
    8  -0.0008249  -0.0002125  -0.0010118  -0.0008312   0.0011362   0.0000886
    9   0.0009820   0.0002712  -0.0000227   0.0000014   0.0002957   0.0003142
   10   0.0029209   0.0012999   0.0061155  -0.0000815  -0.0053823  -0.0013919
   11  -0.0002853  -0.0009936  -0.0021090   0.0002442   0.0001466   0.0027358
   12  -0.0006275  -0.0004373  -0.0030940   0.0019731  -0.0000658   0.0021077
   13  -0.0018614  -0.0009455  -0.0040164  -0.0012067   0.0033099   0.0003350
   14   0.0006158   0.0006226   0.0017892  -0.0003358  -0.0005007  -0.0010106
   15   0.0009782   0.0002513   0.0021071   0.0004345  -0.0010124  -0.0008053
   16   0.0004349  -0.0009846  -0.0043000  -0.0017578   0.0014130  -0.0015233
   17  -0.0034623  -0.0030802  -0.0030370  -0.0042582   0.0048446  -0.0040102
   18   0.0000251  -0.0000881   0.0015206  -0.0058159   0.0007927  -0.0053270
   19   0.0001021   0.0016026   0.0019452   0.0000734  -0.0002996   0.0000041
   20   0.0015942   0.0018243   0.0019045   0.0020374  -0.0018127   0.0022551
   21  -0.0002256   0.0003317  -0.0000958   0.0006311   0.0000164   0.0011857
   22  -0.0011285  -0.0034164  -0.0000746  -0.0241606   0.0197416  -0.0129112
   23  -0.0025781  -0.0021372   0.0008331   0.0416307  -0.0252611   0.0262493
   24   0.0024105   0.0007817   0.0008885  -0.0005459   0.0050191   0.0060019
   25  -0.0468918  -0.0212549  -0.0078878  -0.0989144   0.0286138  -0.0101451
   26   0.0035595   0.0026028  -0.0050671   0.0674849  -0.2071469  -0.0259108
   27  -0.0284003  -0.0140599  -0.0015330   0.0018518  -0.0479175  -0.0826955
   28  -0.1605313   0.0135096  -0.0530780   0.0079853   0.0084063  -0.0029669
   29   0.0444438  -0.0969435   0.0497896  -0.0164185  -0.0551927   0.0040937
   30  -0.0795554   0.0341820  -0.1213114  -0.0061275  -0.0087913   0.0011442
   31   0.5653707   0.1973202   0.0812739   0.0004069   0.0009448  -0.0009327
   32   0.1973202   0.2983271  -0.1082296  -0.0059314   0.0039643  -0.0022265
   33   0.0812739  -0.1082296   0.1641682  -0.0003534   0.0008951   0.0023418
   34   0.0004069  -0.0059314  -0.0003534   0.4746260  -0.1382747   0.2193749
   35   0.0009448   0.0039643   0.0008951  -0.1382747   0.3433307   0.0303780
   36  -0.0009327  -0.0022265   0.0023418   0.2193749   0.0303780   0.2166338
   37   0.0027599   0.0011691  -0.0004729  -0.0030250   0.0116933   0.0138042
   38   0.0020380   0.0007989  -0.0004433   0.0166788  -0.0212386  -0.0360455
   39  -0.0008053  -0.0005432   0.0015024   0.0072920  -0.0133816  -0.0027321
   40  -0.0173591   0.0294873  -0.0046266  -0.0036232  -0.0077299   0.0009609
   41   0.0106785  -0.0059073   0.0055823  -0.0036731  -0.0021507   0.0008518
   42  -0.0136132   0.0249923   0.0030780   0.0002470   0.0006156   0.0016666
   43   0.0000130   0.0047775  -0.0363187   0.0014506   0.0021322  -0.0020257
   44   0.0004970   0.0018207   0.0141431   0.0009528   0.0032953  -0.0006462
   45  -0.0100829   0.0055471  -0.0233903  -0.0009626   0.0001275   0.0017768
   46  -0.3380651  -0.2164330   0.0197489   0.0009819   0.0014741   0.0004340
   47  -0.2541799  -0.2012489   0.0431842  -0.0018695  -0.0001174  -0.0009093
   48   0.0502588   0.0601540  -0.0245321   0.0001010  -0.0002511   0.0000031
   49  -0.0019667   0.0016018  -0.0002150  -0.3552450   0.0776885  -0.2048548
   50   0.0009107   0.0014761  -0.0005014   0.0389364  -0.0451905   0.0069429
   51   0.0007118  -0.0001121  -0.0014957  -0.2205855   0.0342221  -0.1438845
   52   0.0000858   0.0000778   0.0007622   0.0016243  -0.0012461   0.0026637
   53  -0.0000255  -0.0002883   0.0002294  -0.0007935   0.0009664   0.0000855
   54   0.0002614   0.0001516   0.0003147   0.0015519  -0.0008193   0.0022273
   55   0.0004724   0.0001918   0.0008482   0.0002752  -0.0006932  -0.0003963
   56   0.0000653  -0.0000008   0.0004293  -0.0000007  -0.0005768   0.0000227
   57  -0.0003764  -0.0000508  -0.0003690   0.0000036   0.0002862  -0.0001043
           37          38          39          40          41          42
    1   0.0028649   0.0005141  -0.0009636  -0.0000896  -0.0007093   0.0000378
    2   0.0024393  -0.0000727   0.0004459   0.0005571   0.0002157  -0.0001220
    3   0.0005413  -0.0007309   0.0029247   0.0001849  -0.0001454  -0.0001640
    4  -0.0002692  -0.0002733   0.0005480   0.0001602   0.0004513   0.0000850
    5   0.0000311   0.0004740  -0.0012897  -0.0005501  -0.0006765   0.0002233
    6   0.0007502  -0.0000606  -0.0010189   0.0000466   0.0005726   0.0000301
    7  -0.0003107   0.0000324  -0.0006004  -0.0000918  -0.0001996  -0.0000014
    8   0.0000053  -0.0001383   0.0001845   0.0001920   0.0002555  -0.0000418
    9  -0.0000372   0.0000517   0.0003910   0.0000182  -0.0001162  -0.0000232
   10  -0.0010718  -0.0001302  -0.0033111  -0.0014046  -0.0022379   0.0005537
   11  -0.0000816  -0.0000689   0.0013225   0.0002533  -0.0002195  -0.0001831
   12   0.0005590  -0.0003425  -0.0005127   0.0004088   0.0003589  -0.0002074
   13   0.0003970  -0.0000437   0.0009762   0.0008039   0.0009147  -0.0003267
   14  -0.0002328   0.0000412  -0.0005028  -0.0002979  -0.0002677   0.0002194
   15  -0.0001926   0.0000556  -0.0003571  -0.0004222  -0.0006996   0.0001331
   16   0.0019838  -0.0003153   0.0010095   0.0002033   0.0012469  -0.0008918
   17  -0.0002475   0.0007314  -0.0021320   0.0000368   0.0007384  -0.0012181
   18  -0.0008714   0.0002400  -0.0030387  -0.0008314  -0.0006548   0.0005744
   19  -0.0003443  -0.0000545  -0.0002382  -0.0020090   0.0006593   0.0009304
   20  -0.0004269  -0.0003862   0.0008414   0.0002479  -0.0003216   0.0006914
   21  -0.0000283   0.0001416   0.0009566   0.0000330   0.0006020  -0.0000396
   22   0.0051964  -0.0029125   0.0029155   0.0009329   0.0005788  -0.0001919
   23  -0.0012830   0.0001468   0.0037292   0.0002269  -0.0004977  -0.0001559
   24  -0.0283977   0.0059260  -0.0187417  -0.0000516   0.0000592   0.0002021
   25  -0.0693117   0.0036996   0.0601401   0.0117997   0.0056967  -0.0000635
   26   0.0000135  -0.0424266  -0.0063104  -0.0181137  -0.0160582   0.0057204
   27   0.0568223  -0.0050438  -0.2546153  -0.0079589  -0.0075163  -0.0004607
   28  -0.0081120  -0.0091151   0.0019024  -0.0700297   0.0611095   0.0211688
   29  -0.0037856  -0.0003925   0.0010444   0.0580432  -0.2619969  -0.0673478
   30   0.0261979   0.0211886  -0.0093076   0.0232582  -0.0644922  -0.0718673
   31   0.0027599   0.0020380  -0.0008053  -0.0173591   0.0106785  -0.0136132
   32   0.0011691   0.0007989  -0.0005432   0.0294873  -0.0059073   0.0249923
   33  -0.0004729  -0.0004433   0.0015024  -0.0046266   0.0055823   0.0030780
   34  -0.0030250   0.0166788   0.0072920  -0.0036232  -0.0036731   0.0002470
   35   0.0116933  -0.0212386  -0.0133816  -0.0077299  -0.0021507   0.0006156
   36   0.0138042  -0.0360455  -0.0027321   0.0009609   0.0008518   0.0016666
   37   0.0751519  -0.0077294  -0.0661840   0.0005751   0.0002067  -0.0004267
   38  -0.0077294   0.0628723   0.0147119   0.0005342   0.0004988   0.0001928
   39  -0.0661840   0.0147119   0.2834856   0.0004602   0.0006637   0.0004557
   40   0.0005751   0.0005342   0.0004602   0.0804776  -0.0738110  -0.0156133
   41   0.0002067   0.0004988   0.0006637  -0.0738110   0.2856438   0.0644336
   42  -0.0004267   0.0001928   0.0004557  -0.0156133   0.0644336   0.0725169
   43  -0.0032466  -0.0034558   0.0006907   0.0000186  -0.0006506   0.0071193
   44  -0.0026599  -0.0018786   0.0010470   0.0096459   0.0002960  -0.0279180
   45   0.0001381   0.0003484   0.0008646   0.0043166  -0.0005492  -0.0064988
   46   0.0004580   0.0002026  -0.0000809   0.0008303  -0.0006414   0.0011716
   47  -0.0000431  -0.0002392   0.0001192   0.0011413  -0.0000055   0.0001561
   48  -0.0001822  -0.0000942   0.0002369   0.0002611   0.0004739   0.0008710
   49   0.0007423  -0.0009758  -0.0013180  -0.0008978   0.0006694  -0.0004845
   50   0.0003460   0.0007903  -0.0005118   0.0002126   0.0006669  -0.0003028
   51   0.0006445  -0.0007530  -0.0001116  -0.0005078   0.0001817  -0.0002947
   52  -0.0043999   0.0012746  -0.0020976  -0.0001493  -0.0001622   0.0002189
   53   0.0007011   0.0004474   0.0007301   0.0000436  -0.0000530   0.0000183
   54  -0.0028043   0.0006054  -0.0005959  -0.0000609   0.0000789   0.0000142
   55  -0.0000380   0.0000314  -0.0003355  -0.0001476  -0.0001266   0.0000806
   56  -0.0001155   0.0000402  -0.0001683  -0.0001196  -0.0001604   0.0000262
   57   0.0001400   0.0000516   0.0002141   0.0001242   0.0003151   0.0000136
           43          44          45          46          47          48
    1   0.0003604   0.0000310   0.0000520  -0.0007568   0.0002194  -0.0010325
    2  -0.0004121  -0.0005015   0.0000237   0.0001997   0.0009404   0.0005989
    3  -0.0009278  -0.0005851   0.0000906   0.0000843   0.0001591   0.0000268
    4   0.0000165   0.0002494   0.0001640   0.0002045  -0.0001386   0.0001617
    5   0.0003665   0.0001523   0.0001642  -0.0011605  -0.0008553  -0.0008869
    6   0.0001778   0.0002501   0.0002037  -0.0002036   0.0002139  -0.0002279
    7   0.0001397   0.0000456  -0.0000369   0.0000547   0.0000240  -0.0001574
    8  -0.0000695  -0.0000379  -0.0000783   0.0003850   0.0003275   0.0002427
    9  -0.0001173  -0.0001393  -0.0000602   0.0000020  -0.0000268   0.0001571
   10   0.0009396   0.0003088   0.0004853  -0.0019724  -0.0025740  -0.0019826
   11  -0.0003280  -0.0002972  -0.0001052   0.0007852   0.0006778   0.0005752
   12   0.0000877  -0.0002091  -0.0007622   0.0008279   0.0010453   0.0009104
   13  -0.0003885  -0.0002512  -0.0004878   0.0013030   0.0015220   0.0012038
   14   0.0001719   0.0001326   0.0001990  -0.0005624  -0.0006995  -0.0005309
   15   0.0000797   0.0000144   0.0002709  -0.0006511  -0.0007826  -0.0005921
   16  -0.0005606  -0.0000448  -0.0006076   0.0012875   0.0018203   0.0015036
   17  -0.0003818  -0.0000580  -0.0005593   0.0005587   0.0020186   0.0010645
   18   0.0006321   0.0000246   0.0000071  -0.0005099  -0.0005563  -0.0004816
   19   0.0003090  -0.0001551   0.0004992  -0.0004147  -0.0010871  -0.0006710
   20   0.0001086   0.0001375   0.0002710  -0.0003841  -0.0011623  -0.0006904
   21  -0.0002091   0.0002775   0.0002833   0.0001723   0.0000276   0.0000062
   22   0.0002397   0.0003965  -0.0005060  -0.0003914   0.0013228   0.0005662
   23  -0.0000322   0.0005445  -0.0000081  -0.0007806  -0.0002867  -0.0009582
   24   0.0018151   0.0007619   0.0005648   0.0001937  -0.0000838   0.0009241
   25  -0.0102011  -0.0097875   0.0033811  -0.0038071   0.0027452  -0.0028825
   26   0.0009236  -0.0015765  -0.0013553   0.0023656  -0.0015984   0.0024074
   27   0.0246296   0.0205308  -0.0049116  -0.0033660   0.0014521  -0.0030972
   28  -0.0714699   0.0052233   0.0718843  -0.0217992   0.0184911  -0.0239278
   29   0.0009520  -0.0534434  -0.0105399  -0.0167893   0.0076234  -0.0153007
   30   0.0747899  -0.0128482  -0.2709737   0.0041078   0.0000857  -0.0019092
   31   0.0000130   0.0004970  -0.0100829  -0.3380651  -0.2541799   0.0502588
   32   0.0047775   0.0018207   0.0055471  -0.2164330  -0.2012489   0.0601540
   33  -0.0363187   0.0141431  -0.0233903   0.0197489   0.0431842  -0.0245321
   34   0.0014506   0.0009528  -0.0009626   0.0009819  -0.0018695   0.0001010
   35   0.0021322   0.0032953   0.0001275   0.0014741  -0.0001174  -0.0002511
   36  -0.0020257  -0.0006462   0.0017768   0.0004340  -0.0009093   0.0000031
   37  -0.0032466  -0.0026599   0.0001381   0.0004580  -0.0000431  -0.0001822
   38  -0.0034558  -0.0018786   0.0003484   0.0002026  -0.0002392  -0.0000942
   39   0.0006907   0.0010470   0.0008646  -0.0000809   0.0001192   0.0002369
   40   0.0000186   0.0096459   0.0043166   0.0008303   0.0011413   0.0002611
   41  -0.0006506   0.0002960  -0.0005492  -0.0006414  -0.0000055   0.0004739
   42   0.0071193  -0.0279180  -0.0064988   0.0011716   0.0001561   0.0008710
   43   0.0811714  -0.0036513  -0.0692747   0.0018039   0.0001392  -0.0006209
   44  -0.0036513   0.0513625   0.0055021  -0.0005490   0.0002717  -0.0006336
   45  -0.0692747   0.0055021   0.3025170   0.0005547   0.0009459   0.0002065
   46   0.0018039  -0.0005490   0.0005547   0.3609491   0.2326027  -0.0223243
   47   0.0001392   0.0002717   0.0009459   0.2326027   0.1927050  -0.0458087
   48  -0.0006209  -0.0006336   0.0002065  -0.0223243  -0.0458087   0.0277744
   49  -0.0000663  -0.0000294  -0.0002649  -0.0003291   0.0003291  -0.0000164
   50  -0.0004496  -0.0003973  -0.0001686  -0.0011273   0.0017839  -0.0001216
   51   0.0002275   0.0007643  -0.0005874  -0.0002427   0.0006406  -0.0004622
   52  -0.0006493  -0.0003134   0.0006196  -0.0000353  -0.0001787  -0.0000210
   53  -0.0001991   0.0001436   0.0001895  -0.0000125   0.0000356  -0.0000854
   54  -0.0007693  -0.0004016   0.0003506  -0.0000476  -0.0000521   0.0000698
   55   0.0001199   0.0000913   0.0001286  -0.0003018  -0.0002861  -0.0002377
   56   0.0000584   0.0000337   0.0000454  -0.0001335  -0.0001706  -0.0001549
   57   0.0000143   0.0000654   0.0000484   0.0001287   0.0001901   0.0001158
           49          50          51          52          53          54
    1  -0.0004669  -0.0005371  -0.0010052  -0.0141040  -0.0210592   0.0024933
    2  -0.0001504  -0.0005401   0.0017059  -0.0058687  -0.0051649   0.0014175
    3   0.0004880  -0.0006018   0.0003483   0.0202422   0.0271159   0.0020467
    4  -0.0000203   0.0001734   0.0006753   0.0015574   0.0041097  -0.0004847
    5  -0.0012657   0.0015295  -0.0017281  -0.0030757  -0.0045681   0.0000801
    6  -0.0008003   0.0000358  -0.0001161   0.0024147   0.0003060   0.0007541
    7   0.0003974  -0.0001158  -0.0002379  -0.0020269  -0.0036449  -0.0004947
    8   0.0004160  -0.0005337   0.0005850   0.0002854   0.0001362  -0.0001792
    9   0.0000727   0.0000271   0.0000625  -0.0001546   0.0003768  -0.0002826
   10  -0.0009420   0.0032938  -0.0047404  -0.0016339   0.0022196  -0.0003527
   11   0.0014910  -0.0014499   0.0014791   0.0008756  -0.0037762   0.0002488
   12   0.0010529  -0.0009803  -0.0001295  -0.0005617   0.0007611  -0.0013583
   13   0.0011107  -0.0016634   0.0021620  -0.0007600   0.0016084  -0.0002443
   14  -0.0006088   0.0009364  -0.0008028   0.0000278   0.0011979  -0.0001011
   15  -0.0006005   0.0004416  -0.0004093   0.0000303  -0.0001534   0.0000255
   16   0.0006871  -0.0009320   0.0015952  -0.0051513   0.0059377   0.0015666
   17  -0.0002841  -0.0002419   0.0020187   0.0040018   0.0026241  -0.0024844
   18  -0.0009822   0.0020735  -0.0001186   0.0159081  -0.0254574  -0.0029144
   19  -0.0000456   0.0004710  -0.0007523   0.0000961  -0.0001208   0.0001486
   20   0.0000587   0.0004840  -0.0016597  -0.0011770   0.0001631   0.0009486
   21   0.0003247  -0.0003409   0.0000542  -0.0018140   0.0028731   0.0006144
   22  -0.0014439   0.0014874   0.0026855  -0.0575666   0.0089771   0.0699239
   23   0.0014958  -0.0070093  -0.0022318   0.0025764  -0.0472779  -0.0040261
   24   0.0010341  -0.0018536   0.0012589   0.0657339  -0.0156356  -0.3006430
   25  -0.0099498   0.0371334   0.0110806   0.0063650  -0.0017989   0.0021313
   26   0.0043484  -0.0148443  -0.0041459  -0.0011088   0.0018944  -0.0016293
   27  -0.0038262   0.0213172   0.0045120  -0.0289560   0.0038968  -0.0211218
   28   0.0030812   0.0032421  -0.0009738   0.0017469   0.0000719   0.0008143
   29  -0.0032658  -0.0017320  -0.0017335   0.0006048   0.0005529   0.0001952
   30   0.0008531   0.0030615   0.0015310  -0.0012996  -0.0010057   0.0007352
   31  -0.0019667   0.0009107   0.0007118   0.0000858  -0.0000255   0.0002614
   32   0.0016018   0.0014761  -0.0001121   0.0000778  -0.0002883   0.0001516
   33  -0.0002150  -0.0005014  -0.0014957   0.0007622   0.0002294   0.0003147
   34  -0.3552450   0.0389364  -0.2205855   0.0016243  -0.0007935   0.0015519
   35   0.0776885  -0.0451905   0.0342221  -0.0012461   0.0009664  -0.0008193
   36  -0.2048548   0.0069429  -0.1438845   0.0026637   0.0000855   0.0022273
   37   0.0007423   0.0003460   0.0006445  -0.0043999   0.0007011  -0.0028043
   38  -0.0009758   0.0007903  -0.0007530   0.0012746   0.0004474   0.0006054
   39  -0.0013180  -0.0005118  -0.0001116  -0.0020976   0.0007301  -0.0005959
   40  -0.0008978   0.0002126  -0.0005078  -0.0001493   0.0000436  -0.0000609
   41   0.0006694   0.0006669   0.0001817  -0.0001622  -0.0000530   0.0000789
   42  -0.0004845  -0.0003028  -0.0002947   0.0002189   0.0000183   0.0000142
   43  -0.0000663  -0.0004496   0.0002275  -0.0006493  -0.0001991  -0.0007693
   44  -0.0000294  -0.0003973   0.0007643  -0.0003134   0.0001436  -0.0004016
   45  -0.0002649  -0.0001686  -0.0005874   0.0006196   0.0001895   0.0003506
   46  -0.0003291  -0.0011273  -0.0002427  -0.0000353  -0.0000125  -0.0000476
   47   0.0003291   0.0017839   0.0006406  -0.0001787   0.0000356  -0.0000521
   48  -0.0000164  -0.0001216  -0.0004622  -0.0000210  -0.0000854   0.0000698
   49   0.3655468  -0.0815856   0.2096923   0.0002047   0.0000802   0.0000010
   50  -0.0815856   0.0641072  -0.0282130  -0.0002083  -0.0000188  -0.0001155
   51   0.2096923  -0.0282130   0.1392759  -0.0001202   0.0000990   0.0000968
   52   0.0002047  -0.0002083  -0.0001202   0.0748980   0.0038102  -0.0737438
   53   0.0000802  -0.0000188   0.0000990   0.0038102   0.0533845   0.0060758
   54   0.0000010  -0.0001155   0.0000968  -0.0737438   0.0060758   0.3194173
   55  -0.0003970   0.0004122  -0.0003088  -0.0001018   0.0000948   0.0001101
   56  -0.0000131   0.0001835  -0.0003162  -0.0001954  -0.0003990   0.0000067
   57  -0.0001562  -0.0001883   0.0004702   0.0001747  -0.0004198   0.0002493
           55          56          57
    1  -0.0002202  -0.0064930   0.0005150
    2  -0.0023121  -0.0003588  -0.0005091
    3   0.0017145   0.0027169   0.0037396
    4  -0.0001694   0.0122291  -0.0043449
    5  -0.0002756  -0.0013237   0.0020929
    6  -0.0064735  -0.0047295  -0.0120575
    7  -0.0001326  -0.0064871  -0.0007074
    8   0.0007296   0.0052334  -0.0001363
    9   0.0004384   0.0035317   0.0007524
   10  -0.0490409   0.0192014   0.0259581
   11  -0.0078029   0.0268273   0.0060244
   12   0.0243133  -0.0073583  -0.0043175
   13  -0.2248215  -0.1817350   0.0730670
   14  -0.1535995  -0.1924994   0.0551140
   15   0.0751635   0.0681906  -0.0576187
   16   0.0072359   0.0017205   0.0045576
   17   0.0065737  -0.0011642  -0.0060813
   18   0.0040653  -0.0022396   0.0131467
   19  -0.0008198  -0.0002448  -0.0011498
   20  -0.0031313  -0.0012447   0.0019445
   21  -0.0011674   0.0002650  -0.0022423
   22  -0.0017732   0.0024255  -0.0007501
   23  -0.0001163   0.0021590   0.0017155
   24  -0.0010531  -0.0001177  -0.0039408
   25   0.0007981   0.0002742   0.0000729
   26   0.0006654  -0.0001067  -0.0000307
   27   0.0015903   0.0006417  -0.0003803
   28  -0.0003645  -0.0001242   0.0000502
   29  -0.0001341   0.0001892  -0.0001771
   30  -0.0011585  -0.0005852   0.0001040
   31   0.0004724   0.0000653  -0.0003764
   32   0.0001918  -0.0000008  -0.0000508
   33   0.0008482   0.0004293  -0.0003690
   34   0.0002752  -0.0000007   0.0000036
   35  -0.0006932  -0.0005768   0.0002862
   36  -0.0003963   0.0000227  -0.0001043
   37  -0.0000380  -0.0001155   0.0001400
   38   0.0000314   0.0000402   0.0000516
   39  -0.0003355  -0.0001683   0.0002141
   40  -0.0001476  -0.0001196   0.0001242
   41  -0.0001266  -0.0001604   0.0003151
   42   0.0000806   0.0000262   0.0000136
   43   0.0001199   0.0000584   0.0000143
   44   0.0000913   0.0000337   0.0000654
   45   0.0001286   0.0000454   0.0000484
   46  -0.0003018  -0.0001335   0.0001287
   47  -0.0002861  -0.0001706   0.0001901
   48  -0.0002377  -0.0001549   0.0001158
   49  -0.0003970  -0.0000131  -0.0001562
   50   0.0004122   0.0001835  -0.0001883
   51  -0.0003088  -0.0003162   0.0004702
   52  -0.0001018  -0.0001954   0.0001747
   53   0.0000948  -0.0003990  -0.0004198
   54   0.0001101   0.0000067   0.0002493
   55   0.2694267   0.1596876  -0.0973217
   56   0.1596876   0.1633388  -0.0602064
   57  -0.0973217  -0.0602064   0.0621761
 Gradient time:  CPU 7210.22 s  wall 7224.60 s
 **********************************************************************
 **                                                                  **
 **                       VIBRATIONAL ANALYSIS                       **
 **                       --------------------                       **
 **                                                                  **
 **        VIBRATIONAL FREQUENCIES (CM**-1) AND NORMAL MODES         **
 **     FORCE CONSTANTS (mDYN/ANGSTROM) AND REDUCED MASSES (AMU)     **
 **                  INFRARED INTENSITIES (KM/MOL)                   **
 **                                                                  **
 **********************************************************************


 Mode:                 1                      2                      3
 Frequency:        36.34                  58.38                  90.53
 Force Cnst:      0.0062                 0.0094                 0.0436
 Red. Mass:       7.9888                 4.6623                 9.0239
 IR Active:          YES                    YES                    YES
 IR Intens:        5.628                  3.024                  1.723
 Raman Active:       YES                    YES                    YES
               X      Y      Z        X      Y      Z        X      Y      Z
 O         -0.023  0.045 -0.255    0.033  0.032 -0.054    0.049  0.108 -0.121
 C          0.080 -0.003 -0.015    0.012 -0.010 -0.073    0.118 -0.006  0.084
 O          0.135 -0.029  0.085    0.004 -0.037 -0.152    0.278 -0.111  0.319
 C          0.101 -0.012  0.073   -0.000 -0.021  0.024   -0.061  0.010 -0.083
 O          0.195 -0.045  0.305   -0.010 -0.062  0.064   -0.187 -0.046 -0.254
 C         -0.005  0.026 -0.152   -0.011  0.027  0.045   -0.064  0.103 -0.021
 O         -0.069  0.032 -0.266   -0.028  0.036  0.095   -0.108  0.121  0.070
 C         -0.000  0.032 -0.171    0.011  0.052 -0.002    0.010  0.149 -0.041
 C         -0.092  0.018 -0.049   -0.009  0.084  0.040   -0.035  0.070  0.002
 C         -0.030 -0.030  0.049    0.091 -0.079 -0.199    0.087 -0.048  0.071
 O         -0.164 -0.011  0.227    0.063  0.011 -0.118    0.057 -0.301 -0.020
 O         -0.111 -0.007  0.063   -0.147 -0.016  0.317   -0.139  0.036 -0.002
 H         -0.205  0.074 -0.082    0.016  0.341  0.028   -0.071  0.077 -0.009
 H         -0.039 -0.004 -0.059    0.188  0.013 -0.430    0.226 -0.039  0.208
 H          0.116 -0.104  0.091    0.068 -0.356 -0.201    0.050  0.038  0.060
 H         -0.107 -0.085  0.246    0.097 -0.053 -0.218    0.142 -0.415  0.004
 H         -0.161 -0.008  0.148   -0.164 -0.000  0.350   -0.124 -0.001 -0.035
 H          0.074  0.053 -0.147    0.028  0.088  0.003    0.048  0.208 -0.030
 H          0.261 -0.067  0.434   -0.005 -0.090  0.020   -0.124 -0.105 -0.210
 TransDip   0.058 -0.026  0.042    0.039 -0.027 -0.029   -0.006 -0.000 -0.042

 Mode:                 4                      5                      6
 Frequency:       103.01                 141.95                 218.39
 Force Cnst:      0.0284                 0.0610                 0.0325
 Red. Mass:       4.5365                 5.1389                 1.1566
 IR Active:          YES                    YES                    YES
 IR Intens:        8.374                  6.816                109.599
 Raman Active:       YES                    YES                    YES
               X      Y      Z        X      Y      Z        X      Y      Z
 O         -0.021 -0.005 -0.038   -0.069 -0.030 -0.181    0.021 -0.009  0.040
 C          0.016 -0.002  0.032    0.003 -0.012 -0.034    0.009  0.002  0.007
 O          0.048 -0.002  0.123    0.048 -0.003  0.108   -0.002  0.008 -0.012
 C          0.013  0.004 -0.012    0.033 -0.005 -0.075    0.006  0.001  0.008
 O         -0.018  0.024 -0.103    0.077  0.034 -0.032   -0.010 -0.016  0.007
 C          0.036 -0.011  0.039    0.046 -0.051 -0.044   -0.009  0.003 -0.004
 O          0.105 -0.015  0.199    0.208 -0.074  0.176    0.004  0.001 -0.015
 C         -0.017 -0.012 -0.067   -0.021 -0.070 -0.086   -0.009  0.009 -0.008
 C          0.019 -0.039 -0.119   -0.115 -0.008  0.047    0.005  0.022 -0.020
 C          0.035 -0.083 -0.184   -0.200  0.107  0.086    0.029  0.000 -0.016
 O         -0.134  0.200  0.179   -0.037  0.022 -0.184    0.016 -0.050 -0.033
 O         -0.048 -0.073 -0.079    0.015  0.026  0.155   -0.031  0.009 -0.012
 H          0.069  0.024 -0.111   -0.233  0.008  0.015    0.018  0.043 -0.019
 H         -0.043 -0.010 -0.563   -0.227  0.033  0.329    0.043 -0.001  0.000
 H          0.246 -0.404 -0.121   -0.354  0.345  0.036    0.036  0.015 -0.017
 H         -0.122  0.178  0.150   -0.223  0.327  0.102   -0.312  0.537  0.758
 H         -0.171 -0.188  0.086    0.063  0.162  0.120   -0.098 -0.080  0.070
 H         -0.080  0.016 -0.085    0.079 -0.061 -0.057   -0.028 -0.003 -0.013
 H         -0.034  0.037 -0.119    0.082  0.063  0.033    0.001 -0.036 -0.008
 TransDip  -0.028 -0.049 -0.073    0.037  0.069  0.030    0.078  0.125  0.301

 Mode:                 7                      8                      9
 Frequency:       224.60                 241.55                 289.45
 Force Cnst:      0.1311                 0.1974                 0.2973
 Red. Mass:       4.4098                 5.7425                 6.0223
 IR Active:          YES                    YES                    YES
 IR Intens:       15.302                 18.184                  6.021
 Raman Active:       YES                    YES                    YES
               X      Y      Z        X      Y      Z        X      Y      Z
 O          0.030 -0.075  0.141    0.004 -0.003  0.033   -0.172  0.023 -0.228
 C         -0.019 -0.015  0.005   -0.055 -0.088  0.025   -0.100  0.033 -0.036
 O         -0.063  0.036 -0.001    0.045 -0.251 -0.067   -0.106  0.107  0.117
 C         -0.020 -0.015 -0.056   -0.014 -0.046  0.010   -0.051 -0.006 -0.010
 O          0.003 -0.058  0.046    0.218  0.352 -0.058   -0.044 -0.006  0.008
 C         -0.025 -0.028 -0.093   -0.053 -0.071  0.003   -0.041 -0.022  0.032
 O          0.114 -0.052  0.085   -0.190 -0.022  0.093   -0.172  0.011  0.032
 C         -0.056 -0.026 -0.128   -0.012 -0.007 -0.026    0.010 -0.038 -0.022
 C         -0.026  0.176 -0.142    0.001  0.038 -0.035    0.094 -0.052 -0.024
 C          0.073  0.090 -0.067    0.025  0.015 -0.020    0.124 -0.054 -0.065
 O         -0.125 -0.174  0.074   -0.021 -0.054  0.008    0.067 -0.055  0.037
 O          0.067  0.183  0.035    0.022  0.039  0.011    0.346  0.004  0.120
 H         -0.074  0.272 -0.159   -0.004  0.064 -0.038    0.098  0.003 -0.028
 H          0.225  0.130 -0.051    0.057  0.023 -0.014    0.167 -0.019 -0.164
 H          0.203  0.069 -0.028    0.056  0.011 -0.011    0.192 -0.176 -0.043
 H          0.113 -0.514  0.002   -0.037 -0.005  0.161   -0.048  0.164  0.385
 H          0.114  0.372  0.023    0.016  0.069  0.031    0.473  0.329  0.017
 H         -0.167 -0.142 -0.157   -0.038 -0.026 -0.033   -0.003  0.049 -0.027
 H          0.054 -0.109  0.086   -0.031  0.785  0.101   -0.039 -0.024 -0.007
 TransDip   0.063 -0.005 -0.108   -0.070  0.100  0.062    0.007  0.077  0.014

 Mode:                10                     11                     12
 Frequency:       303.68                 338.08                 353.47
 Force Cnst:      0.4111                 0.6657                 0.3464
 Red. Mass:       7.5666                 9.8854                 4.7062
 IR Active:          YES                    YES                    YES
 IR Intens:       17.825                 21.499                 26.281
 Raman Active:       YES                    YES                    YES
               X      Y      Z        X      Y      Z        X      Y      Z
 O         -0.016  0.024 -0.090   -0.156  0.120 -0.122   -0.091 -0.068 -0.107
 C          0.113 -0.014  0.194   -0.154 -0.025 -0.002   -0.031 -0.053  0.061
 O         -0.013  0.015 -0.120    0.066 -0.325 -0.026   -0.139  0.074  0.041
 C          0.224 -0.034  0.466   -0.221  0.081  0.082    0.070 -0.085  0.100
 O         -0.078  0.013 -0.189   -0.218  0.108  0.112    0.040 -0.014 -0.066
 C          0.113 -0.025  0.242   -0.014 -0.015  0.056   -0.021 -0.101 -0.020
 O          0.016 -0.027 -0.127    0.400 -0.159 -0.204   -0.030 -0.095  0.024
 C         -0.013  0.002 -0.031   -0.096  0.027  0.112   -0.025 -0.020 -0.094
 C         -0.044  0.014 -0.079    0.026  0.076  0.060    0.027  0.102 -0.040
 C         -0.094  0.046 -0.060    0.132  0.005 -0.020    0.172  0.106  0.111
 O         -0.176 -0.086 -0.041    0.107  0.014  0.051    0.231  0.077  0.052
 O          0.079  0.049  0.047    0.025  0.103 -0.039   -0.160  0.058 -0.051
 H         -0.059  0.062 -0.076    0.131  0.063  0.090   -0.031  0.119 -0.055
 H         -0.062  0.040 -0.004    0.246  0.072 -0.155    0.163  0.075  0.226
 H         -0.070  0.092 -0.053    0.144 -0.173 -0.013    0.171  0.235  0.111
 H         -0.096 -0.187  0.017    0.091  0.045  0.097    0.261  0.006 -0.132
 H          0.010  0.144  0.198    0.045  0.068 -0.085   -0.460 -0.318  0.326
 H         -0.107  0.143 -0.056   -0.038  0.153  0.124   -0.032 -0.051 -0.092
 H         -0.205  0.032 -0.484   -0.270  0.194  0.126    0.004  0.028 -0.078
 TransDip   0.090 -0.024  0.098   -0.113  0.063  0.074    0.068 -0.143  0.044

 Mode:                13                     14                     15
 Frequency:       428.45                 448.21                 491.74
 Force Cnst:      0.4667                 0.1462                 0.6184
 Red. Mass:       4.3153                 1.2348                 4.3406
 IR Active:          YES                    YES                    YES
 IR Intens:       19.116                 85.415                 30.517
 Raman Active:       YES                    YES                    YES
               X      Y      Z        X      Y      Z        X      Y      Z
 O         -0.005 -0.058 -0.094    0.004  0.000  0.016   -0.045  0.025 -0.021
 C          0.003 -0.045 -0.077   -0.018  0.019 -0.044    0.101 -0.032  0.287
 O         -0.034  0.068  0.063    0.025 -0.011  0.010   -0.043 -0.028 -0.118
 C          0.053 -0.058 -0.068   -0.018  0.021 -0.020    0.027  0.007  0.051
 O          0.114 -0.026 -0.034   -0.014  0.006  0.026   -0.033 -0.010 -0.041
 C          0.017 -0.058  0.074   -0.003  0.012  0.014   -0.075  0.069 -0.280
 O         -0.014 -0.052 -0.022   -0.004  0.014 -0.006    0.031  0.072  0.079
 C          0.034  0.017  0.223   -0.008 -0.007 -0.002   -0.018 -0.018 -0.032
 C         -0.034  0.098  0.237    0.012 -0.018 -0.014   -0.077 -0.015  0.123
 C         -0.021 -0.019 -0.082   -0.016  0.012  0.002   -0.036 -0.132  0.023
 O         -0.094 -0.054 -0.024   -0.022 -0.017 -0.021    0.055  0.007 -0.003
 O         -0.030  0.196 -0.127    0.085  0.005 -0.021    0.091  0.076 -0.058
 H          0.182  0.021  0.296    0.006 -0.045 -0.017   -0.145 -0.120  0.105
 H          0.200  0.122 -0.364   -0.017  0.005  0.034    0.083 -0.039 -0.207
 H         -0.112 -0.430 -0.101   -0.033  0.036 -0.002   -0.131 -0.434  0.001
 H         -0.064 -0.081  0.066    0.017 -0.081 -0.076   -0.035  0.120 -0.072
 H         -0.168 -0.078  0.009   -0.469 -0.338  0.792   -0.094 -0.029  0.217
 H          0.272  0.060  0.292   -0.026  0.009 -0.008    0.155 -0.233  0.019
 H          0.074  0.007 -0.071   -0.029 -0.002 -0.034    0.206 -0.072  0.458
 TransDip   0.043 -0.101  0.087   -0.048 -0.215  0.197   -0.004 -0.057  0.167

 Mode:                16                     17                     18
 Frequency:       541.52                 565.14                 645.66
 Force Cnst:      1.8603                 0.6262                 2.4145
 Red. Mass:      10.7669                 3.3276                 9.8305
 IR Active:          YES                    YES                    YES
 IR Intens:        0.817                 37.852                  5.925
 Raman Active:       YES                    YES                    YES
               X      Y      Z        X      Y      Z        X      Y      Z
 O         -0.202  0.006  0.045   -0.025  0.076 -0.072   -0.090  0.517  0.168
 C         -0.247 -0.224  0.047    0.061  0.016  0.152   -0.207  0.231  0.023
 O         -0.249 -0.271  0.091   -0.015  0.025 -0.049    0.000 -0.083  0.016
 C          0.143 -0.102 -0.068   -0.055 -0.001 -0.051    0.083 -0.096 -0.029
 O          0.172 -0.156 -0.083   -0.031  0.005 -0.001    0.100 -0.166 -0.043
 C          0.252  0.301 -0.021   -0.032 -0.054 -0.091    0.172 -0.235 -0.069
 O          0.101  0.372 -0.047   -0.012 -0.063  0.026   -0.086 -0.212  0.031
 C          0.048  0.095  0.065    0.088 -0.021  0.131    0.138  0.047 -0.118
 C          0.076 -0.009 -0.024    0.172  0.004 -0.002   -0.018  0.012  0.030
 C          0.028  0.097 -0.037    0.044  0.176 -0.079   -0.046 -0.067  0.023
 O         -0.055 -0.014 -0.012   -0.132 -0.030 -0.021   -0.005 -0.001 -0.015
 O         -0.012 -0.052  0.026   -0.041 -0.107  0.020    0.001  0.061 -0.021
 H          0.191  0.053  0.001    0.425  0.080  0.058   -0.202 -0.006 -0.023
 H         -0.052  0.031  0.121   -0.087  0.080  0.147   -0.018 -0.034 -0.072
 H          0.077  0.277 -0.025    0.119  0.449 -0.063   -0.092 -0.176  0.010
 H         -0.002 -0.068  0.112    0.026 -0.223  0.147   -0.066  0.081 -0.028
 H         -0.019 -0.078  0.028   -0.058 -0.252 -0.000   -0.051 -0.001  0.045
 H         -0.023 -0.121  0.051    0.171 -0.040  0.151    0.189 -0.154 -0.104
 H          0.150 -0.171 -0.156    0.140 -0.023  0.387    0.062 -0.258 -0.318
 TransDip   0.004  0.021 -0.020    0.110 -0.039  0.159    0.013 -0.027 -0.072

 Mode:                19                     20                     21
 Frequency:       677.21                 733.15                 800.34
 Force Cnst:      1.2285                 1.6885                 2.6326
 Red. Mass:       4.5465                 5.3316                 6.9757
 IR Active:          YES                    YES                    YES
 IR Intens:       13.039                 19.401                  3.250
 Raman Active:       YES                    YES                    YES
               X      Y      Z        X      Y      Z        X      Y      Z
 O          0.128  0.106 -0.018    0.167 -0.003 -0.012    0.018 -0.056 -0.059
 C          0.056 -0.147  0.093   -0.063 -0.135 -0.130    0.058 -0.041  0.229
 O         -0.142  0.056  0.029   -0.144  0.019  0.105   -0.075 -0.014 -0.033
 C         -0.076 -0.150 -0.108   -0.095 -0.074  0.203   -0.173  0.071 -0.243
 O          0.087 -0.014 -0.043   -0.133  0.086  0.069   -0.111  0.052  0.067
 C         -0.146  0.000  0.111    0.042 -0.000 -0.179    0.360 -0.048  0.266
 O          0.089 -0.080 -0.057    0.023  0.003  0.027   -0.080  0.026 -0.043
 C         -0.030  0.281  0.023    0.274  0.105 -0.163    0.251 -0.118 -0.108
 C         -0.019 -0.016 -0.093    0.088  0.013  0.104   -0.033  0.016 -0.079
 C         -0.046 -0.084  0.028   -0.031 -0.019  0.007   -0.037 -0.067  0.030
 O          0.009  0.008 -0.002   -0.064 -0.006 -0.034    0.013  0.001 -0.004
 O          0.054 -0.035  0.027   -0.003 -0.012 -0.013   -0.059  0.132 -0.011
 H         -0.111 -0.051 -0.115   -0.013 -0.008  0.063   -0.308  0.094 -0.152
 H         -0.114 -0.111  0.046   -0.056 -0.010 -0.047   -0.047 -0.065 -0.010
 H         -0.038 -0.023  0.028   -0.094 -0.078 -0.012   -0.043 -0.108  0.028
 H         -0.047  0.072 -0.084   -0.055 -0.016  0.010   -0.073  0.108 -0.066
 H         -0.017  0.096  0.193   -0.001 -0.150 -0.067   -0.120  0.032  0.050
 H         -0.245  0.605 -0.047    0.507 -0.112 -0.095    0.082 -0.052 -0.160
 H          0.112  0.159  0.352   -0.410  0.308 -0.213    0.097 -0.005  0.499
 TransDip  -0.081  0.006  0.082   -0.129  0.009 -0.056   -0.013 -0.025  0.050

 Mode:                22                     23                     24
 Frequency:       874.73                 896.01                 952.15
 Force Cnst:      0.6537                 1.0195                 1.9951
 Red. Mass:       1.4500                 2.1553                 3.7351
 IR Active:          YES                    YES                    YES
 IR Intens:       94.891                 31.995                151.543
 Raman Active:       YES                    YES                    YES
               X      Y      Z        X      Y      Z        X      Y      Z
 O          0.008 -0.006  0.021    0.016  0.015  0.016   -0.091 -0.152  0.026
 C         -0.059  0.017 -0.117    0.007 -0.006  0.012   -0.040  0.022  0.048
 O          0.007 -0.007  0.022   -0.008  0.002 -0.001   -0.008 -0.078 -0.014
 C          0.041  0.001  0.082   -0.014 -0.013 -0.020    0.120  0.235 -0.042
 O         -0.041  0.008 -0.081   -0.002  0.000 -0.007   -0.011  0.034  0.012
 C          0.017 -0.005  0.019    0.012  0.003  0.054   -0.068 -0.064  0.004
 O         -0.005 -0.002 -0.002   -0.001  0.003 -0.011   -0.024 -0.086  0.010
 C          0.015 -0.003  0.003   -0.005  0.006 -0.075    0.101  0.238 -0.090
 C          0.004  0.000 -0.011   -0.117 -0.022  0.085    0.099  0.020  0.052
 C         -0.004 -0.012  0.001    0.069  0.199  0.035    0.006 -0.026  0.060
 O          0.001  0.000  0.001   -0.012  0.002 -0.036   -0.052  0.008 -0.038
 O         -0.004  0.012  0.001    0.027 -0.128 -0.022    0.010 -0.016  0.010
 H         -0.003  0.013 -0.012   -0.331 -0.240  0.027    0.006 -0.013  0.021
 H         -0.023 -0.022  0.014    0.437  0.421 -0.364   -0.011  0.004 -0.054
 H         -0.001  0.009  0.002   -0.045 -0.340  0.005   -0.075 -0.139  0.034
 H         -0.010  0.012 -0.011    0.139 -0.168  0.199   -0.030 -0.023 -0.030
 H         -0.007  0.004  0.004    0.045 -0.037 -0.017    0.042 -0.136 -0.083
 H         -0.002  0.016 -0.003   -0.008  0.039 -0.077   -0.073  0.417 -0.141
 H          0.408 -0.092  0.886    0.044  0.012  0.131    0.351 -0.583 -0.224
 TransDip   0.156 -0.038  0.268    0.142  0.052  0.099    0.383  0.063 -0.067

 Mode:                25                     26                     27
 Frequency:       992.96                1028.67                1069.61
 Force Cnst:      2.7843                 2.1955                 1.9087
 Red. Mass:       4.7930                 3.5215                 2.8316
 IR Active:          YES                    YES                    YES
 IR Intens:       14.678                 76.459                 13.728
 Raman Active:       YES                    YES                    YES
               X      Y      Z        X      Y      Z        X      Y      Z
 O          0.219  0.114 -0.074    0.096  0.097 -0.026    0.008 -0.000 -0.031
 C         -0.034 -0.163 -0.015    0.007 -0.067  0.006   -0.026  0.023 -0.008
 O         -0.139 -0.066  0.058   -0.050 -0.008  0.016   -0.001 -0.003  0.007
 C          0.131  0.258 -0.011    0.017  0.044 -0.034    0.009 -0.016  0.020
 O         -0.051  0.066  0.032    0.009  0.005 -0.008   -0.001 -0.005  0.002
 C          0.050 -0.061 -0.077   -0.029  0.016  0.086   -0.008  0.006 -0.054
 O         -0.048 -0.033  0.028    0.003  0.029 -0.014    0.002  0.012  0.009
 C         -0.089 -0.103  0.143   -0.206 -0.151 -0.177    0.047 -0.063  0.146
 C         -0.136 -0.013 -0.081    0.225  0.034  0.134    0.082  0.135 -0.189
 C         -0.013  0.034 -0.056   -0.012 -0.024  0.070   -0.008 -0.019  0.234
 O          0.056 -0.007  0.037   -0.051 -0.004 -0.029   -0.061 -0.003 -0.077
 O          0.000 -0.029 -0.012    0.002  0.045  0.024   -0.007 -0.042  0.013
 H         -0.053 -0.049 -0.052    0.220  0.082  0.136   -0.044  0.019 -0.211
 H          0.046  0.030  0.020   -0.037  0.007 -0.065    0.205  0.200 -0.326
 H          0.072  0.115 -0.031   -0.122 -0.179  0.040    0.065 -0.568  0.252
 H          0.045  0.011  0.029   -0.047 -0.017 -0.048   -0.241  0.207 -0.274
 H         -0.025  0.293  0.144    0.061 -0.598 -0.303    0.013 -0.009 -0.014
 H          0.114  0.061  0.193   -0.354 -0.045 -0.224   -0.142 -0.026  0.092
 H          0.309 -0.577 -0.269    0.100 -0.092  0.033   -0.056  0.050 -0.044
 TransDip   0.021 -0.097 -0.072    0.031 -0.278 -0.007    0.093  0.068  0.030

 Mode:                28                     29                     30
 Frequency:      1081.16                1094.20                1124.74
 Force Cnst:      3.3830                 2.5166                 2.3245
 Red. Mass:       4.9121                 3.5676                 3.1187
 IR Active:          YES                    YES                    YES
 IR Intens:      115.085                 25.959                 86.943
 Raman Active:       YES                    YES                    YES
               X      Y      Z        X      Y      Z        X      Y      Z
 O          0.017  0.031  0.001    0.019 -0.054 -0.007    0.007 -0.018 -0.006
 C          0.007 -0.021 -0.007    0.003  0.018  0.001   -0.009  0.016  0.018
 O         -0.010 -0.002  0.005    0.020  0.024 -0.006    0.001 -0.001 -0.003
 C          0.009  0.007 -0.002   -0.029 -0.034  0.017   -0.009  0.001 -0.015
 O          0.005  0.004 -0.001   -0.041 -0.007  0.018   -0.003 -0.005 -0.002
 C         -0.056  0.017  0.023    0.320 -0.090 -0.184    0.065 -0.014  0.035
 O          0.008  0.005 -0.003   -0.055 -0.013  0.028   -0.012 -0.006 -0.004
 C          0.006 -0.045  0.010   -0.207  0.124  0.059   -0.070  0.024 -0.050
 C         -0.091 -0.129  0.027    0.032 -0.041  0.039   -0.099  0.288  0.087
 C          0.375 -0.157  0.118    0.045 -0.005  0.023    0.042 -0.102 -0.014
 O         -0.217  0.143 -0.171   -0.028  0.018 -0.027   -0.039  0.010  0.010
 O         -0.014  0.082  0.000    0.002  0.011  0.013    0.076 -0.189 -0.061
 H         -0.263 -0.143 -0.007    0.028 -0.119  0.044    0.188  0.411  0.137
 H          0.184 -0.281  0.435    0.007 -0.018  0.030    0.251 -0.122  0.358
 H          0.301  0.300  0.070   -0.011 -0.027  0.007    0.002  0.271 -0.028
 H          0.024 -0.170  0.128    0.036 -0.061  0.069   -0.259  0.260 -0.314
 H         -0.017  0.177  0.032    0.007  0.021  0.006    0.060  0.031  0.052
 H          0.094 -0.118  0.037   -0.487  0.629 -0.028    0.248 -0.112  0.043
 H          0.031 -0.043 -0.031   -0.194  0.243  0.108   -0.004  0.031  0.067
 TransDip   0.298 -0.120  0.122   -0.161 -0.021  0.015   -0.195  0.224  0.026

 Mode:                31                     32                     33
 Frequency:      1179.16                1217.40                1224.60
 Force Cnst:      2.9669                 1.1357                 1.0891
 Red. Mass:       3.6216                 1.3006                 1.2326
 IR Active:          YES                    YES                    YES
 IR Intens:       41.371                  8.355                 41.023
 Raman Active:       YES                    YES                    YES
               X      Y      Z        X      Y      Z        X      Y      Z
 O          0.173 -0.090 -0.067    0.016 -0.015  0.004   -0.003  0.001 -0.008
 C         -0.207  0.278  0.129   -0.010  0.019  0.018    0.001 -0.004 -0.003
 O         -0.048 -0.074  0.011   -0.003 -0.004 -0.002    0.001  0.001  0.000
 C          0.029 -0.015 -0.004   -0.004  0.001 -0.013   -0.001  0.001 -0.001
 O          0.032 -0.068 -0.019   -0.001 -0.004 -0.001   -0.001  0.001  0.000
 C         -0.077  0.026 -0.002    0.022 -0.007  0.033    0.006 -0.001  0.008
 O          0.022  0.032 -0.003   -0.004 -0.005 -0.005   -0.001 -0.001 -0.001
 C          0.022 -0.112 -0.019   -0.087  0.052 -0.066   -0.005 -0.004  0.010
 C         -0.011  0.008  0.007    0.001 -0.047 -0.021    0.023  0.096 -0.008
 C         -0.001 -0.011 -0.024   -0.012  0.021  0.061   -0.010 -0.046  0.034
 O          0.004  0.010  0.004    0.002 -0.007 -0.029    0.013  0.042 -0.030
 O         -0.004  0.005 -0.002   -0.018  0.006  0.002    0.000 -0.042 -0.022
 H         -0.030 -0.035  0.009    0.539 -0.098  0.143   -0.010  0.055 -0.016
 H         -0.029 -0.033  0.030   -0.188  0.038 -0.204   -0.370 -0.136 -0.066
 H         -0.071  0.065 -0.047    0.340 -0.120  0.163   -0.308 -0.123 -0.043
 H          0.098 -0.102  0.113   -0.005  0.004 -0.017    0.409 -0.424  0.520
 H          0.007 -0.029 -0.029   -0.029  0.313  0.132   -0.015  0.226  0.103
 H          0.266  0.754  0.027    0.512 -0.167  0.100   -0.058 -0.151 -0.002
 H         -0.159  0.253  0.054    0.003  0.015  0.039    0.005 -0.006  0.001
 TransDip  -0.113  0.045  0.166    0.050  0.014  0.076    0.101  0.025  0.177

 Mode:                34                     35                     36
 Frequency:      1270.37                1304.65                1332.86
 Force Cnst:      1.0684                 1.3135                 1.2977
 Red. Mass:       1.1236                 1.3097                 1.2398
 IR Active:          YES                    YES                    YES
 IR Intens:        6.205                 44.239                106.767
 Raman Active:       YES                    YES                    YES
               X      Y      Z        X      Y      Z        X      Y      Z
 O         -0.008  0.005  0.006   -0.019  0.024  0.013   -0.019  0.008  0.021
 C          0.006 -0.010 -0.006    0.015 -0.025 -0.013    0.015 -0.021 -0.008
 O          0.002  0.003 -0.000    0.001  0.004  0.001    0.005  0.007 -0.002
 C         -0.000  0.001  0.004    0.000 -0.003  0.006   -0.004 -0.017  0.001
 O          0.001  0.001 -0.000    0.000  0.004  0.001   -0.006  0.013  0.004
 C         -0.002  0.001 -0.010   -0.026  0.008 -0.014    0.006 -0.002 -0.012
 O          0.001  0.002  0.001    0.006  0.011  0.001   -0.000  0.004  0.001
 C          0.019 -0.020  0.014    0.091 -0.086 -0.033   -0.001 -0.008 -0.003
 C         -0.056  0.010  0.047   -0.018 -0.014  0.055   -0.065 -0.077 -0.060
 C         -0.000  0.018  0.014   -0.002  0.008  0.013   -0.023 -0.009  0.041
 O          0.012 -0.017 -0.027   -0.002 -0.002 -0.003    0.004  0.027 -0.007
 O          0.028 -0.010 -0.016   -0.028 -0.019 -0.035    0.021  0.016  0.004
 H         -0.220  0.395 -0.025    0.450  0.096  0.189    0.319  0.676  0.000
 H         -0.511 -0.068 -0.241    0.044  0.018  0.028    0.286  0.074  0.084
 H          0.581  0.046  0.184    0.054 -0.049  0.035   -0.232 -0.111 -0.018
 H          0.025 -0.031  0.006   -0.051  0.058 -0.052    0.135 -0.131  0.154
 H          0.024 -0.215 -0.084   -0.062  0.513  0.216    0.032 -0.283 -0.121
 H         -0.082  0.159 -0.014   -0.476  0.357 -0.201    0.218  0.227  0.051
 H         -0.000 -0.005 -0.010    0.007 -0.016 -0.018    0.034 -0.054 -0.023
 TransDip  -0.069 -0.022 -0.034   -0.095  0.190  0.011    0.262 -0.202  0.006

 Mode:                37                     38                     39
 Frequency:      1345.84                1362.49                1417.11
 Force Cnst:      1.5754                 2.0283                 1.6223
 Red. Mass:       1.4762                 1.8544                 1.3712
 IR Active:          YES                    YES                    YES
 IR Intens:        6.926                173.297                 18.772
 Raman Active:       YES                    YES                    YES
               X      Y      Z        X      Y      Z        X      Y      Z
 O         -0.075  0.026  0.055   -0.038  0.022  0.023    0.004 -0.004 -0.000
 C          0.047 -0.076 -0.027    0.028 -0.082 -0.020   -0.004  0.006  0.004
 O          0.019  0.025 -0.007   -0.009  0.001  0.004    0.002  0.001 -0.001
 C         -0.022 -0.023  0.008    0.100  0.184 -0.030   -0.013 -0.002  0.004
 O          0.002  0.023  0.001   -0.003 -0.115 -0.008    0.008  0.001 -0.003
 C          0.001  0.000 -0.008   -0.026 -0.004  0.009   -0.003 -0.003  0.007
 O          0.004  0.019 -0.000   -0.014 -0.029  0.005    0.002  0.006 -0.002
 C         -0.021 -0.094 -0.027    0.014 -0.007 -0.009   -0.050  0.001  0.000
 C          0.037  0.070 -0.019    0.008 -0.002 -0.008    0.112 -0.075  0.041
 C          0.005 -0.014 -0.007   -0.002 -0.001  0.004    0.050  0.049  0.002
 O         -0.000 -0.001  0.001    0.000  0.001 -0.000   -0.011 -0.025  0.017
 O         -0.006 -0.003  0.009   -0.001 -0.001 -0.001   -0.023 -0.020 -0.044
 H         -0.149 -0.350 -0.052   -0.032  0.048 -0.026   -0.430  0.533 -0.155
 H         -0.073 -0.036 -0.017    0.021  0.006  0.004   -0.139 -0.015  0.008
 H         -0.025  0.027 -0.020   -0.031 -0.011 -0.005   -0.271 -0.135 -0.087
 H          0.005 -0.007  0.012    0.007 -0.007  0.010   -0.153  0.148 -0.171
 H         -0.004  0.010  0.006   -0.003  0.015  0.005   -0.047  0.449  0.174
 H          0.534  0.693  0.110    0.120  0.082  0.018    0.200  0.004  0.070
 H          0.087 -0.129 -0.053   -0.510  0.746  0.292    0.028 -0.035 -0.011
 TransDip  -0.013 -0.029 -0.078   -0.253  0.326  0.089   -0.105  0.090  0.010

 Mode:                40                     41                     42
 Frequency:      1438.39                1502.98                1656.49
 Force Cnst:      1.7752                 1.4415                17.6169
 Red. Mass:       1.4563                 1.0831                10.8968
 IR Active:          YES                    YES                    YES
 IR Intens:        8.541                 16.660                861.051
 Raman Active:       YES                    YES                    YES
               X      Y      Z        X      Y      Z        X      Y      Z
 O         -0.002 -0.003 -0.002    0.001 -0.001 -0.000   -0.036  0.029  0.020
 C         -0.001  0.001  0.001   -0.001  0.001  0.000   -0.007  0.030  0.005
 O          0.002  0.001 -0.001   -0.000 -0.001  0.000   -0.005 -0.006  0.001
 C         -0.006 -0.001  0.002   -0.004  0.003  0.002    0.601 -0.361 -0.302
 O          0.004  0.000 -0.002    0.003 -0.002 -0.001   -0.349  0.198  0.174
 C         -0.001 -0.001  0.003   -0.001  0.003  0.001   -0.087 -0.149  0.033
 O          0.000  0.003 -0.001    0.000 -0.002 -0.000    0.036  0.112 -0.013
 C         -0.018 -0.000  0.002   -0.000  0.000  0.001   -0.021  0.019  0.007
 C          0.096 -0.009  0.034    0.001  0.011 -0.004    0.023  0.005  0.017
 C         -0.145 -0.068 -0.013   -0.018  0.057 -0.053   -0.004  0.002 -0.016
 O          0.005  0.038 -0.027   -0.002  0.010 -0.009    0.000 -0.002  0.007
 O         -0.017 -0.010 -0.019    0.001 -0.003  0.003   -0.004 -0.007 -0.007
 H         -0.277  0.112 -0.087   -0.022 -0.042 -0.010   -0.092  0.010 -0.005
 H          0.595  0.144  0.069   -0.057 -0.174  0.680   -0.036 -0.025  0.059
 H          0.511  0.201  0.168    0.245 -0.655  0.058    0.045 -0.024 -0.006
 H          0.171 -0.162  0.211    0.025 -0.023  0.029    0.003  0.003 -0.041
 H         -0.031  0.210  0.092    0.006 -0.034 -0.014    0.025  0.070 -0.003
 H          0.033 -0.016  0.019    0.016 -0.003  0.005    0.014  0.003  0.020
 H          0.014 -0.016 -0.002    0.002 -0.002 -0.002   -0.287  0.223  0.139
 TransDip  -0.005  0.089  0.028   -0.118 -0.055  0.011    0.888 -0.296 -0.088

 Mode:                43                     44                     45
 Frequency:      1808.68                1833.32                2922.93
 Force Cnst:     24.9082                25.7865                 5.4388
 Red. Mass:      12.9231                13.0217                 1.0805
 IR Active:          YES                    YES                    YES
 IR Intens:      193.594                140.479                 79.692
 Raman Active:       YES                    YES                    YES
               X      Y      Z        X      Y      Z        X      Y      Z
 O         -0.051 -0.009  0.021    0.043 -0.007 -0.016   -0.001 -0.000  0.001
 C          0.495  0.332 -0.178   -0.451 -0.280  0.161    0.000 -0.001 -0.001
 O         -0.306 -0.240  0.106    0.264  0.202 -0.091   -0.000  0.000  0.000
 C          0.084 -0.083 -0.042    0.133 -0.085 -0.064   -0.001  0.001  0.000
 O         -0.039  0.045  0.020   -0.054  0.045  0.029    0.000 -0.000 -0.000
 C          0.094  0.513 -0.021    0.095  0.595 -0.018    0.000 -0.001 -0.001
 O         -0.091 -0.343  0.027   -0.096 -0.387  0.028   -0.000  0.000  0.000
 C         -0.037 -0.051  0.002    0.005 -0.031 -0.014   -0.000  0.001  0.003
 C          0.020  0.005  0.005    0.017 -0.008  0.012    0.023 -0.003 -0.077
 C         -0.002 -0.001  0.002    0.001  0.005 -0.000   -0.003  0.002  0.005
 O          0.000 -0.001 -0.000   -0.002 -0.002 -0.001    0.000 -0.000  0.000
 O         -0.003 -0.000 -0.004   -0.004  0.002 -0.004    0.001 -0.002 -0.001
 H         -0.032  0.016 -0.003   -0.019  0.019  0.016   -0.277  0.064  0.951
 H         -0.001  0.004 -0.017   -0.001  0.010 -0.017    0.012 -0.020 -0.003
 H         -0.006  0.007  0.001   -0.005  0.004 -0.001    0.022 -0.003 -0.082
 H         -0.005  0.006  0.004   -0.014  0.009  0.002    0.000 -0.000  0.001
 H         -0.008  0.032  0.019   -0.014  0.021  0.013    0.005 -0.007  0.005
 H          0.047  0.121  0.038    0.011  0.028 -0.013    0.016 -0.000 -0.031
 H         -0.044  0.018  0.015    0.023 -0.076 -0.040    0.003  0.003 -0.001
 TransDip   0.320  0.273 -0.145   -0.374  0.031  0.055    0.231 -0.118 -0.121

 Mode:                46                     47                     48
 Frequency:      3000.62                3052.31                3101.86
 Force Cnst:      5.6023                 6.0791                 6.1543
 Red. Mass:       1.0561                 1.1075                 1.0856
 IR Active:          YES                    YES                    YES
 IR Intens:       38.986                 14.356                  4.639
 Raman Active:       YES                    YES                    YES
               X      Y      Z        X      Y      Z        X      Y      Z
 O          0.000  0.000  0.000   -0.000 -0.000 -0.000    0.001  0.001  0.000
 C         -0.000  0.000  0.000    0.000 -0.000  0.000   -0.001 -0.000  0.001
 O          0.000 -0.000  0.000   -0.000  0.000 -0.000    0.000  0.000 -0.000
 C          0.000 -0.000 -0.000   -0.000 -0.000 -0.000   -0.001  0.000 -0.000
 O         -0.000  0.000  0.000   -0.000 -0.000 -0.000    0.000 -0.000 -0.000
 C         -0.000 -0.000 -0.000    0.000 -0.000 -0.000   -0.000 -0.001 -0.000
 O         -0.000  0.000 -0.000    0.000  0.000  0.000    0.000  0.000 -0.000
 C         -0.000  0.000  0.001   -0.000 -0.000  0.002    0.022 -0.002 -0.081
 C          0.001 -0.001 -0.004    0.002 -0.001 -0.006    0.001 -0.001 -0.003
 C          0.008  0.041 -0.052    0.032 -0.064 -0.062    0.001 -0.001 -0.001
 O         -0.002  0.000 -0.001    0.000  0.000  0.000   -0.000 -0.000  0.000
 O         -0.000 -0.000 -0.000    0.000  0.001  0.000    0.000 -0.000  0.000
 H         -0.017  0.002  0.052   -0.021  0.002  0.062   -0.006  0.001  0.035
 H          0.171 -0.514 -0.156   -0.236  0.765  0.205   -0.003  0.011  0.003
 H         -0.228  0.033  0.788   -0.156  0.000  0.528   -0.007 -0.001  0.017
 H         -0.006  0.002 -0.002    0.000  0.002  0.003   -0.000  0.000  0.000
 H          0.005 -0.004  0.002   -0.001  0.002 -0.002    0.001 -0.000  0.001
 H          0.006  0.001 -0.009    0.008 -0.000 -0.021   -0.264  0.020  0.960
 H         -0.002 -0.001  0.000    0.001  0.000  0.000   -0.000 -0.000  0.002
 TransDip  -0.145  0.026 -0.135    0.077 -0.051 -0.079   -0.010  0.052  0.044

 Mode:                49                     50                     51
 Frequency:      3418.93                3754.86                3835.61
 Force Cnst:      7.3326                 8.8564                 9.2530
 Red. Mass:       1.0647                 1.0662                 1.0675
 IR Active:          YES                    YES                    YES
 IR Intens:      501.559                295.691                266.926
 Raman Active:       YES                    YES                    YES
               X      Y      Z        X      Y      Z        X      Y      Z
 O         -0.001 -0.000  0.000   -0.000  0.000  0.000    0.000  0.000  0.000
 C          0.002 -0.000 -0.001    0.000 -0.000 -0.000   -0.000 -0.000  0.000
 O         -0.001  0.000  0.000    0.000  0.000  0.000    0.000  0.000 -0.000
 C         -0.005  0.001  0.002   -0.001  0.000  0.000   -0.001  0.000  0.000
 O         -0.046 -0.036  0.018    0.001  0.000 -0.000    0.000  0.000 -0.000
 C          0.002  0.001 -0.001    0.000  0.000 -0.000    0.000  0.000 -0.000
 O         -0.000 -0.001  0.000   -0.000 -0.000  0.000   -0.000 -0.000  0.000
 C          0.000  0.000 -0.000    0.000 -0.000  0.000    0.000 -0.000 -0.000
 C          0.000  0.000  0.001   -0.001 -0.000 -0.000    0.000  0.000  0.000
 C         -0.000  0.000 -0.000    0.000 -0.001  0.000    0.000 -0.001  0.001
 O         -0.000 -0.000  0.000    0.000  0.000 -0.000   -0.052 -0.036  0.005
 O         -0.000 -0.000 -0.000   -0.053  0.012 -0.031   -0.000  0.000 -0.000
 H          0.000 -0.000 -0.004    0.003 -0.003 -0.007    0.000 -0.000  0.000
 H         -0.000 -0.002 -0.000   -0.003  0.004 -0.000    0.003 -0.003  0.001
 H          0.000  0.000  0.001    0.001  0.001 -0.003    0.002 -0.000  0.003
 H          0.004  0.002 -0.001   -0.003 -0.001 -0.000    0.808  0.578 -0.093
 H          0.006 -0.000  0.003    0.845 -0.181  0.499    0.003 -0.000  0.002
 H         -0.001 -0.000  0.001    0.000  0.000 -0.001   -0.000  0.000 -0.000
 H          0.771  0.558 -0.300   -0.005 -0.004  0.002   -0.003 -0.002  0.001
 TransDip   0.691  0.111 -0.158    0.477 -0.243  0.131    0.504  0.135  0.042

 STANDARD THERMODYNAMIC QUANTITIES AT   298.15 K  AND     1.00 ATM

   This Molecule has  0 Imaginary Frequencies
   Zero point vibrational energy:       85.526 kcal/mol

   Atom    1 Element O  Has Mass   15.99491
   Atom    2 Element C  Has Mass   12.00000
   Atom    3 Element O  Has Mass   15.99491
   Atom    4 Element C  Has Mass   12.00000
   Atom    5 Element O  Has Mass   15.99491
   Atom    6 Element C  Has Mass   12.00000
   Atom    7 Element O  Has Mass   15.99491
   Atom    8 Element C  Has Mass   12.00000
   Atom    9 Element C  Has Mass   12.00000
   Atom   10 Element C  Has Mass   12.00000
   Atom   11 Element O  Has Mass   15.99491
   Atom   12 Element O  Has Mass   15.99491
   Atom   13 Element H  Has Mass    1.00783
   Atom   14 Element H  Has Mass    1.00783
   Atom   15 Element H  Has Mass    1.00783
   Atom   16 Element H  Has Mass    1.00783
   Atom   17 Element H  Has Mass    1.00783
   Atom   18 Element H  Has Mass    1.00783
   Atom   19 Element H  Has Mass    1.00783
   Molecular Mass:   175.024270 amu
   Principal axes and moments of inertia in amu*Bohr^2:
                             1           2           3
    Eigenvalues --     1089.56079  2905.78286  3686.02055
          X               0.99999     0.00265    -0.00225
          Y              -0.00265     1.00000    -0.00017
          Z               0.00225     0.00018     1.00000
   Rotational Symmetry Number is   1
   The Molecule is an Asymmetric Top
   Translational Enthalpy:        0.889 kcal/mol
   Rotational Enthalpy:           0.889 kcal/mol
   Vibrational Enthalpy:         91.175 kcal/mol
   gas constant (RT):             0.592 kcal/mol
   Translational Entropy:        41.386  cal/mol.K
   Rotational Entropy:           30.835  cal/mol.K
   Vibrational Entropy:          36.470  cal/mol.K

   Total Enthalpy:               93.545 kcal/mol
   Total Entropy:               108.691  cal/mol.K

 ======================================================================

 STANDARD THERMODYNAMIC QUANTITIES FOR ANHARMONIC VIBRATION -- TOSH

   Zero point vibrational energy: ************ kcal/mol

   Vibrational Enthalpy:       Infinity kcal/mol
   Vibrational Entropy:             NaN  cal/mol.K

   Total Enthalpy:             Infinity kcal/mol
   Total Entropy:                   NaN  cal/mol.K

 ======================================================================

 STANDARD THERMODYNAMIC QUANTITIES FOR ANHARMONIC VIBRATION -- VPT2

   Zero point vibrational energy: ************ kcal/mol

   Vibrational Enthalpy:       Infinity kcal/mol
   Vibrational Entropy:             NaN  cal/mol.K

   Total Enthalpy:             Infinity kcal/mol
   Total Entropy:                   NaN  cal/mol.K

 ======================================================================

Archival summary:
1\1\pikachu\FREQ\ProcedureUnspecified\BasisUnspecified\667(1+,1)\cher\FriMay1214:59:432017FriMay1214:59:432017\0\\#,FREQ,ProcedureUnspecified,BasisUnspecified,\\1,1\O\C,1,1.32632\O,2,1.19586,1,129.956\C,1,1.47565,2,114.226,3,-176.325,0\H,4,1.09198,1,105.988,2,-127.771,0\C,2,1.50674,1,107.652,3,-177.778,0\O,6,1.24811,2,124.266,1,178.22,0\H,7,0.992742,6,111.859,2,1.41865,0\C,6,1.51725,2,108.11,1,-0.574651,0\O,9,1.19477,6,125.909,2,176.13,0\C,4,1.53598,1,109.179,2,112.387,0\H,11,1.10584,4,108.971,1,-67.2259,0\O,11,1.39831,4,105.294,1,51.406,0\H,13,0.969091,11,107.947,4,174.264,0\C,11,1.53675,4,112.494,1,173.288,0\H,15,1.09598,11,111.582,4,64.7804,0\H,15,1.09797,11,109.338,4,-56.022,0\O,15,1.41625,11,103.427,4,-174.923,0\H,18,0.963461,15,110.754,11,177.941,0\\\@

 Total job time:  7739.97s(wall), 7721.84s(cpu) 
 Fri May 12 14:59:43 2017

        *************************************************************
        *                                                           *
        *  Thank you very much for using Q-Chem.  Have a nice day.  *
        *                                                           *
        *************************************************************


 
User input: 3 of 3 
 
pikachu 127.0.1
Q-Chem Developer Version! Running on 127.0.1.*
                  Welcome to Q-Chem
     A Quantum Leap Into The Future Of Chemistry


 Q-Chem 4.4, Q-Chem, Inc., Pleasanton, CA (2016)

 Y. Shao,  Z. Gan,  E. Epifanovsky,  A. T. B. Gilbert,  M. Wormit,  
 J. Kussmann,  A. W. Lange,  A. Behn,  J. Deng,  X. Feng,  D. Ghosh,  
 M. Goldey,  P. R. Horn,  L. D. Jacobson,  I. Kaliman,  F. Rob,  
 R. Z. Khaliullin,  T. Kus,  A. Landau,  J. Liu,  E. I. Proynov,  Y. M. Rhee,  
 R. M. Richard,  M. A. Rohrdanz,  R. P. Steele,  E. J. Sundstrom,  
 H. L. Woodcock III,  P. M. Zimmerman,  D. Zuev,  B. Albrecht,  E. Alguire,  
 B. Austin,  S. A. Baeppler,  G. J. O. Beran,  Y. A. Bernard,  
 E. J. Berquist,  K. Brandhorst,  K. B. Bravaya,  S. T. Brown,  D. Casanova,  
 C.-M. Chang,  Y. Chen,  S. H. Chien,  K. D. Closser,  M. P. Coons,  
 D. L. Crittenden,  S. Dasgupta,  M. Diedenhofen,  R. A. DiStasio Jr.,  
 H. Do,  A. D. Dutoi,  R. G. Edgar,  P.-T. Fang,  S. Fatehi,  Q. Feng,  
 L. Fusti-Molnar,  A. Ghysels,  A. Golubeva-Zadorozhnaya,  J. Gomes,  
 A. Gunina,  M. W. D. Hanson-Heine,  P. H. P. Harbach,  A. W. Hauser,  
 J. E. Herr,  E. G. Hohenstein,  Z. C. Holden,  K. Hui,  T.-C. Jagau,  H. Ji,  
 B. Kaduk,  K. Khistyaev,  Jaehoon Kim,  Jihan Kim,  R. A. King,  
 P. Klunzinger,  K. Koh,  D. Kosenkov,  T. Kowalczyk,  C. M. Krauter,  
 A. Kunitsa,  K. U. Lao,  A. Laurent,  K. V. Lawler,  J. Lee,  D. Lefrancois,  
 S. Lehtola,  S. V. Levchenko,  C. Y. Lin,  Y.-S. Lin,  F. Liu,  E. Livshits,  
 R. C. Lochan,  A. Luenser,  P. Manohar,  S. F. Manzer,  S.-P. Mao,  Y. Mao,  
 N. Mardirossian,  A. V. Marenich,  L. A. Martinez-Martinez,  S. A. Maurer,  
 N. J. Mayhall,  J.-M. Mewes,  A. F. Morrison,  K. Nanda,  T. S. Nguyen-Beck,  
 C. M. Oana,  R. Olivares-Amaya,  D. P. O'Neill,  J. A. Parkhill,  
 T. M. Perrine,  R. Peverati,  P. A. Pieniazek,  F. Plasser,  A. Prociuk,  
 D. R. Rehn,  E. Rosta,  N. J. Russ,  N. Sergueev,  S. M. Sharada,  
 S. Sharma,  D. W. Small,  A. Sodt,  T. Stauch,  T. Stein,  D. Stuck,  
 Y.-C. Su,  A. J. W. Thom,  T. Tsuchimochi,  L. Vogt,  O. Vydrov,  T. Wang,  
 M. A. Watson,  J. Wenzel,  A. White,  C. F. Williams,  V. Vanovschi,  
 K. Yao,  S. Yeganeh,  S. R. Yost,  Z.-Q. You,  I. Y. Zhang,  X. Zhang,  
 Y. Zhao,  B. R. Brooks,  G. K. L. Chan,  D. M. Chipman,  C. J. Cramer,  
 W. A. Goddard III,  M. S. Gordon,  W. J. Hehre,  A. Klamt,  
 H. F. Schaefer III,  M. W. Schmidt,  C. D. Sherrill,  D. G. Truhlar,  
 A. Warshel,  X. Xu,  A. Aspuru-Guzik,  R. Baer,  A. T. Bell,  N. A. Besley,  
 J.-D. Chai,  A. Dreuw,  B. D. Dunietz,  T. R. Furlani,  S. R. Gwaltney,  
 C.-P. Hsu,  Y. Jung,  J. Kong,  D. S. Lambrecht,  W. Liang,  C. Ochsenfeld,  
 V. A. Rassolov,  L. V. Slipchenko,  J. E. Subotnik,  T. Van Voorhis,  
 J. M. Herbert,  A. I. Krylov,  P. M. W. Gill,  M. Head-Gordon

 Contributors to earlier versions of Q-Chem not listed above: 
 R. D. Adamson,  J. Baker,  E. F. C. Byrd,  A. K. Chakraborty,  C.-L. Cheng,  
 H. Dachsel,  R. J. Doerksen,  G. Hawkins,  A. Heyden,  S. Hirata,  
 G. Kedziora,  F. J. Keil,  C. Kelley,  P. P. Korambath,  W. Kurlancheek,  
 A. M. Lee,  M. S. Lee,  D. Liotard,  I. Lotan,  P. E. Maslen,  N. Nair,  
 D. Neuhauser,  R. Olson,  B. Peters,  J. Ritchie,  N. E. Schultz,  
 N. Shenvi,  A. C. Simmonett,  K. S. Thanthiriwatte,  Q. Wu,  W. Zhang

 Please cite Q-Chem as follows:
 Y. Shao et al., Mol. Phys. 113, 184-215 (2015)
 DOI: 10.1080/00268976.2014.952696

 Q-Chem 4.4.2 for Intel X86 EM64T Linux

 Parts of Q-Chem use Armadillo 5.200.1 (Boston Tea Smuggler).
 http://arma.sourceforge.net/

 Q-Chem begins on Fri May 12 14:59:43 2017  


Host: 0

     Scratch files written to /scratch/cher/qchem14987//
The previous job contains 0 fragments, simply inherited here

Checking the input file for inconsistencies... 	...done.

--------------------------------------------------------------
User input:
--------------------------------------------------------------

$molecule
   read
$end
$rem
   BASIS  =  6-311++G**
   JOB_TYPE  =  SP
   METHOD  =  B3LYP
   SOLVENT_METHOD SMD
$end
--------------------------------------------------------------
 ----------------------------------------------------------------
             Standard Nuclear Orientation (Angstroms)
    I     Atom           X                Y                Z
 ----------------------------------------------------------------
    1      O      -0.7721677181    -1.2862111218    -0.5544040165
    2      C      -1.9406570995    -0.9332568991    -0.0355872390
    3      O      -2.8834569767    -1.6060549440     0.2620072900
    4      C      -1.9473347979     0.5676850244     0.0963251071
    5      O      -2.9144966617     1.2313441989     0.5228695054
    6      C      -0.6126961617     1.0907624728    -0.4008581127
    7      O      -0.3030671348     2.2405870351    -0.4983855122
    8      C       0.1835007801    -0.1723318952    -0.7077565784
    9      C       1.3580696942    -0.3783057855     0.2603337614
   10      C       2.4806329951     0.6498888289     0.0499428161
   11      O       3.4946974897     0.2160354321     0.9383138091
   12      O       1.8024536441    -1.6837234003     0.0286234589
   13      H       0.9915987647    -0.2710782201     1.2981573207
   14      H       2.1445508871     1.6668800061     0.2822344010
   15      H       2.8171948214     0.6121448542    -0.9944948814
   16      H       4.2740028241     0.7781110016     0.8675244837
   17      H       2.6032005771    -1.8246107179     0.5559675840
   18      H       0.5182530849    -0.2041079985    -1.7466710117
   19      H      -3.6741302563     0.6494803386     0.7873100275
 ----------------------------------------------------------------
 Nuclear Repulsion Energy =   738.5962847798 hartrees
 There are       45 alpha and       45 beta electrons
 Requested basis set is 6-311++G(d,p)
 There are 107 shells and 313 basis functions

 Total QAlloc Memory Limit   2000 MB
 Mega-Array Size        61 MB
 MEM_STATIC part        62 MB
 A cutoff of  1.0D-08 yielded   4572 shell pairs
 There are     39850 function pairs (     42708 Cartesian)

 -------------------------------------------------------
 OpenMP Integral Computing Module                       
 Release: version 1.0, May 2013, Q-Chem Inc. Pittsburgh 
 -------------------------------------------------------
 Integral Job Info:
 Integral job number is                      11
 Integral operator is                         1
 short-range coefficients                     0
 long-range coefficients              100000000
 Omega coefficients                           0
 if combine SR and LR in K                    0
 Integral screening is                        0
 Integral computing path is                   2
 max size of driver memory is            800000
 size of driver memory is                593474
 size of scratch memory is              2260544
 max col of scratch BK array               1296
 max len of scratch array in speh3          155
 max len of scratch index in speh4           18
 max int batch size is                      520
 min int batch size is                       52
 fixed nKL is                                52
 max L of basis functions is                  2
 order of int derivative is                   0
 number of shells is                        107
 number of basis is                         325
 number of cartesian basis is               325
 number of contracted shell pairs          4572
 number of primitive shell pairs          11028
 maxK2 (contraction) of shell pair           36
 max number of K2 of shell pair               1
 max number of CS2 of shell pair            754
 max number of PS2 of shell pair           1974
 mem total for path MDJ                   89016
 -------------------------------------------------------
 Smallest overlap matrix eigenvalue = 5.37E-06

 Q-Chem warning in module /home/taweetham/qchem/stvman/mkSTV.C, line 278:

 Overlap eigenvalue is smaller than square root of threshold


 Scale SEOQF with 1.000000e-01/1.000000e-01/1.000000e-01

 Standard Electronic Orientation quadrupole field applied
 Nucleus-field energy     =     0.0000000215 hartrees
 Guess from superposition of atomic densities
 Warning:  Energy on first SCF cycle will be non-variational
 A restricted hybrid HF-DFT SCF calculation will be
 performed using Pulay DIIS extrapolation
 Exchange:     0.2000 Hartree-Fock + 0.0800 Slater + 0.7200 B88
 Correlation:  0.1900 VWN1RPA + 0.8100 LYP
 Using SG-1 standard quadrature grid
 SCF converges when DIIS error is below 1.0E-05
 Inaccurate integrated density:
   Number of electrons =    90
   Numerical integral  =    91.000742944186
   Relative error      =     1.1119366047 %
 ---------------------------------------
  Cycle       Energy         DIIS Error
 ---------------------------------------
    1    -686.9153654431      3.75E-02
    2    -683.7225066106      5.56E-03
    3    -680.7109668779      1.64E-02
    4    -683.9280800713      3.04E-03
    5    -684.0166164560      8.14E-04
    6    -684.0208528774      5.61E-04
    7    -684.0237210349      1.84E-04
    8    -684.0240255405      8.36E-05
    9    -684.0240727134      2.89E-05
   10    -684.0240807210      1.29E-05
   11    -684.0240832449      5.06E-06 Convergence criterion met
 ---------------------------------------
 SCF time:  CPU 247.18 s  wall 248.83 s

 Citation of the SMD model:
 Marenich, A.V.; Cramer, C.J.; Truhlar, D.G.
 J. Phys. Chem. B 2009, 113, 6378-6396.
 iSolventCode=           1
 Solvent: water                                                           

 vradii
            1           2           3           4           5           6
    1   1.5200000   1.8500000   1.5200000   1.8500000   1.5200000   1.8500000
            7           8           9          10          11          12
    1   1.5200000   1.8500000   1.8500000   1.8500000   1.5200000   1.5200000
           13          14          15          16          17          18
    1   1.2000000   1.2000000   1.2000000   1.2000000   1.2000000   1.2000000
           19
    1   1.2000000
Changing PCM_TESSEL_METHOD to VTN
Changing PCM_VDW_RADII to SMD_RADIUS
 Discretize the solute cavity surface with Lebedev spheres
	Using 302 Lebedev grid points for each H atom
	Using 302 Lebedev grid points for other atoms
	Atomic van der Waals radii will be scaled by 1.20
 Removing interior tesserae...
 Keep 1935 surface tesserae and discard 3803 interior tesserae
 Molecular Surface Area = 173.473 Angst**2
Using SCRF singleton
 A restricted hybrid HF-DFT SCF calculation will be
 performed using Pulay DIIS extrapolation
 Polarizable Continuum solvation model will be applied
 Exchange:     0.2000 Hartree-Fock + 0.0800 Slater + 0.7200 B88
 Correlation:  0.1900 VWN1RPA + 0.8100 LYP
 Using SG-1 standard quadrature grid
 SCF converges when DIIS error is below 1.0E-05

 Citation of the SMD model:
 Marenich, A.V.; Cramer, C.J.; Truhlar, D.G.
 J. Phys. Chem. B 2009, 113, 6378-6396.
 iSolventCode=           1
 Solvent: water                                                           

 vradii
            1           2           3           4           5           6
    1   1.5200000   1.8500000   1.5200000   1.8500000   1.5200000   1.8500000
            7           8           9          10          11          12
    1   1.5200000   1.8500000   1.8500000   1.8500000   1.5200000   1.5200000
           13          14          15          16          17          18
    1   1.2000000   1.2000000   1.2000000   1.2000000   1.2000000   1.2000000
           19
    1   1.2000000
 ---------------------------------------
  Cycle       Energy         DIIS Error
 ---------------------------------------
    1    -684.0240504865      2.23E-06
 Time req'd to invert C: 9.56 s (CPU) 9.61 s (wall)
    2    -684.1524928295      6.29E-04
    3    -684.1524977602      6.29E-04
    4    -684.1525120129      6.29E-04
    5    -684.1525092193      6.29E-04
    6    -684.1525128509      6.29E-04
    7    -684.1525191077      6.29E-04
    8    -684.1525183318      6.29E-04
    9    -684.1525207991      6.29E-04
   10    -684.1525186388      6.29E-04
   11    -684.1525132198      6.29E-04
   12    -684.1525112800      6.29E-04
   13    -684.1525059403      6.29E-04
   14    -684.1525051138      6.29E-04
   15    -684.1525022508      6.29E-04
   16    -684.1524994833      6.29E-04
   17    -684.1585468529      8.34E-04
   18    -684.1647638478      2.51E-04
   19    -684.1651630534      1.48E-04
   20    -684.1653616745      5.25E-05
   21    -684.1653886453      1.62E-05
   22    -684.1653928677      8.54E-06 Convergence criterion met
 ---------------------------------------
 SCF time:  CPU 394.79 s  wall 398.61 s
(0)  E-EN(g) gas-phase elect-nuc energy                 -684.024050487 a.u.
(3)  G-ENP(liq) elect-nuc-pol free energy of system     -684.165392868 a.u.
(4)  G-CDS(liq) cavity-dispersion-solvent structure 
     free energy                                                7.0047 kcal/mol
(6)  G-S(liq) free energy of system                     -684.154230131 a.u.
(9)  DeltaG-S(liq) free energy of  solvation
     (9) = (6) - (0)                                          -81.6890 kcal/mol
 SCF   energy in the final basis set = -684.1542301308
 Total energy in the final basis set = -684.1542301308

 --------------------------------------------------------------

                    Orbital Energies (a.u.)
 --------------------------------------------------------------

 Alpha MOs
 -- Occupied --
-19.311 -19.238 -19.211 -19.187 -19.147 -19.140 -10.397 -10.379
-10.352 -10.294 -10.258 -10.229  -1.230  -1.178  -1.140  -1.107
 -1.065  -1.035  -0.857  -0.822  -0.739  -0.724  -0.669  -0.639
 -0.613  -0.569  -0.556  -0.548  -0.534  -0.526  -0.509  -0.499
 -0.493  -0.476  -0.470  -0.451  -0.441  -0.426  -0.384  -0.380
 -0.370  -0.353  -0.328  -0.303  -0.298
 -- Virtual --
 -0.216  -0.072  -0.012  -0.006   0.008   0.012   0.016   0.024
  0.033   0.046   0.052   0.055   0.067   0.076   0.079   0.082
  0.086   0.095   0.102   0.107   0.111   0.115   0.118   0.127
  0.127   0.134   0.140   0.145   0.148   0.156   0.163   0.168
  0.174   0.178   0.181   0.185   0.190   0.198   0.210   0.216
  0.217   0.220   0.226   0.229   0.243   0.248   0.256   0.261
  0.266   0.273   0.277   0.281   0.287   0.295   0.301   0.302
  0.306   0.312   0.314   0.322   0.327   0.332   0.342   0.346
  0.356   0.371   0.375   0.381   0.383   0.387   0.397   0.409
  0.413   0.425   0.438   0.470   0.497   0.503   0.524   0.530
  0.537   0.554   0.560   0.569   0.582   0.593   0.621   0.631
  0.647   0.670   0.683   0.694   0.698   0.707   0.718   0.730
  0.741   0.757   0.765   0.799   0.831   0.850   0.862   0.887
  0.934   0.937   0.958   0.983   1.016   1.031   1.048   1.057
  1.084   1.094   1.100   1.106   1.121   1.125   1.145   1.147
  1.155   1.169   1.177   1.194   1.201   1.203   1.223   1.248
  1.263   1.296   1.318   1.348   1.359   1.379   1.400   1.421
  1.432   1.480   1.495   1.502   1.508   1.521   1.550   1.563
  1.576   1.600   1.603   1.620   1.628   1.647   1.651   1.670
  1.689   1.704   1.741   1.751   1.762   1.782   1.788   1.814
  1.842   1.890   1.918   1.940   1.956   1.966   2.005   2.027
  2.036   2.074   2.082   2.106   2.129   2.137   2.186   2.217
  2.264   2.313   2.453   2.478   2.511   2.527   2.544   2.570
  2.578   2.601   2.612   2.620   2.662   2.755   2.762   2.766
  2.792   2.809   2.816   2.846   2.850   2.867   2.889   2.929
  2.945   2.960   2.985   3.020   3.066   3.093   3.111   3.129
  3.147   3.151   3.164   3.186   3.196   3.231   3.287   3.316
  3.341   3.349   3.353   3.425   3.441   3.483   3.537   3.657
  3.715   3.778   3.797   3.841   3.876   3.898   3.937   4.001
  4.012   4.040   4.069   4.155   4.219   4.273   4.882   4.991
  5.002   5.024   5.044   5.075   5.094   5.148   5.254   5.305
  5.371   5.421   5.536   5.643   5.669   5.692   5.785   5.850
 23.665  23.744  23.748  23.815  23.839  23.852  49.806  49.845
 49.901  49.930  49.969  49.997
 --------------------------------------------------------------

          Ground-State Mulliken Net Atomic Charges

     Atom                 Charge (a.u.)
  ----------------------------------------
[truncated: 3,217 more chars]
