# Supplementary material for: A DFT investigation of the blue bottle experiment: E∘half-cell analysis of autoxidation catalysed by redox indicators
Source: R Soc Open Sci. 2017 Nov 8;4(11):170708. doi: 10.1098/rsos.170708 (PMC5717635; doi:10.1098/rsos.170708)
Supplement: output.zip [file rsos170708supp2.zip › B3LYP_6-311++Gdp_reducing_agents/C6H7O6-.out]

pikachu 127.0.1
Q-Chem Developer Version! Running on 127.0.1.*
                  Welcome to Q-Chem
     A Quantum Leap Into The Future Of Chemistry


 Q-Chem 4.4, Q-Chem, Inc., Pleasanton, CA (2016)

 Y. Shao,  Z. Gan,  E. Epifanovsky,  A. T. B. Gilbert,  M. Wormit,  
 J. Kussmann,  A. W. Lange,  A. Behn,  J. Deng,  X. Feng,  D. Ghosh,  
 M. Goldey,  P. R. Horn,  L. D. Jacobson,  I. Kaliman,  F. Rob,  
 R. Z. Khaliullin,  T. Kus,  A. Landau,  J. Liu,  E. I. Proynov,  Y. M. Rhee,  
 R. M. Richard,  M. A. Rohrdanz,  R. P. Steele,  E. J. Sundstrom,  
 H. L. Woodcock III,  P. M. Zimmerman,  D. Zuev,  B. Albrecht,  E. Alguire,  
 B. Austin,  S. A. Baeppler,  G. J. O. Beran,  Y. A. Bernard,  
 E. J. Berquist,  K. Brandhorst,  K. B. Bravaya,  S. T. Brown,  D. Casanova,  
 C.-M. Chang,  Y. Chen,  S. H. Chien,  K. D. Closser,  M. P. Coons,  
 D. L. Crittenden,  S. Dasgupta,  M. Diedenhofen,  R. A. DiStasio Jr.,  
 H. Do,  A. D. Dutoi,  R. G. Edgar,  P.-T. Fang,  S. Fatehi,  Q. Feng,  
 L. Fusti-Molnar,  A. Ghysels,  A. Golubeva-Zadorozhnaya,  J. Gomes,  
 A. Gunina,  M. W. D. Hanson-Heine,  P. H. P. Harbach,  A. W. Hauser,  
 J. E. Herr,  E. G. Hohenstein,  Z. C. Holden,  K. Hui,  T.-C. Jagau,  H. Ji,  
 B. Kaduk,  K. Khistyaev,  Jaehoon Kim,  Jihan Kim,  R. A. King,  
 P. Klunzinger,  K. Koh,  D. Kosenkov,  T. Kowalczyk,  C. M. Krauter,  
 A. Kunitsa,  K. U. Lao,  A. Laurent,  K. V. Lawler,  J. Lee,  D. Lefrancois,  
 S. Lehtola,  S. V. Levchenko,  C. Y. Lin,  Y.-S. Lin,  F. Liu,  E. Livshits,  
 R. C. Lochan,  A. Luenser,  P. Manohar,  S. F. Manzer,  S.-P. Mao,  Y. Mao,  
 N. Mardirossian,  A. V. Marenich,  L. A. Martinez-Martinez,  S. A. Maurer,  
 N. J. Mayhall,  J.-M. Mewes,  A. F. Morrison,  K. Nanda,  T. S. Nguyen-Beck,  
 C. M. Oana,  R. Olivares-Amaya,  D. P. O'Neill,  J. A. Parkhill,  
 T. M. Perrine,  R. Peverati,  P. A. Pieniazek,  F. Plasser,  A. Prociuk,  
 D. R. Rehn,  E. Rosta,  N. J. Russ,  N. Sergueev,  S. M. Sharada,  
 S. Sharma,  D. W. Small,  A. Sodt,  T. Stauch,  T. Stein,  D. Stuck,  
 Y.-C. Su,  A. J. W. Thom,  T. Tsuchimochi,  L. Vogt,  O. Vydrov,  T. Wang,  
 M. A. Watson,  J. Wenzel,  A. White,  C. F. Williams,  V. Vanovschi,  
 K. Yao,  S. Yeganeh,  S. R. Yost,  Z.-Q. You,  I. Y. Zhang,  X. Zhang,  
 Y. Zhao,  B. R. Brooks,  G. K. L. Chan,  D. M. Chipman,  C. J. Cramer,  
 W. A. Goddard III,  M. S. Gordon,  W. J. Hehre,  A. Klamt,  
 H. F. Schaefer III,  M. W. Schmidt,  C. D. Sherrill,  D. G. Truhlar,  
 A. Warshel,  X. Xu,  A. Aspuru-Guzik,  R. Baer,  A. T. Bell,  N. A. Besley,  
 J.-D. Chai,  A. Dreuw,  B. D. Dunietz,  T. R. Furlani,  S. R. Gwaltney,  
 C.-P. Hsu,  Y. Jung,  J. Kong,  D. S. Lambrecht,  W. Liang,  C. Ochsenfeld,  
 V. A. Rassolov,  L. V. Slipchenko,  J. E. Subotnik,  T. Van Voorhis,  
 J. M. Herbert,  A. I. Krylov,  P. M. W. Gill,  M. Head-Gordon

 Contributors to earlier versions of Q-Chem not listed above: 
 R. D. Adamson,  J. Baker,  E. F. C. Byrd,  A. K. Chakraborty,  C.-L. Cheng,  
 H. Dachsel,  R. J. Doerksen,  G. Hawkins,  A. Heyden,  S. Hirata,  
 G. Kedziora,  F. J. Keil,  C. Kelley,  P. P. Korambath,  W. Kurlancheek,  
 A. M. Lee,  M. S. Lee,  D. Liotard,  I. Lotan,  P. E. Maslen,  N. Nair,  
 D. Neuhauser,  R. Olson,  B. Peters,  J. Ritchie,  N. E. Schultz,  
 N. Shenvi,  A. C. Simmonett,  K. S. Thanthiriwatte,  Q. Wu,  W. Zhang

 Please cite Q-Chem as follows:
 Y. Shao et al., Mol. Phys. 113, 184-215 (2015)
 DOI: 10.1080/00268976.2014.952696

 Q-Chem 4.4.2 for Intel X86 EM64T Linux

 Parts of Q-Chem use Armadillo 5.200.1 (Boston Tea Smuggler).
 http://arma.sourceforge.net/

 Q-Chem begins on Mon May  1 16:20:23 2017  


Host: 0

     Scratch files written to /scratch/cher/qchem14743//

Checking the input file for inconsistencies... 	...done.

--------------------------------------------------------------
User input:
--------------------------------------------------------------
$molecule
-1 1
  O   -0.6946308   -1.3975075   -0.3797380
  C   -1.8986454   -0.9433027    0.0691136
  O   -2.8278774   -1.6496834    0.3687329
  C   -1.8592477    0.5183540    0.1063428
  O   -2.9156545    1.2758860    0.4831172
  C   -0.6555510    0.9254453   -0.3137620
  O   -0.1705147    2.1723689   -0.4955268
  C    0.1851098   -0.2784972   -0.6475815
  C    1.4744970   -0.4646295    0.1611192
  C    2.4439814    0.7218223    0.0606629
  O    3.6966880    0.3613288    0.6546415
  H   -3.6446488    0.6763710    0.7016213
  O    2.1005606   -1.6318271   -0.3400349
  H    1.1871851   -0.6093855    1.2150967
  H    2.0302523    1.6215576    0.5208733
  H    2.6646787    0.9359115   -0.9873333
  H    3.6355160    0.4710756    1.6091551
  H    3.0197266   -1.6027064   -0.0423808
  H    0.4354057   -0.3114974   -1.7130330
$end

$rem
   BASIS  =  6-311++G**
   JOB_TYPE  =  optimization
   METHOD  =  B3LYP
$end

--------------------------------------------------------------
 ----------------------------------------------------------------
             Standard Nuclear Orientation (Angstroms)
    I     Atom           X                Y                Z
 ----------------------------------------------------------------
    1      O      -0.7170702632    -1.3666060659    -0.3564212813
    2      C      -1.9171560465    -0.8935642341     0.0834042004
    3      O      -2.8524403161    -1.5860697818     0.3962890505
    4      C      -1.8651953756     0.5681446213     0.0926676405
    5      O      -2.9150677520     1.3417990621     0.4546563226
    6      C      -0.6580240759     0.9567621785    -0.3348963461
    7      O      -0.1622773420     2.1957645814    -0.5403844005
    8      C       0.1722704326    -0.2605283144    -0.6454417816
    9      C       1.4599727174    -0.4422270905     0.1669434641
   10      C       2.4396260350     0.7337089560     0.0440079700
   11      O       3.6891598970     0.3738938923     0.6450389295
   12      H      -3.6491992617     0.7528625692     0.6844381761
   13      O       2.0760015256    -1.6241383145    -0.3116541398
   14      H       1.1713786558    -0.5643139834     1.2234373146
   15      H       2.0336263324     1.6456083134     0.4868316300
   16      H       2.6622037548     0.9258007804    -1.0078463016
   17      H       3.6288899422     0.5024069436     1.5972650132
   18      H       2.9953702752    -1.5972283905    -0.0144184213
   19      H       0.4223221850    -0.3160599217    -1.7100141424
 ----------------------------------------------------------------
 Molecular Point Group                 C1    NOp =  1
 Largest Abelian Subgroup              C1    NOp =  1
 Nuclear Repulsion Energy =   735.0478537961 hartrees
 There are       46 alpha and       46 beta electrons
 Requested basis set is 6-311++G(d,p)
 There are 107 shells and 313 basis functions

 Total QAlloc Memory Limit   2000 MB
 Mega-Array Size        61 MB
 MEM_STATIC part        62 MB
 A cutoff of  1.0D-11 yielded   4905 shell pairs
 There are     42460 function pairs (     45598 Cartesian)

 -------------------------------------------------------
 OpenMP Integral Computing Module                       
 Release: version 1.0, May 2013, Q-Chem Inc. Pittsburgh 
 -------------------------------------------------------
 Integral Job Info:
 Integral job number is                      11
 Integral operator is                         1
 short-range coefficients                     0
 long-range coefficients              100000000
 Omega coefficients                           0
 if combine SR and LR in K                    0
 Integral screening is                        0
 Integral computing path is                   2
 max size of driver memory is            800000
 size of driver memory is                593474
 size of scratch memory is              2260544
 max col of scratch BK array               1296
 max len of scratch array in speh3          155
 max len of scratch index in speh4           18
 max int batch size is                      520
 min int batch size is                       52
 fixed nKL is                                52
 max L of basis functions is                  2
 order of int derivative is                   0
 number of shells is                        107
 number of basis is                         325
 number of cartesian basis is               325
 number of contracted shell pairs          4905
 number of primitive shell pairs          12168
 maxK2 (contraction) of shell pair           36
 max number of K2 of shell pair               1
 max number of CS2 of shell pair            792
 max number of PS2 of shell pair           2196
 mem total for path MDJ                   91096
 -------------------------------------------------------
 Smallest overlap matrix eigenvalue = 3.17E-06

 Scale SEOQF with 1.000000e-01/1.000000e-01/1.000000e-01

 Standard Electronic Orientation quadrupole field applied
 Nucleus-field energy     =     0.0000000223 hartrees
 Guess from superposition of atomic densities
 Warning:  Energy on first SCF cycle will be non-variational
 A restricted hybrid HF-DFT SCF calculation will be
 performed using Pulay DIIS extrapolation
 Exchange:     0.2000 Hartree-Fock + 0.0800 Slater + 0.7200 B88
 Correlation:  0.1900 VWN1RPA + 0.8100 LYP
 Using SG-1 standard quadrature grid
 SCF converges when DIIS error is below 1.0E-08
 Inaccurate integrated density:
   Number of electrons =    92
   Numerical integral  =    91.000484357851
   Relative error      =    -1.0864300458 %
 ---------------------------------------
  Cycle       Energy         DIIS Error
 ---------------------------------------
    1    -686.7379060042      3.66E-02
    2    -684.1331385463      5.72E-03
    3    -681.3336957472      1.38E-02
    4    -684.1371507839      5.42E-03
    5    -684.4190947802      1.53E-03
    6    -684.4365028735      1.03E-03
    7    -684.4483759497      3.16E-04
    8    -684.4491035866      1.37E-04
    9    -684.4492665865      3.65E-05
   10    -684.4492788367      1.67E-05
   11    -684.4492817975      2.75E-06
   12    -684.4492819027      1.22E-06
   13    -684.4492818047      4.46E-07
   14    -684.4492818629      1.54E-07
   15    -684.4492818757      5.54E-08
   16    -684.4492818649      1.78E-08
   17    -684.4492818800      6.40E-09 Convergence criterion met
 ---------------------------------------
 SCF time:  CPU 481.00 s  wall 481.41 s
 SCF   energy in the final basis set = -684.4492818800
 Total energy in the final basis set = -684.4492818800

 --------------------------------------------------------------

                    Orbital Energies (a.u.)
 --------------------------------------------------------------

 Alpha MOs
 -- Occupied --
-19.038 -19.013 -19.010 -19.006 -18.957 -18.901 -10.140 -10.112
-10.107 -10.099 -10.065 -10.052  -0.960  -0.942  -0.916  -0.910
 -0.880  -0.783  -0.653  -0.618  -0.577  -0.500  -0.454  -0.427
 -0.411  -0.404  -0.386  -0.361  -0.344  -0.307  -0.305  -0.288
 -0.279  -0.270  -0.246  -0.240  -0.237  -0.222  -0.212  -0.204
 -0.166  -0.165  -0.149  -0.137  -0.069  -0.038
 -- Virtual --
  0.071   0.107   0.109   0.114   0.125   0.135   0.145   0.154
  0.160   0.169   0.180   0.186   0.191   0.205   0.209   0.210
  0.215   0.217   0.220   0.228   0.235   0.239   0.242   0.247
  0.257   0.258   0.265   0.271   0.278   0.283   0.288   0.293
  0.305   0.307   0.310   0.321   0.328   0.343   0.347   0.358
  0.363   0.373   0.377   0.385   0.387   0.393   0.402   0.403
  0.409   0.418   0.420   0.426   0.432   0.439   0.441   0.447
  0.455   0.460   0.467   0.473   0.477   0.480   0.486   0.498
  0.504   0.509   0.522   0.528   0.534   0.541   0.562   0.575
  0.584   0.616   0.625   0.635   0.645   0.665   0.688   0.692
  0.704   0.708   0.728   0.741   0.748   0.770   0.786   0.814
  0.826   0.830   0.857   0.858   0.868   0.881   0.895   0.907
  0.931   0.946   0.989   1.018   1.020   1.053   1.070   1.104
  1.124   1.142   1.164   1.183   1.203   1.221   1.241   1.244
  1.266   1.269   1.278   1.296   1.308   1.317   1.321   1.338
  1.364   1.371   1.381   1.389   1.398   1.404   1.435   1.457
  1.478   1.489   1.501   1.530   1.548   1.555   1.586   1.609
  1.614   1.638   1.659   1.686   1.691   1.716   1.733   1.742
  1.759   1.791   1.798   1.819   1.835   1.866   1.872   1.896
  1.912   1.943   1.959   1.975   2.010   2.037   2.040   2.054
  2.074   2.084   2.119   2.130   2.161   2.200   2.211   2.216
  2.237   2.259   2.287   2.322   2.340   2.376   2.378   2.451
  2.471   2.594   2.632   2.672   2.684   2.720   2.743   2.758
  2.773   2.820   2.830   2.862   2.912   2.941   2.977   2.986
  3.008   3.035   3.057   3.087   3.093   3.117   3.135   3.174
  3.184   3.197   3.227   3.244   3.250   3.265   3.275   3.302
  3.320   3.329   3.346   3.372   3.397   3.423   3.446   3.483
  3.522   3.545   3.612   3.626   3.652   3.746   3.847   3.887
  3.960   3.989   4.006   4.023   4.047   4.110   4.159   4.241
  4.261   4.290   4.368   4.432   4.526   5.149   5.179   5.207
  5.220   5.230   5.292   5.317   5.405   5.469   5.509   5.557
  5.591   5.740   5.769   5.796   5.853   5.996   6.054  23.783
 23.912  23.942  23.973  24.058  24.375  50.008  50.049  50.072
 50.088  50.193  50.225
 --------------------------------------------------------------

          Ground-State Mulliken Net Atomic Charges

     Atom                 Charge (a.u.)
  ----------------------------------------
      1 O                    -0.181095
      2 C                     0.029086
      3 O                    -0.436887
      4 C                     0.368901
      5 O                    -0.330887
      6 C                    -0.739383
      7 O                    -0.523484
      8 C                     0.486828
      9 C                    -0.158692
     10 C                    -0.529430
     11 O                    -0.305988
     12 H                     0.255950
     13 O                    -0.229361
     14 H                     0.171814
     15 H                     0.196750
     16 H                     0.215080
     17 H                     0.247982
     18 H                     0.249892
     19 H                     0.212926
  ----------------------------------------
  Sum of atomic charges =    -1.000000

 -----------------------------------------------------------------
                    Cartesian Multipole Moments
 -----------------------------------------------------------------
    Charge (ESU x 10^10)
                -4.8032
    Dipole Moment (Debye)
         X       4.7232      Y      -1.4351      Z       2.1894
       Tot       5.4001
    Quadrupole Moments (Debye-Ang)
        XX     -92.7010     XY      -2.5266     YY    -103.4810
        XZ       5.9515     YZ       3.2699     ZZ     -69.1145
    Octopole Moments (Debye-Ang^2)
       XXX      -2.8042    XXY      12.7681    XYY      33.4581
       YYY     -25.1471    XXZ      11.6850    XYZ      -3.8100
       YYZ      10.4294    XZZ      14.7240    YZZ      -2.0654
       ZZZ       9.2085
    Hexadecapole Moments (Debye-Ang^3)
      XXXX   -2209.9301   XXXY    -113.0036   XXYY    -531.0214
      XYYY      -4.3756   YYYY    -849.0572   XXXZ      32.9931
      XXYZ      16.3491   XYYZ      18.5917   YYYZ      21.3896
      XXZZ    -316.1871   XYZZ       8.4375   YYZZ    -157.7379
      XZZZ      28.4995   YZZZ       9.7344   ZZZZ    -162.7082
 -----------------------------------------------------------------
 Calculating analytic gradient of the SCF energy
 Gradient of SCF Energy
            1           2           3           4           5           6
    1  -0.0084629  -0.0091430   0.0199242   0.0085043   0.0178126  -0.0541539
    2   0.0214188  -0.0521452   0.0249478   0.0443413  -0.0088679  -0.0989543
    3   0.0026606   0.0021307  -0.0062600  -0.0035635  -0.0062602   0.0218658
            7           8           9          10          11          12
    1   0.0202661   0.0073027   0.0075868   0.0084883  -0.0112053  -0.0046809
    2   0.0624013   0.0056134  -0.0077417  -0.0020321   0.0030664   0.0007951
    3  -0.0110612  -0.0043325   0.0027329   0.0021918  -0.0048315   0.0015858
           13          14          15          16          17          18
    1  -0.0077051  -0.0004575   0.0024633   0.0006926   0.0016939   0.0012277
    2   0.0077403   0.0003913   0.0011538  -0.0002564  -0.0000097  -0.0009694
    3   0.0006585  -0.0002681   0.0026072  -0.0007275   0.0012251  -0.0000271
           19
    1  -0.0001538
    2  -0.0008927
    3  -0.0003267
 Max gradient component =       9.895E-02
 RMS gradient           =       2.101E-02
 Gradient time:  CPU 132.16 s  wall 132.19 s
 Geometry Optimization Parameters
   NAtoms,    NIC,     NZ,  NCons,   NDum,   NFix, NCnnct, MaxDiis
       19     133       0       0       0       0       0       0


** GEOMETRY OPTIMIZATION IN DELOCALIZED INTERNAL COORDINATES **
   Searching for a Minimum

   Optimization Cycle:   1

                       Coordinates (Angstroms)
     ATOM                X               Y               Z
      1  O        -0.7170702632   -1.3666060659   -0.3564212813
      2  C        -1.9171560465   -0.8935642341    0.0834042004
      3  O        -2.8524403161   -1.5860697818    0.3962890505
      4  C        -1.8651953756    0.5681446213    0.0926676405
      5  O        -2.9150677520    1.3417990621    0.4546563226
      6  C        -0.6580240759    0.9567621785   -0.3348963461
      7  O        -0.1622773420    2.1957645814   -0.5403844005
      8  C         0.1722704326   -0.2605283144   -0.6454417816
      9  C         1.4599727174   -0.4422270905    0.1669434641
     10  C         2.4396260350    0.7337089560    0.0440079700
     11  O         3.6891598970    0.3738938923    0.6450389295
     12  H        -3.6491992617    0.7528625692    0.6844381761
     13  O         2.0760015256   -1.6241383145   -0.3116541398
     14  H         1.1713786558   -0.5643139834    1.2234373146
     15  H         2.0336263324    1.6456083134    0.4868316300
     16  H         2.6622037548    0.9258007804   -1.0078463016
     17  H         3.6288899422    0.5024069436    1.5972650132
     18  H         2.9953702752   -1.5972283905   -0.0144184213
     19  H         0.4223221850   -0.3160599217   -1.7100141424
   Point Group: c1    Number of degrees of freedom:    51


   Energy is   -684.449281880


 Attempting to Generate Delocalized Internal Coordinates

 51 Hessian modes will be used to form the next step
  Hessian Eigenvalues:
     0.004487    0.004767    0.010725    0.011347    0.013510    0.016059
     0.017885    0.019004    0.021804    0.023952    0.043184    0.046545
     0.049642    0.050829    0.058090    0.058318    0.075054    0.087186
     0.113605    0.137211    0.159218    0.160000    0.160000    0.160000
     0.168765    0.196167    0.209831    0.220130    0.249694    0.249877
     0.249987    0.249989    0.289243    0.291162    0.306496    0.334635
     0.342464    0.345629    0.345812    0.349082    0.375779    0.406330
     0.430465    0.496401    0.536206    0.540781    0.542952    0.548866
     0.549728    0.557300    1.023114

 Minimum Search - Taking Simple RFO Step
 Searching for Lamda that Minimizes Along All modes
 Value Taken    Lamda =  -0.01826474
 Step Taken.  Stepsize is  0.247020

                             Maximum     Tolerance    Cnvgd?
         Gradient           0.039806      0.000300      NO
         Displacement       0.098497      0.001200      NO
         Energy change     *********      0.000001      NO


 New Cartesian Coordinates Obtained by Inverse Iteration

 Displacement from previous Coordinates is:  0.501566
 ----------------------------------------------------------------
             Standard Nuclear Orientation (Angstroms)
    I     Atom           X                Y                Z
 ----------------------------------------------------------------
    1      O      -0.7334671095    -1.3834109613    -0.3828380119
    2      C      -1.9193544623    -0.8572162411     0.0655746489
    3      O      -2.8663348905    -1.5651626350     0.3705442064
    4      C      -1.8283973858     0.5832832648     0.1047964690
    5      O      -2.8867964472     1.3502363124     0.5104673023
    6      C      -0.5966367850     0.9905772735    -0.3315454295
    7      O      -0.0617671544     2.1516797651    -0.4917403735
    8      C       0.1690225008    -0.2778138403    -0.6602961451
    9      C       1.4490558200    -0.4681879416     0.1490547461
   10      C       2.3992616445     0.7252760332     0.0230795947
   11      O       3.6557809482     0.4155972279     0.6674238281
   12      H      -3.5935350024     0.7262884774     0.7189428567
   13      O       2.1094958271    -1.6502244783    -0.2994265374
   14      H       1.1537296883    -0.5808613065     1.2050194328
   15      H       1.9387816123     1.6271732165     0.4274641938
   16      H       2.6340741291     0.9049478139    -1.0271230271
   17      H       3.5498603092     0.5598519027     1.6123346690
   18      H       3.0194747422    -1.5830872602     0.0163059929
   19      H       0.4221433354    -0.3229308216    -1.7241355193
 ----------------------------------------------------------------
 Molecular Point Group                 C1    NOp =  1
 Largest Abelian Subgroup              C1    NOp =  1
 Nuclear Repulsion Energy =   736.4108759747 hartrees
 There are       46 alpha and       46 beta electrons
 Applying Cartesian multipole field
    Component          Value
    ---------          -----
     (2,0,0)        1.00000E-11
     (0,2,0)        2.00000E-11
     (0,0,2)       -3.00000E-11
 Nucleus-field energy     =     0.0000000221 hartrees
 Requested basis set is 6-311++G(d,p)
 There are 107 shells and 313 basis functions
 A cutoff of  1.0D-11 yielded   4911 shell pairs
 There are     42502 function pairs (     45646 Cartesian)
 Smallest overlap matrix eigenvalue = 3.42E-06
 Guess MOs from SCF MO coefficient file
 Reading MOs from coefficient file
 Reading MOs from coefficient file
 A restricted hybrid HF-DFT SCF calculation will be
 performed using Pulay DIIS extrapolation
 Exchange:     0.2000 Hartree-Fock + 0.0800 Slater + 0.7200 B88
 Correlation:  0.1900 VWN1RPA + 0.8100 LYP
 Using SG-1 standard quadrature grid
 SCF converges when DIIS error is below 1.0E-08
 Geometry optimization detected.  Setting ReadMinima to 0
 Setting SaveMinima to 0
 ---------------------------------------
  Cycle       Energy         DIIS Error
 ---------------------------------------
    1    -684.4753913076      2.11E-03
    2    -684.4497689310      9.55E-04
    3    -684.4273748678      1.74E-03
    4    -684.4612473228      1.52E-04
    5    -684.4614059595      8.59E-05
    6    -684.4614733472      1.36E-05
    7    -684.4614749065      7.45E-06
    8    -684.4614751914      1.77E-06
    9    -684.4614754612      6.60E-07
   10    -684.4614754490      2.16E-07
   11    -684.4614754059      8.15E-08
   12    -684.4614754159      2.15E-08
   13    -684.4614754180      9.24E-09 Convergence criterion met
 ---------------------------------------
 SCF time:  CPU 367.40 s  wall 367.83 s
 SCF   energy in the final basis set = -684.4614754180
 Total energy in the final basis set = -684.4614754180

 --------------------------------------------------------------

                    Orbital Energies (a.u.)
 --------------------------------------------------------------

 Alpha MOs
 -- Occupied --
-19.036 -19.012 -19.009 -19.004 -18.952 -18.915 -10.137 -10.110
-10.104 -10.097 -10.076 -10.054  -0.953  -0.937  -0.911  -0.906
 -0.868  -0.823  -0.656  -0.618  -0.572  -0.496  -0.448  -0.427
 -0.410  -0.401  -0.382  -0.359  -0.341  -0.303  -0.301  -0.284
 -0.282  -0.267  -0.247  -0.238  -0.235  -0.232  -0.219  -0.203
 -0.178  -0.164  -0.151  -0.137  -0.082  -0.042
 -- Virtual --
  0.073   0.107   0.110   0.115   0.126   0.136   0.144   0.154
  0.162   0.170   0.181   0.185   0.192   0.205   0.209   0.213
  0.216   0.218   0.221   0.229   0.233   0.237   0.243   0.247
  0.255   0.259   0.265   0.272   0.279   0.283   0.288   0.293
  0.305   0.310   0.312   0.321   0.328   0.343   0.348   0.357
  0.363   0.372   0.376   0.384   0.386   0.396   0.402   0.406
  0.410   0.419   0.421   0.427   0.431   0.439   0.442   0.449
  0.454   0.457   0.470   0.470   0.477   0.480   0.485   0.495
  0.504   0.508   0.519   0.525   0.534   0.539   0.563   0.573
  0.584   0.614   0.625   0.636   0.644   0.661   0.683   0.692
  0.705   0.710   0.729   0.741   0.750   0.773   0.788   0.816
  0.828   0.833   0.856   0.857   0.869   0.880   0.896   0.904
  0.926   0.946   0.996   1.021   1.023   1.051   1.072   1.104
  1.117   1.145   1.162   1.185   1.201   1.222   1.241   1.242
  1.265   1.272   1.278   1.299   1.308   1.317   1.321   1.337
  1.363   1.371   1.378   1.384   1.395   1.404   1.429   1.445
  1.475   1.486   1.500   1.532   1.548   1.557   1.590   1.607
  1.621   1.643   1.667   1.684   1.696   1.714   1.734   1.740
  1.761   1.780   1.795   1.815   1.828   1.864   1.875   1.895
  1.901   1.948   1.956   1.977   2.005   2.041   2.043   2.068
  2.082   2.091   2.121   2.128   2.169   2.205   2.217   2.224
  2.236   2.250   2.301   2.322   2.341   2.371   2.374   2.435
  2.462   2.602   2.634   2.673   2.688   2.721   2.751   2.761
  2.772   2.817   2.831   2.875   2.915   2.948   2.973   2.989
  3.010   3.028   3.058   3.075   3.091   3.122   3.137   3.174
  3.182   3.204   3.221   3.244   3.253   3.265   3.277   3.298
  3.309   3.328   3.352   3.370   3.399   3.425   3.475   3.502
  3.532   3.556   3.619   3.627   3.679   3.741   3.828   3.897
  3.956   3.981   4.007   4.023   4.037   4.111   4.156   4.230
  4.274   4.292   4.363   4.422   4.528   5.150   5.179   5.208
  5.221   5.232   5.287   5.322   5.407   5.474   5.500   5.554
  5.602   5.728   5.767   5.786   5.856   6.003   6.044  23.819
 23.914  23.940  23.977  24.060  24.294  50.010  50.050  50.068
 50.087  50.211  50.219
 --------------------------------------------------------------

          Ground-State Mulliken Net Atomic Charges

     Atom                 Charge (a.u.)
  ----------------------------------------
      1 O                    -0.172522
      2 C                     0.017825
      3 O                    -0.449214
      4 C                     0.233987
      5 O                    -0.336919
      6 C                    -0.508850
      7 O                    -0.481316
      8 C                     0.398474
      9 C                    -0.207808
     10 C                    -0.499168
     11 O                    -0.311009
     12 H                     0.251528
     13 O                    -0.231319
     14 H                     0.176946
     15 H                     0.198458
     16 H                     0.215273
     17 H                     0.245266
     18 H                     0.248162
     19 H                     0.212205
  ----------------------------------------
  Sum of atomic charges =    -1.000000

 -----------------------------------------------------------------
                    Cartesian Multipole Moments
 -----------------------------------------------------------------
    Charge (ESU x 10^10)
                -4.8032
    Dipole Moment (Debye)
         X       4.7029      Y      -0.6205      Z       1.8182
       Tot       5.0801
    Quadrupole Moments (Debye-Ang)
        XX     -95.7509     XY      -3.1596     YY    -102.2397
        XZ       5.9855     YZ       2.1515     ZZ     -68.9908
    Octopole Moments (Debye-Ang^2)
       XXX      -0.8543    XXY      12.5342    XYY      30.6006
       YYY     -18.5619    XXZ       8.8676    XYZ      -2.6039
       YYZ       8.5365    XZZ      13.7811    YZZ      -0.7286
       ZZZ       7.8370
    Hexadecapole Moments (Debye-Ang^3)
      XXXX   -2228.9462   XXXY    -117.5952   XXYY    -532.0392
      XYYY      -9.0933   YYYY    -833.2999   XXXZ      30.1478
      XXYZ       9.6278   XYYZ      21.6704   YYYZ       9.0903
      XXZZ    -317.0706   XYZZ       8.1074   YYZZ    -155.0789
      XZZZ      31.5191   YZZZ       2.0114   ZZZZ    -162.9614
 -----------------------------------------------------------------
 Calculating analytic gradient of the SCF energy
 Gradient of SCF Energy
            1           2           3           4           5           6
    1  -0.0071180  -0.0018537   0.0078245   0.0015494   0.0072052  -0.0180270
    2   0.0026164  -0.0224932   0.0061346   0.0244091  -0.0060822  -0.0416272
    3   0.0031904  -0.0014580  -0.0021049   0.0005869  -0.0026699   0.0059476
            7           8           9          10          11          12
    1   0.0125787  -0.0006140   0.0017224   0.0024738  -0.0036055   0.0003255
    2   0.0242331   0.0119947  -0.0041779  -0.0002067   0.0007728   0.0012386
    3  -0.0034849  -0.0006686   0.0002664  -0.0004845  -0.0007681  -0.0000766
           13          14          15          16          17          18
    1  -0.0011067  -0.0006625  -0.0009269  -0.0011459   0.0008430   0.0001788
    2   0.0028213   0.0010809   0.0003934   0.0001381   0.0000053  -0.0008809
    3   0.0006447  -0.0001193   0.0008564  -0.0002723  -0.0000261  -0.0001289
           19
    1   0.0003590
    2  -0.0003702
    3   0.0007698
 Max gradient component =       4.163E-02
 RMS gradient           =       8.818E-03
 Gradient time:  CPU 132.18 s  wall 132.20 s
 Geometry Optimization Parameters
   NAtoms,    NIC,     NZ,  NCons,   NDum,   NFix, NCnnct, MaxDiis
       19     133       0       0       0       0       0       0

 Cartesian Hessian Update
 Hessian Updated using BFGS Update


** GEOMETRY OPTIMIZATION IN DELOCALIZED INTERNAL COORDINATES **
   Searching for a Minimum

   Optimization Cycle:   2

                       Coordinates (Angstroms)
     ATOM                X               Y               Z
      1  O        -0.7334671095   -1.3834109613   -0.3828380119
      2  C        -1.9193544623   -0.8572162411    0.0655746489
      3  O        -2.8663348905   -1.5651626350    0.3705442064
      4  C        -1.8283973858    0.5832832648    0.1047964690
      5  O        -2.8867964472    1.3502363124    0.5104673023
      6  C        -0.5966367850    0.9905772735   -0.3315454295
      7  O        -0.0617671544    2.1516797651   -0.4917403735
      8  C         0.1690225008   -0.2778138403   -0.6602961451
      9  C         1.4490558200   -0.4681879416    0.1490547461
     10  C         2.3992616445    0.7252760332    0.0230795947
     11  O         3.6557809482    0.4155972279    0.6674238281
     12  H        -3.5935350024    0.7262884774    0.7189428567
     13  O         2.1094958271   -1.6502244783   -0.2994265374
     14  H         1.1537296883   -0.5808613065    1.2050194328
     15  H         1.9387816123    1.6271732165    0.4274641938
     16  H         2.6340741291    0.9049478139   -1.0271230271
     17  H         3.5498603092    0.5598519027    1.6123346690
     18  H         3.0194747422   -1.5830872602    0.0163059929
     19  H         0.4221433354   -0.3229308216   -1.7241355193
   Point Group: c1    Number of degrees of freedom:    51


   Energy is   -684.461475418

 Hessian Updated using BFGS Update

 50 Hessian modes will be used to form the next step
  Hessian Eigenvalues:
     0.004507    0.004794    0.010768    0.011348    0.013508    0.016064
     0.018074    0.019016    0.021804    0.023955    0.043674    0.047410
     0.049447    0.050825    0.058233    0.058583    0.075129    0.087610
     0.113949    0.137307    0.155337    0.159934    0.162101    0.167616
     0.193258    0.217494    0.221097    0.236126    0.249822    0.249917
     0.256532    0.278097    0.289658    0.295895    0.334635    0.339433
     0.342646    0.345655    0.345914    0.370901    0.405831    0.426847
     0.439537    0.500954    0.537267    0.540811    0.545316    0.548972
     0.556391    1.009998

 Minimum Search - Taking Simple RFO Step
 Searching for Lamda that Minimizes Along All modes
 Value Taken    Lamda =  -0.00636369
 Step Taken.  Stepsize is  0.223624

                             Maximum     Tolerance    Cnvgd?
         Gradient           0.019263      0.000300      NO
         Displacement       0.091051      0.001200      NO
         Energy change     -0.012194      0.000001      NO


 New Cartesian Coordinates Obtained by Inverse Iteration

 Displacement from previous Coordinates is:  0.545818
 ----------------------------------------------------------------
             Standard Nuclear Orientation (Angstroms)
    I     Atom           X                Y                Z
 ----------------------------------------------------------------
    1      O      -0.7198751037    -1.3546271826    -0.3897051847
    2      C      -1.9140874843    -0.8344999976     0.0791121608
    3      O      -2.8556973025    -1.5714665532     0.3763572283
    4      C      -1.8579488104     0.5779044321     0.1090857113
    5      O      -2.9642885604     1.3044317477     0.5162003905
    6      C      -0.6268928326     1.0492067593    -0.3346249057
    7      O      -0.1545457765     2.1805995409    -0.5023636967
    8      C       0.1650088659    -0.2375143999    -0.6640992252
    9      C       1.4483203928    -0.4344648933     0.1447633313
   10      C       2.4578803868     0.7086516261     0.0064936899
   11      O       3.6916171344     0.3484613138     0.6858512921
   12      H      -3.6310132250     0.6356011723     0.7209733500
   13      O       2.0837424295    -1.6489747725    -0.2708614201
   14      H       1.1549100656    -0.5299976494     1.2031203156
   15      H       2.0423286869     1.6439067845     0.3753269509
   16      H       2.7312485466     0.8484392123    -1.0401468209
   17      H       3.5603130148     0.5206822302     1.6227802334
   18      H       2.9925468150    -1.5788611211     0.0466832655
   19      H       0.4108240768    -0.2814624483    -1.7310437696
 ----------------------------------------------------------------
 Molecular Point Group                 C1    NOp =  1
 Largest Abelian Subgroup              C1    NOp =  1
 Nuclear Repulsion Energy =   734.2161656023 hartrees
 There are       46 alpha and       46 beta electrons
 Applying Cartesian multipole field
    Component          Value
    ---------          -----
     (2,0,0)        1.00000E-11
     (0,2,0)        2.00000E-11
     (0,0,2)       -3.00000E-11
 Nucleus-field energy     =     0.0000000222 hartrees
 Requested basis set is 6-311++G(d,p)
 There are 107 shells and 313 basis functions
 A cutoff of  1.0D-11 yielded   4904 shell pairs
 There are     42425 function pairs (     45556 Cartesian)
 Smallest overlap matrix eigenvalue = 3.73E-06
 Guess MOs from SCF MO coefficient file
 Reading MOs from coefficient file
 Reading MOs from coefficient file
 A restricted hybrid HF-DFT SCF calculation will be
 performed using Pulay DIIS extrapolation
 Exchange:     0.2000 Hartree-Fock + 0.0800 Slater + 0.7200 B88
 Correlation:  0.1900 VWN1RPA + 0.8100 LYP
 Using SG-1 standard quadrature grid
 SCF converges when DIIS error is below 1.0E-08
 Geometry optimization detected.  Setting ReadMinima to 0
 Setting SaveMinima to 0
 ---------------------------------------
  Cycle       Energy         DIIS Error
 ---------------------------------------
    1    -684.4545279929      1.97E-03
    2    -684.4575950426      6.87E-04
    3    -684.4422247273      1.39E-03
    4    -684.4632844652      9.81E-05
    5    -684.4633403071      6.16E-05
    6    -684.4633737065      1.16E-05
    7    -684.4633747762      6.74E-06
    8    -684.4633750531      2.02E-06
    9    -684.4633749028      6.05E-07
   10    -684.4633749524      1.38E-07
   11    -684.4633749354      5.75E-08
   12    -684.4633749398      1.31E-08
   13    -684.4633749378      5.67E-09 Convergence criterion met
 ---------------------------------------
 SCF time:  CPU 361.64 s  wall 361.92 s
 SCF   energy in the final basis set = -684.4633749378
 Total energy in the final basis set = -684.4633749378

 --------------------------------------------------------------

                    Orbital Energies (a.u.)
 --------------------------------------------------------------

 Alpha MOs
 -- Occupied --
-19.042 -19.008 -19.007 -18.998 -18.945 -18.926 -10.130 -10.113
-10.112 -10.097 -10.083 -10.050  -0.947  -0.940  -0.907  -0.900
 -0.862  -0.850  -0.655  -0.615  -0.575  -0.497  -0.441  -0.427
 -0.412  -0.396  -0.383  -0.359  -0.342  -0.303  -0.298  -0.286
 -0.279  -0.264  -0.252  -0.242  -0.239  -0.232  -0.217  -0.208
 -0.189  -0.166  -0.147  -0.133  -0.088  -0.042
 -- Virtual --
  0.071   0.105   0.112   0.115   0.126   0.135   0.144   0.152
  0.164   0.167   0.180   0.184   0.191   0.205   0.209   0.213
  0.216   0.219   0.222   0.227   0.233   0.238   0.244   0.247
  0.254   0.258   0.265   0.272   0.277   0.281   0.289   0.291
  0.302   0.305   0.313   0.318   0.325   0.336   0.344   0.353
  0.361   0.368   0.376   0.380   0.387   0.394   0.403   0.407
  0.412   0.418   0.419   0.424   0.430   0.439   0.441   0.450
  0.456   0.458   0.468   0.471   0.476   0.479   0.486   0.494
  0.504   0.507   0.517   0.527   0.533   0.539   0.557   0.571
  0.588   0.614   0.622   0.639   0.647   0.657   0.683   0.689
  0.703   0.710   0.726   0.742   0.746   0.767   0.784   0.810
  0.824   0.829   0.853   0.862   0.869   0.881   0.897   0.907
  0.921   0.948   0.997   1.024   1.028   1.043   1.076   1.101
  1.123   1.139   1.160   1.185   1.198   1.218   1.233   1.246
  1.263   1.271   1.282   1.297   1.311   1.316   1.327   1.336
  1.362   1.372   1.380   1.383   1.393   1.405   1.423   1.448
  1.469   1.476   1.490   1.526   1.542   1.556   1.581   1.607
  1.619   1.640   1.659   1.673   1.697   1.715   1.737   1.744
  1.766   1.779   1.788   1.810   1.819   1.858   1.872   1.888
  1.904   1.938   1.963   1.979   1.997   2.036   2.043   2.058
  2.079   2.083   2.115   2.121   2.166   2.203   2.212   2.226
  2.229   2.249   2.289   2.318   2.332   2.368   2.378   2.429
  2.453   2.595   2.626   2.663   2.683   2.722   2.759   2.764
  2.776   2.815   2.830   2.880   2.905   2.942   2.963   2.987
  3.014   3.018   3.057   3.074   3.081   3.113   3.116   3.170
  3.172   3.201   3.211   3.239   3.251   3.268   3.271   3.290
  3.302   3.325   3.354   3.364   3.397   3.418   3.473   3.518
  3.544   3.580   3.617   3.627   3.699   3.744   3.835   3.890
  3.960   3.972   4.001   4.026   4.035   4.104   4.147   4.225
  4.273   4.281   4.346   4.412   4.521   5.154   5.181   5.210
  5.224   5.235   5.280   5.328   5.403   5.465   5.499   5.557
  5.605   5.712   5.765   5.774   5.860   6.004   6.038  23.845
 23.904  23.926  23.968  24.103  24.267  50.002  50.050  50.069
 50.089  50.213  50.232
 --------------------------------------------------------------

          Ground-State Mulliken Net Atomic Charges

     Atom                 Charge (a.u.)
  ----------------------------------------
      1 O                    -0.177252
      2 C                     0.011436
      3 O                    -0.462029
      4 C                     0.161364
      5 O                    -0.343752
      6 C                    -0.405745
      7 O                    -0.457142
      8 C                     0.385068
      9 C                    -0.197087
     10 C                    -0.508168
     11 O                    -0.306650
     12 H                     0.246600
     13 O                    -0.232444
     14 H                     0.176914
     15 H                     0.195927
     16 H                     0.209628
     17 H                     0.246213
     18 H                     0.249148
     19 H                     0.207972
  ----------------------------------------
  Sum of atomic charges =    -1.000000

 -----------------------------------------------------------------
                    Cartesian Multipole Moments
 -----------------------------------------------------------------
    Charge (ESU x 10^10)
                -4.8032
    Dipole Moment (Debye)
         X       5.4747      Y      -0.0396      Z       1.6316
       Tot       5.7128
    Quadrupole Moments (Debye-Ang)
        XX     -97.4636     XY      -1.9722     YY    -101.7781
        XZ       5.9963     YZ       1.9709     ZZ     -68.9948
    Octopole Moments (Debye-Ang^2)
       XXX       6.9349    XXY      12.1338    XYY      33.7459
       YYY     -16.8882    XXZ       6.8728    XYZ      -2.2071
       YYZ       7.7981    XZZ      15.3174    YZZ      -0.5922
       ZZZ       6.9405
    Hexadecapole Moments (Debye-Ang^3)
      XXXX   -2297.2993   XXXY     -91.7550   XXYY    -541.3330
      XYYY      -1.4787   YYYY    -823.7459   XXXZ      28.0854
      XXYZ       9.1724   XYYZ      21.8734   YYYZ      13.3867
      XXZZ    -324.7686   XYZZ      10.1951   YYZZ    -154.0754
      XZZZ      31.5799   YZZZ       4.9702   ZZZZ    -164.0464
 -----------------------------------------------------------------
 Calculating analytic gradient of the SCF energy
 Gradient of SCF Energy
            1           2           3           4           5           6
    1  -0.0042029   0.0038692  -0.0010172  -0.0003952  -0.0005538   0.0085881
    2  -0.0020381   0.0009351  -0.0009572   0.0024103  -0.0031663   0.0144834
    3   0.0000174   0.0019652  -0.0008294  -0.0010713  -0.0001489  -0.0022680
            7           8           9          10          11          12
    1  -0.0091294  -0.0006717  -0.0002544   0.0014911   0.0021836   0.0004788
    2  -0.0183962   0.0087634  -0.0005763   0.0015533  -0.0026314   0.0010034
    3   0.0018486  -0.0005873  -0.0002510   0.0010378   0.0006846  -0.0000283
           13          14          15          16          17          18
    1   0.0007094   0.0000007   0.0000478  -0.0002315  -0.0002458  -0.0004835
    2   0.0004417  -0.0005743  -0.0016227   0.0007606   0.0006116   0.0005305
    3   0.0012787   0.0000102  -0.0011741   0.0003881  -0.0008380  -0.0001375
           19
    1  -0.0001832
    2  -0.0015307
    3   0.0001034
 Max gradient component =       1.840E-02
 RMS gradient           =       3.938E-03
 Gradient time:  CPU 131.37 s  wall 131.39 s
 Geometry Optimization Parameters
   NAtoms,    NIC,     NZ,  NCons,   NDum,   NFix, NCnnct, MaxDiis
       19     133       0       0       0       0       0       0

 Cartesian Hessian Update
 Hessian Updated using BFGS Update


** GEOMETRY OPTIMIZATION IN DELOCALIZED INTERNAL COORDINATES **
   Searching for a Minimum

   Optimization Cycle:   3

                       Coordinates (Angstroms)
     ATOM                X               Y               Z
      1  O        -0.7198751037   -1.3546271826   -0.3897051847
      2  C        -1.9140874843   -0.8344999976    0.0791121608
      3  O        -2.8556973025   -1.5714665532    0.3763572283
      4  C        -1.8579488104    0.5779044321    0.1090857113
      5  O        -2.9642885604    1.3044317477    0.5162003905
      6  C        -0.6268928326    1.0492067593   -0.3346249057
      7  O        -0.1545457765    2.1805995409   -0.5023636967
      8  C         0.1650088659   -0.2375143999   -0.6640992252
      9  C         1.4483203928   -0.4344648933    0.1447633313
     10  C         2.4578803868    0.7086516261    0.0064936899
     11  O         3.6916171344    0.3484613138    0.6858512921
     12  H        -3.6310132250    0.6356011723    0.7209733500
     13  O         2.0837424295   -1.6489747725   -0.2708614201
     14  H         1.1549100656   -0.5299976494    1.2031203156
     15  H         2.0423286869    1.6439067845    0.3753269509
     16  H         2.7312485466    0.8484392123   -1.0401468209
     17  H         3.5603130148    0.5206822302    1.6227802334
     18  H         2.9925468150   -1.5788611211    0.0466832655
     19  H         0.4108240768   -0.2814624483   -1.7310437696
   Point Group: c1    Number of degrees of freedom:    51


   Energy is   -684.463374938

 Hessian Updated using BFGS Update

 51 Hessian modes will be used to form the next step
  Hessian Eigenvalues:
     0.004473    0.005000    0.010903    0.011329    0.013524    0.016092
     0.018363    0.019015    0.021806    0.023962    0.043831    0.047463
     0.050665    0.051416    0.058464    0.058566    0.075139    0.087511
     0.113694    0.137344    0.157096    0.159942    0.160026    0.164124
     0.170302    0.198487    0.208797    0.220168    0.241712    0.249895
     0.251602    0.255072    0.277983    0.289593    0.310211    0.334636
     0.342528    0.344698    0.345660    0.348227    0.369902    0.407198
     0.428519    0.470692    0.510926    0.537229    0.540809    0.548662
     0.550722    0.608090    1.007384

 Minimum Search - Taking Simple RFO Step
 Searching for Lamda that Minimizes Along All modes
 Value Taken    Lamda =  -0.00163622
 Step Taken.  Stepsize is  0.196290

                             Maximum     Tolerance    Cnvgd?
         Gradient           0.010050      0.000300      NO
         Displacement       0.078345      0.001200      NO
         Energy change     -0.001900      0.000001      NO


 New Cartesian Coordinates Obtained by Inverse Iteration

 Displacement from previous Coordinates is:  0.424860
 ----------------------------------------------------------------
             Standard Nuclear Orientation (Angstroms)
    I     Atom           X                Y                Z
 ----------------------------------------------------------------
    1      O      -0.7286516556    -1.3727684166    -0.3894429559
    2      C      -1.9209108746    -0.8316010783     0.0674452900
    3      O      -2.8671067103    -1.5497808300     0.3909661596
    4      C      -1.8345000490     0.5793654422     0.1128534474
    5      O      -2.9164341648     1.3321075352     0.5398847386
    6      C      -0.5988697137     1.0291650588    -0.3370543282
    7      O      -0.0923578581     2.1648623376    -0.4882467121
    8      C       0.1699210214    -0.2735067511    -0.6720740340
    9      C       1.4539099660    -0.4644072784     0.1304744806
   10      C       2.4247525779     0.7120662361     0.0061115923
   11      O       3.6486427511     0.4125934553     0.7264135737
   12      H      -3.5994168681     0.6778892978     0.7432647971
   13      O       2.1094108211    -1.6595267465    -0.3110689682
   14      H       1.1627083284    -0.5778358868     1.1875958933
   15      H       1.9682501005     1.6375315762     0.3562857631
   16      H       2.7233425863     0.8488732164    -1.0344746062
   17      H       3.4807652048     0.5750062169     1.6597931668
   18      H       3.0185216115    -1.5836517357     0.0054546783
   19      H       0.4124142452    -0.3103658478    -1.7402790794
 ----------------------------------------------------------------
 Molecular Point Group                 C1    NOp =  1
 Largest Abelian Subgroup              C1    NOp =  1
 Nuclear Repulsion Energy =   734.7065701980 hartrees
 There are       46 alpha and       46 beta electrons
 Applying Cartesian multipole field
    Component          Value
    ---------          -----
     (2,0,0)        1.00000E-11
     (0,2,0)        2.00000E-11
     (0,0,2)       -3.00000E-11
 Nucleus-field energy     =     0.0000000220 hartrees
 Requested basis set is 6-311++G(d,p)
 There are 107 shells and 313 basis functions
 A cutoff of  1.0D-11 yielded   4908 shell pairs
 There are     42443 function pairs (     45576 Cartesian)
 Smallest overlap matrix eigenvalue = 3.67E-06
 Guess MOs from SCF MO coefficient file
 Reading MOs from coefficient file
 Reading MOs from coefficient file
 A restricted hybrid HF-DFT SCF calculation will be
 performed using Pulay DIIS extrapolation
 Exchange:     0.2000 Hartree-Fock + 0.0800 Slater + 0.7200 B88
 Correlation:  0.1900 VWN1RPA + 0.8100 LYP
 Using SG-1 standard quadrature grid
 SCF converges when DIIS error is below 1.0E-08
 Geometry optimization detected.  Setting ReadMinima to 0
 Setting SaveMinima to 0
 ---------------------------------------
  Cycle       Energy         DIIS Error
 ---------------------------------------
    1    -684.4581916050      9.83E-04
    2    -684.4637662571      1.68E-04
    3    -684.4630900895      3.04E-04
    4    -684.4640677545      5.78E-05
    5    -684.4640930597      2.69E-05
    6    -684.4640992259      4.69E-06
    7    -684.4640994354      2.56E-06
    8    -684.4640995904      5.77E-07
    9    -684.4640995133      1.89E-07
   10    -684.4640995088      5.75E-08
   11    -684.4640995240      2.63E-08
   12    -684.4640995230      9.01E-09 Convergence criterion met
 ---------------------------------------
 SCF time:  CPU 333.02 s  wall 333.49 s
 SCF   energy in the final basis set = -684.4640995230
 Total energy in the final basis set = -684.4640995230

 --------------------------------------------------------------

                    Orbital Energies (a.u.)
 --------------------------------------------------------------

 Alpha MOs
 -- Occupied --
-19.037 -19.009 -19.009 -19.000 -18.948 -18.926 -10.133 -10.112
-10.108 -10.097 -10.084 -10.052  -0.947  -0.937  -0.907  -0.901
 -0.862  -0.846  -0.655  -0.617  -0.573  -0.496  -0.442  -0.428
 -0.410  -0.399  -0.381  -0.358  -0.341  -0.303  -0.299  -0.285
 -0.280  -0.265  -0.250  -0.241  -0.240  -0.230  -0.219  -0.205
 -0.186  -0.166  -0.149  -0.135  -0.088  -0.044
 -- Virtual --
  0.073   0.105   0.112   0.115   0.126   0.136   0.143   0.153
  0.163   0.169   0.180   0.184   0.192   0.206   0.209   0.214
  0.215   0.218   0.222   0.228   0.233   0.237   0.243   0.247
  0.254   0.259   0.265   0.272   0.280   0.281   0.287   0.292
  0.303   0.307   0.315   0.318   0.327   0.338   0.344   0.353
  0.361   0.369   0.376   0.381   0.385   0.397   0.402   0.407
  0.411   0.418   0.420   0.423   0.430   0.438   0.440   0.449
  0.454   0.457   0.467   0.470   0.475   0.479   0.485   0.494
  0.504   0.507   0.516   0.526   0.532   0.537   0.558   0.571
  0.586   0.613   0.626   0.637   0.646   0.657   0.682   0.688
  0.704   0.710   0.726   0.740   0.745   0.768   0.787   0.811
  0.826   0.830   0.852   0.858   0.869   0.880   0.896   0.904
  0.920   0.948   0.998   1.020   1.025   1.043   1.078   1.103
  1.117   1.142   1.160   1.187   1.200   1.223   1.235   1.241
  1.259   1.271   1.281   1.301   1.310   1.318   1.325   1.335
  1.361   1.369   1.379   1.384   1.391   1.404   1.423   1.444
  1.468   1.478   1.496   1.530   1.541   1.557   1.586   1.604
  1.619   1.642   1.667   1.675   1.695   1.710   1.735   1.741
  1.763   1.774   1.790   1.812   1.823   1.859   1.874   1.887
  1.898   1.940   1.956   1.979   1.998   2.036   2.048   2.059
  2.081   2.084   2.115   2.122   2.166   2.204   2.210   2.225
  2.232   2.247   2.295   2.319   2.334   2.368   2.377   2.429
  2.453   2.600   2.629   2.660   2.684   2.721   2.757   2.762
  2.774   2.819   2.829   2.874   2.907   2.948   2.968   2.985
  3.012   3.024   3.055   3.071   3.079   3.116   3.121   3.166
  3.173   3.204   3.215   3.236   3.252   3.266   3.269   3.290
  3.303   3.321   3.352   3.361   3.396   3.417   3.473   3.515
  3.535   3.571   3.616   3.620   3.691   3.736   3.826   3.891
  3.957   3.979   4.002   4.022   4.034   4.104   4.152   4.224
  4.273   4.282   4.348   4.414   4.518   5.152   5.179   5.206
  5.223   5.234   5.280   5.326   5.400   5.469   5.496   5.554
  5.605   5.715   5.762   5.775   5.856   5.996   6.035  23.832
 23.906  23.925  23.969  24.098  24.258  50.007  50.050  50.066
 50.088  50.209  50.223
 --------------------------------------------------------------

          Ground-State Mulliken Net Atomic Charges

     Atom                 Charge (a.u.)
  ----------------------------------------
      1 O                    -0.176241
      2 C                     0.009810
      3 O                    -0.457978
      4 C                     0.177638
      5 O                    -0.342402
      6 C                    -0.411971
      7 O                    -0.456835
      8 C                     0.380181
      9 C                    -0.223422
     10 C                    -0.496107
     11 O                    -0.306852
     12 H                     0.247112
     13 O                    -0.231318
     14 H                     0.179434
     15 H                     0.196907
     16 H                     0.210662
     17 H                     0.244771
     18 H                     0.247414
     19 H                     0.209198
  ----------------------------------------
  Sum of atomic charges =    -1.000000

 -----------------------------------------------------------------
                    Cartesian Multipole Moments
 -----------------------------------------------------------------
    Charge (ESU x 10^10)
                -4.8032
    Dipole Moment (Debye)
         X       5.0905      Y      -0.2062      Z       1.5289
       Tot       5.3191
    Quadrupole Moments (Debye-Ang)
        XX     -97.6086     XY      -2.7031     YY    -101.7052
        XZ       5.7354     YZ       1.8442     ZZ     -69.0800
    Octopole Moments (Debye-Ang^2)
       XXX       2.5306    XXY      11.2993    XYY      31.5306
       YYY     -17.0276    XXZ       4.2519    XYZ      -2.4690
       YYZ       7.5822    XZZ      14.1398    YZZ      -0.3129
       ZZZ       7.0887
    Hexadecapole Moments (Debye-Ang^3)
      XXXX   -2271.3625   XXXY    -107.6750   XXYY    -536.5800
      XYYY      -4.6556   YYYY    -826.3155   XXXZ      19.6217
      XXYZ       7.4029   XYYZ      23.3945   YYYZ       7.2115
      XXZZ    -324.1592   XYZZ       9.6431   YYZZ    -155.3266
      XZZZ      34.4165   YZZZ       0.8822   ZZZZ    -167.3368
 -----------------------------------------------------------------
 Calculating analytic gradient of the SCF energy
 Gradient of SCF Energy
            1           2           3           4           5           6
    1  -0.0018804   0.0011332  -0.0004043  -0.0008427  -0.0000907   0.0016785
    2  -0.0014863   0.0008814  -0.0002346  -0.0007996  -0.0006291   0.0006565
    3   0.0017244  -0.0041991   0.0016855   0.0015313   0.0003565  -0.0012864
            7           8           9          10          11          12
    1   0.0001508   0.0005641   0.0004863   0.0001647  -0.0002235  -0.0000505
    2  -0.0013045   0.0031094  -0.0017588  -0.0000126   0.0000586   0.0001242
    3   0.0002705   0.0000933   0.0005706  -0.0015359   0.0005567  -0.0001158
           13          14          15          16          17          18
    1  -0.0007410  -0.0003680   0.0002248  -0.0000666   0.0000975   0.0000801
    2  -0.0002510   0.0001900   0.0002775   0.0004741   0.0004832   0.0005389
    3  -0.0000228   0.0000525   0.0004756   0.0001204   0.0000514  -0.0003019
           19
    1   0.0000878
    2  -0.0003171
    3  -0.0000268
 Max gradient component =       4.199E-03
 RMS gradient           =       1.034E-03
 Gradient time:  CPU 131.26 s  wall 131.29 s
 Geometry Optimization Parameters
   NAtoms,    NIC,     NZ,  NCons,   NDum,   NFix, NCnnct, MaxDiis
       19     133       0       0       0       0       0       0

 Cartesian Hessian Update
 Hessian Updated using BFGS Update


** GEOMETRY OPTIMIZATION IN DELOCALIZED INTERNAL COORDINATES **
   Searching for a Minimum

   Optimization Cycle:   4

                       Coordinates (Angstroms)
     ATOM                X               Y               Z
      1  O        -0.7286516556   -1.3727684166   -0.3894429559
      2  C        -1.9209108746   -0.8316010783    0.0674452900
      3  O        -2.8671067103   -1.5497808300    0.3909661596
      4  C        -1.8345000490    0.5793654422    0.1128534474
      5  O        -2.9164341648    1.3321075352    0.5398847386
      6  C        -0.5988697137    1.0291650588   -0.3370543282
      7  O        -0.0923578581    2.1648623376   -0.4882467121
      8  C         0.1699210214   -0.2735067511   -0.6720740340
      9  C         1.4539099660   -0.4644072784    0.1304744806
     10  C         2.4247525779    0.7120662361    0.0061115923
     11  O         3.6486427511    0.4125934553    0.7264135737
     12  H        -3.5994168681    0.6778892978    0.7432647971
     13  O         2.1094108211   -1.6595267465   -0.3110689682
     14  H         1.1627083284   -0.5778358868    1.1875958933
     15  H         1.9682501005    1.6375315762    0.3562857631
     16  H         2.7233425863    0.8488732164   -1.0344746062
     17  H         3.4807652048    0.5750062169    1.6597931668
     18  H         3.0185216115   -1.5836517357    0.0054546783
     19  H         0.4124142452   -0.3103658478   -1.7402790794
   Point Group: c1    Number of degrees of freedom:    51


   Energy is   -684.464099523

 Hessian Updated using BFGS Update

 51 Hessian modes will be used to form the next step
  Hessian Eigenvalues:
     0.004622    0.005150    0.011090    0.011200    0.013472    0.016414
     0.018909    0.020882    0.021869    0.024175    0.043918    0.046885
     0.050411    0.053975    0.058469    0.058920    0.075179    0.087382
     0.113852    0.137636    0.157055    0.159624    0.160031    0.164411
     0.172155    0.197972    0.210688    0.220503    0.243569    0.247596
     0.252804    0.255851    0.279326    0.289252    0.313297    0.334601
     0.337071    0.342589    0.345634    0.347239    0.372402    0.406283
     0.428583    0.461504    0.491907    0.537040    0.540810    0.544459
     0.549089    0.578404    1.008082

 Minimum Search - Taking Simple RFO Step
 Searching for Lamda that Minimizes Along All modes
 Value Taken    Lamda =  -0.00031688
 Step Taken.  Stepsize is  0.112912

                             Maximum     Tolerance    Cnvgd?
         Gradient           0.001858      0.000300      NO
         Displacement       0.051058      0.001200      NO
         Energy change     -0.000725      0.000001      NO


 New Cartesian Coordinates Obtained by Inverse Iteration

 Displacement from previous Coordinates is:  0.103062
 ----------------------------------------------------------------
             Standard Nuclear Orientation (Angstroms)
    I     Atom           X                Y                Z
 ----------------------------------------------------------------
    1      O      -0.7254141112    -1.3719319294    -0.3871249695
    2      C      -1.9140494993    -0.8354279886     0.0879196242
    3      O      -2.8700918930    -1.5550759243     0.3740181276
    4      C      -1.8357715261     0.5787749637     0.1158255433
    5      O      -2.9219506948     1.3347635061     0.5250206148
    6      C      -0.6001599876     1.0289130141    -0.3285095992
    7      O      -0.0975920371     2.1710844868    -0.4878755750
    8      C       0.1702320530    -0.2734012246    -0.6672861313
    9      C       1.4558900794    -0.4611985212     0.1320691878
   10      C       2.4223024628     0.7159255883     0.0055307807
   11      O       3.6530885876     0.4135870115     0.7113109852
   12      H      -3.6031048174     0.6806779934     0.7355617630
   13      O       2.1140928332    -1.6557829844    -0.3085563889
   14      H       1.1686502067    -0.5753424494     1.1899922669
   15      H       1.9652606804     1.6399655609     0.3590303219
   16      H       2.7123312370     0.8519670534    -1.0377736995
   17      H       3.4903473401     0.5517618162     1.6494682523
   18      H       3.0193175933    -1.5899212784     0.0212497229
   19      H       0.4110128129    -0.3033228930    -1.7359679304
 ----------------------------------------------------------------
 Molecular Point Group                 C1    NOp =  1
 Largest Abelian Subgroup              C1    NOp =  1
 Nuclear Repulsion Energy =   734.5620978667 hartrees
 There are       46 alpha and       46 beta electrons
 Applying Cartesian multipole field
    Component          Value
    ---------          -----
     (2,0,0)        1.00000E-11
     (0,2,0)        2.00000E-11
     (0,0,2)       -3.00000E-11
 Nucleus-field energy     =     0.0000000221 hartrees
 Requested basis set is 6-311++G(d,p)
 There are 107 shells and 313 basis functions
 A cutoff of  1.0D-11 yielded   4909 shell pairs
 There are     42463 function pairs (     45600 Cartesian)
 Smallest overlap matrix eigenvalue = 3.66E-06
 Guess MOs from SCF MO coefficient file
 Reading MOs from coefficient file
 Reading MOs from coefficient file
 A restricted hybrid HF-DFT SCF calculation will be
 performed using Pulay DIIS extrapolation
 Exchange:     0.2000 Hartree-Fock + 0.0800 Slater + 0.7200 B88
 Correlation:  0.1900 VWN1RPA + 0.8100 LYP
 Using SG-1 standard quadrature grid
 SCF converges when DIIS error is below 1.0E-08
 Geometry optimization detected.  Setting ReadMinima to 0
 Setting SaveMinima to 0
 ---------------------------------------
  Cycle       Energy         DIIS Error
 ---------------------------------------
    1    -684.4620903509      4.68E-04
    2    -684.4640414318      5.87E-05
    3    -684.4639766393      1.00E-04
    4    -684.4640809919      2.36E-05
    5    -684.4640856476      9.85E-06
    6    -684.4640865379      2.57E-06
    7    -684.4640865317      1.18E-06
    8    -684.4640865529      3.58E-07
    9    -684.4640865299      1.17E-07
   10    -684.4640865201      3.86E-08
   11    -684.4640865281      1.67E-08
   12    -684.4640865263      3.99E-09 Convergence criterion met
 ---------------------------------------
 SCF time:  CPU 324.66 s  wall 324.99 s
 SCF   energy in the final basis set = -684.4640865263
 Total energy in the final basis set = -684.4640865263

 --------------------------------------------------------------

                    Orbital Energies (a.u.)
 --------------------------------------------------------------

 Alpha MOs
 -- Occupied --
-19.037 -19.010 -19.009 -19.001 -18.949 -18.925 -10.134 -10.112
-10.107 -10.098 -10.084 -10.053  -0.948  -0.937  -0.907  -0.902
 -0.862  -0.843  -0.656  -0.617  -0.573  -0.496  -0.443  -0.429
 -0.409  -0.399  -0.381  -0.359  -0.341  -0.303  -0.299  -0.284
 -0.281  -0.266  -0.250  -0.240  -0.239  -0.230  -0.219  -0.205
 -0.186  -0.166  -0.149  -0.136  -0.088  -0.044
 -- Virtual --
  0.073   0.106   0.112   0.114   0.126   0.135   0.142   0.152
  0.163   0.169   0.180   0.184   0.192   0.205   0.209   0.214
  0.215   0.218   0.222   0.228   0.233   0.237   0.243   0.247
  0.254   0.258   0.265   0.272   0.280   0.280   0.288   0.292
  0.303   0.307   0.315   0.318   0.327   0.337   0.345   0.354
  0.361   0.369   0.376   0.381   0.385   0.397   0.402   0.407
  0.411   0.418   0.420   0.422   0.430   0.438   0.440   0.450
  0.454   0.457   0.468   0.470   0.476   0.479   0.485   0.494
  0.502   0.507   0.516   0.526   0.532   0.536   0.559   0.571
  0.585   0.614   0.625   0.637   0.644   0.656   0.681   0.688
  0.704   0.709   0.727   0.740   0.745   0.768   0.787   0.813
  0.825   0.830   0.852   0.857   0.868   0.881   0.896   0.905
  0.921   0.948   0.998   1.024   1.024   1.044   1.071   1.103
  1.121   1.141   1.160   1.188   1.201   1.223   1.237   1.241
  1.260   1.272   1.280   1.299   1.308   1.317   1.324   1.336
  1.361   1.368   1.379   1.384   1.394   1.403   1.422   1.445
  1.466   1.478   1.497   1.526   1.542   1.554   1.585   1.606
  1.620   1.643   1.667   1.675   1.696   1.708   1.734   1.742
  1.765   1.775   1.790   1.811   1.822   1.857   1.873   1.890
  1.898   1.939   1.957   1.979   1.998   2.034   2.045   2.058
  2.082   2.084   2.114   2.122   2.166   2.205   2.210   2.223
  2.232   2.248   2.295   2.319   2.333   2.369   2.375   2.431
  2.453   2.599   2.629   2.661   2.684   2.719   2.756   2.761
  2.774   2.817   2.829   2.874   2.910   2.947   2.970   2.989
  3.011   3.025   3.054   3.071   3.080   3.115   3.121   3.166
  3.171   3.204   3.216   3.237   3.252   3.263   3.269   3.290
  3.303   3.320   3.351   3.364   3.396   3.418   3.474   3.513
  3.531   3.568   3.617   3.619   3.688   3.734   3.823   3.891
  3.955   3.982   4.002   4.021   4.035   4.104   4.151   4.224
  4.273   4.284   4.350   4.416   4.516   5.152   5.180   5.208
  5.223   5.232   5.280   5.325   5.400   5.470   5.496   5.552
  5.606   5.717   5.762   5.775   5.853   5.994   6.034  23.829
 23.906  23.926  23.970  24.093  24.256  50.007  50.050  50.065
 50.088  50.210  50.220
 --------------------------------------------------------------

          Ground-State Mulliken Net Atomic Charges

     Atom                 Charge (a.u.)
  ----------------------------------------
      1 O                    -0.175200
      2 C                     0.012266
      3 O                    -0.457809
      4 C                     0.182136
      5 O                    -0.341063
      6 C                    -0.422487
      7 O                    -0.457891
      8 C                     0.376154
      9 C                    -0.215599
     10 C                    -0.494740
     11 O                    -0.306557
     12 H                     0.246969
     13 O                    -0.230620
     14 H                     0.175944
     15 H                     0.197395
     16 H                     0.210114
     17 H                     0.243996
     18 H                     0.247195
     19 H                     0.209796
  ----------------------------------------
  Sum of atomic charges =    -1.000000

 -----------------------------------------------------------------
                    Cartesian Multipole Moments
 -----------------------------------------------------------------
    Charge (ESU x 10^10)
                -4.8032
    Dipole Moment (Debye)
         X       5.0547      Y      -0.3059      Z       1.6487
       Tot       5.3256
    Quadrupole Moments (Debye-Ang)
        XX     -97.6176     XY      -2.8435     YY    -101.8512
        XZ       5.6886     YZ       1.7078     ZZ     -69.0123
    Octopole Moments (Debye-Ang^2)
       XXX       2.1871    XXY      10.7066    XYY      31.6009
       YYY     -17.8542    XXZ       5.6571    XYZ      -2.7697
       YYZ       7.8181    XZZ      14.0287    YZZ      -0.6162
       ZZZ       7.0783
    Hexadecapole Moments (Debye-Ang^3)
      XXXX   -2273.8129   XXXY    -109.6896   XXYY    -537.8621
      XYYY      -4.8974   YYYY    -829.0212   XXXZ      21.2880
      XXYZ       6.0723   XYYZ      22.7547   YYYZ       7.6883
      XXZZ    -323.2835   XYZZ       9.1656   YYZZ    -155.3288
      XZZZ      33.9882   YZZZ       1.1416   ZZZZ    -165.3092
 -----------------------------------------------------------------
 Calculating analytic gradient of the SCF energy
 Gradient of SCF Energy
            1           2           3           4           5           6
    1  -0.0016546   0.0035485  -0.0012946  -0.0016084   0.0000862  -0.0012103
    2  -0.0007271  -0.0009379  -0.0000251   0.0003439   0.0003213  -0.0043287
    3  -0.0007859   0.0049050  -0.0020515  -0.0011412  -0.0003892   0.0006967
            7           8           9          10          11          12
    1   0.0023457   0.0000425   0.0000825  -0.0004262  -0.0003124   0.0001414
    2   0.0044350   0.0013094  -0.0006510   0.0001503  -0.0001481  -0.0002339
    3  -0.0005875  -0.0008171  -0.0000547  -0.0001341  -0.0000238   0.0001672
           13          14          15          16          17          18
    1  -0.0001349  -0.0000299  -0.0002007  -0.0000658   0.0001579   0.0002708
    2   0.0001144   0.0001881   0.0001770   0.0000371   0.0001514  -0.0001515
    3   0.0002548  -0.0001403   0.0002027  -0.0000318  -0.0000922  -0.0000345
           19
    1   0.0002624
    2  -0.0000245
    3   0.0000572
 Max gradient component =       4.905E-03
 RMS gradient           =       1.335E-03
 Gradient time:  CPU 130.99 s  wall 131.02 s
 Geometry Optimization Parameters
   NAtoms,    NIC,     NZ,  NCons,   NDum,   NFix, NCnnct, MaxDiis
       19     133       0       0       0       0       0       0

 Cartesian Hessian Update
 Hessian Updated using BFGS Update


** GEOMETRY OPTIMIZATION IN DELOCALIZED INTERNAL COORDINATES **
   Searching for a Minimum

   Optimization Cycle:   5

                       Coordinates (Angstroms)
     ATOM                X               Y               Z
      1  O        -0.7254141112   -1.3719319294   -0.3871249695
      2  C        -1.9140494993   -0.8354279886    0.0879196242
      3  O        -2.8700918930   -1.5550759243    0.3740181276
      4  C        -1.8357715261    0.5787749637    0.1158255433
      5  O        -2.9219506948    1.3347635061    0.5250206148
      6  C        -0.6001599876    1.0289130141   -0.3285095992
      7  O        -0.0975920371    2.1710844868   -0.4878755750
      8  C         0.1702320530   -0.2734012246   -0.6672861313
      9  C         1.4558900794   -0.4611985212    0.1320691878
     10  C         2.4223024628    0.7159255883    0.0055307807
     11  O         3.6530885876    0.4135870115    0.7113109852
     12  H        -3.6031048174    0.6806779934    0.7355617630
     13  O         2.1140928332   -1.6557829844   -0.3085563889
     14  H         1.1686502067   -0.5753424494    1.1899922669
     15  H         1.9652606804    1.6399655609    0.3590303219
     16  H         2.7123312370    0.8519670534   -1.0377736995
     17  H         3.4903473401    0.5517618162    1.6494682523
     18  H         3.0193175933   -1.5899212784    0.0212497229
     19  H         0.4110128129   -0.3033228930   -1.7359679304
   Point Group: c1    Number of degrees of freedom:    51


   Energy is   -684.464086526

 Hessian Updated using BFGS Update

 51 Hessian modes will be used to form the next step
  Hessian Eigenvalues:
     0.004629    0.005108    0.010282    0.011298    0.013086    0.017169
     0.018870    0.021761    0.023419    0.043664    0.045825    0.047279
     0.050671    0.057120    0.058489    0.059368    0.075265    0.087082
     0.113692    0.137687    0.157289    0.159973    0.160178    0.165185
     0.171615    0.198983    0.209466    0.220977    0.237879    0.246066
     0.251550    0.254698    0.277088    0.288761    0.310784    0.334241
     0.334734    0.342573    0.345636    0.346951    0.366845    0.406354
     0.428560    0.473693    0.488773    0.537080    0.540818    0.546209
     0.549101    0.602063    1.006178

 Minimum Search - Taking Simple RFO Step
 Searching for Lamda that Minimizes Along All modes
 Value Taken    Lamda =  -0.00026749
 Step Taken.  Stepsize is  0.073627

                             Maximum     Tolerance    Cnvgd?
         Gradient           0.002130      0.000300      NO
         Displacement       0.028103      0.001200      NO
         Energy change      0.000013      0.000001      NO


 New Cartesian Coordinates Obtained by Inverse Iteration

 Displacement from previous Coordinates is:  0.098940
 ----------------------------------------------------------------
             Standard Nuclear Orientation (Angstroms)
    I     Atom           X                Y                Z
 ----------------------------------------------------------------
    1      O      -0.7217424010    -1.3671485578    -0.3883587956
    2      C      -1.9187059812    -0.8356749217     0.0736254764
    3      O      -2.8627325587    -1.5624952299     0.3808881413
    4      C      -1.8417906114     0.5775635689     0.1142635707
    5      O      -2.9299317717     1.3286462883     0.5286259600
    6      C      -0.6073072277     1.0338010406    -0.3269908856
    7      O      -0.1113869088     2.1759028116    -0.4814661874
    8      C       0.1696311527    -0.2661349635    -0.6661778474
    9      C       1.4557807113    -0.4535184615     0.1335510032
   10      C       2.4314888713     0.7149735212     0.0020423563
   11      O       3.6604874933     0.4044164829     0.7080101220
   12      H      -3.6110674664     0.6721364088     0.7312311374
   13      O       2.1088405555    -1.6534856683    -0.3009688162
   14      H       1.1692570819    -0.5631246249     1.1922160926
   15      H       1.9817951274     1.6442355959     0.3500588085
   16      H       2.7226483348     0.8429097367    -1.0419808389
   17      H       3.4965880837     0.5395913342     1.6463942585
   18      H       3.0124067401    -1.5923168206     0.0338824529
   19      H       0.4101320949    -0.2942617398    -1.7349431118
 ----------------------------------------------------------------
 Molecular Point Group                 C1    NOp =  1
 Largest Abelian Subgroup              C1    NOp =  1
 Nuclear Repulsion Energy =   734.3824739682 hartrees
 There are       46 alpha and       46 beta electrons
 Applying Cartesian multipole field
    Component          Value
    ---------          -----
     (2,0,0)        1.00000E-11
     (0,2,0)        2.00000E-11
     (0,0,2)       -3.00000E-11
 Nucleus-field energy     =     0.0000000221 hartrees
 Requested basis set is 6-311++G(d,p)
 There are 107 shells and 313 basis functions
 A cutoff of  1.0D-11 yielded   4909 shell pairs
 There are     42463 function pairs (     45600 Cartesian)
 Smallest overlap matrix eigenvalue = 3.65E-06
 Guess MOs from SCF MO coefficient file
 Reading MOs from coefficient file
 Reading MOs from coefficient file
 A restricted hybrid HF-DFT SCF calculation will be
 performed using Pulay DIIS extrapolation
 Exchange:     0.2000 Hartree-Fock + 0.0800 Slater + 0.7200 B88
 Correlation:  0.1900 VWN1RPA + 0.8100 LYP
 Using SG-1 standard quadrature grid
 SCF converges when DIIS error is below 1.0E-08
 Geometry optimization detected.  Setting ReadMinima to 0
 Setting SaveMinima to 0
 ---------------------------------------
  Cycle       Energy         DIIS Error
 ---------------------------------------
    1    -684.4644905475      3.24E-04
    2    -684.4641859878      4.38E-05
    3    -684.4641539745      7.29E-05
    4    -684.4642073599      1.73E-05
    5    -684.4642098986      7.15E-06
    6    -684.4642104247      1.69E-06
    7    -684.4642104885      8.33E-07
    8    -684.4642105080      1.85E-07
    9    -684.4642105567      6.42E-08
   10    -684.4642105474      1.85E-08
   11    -684.4642105460      9.35E-09 Convergence criterion met
 ---------------------------------------
 SCF time:  CPU 301.76 s  wall 302.04 s
 SCF   energy in the final basis set = -684.4642105460
 Total energy in the final basis set = -684.4642105460

 --------------------------------------------------------------

                    Orbital Energies (a.u.)
 --------------------------------------------------------------

 Alpha MOs
 -- Occupied --
-19.038 -19.009 -19.009 -19.001 -18.948 -18.926 -10.133 -10.112
-10.108 -10.097 -10.084 -10.052  -0.948  -0.937  -0.907  -0.902
 -0.862  -0.845  -0.655  -0.617  -0.573  -0.496  -0.443  -0.429
 -0.410  -0.399  -0.381  -0.359  -0.341  -0.303  -0.299  -0.284
 -0.281  -0.265  -0.250  -0.241  -0.239  -0.231  -0.219  -0.205
 -0.186  -0.166  -0.149  -0.136  -0.088  -0.044
 -- Virtual --
  0.073   0.106   0.112   0.114   0.126   0.135   0.143   0.152
  0.163   0.169   0.180   0.184   0.192   0.205   0.209   0.214
  0.215   0.218   0.222   0.227   0.233   0.237   0.243   0.247
  0.254   0.258   0.265   0.272   0.280   0.281   0.288   0.292
  0.303   0.307   0.315   0.318   0.326   0.337   0.344   0.354
  0.362   0.368   0.376   0.380   0.385   0.396   0.402   0.407
  0.411   0.417   0.420   0.422   0.430   0.438   0.440   0.450
  0.454   0.457   0.468   0.470   0.475   0.479   0.485   0.494
  0.504   0.507   0.515   0.526   0.532   0.537   0.558   0.571
  0.585   0.614   0.624   0.637   0.645   0.656   0.682   0.688
  0.704   0.709   0.726   0.740   0.745   0.767   0.786   0.812
  0.826   0.830   0.853   0.858   0.869   0.880   0.896   0.905
  0.921   0.948   0.998   1.022   1.025   1.043   1.077   1.102
  1.120   1.141   1.160   1.189   1.200   1.221   1.234   1.241
  1.260   1.271   1.281   1.300   1.310   1.318   1.324   1.335
  1.361   1.369   1.379   1.385   1.392   1.404   1.421   1.446
  1.469   1.476   1.495   1.526   1.542   1.556   1.584   1.606
  1.617   1.642   1.666   1.674   1.696   1.708   1.734   1.743
  1.765   1.774   1.789   1.811   1.822   1.859   1.872   1.888
  1.898   1.938   1.958   1.978   1.998   2.035   2.046   2.058
  2.081   2.082   2.114   2.120   2.165   2.205   2.209   2.224
  2.231   2.248   2.294   2.319   2.333   2.369   2.377   2.431
  2.453   2.598   2.628   2.660   2.684   2.719   2.757   2.761
  2.774   2.816   2.830   2.874   2.911   2.947   2.970   2.988
  3.012   3.025   3.054   3.071   3.079   3.114   3.119   3.165
  3.172   3.204   3.216   3.237   3.253   3.264   3.269   3.290
  3.303   3.320   3.351   3.364   3.396   3.418   3.474   3.514
  3.533   3.570   3.617   3.620   3.689   3.735   3.825   3.890
  3.956   3.982   4.002   4.021   4.036   4.104   4.150   4.224
  4.272   4.283   4.349   4.417   4.516   5.152   5.180   5.208
  5.223   5.233   5.279   5.326   5.400   5.470   5.497   5.553
  5.606   5.716   5.763   5.775   5.854   5.995   6.034  23.831
 23.906  23.925  23.970  24.095  24.259  50.007  50.050  50.066
 50.088  50.210  50.222
 --------------------------------------------------------------

          Ground-State Mulliken Net Atomic Charges

     Atom                 Charge (a.u.)
  ----------------------------------------
      1 O                    -0.175323
      2 C                     0.007164
      3 O                    -0.457255
      4 C                     0.183949
      5 O                    -0.341806
      6 C                    -0.421303
      7 O                    -0.458670
      8 C                     0.378112
      9 C                    -0.212998
     10 C                    -0.495362
     11 O                    -0.306005
     12 H                     0.247077
     13 O                    -0.230335
     14 H                     0.176176
     15 H                     0.197213
     16 H                     0.209036
     17 H                     0.244041
     18 H                     0.247540
     19 H                     0.208748
  ----------------------------------------
  Sum of atomic charges =    -1.000000

 -----------------------------------------------------------------
                    Cartesian Multipole Moments
 -----------------------------------------------------------------
    Charge (ESU x 10^10)
                -4.8032
    Dipole Moment (Debye)
         X       5.0925      Y      -0.2801      Z       1.5970
       Tot       5.3444
    Quadrupole Moments (Debye-Ang)
        XX     -97.5425     XY      -2.7470     YY    -101.8814
        XZ       5.8423     YZ       1.6778     ZZ     -69.0223
    Octopole Moments (Debye-Ang^2)
       XXX       1.9202    XXY      10.5290    XYY      32.0637
       YYY     -17.9200    XXZ       5.4818    XYZ      -2.9271
       YYZ       7.5775    XZZ      14.3267    YZZ      -0.6467
       ZZZ       6.9377
    Hexadecapole Moments (Debye-Ang^3)
      XXXX   -2278.8084   XXXY    -107.5754   XXYY    -538.8034
      XYYY      -4.7628   YYYY    -828.9284   XXXZ      22.6473
      XXYZ       5.8374   XYYZ      22.8450   YYYZ       8.0935
      XXZZ    -324.1095   XYZZ       9.1509   YYZZ    -155.1833
      XZZZ      33.8359   YZZZ       1.3190   ZZZZ    -165.0077
 -----------------------------------------------------------------
 Calculating analytic gradient of the SCF energy
 Gradient of SCF Energy
            1           2           3           4           5           6
    1  -0.0006794   0.0010107  -0.0004305  -0.0003737   0.0001000  -0.0004307
    2  -0.0003967  -0.0001865  -0.0003813   0.0005302   0.0001537  -0.0014123
    3   0.0002736  -0.0008979   0.0004406   0.0002681  -0.0000331   0.0004785
            7           8           9          10          11          12
    1   0.0003500   0.0000932  -0.0000048  -0.0001856   0.0001977   0.0000418
    2   0.0013203   0.0009994   0.0000328   0.0002744  -0.0005122  -0.0001807
    3  -0.0004080  -0.0002791  -0.0003002   0.0004455   0.0000064  -0.0000630
           13          14          15          16          17          18
    1   0.0001863   0.0001037  -0.0001391  -0.0000564   0.0000958   0.0001502
    2   0.0002858  -0.0000428  -0.0002151   0.0000349   0.0000788  -0.0001765
    3   0.0004297  -0.0001375  -0.0001759  -0.0000042  -0.0002156   0.0000438
           19
    1  -0.0000292
    2  -0.0002063
    3   0.0001282
 Max gradient component =       1.412E-03
 RMS gradient           =       4.289E-04
 Gradient time:  CPU 131.54 s  wall 131.57 s
 Geometry Optimization Parameters
   NAtoms,    NIC,     NZ,  NCons,   NDum,   NFix, NCnnct, MaxDiis
       19     133       0       0       0       0       0       0

 Cartesian Hessian Update
 Hessian Updated using BFGS Update


** GEOMETRY OPTIMIZATION IN DELOCALIZED INTERNAL COORDINATES **
   Searching for a Minimum

   Optimization Cycle:   6

                       Coordinates (Angstroms)
     ATOM                X               Y               Z
      1  O        -0.7217424010   -1.3671485578   -0.3883587956
      2  C        -1.9187059812   -0.8356749217    0.0736254764
      3  O        -2.8627325587   -1.5624952299    0.3808881413
      4  C        -1.8417906114    0.5775635689    0.1142635707
      5  O        -2.9299317717    1.3286462883    0.5286259600
      6  C        -0.6073072277    1.0338010406   -0.3269908856
      7  O        -0.1113869088    2.1759028116   -0.4814661874
      8  C         0.1696311527   -0.2661349635   -0.6661778474
      9  C         1.4557807113   -0.4535184615    0.1335510032
     10  C         2.4314888713    0.7149735212    0.0020423563
     11  O         3.6604874933    0.4044164829    0.7080101220
     12  H        -3.6110674664    0.6721364088    0.7312311374
     13  O         2.1088405555   -1.6534856683   -0.3009688162
     14  H         1.1692570819   -0.5631246249    1.1922160926
     15  H         1.9817951274    1.6442355959    0.3500588085
     16  H         2.7226483348    0.8429097367   -1.0419808389
     17  H         3.4965880837    0.5395913342    1.6463942585
     18  H         3.0124067401   -1.5923168206    0.0338824529
     19  H         0.4101320949   -0.2942617398   -1.7349431118
   Point Group: c1    Number of degrees of freedom:    51


   Energy is   -684.464210546

 Hessian Updated using BFGS Update

 51 Hessian modes will be used to form the next step
  Hessian Eigenvalues:
     0.004529    0.005290    0.010184    0.011270    0.013172    0.017515
     0.018912    0.021748    0.023402    0.043595    0.046502    0.050300
     0.052683    0.057376    0.058549    0.060229    0.075158    0.087064
     0.113432    0.137575    0.157067    0.159326    0.159993    0.164190
     0.172287    0.197777    0.211521    0.220231    0.237330    0.245637
     0.252384    0.254790    0.277391    0.288155    0.316557    0.333826
     0.334808    0.342592    0.345629    0.348057    0.360654    0.406941
     0.428211    0.462200    0.489558    0.537018    0.540726    0.545239
     0.549028    0.572911    1.002888

 Minimum Search - Taking Simple RFO Step
 Searching for Lamda that Minimizes Along All modes
 Value Taken    Lamda =  -0.00005134
 Step Taken.  Stepsize is  0.068779

                             Maximum     Tolerance    Cnvgd?
         Gradient           0.000953      0.000300      NO
         Displacement       0.031900      0.001200      NO
         Energy change     -0.000124      0.000001      NO


 New Cartesian Coordinates Obtained by Inverse Iteration

 Displacement from previous Coordinates is:  0.115365
 ----------------------------------------------------------------
             Standard Nuclear Orientation (Angstroms)
    I     Atom           X                Y                Z
 ----------------------------------------------------------------
    1      O      -0.7226570971    -1.3680541590    -0.3897976392
    2      C      -1.9188119954    -0.8342647051     0.0743281965
    3      O      -2.8647183282    -1.5593321190     0.3793774086
    4      C      -1.8379157128     0.5773589099     0.1171200541
    5      O      -2.9231699410     1.3304596719     0.5370467974
    6      C      -0.6033928409     1.0322027455    -0.3263030380
    7      O      -0.1048885022     2.1708589394    -0.4757453324
    8      C       0.1703181274    -0.2696903519    -0.6680944792
    9      C       1.4573178205    -0.4576900794     0.1293070361
   10      C       2.4320071979     0.7125232753    -0.0020542319
   11      O       3.6506806552     0.4170464239     0.7275820844
   12      H      -3.6060122348     0.6764092882     0.7416910967
   13      O       2.1090881175    -1.6564666257    -0.3110356821
   14      H       1.1716446427    -0.5691570208     1.1882640657
   15      H       1.9754887650     1.6444419711     0.3300698818
   16      H       2.7383639109     0.8303013124    -1.0429463431
   17      H       3.4686065258     0.5582785246     1.6619118541
   18      H       3.0135152171    -1.5935768467     0.0207368863
   19      H       0.4089269923    -0.2956333532    -1.7375557190
 ----------------------------------------------------------------
 Molecular Point Group                 C1    NOp =  1
 Largest Abelian Subgroup              C1    NOp =  1
 Nuclear Repulsion Energy =   734.5457199865 hartrees
 There are       46 alpha and       46 beta electrons
 Applying Cartesian multipole field
    Component          Value
    ---------          -----
     (2,0,0)        1.00000E-11
     (0,2,0)        2.00000E-11
     (0,0,2)       -3.00000E-11
 Nucleus-field energy     =     0.0000000220 hartrees
 Requested basis set is 6-311++G(d,p)
 There are 107 shells and 313 basis functions
 A cutoff of  1.0D-11 yielded   4909 shell pairs
 There are     42463 function pairs (     45600 Cartesian)
 Smallest overlap matrix eigenvalue = 3.63E-06
 Guess MOs from SCF MO coefficient file
 Reading MOs from coefficient file
 Reading MOs from coefficient file
 A restricted hybrid HF-DFT SCF calculation will be
 performed using Pulay DIIS extrapolation
 Exchange:     0.2000 Hartree-Fock + 0.0800 Slater + 0.7200 B88
 Correlation:  0.1900 VWN1RPA + 0.8100 LYP
 Using SG-1 standard quadrature grid
 SCF converges when DIIS error is below 1.0E-08
 Geometry optimization detected.  Setting ReadMinima to 0
 Setting SaveMinima to 0
 ---------------------------------------
  Cycle       Energy         DIIS Error
 ---------------------------------------
    1    -684.4660399010      2.22E-04
    2    -684.4642064739      3.54E-05
    3    -684.4641761672      6.34E-05
    4    -684.4642199692      1.33E-05
    5    -684.4642214751      5.04E-06
    6    -684.4642214163      1.02E-06
    7    -684.4642214532      5.84E-07
    8    -684.4642214715      1.64E-07
    9    -684.4642214743      4.88E-08
   10    -684.4642214786      1.46E-08
   11    -684.4642214748      5.03E-09 Convergence criterion met
 ---------------------------------------
 SCF time:  CPU 297.41 s  wall 297.71 s
 SCF   energy in the final basis set = -684.4642214748
 Total energy in the final basis set = -684.4642214748

 --------------------------------------------------------------

                    Orbital Energies (a.u.)
 --------------------------------------------------------------

 Alpha MOs
 -- Occupied --
-19.037 -19.009 -19.009 -19.001 -18.948 -18.926 -10.133 -10.112
-10.108 -10.097 -10.084 -10.052  -0.948  -0.937  -0.907  -0.901
 -0.863  -0.846  -0.655  -0.617  -0.573  -0.496  -0.443  -0.428
 -0.409  -0.399  -0.380  -0.359  -0.341  -0.303  -0.299  -0.285
 -0.281  -0.265  -0.250  -0.241  -0.240  -0.230  -0.219  -0.205
 -0.187  -0.166  -0.149  -0.136  -0.088  -0.044
 -- Virtual --
  0.073   0.105   0.112   0.114   0.126   0.136   0.143   0.152
  0.163   0.169   0.180   0.184   0.192   0.206   0.209   0.214
  0.215   0.217   0.222   0.227   0.233   0.237   0.243   0.247
  0.254   0.258   0.265   0.272   0.280   0.281   0.288   0.292
  0.303   0.307   0.315   0.318   0.327   0.337   0.344   0.354
  0.361   0.369   0.376   0.380   0.385   0.397   0.402   0.407
  0.411   0.417   0.420   0.423   0.430   0.438   0.440   0.450
  0.454   0.457   0.467   0.470   0.475   0.480   0.485   0.494
  0.504   0.507   0.515   0.526   0.533   0.537   0.558   0.571
  0.586   0.614   0.625   0.637   0.646   0.656   0.682   0.688
  0.704   0.709   0.727   0.740   0.745   0.767   0.787   0.812
  0.826   0.830   0.852   0.858   0.869   0.880   0.896   0.906
  0.921   0.948   0.998   1.021   1.025   1.043   1.077   1.102
  1.120   1.141   1.160   1.191   1.200   1.224   1.234   1.241
  1.259   1.272   1.281   1.300   1.310   1.318   1.325   1.335
  1.361   1.368   1.379   1.385   1.392   1.404   1.421   1.446
  1.467   1.476   1.496   1.527   1.540   1.556   1.585   1.605
  1.618   1.642   1.669   1.674   1.696   1.706   1.734   1.743
  1.764   1.774   1.790   1.811   1.823   1.858   1.872   1.887
  1.898   1.938   1.957   1.980   1.998   2.035   2.047   2.058
  2.082   2.083   2.114   2.121   2.165   2.205   2.209   2.224
  2.234   2.249   2.294   2.319   2.333   2.369   2.378   2.432
  2.453   2.599   2.628   2.658   2.683   2.719   2.757   2.761
  2.774   2.818   2.830   2.875   2.909   2.949   2.971   2.988
  3.013   3.026   3.054   3.071   3.078   3.115   3.119   3.165
  3.172   3.205   3.216   3.237   3.253   3.264   3.269   3.290
  3.305   3.319   3.352   3.362   3.396   3.418   3.475   3.515
  3.535   3.571   3.617   3.621   3.691   3.736   3.826   3.890
  3.957   3.983   4.001   4.022   4.036   4.103   4.151   4.224
  4.272   4.282   4.349   4.417   4.516   5.152   5.180   5.207
  5.223   5.233   5.279   5.326   5.400   5.470   5.497   5.553
  5.606   5.715   5.763   5.775   5.855   5.997   6.034  23.832
 23.906  23.925  23.970  24.098  24.260  50.007  50.050  50.066
 50.088  50.210  50.223
 --------------------------------------------------------------

          Ground-State Mulliken Net Atomic Charges

     Atom                 Charge (a.u.)
  ----------------------------------------
      1 O                    -0.175914
      2 C                     0.007295
      3 O                    -0.457485
      4 C                     0.181572
      5 O                    -0.342590
      6 C                    -0.414723
      7 O                    -0.456854
      8 C                     0.375148
      9 C                    -0.216383
     10 C                    -0.493800
     11 O                    -0.304857
     12 H                     0.247127
     13 O                    -0.229802
     14 H                     0.176179
     15 H                     0.197396
     16 H                     0.208282
     17 H                     0.243776
     18 H                     0.247179
     19 H                     0.208456
  ----------------------------------------
  Sum of atomic charges =    -1.000000

 -----------------------------------------------------------------
                    Cartesian Multipole Moments
 -----------------------------------------------------------------
    Charge (ESU x 10^10)
                -4.8032
    Dipole Moment (Debye)
         X       5.0594      Y      -0.2552      Z       1.5489
       Tot       5.2973
    Quadrupole Moments (Debye-Ang)
        XX     -97.7254     XY      -2.8468     YY    -101.7775
        XZ       5.6064     YZ       1.5959     ZZ     -69.0231
    Octopole Moments (Debye-Ang^2)
       XXX       1.1947    XXY      10.4421    XYY      31.8240
       YYY     -17.5588    XXZ       4.3238    XYZ      -2.8215
       YYZ       7.4046    XZZ      14.0017    YZZ      -0.4697
       ZZZ       6.8427
    Hexadecapole Moments (Debye-Ang^3)
      XXXX   -2277.8575   XXXY    -110.0097   XXYY    -537.9740
      XYYY      -5.4739   YYYY    -827.7315   XXXZ      17.2712
      XXYZ       5.2826   XYYZ      23.0599   YYYZ       6.1872
      XXZZ    -324.7211   XYZZ       9.2052   YYZZ    -155.2683
      XZZZ      34.3077   YZZZ       0.1074   ZZZZ    -166.0883
 -----------------------------------------------------------------
 Calculating analytic gradient of the SCF energy
 Gradient of SCF Energy
            1           2           3           4           5           6
    1  -0.0004660   0.0007149  -0.0003941   0.0001384  -0.0000544   0.0005509
    2  -0.0000281   0.0003434  -0.0001715  -0.0001838  -0.0000369   0.0013009
    3   0.0002635  -0.0004140   0.0002042   0.0000546   0.0000672  -0.0004321
            7           8           9          10          11          12
    1  -0.0004979   0.0003260   0.0001090   0.0000521  -0.0000793  -0.0001128
    2  -0.0016126   0.0002986  -0.0004014  -0.0000733   0.0000573  -0.0000545
    3   0.0002666  -0.0000152   0.0003624  -0.0006655   0.0003126   0.0000390
           13          14          15          16          17          18
    1  -0.0003068  -0.0001188   0.0001168  -0.0000174   0.0000709  -0.0000138
    2   0.0000088  -0.0000019   0.0000031   0.0001836   0.0001668   0.0002621
    3  -0.0001048   0.0000282   0.0000615   0.0000243   0.0000251  -0.0000989
           19
    1  -0.0000179
    2  -0.0000605
    3   0.0000213
 Max gradient component =       1.613E-03
 RMS gradient           =       3.710E-04
 Gradient time:  CPU 131.32 s  wall 131.34 s
 Geometry Optimization Parameters
   NAtoms,    NIC,     NZ,  NCons,   NDum,   NFix, NCnnct, MaxDiis
       19     133       0       0       0       0       0       0

 Cartesian Hessian Update
 Hessian Updated using BFGS Update


** GEOMETRY OPTIMIZATION IN DELOCALIZED INTERNAL COORDINATES **
   Searching for a Minimum

   Optimization Cycle:   7

                       Coordinates (Angstroms)
     ATOM                X               Y               Z
      1  O        -0.7226570971   -1.3680541590   -0.3897976392
      2  C        -1.9188119954   -0.8342647051    0.0743281965
      3  O        -2.8647183282   -1.5593321190    0.3793774086
      4  C        -1.8379157128    0.5773589099    0.1171200541
      5  O        -2.9231699410    1.3304596719    0.5370467974
      6  C        -0.6033928409    1.0322027455   -0.3263030380
      7  O        -0.1048885022    2.1708589394   -0.4757453324
      8  C         0.1703181274   -0.2696903519   -0.6680944792
      9  C         1.4573178205   -0.4576900794    0.1293070361
     10  C         2.4320071979    0.7125232753   -0.0020542319
     11  O         3.6506806552    0.4170464239    0.7275820844
     12  H        -3.6060122348    0.6764092882    0.7416910967
     13  O         2.1090881175   -1.6564666257   -0.3110356821
     14  H         1.1716446427   -0.5691570208    1.1882640657
     15  H         1.9754887650    1.6444419711    0.3300698818
     16  H         2.7383639109    0.8303013124   -1.0429463431
     17  H         3.4686065258    0.5582785246    1.6619118541
     18  H         3.0135152171   -1.5935768467    0.0207368863
     19  H         0.4089269923   -0.2956333532   -1.7375557190
   Point Group: c1    Number of degrees of freedom:    51


   Energy is   -684.464221475

 Hessian Updated using BFGS Update

 51 Hessian modes will be used to form the next step
  Hessian Eigenvalues:
     0.004462    0.005744    0.010030    0.011329    0.013693    0.017981
     0.019181    0.021755    0.023416    0.043622    0.046346    0.050414
     0.056498    0.056606    0.058840    0.061502    0.075526    0.086955
     0.115112    0.137990    0.157376    0.159387    0.161444    0.165975
     0.175195    0.197687    0.213172    0.218839    0.238986    0.248222
     0.252855    0.257190    0.277337    0.293341    0.320135    0.334357
     0.339217    0.342364    0.345647    0.348314    0.359645    0.405560
     0.427508    0.471251    0.494358    0.536810    0.540774    0.545948
     0.549218    0.625253    0.994173

 Minimum Search - Taking Simple RFO Step
 Searching for Lamda that Minimizes Along All modes
 Value Taken    Lamda =  -0.00001784
 Step Taken.  Stepsize is  0.024645

                             Maximum     Tolerance    Cnvgd?
         Gradient           0.000724      0.000300      NO
         Displacement       0.009320      0.001200      NO
         Energy change     -0.000011      0.000001      NO


 New Cartesian Coordinates Obtained by Inverse Iteration

 Displacement from previous Coordinates is:  0.039390
 ----------------------------------------------------------------
             Standard Nuclear Orientation (Angstroms)
    I     Atom           X                Y                Z
 ----------------------------------------------------------------
    1      O      -0.7212507676    -1.3672702052    -0.3899043407
    2      C      -1.9186607344    -0.8353764249     0.0741698441
    3      O      -2.8634543356    -1.5620762679     0.3775914635
    4      C      -1.8394210441     0.5767884332     0.1168940069
    5      O      -2.9256561571     1.3294168512     0.5346881980
    6      C      -0.6048953249     1.0330135448    -0.3244837699
    7      O      -0.1077816498     2.1736986436    -0.4740390095
    8      C       0.1702495509    -0.2680736371    -0.6670074853
    9      C       1.4574601633    -0.4553720454     0.1302967899
   10      C       2.4325994909     0.7137734756    -0.0025484711
   11      O       3.6539314225     0.4152918525     0.7209275428
   12      H      -3.6083636706     0.6751015103     0.7385474539
   13      O       2.1088055087    -1.6557472770    -0.3071517550
   14      H       1.1722362051    -0.5649759348     1.1895416344
   15      H       1.9779238324     1.6459833628     0.3315781690
   16      H       2.7353285122     0.8311924591    -1.0445790372
   17      H       3.4743918188     0.5493183532     1.6568130885
   18      H       3.0118369930    -1.5963443058     0.0290503063
   19      H       0.4091115062    -0.2923265869    -1.7364817316
 ----------------------------------------------------------------
 Molecular Point Group                 C1    NOp =  1
 Largest Abelian Subgroup              C1    NOp =  1
 Nuclear Repulsion Energy =   734.4658353870 hartrees
 There are       46 alpha and       46 beta electrons
 Applying Cartesian multipole field
    Component          Value
    ---------          -----
     (2,0,0)        1.00000E-11
     (0,2,0)        2.00000E-11
     (0,0,2)       -3.00000E-11
 Nucleus-field energy     =     0.0000000221 hartrees
 Requested basis set is 6-311++G(d,p)
 There are 107 shells and 313 basis functions
 A cutoff of  1.0D-11 yielded   4909 shell pairs
 There are     42463 function pairs (     45600 Cartesian)
 Smallest overlap matrix eigenvalue = 3.63E-06
 Guess MOs from SCF MO coefficient file
 Reading MOs from coefficient file
 Reading MOs from coefficient file
 A restricted hybrid HF-DFT SCF calculation will be
 performed using Pulay DIIS extrapolation
 Exchange:     0.2000 Hartree-Fock + 0.0800 Slater + 0.7200 B88
 Correlation:  0.1900 VWN1RPA + 0.8100 LYP
 Using SG-1 standard quadrature grid
 SCF converges when DIIS error is below 1.0E-08
 Geometry optimization detected.  Setting ReadMinima to 0
 Setting SaveMinima to 0
 ---------------------------------------
  Cycle       Energy         DIIS Error
 ---------------------------------------
    1    -684.4635468288      8.38E-05
    2    -684.4642284701      1.56E-05
    3    -684.4642213173      2.96E-05
    4    -684.4642309817      5.29E-06
    5    -684.4642312707      2.11E-06
    6    -684.4642314395      4.41E-07
    7    -684.4642313795      2.37E-07
    8    -684.4642314111      6.28E-08
    9    -684.4642314047      1.92E-08
   10    -684.4642314055      8.22E-09 Convergence criterion met
 ---------------------------------------
 SCF time:  CPU 268.36 s  wall 268.67 s
 SCF   energy in the final basis set = -684.4642314055
 Total energy in the final basis set = -684.4642314055

 --------------------------------------------------------------

                    Orbital Energies (a.u.)
 --------------------------------------------------------------

 Alpha MOs
 -- Occupied --
-19.037 -19.009 -19.009 -19.001 -18.948 -18.926 -10.133 -10.112
-10.108 -10.097 -10.084 -10.052  -0.948  -0.937  -0.907  -0.902
 -0.863  -0.846  -0.655  -0.617  -0.573  -0.496  -0.443  -0.429
 -0.409  -0.399  -0.380  -0.359  -0.341  -0.303  -0.299  -0.284
 -0.281  -0.265  -0.250  -0.241  -0.240  -0.231  -0.219  -0.205
 -0.186  -0.166  -0.149  -0.136  -0.088  -0.044
 -- Virtual --
  0.073   0.105   0.112   0.114   0.126   0.136   0.143   0.152
  0.163   0.169   0.180   0.184   0.192   0.206   0.209   0.214
  0.215   0.217   0.222   0.227   0.233   0.237   0.243   0.247
  0.254   0.258   0.265   0.272   0.280   0.281   0.288   0.292
  0.303   0.307   0.315   0.318   0.327   0.337   0.344   0.354
  0.361   0.369   0.376   0.380   0.385   0.397   0.402   0.407
  0.411   0.417   0.420   0.423   0.430   0.438   0.440   0.450
  0.454   0.457   0.468   0.470   0.475   0.480   0.485   0.494
  0.504   0.507   0.515   0.526   0.533   0.537   0.558   0.571
  0.586   0.614   0.624   0.637   0.645   0.656   0.682   0.688
  0.704   0.709   0.727   0.740   0.745   0.767   0.787   0.812
  0.826   0.830   0.852   0.858   0.869   0.880   0.897   0.906
  0.921   0.948   0.998   1.022   1.025   1.043   1.077   1.102
  1.120   1.140   1.160   1.191   1.200   1.223   1.234   1.241
  1.259   1.271   1.281   1.300   1.310   1.318   1.324   1.335
  1.361   1.368   1.379   1.385   1.392   1.404   1.421   1.447
  1.468   1.475   1.496   1.526   1.541   1.556   1.584   1.605
  1.618   1.642   1.668   1.674   1.696   1.706   1.734   1.743
  1.764   1.774   1.789   1.811   1.823   1.858   1.872   1.887
  1.898   1.938   1.957   1.979   1.998   2.034   2.047   2.058
  2.082   2.082   2.114   2.121   2.165   2.205   2.209   2.224
  2.233   2.249   2.294   2.319   2.333   2.369   2.378   2.432
  2.453   2.598   2.628   2.658   2.683   2.718   2.757   2.761
  2.774   2.817   2.830   2.874   2.910   2.948   2.971   2.988
  3.012   3.026   3.054   3.071   3.078   3.115   3.118   3.165
  3.172   3.205   3.216   3.237   3.253   3.264   3.269   3.290
  3.304   3.319   3.351   3.363   3.396   3.418   3.475   3.515
  3.534   3.571   3.617   3.621   3.690   3.735   3.826   3.890
  3.957   3.984   4.002   4.022   4.036   4.104   4.150   4.224
  4.272   4.282   4.349   4.417   4.516   5.152   5.180   5.207
  5.223   5.233   5.279   5.326   5.400   5.470   5.497   5.553
  5.606   5.715   5.763   5.775   5.854   5.996   6.034  23.831
 23.905  23.925  23.970  24.098  24.260  50.007  50.050  50.066
 50.088  50.210  50.222
 --------------------------------------------------------------

          Ground-State Mulliken Net Atomic Charges

     Atom                 Charge (a.u.)
  ----------------------------------------
      1 O                    -0.175613
      2 C                     0.007032
      3 O                    -0.457117
      4 C                     0.182853
      5 O                    -0.342295
      6 C                    -0.417045
      7 O                    -0.457568
      8 C                     0.374912
      9 C                    -0.214749
     10 C                    -0.493331
     11 O                    -0.304774
     12 H                     0.247136
     13 O                    -0.229581
     14 H                     0.175525
     15 H                     0.197476
     16 H                     0.208001
     17 H                     0.243599
     18 H                     0.247188
     19 H                     0.208350
  ----------------------------------------
  Sum of atomic charges =    -1.000000

 -----------------------------------------------------------------
                    Cartesian Multipole Moments
 -----------------------------------------------------------------
    Charge (ESU x 10^10)
                -4.8032
    Dipole Moment (Debye)
         X       5.0525      Y      -0.2786      Z       1.5656
       Tot       5.2968
    Quadrupole Moments (Debye-Ang)
        XX     -97.6817     XY      -2.8662     YY    -101.8284
        XZ       5.6605     YZ       1.5639     ZZ     -69.0123
    Octopole Moments (Debye-Ang^2)
       XXX       0.9806    XXY      10.2556    XYY      31.9055
       YYY     -17.7903    XXZ       4.7130    XYZ      -2.9304
       YYZ       7.4164    XZZ      14.0577    YZZ      -0.5576
       ZZZ       6.8286
    Hexadecapole Moments (Debye-Ang^3)
      XXXX   -2278.8484   XXXY    -110.1468   XXYY    -538.3687
      XYYY      -5.6372   YYYY    -828.6098   XXXZ      18.5554
      XXYZ       4.9504   XYYZ      22.9500   YYYZ       6.4536
      XXZZ    -324.5572   XYZZ       9.0345   YYZZ    -155.2525
      XZZZ      34.1264   YZZZ       0.2412   ZZZZ    -165.4970
 -----------------------------------------------------------------
 Calculating analytic gradient of the SCF energy
 Gradient of SCF Energy
            1           2           3           4           5           6
    1  -0.0002385   0.0004178  -0.0001924   0.0000453  -0.0000128  -0.0000454
    2   0.0000046   0.0000401  -0.0001061  -0.0000155   0.0000262   0.0000827
    3   0.0001118  -0.0001463   0.0000913   0.0000099   0.0000099  -0.0000335
            7           8           9          10          11          12
    1  -0.0000059   0.0001026   0.0000384  -0.0000716  -0.0000026  -0.0000349
    2  -0.0001170   0.0000732  -0.0000756   0.0000395  -0.0000390  -0.0000492
    3  -0.0000029  -0.0000223   0.0000145  -0.0000902   0.0000537   0.0000113
           13          14          15          16          17          18
    1  -0.0000420  -0.0000186   0.0000207  -0.0000057   0.0000289   0.0000220
    2  -0.0000166   0.0000103   0.0000123   0.0000470   0.0000794   0.0000345
    3   0.0000274  -0.0000196  -0.0000053   0.0000076  -0.0000408  -0.0000046
           19
    1  -0.0000054
    2  -0.0000307
    3   0.0000280
 Max gradient component =       4.178E-04
 RMS gradient           =       8.546E-05
 Gradient time:  CPU 131.67 s  wall 131.70 s
 Geometry Optimization Parameters
   NAtoms,    NIC,     NZ,  NCons,   NDum,   NFix, NCnnct, MaxDiis
       19     133       0       0       0       0       0       0

 Cartesian Hessian Update
 Hessian Updated using BFGS Update


** GEOMETRY OPTIMIZATION IN DELOCALIZED INTERNAL COORDINATES **
   Searching for a Minimum

   Optimization Cycle:   8

                       Coordinates (Angstroms)
     ATOM                X               Y               Z
      1  O        -0.7212507676   -1.3672702052   -0.3899043407
      2  C        -1.9186607344   -0.8353764249    0.0741698441
      3  O        -2.8634543356   -1.5620762679    0.3775914635
      4  C        -1.8394210441    0.5767884332    0.1168940069
      5  O        -2.9256561571    1.3294168512    0.5346881980
      6  C        -0.6048953249    1.0330135448   -0.3244837699
      7  O        -0.1077816498    2.1736986436   -0.4740390095
      8  C         0.1702495509   -0.2680736371   -0.6670074853
      9  C         1.4574601633   -0.4553720454    0.1302967899
     10  C         2.4325994909    0.7137734756   -0.0025484711
     11  O         3.6539314225    0.4152918525    0.7209275428
     12  H        -3.6083636706    0.6751015103    0.7385474539
     13  O         2.1088055087   -1.6557472770   -0.3071517550
     14  H         1.1722362051   -0.5649759348    1.1895416344
     15  H         1.9779238324    1.6459833628    0.3315781690
     16  H         2.7353285122    0.8311924591   -1.0445790372
     17  H         3.4743918188    0.5493183532    1.6568130885
     18  H         3.0118369930   -1.5963443058    0.0290503063
     19  H         0.4091115062   -0.2923265869   -1.7364817316
   Point Group: c1    Number of degrees of freedom:    51


   Energy is   -684.464231405

 Hessian Updated using BFGS Update

 51 Hessian modes will be used to form the next step
  Hessian Eigenvalues:
     0.004448    0.005869    0.009060    0.011301    0.013681    0.017863
     0.019134    0.021760    0.023403    0.043662    0.046417    0.050416
     0.056521    0.056658    0.058872    0.061888    0.075357    0.086965
     0.114099    0.137914    0.157282    0.159356    0.161430    0.166413
     0.175298    0.197865    0.212624    0.218818    0.236143    0.246048
     0.252521    0.255398    0.277325    0.291503    0.319310    0.333628
     0.336817    0.342493    0.345694    0.348114    0.360896    0.405212
     0.427347    0.475268    0.490819    0.536646    0.540788    0.546797
     0.549314    0.622270    0.989559

 Minimum Search - Taking Simple RFO Step
 Searching for Lamda that Minimizes Along All modes
 Value Taken    Lamda =  -0.00000137
 Step Taken.  Stepsize is  0.012290

                             Maximum     Tolerance    Cnvgd?
         Gradient           0.000184      0.000300     YES
         Displacement       0.005495      0.001200      NO
         Energy change     -0.000010      0.000001      NO


 New Cartesian Coordinates Obtained by Inverse Iteration

 Displacement from previous Coordinates is:  0.014347
 ----------------------------------------------------------------
             Standard Nuclear Orientation (Angstroms)
    I     Atom           X                Y                Z
 ----------------------------------------------------------------
    1      O      -0.7205619906    -1.3668228881    -0.3901691366
    2      C      -1.9186938813    -0.8357392323     0.0740730709
    3      O      -2.8628394579    -1.5632539655     0.3768031782
    4      C      -1.8399041402     0.5764803397     0.1172482333
    5      O      -2.9263099433     1.3289727529     0.5347682053
    6      C      -0.6053215944     1.0333565495    -0.3232623305
    7      O      -0.1088947711     2.1745643079    -0.4721921396
    8      C       0.1702724900    -0.2673483193    -0.6666467893
    9      C       1.4577553145    -0.4545379551     0.1302973602
   10      C       2.4335810018     0.7137244717    -0.0036802642
   11      O       3.6541724504     0.4159048813     0.7211109417
   12      H      -3.6090872758     0.6747463332     0.7383720111
   13      O       2.1084375466    -1.6555362619    -0.3066637164
   14      H       1.1730915476    -0.5633395979     1.1898196875
   15      H       1.9788555256     1.6466976394     0.3283275482
   16      H       2.7371235158     0.8287547055    -1.0457777823
   17      H       3.4726682540     0.5472676839     1.6570389546
   18      H       3.0110991805    -1.5973590261     0.0306775286
   19      H       0.4089475477    -0.2905166177    -1.7362416639
 ----------------------------------------------------------------
 Molecular Point Group                 C1    NOp =  1
 Largest Abelian Subgroup              C1    NOp =  1
 Nuclear Repulsion Energy =   734.4439260066 hartrees
 There are       46 alpha and       46 beta electrons
 Applying Cartesian multipole field
    Component          Value
    ---------          -----
     (2,0,0)        1.00000E-11
     (0,2,0)        2.00000E-11
     (0,0,2)       -3.00000E-11
 Nucleus-field energy     =     0.0000000221 hartrees
 Requested basis set is 6-311++G(d,p)
 There are 107 shells and 313 basis functions
 A cutoff of  1.0D-11 yielded   4909 shell pairs
 There are     42463 function pairs (     45600 Cartesian)
 Smallest overlap matrix eigenvalue = 3.63E-06
 Guess MOs from SCF MO coefficient file
 Reading MOs from coefficient file
 Reading MOs from coefficient file
 A restricted hybrid HF-DFT SCF calculation will be
 performed using Pulay DIIS extrapolation
 Exchange:     0.2000 Hartree-Fock + 0.0800 Slater + 0.7200 B88
 Correlation:  0.1900 VWN1RPA + 0.8100 LYP
 Using SG-1 standard quadrature grid
 SCF converges when DIIS error is below 1.0E-08
 Geometry optimization detected.  Setting ReadMinima to 0
 Setting SaveMinima to 0
 ---------------------------------------
  Cycle       Energy         DIIS Error
 ---------------------------------------
    1    -684.4642680939      3.19E-05
    2    -684.4642321695      4.69E-06
    3    -684.4642319843      6.43E-06
    4    -684.4642322819      2.31E-06
    5    -684.4642323841      6.73E-07
    6    -684.4642323455      2.19E-07
    7    -684.4642323246      1.13E-07
    8    -684.4642323389      2.71E-08
    9    -684.4642323416      6.71E-09 Convergence criterion met
 ---------------------------------------
 SCF time:  CPU 241.34 s  wall 241.85 s
 SCF   energy in the final basis set = -684.4642323416
 Total energy in the final basis set = -684.4642323416

 --------------------------------------------------------------

                    Orbital Energies (a.u.)
 --------------------------------------------------------------

 Alpha MOs
 -- Occupied --
-19.037 -19.009 -19.009 -19.001 -18.948 -18.926 -10.133 -10.112
-10.108 -10.097 -10.084 -10.052  -0.948  -0.937  -0.907  -0.902
 -0.863  -0.845  -0.655  -0.617  -0.573  -0.496  -0.443  -0.429
 -0.409  -0.399  -0.380  -0.359  -0.341  -0.303  -0.299  -0.284
 -0.281  -0.265  -0.250  -0.241  -0.240  -0.231  -0.219  -0.205
 -0.186  -0.166  -0.149  -0.136  -0.088  -0.044
 -- Virtual --
  0.073   0.105   0.112   0.114   0.126   0.136   0.143   0.152
  0.163   0.169   0.180   0.184   0.192   0.206   0.209   0.214
  0.215   0.217   0.222   0.227   0.233   0.237   0.243   0.247
  0.254   0.258   0.265   0.272   0.280   0.281   0.288   0.292
  0.303   0.307   0.315   0.318   0.327   0.337   0.344   0.354
  0.361   0.369   0.376   0.380   0.385   0.397   0.402   0.407
  0.411   0.417   0.420   0.422   0.430   0.438   0.440   0.450
  0.454   0.457   0.468   0.470   0.475   0.480   0.485   0.494
  0.504   0.507   0.515   0.526   0.533   0.537   0.558   0.571
  0.586   0.614   0.624   0.637   0.645   0.656   0.682   0.688
  0.704   0.709   0.727   0.740   0.744   0.767   0.787   0.812
  0.826   0.830   0.852   0.858   0.869   0.880   0.897   0.906
  0.921   0.948   0.998   1.022   1.025   1.043   1.077   1.102
  1.120   1.140   1.160   1.191   1.200   1.223   1.234   1.241
  1.259   1.271   1.281   1.300   1.310   1.318   1.324   1.335
  1.361   1.368   1.379   1.385   1.392   1.404   1.420   1.447
  1.468   1.475   1.496   1.526   1.541   1.555   1.584   1.605
  1.617   1.642   1.668   1.674   1.696   1.706   1.734   1.743
  1.765   1.774   1.789   1.811   1.823   1.858   1.872   1.887
  1.898   1.938   1.957   1.979   1.998   2.034   2.047   2.057
  2.082   2.083   2.114   2.120   2.165   2.205   2.209   2.224
  2.233   2.249   2.294   2.319   2.333   2.369   2.378   2.432
  2.453   2.598   2.628   2.658   2.683   2.718   2.757   2.761
  2.774   2.817   2.830   2.874   2.911   2.948   2.971   2.989
  3.012   3.026   3.054   3.071   3.078   3.114   3.118   3.165
  3.172   3.205   3.216   3.237   3.253   3.264   3.269   3.290
  3.305   3.319   3.351   3.363   3.396   3.418   3.475   3.515
  3.534   3.571   3.617   3.621   3.690   3.735   3.826   3.889
  3.957   3.984   4.002   4.022   4.036   4.103   4.150   4.224
  4.272   4.282   4.349   4.417   4.516   5.152   5.180   5.207
  5.223   5.233   5.279   5.326   5.400   5.471   5.497   5.553
  5.607   5.715   5.763   5.775   5.854   5.996   6.034  23.831
 23.905  23.925  23.970  24.098  24.259  50.007  50.050  50.066
 50.088  50.210  50.222
 --------------------------------------------------------------

          Ground-State Mulliken Net Atomic Charges

     Atom                 Charge (a.u.)
  ----------------------------------------
      1 O                    -0.175652
      2 C                     0.006698
      3 O                    -0.456926
      4 C                     0.183307
      5 O                    -0.342245
      6 C                    -0.417555
      7 O                    -0.457716
      8 C                     0.374927
      9 C                    -0.214454
     10 C                    -0.493034
     11 O                    -0.304492
     12 H                     0.247154
     13 O                    -0.229342
     14 H                     0.175190
     15 H                     0.197537
     16 H                     0.207703
     17 H                     0.243491
     18 H                     0.247159
     19 H                     0.208252
  ----------------------------------------
  Sum of atomic charges =    -1.000000

 -----------------------------------------------------------------
                    Cartesian Multipole Moments
 -----------------------------------------------------------------
    Charge (ESU x 10^10)
                -4.8032
    Dipole Moment (Debye)
         X       5.0460      Y      -0.2855      Z       1.5634
       Tot       5.2903
    Quadrupole Moments (Debye-Ang)
        XX     -97.6842     XY      -2.8855     YY    -101.8431
        XZ       5.6462     YZ       1.5372     ZZ     -69.0072
    Octopole Moments (Debye-Ang^2)
       XXX       0.7645    XXY      10.1422    XYY      31.9217
       YYY     -17.8571    XXZ       4.6794    XYZ      -2.9703
       YYZ       7.3801    XZZ      14.0464    YZZ      -0.5756
       ZZZ       6.7933
    Hexadecapole Moments (Debye-Ang^3)
      XXXX   -2279.3992   XXXY    -110.4695   XXYY    -538.5000
      XYYY      -5.7866   YYYY    -828.8413   XXXZ      18.2486
      XXYZ       4.7183   XYYZ      22.9105   YYYZ       6.3313
      XXZZ    -324.6291   XYZZ       8.9614   YYZZ    -155.2552
      XZZZ      34.1058   YZZZ       0.1443   ZZZZ    -165.3774
 -----------------------------------------------------------------
 Calculating analytic gradient of the SCF energy
 Gradient of SCF Energy
            1           2           3           4           5           6
    1  -0.0000729   0.0001437  -0.0000446   0.0000307  -0.0000118  -0.0000920
    2   0.0000372  -0.0000429  -0.0000363   0.0000154   0.0000112  -0.0000402
    3   0.0000391  -0.0000320   0.0000413  -0.0000072  -0.0000025   0.0000470
            7           8           9          10          11          12
    1   0.0000201   0.0000274  -0.0000066  -0.0000169   0.0000016  -0.0000006
    2   0.0000620  -0.0000623   0.0000203   0.0000013  -0.0000197  -0.0000214
    3  -0.0000423  -0.0000099   0.0000118  -0.0000374   0.0000211   0.0000006
           13          14          15          16          17          18
    1   0.0000088   0.0000077  -0.0000043  -0.0000124   0.0000176   0.0000124
    2   0.0000191   0.0000104  -0.0000069   0.0000162   0.0000451   0.0000099
    3   0.0000120  -0.0000012  -0.0000213  -0.0000153  -0.0000225   0.0000128
           19
    1  -0.0000079
    2  -0.0000182
    3   0.0000059
 Max gradient component =       1.437E-04
 RMS gradient           =       3.517E-05
 Gradient time:  CPU 131.31 s  wall 131.34 s
 Geometry Optimization Parameters
   NAtoms,    NIC,     NZ,  NCons,   NDum,   NFix, NCnnct, MaxDiis
       19     133       0       0       0       0       0       0

 Cartesian Hessian Update
 Hessian Updated using BFGS Update


** GEOMETRY OPTIMIZATION IN DELOCALIZED INTERNAL COORDINATES **
   Searching for a Minimum

   Optimization Cycle:   9

                       Coordinates (Angstroms)
     ATOM                X               Y               Z
      1  O        -0.7205619906   -1.3668228881   -0.3901691366
      2  C        -1.9186938813   -0.8357392323    0.0740730709
      3  O        -2.8628394579   -1.5632539655    0.3768031782
      4  C        -1.8399041402    0.5764803397    0.1172482333
      5  O        -2.9263099433    1.3289727529    0.5347682053
      6  C        -0.6053215944    1.0333565495   -0.3232623305
      7  O        -0.1088947711    2.1745643079   -0.4721921396
      8  C         0.1702724900   -0.2673483193   -0.6666467893
      9  C         1.4577553145   -0.4545379551    0.1302973602
     10  C         2.4335810018    0.7137244717   -0.0036802642
     11  O         3.6541724504    0.4159048813    0.7211109417
     12  H        -3.6090872758    0.6747463332    0.7383720111
     13  O         2.1084375466   -1.6555362619   -0.3066637164
     14  H         1.1730915476   -0.5633395979    1.1898196875
     15  H         1.9788555256    1.6466976394    0.3283275482
     16  H         2.7371235158    0.8287547055   -1.0457777823
     17  H         3.4726682540    0.5472676839    1.6570389546
     18  H         3.0110991805   -1.5973590261    0.0306775286
     19  H         0.4089475477   -0.2905166177   -1.7362416639
   Point Group: c1    Number of degrees of freedom:    51


   Energy is   -684.464232342

 Hessian Updated using BFGS Update

 51 Hessian modes will be used to form the next step
  Hessian Eigenvalues:
     0.003869    0.005802    0.007653    0.011285    0.013737    0.018130
     0.019491    0.021770    0.023392    0.044089    0.046600    0.050431
     0.056649    0.056731    0.058843    0.061805    0.075628    0.087062
     0.114389    0.138001    0.156970    0.159077    0.161524    0.166574
     0.175906    0.197731    0.214054    0.216050    0.239538    0.244759
     0.252390    0.255581    0.277308    0.293145    0.320889    0.334544
     0.341090    0.342576    0.345678    0.352650    0.359737    0.404175
     0.426779    0.462376    0.498454    0.536457    0.540782    0.543922
     0.549281    0.639608    0.977336

 Minimum Search - Taking Simple RFO Step
 Searching for Lamda that Minimizes Along All modes
 Value Taken    Lamda =   0.00000000
 Step Taken.  Stepsize is  0.005619

                             Maximum     Tolerance    Cnvgd?
         Gradient           0.000087      0.000300     YES
         Displacement       0.003111      0.001200      NO
         Energy change     -0.000001      0.000001     YES

 Final energy is   -684.46423234156316     


 ******************************
 **  OPTIMIZATION CONVERGED  **
 ******************************

                       Coordinates (Angstroms)
     ATOM                X               Y               Z
      1  O        -0.7205619906   -1.3668228881   -0.3901691366
      2  C        -1.9186938813   -0.8357392323    0.0740730709
      3  O        -2.8628394579   -1.5632539655    0.3768031782
      4  C        -1.8399041402    0.5764803397    0.1172482333
      5  O        -2.9263099433    1.3289727529    0.5347682053
      6  C        -0.6053215944    1.0333565495   -0.3232623305
      7  O        -0.1088947711    2.1745643079   -0.4721921396
      8  C         0.1702724900   -0.2673483193   -0.6666467893
      9  C         1.4577553145   -0.4545379551    0.1302973602
     10  C         2.4335810018    0.7137244717   -0.0036802642
     11  O         3.6541724504    0.4159048813    0.7211109417
     12  H        -3.6090872758    0.6747463332    0.7383720111
     13  O         2.1084375466   -1.6555362619   -0.3066637164
     14  H         1.1730915476   -0.5633395979    1.1898196875
     15  H         1.9788555256    1.6466976394    0.3283275482
     16  H         2.7371235158    0.8287547055   -1.0457777823
     17  H         3.4726682540    0.5472676839    1.6570389546
     18  H         3.0110991805   -1.5973590261    0.0306775286
     19  H         0.4089475477   -0.2905166177   -1.7362416639

Z-matrix Print:
$molecule
-1 1
O 
C  1 1.390356
O  2 1.229770 1 121.186200
C  2 1.415075 1 110.084929 3 -179.758169 0
O  4 1.385946 2 120.490534 1 179.224325 0
H  5 0.967291 4 104.447868 2 -0.135558 0
C  4 1.388157 2 111.610637 1 0.553437 0
O  7 1.253385 4 133.600445 2 178.751458 0
C  1 1.441829 2 107.768872 3 179.467925 0
H  9 1.096146 1 107.789664 2 -118.185242 0
C  9 1.525704 1 109.126779 2 123.734025 0
H  11 1.102478 9 107.230296 1 -55.113533 0
O  11 1.434127 9 109.054370 1 62.900124 0
H  13 0.965392 11 105.503440 9 164.314139 0
C  11 1.528078 9 113.533719 1 -175.494574 0
H  15 1.089699 11 111.184713 9 58.840293 0
H  15 1.091484 11 109.991290 9 -61.321349 0
O  15 1.450470 11 109.669768 9 -176.736011 0
H  18 0.962373 15 107.411130 11 -77.003284 0
$end


 --------------------------------------------------------------

                    Orbital Energies (a.u.)
 --------------------------------------------------------------

 Alpha MOs
 -- Occupied --
-19.037 -19.009 -19.009 -19.001 -18.948 -18.926 -10.133 -10.112
-10.108 -10.097 -10.084 -10.052  -0.948  -0.937  -0.907  -0.902
 -0.863  -0.845  -0.655  -0.617  -0.573  -0.496  -0.443  -0.429
 -0.409  -0.399  -0.380  -0.359  -0.341  -0.303  -0.299  -0.284
 -0.281  -0.265  -0.250  -0.241  -0.240  -0.231  -0.219  -0.205
 -0.186  -0.166  -0.149  -0.136  -0.088  -0.044
 -- Virtual --
  0.073   0.105   0.112   0.114   0.126   0.136   0.143   0.152
  0.163   0.169   0.180   0.184   0.192   0.206   0.209   0.214
  0.215   0.217   0.222   0.227   0.233   0.237   0.243   0.247
  0.254   0.258   0.265   0.272   0.280   0.281   0.288   0.292
  0.303   0.307   0.315   0.318   0.327   0.337   0.344   0.354
  0.361   0.369   0.376   0.380   0.385   0.397   0.402   0.407
  0.411   0.417   0.420   0.422   0.430   0.438   0.440   0.450
  0.454   0.457   0.468   0.470   0.475   0.480   0.485   0.494
  0.504   0.507   0.515   0.526   0.533   0.537   0.558   0.571
  0.586   0.614   0.624   0.637   0.645   0.656   0.682   0.688
  0.704   0.709   0.727   0.740   0.744   0.767   0.787   0.812
  0.826   0.830   0.852   0.858   0.869   0.880   0.897   0.906
  0.921   0.948   0.998   1.022   1.025   1.043   1.077   1.102
  1.120   1.140   1.160   1.191   1.200   1.223   1.234   1.241
  1.259   1.271   1.281   1.300   1.310   1.318   1.324   1.335
  1.361   1.368   1.379   1.385   1.392   1.404   1.420   1.447
  1.468   1.475   1.496   1.526   1.541   1.555   1.584   1.605
  1.617   1.642   1.668   1.674   1.696   1.706   1.734   1.743
  1.765   1.774   1.789   1.811   1.823   1.858   1.872   1.887
  1.898   1.938   1.957   1.979   1.998   2.034   2.047   2.057
  2.082   2.083   2.114   2.120   2.165   2.205   2.209   2.224
  2.233   2.249   2.294   2.319   2.333   2.369   2.378   2.432
  2.453   2.598   2.628   2.658   2.683   2.718   2.757   2.761
  2.774   2.817   2.830   2.874   2.911   2.948   2.971   2.989
  3.012   3.026   3.054   3.071   3.078   3.114   3.118   3.165
  3.172   3.205   3.216   3.237   3.253   3.264   3.269   3.290
  3.305   3.319   3.351   3.363   3.396   3.418   3.475   3.515
  3.534   3.571   3.617   3.621   3.690   3.735   3.826   3.889
  3.957   3.984   4.002   4.022   4.036   4.103   4.150   4.224
  4.272   4.282   4.349   4.417   4.516   5.152   5.180   5.207
  5.223   5.233   5.279   5.326   5.400   5.471   5.497   5.553
  5.607   5.715   5.763   5.775   5.854   5.996   6.034  23.831
 23.905  23.925  23.970  24.098  24.259  50.007  50.050  50.066
 50.088  50.210  50.222
 --------------------------------------------------------------

          Ground-State Mulliken Net Atomic Charges

     Atom                 Charge (a.u.)
  ----------------------------------------
      1 O                    -0.175652
      2 C                     0.006698
      3 O                    -0.456926
      4 C                     0.183307
      5 O                    -0.342245
      6 C                    -0.417555
      7 O                    -0.457716
      8 C                     0.374927
      9 C                    -0.214454
     10 C                    -0.493034
     11 O                    -0.304492
     12 H                     0.247154
     13 O                    -0.229342
     14 H                     0.175190
     15 H                     0.197537
     16 H                     0.207703
     17 H                     0.243491
     18 H                     0.247159
     19 H                     0.208252
  ----------------------------------------
  Sum of atomic charges =    -1.000000

 -----------------------------------------------------------------
                    Cartesian Multipole Moments
 -----------------------------------------------------------------
    Charge (ESU x 10^10)
                -4.8032
    Dipole Moment (Debye)
         X       5.0460      Y      -0.2855      Z       1.5634
       Tot       5.2903
    Quadrupole Moments (Debye-Ang)
        XX     -97.6842     XY      -2.8855     YY    -101.8431
        XZ       5.6462     YZ       1.5372     ZZ     -69.0072
    Octopole Moments (Debye-Ang^2)
       XXX       0.7645    XXY      10.1422    XYY      31.9217
       YYY     -17.8571    XXZ       4.6794    XYZ      -2.9703
       YYZ       7.3801    XZZ      14.0464    YZZ      -0.5756
       ZZZ       6.7933
    Hexadecapole Moments (Debye-Ang^3)
      XXXX   -2279.3992   XXXY    -110.4695   XXYY    -538.5000
      XYYY      -5.7866   YYYY    -828.8413   XXXZ      18.2486
      XXYZ       4.7183   XYYZ      22.9105   YYYZ       6.3313
      XXZZ    -324.6291   XYZZ       8.9614   YYZZ    -155.2552
      XZZZ      34.1058   YZZZ       0.1443   ZZZZ    -165.3774
 -----------------------------------------------------------------
Archival summary:
1\1\pikachu\OPT\ProcedureUnspecified\BasisUnspecified\667(1-,1)\cher\MonMay117:29:532017MonMay117:29:532017\0\\#,OPT,ProcedureUnspecified,BasisUnspecified,\\-1,1\O\C,1,1.39036\O,2,1.22977,1,121.186\C,2,1.41507,1,110.085,3,-179.758,0\O,4,1.38595,2,120.491,1,179.224,0\H,5,0.967291,4,104.448,2,-0.135558,0\C,4,1.38816,2,111.611,1,0.553437,0\O,7,1.25339,4,133.6,2,178.751,0\C,1,1.44183,2,107.769,3,179.468,0\H,9,1.09615,1,107.79,2,-118.185,0\C,9,1.5257,1,109.127,2,123.734,0\H,11,1.10248,9,107.23,1,-55.1135,0\O,11,1.43413,9,109.054,1,62.9001,0\H,13,0.965392,11,105.503,9,164.314,0\C,11,1.52808,9,113.534,1,-175.495,0\H,15,1.0897,11,111.185,9,58.8403,0\H,15,1.09148,11,109.991,9,-61.3213,0\O,15,1.45047,11,109.67,9,-176.736,0\H,18,0.962373,15,107.411,11,-77.0033,0\\\@

 Total job time:  4170.24s(wall), 4166.58s(cpu) 
 Mon May  1 17:29:53 2017

        *************************************************************
        *                                                           *
        *  Thank you very much for using Q-Chem.  Have a nice day.  *
        *                                                           *
        *************************************************************


 
User input: 2 of 3 
 
pikachu 127.0.1
Q-Chem Developer Version! Running on 127.0.1.*
                  Welcome to Q-Chem
     A Quantum Leap Into The Future Of Chemistry


 Q-Chem 4.4, Q-Chem, Inc., Pleasanton, CA (2016)

 Y. Shao,  Z. Gan,  E. Epifanovsky,  A. T. B. Gilbert,  M. Wormit,  
 J. Kussmann,  A. W. Lange,  A. Behn,  J. Deng,  X. Feng,  D. Ghosh,  
 M. Goldey,  P. R. Horn,  L. D. Jacobson,  I. Kaliman,  F. Rob,  
 R. Z. Khaliullin,  T. Kus,  A. Landau,  J. Liu,  E. I. Proynov,  Y. M. Rhee,  
 R. M. Richard,  M. A. Rohrdanz,  R. P. Steele,  E. J. Sundstrom,  
 H. L. Woodcock III,  P. M. Zimmerman,  D. Zuev,  B. Albrecht,  E. Alguire,  
 B. Austin,  S. A. Baeppler,  G. J. O. Beran,  Y. A. Bernard,  
 E. J. Berquist,  K. Brandhorst,  K. B. Bravaya,  S. T. Brown,  D. Casanova,  
 C.-M. Chang,  Y. Chen,  S. H. Chien,  K. D. Closser,  M. P. Coons,  
 D. L. Crittenden,  S. Dasgupta,  M. Diedenhofen,  R. A. DiStasio Jr.,  
 H. Do,  A. D. Dutoi,  R. G. Edgar,  P.-T. Fang,  S. Fatehi,  Q. Feng,  
 L. Fusti-Molnar,  A. Ghysels,  A. Golubeva-Zadorozhnaya,  J. Gomes,  
 A. Gunina,  M. W. D. Hanson-Heine,  P. H. P. Harbach,  A. W. Hauser,  
 J. E. Herr,  E. G. Hohenstein,  Z. C. Holden,  K. Hui,  T.-C. Jagau,  H. Ji,  
 B. Kaduk,  K. Khistyaev,  Jaehoon Kim,  Jihan Kim,  R. A. King,  
 P. Klunzinger,  K. Koh,  D. Kosenkov,  T. Kowalczyk,  C. M. Krauter,  
 A. Kunitsa,  K. U. Lao,  A. Laurent,  K. V. Lawler,  J. Lee,  D. Lefrancois,  
 S. Lehtola,  S. V. Levchenko,  C. Y. Lin,  Y.-S. Lin,  F. Liu,  E. Livshits,  
 R. C. Lochan,  A. Luenser,  P. Manohar,  S. F. Manzer,  S.-P. Mao,  Y. Mao,  
 N. Mardirossian,  A. V. Marenich,  L. A. Martinez-Martinez,  S. A. Maurer,  
 N. J. Mayhall,  J.-M. Mewes,  A. F. Morrison,  K. Nanda,  T. S. Nguyen-Beck,  
 C. M. Oana,  R. Olivares-Amaya,  D. P. O'Neill,  J. A. Parkhill,  
 T. M. Perrine,  R. Peverati,  P. A. Pieniazek,  F. Plasser,  A. Prociuk,  
 D. R. Rehn,  E. Rosta,  N. J. Russ,  N. Sergueev,  S. M. Sharada,  
 S. Sharma,  D. W. Small,  A. Sodt,  T. Stauch,  T. Stein,  D. Stuck,  
 Y.-C. Su,  A. J. W. Thom,  T. Tsuchimochi,  L. Vogt,  O. Vydrov,  T. Wang,  
 M. A. Watson,  J. Wenzel,  A. White,  C. F. Williams,  V. Vanovschi,  
 K. Yao,  S. Yeganeh,  S. R. Yost,  Z.-Q. You,  I. Y. Zhang,  X. Zhang,  
 Y. Zhao,  B. R. Brooks,  G. K. L. Chan,  D. M. Chipman,  C. J. Cramer,  
 W. A. Goddard III,  M. S. Gordon,  W. J. Hehre,  A. Klamt,  
 H. F. Schaefer III,  M. W. Schmidt,  C. D. Sherrill,  D. G. Truhlar,  
 A. Warshel,  X. Xu,  A. Aspuru-Guzik,  R. Baer,  A. T. Bell,  N. A. Besley,  
 J.-D. Chai,  A. Dreuw,  B. D. Dunietz,  T. R. Furlani,  S. R. Gwaltney,  
 C.-P. Hsu,  Y. Jung,  J. Kong,  D. S. Lambrecht,  W. Liang,  C. Ochsenfeld,  
 V. A. Rassolov,  L. V. Slipchenko,  J. E. Subotnik,  T. Van Voorhis,  
 J. M. Herbert,  A. I. Krylov,  P. M. W. Gill,  M. Head-Gordon

 Contributors to earlier versions of Q-Chem not listed above: 
 R. D. Adamson,  J. Baker,  E. F. C. Byrd,  A. K. Chakraborty,  C.-L. Cheng,  
 H. Dachsel,  R. J. Doerksen,  G. Hawkins,  A. Heyden,  S. Hirata,  
 G. Kedziora,  F. J. Keil,  C. Kelley,  P. P. Korambath,  W. Kurlancheek,  
 A. M. Lee,  M. S. Lee,  D. Liotard,  I. Lotan,  P. E. Maslen,  N. Nair,  
 D. Neuhauser,  R. Olson,  B. Peters,  J. Ritchie,  N. E. Schultz,  
 N. Shenvi,  A. C. Simmonett,  K. S. Thanthiriwatte,  Q. Wu,  W. Zhang

 Please cite Q-Chem as follows:
 Y. Shao et al., Mol. Phys. 113, 184-215 (2015)
 DOI: 10.1080/00268976.2014.952696

 Q-Chem 4.4.2 for Intel X86 EM64T Linux

 Parts of Q-Chem use Armadillo 5.200.1 (Boston Tea Smuggler).
 http://arma.sourceforge.net/

 Q-Chem begins on Mon May  1 17:29:53 2017  


Host: 0

     Scratch files written to /scratch/cher/qchem14743//
The previous job contains 0 fragments, simply inherited here

Checking the input file for inconsistencies... 	...done.

--------------------------------------------------------------
User input:
--------------------------------------------------------------

$molecule
   read
$end

$rem
   BASIS 6-311++G**
   JOB_TYPE FREQUENCY
   METHOD B3LYP
$end

--------------------------------------------------------------
 ----------------------------------------------------------------
             Standard Nuclear Orientation (Angstroms)
    I     Atom           X                Y                Z
 ----------------------------------------------------------------
    1      O      -0.7245392835    -1.3831687416    -0.3638236547
    2      C      -1.9244628942    -0.8396187602     0.0809543241
    3      O      -2.8696787725    -1.5586210259     0.4002296912
    4      C      -1.8459641318     0.5732706097     0.0851507821
    5      O      -2.9340060746     1.3368667577     0.4774911719
    6      C      -0.6097688634     1.0179654911    -0.3632321022
    7      O      -0.1128864170     2.1546889954    -0.5419562919
    8      C       0.1672332180    -0.2916310116    -0.6673981617
    9      C       1.4517156078    -0.4563429520     0.1392907050
   10      C       2.4279346208     0.7079339688    -0.0234316474
   11      O       3.6458084445     0.4306160100     0.7139558928
   12      H      -3.6174880230     0.6884198907     0.6966274097
   13      O       2.1041509440    -1.6688971227    -0.2616579178
   14      H       1.1630644088    -0.5357046240     1.2003472680
   15      H       1.9718749894     1.6496872494     0.2807948287
   16      H       2.7353980986     0.7940098978    -1.0671722253
   17      H       3.4607609265     0.5879103191     1.6451793465
   18      H       3.0055275629    -1.6011885348     0.0773368751
   19      H       0.4099459654    -0.3444772562    -1.7350280347
 ----------------------------------------------------------------
 Molecular Point Group                 C1    NOp =  1
 Largest Abelian Subgroup              C1    NOp =  1
 Nuclear Repulsion Energy =   734.4439260066 hartrees
 There are       46 alpha and       46 beta electrons
 Requested basis set is 6-311++G(d,p)
 There are 107 shells and 313 basis functions

 Total QAlloc Memory Limit   2000 MB
 Mega-Array Size        61 MB
 MEM_STATIC part        62 MB
 A cutoff of  1.0D-11 yielded   4909 shell pairs
 There are     42463 function pairs (     45600 Cartesian)

 -------------------------------------------------------
 OpenMP Integral Computing Module                       
 Release: version 1.0, May 2013, Q-Chem Inc. Pittsburgh 
 -------------------------------------------------------
 Integral Job Info:
 Integral job number is                      11
 Integral operator is                         1
 short-range coefficients                     0
 long-range coefficients              100000000
 Omega coefficients                           0
 if combine SR and LR in K                    0
 Integral screening is                        0
 Integral computing path is                   2
 max size of driver memory is            800000
 size of driver memory is                593474
 size of scratch memory is              2260544
 max col of scratch BK array               1296
 max len of scratch array in speh3          155
 max len of scratch index in speh4           18
 max int batch size is                      520
 min int batch size is                       52
 fixed nKL is                                52
 max L of basis functions is                  2
 order of int derivative is                   0
 number of shells is                        107
 number of basis is                         325
 number of cartesian basis is               325
 number of contracted shell pairs          4909
 number of primitive shell pairs          12180
 maxK2 (contraction) of shell pair           36
 max number of K2 of shell pair               1
 max number of CS2 of shell pair            794
 max number of PS2 of shell pair           2178
 mem total for path MDJ                   90680
 -------------------------------------------------------
 Smallest overlap matrix eigenvalue = 3.63E-06
 Guess from superposition of atomic densities
 Warning:  Energy on first SCF cycle will be non-variational
 A restricted hybrid HF-DFT SCF calculation will be
 performed using Pulay DIIS extrapolation
 Exchange:     0.2000 Hartree-Fock + 0.0800 Slater + 0.7200 B88
 Correlation:  0.1900 VWN1RPA + 0.8100 LYP
 Using SG-1 standard quadrature grid
 SCF converges when DIIS error is below 1.0E-08
 Inaccurate integrated density:
   Number of electrons =    92
   Numerical integral  =    91.000009900999
   Relative error      =    -1.0869457598 %
 ---------------------------------------
  Cycle       Energy         DIIS Error
 ---------------------------------------
    1    -686.6986735167      3.64E-02
    2    -684.1688262684      5.60E-03
    3    -683.1825867931      1.13E-02
    4    -684.3804051746      2.83E-03
    5    -684.4586923697      7.58E-04
    6    -684.4622608749      4.24E-04
    7    -684.4639956974      1.44E-04
    8    -684.4641888817      5.28E-05
    9    -684.4642153437      1.16E-05
   10    -684.4642165291      6.01E-06
   11    -684.4642168976      9.36E-07
   12    -684.4642168979      6.11E-07
   13    -684.4642168334      1.20E-07
   14    -684.4642168495      3.64E-08
   15    -684.4642168546      1.21E-08
   16    -684.4642168526      3.10E-09 Convergence criterion met
 ---------------------------------------
 SCF time:  CPU 451.31 s  wall 451.86 s
 SCF   energy in the final basis set = -684.4642168526
 Total energy in the final basis set = -684.4642168526

 --------------------------------------------------------------

                    Orbital Energies (a.u.)
 --------------------------------------------------------------

 Alpha MOs
 -- Occupied --
-19.037 -19.009 -19.009 -19.001 -18.948 -18.926 -10.133 -10.112
-10.108 -10.097 -10.084 -10.052  -0.948  -0.937  -0.907  -0.902
 -0.863  -0.845  -0.655  -0.617  -0.573  -0.496  -0.443  -0.429
 -0.409  -0.399  -0.380  -0.359  -0.341  -0.303  -0.299  -0.284
 -0.281  -0.265  -0.250  -0.241  -0.240  -0.231  -0.219  -0.205
 -0.186  -0.166  -0.149  -0.136  -0.088  -0.044
 -- Virtual --
  0.073   0.105   0.112   0.114   0.126   0.136   0.143   0.152
  0.163   0.169   0.180   0.184   0.192   0.206   0.209   0.214
  0.215   0.217   0.222   0.227   0.233   0.237   0.243   0.247
  0.254   0.258   0.265   0.272   0.280   0.281   0.288   0.292
  0.303   0.307   0.315   0.318   0.327   0.337   0.344   0.354
  0.361   0.369   0.376   0.380   0.385   0.397   0.402   0.407
  0.411   0.417   0.420   0.422   0.430   0.438   0.440   0.450
  0.454   0.457   0.468   0.470   0.475   0.480   0.485   0.494
  0.504   0.507   0.515   0.526   0.533   0.537   0.558   0.571
  0.585   0.614   0.624   0.637   0.645   0.656   0.682   0.688
  0.704   0.709   0.727   0.740   0.745   0.767   0.787   0.812
  0.826   0.830   0.852   0.858   0.869   0.880   0.897   0.906
  0.921   0.948   0.998   1.022   1.025   1.043   1.077   1.102
  1.120   1.140   1.160   1.191   1.200   1.223   1.234   1.241
  1.259   1.271   1.281   1.300   1.310   1.318   1.324   1.335
  1.361   1.368   1.379   1.385   1.392   1.404   1.420   1.447
  1.468   1.475   1.496   1.526   1.541   1.555   1.584   1.605
  1.617   1.642   1.668   1.674   1.696   1.706   1.734   1.743
  1.765   1.774   1.789   1.811   1.823   1.858   1.872   1.887
  1.898   1.938   1.957   1.979   1.998   2.034   2.047   2.057
  2.082   2.083   2.114   2.120   2.165   2.205   2.209   2.224
  2.233   2.249   2.294   2.319   2.333   2.369   2.378   2.432
  2.453   2.598   2.628   2.658   2.683   2.718   2.757   2.761
  2.774   2.817   2.830   2.874   2.911   2.948   2.971   2.989
  3.012   3.026   3.054   3.071   3.078   3.114   3.118   3.165
  3.172   3.205   3.216   3.237   3.253   3.264   3.269   3.290
  3.305   3.319   3.351   3.363   3.396   3.418   3.475   3.515
  3.534   3.571   3.617   3.621   3.690   3.735   3.826   3.889
  3.957   3.984   4.002   4.022   4.036   4.103   4.150   4.224
  4.272   4.282   4.349   4.417   4.516   5.152   5.180   5.207
  5.223   5.233   5.279   5.326   5.400   5.471   5.497   5.553
  5.607   5.715   5.763   5.775   5.854   5.996   6.034  23.831
 23.905  23.925  23.970  24.098  24.259  50.007  50.050  50.066
 50.088  50.210  50.222
 --------------------------------------------------------------

          Ground-State Mulliken Net Atomic Charges

     Atom                 Charge (a.u.)
  ----------------------------------------
      1 O                    -0.175532
      2 C                     0.006719
      3 O                    -0.456946
      4 C                     0.183424
      5 O                    -0.342247
      6 C                    -0.417348
      7 O                    -0.457794
      8 C                     0.374828
      9 C                    -0.215206
     10 C                    -0.492638
     11 O                    -0.304550
     12 H                     0.247175
     13 O                    -0.229265
     14 H                     0.175185
     15 H                     0.197551
     16 H                     0.207675
     17 H                     0.243490
     18 H                     0.247137
     19 H                     0.208342
  ----------------------------------------
  Sum of atomic charges =    -1.000000

 -----------------------------------------------------------------
                    Cartesian Multipole Moments
 -----------------------------------------------------------------
    Charge (ESU x 10^10)
                -4.8032
    Dipole Moment (Debye)
         X       5.0668      Y      -0.2127      Z       1.6335
       Tot       5.3279
    Quadrupole Moments (Debye-Ang)
        XX     -97.7824     XY      -2.7646     YY    -101.7308
        XZ       5.5609     YZ       2.4303     ZZ     -69.1047
    Octopole Moments (Debye-Ang^2)
       XXX       2.3431    XXY      10.8873    XYY      32.3201
       YYY     -15.4067    XXZ       5.1178    XYZ      -3.4431
       YYZ       8.8435    XZZ      14.5155    YZZ      -0.4700
       ZZZ       8.8956
    Hexadecapole Moments (Debye-Ang^3)
      XXXX   -2279.6365   XXXY    -110.3585   XXYY    -538.7679
      XYYY      -4.5407   YYYY    -827.1971   XXXZ      16.2939
      XXYZ      10.0814   XYYZ      21.7937   YYYZ      16.3931
      XXZZ    -325.4039   XYZZ       8.6012   YYZZ    -155.6172
      XZZZ      29.8826   YZZZ       8.5802   ZZZZ    -165.6678
 -----------------------------------------------------------------
 Calculating MO derivatives via CPSCF
   1         3          57      0.245073    0.037372
   2         3          57      0.029972    0.003648
   3         3          57      0.002371    0.000327
   4        15          45      0.000175    0.000023
   5        58           2      0.000002    0.000001
   6        60           0      0.000000    0.000000    Roots Converged
 Calculating analytic Hessian of the SCF energy
 Polarizability Matrix (a.u.)
            1           2           3
    1-129.2682739 -13.0903540   9.5318459
    2 -13.0903540-107.8729246   3.9591257
    3   9.5318459   3.9591257 -77.4300184

 Direct stationary perturbation theory relativistic correction:

 rels  =       0.229831435867
 relv  =      -1.135836781651
 rel2e =       0.514638926064
 E_rel =      -0.391366419719

 Hessian of the SCF Energy
            1           2           3           4           5           6
    1   0.3490875   0.0031364  -0.0952857  -0.1213574   0.0562846   0.0271788
    2   0.0031364   0.3563185   0.0025988   0.0314542  -0.1562428  -0.0138454
    3  -0.0952857   0.0025988   0.1092863   0.0274786  -0.0232475  -0.0558240
    4  -0.1213574   0.0314542   0.0274786   0.6486189   0.2158734  -0.1570135
    5   0.0562846  -0.1562428  -0.0232475   0.2158734   0.7483419  -0.0647932
    6   0.0271788  -0.0138454  -0.0558240  -0.1570135  -0.0647932   0.2451348
    7  -0.0666619  -0.0251468   0.0260934  -0.3698765  -0.2281322   0.0996027
    8  -0.0042609   0.0310841   0.0020508  -0.2339830  -0.2959226   0.0780285
    9   0.0271633   0.0094672  -0.0009174   0.0993720   0.0761514  -0.1079678
   10  -0.0036297   0.0326293   0.0070375  -0.0760662   0.0394674   0.0056810
   11   0.0381564  -0.0236007  -0.0141229  -0.0157718  -0.2760389  -0.0006123
   12   0.0076618  -0.0124529   0.0098514   0.0044921  -0.0168392  -0.0631656
   13  -0.0009489   0.0028259   0.0026580  -0.0277260  -0.0070634   0.0074663
   14   0.0067287  -0.0088185  -0.0027604   0.0387417  -0.0211999  -0.0132968
   15   0.0027359  -0.0013599   0.0059959   0.0088170   0.0016897  -0.0073494
   16  -0.0253589  -0.0215329   0.0082306   0.0023389  -0.0784299  -0.0060910
   17  -0.0118344  -0.0324161   0.0024330  -0.0347190  -0.0525509   0.0118172
   18   0.0087366   0.0078291  -0.0042743  -0.0051067   0.0290612  -0.0077983
   19   0.0128173   0.0031641  -0.0034613  -0.0095102   0.0287724   0.0078898
   20   0.0108427  -0.0158115  -0.0038410   0.0035923   0.0354782  -0.0004119
   21  -0.0035680  -0.0021437   0.0042851   0.0072868  -0.0103545   0.0076017
   22  -0.0944675  -0.0153929   0.0136980  -0.0534781  -0.0167321   0.0172872
   23  -0.0406342  -0.1452582   0.0183092  -0.0277649   0.0283739   0.0112285
   24   0.0134658   0.0066158  -0.0739998   0.0152440   0.0072628  -0.0160280
   25  -0.0339031  -0.0075001  -0.0074041  -0.0010667  -0.0063276  -0.0037024
   26  -0.0394362  -0.0046406  -0.0109454   0.0044803  -0.0065832  -0.0043471
   27   0.0076469  -0.0025722   0.0047380   0.0000056   0.0009242   0.0022920
   28  -0.0014929   0.0014288  -0.0017449  -0.0009369  -0.0024706   0.0000238
   29   0.0080400   0.0007715   0.0005451  -0.0028062   0.0033515   0.0018313
   30  -0.0030552   0.0003149  -0.0000669  -0.0005916  -0.0012132  -0.0003508
   31  -0.0058668  -0.0002760  -0.0003439   0.0035486   0.0005626  -0.0018484
   32  -0.0031068   0.0008956   0.0002453   0.0015129  -0.0025413  -0.0009562
   33  -0.0022525  -0.0000235   0.0001916   0.0014596   0.0004566  -0.0006999
   34   0.0009369  -0.0017514  -0.0008040   0.0010467   0.0000986   0.0013358
   35  -0.0023696  -0.0009589   0.0008324   0.0149544   0.0053238  -0.0051838
   36  -0.0007945   0.0006285  -0.0008691   0.0014556  -0.0001784   0.0040215
   37   0.0015276   0.0003811   0.0003714   0.0020403   0.0035209  -0.0007698
   38  -0.0004320   0.0029788   0.0003333  -0.0006663  -0.0035734  -0.0000070
   39   0.0006494  -0.0000093   0.0008490  -0.0000290   0.0004788  -0.0002359
   40   0.0025690   0.0006341   0.0010943  -0.0005124   0.0001034   0.0003590
   41   0.0003631  -0.0001361  -0.0010257  -0.0002301   0.0006226   0.0000460
   42   0.0010453   0.0000975   0.0027520  -0.0000667  -0.0001508  -0.0000657
   43  -0.0009467   0.0009084   0.0004343   0.0002662  -0.0022156  -0.0002308
   44  -0.0002901   0.0000164   0.0001168   0.0000996  -0.0001821  -0.0000352
   45  -0.0006392   0.0003981   0.0001298   0.0003334  -0.0010181  -0.0001999
   46  -0.0001266   0.0000079  -0.0006067   0.0002413  -0.0000967  -0.0001081
   47  -0.0000399  -0.0001726  -0.0005374   0.0000719   0.0000409  -0.0000523
   48   0.0002252   0.0000349   0.0001985  -0.0000978   0.0001258   0.0001091
   49   0.0001181   0.0000316   0.0000319  -0.0004255  -0.0002588   0.0001174
   50   0.0004508  -0.0002127  -0.0000651  -0.0004261   0.0004684   0.0001501
   51   0.0004470   0.0000879   0.0000309  -0.0003739  -0.0002060   0.0001543
   52   0.0009773  -0.0000880  -0.0000833  -0.0004677   0.0004555   0.0000480
   53  -0.0013506   0.0002951   0.0000696   0.0005519  -0.0001270  -0.0001428
   54   0.0000751   0.0000011  -0.0001318  -0.0000067  -0.0002784   0.0001484
   55  -0.0132734  -0.0049139   0.0226061   0.0033226  -0.0034122   0.0027741
   56  -0.0202482  -0.0040912   0.0290111   0.0050348  -0.0070390   0.0005825
   57   0.0085641   0.0043333  -0.0022250  -0.0026587   0.0021289   0.0002236
            7           8           9          10          11          12
    1  -0.0666619  -0.0042609   0.0271633  -0.0036297   0.0381564   0.0076618
    2  -0.0251468   0.0310841   0.0094672   0.0326293  -0.0236007  -0.0124529
    3   0.0260934   0.0020508  -0.0009174   0.0070375  -0.0141229   0.0098514
    4  -0.3698765  -0.2339830   0.0993720  -0.0760662  -0.0157718   0.0044921
    5  -0.2281322  -0.2959226   0.0761514   0.0394674  -0.2760389  -0.0168392
    6   0.0996027   0.0780285  -0.1079678   0.0056810  -0.0006123  -0.0631656
    7   0.4481330   0.2862343  -0.1395982  -0.0336696  -0.0309756   0.0182317
    8   0.2862343   0.3102902  -0.0953681  -0.0624408  -0.0432920   0.0201024
    9  -0.1395982  -0.0953681   0.0839921   0.0180142   0.0099388   0.0157001
   10  -0.0336696  -0.0624408   0.0180142   0.6919526  -0.0072514  -0.2194760
   11  -0.0309756  -0.0432920   0.0099388  -0.0072514   0.6521177   0.0106378
   12   0.0182317   0.0201024   0.0157001  -0.2194760   0.0106378   0.1582572
   13   0.0162873   0.0006602  -0.0055503  -0.2002189   0.1094750   0.0647741
   14   0.0008319   0.0031379  -0.0003978   0.0582817  -0.1576157  -0.0229097
   15  -0.0054917  -0.0000028   0.0017517   0.0624842  -0.0396901  -0.0458199
   16   0.0174096   0.0243113  -0.0024841  -0.2933535  -0.0344894   0.0856626
   17   0.0089519   0.0024747  -0.0032681  -0.0670588  -0.0979808   0.0237538
   18  -0.0034278  -0.0094257   0.0097070   0.0872667   0.0115263  -0.0837330
   19  -0.0058662  -0.0118247   0.0004505  -0.0151084  -0.0680506   0.0121761
   20  -0.0093149  -0.0105866   0.0029809  -0.0287075  -0.0537307   0.0110675
   21   0.0007469   0.0042684  -0.0038460   0.0117347   0.0242105   0.0147627
   22  -0.0009677   0.0013213   0.0023108  -0.0315965   0.0254031   0.0144775
   23   0.0094471  -0.0014256  -0.0038645   0.0147019  -0.0099798  -0.0068034
   24   0.0033850  -0.0007926   0.0064527   0.0130562  -0.0079058  -0.0010295
   25   0.0004922   0.0017852   0.0010600   0.0010257   0.0005758   0.0002048
   26  -0.0036222  -0.0005103   0.0027850   0.0007421  -0.0023211  -0.0002773
   27   0.0022046   0.0009712  -0.0018521   0.0015008  -0.0022287  -0.0018011
   28   0.0011554   0.0011305  -0.0002603   0.0000992   0.0012563  -0.0000685
   29   0.0010775  -0.0003841  -0.0007279  -0.0010014  -0.0020965   0.0005916
   30   0.0000122   0.0003082   0.0001895   0.0001691   0.0001518   0.0001679
   31  -0.0027540  -0.0014792   0.0011978   0.0001467  -0.0017173   0.0002249
   32  -0.0002080   0.0006580   0.0001868   0.0008090   0.0020992  -0.0005795
   33  -0.0012192  -0.0007008   0.0005076  -0.0000880  -0.0009426   0.0001344
   34  -0.0000630  -0.0004098  -0.0013739  -0.0398893  -0.0208729   0.0131147
   35  -0.0082117   0.0020778   0.0029086   0.0188542   0.0125305  -0.0061701
   36  -0.0014245   0.0003417  -0.0034065   0.0138742   0.0075851  -0.0053265
   37  -0.0016638  -0.0017135   0.0005553  -0.0001562   0.0005729  -0.0005974
   38   0.0015183   0.0018774  -0.0005768   0.0006271   0.0015221   0.0002251
   39  -0.0002191  -0.0002901   0.0002199  -0.0006314   0.0006443   0.0007985
   40   0.0000863   0.0000635  -0.0001400  -0.0003283   0.0001499   0.0005040
   41   0.0000398  -0.0001319   0.0000342   0.0001048  -0.0001042  -0.0001816
   42  -0.0003893  -0.0001254   0.0001013  -0.0004392   0.0001777   0.0008740
   43   0.0004967   0.0008117  -0.0001437   0.0006986   0.0020845  -0.0004233
   44   0.0000246   0.0000882   0.0000085  -0.0001351   0.0000086  -0.0000555
   45   0.0001568   0.0003703  -0.0000316   0.0004419   0.0011833  -0.0002606
   46   0.0000269   0.0000400   0.0000031   0.0001529   0.0002096  -0.0000864
   47   0.0000472  -0.0000161   0.0000120  -0.0000069  -0.0000482  -0.0000473
   48   0.0000218  -0.0000324  -0.0000172  -0.0001768  -0.0001271   0.0000381
   49   0.0002787   0.0001936  -0.0000821  -0.0000917   0.0001534   0.0000920
   50   0.0000963  -0.0001142  -0.0000237  -0.0002186  -0.0003415   0.0001588
   51   0.0003055   0.0001995  -0.0001336  -0.0000085   0.0002643  -0.0000483
   52   0.0001434  -0.0000992  -0.0000023  -0.0003091   0.0000920  -0.0000346
   53  -0.0001636  -0.0000585   0.0000517  -0.0000645  -0.0005550   0.0000058
   54   0.0000736   0.0001230  -0.0000786   0.0000044   0.0003201   0.0000864
   55  -0.0029868  -0.0003405  -0.0004922   0.0003417   0.0010001  -0.0009302
   56  -0.0024937   0.0007535  -0.0002981   0.0006675  -0.0005728  -0.0002264
   57   0.0009357  -0.0000260  -0.0003711  -0.0004448  -0.0010105   0.0005138
           13          14          15          16          17          18
    1  -0.0009489   0.0067287   0.0027359  -0.0253589  -0.0118344   0.0087366
    2   0.0028259  -0.0088185  -0.0013599  -0.0215329  -0.0324161   0.0078291
    3   0.0026580  -0.0027604   0.0059959   0.0082306   0.0024330  -0.0042743
    4  -0.0277260   0.0387417   0.0088170   0.0023389  -0.0347190  -0.0051067
    5  -0.0070634  -0.0211999   0.0016897  -0.0784299  -0.0525509   0.0290612
    6   0.0074663  -0.0132968  -0.0073494  -0.0060910   0.0118172  -0.0077983
    7   0.0162873   0.0008319  -0.0054917   0.0174096   0.0089519  -0.0034278
    8   0.0006602   0.0031379  -0.0000028   0.0243113   0.0024747  -0.0094257
    9  -0.0055503  -0.0003978   0.0017517  -0.0024841  -0.0032681   0.0097070
   10  -0.2002189   0.0582817   0.0624842  -0.2933535  -0.0670588   0.0872667
   11   0.1094750  -0.1576157  -0.0396901  -0.0344894  -0.0979808   0.0115263
   12   0.0647741  -0.0229097  -0.0458199   0.0856626   0.0237538  -0.0837330
   13   0.4858809   0.1020724  -0.1587768  -0.0190854   0.0437248   0.0070425
   14   0.1020724   0.4278804  -0.0260241  -0.0135104  -0.0005652   0.0053533
   15  -0.1587768  -0.0260241   0.0747152   0.0077526  -0.0153423  -0.0001942
   16  -0.0190854  -0.0135104   0.0077526   0.6043429   0.1984575  -0.1470192
   17   0.0437248  -0.0005652  -0.0153423   0.1984575   0.7147144  -0.0688294
   18   0.0070425   0.0053533  -0.0001942  -0.1470192  -0.0688294   0.2422869
   19   0.0005334   0.0064757  -0.0016855  -0.1556322  -0.1531436   0.0338822
   20  -0.0145327   0.0137184   0.0050588  -0.1560188  -0.4533483   0.0554330
   21  -0.0015051  -0.0023849  -0.0034233   0.0347099   0.0574205  -0.0769232
   22  -0.0009714  -0.0083405   0.0024541  -0.1034720   0.0072444   0.0103143
   23  -0.0041625  -0.0011461   0.0014933   0.0479448  -0.0815545  -0.0197138
   24   0.0019547   0.0027097   0.0057957   0.0112660  -0.0112665  -0.0787110
   25   0.0019866  -0.0004100  -0.0007888  -0.0124318   0.0175802  -0.0027022
   26   0.0004574   0.0004161  -0.0011902   0.0235840  -0.0006163   0.0125106
   27   0.0015751   0.0000364  -0.0010741   0.0068811   0.0085783   0.0058651
   28   0.0011581  -0.0005328  -0.0005297  -0.0031901   0.0004377   0.0008986
   29   0.0004880  -0.0002221  -0.0002750   0.0026262   0.0074075  -0.0007697
   30   0.0003731  -0.0001193  -0.0002173  -0.0003913   0.0001784   0.0006498
   31  -0.0013703   0.0009078   0.0005127   0.0026479   0.0008780  -0.0007579
   32  -0.0001634   0.0000454   0.0001324  -0.0021352  -0.0061176   0.0007443
   33  -0.0006386   0.0004177   0.0002828   0.0012989   0.0010485  -0.0005292
   34  -0.2530581  -0.1914695   0.0816002  -0.0020951   0.0039557   0.0001237
   35  -0.2372208  -0.2554551   0.0758694   0.0040433  -0.0039656  -0.0014735
   36   0.0804496   0.0600187  -0.0303541   0.0003792  -0.0013940  -0.0017297
   37  -0.0021466   0.0006396   0.0013815  -0.0050624  -0.0086918  -0.0042715
   38   0.0012337  -0.0002995  -0.0005471  -0.0013162   0.0022650   0.0014724
   39  -0.0003515  -0.0000807   0.0002342  -0.0023644  -0.0013464  -0.0010318
   40   0.0000634  -0.0001570  -0.0001130   0.0020476  -0.0011532  -0.0002960
   41  -0.0000054  -0.0000138  -0.0000119  -0.0005249   0.0002683   0.0006779
   42  -0.0002180  -0.0000231   0.0000588   0.0011610  -0.0012854  -0.0004159
   43   0.0003769  -0.0003308  -0.0001553  -0.0043763  -0.0048647   0.0000461
   44  -0.0000500   0.0000525   0.0000688  -0.0007588  -0.0007290   0.0000058
   45   0.0000881  -0.0001079  -0.0000401  -0.0011279  -0.0027354   0.0005803
   46  -0.0000435   0.0000197   0.0000181  -0.0005393  -0.0007293   0.0000433
   47   0.0000162   0.0000005   0.0000146  -0.0002172  -0.0000789  -0.0000127
   48   0.0000190  -0.0000209   0.0000013   0.0001780   0.0003023  -0.0000238
   49   0.0001961  -0.0001110  -0.0000696  -0.0000915   0.0001950   0.0000096
   50   0.0001143  -0.0000781  -0.0000612   0.0003664   0.0012340  -0.0001089
   51   0.0001797  -0.0001162  -0.0000760  -0.0003554  -0.0001644   0.0001075
   52   0.0000251  -0.0000937   0.0001068  -0.0001929  -0.0007397  -0.0006087
   53   0.0002145   0.0000800  -0.0002044   0.0018159   0.0024142   0.0010216
   54   0.0000253  -0.0000878  -0.0001075  -0.0001874  -0.0005819   0.0004565
   55  -0.0009389   0.0002563  -0.0002526  -0.0039055   0.0015095   0.0158267
   56   0.0019158   0.0000827   0.0003820   0.0057845  -0.0008550  -0.0253017
   57   0.0004348  -0.0002061  -0.0001797   0.0025006   0.0006817  -0.0042885
           19          20          21          22          23          24
    1   0.0128173   0.0108427  -0.0035680  -0.0944675  -0.0406342   0.0134658
    2   0.0031641  -0.0158115  -0.0021437  -0.0153929  -0.1452582   0.0066158
    3  -0.0034613  -0.0038410   0.0042851   0.0136980   0.0183092  -0.0739998
    4  -0.0095102   0.0035923   0.0072868  -0.0534781  -0.0277649   0.0152440
    5   0.0287724   0.0354782  -0.0103545  -0.0167321   0.0283739   0.0072628
    6   0.0078898  -0.0004119   0.0076017   0.0172872   0.0112285  -0.0160280
    7  -0.0058662  -0.0093149   0.0007469  -0.0009677   0.0094471   0.0033850
    8  -0.0118247  -0.0105866   0.0042684   0.0013213  -0.0014256  -0.0007926
    9   0.0004505   0.0029809  -0.0038460   0.0023108  -0.0038645   0.0064527
   10  -0.0151084  -0.0287075   0.0117347  -0.0315965   0.0147019   0.0130562
   11  -0.0680506  -0.0537307   0.0242105   0.0254031  -0.0099798  -0.0079058
   12   0.0121761   0.0110675   0.0147627   0.0144775  -0.0068034  -0.0010295
   13   0.0005334  -0.0145327  -0.0015051  -0.0009714  -0.0041625   0.0019547
   14   0.0064757   0.0137184  -0.0023849  -0.0083405  -0.0011461   0.0027097
   15  -0.0016855   0.0050588  -0.0034233   0.0024541   0.0014933   0.0057957
   16  -0.1556322  -0.1560188   0.0347099  -0.1034720   0.0479448   0.0112660
   17  -0.1531436  -0.4533483   0.0574205   0.0072444  -0.0815545  -0.0112665
   18   0.0338822   0.0554330  -0.0769232   0.0103143  -0.0197138  -0.0787110
   19   0.1575300   0.1990894  -0.0425352   0.0177708  -0.0039463  -0.0019128
   20   0.1990894   0.5338930  -0.0745664  -0.0095083  -0.0501890   0.0056612
   21  -0.0425352  -0.0745664   0.0466744  -0.0031430   0.0006717   0.0089841
   22   0.0177708  -0.0095083  -0.0031430   0.4868489  -0.0190314  -0.0443571
   23  -0.0039463  -0.0501890   0.0006717  -0.0190314   0.3915399   0.0095900
   24  -0.0019128   0.0056612   0.0089841  -0.0443571   0.0095900   0.5633034
   25  -0.0017547  -0.0059860   0.0001988  -0.1263909  -0.0059189  -0.0532853
   26  -0.0037720   0.0010429  -0.0015606   0.0218541  -0.0703562   0.0165289
   27  -0.0019651  -0.0026557  -0.0000039  -0.0474167  -0.0013740  -0.1163584
   28  -0.0016056   0.0008171  -0.0009424  -0.0198483  -0.0155082   0.0015714
   29  -0.0044369  -0.0029621  -0.0007261  -0.0056349   0.0057782  -0.0051917
   30  -0.0019625   0.0003426  -0.0013967  -0.0088675  -0.0137038   0.0020111
   31  -0.0037208   0.0006274  -0.0008702   0.0036020  -0.0059815   0.0040267
   32   0.0049748   0.0030366   0.0007493  -0.0009122  -0.0023404   0.0011152
   33  -0.0018083  -0.0000767   0.0004311   0.0014412  -0.0007719   0.0021277
   34   0.0014533   0.0007024  -0.0004522  -0.0018401  -0.0006550   0.0012998
   35  -0.0007545   0.0001608   0.0002802   0.0010199   0.0008594  -0.0002662
   36  -0.0004798  -0.0002581   0.0004164   0.0014073   0.0002253   0.0014778
   37   0.0023902   0.0033020   0.0001381  -0.0246435   0.0394246   0.0090883
   38   0.0014143   0.0007627   0.0003291   0.0108557  -0.0132747  -0.0008813
   39   0.0004792   0.0001532   0.0001779  -0.0084046   0.0153481   0.0068094
   40  -0.0001572   0.0003749   0.0001337   0.0031524   0.0035934  -0.0285400
   41   0.0003026  -0.0003633  -0.0002644  -0.0014811   0.0006499   0.0039598
   42  -0.0002446   0.0005124   0.0003115   0.0030668   0.0049951  -0.0219874
   43  -0.0006520   0.0039996   0.0004148   0.0012855   0.0008278   0.0000299
   44   0.0035951  -0.0011448   0.0009832  -0.0000050  -0.0003858  -0.0001084
   45   0.0015889   0.0017824  -0.0003505   0.0003405   0.0001097   0.0000719
   46   0.0003689   0.0003381  -0.0005915   0.0006305   0.0001819   0.0018081
   47  -0.0001046   0.0000317   0.0005974   0.0007138   0.0004809   0.0006925
   48  -0.0002579  -0.0000976   0.0007648  -0.0004727   0.0002088  -0.0003077
   49   0.0000673  -0.0000851   0.0002300  -0.0005782  -0.0002339   0.0003760
   50  -0.0005823  -0.0008957  -0.0002718  -0.0004203  -0.0002174   0.0004099
   51   0.0004938   0.0000779   0.0001745  -0.0001496   0.0002910   0.0000727
   52   0.0000704   0.0000589   0.0000479  -0.0014170   0.0027245   0.0024372
   53  -0.0012108  -0.0009294  -0.0001405   0.0032090  -0.0077556  -0.0024226
   54   0.0002029   0.0002372  -0.0001333  -0.0006643   0.0001730  -0.0004318
   55   0.0010056   0.0004082  -0.0020339  -0.0536190   0.0049906   0.0490864
   56   0.0000378   0.0018372   0.0029026   0.0058373  -0.0437989  -0.0257105
   57  -0.0008502  -0.0013995   0.0014927   0.0466779  -0.0164123  -0.2882529
           25          26          27          28          29          30
    1  -0.0339031  -0.0394362   0.0076469  -0.0014929   0.0080400  -0.0030552
    2  -0.0075001  -0.0046406  -0.0025722   0.0014288   0.0007715   0.0003149
    3  -0.0074041  -0.0109454   0.0047380  -0.0017449   0.0005451  -0.0000669
    4  -0.0010667   0.0044803   0.0000056  -0.0009369  -0.0028062  -0.0005916
    5  -0.0063276  -0.0065832   0.0009242  -0.0024706   0.0033515  -0.0012132
    6  -0.0037024  -0.0043471   0.0022920   0.0000238   0.0018313  -0.0003508
    7   0.0004922  -0.0036222   0.0022046   0.0011554   0.0010775   0.0000122
    8   0.0017852  -0.0005103   0.0009712   0.0011305  -0.0003841   0.0003082
    9   0.0010600   0.0027850  -0.0018521  -0.0002603  -0.0007279   0.0001895
   10   0.0010257   0.0007421   0.0015008   0.0000992  -0.0010014   0.0001691
   11   0.0005758  -0.0023211  -0.0022287   0.0012563  -0.0020965   0.0001518
   12   0.0002048  -0.0002773  -0.0018011  -0.0000685   0.0005916   0.0001679
   13   0.0019866   0.0004574   0.0015751   0.0011581   0.0004880   0.0003731
   14  -0.0004100   0.0004161   0.0000364  -0.0005328  -0.0002221  -0.0001193
   15  -0.0007888  -0.0011902  -0.0010741  -0.0005297  -0.0002750  -0.0002173
   16  -0.0124318   0.0235840   0.0068811  -0.0031901   0.0026262  -0.0003913
   17   0.0175802  -0.0006163   0.0085783   0.0004377   0.0074075   0.0001784
   18  -0.0027022   0.0125106   0.0058651   0.0008986  -0.0007697   0.0006498
   19  -0.0017547  -0.0037720  -0.0019651  -0.0016056  -0.0044369  -0.0019625
   20  -0.0059860   0.0010429  -0.0026557   0.0008171  -0.0029621   0.0003426
   21   0.0001988  -0.0015606  -0.0000039  -0.0009424  -0.0007261  -0.0013967
   22  -0.1263909   0.0218541  -0.0474167  -0.0198483  -0.0056349  -0.0088675
   23  -0.0059189  -0.0703562  -0.0013740  -0.0155082   0.0057782  -0.0137038
   24  -0.0532853   0.0165289  -0.1163584   0.0015714  -0.0051917   0.0020111
   25   0.5013074   0.0141464  -0.0115533  -0.1090286  -0.0353827   0.0130181
   26   0.0141464   0.4343708  -0.0197343  -0.0600902  -0.1290612   0.0155262
   27  -0.0115533  -0.0197343   0.5711443   0.0217827   0.0194399  -0.0880993
   28  -0.1090286  -0.0600902   0.0217827   0.4423692  -0.0570011  -0.0809344
   29  -0.0353827  -0.1290612   0.0194399  -0.0570011   0.5526837   0.0342540
   30   0.0130181   0.0155262  -0.0880993  -0.0809344   0.0342540   0.5877112
   31  -0.0432048   0.0059287  -0.0277026  -0.1540454   0.0330340  -0.0157233
   32  -0.0180661   0.0002906  -0.0132715   0.0275983  -0.0683906  -0.0024773
   33  -0.0078910  -0.0011979  -0.0054481  -0.0601167   0.0141807  -0.1119125
   34  -0.0000794   0.0001683   0.0002577  -0.0001166   0.0000095  -0.0000273
   35  -0.0002981  -0.0003414  -0.0000553  -0.0000007   0.0000519  -0.0000208
   36   0.0000295  -0.0002767  -0.0000632   0.0000112  -0.0000145   0.0000022
   37  -0.1020967   0.0574493   0.0163605   0.0044165  -0.0078523  -0.0058689
   38   0.0138250  -0.1535298  -0.0442665   0.0213045  -0.0533033  -0.0148594
   39   0.0002023  -0.0349212  -0.0859998  -0.0016420  -0.0014222   0.0013294
   40  -0.0640112  -0.0095587   0.0548269  -0.0054580  -0.0054146   0.0212088
   41  -0.0094346  -0.0475083   0.0278115  -0.0074486  -0.0034748   0.0266173
   42   0.0524274   0.0276676  -0.2635710  -0.0015088   0.0010966  -0.0057691
   43   0.0135422  -0.0132407  -0.0076575  -0.0896768   0.0875144   0.0357137
   44   0.0111034  -0.0174458  -0.0106861   0.0881662  -0.2548175  -0.0725012
   45   0.0013950   0.0055104   0.0013042   0.0374452  -0.0751064  -0.0804339
   46  -0.0075828  -0.0007228   0.0235932  -0.0712542  -0.0061166   0.0860996
   47  -0.0099903  -0.0028484   0.0247930  -0.0034963  -0.0529132   0.0134010
   48   0.0040004  -0.0008582  -0.0043454   0.0764260   0.0166864  -0.2837102
   49   0.0010756  -0.0001445  -0.0031699   0.0034101  -0.0051464  -0.0382887
   50   0.0005487   0.0000921  -0.0023769   0.0001322   0.0011026   0.0116171
   51   0.0003577  -0.0011150   0.0020440   0.0079817  -0.0036147  -0.0225361
   52  -0.0209213   0.0028324  -0.0072465   0.0026834  -0.0027443  -0.0001218
   53   0.0376715  -0.0022176   0.0128122   0.0044703  -0.0034632   0.0026630
   54   0.0116952  -0.0006795   0.0035732   0.0007004  -0.0018606   0.0031290
   55   0.0030421  -0.0010558  -0.0299234   0.0013614   0.0007480  -0.0007619
   56   0.0020782   0.0017679   0.0038545  -0.0001934  -0.0000581  -0.0004795
   57   0.0027380  -0.0034253  -0.0223445   0.0009066   0.0010832  -0.0006971
           31          32          33          34          35          36
    1  -0.0058668  -0.0031068  -0.0022525   0.0009369  -0.0023696  -0.0007945
    2  -0.0002760   0.0008956  -0.0000235  -0.0017514  -0.0009589   0.0006285
    3  -0.0003439   0.0002453   0.0001916  -0.0008040   0.0008324  -0.0008691
    4   0.0035486   0.0015129   0.0014596   0.0010467   0.0149544   0.0014556
    5   0.0005626  -0.0025413   0.0004566   0.0000986   0.0053238  -0.0001784
    6  -0.0018484  -0.0009562  -0.0006999   0.0013358  -0.0051838   0.0040215
    7  -0.0027540  -0.0002080  -0.0012192  -0.0000630  -0.0082117  -0.0014245
    8  -0.0014792   0.0006580  -0.0007008  -0.0004098   0.0020778   0.0003417
    9   0.0011978   0.0001868   0.0005076  -0.0013739   0.0029086  -0.0034065
   10   0.0001467   0.0008090  -0.0000880  -0.0398893   0.0188542   0.0138742
   11  -0.0017173   0.0020992  -0.0009426  -0.0208729   0.0125305   0.0075851
   12   0.0002249  -0.0005795   0.0001344   0.0131147  -0.0061701  -0.0053265
   13  -0.0013703  -0.0001634  -0.0006386  -0.2530581  -0.2372208   0.0804496
   14   0.0009078   0.0000454   0.0004177  -0.1914695  -0.2554551   0.0600187
   15   0.0005127   0.0001324   0.0002828   0.0816002   0.0758694  -0.0303541
   16   0.0026479  -0.0021352   0.0012989  -0.0020951   0.0040433   0.0003792
   17   0.0008780  -0.0061176   0.0010485   0.0039557  -0.0039656  -0.0013940
   18  -0.0007579   0.0007443  -0.0005292   0.0001237  -0.0014735  -0.0017297
   19  -0.0037208   0.0049748  -0.0018083   0.0014533  -0.0007545  -0.0004798
   20   0.0006274   0.0030366  -0.0000767   0.0007024   0.0001608  -0.0002581
   21  -0.0008702   0.0007493   0.0004311  -0.0004522   0.0002802   0.0004164
   22   0.0036020  -0.0009122   0.0014412  -0.0018401   0.0010199   0.0014073
   23  -0.0059815  -0.0023404  -0.0007719  -0.0006550   0.0008594   0.0002253
   24   0.0040267   0.0011152   0.0021277   0.0012998  -0.0002662   0.0014778
   25  -0.0432048  -0.0180661  -0.0078910  -0.0000794  -0.0002981   0.0000295
   26   0.0059287   0.0002906  -0.0011979   0.0001683  -0.0003414  -0.0002767
   27  -0.0277026  -0.0132715  -0.0054481   0.0002577  -0.0000553  -0.0000632
   28  -0.1540454   0.0275983  -0.0601167  -0.0001166  -0.0000007   0.0000112
   29   0.0330340  -0.0683906   0.0141807   0.0000095   0.0000519  -0.0000145
   30  -0.0157233  -0.0024773  -0.1119125  -0.0000273  -0.0000208   0.0000022
   31   0.2787616  -0.0619544  -0.0128891   0.0001848  -0.0001447  -0.0000736
   32  -0.0619544   0.0817905   0.0717486  -0.0000322  -0.0000375   0.0000290
   33  -0.0128891   0.0717486   0.6109071   0.0000740  -0.0000573  -0.0000552
   34   0.0001848  -0.0000322   0.0000740   0.2937473   0.2100901  -0.0949007
   35  -0.0001447  -0.0000375  -0.0000573   0.2100901   0.2401760  -0.0668146
   36  -0.0000736   0.0000290  -0.0000552  -0.0949007  -0.0668146   0.0358959
   37   0.0020653  -0.0067545  -0.0021427   0.0000945   0.0001083   0.0001219
   38   0.0002867   0.0039531  -0.0007351  -0.0001161  -0.0001016  -0.0000534
   39   0.0001708  -0.0034288   0.0022554  -0.0001021   0.0000527  -0.0000218
   40   0.0024662   0.0012505  -0.0000036  -0.0000413   0.0000167  -0.0000077
   41   0.0021725   0.0014115  -0.0008746   0.0000095   0.0000161  -0.0000084
   42   0.0005955  -0.0005864   0.0033180  -0.0000687   0.0000198  -0.0000457
   43  -0.0208240   0.0239158  -0.0002301  -0.0000820   0.0000104   0.0000226
   44   0.0015302   0.0033804   0.0022499  -0.0000064   0.0000017   0.0000098
   45  -0.0171361   0.0197995   0.0032121  -0.0000278   0.0000031   0.0000070
   46   0.0013326   0.0020973  -0.0375576   0.0000064   0.0000027   0.0000186
   47  -0.0002454   0.0009767   0.0070984   0.0000059   0.0000030   0.0000103
   48  -0.0044297   0.0011525  -0.0216732  -0.0000148   0.0000021  -0.0000179
   49  -0.0613762   0.0316660   0.1210704  -0.0000346   0.0000136   0.0000071
   50   0.0256573  -0.0223719  -0.0929635  -0.0000042   0.0000212  -0.0000096
   51   0.0750285  -0.0778577  -0.4809166  -0.0000199   0.0000125   0.0000160
   52  -0.0011323  -0.0003547   0.0009921  -0.0000168   0.0000460   0.0000218
   53   0.0000116   0.0032689   0.0011233   0.0000388  -0.0000403  -0.0000536
   54   0.0006657   0.0034723  -0.0027139  -0.0000135  -0.0000017   0.0000118
   55  -0.0004611  -0.0001370   0.0005012  -0.0001538  -0.0001596  -0.0001180
   56   0.0002015  -0.0000073   0.0000202   0.0002389  -0.0003218   0.0002129
   57  -0.0006475  -0.0002176   0.0005810  -0.0000009   0.0000625   0.0000409
           37          38          39          40          41          42
    1   0.0015276  -0.0004320   0.0006494   0.0025690   0.0003631   0.0010453
    2   0.0003811   0.0029788  -0.0000093   0.0006341  -0.0001361   0.0000975
    3   0.0003714   0.0003333   0.0008490   0.0010943  -0.0010257   0.0027520
    4   0.0020403  -0.0006663  -0.0000290  -0.0005124  -0.0002301  -0.0000667
    5   0.0035209  -0.0035734   0.0004788   0.0001034   0.0006226  -0.0001508
    6  -0.0007698  -0.0000070  -0.0002359   0.0003590   0.0000460  -0.0000657
    7  -0.0016638   0.0015183  -0.0002191   0.0000863   0.0000398  -0.0003893
    8  -0.0017135   0.0018774  -0.0002901   0.0000635  -0.0001319  -0.0001254
    9   0.0005553  -0.0005768   0.0002199  -0.0001400   0.0000342   0.0001013
   10  -0.0001562   0.0006271  -0.0006314  -0.0003283   0.0001048  -0.0004392
   11   0.0005729   0.0015221   0.0006443   0.0001499  -0.0001042   0.0001777
   12  -0.0005974   0.0002251   0.0007985   0.0005040  -0.0001816   0.0008740
   13  -0.0021466   0.0012337  -0.0003515   0.0000634  -0.0000054  -0.0002180
   14   0.0006396  -0.0002995  -0.0000807  -0.0001570  -0.0000138  -0.0000231
   15   0.0013815  -0.0005471   0.0002342  -0.0001130  -0.0000119   0.0000588
   16  -0.0050624  -0.0013162  -0.0023644   0.0020476  -0.0005249   0.0011610
   17  -0.0086918   0.0022650  -0.0013464  -0.0011532   0.0002683  -0.0012854
   18  -0.0042715   0.0014724  -0.0010318  -0.0002960   0.0006779  -0.0004159
   19   0.0023902   0.0014143   0.0004792  -0.0001572   0.0003026  -0.0002446
   20   0.0033020   0.0007627   0.0001532   0.0003749  -0.0003633   0.0005124
   21   0.0001381   0.0003291   0.0001779   0.0001337  -0.0002644   0.0003115
   22  -0.0246435   0.0108557  -0.0084046   0.0031524  -0.0014811   0.0030668
   23   0.0394246  -0.0132747   0.0153481   0.0035934   0.0006499   0.0049951
   24   0.0090883  -0.0008813   0.0068094  -0.0285400   0.0039598  -0.0219874
   25  -0.1020967   0.0138250   0.0002023  -0.0640112  -0.0094346   0.0524274
   26   0.0574493  -0.1535298  -0.0349212  -0.0095587  -0.0475083   0.0276676
   27   0.0163605  -0.0442665  -0.0859998   0.0548269   0.0278115  -0.2635710
   28   0.0044165   0.0213045  -0.0016420  -0.0054580  -0.0074486  -0.0015088
   29  -0.0078523  -0.0533033  -0.0014222  -0.0054146  -0.0034748   0.0010966
   30  -0.0058689  -0.0148594   0.0013294   0.0212088   0.0266173  -0.0057691
   31   0.0020653   0.0002867   0.0001708   0.0024662   0.0021725   0.0005955
   32  -0.0067545   0.0039531  -0.0034288   0.0012505   0.0014115  -0.0005864
   33  -0.0021427  -0.0007351   0.0022554  -0.0000036  -0.0008746   0.0033180
   34   0.0000945  -0.0001161  -0.0001021  -0.0000413   0.0000095  -0.0000687
   35   0.0001083  -0.0001016   0.0000527   0.0000167   0.0000161   0.0000198
   36   0.0001219  -0.0000534  -0.0000218  -0.0000077  -0.0000084  -0.0000457
   37   0.5625721  -0.0389838   0.1475851  -0.0061982   0.0172404   0.0095157
   38  -0.0389838   0.2636500   0.0945607   0.0102034  -0.0119237  -0.0121875
   39   0.1475851   0.0945607   0.1488250   0.0171073  -0.0337703  -0.0057234
   40  -0.0061982   0.0102034   0.0171073   0.0731680   0.0028355  -0.0631102
   41   0.0172404  -0.0119237  -0.0337703   0.0028355   0.0624637  -0.0218148
   42   0.0095157  -0.0121875  -0.0057234  -0.0631102  -0.0218148   0.2910558
   43  -0.0017168  -0.0085372   0.0000781   0.0004563   0.0005590   0.0007202
   44  -0.0024884  -0.0050770   0.0011022   0.0001024   0.0009511   0.0010724
   45   0.0000001  -0.0008609   0.0020299  -0.0007868  -0.0002309   0.0003288
   46   0.0016605   0.0016397  -0.0021937  -0.0021768  -0.0039007  -0.0003246
   47   0.0007463   0.0033113  -0.0007729  -0.0027430  -0.0030638   0.0005192
   48  -0.0014144  -0.0000024   0.0018493   0.0003131   0.0004533   0.0010034
   49  -0.0005360   0.0006632   0.0006615  -0.0009061  -0.0006214   0.0013194
   50  -0.0009575  -0.0012821   0.0008482  -0.0005898  -0.0000313   0.0005454
   51   0.0004585   0.0003070  -0.0000799  -0.0004961  -0.0007086  -0.0002295
   52  -0.4349312  -0.0124113  -0.1526742   0.0000477  -0.0007014  -0.0005604
   53  -0.0551612  -0.0385074  -0.0374808   0.0001893  -0.0000352  -0.0007445
   54  -0.1715591  -0.0222127  -0.0751627   0.0011249  -0.0009666  -0.0008433
   55   0.0023844  -0.0011086   0.0016785  -0.0042674   0.0007211  -0.0029207
   56  -0.0007824   0.0005521   0.0003344   0.0000991   0.0004032   0.0002143
   57   0.0010474  -0.0000375   0.0028774  -0.0031786   0.0002579  -0.0011525
           43          44          45          46          47          48
    1  -0.0009467  -0.0002901  -0.0006392  -0.0001266  -0.0000399   0.0002252
    2   0.0009084   0.0000164   0.0003981   0.0000079  -0.0001726   0.0000349
    3   0.0004343   0.0001168   0.0001298  -0.0006067  -0.0005374   0.0001985
    4   0.0002662   0.0000996   0.0003334   0.0002413   0.0000719  -0.0000978
    5  -0.0022156  -0.0001821  -0.0010181  -0.0000967   0.0000409   0.0001258
    6  -0.0002308  -0.0000352  -0.0001999  -0.0001081  -0.0000523   0.0001091
    7   0.0004967   0.0000246   0.0001568   0.0000269   0.0000472   0.0000218
    8   0.0008117   0.0000882   0.0003703   0.0000400  -0.0000161  -0.0000324
    9  -0.0001437   0.0000085  -0.0000316   0.0000031   0.0000120  -0.0000172
   10   0.0006986  -0.0001351   0.0004419   0.0001529  -0.0000069  -0.0001768
   11   0.0020845   0.0000086   0.0011833   0.0002096  -0.0000482  -0.0001271
   12  -0.0004233  -0.0000555  -0.0002606  -0.0000864  -0.0000473   0.0000381
   13   0.0003769  -0.0000500   0.0000881  -0.0000435   0.0000162   0.0000190
   14  -0.0003308   0.0000525  -0.0001079   0.0000197   0.0000005  -0.0000209
   15  -0.0001553   0.0000688  -0.0000401   0.0000181   0.0000146   0.0000013
   16  -0.0043763  -0.0007588  -0.0011279  -0.0005393  -0.0002172   0.0001780
   17  -0.0048647  -0.0007290  -0.0027354  -0.0007293  -0.0000789   0.0003023
   18   0.0000461   0.0000058   0.0005803   0.0000433  -0.0000127  -0.0000238
   19  -0.0006520   0.0035951   0.0015889   0.0003689  -0.0001046  -0.0002579
   20   0.0039996  -0.0011448   0.0017824   0.0003381   0.0000317  -0.0000976
   21   0.0004148   0.0009832  -0.0003505  -0.0005915   0.0005974   0.0007648
   22   0.0012855  -0.0000050   0.0003405   0.0006305   0.0007138  -0.0004727
   23   0.0008278  -0.0003858   0.0001097   0.0001819   0.0004809   0.0002088
   24   0.0000299  -0.0001084   0.0000719   0.0018081   0.0006925  -0.0003077
   25   0.0135422   0.0111034   0.0013950  -0.0075828  -0.0099903   0.0040004
   26  -0.0132407  -0.0174458   0.0055104  -0.0007228  -0.0028484  -0.0008582
   27  -0.0076575  -0.0106861   0.0013042   0.0235932   0.0247930  -0.0043454
   28  -0.0896768   0.0881662   0.0374452  -0.0712542  -0.0034963   0.0764260
   29   0.0875144  -0.2548175  -0.0751064  -0.0061166  -0.0529132   0.0166864
   30   0.0357137  -0.0725012  -0.0804339   0.0860996   0.0134010  -0.2837102
   31  -0.0208240   0.0015302  -0.0171361   0.0013326  -0.0002454  -0.0044297
   32   0.0239158   0.0033804   0.0197995   0.0020973   0.0009767   0.0011525
   33  -0.0002301   0.0022499   0.0032121  -0.0375576   0.0070984  -0.0216732
   34  -0.0000820  -0.0000064  -0.0000278   0.0000064   0.0000059  -0.0000148
   35   0.0000104   0.0000017   0.0000031   0.0000027   0.0000030   0.0000021
   36   0.0000226   0.0000098   0.0000070   0.0000186   0.0000103  -0.0000179
   37  -0.0017168  -0.0024884   0.0000001   0.0016605   0.0007463  -0.0014144
   38  -0.0085372  -0.0050770  -0.0008609   0.0016397   0.0033113  -0.0000024
   39   0.0000781   0.0011022   0.0020299  -0.0021937  -0.0007729   0.0018493
   40   0.0004563   0.0001024  -0.0007868  -0.0021768  -0.0027430   0.0003131
   41   0.0005590   0.0009511  -0.0002309  -0.0039007  -0.0030638   0.0004533
   42   0.0007202   0.0010724   0.0003288  -0.0003246   0.0005192   0.0010034
   43   0.1032964  -0.0994223  -0.0325538  -0.0018027   0.0076719   0.0033243
   44  -0.0994223   0.2705898   0.0757698  -0.0017985   0.0042029   0.0010898
   45  -0.0325538   0.0757698   0.0796052   0.0108769  -0.0261309  -0.0076702
   46  -0.0018027  -0.0017985   0.0108769   0.0839764   0.0069230  -0.0750714
   47   0.0076719   0.0042029  -0.0261309   0.0069230   0.0504785  -0.0211896
   48   0.0033243   0.0010898  -0.0076702  -0.0750714  -0.0211896   0.3139866
   49   0.0008712   0.0007481   0.0002222  -0.0045906   0.0007569  -0.0029504
   50  -0.0000305   0.0000282   0.0011740   0.0024643   0.0000070   0.0021767
   51   0.0010814   0.0011084   0.0023805  -0.0050263   0.0013812  -0.0000889
   52  -0.0011194  -0.0004165  -0.0005918   0.0000382   0.0002237  -0.0000132
   53   0.0002749   0.0005056   0.0000782  -0.0003729  -0.0004467   0.0001099
   54  -0.0005482  -0.0002992  -0.0007801  -0.0000004   0.0007546  -0.0006705
   55  -0.0000934   0.0000015  -0.0000256  -0.0003180  -0.0003333   0.0003915
   56   0.0000632  -0.0000434   0.0000117  -0.0001869   0.0000546  -0.0000143
   57   0.0000775   0.0001002   0.0001175  -0.0008942  -0.0005312   0.0005739
           49          50          51          52          53          54
    1   0.0001181   0.0004508   0.0004470   0.0009773  -0.0013506   0.0000751
    2   0.0000316  -0.0002127   0.0000879  -0.0000880   0.0002951   0.0000011
    3   0.0000319  -0.0000651   0.0000309  -0.0000833   0.0000696  -0.0001318
    4  -0.0004255  -0.0004261  -0.0003739  -0.0004677   0.0005519  -0.0000067
    5  -0.0002588   0.0004684  -0.0002060   0.0004555  -0.0001270  -0.0002784
    6   0.0001174   0.0001501   0.0001543   0.0000480  -0.0001428   0.0001484
    7   0.0002787   0.0000963   0.0003055   0.0001434  -0.0001636   0.0000736
    8   0.0001936  -0.0001142   0.0001995  -0.0000992  -0.0000585   0.0001230
    9  -0.0000821  -0.0000237  -0.0001336  -0.0000023   0.0000517  -0.0000786
   10  -0.0000917  -0.0002186  -0.0000085  -0.0003091  -0.0000645   0.0000044
   11   0.0001534  -0.0003415   0.0002643   0.0000920  -0.0005550   0.0003201
   12   0.0000920   0.0001588  -0.0000483  -0.0000346   0.0000058   0.0000864
   13   0.0001961   0.0001143   0.0001797   0.0000251   0.0002145   0.0000253
   14  -0.0001110  -0.0000781  -0.0001162  -0.0000937   0.0000800  -0.0000878
   15  -0.0000696  -0.0000612  -0.0000760   0.0001068  -0.0002044  -0.0001075
   16  -0.0000915   0.0003664  -0.0003554  -0.0001929   0.0018159  -0.0001874
   17   0.0001950   0.0012340  -0.0001644  -0.0007397   0.0024142  -0.0005819
   18   0.0000096  -0.0001089   0.0001075  -0.0006087   0.0010216   0.0004565
   19   0.0000673  -0.0005823   0.0004938   0.0000704  -0.0012108   0.0002029
   20  -0.0000851  -0.0008957   0.0000779   0.0000589  -0.0009294   0.0002372
   21   0.0002300  -0.0002718   0.0001745   0.0000479  -0.0001405  -0.0001333
   22  -0.0005782  -0.0004203  -0.0001496  -0.0014170   0.0032090  -0.0006643
   23  -0.0002339  -0.0002174   0.0002910   0.0027245  -0.0077556   0.0001730
   24   0.0003760   0.0004099   0.0000727   0.0024372  -0.0024226  -0.0004318
   25   0.0010756   0.0005487   0.0003577  -0.0209213   0.0376715   0.0116952
   26  -0.0001445   0.0000921  -0.0011150   0.0028324  -0.0022176  -0.0006795
   27  -0.0031699  -0.0023769   0.0020440  -0.0072465   0.0128122   0.0035732
   28   0.0034101   0.0001322   0.0079817   0.0026834   0.0044703   0.0007004
   29  -0.0051464   0.0011026  -0.0036147  -0.0027443  -0.0034632  -0.0018606
   30  -0.0382887   0.0116171  -0.0225361  -0.0001218   0.0026630   0.0031290
   31  -0.0613762   0.0256573   0.0750285  -0.0011323   0.0000116   0.0006657
   32   0.0316660  -0.0223719  -0.0778577  -0.0003547   0.0032689   0.0034723
   33   0.1210704  -0.0929635  -0.4809166   0.0009921   0.0011233  -0.0027139
   34  -0.0000346  -0.0000042  -0.0000199  -0.0000168   0.0000388  -0.0000135
   35   0.0000136   0.0000212   0.0000125   0.0000460  -0.0000403  -0.0000017
   36   0.0000071  -0.0000096   0.0000160   0.0000218  -0.0000536   0.0000118
   37  -0.0005360  -0.0009575   0.0004585  -0.4349312  -0.0551612  -0.1715591
   38   0.0006632  -0.0012821   0.0003070  -0.0124113  -0.0385074  -0.0222127
   39   0.0006615   0.0008482  -0.0000799  -0.1526742  -0.0374808  -0.0751627
   40  -0.0009061  -0.0005898  -0.0004961   0.0000477   0.0001893   0.0011249
   41  -0.0006214  -0.0000313  -0.0007086  -0.0007014  -0.0000352  -0.0009666
   42   0.0013194   0.0005454  -0.0002295  -0.0005604  -0.0007445  -0.0008433
   43   0.0008712  -0.0000305   0.0010814  -0.0011194   0.0002749  -0.0005482
   44   0.0007481   0.0000282   0.0011084  -0.0004165   0.0005056  -0.0002992
   45   0.0002222   0.0011740   0.0023805  -0.0005918   0.0000782  -0.0007801
   46  -0.0045906   0.0024643  -0.0050263   0.0000382  -0.0003729  -0.0000004
   47   0.0007569   0.0000070   0.0013812   0.0002237  -0.0004467   0.0007546
   48  -0.0029504   0.0021767  -0.0000889  -0.0000132   0.0001099  -0.0006705
   49   0.0621666  -0.0274195  -0.0797632   0.0001847  -0.0003802  -0.0001155
   50  -0.0274195   0.0221881   0.0807283   0.0006205   0.0004109  -0.0020265
   51  -0.0797632   0.0807283   0.4995710  -0.0003174  -0.0006866  -0.0005169
   52   0.0001847   0.0006205  -0.0003174   0.4560188   0.0106368   0.1584620
   53  -0.0003802   0.0004109  -0.0006866   0.0106368   0.0471011   0.0240126
   54  -0.0001155  -0.0020265  -0.0005169   0.1584620   0.0240126   0.0739026
   55   0.0002621   0.0001979   0.0001765   0.0003184  -0.0003804   0.0000657
   56  -0.0000205  -0.0000074   0.0000112  -0.0000415   0.0000601  -0.0000990
   57   0.0003022   0.0000988   0.0000745   0.0001385  -0.0000723   0.0002625
           55          56          57
    1  -0.0132734  -0.0202482   0.0085641
    2  -0.0049139  -0.0040912   0.0043333
    3   0.0226061   0.0290111  -0.0022250
    4   0.0033226   0.0050348  -0.0026587
    5  -0.0034122  -0.0070390   0.0021289
    6   0.0027741   0.0005825   0.0002236
    7  -0.0029868  -0.0024937   0.0009357
    8  -0.0003405   0.0007535  -0.0000260
    9  -0.0004922  -0.0002981  -0.0003711
   10   0.0003417   0.0006675  -0.0004448
   11   0.0010001  -0.0005728  -0.0010105
   12  -0.0009302  -0.0002264   0.0005138
   13  -0.0009389   0.0019158   0.0004348
   14   0.0002563   0.0000827  -0.0002061
   15  -0.0002526   0.0003820  -0.0001797
   16  -0.0039055   0.0057845   0.0025006
   17   0.0015095  -0.0008550   0.0006817
   18   0.0158267  -0.0253017  -0.0042885
   19   0.0010056   0.0000378  -0.0008502
   20   0.0004082   0.0018372  -0.0013995
   21  -0.0020339   0.0029026   0.0014927
   22  -0.0536190   0.0058373   0.0466779
   23   0.0049906  -0.0437989  -0.0164123
   24   0.0490864  -0.0257105  -0.2882529
   25   0.0030421   0.0020782   0.0027380
   26  -0.0010558   0.0017679  -0.0034253
   27  -0.0299234   0.0038545  -0.0223445
   28   0.0013614  -0.0001934   0.0009066
   29   0.0007480  -0.0000581   0.0010832
   30  -0.0007619  -0.0004795  -0.0006971
   31  -0.0004611   0.0002015  -0.0006475
   32  -0.0001370  -0.0000073  -0.0002176
   33   0.0005012   0.0000202   0.0005810
   34  -0.0001538   0.0002389  -0.0000009
   35  -0.0001596  -0.0003218   0.0000625
   36  -0.0001180   0.0002129   0.0000409
   37   0.0023844  -0.0007824   0.0010474
   38  -0.0011086   0.0005521  -0.0000375
   39   0.0016785   0.0003344   0.0028774
   40  -0.0042674   0.0000991  -0.0031786
   41   0.0007211   0.0004032   0.0002579
   42  -0.0029207   0.0002143  -0.0011525
   43  -0.0000934   0.0000632   0.0000775
   44   0.0000015  -0.0000434   0.0001002
   45  -0.0000256   0.0000117   0.0001175
   46  -0.0003180  -0.0001869  -0.0008942
   47  -0.0003333   0.0000546  -0.0005312
   48   0.0003915  -0.0000143   0.0005739
   49   0.0002621  -0.0000205   0.0003022
   50   0.0001979  -0.0000074   0.0000988
   51   0.0001765   0.0000112   0.0000745
   52   0.0003184  -0.0000415   0.0001385
   53  -0.0003804   0.0000601  -0.0000723
   54   0.0000657  -0.0000990   0.0002625
   55   0.0679790   0.0020081  -0.0556482
   56   0.0020081   0.0512838   0.0145921
   57  -0.0556482   0.0145921   0.3127535
 Gradient time:  CPU 7182.68 s  wall 7184.85 s
 **********************************************************************
 **                                                                  **
 **                       VIBRATIONAL ANALYSIS                       **
 **                       --------------------                       **
 **                                                                  **
 **        VIBRATIONAL FREQUENCIES (CM**-1) AND NORMAL MODES         **
 **     FORCE CONSTANTS (mDYN/ANGSTROM) AND REDUCED MASSES (AMU)     **
 **                  INFRARED INTENSITIES (KM/MOL)                   **
 **                                                                  **
 **********************************************************************


 Mode:                 1                      2                      3
 Frequency:        49.14                  72.41                 124.03
 Force Cnst:      0.0091                 0.0151                 0.0591
 Red. Mass:       6.4079                 4.8851                 6.5162
 IR Active:          YES                    YES                    YES
 IR Intens:        3.110                  1.259                  4.118
 Raman Active:       YES                    YES                    YES
               X      Y      Z        X      Y      Z        X      Y      Z
 O          0.027  0.020  0.044   -0.002  0.019 -0.206    0.055  0.058 -0.013
 C         -0.028 -0.010 -0.069    0.047 -0.008 -0.047    0.060  0.005  0.043
 O         -0.049 -0.034 -0.184    0.072 -0.026 -0.016    0.176 -0.044  0.281
 C         -0.049 -0.010 -0.021    0.058 -0.008  0.056   -0.069  0.012 -0.149
 O         -0.091 -0.037 -0.084    0.109 -0.031  0.243   -0.133 -0.046 -0.210
 C         -0.007  0.022  0.126    0.003  0.018 -0.068   -0.028  0.067  0.013
 O          0.005  0.037  0.255   -0.024  0.028 -0.081   -0.021  0.091  0.186
 C          0.015  0.038  0.091    0.005  0.031 -0.127    0.000  0.090 -0.054
 C          0.024  0.054  0.078   -0.057  0.038 -0.023    0.020  0.025 -0.109
 C          0.089 -0.039 -0.200    0.026 -0.050 -0.130    0.134 -0.087 -0.122
 O          0.137  0.020 -0.260   -0.095  0.055  0.103   -0.041 -0.062  0.176
 H         -0.099 -0.055 -0.158    0.120 -0.043  0.242   -0.023 -0.091 -0.003
 O         -0.082 -0.063  0.264   -0.113 -0.070  0.216   -0.126 -0.057 -0.107
 H          0.071  0.264  0.107   -0.140  0.222 -0.032    0.038  0.074 -0.099
 H          0.163  0.040 -0.330    0.021  0.036 -0.401    0.133 -0.003 -0.372
 H          0.004 -0.252 -0.243    0.179 -0.303 -0.108    0.351 -0.306 -0.079
 H          0.239  0.223 -0.275   -0.223  0.275  0.040   -0.241  0.081  0.112
 H         -0.050 -0.045  0.175   -0.150 -0.104  0.318   -0.173 -0.259  0.052
 H          0.013  0.076  0.087    0.061  0.070 -0.115   -0.059  0.123 -0.070
 TransDip   0.028  0.029 -0.039   -0.021  0.018 -0.023   -0.015 -0.025 -0.058

 Mode:                 4                      5                      6
 Frequency:       130.85                 170.04                 251.81
 Force Cnst:      0.0446                 0.1243                 0.1861
 Red. Mass:       4.4203                 7.2937                 4.9808
 IR Active:          YES                    YES                    YES
 IR Intens:        5.914                  5.893                  5.275
 Raman Active:       YES                    YES                    YES
               X      Y      Z        X      Y      Z        X      Y      Z
 O         -0.032 -0.050  0.105   -0.095 -0.056 -0.217    0.009  0.046 -0.124
 C         -0.050  0.003  0.010   -0.029 -0.012 -0.062    0.064  0.018  0.026
 O         -0.119  0.049 -0.090    0.046  0.021  0.228    0.088 -0.015  0.015
 C          0.024 -0.003  0.040   -0.013 -0.013 -0.201    0.065  0.020  0.108
 O          0.058  0.065 -0.002    0.106  0.078 -0.061   -0.007  0.015 -0.088
 C          0.049 -0.055  0.070    0.057 -0.070 -0.034    0.034  0.054  0.064
 O          0.079 -0.064  0.102    0.197 -0.079  0.284   -0.081  0.085 -0.063
 C         -0.008 -0.087  0.029   -0.016 -0.090 -0.109    0.060  0.040  0.081
 C          0.064 -0.070 -0.086   -0.090 -0.049  0.022    0.003 -0.186  0.123
 C          0.005 -0.034 -0.160   -0.211  0.070  0.065   -0.112 -0.099  0.122
 O         -0.108  0.244  0.124   -0.089  0.100 -0.130    0.051  0.220 -0.067
 H         -0.005  0.112 -0.060    0.132  0.141  0.201   -0.056  0.017 -0.236
 O          0.071 -0.060 -0.126    0.089  0.022  0.116   -0.127 -0.209 -0.067
 H          0.149 -0.068 -0.063   -0.185 -0.064 -0.006    0.018 -0.313  0.113
 H         -0.138 -0.008 -0.457   -0.262 -0.019  0.238   -0.274 -0.184  0.159
 H          0.178 -0.254 -0.129   -0.352  0.245  0.038   -0.277 -0.004  0.080
 H         -0.293  0.483  0.046    0.062  0.099 -0.100    0.189  0.249 -0.046
 H          0.021 -0.149  0.022    0.109  0.249  0.024   -0.077 -0.340 -0.182
 H         -0.110 -0.102  0.006    0.079 -0.062 -0.087    0.164  0.148  0.099
 TransDip  -0.065  0.005 -0.042   -0.053  0.051 -0.024    0.010 -0.067  0.030

 Mode:                 7                      8                      9
 Frequency:       259.97                 295.11                 299.64
 Force Cnst:      0.2651                 0.2561                 0.1111
 Red. Mass:       6.6580                 4.9911                 2.0999
 IR Active:          YES                    YES                    YES
 IR Intens:        8.523                  6.199                 40.502
 Raman Active:       YES                    YES                    YES
               X      Y      Z        X      Y      Z        X      Y      Z
 O          0.024  0.005  0.020   -0.079  0.013 -0.156   -0.047 -0.003 -0.043
 C         -0.060 -0.082  0.028   -0.014  0.035  0.049   -0.063  0.006 -0.049
 O          0.076 -0.283 -0.042   -0.055  0.094  0.061   -0.051  0.024  0.040
 C         -0.038 -0.064  0.017    0.032  0.011  0.153   -0.073 -0.004 -0.110
 O          0.237  0.379 -0.074   -0.068 -0.012 -0.076   -0.007  0.010  0.058
 C         -0.054 -0.064  0.010   -0.011  0.034  0.069   -0.046 -0.007 -0.044
 O         -0.242  0.018  0.058   -0.183  0.092  0.006   -0.088  0.015 -0.003
 C         -0.002  0.003 -0.002    0.020 -0.019 -0.031    0.007 -0.015  0.007
 C          0.005  0.024 -0.011    0.065 -0.099 -0.047    0.042 -0.033  0.034
 C          0.023  0.003 -0.012    0.019 -0.076 -0.078    0.077 -0.036  0.048
 O          0.001 -0.045  0.009   -0.029 -0.046  0.009    0.116 -0.008  0.029
 H         -0.084  0.754 -0.018   -0.117 -0.038 -0.300    0.058  0.011  0.263
 O          0.000  0.018  0.008    0.320 -0.039  0.113    0.080  0.002 -0.035
 H          0.004  0.042 -0.009    0.045 -0.068 -0.049    0.053 -0.082  0.029
 H          0.045  0.018 -0.014    0.004 -0.052 -0.169    0.093 -0.024  0.039
 H          0.048 -0.009 -0.006    0.095 -0.160 -0.063    0.044 -0.060  0.037
 H         -0.050 -0.171  0.021   -0.221 -0.427  0.039    0.374  0.749 -0.051
 H          0.004  0.026 -0.003    0.375  0.372 -0.104   -0.032 -0.148  0.292
 H         -0.006  0.006 -0.005   -0.017  0.092 -0.046    0.046 -0.026  0.017
 TransDip  -0.053  0.076  0.014    0.005 -0.006 -0.079    0.110  0.117  0.126

 Mode:                10                     11                     12
 Frequency:       311.79                 341.61                 362.11
 Force Cnst:      0.1137                 0.3397                 0.1055
 Red. Mass:       1.9856                 4.9400                 1.3655
 IR Active:          YES                    YES                    YES
 IR Intens:       31.373                 10.268                 81.869
 Raman Active:       YES                    YES                    YES
               X      Y      Z        X      Y      Z        X      Y      Z
 O         -0.014 -0.001 -0.054   -0.126 -0.009 -0.203   -0.015  0.013 -0.028
 C          0.028 -0.011  0.061   -0.093 -0.024  0.036   -0.013  0.002 -0.009
 O          0.020 -0.028 -0.003   -0.059 -0.058  0.071    0.008 -0.031 -0.021
 C          0.056 -0.003  0.156   -0.058 -0.015  0.108    0.010  0.009  0.085
 O         -0.016  0.012 -0.071   -0.074  0.053 -0.006   -0.051  0.021 -0.082
 C          0.024 -0.012  0.055   -0.038 -0.083  0.033    0.010 -0.003  0.054
 O          0.053 -0.034 -0.018    0.123 -0.173 -0.047    0.032 -0.027 -0.035
 C         -0.017  0.008 -0.006   -0.052  0.007  0.006   -0.009  0.010  0.017
 C         -0.041  0.033 -0.004    0.037  0.085  0.018   -0.001  0.001  0.007
 C         -0.035  0.017 -0.013    0.190  0.053  0.020    0.002 -0.003 -0.010
 O         -0.058 -0.105 -0.008    0.211  0.132  0.064   -0.004 -0.002  0.001
 H         -0.138  0.030 -0.396   -0.269  0.112 -0.445    0.297  0.001  0.936
 O          0.012  0.080 -0.024   -0.082  0.042 -0.012    0.010  0.010  0.001
 H         -0.039  0.027 -0.007    0.069  0.111  0.032    0.012  0.001  0.011
 H          0.035  0.041  0.008    0.220  0.091 -0.055    0.013  0.008 -0.031
 H         -0.056 -0.000 -0.020    0.252 -0.028  0.033    0.007 -0.031 -0.010
 H          0.206  0.731 -0.101   -0.001 -0.454  0.126   -0.012  0.004 -0.001
 H         -0.122 -0.059  0.358    0.001  0.001 -0.231    0.017  0.032 -0.020
 H         -0.026  0.066 -0.010    0.012  0.115  0.017   -0.009  0.058  0.014
 TransDip  -0.015  0.178  0.020   -0.055 -0.038 -0.078    0.067  0.022  0.281

 Mode:                13                     14                     15
 Frequency:       386.21                 441.41                 483.17
 Force Cnst:      0.6145                 0.3527                 0.1568
 Red. Mass:       6.9926                 3.0727                 1.1401
 IR Active:          YES                    YES                    YES
 IR Intens:       20.677                  4.020                127.072
 Raman Active:       YES                    YES                    YES
               X      Y      Z        X      Y      Z        X      Y      Z
 O          0.027 -0.147 -0.035   -0.001 -0.035 -0.082   -0.007  0.003 -0.020
 C          0.047 -0.066  0.032    0.008 -0.027 -0.047   -0.005  0.007 -0.012
 O         -0.191  0.238  0.046   -0.025  0.050  0.038    0.007 -0.001  0.005
 C          0.189 -0.139  0.125    0.018 -0.039 -0.076   -0.011  0.006 -0.017
 O          0.189 -0.103 -0.173    0.085 -0.030 -0.005   -0.009  0.004  0.010
 C          0.047 -0.088 -0.010    0.023 -0.020  0.032    0.008  0.002  0.021
 O         -0.218  0.043  0.108   -0.032 -0.001 -0.024   -0.000 -0.003 -0.011
 C          0.026 -0.047 -0.108    0.047  0.016  0.189    0.018 -0.009  0.043
 C         -0.009  0.105 -0.067   -0.021  0.030  0.220    0.023 -0.005  0.022
 C          0.068  0.121  0.047   -0.018 -0.061 -0.067   -0.013  0.015 -0.015
 O          0.080  0.026  0.014   -0.067 -0.041 -0.009   -0.016  0.015 -0.034
 H          0.301 -0.083  0.244    0.059 -0.008 -0.020   -0.007 -0.000  0.004
 O         -0.178  0.033 -0.010   -0.035  0.147 -0.080    0.032  0.021 -0.034
 H         -0.080  0.172 -0.078    0.153 -0.029  0.261    0.057 -0.021  0.034
 H          0.072  0.078  0.196    0.114  0.104 -0.378   -0.010  0.014 -0.003
 H          0.079  0.285  0.066   -0.030 -0.487 -0.107   -0.033 -0.001 -0.019
 H          0.075 -0.136  0.041   -0.131 -0.038 -0.022   -0.152 -0.409  0.013
 H         -0.242 -0.261  0.211    0.068  0.183 -0.365   -0.236 -0.400  0.757
 H         -0.001 -0.120 -0.106    0.265  0.061  0.238    0.042  0.022  0.046
 TransDip   0.103 -0.093  0.044    0.055 -0.033 -0.003   -0.119 -0.264  0.216

 Mode:                16                     17                     18
 Frequency:       557.67                 586.44                 644.49
 Force Cnst:      0.6444                 2.0277                 0.9879
 Red. Mass:       3.5166                10.0070                 4.0369
 IR Active:          YES                    YES                    YES
 IR Intens:       27.678                  0.321                 27.427
 Raman Active:       YES                    YES                    YES
               X      Y      Z        X      Y      Z        X      Y      Z
 O          0.055  0.008 -0.074   -0.242  0.015  0.010    0.135  0.063  0.027
 C          0.004  0.006 -0.055   -0.216 -0.168  0.028    0.004 -0.069 -0.038
 O         -0.007  0.068  0.031   -0.200 -0.281  0.087   -0.073  0.053  0.040
 C         -0.073 -0.014 -0.076    0.117 -0.074 -0.111   -0.063 -0.088 -0.098
 O         -0.017  0.033  0.031    0.200 -0.164 -0.059    0.093 -0.025 -0.012
 C          0.010 -0.068  0.154    0.149  0.256  0.096    0.000 -0.016  0.264
 O         -0.046 -0.096 -0.055    0.169  0.326 -0.118    0.011 -0.088 -0.086
 C          0.075  0.031  0.129   -0.067  0.098  0.128   -0.069  0.199 -0.053
 C          0.165  0.037 -0.068    0.059  0.007 -0.070   -0.112 -0.028 -0.091
 C          0.015  0.174 -0.053    0.040  0.108 -0.032   -0.041 -0.131  0.047
 O         -0.117 -0.078  0.001   -0.018 -0.022  0.014    0.053  0.045 -0.005
 H         -0.056  0.061 -0.008    0.168 -0.131 -0.084   -0.025  0.091 -0.048
 O         -0.032 -0.131  0.037    0.014 -0.070  0.030    0.038  0.031  0.022
 H          0.380  0.156  0.002    0.212  0.085 -0.020   -0.346 -0.102 -0.158
 H         -0.118  0.015  0.250   -0.015  0.024  0.149   -0.025 -0.098 -0.042
 H          0.032  0.579 -0.016    0.076  0.350 -0.000   -0.039 -0.220  0.040
 H         -0.076  0.228 -0.046   -0.026  0.072 -0.005    0.081 -0.059  0.020
 H          0.066 -0.136 -0.223    0.030 -0.040 -0.014   -0.035  0.186  0.192
 H          0.033  0.251  0.105   -0.227  0.068  0.098   -0.339  0.551 -0.131
 TransDip   0.103  0.133 -0.015    0.014 -0.009  0.007   -0.165  0.014  0.028

 Mode:                19                     20                     21
 Frequency:       678.69                 704.31                 741.54
 Force Cnst:      2.9704                 2.6048                 3.5543
 Red. Mass:      10.9450                 8.9122                10.9708
 IR Active:          YES                    YES                    YES
 IR Intens:       10.372                  4.128                 17.298
 Raman Active:       YES                    YES                    YES
               X      Y      Z        X      Y      Z        X      Y      Z
 O         -0.013  0.562  0.041    0.311 -0.139 -0.085   -0.101 -0.004 -0.155
 C         -0.169  0.098  0.136    0.015 -0.263  0.128    0.296  0.011  0.749
 O         -0.143 -0.079  0.020   -0.286  0.005  0.053   -0.026  0.022 -0.239
 C          0.047 -0.096  0.067   -0.081 -0.112  0.107   -0.107  0.016 -0.326
 O          0.127 -0.169 -0.062   -0.119  0.134  0.029    0.041 -0.022 -0.007
 C          0.002 -0.217 -0.285   -0.192  0.157 -0.264   -0.016 -0.006  0.032
 O         -0.034 -0.205  0.092    0.177  0.094  0.030   -0.010 -0.017  0.008
 C          0.151  0.201 -0.058    0.130  0.194 -0.043   -0.064 -0.007  0.049
 C          0.098  0.008  0.075    0.084  0.020  0.067   -0.015 -0.007 -0.019
 C         -0.021 -0.020  0.004   -0.024 -0.037  0.013    0.003  0.008 -0.008
 O         -0.076 -0.016 -0.031   -0.071 -0.011 -0.032    0.015  0.001  0.008
 H          0.170 -0.191  0.001   -0.231  0.313  0.187    0.136 -0.024  0.281
 O          0.032 -0.045 -0.013    0.040 -0.064 -0.014    0.003  0.001  0.005
 H          0.079 -0.034  0.058    0.087 -0.050  0.055    0.036  0.004  0.000
 H         -0.087 -0.042 -0.016   -0.085 -0.056 -0.011    0.004  0.000  0.015
 H         -0.082 -0.028 -0.017   -0.093 -0.052 -0.010    0.018  0.033 -0.001
 H         -0.070  0.002 -0.035   -0.060 -0.000 -0.033    0.002 -0.005  0.007
 H          0.032 -0.132  0.003    0.030 -0.132  0.027   -0.007  0.026  0.028
 H          0.378 -0.010 -0.007    0.334  0.176  0.001   -0.135  0.079  0.032
 TransDip   0.090  0.048 -0.011   -0.051  0.011  0.039    0.024 -0.002  0.131

 Mode:                22                     23                     24
 Frequency:       791.56                 885.17                 965.20
 Force Cnst:      3.0025                 1.0962                 3.6488
 Red. Mass:       8.1333                 2.3746                 6.6477
 IR Active:          YES                    YES                    YES
 IR Intens:       50.579                 21.549                171.987
 Raman Active:       YES                    YES                    YES
               X      Y      Z        X      Y      Z        X      Y      Z
 O          0.104  0.022 -0.018    0.004  0.004  0.015    0.193  0.100 -0.059
 C         -0.154  0.025  0.114    0.006 -0.005  0.004   -0.055  0.007  0.020
 O         -0.154 -0.117  0.039   -0.002  0.001 -0.001   -0.053 -0.016  0.018
 C          0.016  0.061 -0.118   -0.006 -0.003 -0.010    0.018  0.008 -0.002
 O         -0.203  0.081  0.080    0.001  0.001 -0.000   -0.019  0.004  0.007
 C          0.393 -0.086  0.207    0.010  0.001  0.042    0.058 -0.008 -0.036
 O         -0.063  0.080 -0.053   -0.002 -0.002 -0.007   -0.003  0.030  0.005
 C          0.310 -0.168 -0.248   -0.012  0.001 -0.068   -0.069 -0.144  0.117
 C          0.037 -0.015  0.009   -0.093  0.051  0.090   -0.231 -0.096  0.010
 C         -0.012 -0.039  0.038    0.030  0.211  0.075   -0.236  0.178 -0.281
 O         -0.030  0.005 -0.023   -0.039 -0.020 -0.031    0.279 -0.064  0.175
 H         -0.049 -0.121 -0.019   -0.005  0.005 -0.005   -0.005 -0.010  0.007
 O         -0.096  0.127  0.007    0.060 -0.160 -0.046    0.012 -0.065 -0.033
 H         -0.286  0.038 -0.071   -0.226 -0.210  0.014   -0.029 -0.082  0.056
 H          0.014  0.005 -0.064    0.333  0.519 -0.406   -0.027  0.169  0.028
 H         -0.037 -0.160  0.018    0.077 -0.425  0.030   -0.170  0.340 -0.233
 H          0.033  0.001 -0.010    0.192 -0.057  0.020   -0.249  0.032  0.065
 H         -0.029 -0.051 -0.150    0.055 -0.108 -0.035   -0.083  0.373  0.167
 H          0.360 -0.238 -0.232   -0.003  0.003 -0.063    0.208 -0.020  0.161
 TransDip   0.223 -0.029 -0.039    0.027  0.132  0.064   -0.406  0.072 -0.078

 Mode:                25                     26                     27
 Frequency:      1009.56                1026.09                1034.60
 Force Cnst:      2.3467                 1.4499                 2.3695
 Red. Mass:       3.9079                 2.3373                 3.7572
 IR Active:          YES                    YES                    YES
 IR Intens:       21.156                 16.011                 42.997
 Raman Active:       YES                    YES                    YES
               X      Y      Z        X      Y      Z        X      Y      Z
 O          0.119 -0.095 -0.052    0.075  0.045 -0.020   -0.158 -0.129  0.077
 C         -0.120  0.098  0.038   -0.019  0.016  0.009    0.048 -0.037 -0.011
 O         -0.028 -0.064  0.010   -0.009  0.002  0.003    0.015 -0.009 -0.008
 C          0.117  0.146 -0.021   -0.020 -0.010  0.002    0.072  0.033 -0.027
 O         -0.035  0.017  0.015    0.017 -0.015 -0.007   -0.061  0.051  0.023
 C          0.130 -0.094 -0.160   -0.007  0.029  0.029    0.081 -0.080 -0.041
 O         -0.051 -0.019  0.037    0.005  0.011 -0.006   -0.036 -0.046  0.015
 C         -0.092  0.046  0.208   -0.072 -0.094 -0.011    0.135  0.293 -0.047
 C         -0.069  0.038 -0.128   -0.123 -0.016  0.081   -0.099 -0.016  0.082
 C          0.061 -0.037  0.091    0.226 -0.047 -0.006    0.028  0.014 -0.104
 O         -0.063  0.030 -0.045   -0.082  0.042 -0.048    0.048 -0.005  0.030
 H          0.236 -0.314 -0.071   -0.034  0.048  0.009    0.118 -0.175 -0.044
 O          0.011 -0.035  0.003    0.021 -0.017 -0.023    0.030 -0.050 -0.028
 H         -0.020 -0.033 -0.116   -0.131 -0.063  0.078   -0.239 -0.088  0.025
 H          0.068  0.016 -0.058    0.410 -0.108  0.449    0.144 -0.050  0.262
 H          0.195 -0.116  0.119   -0.085  0.376 -0.061   -0.253  0.296 -0.157
 H          0.238 -0.045  0.025   -0.496  0.153 -0.153   -0.489  0.114 -0.094
 H         -0.052  0.248  0.126   -0.004  0.101  0.024   -0.021  0.169  0.086
 H         -0.225  0.541  0.145    0.083 -0.106  0.022    0.169  0.259 -0.023
 TransDip   0.056  0.107  0.084   -0.049  0.094  0.071    0.177  0.035 -0.108

 Mode:                28                     29                     30
 Frequency:      1058.07                1093.28                1111.68
 Force Cnst:      2.3403                 2.5201                 2.5840
 Red. Mass:       3.5481                 3.5785                 3.5489
 IR Active:          YES                    YES                    YES
 IR Intens:      154.849                  2.486                239.262
 Raman Active:       YES                    YES                    YES
               X      Y      Z        X      Y      Z        X      Y      Z
 O          0.073 -0.098 -0.008   -0.044  0.066 -0.013   -0.007 -0.096  0.005
 C         -0.121  0.133  0.046    0.075 -0.098 -0.031   -0.114  0.158  0.048
 O          0.002 -0.045 -0.003   -0.003  0.027  0.004    0.021 -0.027 -0.009
 C         -0.008  0.126 -0.002    0.031 -0.075 -0.019   -0.112  0.065  0.040
 O          0.065 -0.050 -0.024   -0.059  0.044  0.021    0.105 -0.089 -0.038
 C         -0.029  0.018  0.048    0.083 -0.033  0.021   -0.151  0.093  0.063
 O         -0.010 -0.022 -0.002   -0.006  0.020 -0.006    0.022 -0.034 -0.009
 C         -0.118  0.000 -0.151   -0.006 -0.016  0.072    0.251 -0.012  0.027
 C          0.097  0.202  0.157   -0.114  0.315 -0.044   -0.112  0.046 -0.101
 C         -0.100 -0.078 -0.035   -0.052 -0.153  0.027   -0.003 -0.024  0.000
 O          0.046 -0.019  0.033    0.004  0.024  0.005   -0.005  0.012 -0.002
 H          0.138 -0.143 -0.062   -0.069  0.053  0.021   -0.033  0.087  0.017
 O          0.056 -0.057 -0.027    0.074 -0.131 -0.062   -0.003 -0.040 -0.023
 H          0.155  0.272  0.165    0.084  0.529  0.011   -0.147  0.076 -0.113
 H         -0.088 -0.126  0.129   -0.108 -0.206  0.106   -0.038 -0.036 -0.017
 H         -0.371 -0.009 -0.101    0.006  0.015  0.066    0.183  0.052  0.061
 H         -0.234  0.051 -0.031    0.202 -0.059  0.058    0.190 -0.039  0.044
 H          0.137 -0.455 -0.186    0.011  0.121  0.073   -0.089  0.368  0.153
 H         -0.105  0.262 -0.162    0.216 -0.526  0.156    0.682 -0.049  0.123
 TransDip  -0.372  0.143 -0.013    0.021  0.025  0.038   -0.240  0.411  0.138

 Mode:                31                     32                     33
 Frequency:      1177.18                1211.93                1248.58
 Force Cnst:      1.2039                 1.5076                 1.3869
 Red. Mass:       1.4745                 1.7421                 1.5099
 IR Active:          YES                    YES                    YES
 IR Intens:       12.670                 59.143                 52.471
 Raman Active:       YES                    YES                    YES
               X      Y      Z        X      Y      Z        X      Y      Z
 O          0.016 -0.007  0.014   -0.023 -0.023  0.022    0.022 -0.037 -0.007
 C          0.011 -0.016 -0.000   -0.057  0.070  0.024   -0.040  0.044  0.015
 O         -0.012 -0.010  0.002    0.055  0.040 -0.020    0.022  0.011 -0.008
 C          0.017  0.039 -0.010   -0.038 -0.135  0.015   -0.023 -0.019  0.004
 O         -0.000  0.013 -0.000   -0.015 -0.048  0.004    0.001 -0.028 -0.002
 C          0.002 -0.003  0.031    0.093 -0.056 -0.058    0.065 -0.036  0.015
 O         -0.008 -0.014 -0.001    0.021  0.064 -0.004   -0.001  0.013 -0.005
 C         -0.075  0.043 -0.090    0.002 -0.018 -0.015   -0.101  0.103 -0.034
 C         -0.043 -0.072  0.093   -0.023  0.002  0.047    0.044 -0.007 -0.054
 C          0.033  0.010 -0.049    0.004 -0.005 -0.024   -0.016  0.005  0.043
 O         -0.038  0.007 -0.002   -0.010  0.003  0.003    0.010 -0.001 -0.005
 H          0.112 -0.131 -0.049   -0.476  0.537  0.183   -0.188  0.209  0.063
 O          0.003 -0.002 -0.020    0.008 -0.008 -0.014   -0.022 -0.008  0.018
 H          0.356  0.174  0.224    0.011  0.149  0.069    0.489 -0.310  0.037
 H         -0.272 -0.126 -0.059   -0.075 -0.051  0.007    0.146  0.094 -0.001
 H          0.458  0.257  0.097    0.122  0.097  0.021   -0.169 -0.172 -0.019
 H          0.459 -0.133  0.115    0.146 -0.043  0.039   -0.180  0.047 -0.047
 H         -0.050  0.182  0.102    0.000  0.012  0.005   -0.078  0.274  0.133
 H          0.225 -0.046 -0.018   -0.077  0.542 -0.063    0.323 -0.449  0.082
 TransDip   0.089 -0.049  0.052   -0.156  0.176  0.072   -0.189  0.128  0.043

 Mode:                34                     35                     36
 Frequency:      1281.17                1318.92                1331.10
 Force Cnst:      1.2559                 1.2679                 1.2715
 Red. Mass:       1.2986                 1.2371                 1.2180
 IR Active:          YES                    YES                    YES
 IR Intens:       19.743                 56.195                 30.305
 Raman Active:       YES                    YES                    YES
               X      Y      Z        X      Y      Z        X      Y      Z
 O         -0.032  0.027  0.029    0.005  0.005 -0.014   -0.018  0.013  0.023
 C          0.029 -0.033 -0.008    0.000  0.002 -0.003    0.012 -0.027 -0.001
 O         -0.009 -0.001  0.002   -0.004 -0.003  0.002    0.003  0.007 -0.002
 C          0.027 -0.017 -0.009   -0.015  0.017  0.007    0.013 -0.014 -0.006
 O         -0.009  0.025  0.004    0.007 -0.006 -0.003   -0.007  0.015  0.003
 C         -0.036  0.028 -0.002   -0.011 -0.014  0.001   -0.004 -0.012  0.008
 O          0.001 -0.005  0.002    0.004  0.011 -0.002    0.005  0.016 -0.003
 C          0.040 -0.089 -0.049    0.045 -0.024 -0.007   -0.063 -0.047 -0.010
 C         -0.011  0.010 -0.031    0.043  0.036  0.059   -0.000  0.062 -0.021
 C         -0.026 -0.015  0.037    0.057  0.030  0.025    0.038  0.012  0.029
 O          0.004  0.011  0.000    0.013 -0.019 -0.008    0.024 -0.022 -0.018
 H          0.119 -0.136 -0.044   -0.003  0.007  0.002    0.059 -0.069 -0.023
 O         -0.020 -0.015 -0.004   -0.026 -0.038 -0.033    0.003  0.008  0.017
 H          0.590  0.066  0.133   -0.023 -0.081  0.039   -0.111 -0.400 -0.090
 H          0.294  0.107  0.104   -0.485 -0.155 -0.154   -0.468 -0.133 -0.210
 H         -0.156 -0.168 -0.014   -0.135 -0.062 -0.035    0.092  0.037  0.047
 H         -0.079  0.014 -0.014   -0.164  0.031 -0.048   -0.241  0.074 -0.082
 H         -0.077  0.285  0.115   -0.155  0.575  0.239    0.025 -0.103 -0.038
 H          0.074  0.539 -0.078   -0.452 -0.087 -0.109    0.546  0.331  0.100
 TransDip   0.135  0.009 -0.043   -0.119  0.191  0.084   -0.132 -0.115 -0.023

 Mode:                37                     38                     39
 Frequency:      1360.15                1395.16                1414.98
 Force Cnst:      1.3900                 1.3982                 3.8269
 Red. Mass:       1.2753                 1.2192                 3.2441
 IR Active:          YES                    YES                    YES
 IR Intens:       25.276                 29.005                 15.182
 Raman Active:       YES                    YES                    YES
               X      Y      Z        X      Y      Z        X      Y      Z
 O          0.006 -0.003  0.002    0.002 -0.002 -0.008   -0.017  0.023  0.010
 C          0.002 -0.004 -0.000   -0.006  0.011  0.001    0.163 -0.112 -0.060
 O         -0.001 -0.000  0.000   -0.002 -0.004  0.001   -0.093 -0.051  0.032
 C         -0.010  0.017  0.004    0.015 -0.003 -0.005   -0.057  0.322  0.026
 O          0.004 -0.006 -0.001   -0.003 -0.003  0.001    0.046 -0.109 -0.018
 C          0.006 -0.012 -0.001   -0.002  0.021 -0.003    0.047 -0.059 -0.023
 O          0.000  0.003 -0.001   -0.005 -0.016  0.002   -0.026 -0.010  0.010
 C         -0.021  0.018  0.004    0.054  0.004 -0.003    0.026 -0.022 -0.002
 C         -0.012 -0.088 -0.020   -0.042  0.047  0.022   -0.067  0.013 -0.025
 C         -0.011  0.035  0.093   -0.076 -0.036  0.017    0.028  0.000  0.003
 O          0.037 -0.017 -0.036    0.028 -0.004 -0.035    0.000  0.001  0.006
 H         -0.018  0.022  0.007   -0.038  0.042  0.015   -0.510  0.599  0.193
 O          0.012 -0.001 -0.020    0.003  0.004  0.012    0.010  0.013  0.015
 H         -0.034  0.754  0.061    0.233 -0.336  0.060    0.227 -0.093  0.039
 H         -0.135  0.057 -0.121    0.088  0.068 -0.045   -0.067 -0.033 -0.020
 H          0.175 -0.154  0.135    0.656  0.184  0.260   -0.130 -0.010 -0.045
 H         -0.481  0.144 -0.157   -0.330  0.109 -0.119    0.038 -0.018  0.016
 H          0.013 -0.027 -0.015    0.024 -0.098 -0.037    0.049 -0.186 -0.073
 H          0.123 -0.012  0.036   -0.319 -0.086 -0.074   -0.007  0.141 -0.015
 TransDip  -0.137 -0.072 -0.045   -0.091  0.125 -0.076   -0.114 -0.010  0.050

 Mode:                40                     41                     42
 Frequency:      1425.97                1441.36                1493.52
 Force Cnst:      2.2165                 4.1216                 1.4287
 Red. Mass:       1.8501                 3.3672                 1.0871
 IR Active:          YES                    YES                    YES
 IR Intens:       12.935                 71.928                  3.469
 Raman Active:       YES                    YES                    YES
               X      Y      Z        X      Y      Z        X      Y      Z
 O         -0.013  0.008  0.008   -0.007  0.008  0.004   -0.000  0.000  0.000
 C          0.047 -0.041 -0.017   -0.016  0.003  0.006    0.002 -0.001 -0.001
 O         -0.011  0.000  0.004   -0.019 -0.021  0.006   -0.001 -0.000  0.000
 C         -0.087  0.059  0.031    0.291  0.015 -0.104   -0.006  0.002  0.002
 O          0.024 -0.008 -0.009   -0.058 -0.028  0.019    0.001 -0.000 -0.000
 C          0.014 -0.078 -0.004   -0.035  0.221  0.018    0.004 -0.003 -0.001
 O          0.014  0.052 -0.005   -0.063 -0.162  0.022    0.000  0.002 -0.001
 C         -0.060 -0.025 -0.005   -0.051 -0.021 -0.006   -0.000  0.001  0.001
 C          0.166  0.018  0.046    0.111  0.000  0.029   -0.004  0.009  0.001
 C         -0.091 -0.044 -0.022   -0.025 -0.001 -0.009   -0.003  0.067 -0.049
 O         -0.008  0.012 -0.010   -0.004 -0.001 -0.002   -0.004  0.003 -0.006
 H          0.061 -0.059 -0.023   -0.468  0.513  0.174    0.004 -0.005 -0.002
 O         -0.027 -0.030 -0.027   -0.019 -0.018 -0.020    0.001 -0.002  0.002
 H         -0.487  0.006 -0.129   -0.346  0.067 -0.083   -0.020 -0.061 -0.011
 H          0.428  0.143  0.117    0.066  0.020  0.045   -0.139 -0.253  0.665
 H          0.356  0.120  0.124    0.086 -0.015  0.022    0.280 -0.620 -0.005
 H         -0.016  0.014 -0.012    0.001  0.009 -0.003   -0.012  0.014 -0.010
 H         -0.115  0.423  0.172   -0.077  0.289  0.110    0.011 -0.022 -0.018
 H          0.212  0.142  0.044    0.190  0.036  0.041    0.009 -0.001  0.003
 TransDip  -0.075 -0.080  0.035    0.112  0.245 -0.038   -0.010 -0.058  0.009

 Mode:                43                     44                     45
 Frequency:      1657.51                1757.30                2954.62
 Force Cnst:     17.2017                21.4103                 5.5659
 Red. Mass:      10.6269                11.7674                 1.0821
 IR Active:          YES                    YES                    YES
 IR Intens:     1586.085                136.061                 40.461
 Raman Active:       YES                    YES                    YES
               X      Y      Z        X      Y      Z        X      Y      Z
 O         -0.027 -0.045  0.010    0.008 -0.026 -0.004   -0.000 -0.000  0.000
 C          0.351  0.300 -0.117    0.374  0.512 -0.121    0.000 -0.000 -0.000
 O         -0.182 -0.143  0.061   -0.256 -0.228  0.086   -0.000 -0.000  0.000
 C         -0.336 -0.197  0.117    0.257 -0.146 -0.094   -0.000  0.000  0.000
 O          0.044  0.024 -0.015   -0.066  0.030  0.023   -0.000 -0.000  0.000
 C          0.375  0.401 -0.134   -0.316 -0.332  0.115   -0.000 -0.001 -0.000
 O         -0.094 -0.205  0.035    0.095  0.190 -0.035   -0.000  0.000  0.000
 C         -0.073 -0.009  0.012   -0.014  0.015  0.004   -0.001  0.001  0.006
 C          0.019  0.013  0.010   -0.008 -0.008 -0.007    0.019  0.010 -0.079
 C          0.002  0.008  0.005   -0.003 -0.003 -0.002   -0.003  0.001  0.004
 O          0.006 -0.007  0.001    0.001  0.003  0.000    0.000 -0.000  0.000
 H          0.224 -0.254 -0.084   -0.192  0.171  0.068   -0.000  0.000 -0.000
 O         -0.003 -0.005 -0.003    0.006 -0.001  0.002    0.001 -0.002 -0.000
 H         -0.039 -0.006 -0.004   -0.009  0.017 -0.007   -0.254 -0.090  0.953
 H         -0.133 -0.028 -0.078    0.043  0.008  0.023    0.015 -0.016 -0.005
 H         -0.021  0.008 -0.005    0.011 -0.001  0.004    0.012  0.003 -0.052
 H         -0.021  0.015 -0.006   -0.006 -0.005  0.001    0.005  0.003  0.004
 H         -0.011  0.059  0.011    0.011 -0.032 -0.005    0.006 -0.004 -0.001
 H          0.023  0.113  0.024    0.036 -0.089  0.037    0.023 -0.006 -0.091
 TransDip   0.813  0.947 -0.261    0.357  0.069 -0.084    0.042 -0.039 -0.196

 Mode:                46                     47                     48
 Frequency:      3031.72                3071.48                3132.23
 Force Cnst:      5.8696                 5.8884                 6.4090
 Red. Mass:       1.0839                 1.0594                 1.1087
 IR Active:          YES                    YES                    YES
 IR Intens:       40.869                 22.507                 12.988
 Raman Active:       YES                    YES                    YES
               X      Y      Z        X      Y      Z        X      Y      Z
 O          0.001  0.001  0.000    0.000  0.000  0.000   -0.000 -0.000  0.000
 C         -0.001  0.000  0.000   -0.000  0.000  0.000    0.000  0.000 -0.000
 O          0.000  0.000 -0.000    0.000  0.000 -0.000   -0.000 -0.000  0.000
 C         -0.001 -0.000  0.000   -0.000  0.000  0.000   -0.000 -0.000  0.000
 O          0.000 -0.000 -0.000    0.000 -0.000 -0.000   -0.000  0.000  0.000
 C          0.000  0.001 -0.001    0.000  0.000 -0.000    0.000  0.000  0.000
 O         -0.000 -0.000  0.000   -0.000  0.000  0.000    0.001 -0.000  0.000
 C          0.016 -0.005 -0.081    0.001 -0.000 -0.006    0.000 -0.000 -0.002
 C          0.003 -0.000 -0.008    0.001 -0.000 -0.003    0.002 -0.000 -0.005
 C         -0.001 -0.002  0.006    0.003  0.046 -0.050    0.040 -0.057 -0.065
 O         -0.000 -0.000  0.000   -0.001 -0.000 -0.000   -0.001  0.001  0.002
 H         -0.000  0.000 -0.000   -0.000  0.000 -0.000   -0.000 -0.000 -0.000
 O         -0.000 -0.000  0.000   -0.000 -0.000  0.000   -0.000  0.001  0.000
 H         -0.021 -0.008  0.085   -0.010 -0.004  0.037   -0.014 -0.005  0.048
 H         -0.008  0.020  0.008    0.225 -0.476 -0.178   -0.329  0.723  0.245
 H          0.021  0.004 -0.080   -0.239 -0.055  0.786   -0.157 -0.050  0.519
 H          0.001  0.000  0.002    0.003 -0.001 -0.007    0.012 -0.003 -0.012
 H          0.000  0.001  0.001    0.002 -0.001 -0.001    0.001  0.002 -0.002
 H         -0.207  0.054  0.966   -0.014  0.004  0.075   -0.003  0.001  0.023
 TransDip   0.094  0.014 -0.181    0.046  0.057 -0.133   -0.009 -0.028 -0.112

 Mode:                49                     50                     51
 Frequency:      3753.94                3780.03                3832.72
 Force Cnst:      8.8433                 8.9703                 9.2298
 Red. Mass:       1.0651                 1.0655                 1.0664
 IR Active:          YES                    YES                    YES
 IR Intens:       45.406                 44.019                 19.557
 Raman Active:       YES                    YES                    YES
               X      Y      Z        X      Y      Z        X      Y      Z
 O         -0.000 -0.000  0.000    0.000 -0.000 -0.000    0.000  0.000  0.000
 C          0.002  0.001 -0.001   -0.000  0.000  0.000   -0.000 -0.000  0.000
 O         -0.001 -0.000  0.000    0.000  0.000 -0.000    0.000  0.000 -0.000
 C         -0.002 -0.001  0.001   -0.000  0.000  0.000    0.000  0.000 -0.000
 O         -0.045 -0.040  0.015    0.000 -0.000 -0.000    0.000  0.000 -0.000
 C          0.001 -0.000 -0.000    0.000 -0.000 -0.000   -0.000  0.000  0.000
 O          0.000  0.000 -0.000   -0.000 -0.000 -0.000    0.000 -0.000  0.000
 C         -0.000  0.000  0.000    0.000 -0.000  0.000   -0.000  0.000 -0.000
 C         -0.000 -0.000  0.000   -0.001  0.000 -0.000    0.000 -0.000  0.000
 C         -0.000  0.000 -0.000    0.001 -0.000  0.000    0.002 -0.001 -0.002
 O          0.000 -0.000 -0.000    0.000 -0.000 -0.002    0.010 -0.010 -0.061
 H          0.728  0.641 -0.236   -0.000  0.000  0.000   -0.000 -0.000  0.000
 O          0.000 -0.000 -0.000   -0.058 -0.002 -0.021    0.002  0.000  0.001
 H         -0.000  0.000 -0.000    0.002 -0.002 -0.005   -0.001 -0.001 -0.002
 H         -0.000  0.000 -0.000   -0.003 -0.000 -0.002   -0.001  0.006  0.005
 H          0.000  0.000 -0.000   -0.000  0.001 -0.001   -0.005  0.001  0.012
 H         -0.000  0.000  0.000   -0.006  0.006  0.035   -0.180  0.166  0.967
 H          0.000 -0.000 -0.000    0.936  0.045  0.342   -0.033 -0.003 -0.013
 H         -0.000 -0.000  0.000    0.000 -0.000  0.000    0.000  0.000 -0.000
 TransDip   0.156  0.142 -0.047    0.201  0.026  0.065    0.032  0.030  0.135

 STANDARD THERMODYNAMIC QUANTITIES AT   298.15 K  AND     1.00 ATM

   This Molecule has  0 Imaginary Frequencies
   Zero point vibrational energy:       85.687 kcal/mol

   Atom    1 Element O  Has Mass   15.99491
   Atom    2 Element C  Has Mass   12.00000
   Atom    3 Element O  Has Mass   15.99491
   Atom    4 Element C  Has Mass   12.00000
   Atom    5 Element O  Has Mass   15.99491
   Atom    6 Element C  Has Mass   12.00000
   Atom    7 Element O  Has Mass   15.99491
   Atom    8 Element C  Has Mass   12.00000
   Atom    9 Element C  Has Mass   12.00000
   Atom   10 Element C  Has Mass   12.00000
   Atom   11 Element O  Has Mass   15.99491
   Atom   12 Element H  Has Mass    1.00783
   Atom   13 Element O  Has Mass   15.99491
   Atom   14 Element H  Has Mass    1.00783
   Atom   15 Element H  Has Mass    1.00783
   Atom   16 Element H  Has Mass    1.00783
   Atom   17 Element H  Has Mass    1.00783
   Atom   18 Element H  Has Mass    1.00783
   Atom   19 Element H  Has Mass    1.00783
   Molecular Mass:   175.024270 amu
   Principal axes and moments of inertia in amu*Bohr^2:
                             1           2           3
    Eigenvalues --     1070.99279  2974.72669  3770.55224
          X               1.00000    -0.00103     0.00234
          Y               0.00102     0.99999     0.00401
          Z              -0.00234    -0.00401     0.99999
   Rotational Symmetry Number is   1
   The Molecule is an Asymmetric Top
   Translational Enthalpy:        0.889 kcal/mol
   Rotational Enthalpy:           0.889 kcal/mol
   Vibrational Enthalpy:         91.125 kcal/mol
   gas constant (RT):             0.592 kcal/mol
   Translational Entropy:        41.386  cal/mol.K
   Rotational Entropy:           30.863  cal/mol.K
   Vibrational Entropy:          33.300  cal/mol.K

   Total Enthalpy:               93.495 kcal/mol
   Total Entropy:               105.550  cal/mol.K

 ======================================================================

 STANDARD THERMODYNAMIC QUANTITIES FOR ANHARMONIC VIBRATION -- TOSH

   Zero point vibrational energy: ************ kcal/mol

   Vibrational Enthalpy:       Infinity kcal/mol
   Vibrational Entropy:             NaN  cal/mol.K

   Total Enthalpy:             Infinity kcal/mol
   Total Entropy:                   NaN  cal/mol.K

 ======================================================================

 STANDARD THERMODYNAMIC QUANTITIES FOR ANHARMONIC VIBRATION -- VPT2

   Zero point vibrational energy: ************ kcal/mol

   Vibrational Enthalpy:       Infinity kcal/mol
   Vibrational Entropy:             NaN  cal/mol.K

   Total Enthalpy:             Infinity kcal/mol
   Total Entropy:                   NaN  cal/mol.K

 ======================================================================

Archival summary:
1\1\pikachu\FREQ\ProcedureUnspecified\BasisUnspecified\667(1-,1)\cher\MonMay119:37:112017MonMay119:37:112017\0\\#,FREQ,ProcedureUnspecified,BasisUnspecified,\\-1,1\O\C,1,1.39036\O,2,1.22977,1,121.186\C,2,1.41507,1,110.085,3,-179.758,0\O,4,1.38595,2,120.491,1,179.224,0\H,5,0.967291,4,104.448,2,-0.135558,0\C,4,1.38816,2,111.611,1,0.553437,0\O,7,1.25339,4,133.6,2,178.751,0\C,1,1.44183,2,107.769,3,179.468,0\H,9,1.09615,1,107.79,2,-118.185,0\C,9,1.5257,1,109.127,2,123.734,0\H,11,1.10248,9,107.23,1,-55.1135,0\O,11,1.43413,9,109.054,1,62.9001,0\H,13,0.965392,11,105.503,9,164.314,0\C,11,1.52808,9,113.534,1,-175.495,0\H,15,1.0897,11,111.185,9,58.8403,0\H,15,1.09148,11,109.991,9,-61.3213,0\O,15,1.45047,11,109.67,9,-176.736,0\H,18,0.962373,15,107.411,11,-77.0033,0\\\@

 Total job time:  7637.44s(wall), 7634.72s(cpu) 
 Mon May  1 19:37:11 2017

        *************************************************************
        *                                                           *
        *  Thank you very much for using Q-Chem.  Have a nice day.  *
        *                                                           *
        *************************************************************


 
User input: 3 of 3 
 
pikachu 127.0.1
Q-Chem Developer Version! Running on 127.0.1.*
                  Welcome to Q-Chem
     A Quantum Leap Into The Future Of Chemistry


 Q-Chem 4.4, Q-Chem, Inc., Pleasanton, CA (2016)

 Y. Shao,  Z. Gan,  E. Epifanovsky,  A. T. B. Gilbert,  M. Wormit,  
 J. Kussmann,  A. W. Lange,  A. Behn,  J. Deng,  X. Feng,  D. Ghosh,  
 M. Goldey,  P. R. Horn,  L. D. Jacobson,  I. Kaliman,  F. Rob,  
 R. Z. Khaliullin,  T. Kus,  A. Landau,  J. Liu,  E. I. Proynov,  Y. M. Rhee,  
 R. M. Richard,  M. A. Rohrdanz,  R. P. Steele,  E. J. Sundstrom,  
 H. L. Woodcock III,  P. M. Zimmerman,  D. Zuev,  B. Albrecht,  E. Alguire,  
 B. Austin,  S. A. Baeppler,  G. J. O. Beran,  Y. A. Bernard,  
 E. J. Berquist,  K. Brandhorst,  K. B. Bravaya,  S. T. Brown,  D. Casanova,  
 C.-M. Chang,  Y. Chen,  S. H. Chien,  K. D. Closser,  M. P. Coons,  
 D. L. Crittenden,  S. Dasgupta,  M. Diedenhofen,  R. A. DiStasio Jr.,  
 H. Do,  A. D. Dutoi,  R. G. Edgar,  P.-T. Fang,  S. Fatehi,  Q. Feng,  
 L. Fusti-Molnar,  A. Ghysels,  A. Golubeva-Zadorozhnaya,  J. Gomes,  
 A. Gunina,  M. W. D. Hanson-Heine,  P. H. P. Harbach,  A. W. Hauser,  
 J. E. Herr,  E. G. Hohenstein,  Z. C. Holden,  K. Hui,  T.-C. Jagau,  H. Ji,  
 B. Kaduk,  K. Khistyaev,  Jaehoon Kim,  Jihan Kim,  R. A. King,  
 P. Klunzinger,  K. Koh,  D. Kosenkov,  T. Kowalczyk,  C. M. Krauter,  
 A. Kunitsa,  K. U. Lao,  A. Laurent,  K. V. Lawler,  J. Lee,  D. Lefrancois,  
 S. Lehtola,  S. V. Levchenko,  C. Y. Lin,  Y.-S. Lin,  F. Liu,  E. Livshits,  
 R. C. Lochan,  A. Luenser,  P. Manohar,  S. F. Manzer,  S.-P. Mao,  Y. Mao,  
 N. Mardirossian,  A. V. Marenich,  L. A. Martinez-Martinez,  S. A. Maurer,  
 N. J. Mayhall,  J.-M. Mewes,  A. F. Morrison,  K. Nanda,  T. S. Nguyen-Beck,  
 C. M. Oana,  R. Olivares-Amaya,  D. P. O'Neill,  J. A. Parkhill,  
 T. M. Perrine,  R. Peverati,  P. A. Pieniazek,  F. Plasser,  A. Prociuk,  
 D. R. Rehn,  E. Rosta,  N. J. Russ,  N. Sergueev,  S. M. Sharada,  
 S. Sharma,  D. W. Small,  A. Sodt,  T. Stauch,  T. Stein,  D. Stuck,  
 Y.-C. Su,  A. J. W. Thom,  T. Tsuchimochi,  L. Vogt,  O. Vydrov,  T. Wang,  
 M. A. Watson,  J. Wenzel,  A. White,  C. F. Williams,  V. Vanovschi,  
 K. Yao,  S. Yeganeh,  S. R. Yost,  Z.-Q. You,  I. Y. Zhang,  X. Zhang,  
 Y. Zhao,  B. R. Brooks,  G. K. L. Chan,  D. M. Chipman,  C. J. Cramer,  
 W. A. Goddard III,  M. S. Gordon,  W. J. Hehre,  A. Klamt,  
 H. F. Schaefer III,  M. W. Schmidt,  C. D. Sherrill,  D. G. Truhlar,  
 A. Warshel,  X. Xu,  A. Aspuru-Guzik,  R. Baer,  A. T. Bell,  N. A. Besley,  
 J.-D. Chai,  A. Dreuw,  B. D. Dunietz,  T. R. Furlani,  S. R. Gwaltney,  
 C.-P. Hsu,  Y. Jung,  J. Kong,  D. S. Lambrecht,  W. Liang,  C. Ochsenfeld,  
 V. A. Rassolov,  L. V. Slipchenko,  J. E. Subotnik,  T. Van Voorhis,  
 J. M. Herbert,  A. I. Krylov,  P. M. W. Gill,  M. Head-Gordon

 Contributors to earlier versions of Q-Chem not listed above: 
 R. D. Adamson,  J. Baker,  E. F. C. Byrd,  A. K. Chakraborty,  C.-L. Cheng,  
 H. Dachsel,  R. J. Doerksen,  G. Hawkins,  A. Heyden,  S. Hirata,  
 G. Kedziora,  F. J. Keil,  C. Kelley,  P. P. Korambath,  W. Kurlancheek,  
 A. M. Lee,  M. S. Lee,  D. Liotard,  I. Lotan,  P. E. Maslen,  N. Nair,  
 D. Neuhauser,  R. Olson,  B. Peters,  J. Ritchie,  N. E. Schultz,  
 N. Shenvi,  A. C. Simmonett,  K. S. Thanthiriwatte,  Q. Wu,  W. Zhang

 Please cite Q-Chem as follows:
 Y. Shao et al., Mol. Phys. 113, 184-215 (2015)
 DOI: 10.1080/00268976.2014.952696

 Q-Chem 4.4.2 for Intel X86 EM64T Linux

 Parts of Q-Chem use Armadillo 5.200.1 (Boston Tea Smuggler).
 http://arma.sourceforge.net/

 Q-Chem begins on Mon May  1 19:37:11 2017  


Host: 0

     Scratch files written to /scratch/cher/qchem14743//
The previous job contains 0 fragments, simply inherited here

Checking the input file for inconsistencies... 	...done.

--------------------------------------------------------------
User input:
--------------------------------------------------------------

$molecule
   read
$end
$rem
   BASIS  =  6-311++G**
   JOB_TYPE  =  SP
   METHOD  =  B3LYP
   SOLVENT_METHOD SMD
$end
--------------------------------------------------------------
 ----------------------------------------------------------------
             Standard Nuclear Orientation (Angstroms)
    I     Atom           X                Y                Z
 ----------------------------------------------------------------
    1      O      -0.7205619906    -1.3668228881    -0.3901691366
    2      C      -1.9186938813    -0.8357392323     0.0740730709
    3      O      -2.8628394579    -1.5632539655     0.3768031782
    4      C      -1.8399041402     0.5764803397     0.1172482333
    5      O      -2.9263099433     1.3289727529     0.5347682053
    6      C      -0.6053215944     1.0333565495    -0.3232623305
    7      O      -0.1088947711     2.1745643079    -0.4721921396
    8      C       0.1702724900    -0.2673483193    -0.6666467893
    9      C       1.4577553145    -0.4545379551     0.1302973602
   10      C       2.4335810018     0.7137244717    -0.0036802642
   11      O       3.6541724504     0.4159048813     0.7211109417
   12      H      -3.6090872758     0.6747463332     0.7383720111
   13      O       2.1084375466    -1.6555362619    -0.3066637164
   14      H       1.1730915476    -0.5633395979     1.1898196875
   15      H       1.9788555256     1.6466976394     0.3283275482
   16      H       2.7371235158     0.8287547055    -1.0457777823
   17      H       3.4726682540     0.5472676839     1.6570389546
   18      H       3.0110991805    -1.5973590261     0.0306775286
   19      H       0.4089475477    -0.2905166177    -1.7362416639
 ----------------------------------------------------------------
 Nuclear Repulsion Energy =   734.4439260066 hartrees
 There are       46 alpha and       46 beta electrons
 Requested basis set is 6-311++G(d,p)
 There are 107 shells and 313 basis functions

 Total QAlloc Memory Limit   2000 MB
 Mega-Array Size        61 MB
 MEM_STATIC part        62 MB
 A cutoff of  1.0D-08 yielded   4595 shell pairs
 There are     39864 function pairs (     42731 Cartesian)

 -------------------------------------------------------
 OpenMP Integral Computing Module                       
 Release: version 1.0, May 2013, Q-Chem Inc. Pittsburgh 
 -------------------------------------------------------
 Integral Job Info:
 Integral job number is                      11
 Integral operator is                         1
 short-range coefficients                     0
 long-range coefficients              100000000
 Omega coefficients                           0
 if combine SR and LR in K                    0
 Integral screening is                        0
 Integral computing path is                   2
 max size of driver memory is            800000
 size of driver memory is                593474
 size of scratch memory is              2260544
 max col of scratch BK array               1296
 max len of scratch array in speh3          155
 max len of scratch index in speh4           18
 max int batch size is                      520
 min int batch size is                       52
 fixed nKL is                                52
 max L of basis functions is                  2
 order of int derivative is                   0
 number of shells is                        107
 number of basis is                         325
 number of cartesian basis is               325
 number of contracted shell pairs          4595
 number of primitive shell pairs          11081
 maxK2 (contraction) of shell pair           36
 max number of K2 of shell pair               1
 max number of CS2 of shell pair            761
 max number of PS2 of shell pair           1974
 mem total for path MDJ                   87768
 -------------------------------------------------------
 Smallest overlap matrix eigenvalue = 3.63E-06

 Q-Chem warning in module /home/taweetham/qchem/stvman/mkSTV.C, line 278:

 Overlap eigenvalue is smaller than square root of threshold


 Scale SEOQF with 1.000000e-01/1.000000e-01/1.000000e-01

 Standard Electronic Orientation quadrupole field applied
 Nucleus-field energy     =     0.0000000221 hartrees
 Guess from superposition of atomic densities
 Warning:  Energy on first SCF cycle will be non-variational
 A restricted hybrid HF-DFT SCF calculation will be
 performed using Pulay DIIS extrapolation
 Exchange:     0.2000 Hartree-Fock + 0.0800 Slater + 0.7200 B88
 Correlation:  0.1900 VWN1RPA + 0.8100 LYP
 Using SG-1 standard quadrature grid
 SCF converges when DIIS error is below 1.0E-05
 Inaccurate integrated density:
   Number of electrons =    92
   Numerical integral  =    91.000079940420
   Relative error      =    -1.0868696300 %
 ---------------------------------------
  Cycle       Energy         DIIS Error
 ---------------------------------------
    1    -686.6986907014      3.64E-02
    2    -684.1687537092      5.60E-03
    3    -683.1825756078      1.13E-02
    4    -684.3807915824      2.84E-03
    5    -684.4589308323      7.58E-04
    6    -684.4623832013      4.24E-04
    7    -684.4641756144      1.44E-04
    8    -684.4643776834      5.28E-05
    9    -684.4643957504      1.16E-05
   10    -684.4643990810      6.03E-06 Convergence criterion met
 ---------------------------------------
 SCF time:  CPU 225.39 s  wall 225.60 s

 Citation of the SMD model:
 Marenich, A.V.; Cramer, C.J.; Truhlar, D.G.
 J. Phys. Chem. B 2009, 113, 6378-6396.
 iSolventCode=           1
 Solvent: water                                                           

 vradii
            1           2           3           4           5           6
    1   1.5200000   1.8500000   1.5200000   1.8500000   1.5200000   1.8500000
            7           8           9          10          11          12
    1   1.5200000   1.8500000   1.8500000   1.8500000   1.5200000   1.2000000
           13          14          15          16          17          18
    1   1.5200000   1.2000000   1.2000000   1.2000000   1.2000000   1.2000000
           19
    1   1.2000000
Changing PCM_TESSEL_METHOD to VTN
Changing PCM_VDW_RADII to SMD_RADIUS
 Discretize the solute cavity surface with Lebedev spheres
	Using 302 Lebedev grid points for each H atom
	Using 302 Lebedev grid points for other atoms
	Atomic van der Waals radii will be scaled by 1.20
 Removing interior tesserae...
 Keep 1929 surface tesserae and discard 3809 interior tesserae
 Molecular Surface Area = 174.588 Angst**2
Using SCRF singleton
 A restricted hybrid HF-DFT SCF calculation will be
 performed using Pulay DIIS extrapolation
 Polarizable Continuum solvation model will be applied
 Exchange:     0.2000 Hartree-Fock + 0.0800 Slater + 0.7200 B88
 Correlation:  0.1900 VWN1RPA + 0.8100 LYP
 Using SG-1 standard quadrature grid
 SCF converges when DIIS error is below 1.0E-05

 Citation of the SMD model:
 Marenich, A.V.; Cramer, C.J.; Truhlar, D.G.
 J. Phys. Chem. B 2009, 113, 6378-6396.
 iSolventCode=           1
 Solvent: water                                                           

 vradii
            1           2           3           4           5           6
    1   1.5200000   1.8500000   1.5200000   1.8500000   1.5200000   1.8500000
            7           8           9          10          11          12
    1   1.5200000   1.8500000   1.8500000   1.8500000   1.5200000   1.2000000
           13          14          15          16          17          18
    1   1.5200000   1.2000000   1.2000000   1.2000000   1.2000000   1.2000000
           19
    1   1.2000000
 ---------------------------------------
  Cycle       Energy         DIIS Error
 ---------------------------------------
    1    -684.4642320357      9.84E-07
 Time req'd to invert C: 9.24 s (CPU) 9.24 s (wall)
    2    -684.5710596278      5.31E-04
    3    -684.5710620612      5.31E-04
    4    -684.5710717549      5.31E-04
    5    -684.5710639224      5.31E-04
    6    -684.5710696139      5.31E-04
    7    -684.5710748822      5.31E-04
    8    -684.5710784460      5.31E-04
    9    -684.5710860540      5.31E-04
   10    -684.5710880219      5.31E-04
   11    -684.5710911696      5.31E-04
   12    -684.5710886232      5.31E-04
   13    -684.5710875298      5.31E-04
   14    -684.5710899779      5.31E-04
   15    -684.5710862870      5.31E-04
   16    -684.5710588628      5.31E-04
   17    -684.5776856479      4.53E-04
   18    -684.5787560283      2.95E-04
   19    -684.5794994292      6.18E-05
   20    -684.5795151400      3.54E-05
   21    -684.5795233011      7.68E-06 Convergence criterion met
 ---------------------------------------
 SCF time:  CPU 371.08 s  wall 371.39 s
(0)  E-EN(g) gas-phase elect-nuc energy                 -684.464232036 a.u.
(3)  G-ENP(liq) elect-nuc-pol free energy of system     -684.579523301 a.u.
(4)  G-CDS(liq) cavity-dispersion-solvent structure 
     free energy                                                5.5574 kcal/mol
(6)  G-S(liq) free energy of system                     -684.570666977 a.u.
(9)  DeltaG-S(liq) free energy of  solvation
     (9) = (6) - (0)                                          -66.7889 kcal/mol
 SCF   energy in the final basis set = -684.5706669765
 Total energy in the final basis set = -684.5706669765

 --------------------------------------------------------------

                    Orbital Energies (a.u.)
 --------------------------------------------------------------

 Alpha MOs
 -- Occupied --
-19.162 -19.148 -19.134 -19.130 -19.107 -19.086 -10.290 -10.238
-10.233 -10.228 -10.214 -10.205  -1.100  -1.052  -1.043  -1.022
 -1.015  -1.006  -0.782  -0.763  -0.695  -0.618  -0.591  -0.572
 -0.532  -0.524  -0.498  -0.490  -0.462  -0.460  -0.443  -0.428
 -0.422  -0.402  -0.395  -0.390  -0.378  -0.363  -0.352  -0.342
 -0.318  -0.299  -0.293  -0.282  -0.249  -0.200
 -- Virtual --
 -0.013  -0.001   0.004   0.019   0.022   0.035   0.044   0.049
  0.057   0.070   0.076   0.085   0.091   0.092   0.096   0.104
  0.110   0.114   0.116   0.120   0.123   0.134   0.136   0.139
  0.144   0.149   0.155   0.162   0.171   0.173   0.178   0.181
  0.189   0.197   0.202   0.205   0.215   0.229   0.229   0.239
  0.245   0.253   0.256   0.263   0.269   0.273   0.277   0.281
  0.283   0.291   0.298   0.304   0.314   0.316   0.322   0.323
  0.326   0.333   0.336   0.344   0.347   0.355   0.359   0.369
  0.377   0.384   0.389   0.395   0.404   0.420   0.430   0.435
  0.455   0.486   0.501   0.512   0.525   0.540   0.559   0.572
  0.583   0.596   0.599   0.609   0.618   0.637   0.660   0.681
  0.705   0.719   0.724   0.734   0.744   0.754   0.760   0.776
  0.791   0.808   0.861   0.885   0.889   0.919   0.934   0.969
  0.983   1.004   1.035   1.066   1.071   1.096   1.105   1.113
  1.126   1.137   1.138   1.159   1.170   1.176   1.188   1.195
  1.211   1.218   1.228   1.240   1.248   1.254   1.275   1.295
  1.334   1.344   1.377   1.399   1.420   1.426   1.469   1.479
  1.486   1.529   1.538   1.556   1.572   1.588   1.598   1.625
  1.633   1.640   1.664   1.687   1.695   1.720   1.746   1.757
  1.763   1.810   1.831   1.834   1.857   1.901   1.905   1.927
  1.949   1.963   1.974   2.000   2.069   2.074   2.083   2.100
  2.110   2.134   2.167   2.189   2.200   2.238   2.239   2.308
  2.334   2.493   2.515   2.552   2.566   2.598   2.626   2.632
  2.647   2.675   2.719   2.736   2.796   2.831   2.836   2.851
  2.872   2.884   2.900   2.921   2.950   2.970   2.978   3.016
  3.034   3.077   3.099   3.101   3.112   3.130   3.145   3.148
  3.167   3.177   3.209   3.239   3.252   3.304   3.349   3.361
  3.374   3.423   3.464   3.487   3.533   3.577   3.668   3.790
  3.803   3.867   3.882   3.886   3.912   4.001   4.017   4.072
  4.117   4.162   4.194   4.290   4.364   5.002   5.053   5.068
  5.083   5.101   5.118   5.164   5.238   5.344   5.370   5.429
  5.456   5.613   5.623   5.651   5.698   5.839   5.877  23.678
 23.785  23.795  23.860  23.942  24.107  49.907  49.911  49.919
 49.953  50.054  50.062
 --------------------------------------------------------------

          Ground-State Mulliken Net Atomic Charges

     Atom                 Charge (a.u.)
  ----------------------------------------
      1 O                    -0.247718
      2 C                     0.090802
      3 O                    -0.546847
      4 C                     0.218407
      5 O                    -0.421779
      6 C                    -0.301855
      7 O                    -0.605756
      8 C                     0.254576
      9 C                    -0.111428
     10 C                    -0.483359
     11 O                    -0.386058
     12 H                     0.321582
     13 O                    -0.350629
     14 H                     0.239803
     15 H                     0.192820
     16 H                     0.233861
     17 H                     0.313463
     18 H                     0.305967
     19 H                     0.284149
  ----------------------------------------
  Sum of atomic charges =    -1.000000

 -----------------------------------------------------------------
                    Cartesian Multipole Moments
 -----------------------------------------------------------------
    Charge (ESU x 10^10)
                -4.8032
    Dipole Moment (Debye)
         X       6.1931      Y      -0.3394      Z       2.2808
       Tot       6.6084
    Quadrupole Moments (Debye-Ang)
        XX     -94.3945     XY      -3.6443     YY    -105.9621
        XZ       6.9903     YZ       1.8899     ZZ     -66.8451
    Octopole Moments (Debye-Ang^2)
       XXX       4.8067    XXY      12.7288    XYY      37.0173
       YYY     -20.2321    XXZ      11.2629    XYZ      -3.6222
       YYZ       9.1051    XZZ      17.7413    YZZ      -0.2203
       ZZZ       8.3849
    Hexadecapole Moments (Debye-Ang^3)
      XXXX   -2226.4405   XXXY    -129.3507   XXYY    -544.8878
      XYYY      -6.7055   YYYY    -858.1890   XXXZ      28.8105
      XXYZ       7.4478   XYYZ      25.8156   YYYZ       8.3468
      XXZZ    -308.2496   XYZZ      10.2258   YYZZ    -155.6121
      XZZZ      39.2018   YZZZ       1.1574   ZZZZ    -152.1710
 -----------------------------------------------------------------
Archival summary:
1\1\pikachu\SP\ProcedureUnspecified\BasisUnspecified\667(1-,1)\cher\MonMay119:47:082017MonMay119:47:082017\0\\#,ProcedureUnspecified,BasisUnspecified,\\-1,1\O\C,1,1.39036\O,2,1.22977,1,121.186\C,2,1.41507,1,110.085,3,-179.758,0\O,4,1.38595,2,120.491,1,179.224,0\H,5,0.967291,4,104.448,2,-0.135558,0\C,4,1.38816,2,111.611,1,0.553437,0\O,7,1.25339,4,133.6,2,178.751,0\C,1,1.44183,2,107.769,3,179.468,0\H,9,1.09615,1,107.79,2,-118.185,0\C,9,1.5257,1,109.127,2,123.734,0\H,11,1.10248,9,107.23,1,-55.1135,0\O,11,1.43413,9,109.054,1,62.9001,0\H,13,0.965392,11,105.503,9,164.314,0\C,11,1.52808,9,113.534,1,-175.495,0\H,15,1.0897,11,111.185,9,58.8403,0\H,15,1.09148,11,109.991,9,-61.3213,0\O,15,1.45047,11,109.67,9,-176.736,0\H,18,0.962373,15,107.411,11,-77.0033,0\\\@

 Total job time:  597.48s(wall), 596.95s(cpu) 
 Mon May  1 19:47:08 2017

        *************************************************************
        *                                                           *
        *  Thank you very much for using Q-Chem.  Have a nice day.  *
        *                                                           *
        *************************************************************
