# Supplementary material for: A DFT investigation of the blue bottle experiment: E∘half-cell analysis of autoxidation catalysed by redox indicators
Source: R Soc Open Sci. 2017 Nov 8;4(11):170708. doi: 10.1098/rsos.170708 (PMC5717635; doi:10.1098/rsos.170708)
Supplement: output.zip [file rsos170708supp2.zip › B3LYP_6-311++Gdp_reducing_agents/C6H7O6-_alt.out]

pikachu 127.0.1
Q-Chem Developer Version! Running on 127.0.1.*
                  Welcome to Q-Chem
     A Quantum Leap Into The Future Of Chemistry


 Q-Chem 4.4, Q-Chem, Inc., Pleasanton, CA (2016)

 Y. Shao,  Z. Gan,  E. Epifanovsky,  A. T. B. Gilbert,  M. Wormit,  
 J. Kussmann,  A. W. Lange,  A. Behn,  J. Deng,  X. Feng,  D. Ghosh,  
 M. Goldey,  P. R. Horn,  L. D. Jacobson,  I. Kaliman,  F. Rob,  
 R. Z. Khaliullin,  T. Kus,  A. Landau,  J. Liu,  E. I. Proynov,  Y. M. Rhee,  
 R. M. Richard,  M. A. Rohrdanz,  R. P. Steele,  E. J. Sundstrom,  
 H. L. Woodcock III,  P. M. Zimmerman,  D. Zuev,  B. Albrecht,  E. Alguire,  
 B. Austin,  S. A. Baeppler,  G. J. O. Beran,  Y. A. Bernard,  
 E. J. Berquist,  K. Brandhorst,  K. B. Bravaya,  S. T. Brown,  D. Casanova,  
 C.-M. Chang,  Y. Chen,  S. H. Chien,  K. D. Closser,  M. P. Coons,  
 D. L. Crittenden,  S. Dasgupta,  M. Diedenhofen,  R. A. DiStasio Jr.,  
 H. Do,  A. D. Dutoi,  R. G. Edgar,  P.-T. Fang,  S. Fatehi,  Q. Feng,  
 L. Fusti-Molnar,  A. Ghysels,  A. Golubeva-Zadorozhnaya,  J. Gomes,  
 A. Gunina,  M. W. D. Hanson-Heine,  P. H. P. Harbach,  A. W. Hauser,  
 J. E. Herr,  E. G. Hohenstein,  Z. C. Holden,  K. Hui,  T.-C. Jagau,  H. Ji,  
 B. Kaduk,  K. Khistyaev,  Jaehoon Kim,  Jihan Kim,  R. A. King,  
 P. Klunzinger,  K. Koh,  D. Kosenkov,  T. Kowalczyk,  C. M. Krauter,  
 A. Kunitsa,  K. U. Lao,  A. Laurent,  K. V. Lawler,  J. Lee,  D. Lefrancois,  
 S. Lehtola,  S. V. Levchenko,  C. Y. Lin,  Y.-S. Lin,  F. Liu,  E. Livshits,  
 R. C. Lochan,  A. Luenser,  P. Manohar,  S. F. Manzer,  S.-P. Mao,  Y. Mao,  
 N. Mardirossian,  A. V. Marenich,  L. A. Martinez-Martinez,  S. A. Maurer,  
 N. J. Mayhall,  J.-M. Mewes,  A. F. Morrison,  K. Nanda,  T. S. Nguyen-Beck,  
 C. M. Oana,  R. Olivares-Amaya,  D. P. O'Neill,  J. A. Parkhill,  
 T. M. Perrine,  R. Peverati,  P. A. Pieniazek,  F. Plasser,  A. Prociuk,  
 D. R. Rehn,  E. Rosta,  N. J. Russ,  N. Sergueev,  S. M. Sharada,  
 S. Sharma,  D. W. Small,  A. Sodt,  T. Stauch,  T. Stein,  D. Stuck,  
 Y.-C. Su,  A. J. W. Thom,  T. Tsuchimochi,  L. Vogt,  O. Vydrov,  T. Wang,  
 M. A. Watson,  J. Wenzel,  A. White,  C. F. Williams,  V. Vanovschi,  
 K. Yao,  S. Yeganeh,  S. R. Yost,  Z.-Q. You,  I. Y. Zhang,  X. Zhang,  
 Y. Zhao,  B. R. Brooks,  G. K. L. Chan,  D. M. Chipman,  C. J. Cramer,  
 W. A. Goddard III,  M. S. Gordon,  W. J. Hehre,  A. Klamt,  
 H. F. Schaefer III,  M. W. Schmidt,  C. D. Sherrill,  D. G. Truhlar,  
 A. Warshel,  X. Xu,  A. Aspuru-Guzik,  R. Baer,  A. T. Bell,  N. A. Besley,  
 J.-D. Chai,  A. Dreuw,  B. D. Dunietz,  T. R. Furlani,  S. R. Gwaltney,  
 C.-P. Hsu,  Y. Jung,  J. Kong,  D. S. Lambrecht,  W. Liang,  C. Ochsenfeld,  
 V. A. Rassolov,  L. V. Slipchenko,  J. E. Subotnik,  T. Van Voorhis,  
 J. M. Herbert,  A. I. Krylov,  P. M. W. Gill,  M. Head-Gordon

 Contributors to earlier versions of Q-Chem not listed above: 
 R. D. Adamson,  J. Baker,  E. F. C. Byrd,  A. K. Chakraborty,  C.-L. Cheng,  
 H. Dachsel,  R. J. Doerksen,  G. Hawkins,  A. Heyden,  S. Hirata,  
 G. Kedziora,  F. J. Keil,  C. Kelley,  P. P. Korambath,  W. Kurlancheek,  
 A. M. Lee,  M. S. Lee,  D. Liotard,  I. Lotan,  P. E. Maslen,  N. Nair,  
 D. Neuhauser,  R. Olson,  B. Peters,  J. Ritchie,  N. E. Schultz,  
 N. Shenvi,  A. C. Simmonett,  K. S. Thanthiriwatte,  Q. Wu,  W. Zhang

 Please cite Q-Chem as follows:
 Y. Shao et al., Mol. Phys. 113, 184-215 (2015)
 DOI: 10.1080/00268976.2014.952696

 Q-Chem 4.4.2 for Intel X86 EM64T Linux

 Parts of Q-Chem use Armadillo 5.200.1 (Boston Tea Smuggler).
 http://arma.sourceforge.net/

 Q-Chem begins on Fri May 12 09:47:36 2017  


Host: 0

     Scratch files written to /scratch/cher/qchem15058//

Checking the input file for inconsistencies... 	...done.

--------------------------------------------------------------
User input:
--------------------------------------------------------------
$molecule
-1 1
  O   -0.6393183   -1.3150592   -0.4629980
  C   -1.8017796   -0.8757062    0.0490961
  O   -2.7255188   -1.6067451    0.3668948
  C   -1.7970834    0.5493175    0.1307979
  O   -2.8013646    1.3393546    0.5572673
  C   -0.6303949    0.9563921   -0.3220763
  O   -0.2933330    2.2580823   -0.4424659
  C    0.2252574   -0.2474180   -0.7196746
  C    1.5119588   -0.4424894    0.1139324
  C    2.5386283    0.6888579   -0.0518291
  O    3.7099624    0.3978147    0.6625916
  O    2.1029859   -1.6544377   -0.2842128
  H    1.2129832   -0.5009859    1.1885782
  H    2.1363144    1.6601616    0.3005133
  H    2.8043848    0.7985630   -1.1248195
  H    3.5048415    0.5486205    1.6224261
  H    2.5479235   -2.0423253    0.5143327
  H    0.4627743   -0.2049440   -1.8049800
  H    0.5233857    2.5300520   -0.8794904
$end


$rem
   BASIS  =  6-311++G**
   JOB_TYPE  =  optimization
   METHOD  =  B3LYP
$end

--------------------------------------------------------------
 ----------------------------------------------------------------
             Standard Nuclear Orientation (Angstroms)
    I     Atom           X                Y                Z
 ----------------------------------------------------------------
    1      O      -0.7289338122    -1.3373740263    -0.4419353611
    2      C      -1.8907830306    -0.9009709492     0.0740553830
    3      O      -2.8119313150    -1.6342837088     0.3941276113
    4      C      -1.8889733883     0.5239975085     0.1568285893
    5      O      -2.8936783444     1.3114970220     0.5869773596
    6      C      -0.7245787229     0.9339843105    -0.2993103285
    7      O      -0.3907542178     2.2365047530    -0.4197406140
    8      C       0.1324978811    -0.2676364425    -0.7004478165
    9      C       1.4221769314    -0.4605014398     0.1290610831
   10      C       2.4458399342     0.6732306108    -0.0389851741
   11      O       3.6199981428     0.3842298694     0.6716186026
   12      O       2.0146464603    -1.6708431427    -0.2718181189
   13      H       1.1266290875    -0.5204685489     1.2045736414
   14      H       2.0424715203     1.6433788592     0.3153293999
   15      H       2.7080612583     0.7843317215    -1.1127014519
   16      H       3.4174913302     0.5338580692     1.6321921984
   17      H       2.4628846310    -2.0583524203     0.5250634757
   18      H       0.3665900345    -0.2238191804    -1.7864436917
   19      H       0.4240191988     2.5106037785    -0.8590598260
 ----------------------------------------------------------------
 Molecular Point Group                 C1    NOp =  1
 Largest Abelian Subgroup              C1    NOp =  1
 Nuclear Repulsion Energy =   738.5484906198 hartrees
 There are       46 alpha and       46 beta electrons
 Requested basis set is 6-311++G(d,p)
 There are 107 shells and 313 basis functions

 Total QAlloc Memory Limit   2000 MB
 Mega-Array Size        61 MB
 MEM_STATIC part        62 MB
 A cutoff of  1.0D-11 yielded   4975 shell pairs
 There are     42877 function pairs (     46038 Cartesian)

 -------------------------------------------------------
 OpenMP Integral Computing Module                       
 Release: version 1.0, May 2013, Q-Chem Inc. Pittsburgh 
 -------------------------------------------------------
 Integral Job Info:
 Integral job number is                      11
 Integral operator is                         1
 short-range coefficients                     0
 long-range coefficients              100000000
 Omega coefficients                           0
 if combine SR and LR in K                    0
 Integral screening is                        0
 Integral computing path is                   2
 max size of driver memory is            800000
 size of driver memory is                593474
 size of scratch memory is              2260544
 max col of scratch BK array               1296
 max len of scratch array in speh3          155
 max len of scratch index in speh4           18
 max int batch size is                      520
 min int batch size is                       52
 fixed nKL is                                52
 max L of basis functions is                  2
 order of int derivative is                   0
 number of shells is                        107
 number of basis is                         325
 number of cartesian basis is               325
 number of contracted shell pairs          4975
 number of primitive shell pairs          12297
 maxK2 (contraction) of shell pair           36
 max number of K2 of shell pair               1
 max number of CS2 of shell pair            804
 max number of PS2 of shell pair           2196
 mem total for path MDJ                   91512
 -------------------------------------------------------
 Smallest overlap matrix eigenvalue = 3.32E-06

 Scale SEOQF with 1.000000e-01/1.000000e-01/1.000000e-01

 Standard Electronic Orientation quadrupole field applied
 Nucleus-field energy     =     0.0000000218 hartrees
 Guess from superposition of atomic densities
 Warning:  Energy on first SCF cycle will be non-variational
 A restricted hybrid HF-DFT SCF calculation will be
 performed using Pulay DIIS extrapolation
 Exchange:     0.2000 Hartree-Fock + 0.0800 Slater + 0.7200 B88
 Correlation:  0.1900 VWN1RPA + 0.8100 LYP
 Using SG-1 standard quadrature grid
 SCF converges when DIIS error is below 1.0E-08
 Inaccurate integrated density:
   Number of electrons =    92
   Numerical integral  =    91.000442440769
   Relative error      =    -1.0864756079 %
 ---------------------------------------
  Cycle       Energy         DIIS Error
 ---------------------------------------
    1    -686.8202950706      3.70E-02
    2    -684.0183201872      6.02E-03
    3    -678.4613684832      1.59E-02
    4    -684.0104799187      5.89E-03
    5    -684.3294430342      2.07E-03
    6    -684.3851147290      7.83E-04
    7    -684.3896040675      5.01E-04
    8    -684.3922347595      1.42E-04
    9    -684.3924313385      4.96E-05
   10    -684.3924554318      1.32E-05
   11    -684.3924569386      7.16E-06
   12    -684.3924571616      2.81E-06
   13    -684.3924571953      8.49E-07
   14    -684.3924571948      2.05E-07
   15    -684.3924571768      6.46E-08
   16    -684.3924571804      2.02E-08
   17    -684.3924571825      7.98E-09 Convergence criterion met
 ---------------------------------------
 SCF time:  CPU 501.42 s  wall 504.63 s
 SCF   energy in the final basis set = -684.3924571825
 Total energy in the final basis set = -684.3924571825

 --------------------------------------------------------------

                    Orbital Energies (a.u.)
 --------------------------------------------------------------

 Alpha MOs
 -- Occupied --
-19.056 -19.032 -19.025 -19.021 -18.945 -18.860 -10.137 -10.131
-10.130 -10.121 -10.059 -10.031  -0.980  -0.961  -0.929  -0.927
 -0.867  -0.750  -0.671  -0.620  -0.589  -0.517  -0.490  -0.451
 -0.433  -0.414  -0.386  -0.364  -0.360  -0.333  -0.326  -0.289
 -0.283  -0.268  -0.264  -0.253  -0.239  -0.222  -0.205  -0.188
 -0.179  -0.160  -0.136  -0.122  -0.035  -0.015
 -- Virtual --
  0.056   0.076   0.091   0.107   0.114   0.128   0.134   0.139
  0.155   0.161   0.165   0.176   0.182   0.191   0.195   0.199
  0.204   0.210   0.214   0.227   0.229   0.234   0.237   0.241
  0.244   0.256   0.265   0.271   0.276   0.283   0.284   0.289
  0.296   0.301   0.308   0.313   0.316   0.331   0.332   0.343
  0.345   0.349   0.363   0.370   0.383   0.385   0.397   0.405
  0.407   0.411   0.421   0.426   0.433   0.438   0.440   0.449
  0.451   0.456   0.462   0.469   0.481   0.483   0.487   0.495
  0.500   0.513   0.521   0.524   0.543   0.549   0.564   0.571
  0.584   0.589   0.612   0.626   0.644   0.653   0.672   0.683
  0.688   0.711   0.723   0.738   0.740   0.751   0.781   0.796
  0.801   0.813   0.842   0.856   0.864   0.878   0.884   0.906
  0.922   0.965   0.982   1.003   1.023   1.038   1.068   1.097
  1.123   1.125   1.157   1.182   1.192   1.217   1.224   1.232
  1.259   1.265   1.281   1.282   1.312   1.314   1.333   1.346
  1.363   1.374   1.384   1.394   1.418   1.421   1.440   1.453
  1.461   1.480   1.505   1.519   1.530   1.552   1.569   1.591
  1.605   1.631   1.639   1.663   1.683   1.699   1.712   1.715
  1.761   1.796   1.806   1.820   1.837   1.851   1.882   1.894
  1.908   1.924   1.954   1.970   1.993   2.017   2.026   2.039
  2.075   2.090   2.106   2.112   2.156   2.174   2.181   2.213
  2.241   2.251   2.277   2.283   2.328   2.360   2.391   2.437
  2.480   2.546   2.590   2.622   2.660   2.683   2.726   2.764
  2.801   2.825   2.835   2.845   2.925   2.948   2.963   3.004
  3.030   3.052   3.061   3.087   3.110   3.126   3.139   3.162
  3.177   3.190   3.210   3.220   3.239   3.281   3.289   3.318
  3.336   3.344   3.366   3.366   3.373   3.385   3.428   3.466
  3.538   3.556   3.611   3.617   3.655   3.780   3.821   3.830
  3.927   3.954   3.985   4.021   4.088   4.124   4.146   4.231
  4.271   4.286   4.396   4.427   4.521   5.157   5.165   5.197
  5.236   5.239   5.319   5.333   5.407   5.454   5.491   5.511
  5.576   5.693   5.741   5.778   5.927   6.040   6.079  23.786
 23.878  23.901  23.941  24.096  24.473  49.984  50.032  50.063
 50.088  50.196  50.261
 --------------------------------------------------------------

          Ground-State Mulliken Net Atomic Charges

     Atom                 Charge (a.u.)
  ----------------------------------------
      1 O                    -0.141834
      2 C                     0.063133
      3 O                    -0.380740
      4 C                     0.077495
      5 O                    -0.603553
      6 C                    -0.316518
      7 O                    -0.268505
      8 C                     0.270805
      9 C                    -0.279333
     10 C                    -0.344416
     11 O                    -0.280435
     12 O                    -0.187782
     13 H                     0.179198
     14 H                     0.111332
     15 H                     0.190349
     16 H                     0.245716
     17 H                     0.257646
     18 H                     0.171981
     19 H                     0.235462
  ----------------------------------------
  Sum of atomic charges =    -1.000000

 -----------------------------------------------------------------
                    Cartesian Multipole Moments
 -----------------------------------------------------------------
    Charge (ESU x 10^10)
                -4.8032
    Dipole Moment (Debye)
         X      12.6212      Y       0.0222      Z      -0.7589
       Tot      12.6441
    Quadrupole Moments (Debye-Ang)
        XX    -124.3033     XY       7.7847     YY     -89.7170
        XZ      13.1181     YZ      -6.2996     ZZ     -68.3293
    Octopole Moments (Debye-Ang^2)
       XXX      85.3744    XXY     -15.7060    XYY      54.4721
       YYY      -2.1000    XXZ     -11.6768    XYZ      -4.5974
       YYZ      -0.7019    XZZ      23.7896    YZZ      -0.2126
       ZZZ       5.4626
    Hexadecapole Moments (Debye-Ang^3)
      XXXX   -2598.0599   XXXY      15.3485   XXYY    -539.9058
      XYYY      11.5030   YYYY    -771.7264   XXXZ     118.2647
      XXYZ     -22.8341   XYYZ      30.8021   YYYZ     -30.8527
      XXZZ    -327.9954   XYZZ      15.5178   YYZZ    -150.2681
      XZZZ      40.2838   YZZZ      -2.9949   ZZZZ    -174.7748
 -----------------------------------------------------------------
 Calculating analytic gradient of the SCF energy
 Gradient of SCF Energy
            1           2           3           4           5           6
    1  -0.0149131   0.0498040  -0.0185099   0.0888451  -0.0361443  -0.0623415
    2   0.0402158   0.0170752   0.0079970  -0.0754452   0.0415097   0.0145388
    3   0.0098886  -0.0176021   0.0072118  -0.0393549   0.0156435   0.0249223
            7           8           9          10          11          12
    1  -0.0047993  -0.0033752   0.0112582   0.0177927  -0.0125777  -0.0204613
    2  -0.0371180  -0.0375273  -0.0098174  -0.0121558  -0.0020675   0.0260481
    3  -0.0011158  -0.0022068  -0.0030079   0.0103370  -0.0349343  -0.0217712
           13          14          15          16          17          18
    1   0.0001427   0.0015184  -0.0004766  -0.0072994   0.0106576  -0.0032265
    2  -0.0020743   0.0070664   0.0034551   0.0046693  -0.0104856   0.0063758
    3   0.0103701   0.0043512  -0.0101971   0.0259921   0.0268229  -0.0057626
           19
    1   0.0041060
    2   0.0177400
    3   0.0004131
 Max gradient component =       8.885E-02
 RMS gradient           =       2.568E-02
 Gradient time:  CPU 135.00 s  wall 135.58 s
 Geometry Optimization Parameters
   NAtoms,    NIC,     NZ,  NCons,   NDum,   NFix, NCnnct, MaxDiis
       19     133       0       0       0       0       0       0


** GEOMETRY OPTIMIZATION IN DELOCALIZED INTERNAL COORDINATES **
   Searching for a Minimum

   Optimization Cycle:   1

                       Coordinates (Angstroms)
     ATOM                X               Y               Z
      1  O        -0.7289338122   -1.3373740263   -0.4419353611
      2  C        -1.8907830306   -0.9009709492    0.0740553830
      3  O        -2.8119313150   -1.6342837088    0.3941276113
      4  C        -1.8889733883    0.5239975085    0.1568285893
      5  O        -2.8936783444    1.3114970220    0.5869773596
      6  C        -0.7245787229    0.9339843105   -0.2993103285
      7  O        -0.3907542178    2.2365047530   -0.4197406140
      8  C         0.1324978811   -0.2676364425   -0.7004478165
      9  C         1.4221769314   -0.4605014398    0.1290610831
     10  C         2.4458399342    0.6732306108   -0.0389851741
     11  O         3.6199981428    0.3842298694    0.6716186026
     12  O         2.0146464603   -1.6708431427   -0.2718181189
     13  H         1.1266290875   -0.5204685489    1.2045736414
     14  H         2.0424715203    1.6433788592    0.3153293999
     15  H         2.7080612583    0.7843317215   -1.1127014519
     16  H         3.4174913302    0.5338580692    1.6321921984
     17  H         2.4628846310   -2.0583524203    0.5250634757
     18  H         0.3665900345   -0.2238191804   -1.7864436917
     19  H         0.4240191988    2.5106037785   -0.8590598260
   Point Group: c1    Number of degrees of freedom:    51


   Energy is   -684.392457182


 Attempting to Generate Delocalized Internal Coordinates

 51 Hessian modes will be used to form the next step
  Hessian Eigenvalues:
     0.003161    0.004323    0.011529    0.014860    0.015309    0.017382
     0.020161    0.022118    0.022259    0.027061    0.042298    0.044973
     0.048937    0.050613    0.057727    0.063279    0.075058    0.086799
     0.115767    0.138533    0.153879    0.160000    0.160000    0.160000
     0.169671    0.196992    0.207499    0.220104    0.249732    0.249868
     0.249937    0.249957    0.280377    0.287472    0.288125    0.318708
     0.324099    0.325110    0.327276    0.389093    0.442623    0.446511
     0.452017    0.489357    0.489359    0.531052    0.543290    0.550212
     0.556480    0.607785    0.953274

 Minimum Search - Taking Simple RFO Step
 Searching for Lamda that Minimizes Along All modes
 Value Taken    Lamda =  -0.03780750
 Calculated Step too Large.  Step scaled by  0.875677
 Step Taken.  Stepsize is  0.300000

                             Maximum     Tolerance    Cnvgd?
         Gradient           0.046977      0.000300      NO
         Displacement       0.121063      0.001200      NO
         Energy change     *********      0.000001      NO


 New Cartesian Coordinates Obtained by Inverse Iteration

 Displacement from previous Coordinates is:  0.489627
 ----------------------------------------------------------------
             Standard Nuclear Orientation (Angstroms)
    I     Atom           X                Y                Z
 ----------------------------------------------------------------
    1      O      -0.7446363988    -1.3405465254    -0.4369395392
    2      C      -1.9289677399    -0.8963739335     0.0851847736
    3      O      -2.8009557023    -1.6883241809     0.3827982960
    4      C      -1.9255478128     0.5737777798     0.1820417192
    5      O      -2.9165438998     1.3046638557     0.6088492444
    6      C      -0.7111192000     0.9631393047    -0.2925382742
    7      O      -0.3173962319     2.2615429381    -0.4402850519
    8      C       0.1208721989    -0.2460886125    -0.6874161219
    9      C       1.4097396635    -0.4581428738     0.1272724829
   10      C       2.4235946712     0.6865113334    -0.0186262545
   11      O       3.6273047857     0.4260448666     0.6943579520
   12      O       2.0193281152    -1.6736311948    -0.2957509477
   13      H       1.1059472092    -0.5204146393     1.1867473164
   14      H       1.9845695575     1.6348681182     0.3243375324
   15      H       2.6949519841     0.7976324862    -1.0767203394
   16      H       3.4457341538     0.5614830804     1.6365010457
   17      H       2.4822513822    -2.0688349231     0.4547482786
   18      H       0.3742217360    -0.2239478899    -1.7628914958
   19      H       0.5103251074     2.3680076535    -0.9122856547
 ----------------------------------------------------------------
 Molecular Point Group                 C1    NOp =  1
 Largest Abelian Subgroup              C1    NOp =  1
 Nuclear Repulsion Energy =   734.7323051278 hartrees
 There are       46 alpha and       46 beta electrons
 Applying Cartesian multipole field
    Component          Value
    ---------          -----
     (2,0,0)        1.00000E-11
     (0,2,0)        2.00000E-11
     (0,0,2)       -3.00000E-11
 Nucleus-field energy     =     0.0000000220 hartrees
 Requested basis set is 6-311++G(d,p)
 There are 107 shells and 313 basis functions
 A cutoff of  1.0D-11 yielded   4967 shell pairs
 There are     42734 function pairs (     45871 Cartesian)
 Smallest overlap matrix eigenvalue = 3.64E-06
 Guess MOs from SCF MO coefficient file
 Reading MOs from coefficient file
 Reading MOs from coefficient file
 A restricted hybrid HF-DFT SCF calculation will be
 performed using Pulay DIIS extrapolation
 Exchange:     0.2000 Hartree-Fock + 0.0800 Slater + 0.7200 B88
 Correlation:  0.1900 VWN1RPA + 0.8100 LYP
 Using SG-1 standard quadrature grid
 SCF converges when DIIS error is below 1.0E-08
 Geometry optimization detected.  Setting ReadMinima to 0
 Setting SaveMinima to 0
 ---------------------------------------
  Cycle       Energy         DIIS Error
 ---------------------------------------
    1    -684.4211058756      2.26E-03
    2    -684.4099604573      6.99E-04
    3    -684.3970874282      1.35E-03
    4    -684.4148648850      1.89E-04
    5    -684.4151541636      9.45E-05
    6    -684.4152442522      1.89E-05
    7    -684.4152471254      5.48E-06
    8    -684.4152472936      1.85E-06
    9    -684.4152472005      7.80E-07
   10    -684.4152472279      2.05E-07
   11    -684.4152472388      7.71E-08
   12    -684.4152472385      1.45E-08
   13    -684.4152472367      7.78E-09 Convergence criterion met
 ---------------------------------------
 SCF time:  CPU 374.60 s  wall 376.34 s
 SCF   energy in the final basis set = -684.4152472367
 Total energy in the final basis set = -684.4152472367

 --------------------------------------------------------------

                    Orbital Energies (a.u.)
 --------------------------------------------------------------

 Alpha MOs
 -- Occupied --
-19.052 -19.027 -19.023 -19.021 -18.950 -18.873 -10.134 -10.134
-10.128 -10.119 -10.060 -10.047  -0.967  -0.955  -0.928  -0.925
 -0.869  -0.777  -0.674  -0.616  -0.584  -0.514  -0.479  -0.450
 -0.428  -0.410  -0.378  -0.362  -0.357  -0.327  -0.321  -0.292
 -0.282  -0.273  -0.264  -0.252  -0.237  -0.221  -0.213  -0.199
 -0.182  -0.162  -0.148  -0.129  -0.048  -0.019
 -- Virtual --
  0.059   0.079   0.093   0.110   0.116   0.130   0.134   0.137
  0.157   0.161   0.168   0.179   0.183   0.193   0.196   0.200
  0.205   0.211   0.215   0.226   0.228   0.234   0.238   0.242
  0.244   0.258   0.265   0.271   0.276   0.278   0.283   0.285
  0.295   0.303   0.309   0.312   0.319   0.332   0.338   0.341
  0.344   0.350   0.361   0.370   0.377   0.386   0.398   0.405
  0.409   0.411   0.419   0.424   0.433   0.437   0.439   0.446
  0.450   0.456   0.459   0.468   0.474   0.480   0.484   0.490
  0.497   0.514   0.519   0.526   0.539   0.545   0.557   0.576
  0.582   0.588   0.606   0.629   0.636   0.648   0.669   0.678
  0.688   0.705   0.714   0.739   0.746   0.747   0.781   0.800
  0.813   0.822   0.839   0.859   0.861   0.875   0.885   0.901
  0.918   0.956   0.980   1.002   1.031   1.044   1.074   1.094
  1.117   1.133   1.153   1.179   1.194   1.216   1.227   1.233
  1.256   1.267   1.278   1.283   1.310   1.316   1.328   1.341
  1.362   1.369   1.377   1.383   1.410   1.419   1.434   1.444
  1.461   1.475   1.498   1.521   1.534   1.556   1.568   1.588
  1.605   1.635   1.646   1.666   1.688   1.709   1.713   1.723
  1.762   1.786   1.793   1.815   1.832   1.842   1.867   1.885
  1.917   1.922   1.952   1.970   1.982   1.995   2.014   2.048
  2.070   2.094   2.102   2.124   2.149   2.181   2.195   2.224
  2.239   2.247   2.279   2.288   2.324   2.361   2.373   2.440
  2.456   2.566   2.596   2.635   2.672   2.683   2.727   2.757
  2.797   2.815   2.830   2.842   2.921   2.948   2.963   2.999
  3.020   3.046   3.053   3.072   3.087   3.109   3.129   3.172
  3.178   3.190   3.205   3.212   3.241   3.274   3.287   3.302
  3.328   3.334   3.340   3.352   3.369   3.390   3.431   3.485
  3.556   3.560   3.616   3.622   3.655   3.765   3.818   3.857
  3.948   3.961   3.990   4.022   4.069   4.085   4.142   4.232
  4.253   4.277   4.392   4.405   4.508   5.154   5.164   5.199
  5.228   5.232   5.311   5.332   5.413   5.463   5.498   5.527
  5.564   5.709   5.757   5.775   5.896   6.020   6.055  23.803
 23.888  23.912  23.948  24.041  24.312  49.992  50.038  50.057
 50.083  50.188  50.268
 --------------------------------------------------------------

          Ground-State Mulliken Net Atomic Charges

     Atom                 Charge (a.u.)
  ----------------------------------------
      1 O                    -0.144570
      2 C                     0.017344
      3 O                    -0.378364
      4 C                     0.178420
      5 O                    -0.573806
      6 C                    -0.438453
      7 O                    -0.254566
      8 C                     0.307801
      9 C                    -0.236035
     10 C                    -0.370702
     11 O                    -0.292452
     12 O                    -0.203601
     13 H                     0.181150
     14 H                     0.117059
     15 H                     0.191748
     16 H                     0.244445
     17 H                     0.254574
     18 H                     0.170875
     19 H                     0.229133
  ----------------------------------------
  Sum of atomic charges =    -1.000000

 -----------------------------------------------------------------
                    Cartesian Multipole Moments
 -----------------------------------------------------------------
    Charge (ESU x 10^10)
                -4.8032
    Dipole Moment (Debye)
         X      11.8300      Y       0.0352      Z      -0.5894
       Tot      11.8447
    Quadrupole Moments (Debye-Ang)
        XX    -122.3990     XY       6.4034     YY     -91.2182
        XZ      12.5497     YZ      -5.9504     ZZ     -68.5908
    Octopole Moments (Debye-Ang^2)
       XXX      79.4852    XXY     -15.0620    XYY      53.1168
       YYY      -8.1990    XXZ     -11.7697    XYZ      -4.5792
       YYZ       0.3611    XZZ      23.3302    YZZ      -0.1417
       ZZZ       5.2168
    Hexadecapole Moments (Debye-Ang^3)
      XXXX   -2586.0329   XXXY      -2.1155   XXYY    -538.8988
      XYYY      -3.9126   YYYY    -802.0347   XXXZ     119.1456
      XXYZ     -23.8460   XYYZ      30.2222   YYYZ     -26.5590
      XXZZ    -328.2498   XYZZ      14.4025   YYZZ    -153.2781
      XZZZ      40.4682   YZZZ      -3.6476   ZZZZ    -175.6815
 -----------------------------------------------------------------
 Calculating analytic gradient of the SCF energy
 Gradient of SCF Energy
            1           2           3           4           5           6
    1  -0.0097073   0.0227368  -0.0085395   0.0382037  -0.0224821  -0.0173544
    2   0.0146468   0.0116017  -0.0029267  -0.0435795   0.0242185   0.0250353
    3   0.0060353  -0.0091510   0.0034077  -0.0163583   0.0097287   0.0062851
            7           8           9          10          11          12
    1  -0.0017625   0.0006866   0.0005911   0.0087965  -0.0044315  -0.0039406
    2  -0.0206812  -0.0223558  -0.0029988  -0.0042135  -0.0002294   0.0072381
    3  -0.0013623  -0.0023271  -0.0031961   0.0035183  -0.0090409  -0.0025490
           13          14          15          16          17          18
    1  -0.0000396  -0.0002568  -0.0020745  -0.0012780   0.0018453  -0.0016910
    2   0.0015634   0.0027442   0.0019766   0.0010074  -0.0039313   0.0044508
    3   0.0030259   0.0005648  -0.0028626   0.0062939   0.0057748  -0.0006414
           19
    1   0.0006977
    2   0.0064336
    3   0.0028543
 Max gradient component =       4.358E-02
 RMS gradient           =       1.214E-02
 Gradient time:  CPU 134.88 s  wall 135.66 s
 Geometry Optimization Parameters
   NAtoms,    NIC,     NZ,  NCons,   NDum,   NFix, NCnnct, MaxDiis
       19     133       0       0       0       0       0       0

 Cartesian Hessian Update
 Hessian Updated using BFGS Update


** GEOMETRY OPTIMIZATION IN DELOCALIZED INTERNAL COORDINATES **
   Searching for a Minimum

   Optimization Cycle:   2

                       Coordinates (Angstroms)
     ATOM                X               Y               Z
      1  O        -0.7446363988   -1.3405465254   -0.4369395392
      2  C        -1.9289677399   -0.8963739335    0.0851847736
      3  O        -2.8009557023   -1.6883241809    0.3827982960
      4  C        -1.9255478128    0.5737777798    0.1820417192
      5  O        -2.9165438998    1.3046638557    0.6088492444
      6  C        -0.7111192000    0.9631393047   -0.2925382742
      7  O        -0.3173962319    2.2615429381   -0.4402850519
      8  C         0.1208721989   -0.2460886125   -0.6874161219
      9  C         1.4097396635   -0.4581428738    0.1272724829
     10  C         2.4235946712    0.6865113334   -0.0186262545
     11  O         3.6273047857    0.4260448666    0.6943579520
     12  O         2.0193281152   -1.6736311948   -0.2957509477
     13  H         1.1059472092   -0.5204146393    1.1867473164
     14  H         1.9845695575    1.6348681182    0.3243375324
     15  H         2.6949519841    0.7976324862   -1.0767203394
     16  H         3.4457341538    0.5614830804    1.6365010457
     17  H         2.4822513822   -2.0688349231    0.4547482786
     18  H         0.3742217360   -0.2239478899   -1.7628914958
     19  H         0.5103251074    2.3680076535   -0.9122856547
   Point Group: c1    Number of degrees of freedom:    51


   Energy is   -684.415247237

 Hessian Updated using BFGS Update

 50 Hessian modes will be used to form the next step
  Hessian Eigenvalues:
     0.003156    0.004331    0.011502    0.014866    0.015309    0.017371
     0.020178    0.022121    0.022152    0.027061    0.042696    0.044736
     0.049034    0.050838    0.057747    0.063515    0.075051    0.087120
     0.115880    0.138412    0.149772    0.156652    0.162147    0.169759
     0.197035    0.208024    0.220722    0.233354    0.249757    0.249916
     0.257961    0.280710    0.283107    0.288177    0.318819    0.324288
     0.325898    0.326906    0.370901    0.425221    0.446812    0.450714
     0.475002    0.489364    0.515895    0.533374    0.545124    0.551693
     0.626955    0.951689

 Minimum Search - Taking Simple RFO Step
 Searching for Lamda that Minimizes Along All modes
 Value Taken    Lamda =  -0.01204780
 Calculated Step too Large.  Step scaled by  0.806655
 Step Taken.  Stepsize is  0.300000

                             Maximum     Tolerance    Cnvgd?
         Gradient           0.022685      0.000300      NO
         Displacement       0.093928      0.001200      NO
         Energy change     -0.022790      0.000001      NO


 New Cartesian Coordinates Obtained by Inverse Iteration

 Displacement from previous Coordinates is:  0.595059
 ----------------------------------------------------------------
             Standard Nuclear Orientation (Angstroms)
    I     Atom           X                Y                Z
 ----------------------------------------------------------------
    1      O      -0.7417488709    -1.3310112918    -0.4221246779
    2      C      -1.9306217818    -0.8814168890     0.1333836204
    3      O      -2.7789052644    -1.6864809285     0.4387933733
    4      C      -1.9348544529     0.6148787356     0.2116020253
    5      O      -2.9106061626     1.2986606259     0.6311747026
    6      C      -0.7092093439     0.9769375449    -0.3045722491
    7      O      -0.3127806644     2.2810470841    -0.5299406048
    8      C       0.1171020449    -0.2209769313    -0.6866616208
    9      C       1.4095900283    -0.4555985125     0.1175742789
   10      C       2.4182288096     0.6946541021     0.0266777436
   11      O       3.6186021226     0.4157451766     0.7562345459
   12      O       2.0310951849    -1.6504268681    -0.3653894305
   13      H       1.1049477288    -0.5708696043     1.1666762061
   14      H       1.9685606261     1.6216131238     0.3971199126
   15      H       2.7234806769     0.8356513200    -1.0137476175
   16      H       3.4211932428     0.5164327350     1.6906448120
   17      H       2.5153751142    -2.0548181481     0.3542352333
   18      H       0.3722860151    -0.2306521371    -1.7613528621
   19      H       0.4719385259     2.2879975061    -1.0809424296
 ----------------------------------------------------------------
 Molecular Point Group                 C1    NOp =  1
 Largest Abelian Subgroup              C1    NOp =  1
 Nuclear Repulsion Energy =   733.5855063124 hartrees
 There are       46 alpha and       46 beta electrons
 Applying Cartesian multipole field
    Component          Value
    ---------          -----
     (2,0,0)        1.00000E-11
     (0,2,0)        2.00000E-11
     (0,0,2)       -3.00000E-11
 Nucleus-field energy     =     0.0000000217 hartrees
 Requested basis set is 6-311++G(d,p)
 There are 107 shells and 313 basis functions
 A cutoff of  1.0D-11 yielded   4963 shell pairs
 There are     42722 function pairs (     45862 Cartesian)
 Smallest overlap matrix eigenvalue = 3.71E-06
 Guess MOs from SCF MO coefficient file
 Reading MOs from coefficient file
 Reading MOs from coefficient file
 A restricted hybrid HF-DFT SCF calculation will be
 performed using Pulay DIIS extrapolation
 Exchange:     0.2000 Hartree-Fock + 0.0800 Slater + 0.7200 B88
 Correlation:  0.1900 VWN1RPA + 0.8100 LYP
 Using SG-1 standard quadrature grid
 SCF converges when DIIS error is below 1.0E-08
 Geometry optimization detected.  Setting ReadMinima to 0
 Setting SaveMinima to 0
 ---------------------------------------
  Cycle       Energy         DIIS Error
 ---------------------------------------
    1    -684.4149899343      1.63E-03
    2    -684.4180167008      5.50E-04
    3    -684.4082107045      1.13E-03
    4    -684.4213598600      1.23E-04
    5    -684.4214792865      6.22E-05
    6    -684.4215170661      1.33E-05
    7    -684.4215186369      3.93E-06
    8    -684.4215186285      1.17E-06
    9    -684.4215186356      5.47E-07
   10    -684.4215186859      1.29E-07
   11    -684.4215186897      6.93E-08
   12    -684.4215186891      2.47E-08
   13    -684.4215186880      6.72E-09 Convergence criterion met
 ---------------------------------------
 SCF time:  CPU 369.92 s  wall 371.95 s
 SCF   energy in the final basis set = -684.4215186880
 Total energy in the final basis set = -684.4215186880

 --------------------------------------------------------------

                    Orbital Energies (a.u.)
 --------------------------------------------------------------

 Alpha MOs
 -- Occupied --
-19.048 -19.024 -19.021 -19.016 -18.954 -18.882 -10.134 -10.130
-10.124 -10.116 -10.057 -10.054  -0.958  -0.950  -0.923  -0.922
 -0.872  -0.802  -0.672  -0.612  -0.580  -0.510  -0.467  -0.447
 -0.424  -0.407  -0.373  -0.359  -0.354  -0.323  -0.317  -0.292
 -0.281  -0.274  -0.262  -0.249  -0.236  -0.220  -0.219  -0.207
 -0.181  -0.168  -0.152  -0.134  -0.056  -0.022
 -- Virtual --
  0.062   0.081   0.096   0.113   0.118   0.131   0.134   0.138
  0.158   0.162   0.169   0.181   0.184   0.193   0.198   0.202
  0.208   0.212   0.215   0.226   0.228   0.234   0.238   0.241
  0.247   0.258   0.265   0.270   0.275   0.276   0.281   0.286
  0.295   0.303   0.308   0.311   0.327   0.330   0.339   0.342
  0.344   0.351   0.362   0.373   0.375   0.390   0.399   0.407
  0.410   0.412   0.419   0.423   0.433   0.436   0.439   0.445
  0.451   0.456   0.458   0.468   0.472   0.478   0.484   0.488
  0.498   0.515   0.519   0.531   0.535   0.544   0.556   0.575
  0.582   0.588   0.608   0.629   0.638   0.649   0.671   0.679
  0.690   0.698   0.718   0.743   0.746   0.753   0.784   0.803
  0.818   0.827   0.843   0.857   0.862   0.875   0.885   0.899
  0.922   0.952   0.981   1.002   1.039   1.050   1.078   1.088
  1.113   1.133   1.157   1.183   1.200   1.216   1.232   1.236
  1.257   1.273   1.278   1.284   1.312   1.319   1.328   1.343
  1.356   1.369   1.375   1.386   1.407   1.413   1.424   1.440
  1.466   1.475   1.489   1.518   1.526   1.564   1.570   1.582
  1.610   1.634   1.658   1.670   1.686   1.719   1.723   1.733
  1.765   1.778   1.786   1.812   1.824   1.849   1.866   1.883
  1.917   1.927   1.959   1.970   1.977   1.987   2.004   2.053
  2.061   2.087   2.103   2.133   2.154   2.183   2.206   2.235
  2.245   2.256   2.283   2.288   2.319   2.355   2.371   2.449
  2.454   2.582   2.602   2.640   2.680   2.689   2.731   2.758
  2.796   2.814   2.835   2.845   2.920   2.950   2.963   2.997
  3.008   3.037   3.047   3.054   3.097   3.103   3.122   3.164
  3.176   3.199   3.206   3.225   3.244   3.269   3.291   3.293
  3.320   3.325   3.329   3.346   3.369   3.398   3.434   3.503
  3.562   3.577   3.617   3.630   3.696   3.765   3.829   3.871
  3.948   3.976   3.997   4.020   4.043   4.083   4.150   4.224
  4.249   4.275   4.378   4.397   4.501   5.159   5.170   5.206
  5.227   5.231   5.308   5.329   5.418   5.469   5.504   5.531
  5.571   5.717   5.748   5.786   5.870   6.006   6.044  23.824
 23.895  23.925  23.959  24.024  24.280  49.998  50.041  50.056
 50.083  50.186  50.280
 --------------------------------------------------------------

          Ground-State Mulliken Net Atomic Charges

     Atom                 Charge (a.u.)
  ----------------------------------------
      1 O                    -0.153305
      2 C                    -0.006027
      3 O                    -0.373719
      4 C                     0.233103
      5 O                    -0.547569
      6 C                    -0.511600
      7 O                    -0.261182
      8 C                     0.334199
      9 C                    -0.198386
     10 C                    -0.410650
     11 O                    -0.297467
     12 O                    -0.210477
     13 H                     0.177324
     14 H                     0.143544
     15 H                     0.188139
     16 H                     0.243842
     17 H                     0.253282
     18 H                     0.169001
     19 H                     0.227947
  ----------------------------------------
  Sum of atomic charges =    -1.000000

 -----------------------------------------------------------------
                    Cartesian Multipole Moments
 -----------------------------------------------------------------
    Charge (ESU x 10^10)
                -4.8032
    Dipole Moment (Debye)
         X      11.0246      Y      -0.0557      Z      -0.5988
       Tot      11.0410
    Quadrupole Moments (Debye-Ang)
        XX    -120.6454     XY       5.3600     YY     -91.8332
        XZ      12.1005     YZ      -5.6844     ZZ     -68.6915
    Octopole Moments (Debye-Ang^2)
       XXX      69.7834    XXY     -15.6766    XYY      50.4801
       YYY     -13.5894    XXZ     -14.2488    XYZ      -5.7520
       YYZ       0.0858    XZZ      22.4776    YZZ       0.5222
       ZZZ       4.2748
    Hexadecapole Moments (Debye-Ang^3)
      XXXX   -2555.1569   XXXY      -7.1122   XXYY    -531.9620
      XYYY      -6.1473   YYYY    -809.3346   XXXZ     114.3271
      XXYZ     -22.7434   XYYZ      29.5651   YYYZ     -18.4347
      XXZZ    -331.6613   XYZZ      15.7871   YYZZ    -155.2457
      XZZZ      43.4377   YZZZ      -1.1883   ZZZZ    -185.5512
 -----------------------------------------------------------------
 Calculating analytic gradient of the SCF energy
 Gradient of SCF Energy
            1           2           3           4           5           6
    1  -0.0023881   0.0058811  -0.0018161   0.0037627  -0.0000849  -0.0021174
    2   0.0052980   0.0078386  -0.0019465  -0.0123846   0.0024054   0.0139453
    3   0.0021945  -0.0018302   0.0002387  -0.0004638  -0.0003294  -0.0008734
            7           8           9          10          11          12
    1  -0.0035447   0.0023890  -0.0030072   0.0047040  -0.0027697   0.0027158
    2  -0.0083941  -0.0095847  -0.0017992  -0.0018999   0.0010561   0.0009491
    3  -0.0009739  -0.0024017   0.0002280  -0.0008124   0.0003589   0.0035571
           13          14          15          16          17          18
    1   0.0005222   0.0008376  -0.0010719   0.0004906  -0.0027635  -0.0013714
    2   0.0016393  -0.0002872   0.0009030  -0.0002314  -0.0000413   0.0022852
    3   0.0001575   0.0010337  -0.0000165  -0.0019763  -0.0016112   0.0004098
           19
    1  -0.0003681
    2   0.0002489
    3   0.0031105
 Max gradient component =       1.395E-02
 RMS gradient           =       3.776E-03
 Gradient time:  CPU 134.13 s  wall 134.49 s
 Geometry Optimization Parameters
   NAtoms,    NIC,     NZ,  NCons,   NDum,   NFix, NCnnct, MaxDiis
       19     133       0       0       0       0       0       0

 Cartesian Hessian Update
 Hessian Updated using BFGS Update


** GEOMETRY OPTIMIZATION IN DELOCALIZED INTERNAL COORDINATES **
   Searching for a Minimum

   Optimization Cycle:   3

                       Coordinates (Angstroms)
     ATOM                X               Y               Z
      1  O        -0.7417488709   -1.3310112918   -0.4221246779
      2  C        -1.9306217818   -0.8814168890    0.1333836204
      3  O        -2.7789052644   -1.6864809285    0.4387933733
      4  C        -1.9348544529    0.6148787356    0.2116020253
      5  O        -2.9106061626    1.2986606259    0.6311747026
      6  C        -0.7092093439    0.9769375449   -0.3045722491
      7  O        -0.3127806644    2.2810470841   -0.5299406048
      8  C         0.1171020449   -0.2209769313   -0.6866616208
      9  C         1.4095900283   -0.4555985125    0.1175742789
     10  C         2.4182288096    0.6946541021    0.0266777436
     11  O         3.6186021226    0.4157451766    0.7562345459
     12  O         2.0310951849   -1.6504268681   -0.3653894305
     13  H         1.1049477288   -0.5708696043    1.1666762061
     14  H         1.9685606261    1.6216131238    0.3971199126
     15  H         2.7234806769    0.8356513200   -1.0137476175
     16  H         3.4211932428    0.5164327350    1.6906448120
     17  H         2.5153751142   -2.0548181481    0.3542352333
     18  H         0.3722860151   -0.2306521371   -1.7613528621
     19  H         0.4719385259    2.2879975061   -1.0809424296
   Point Group: c1    Number of degrees of freedom:    51


   Energy is   -684.421518688

 Hessian Updated using BFGS Update

 51 Hessian modes will be used to form the next step
  Hessian Eigenvalues:
     0.003109    0.004276    0.011870    0.014639    0.015310    0.017471
     0.020223    0.021435    0.022125    0.027036    0.042744    0.045804
     0.049074    0.050863    0.058128    0.063473    0.074989    0.086129
     0.115917    0.138327    0.154245    0.159754    0.160005    0.163261
     0.170351    0.198382    0.208515    0.213435    0.220956    0.249915
     0.251440    0.258802    0.276226    0.281162    0.288156    0.319362
     0.324161    0.326228    0.328164    0.358807    0.422358    0.447127
     0.450862    0.489334    0.500962    0.512884    0.534265    0.545067
     0.589035    0.628586    0.950535

 Minimum Search - Taking Simple RFO Step
 Searching for Lamda that Minimizes Along All modes
 Value Taken    Lamda =  -0.00381201
 Calculated Step too Large.  Step scaled by  0.551411
 Step Taken.  Stepsize is  0.300000

                             Maximum     Tolerance    Cnvgd?
         Gradient           0.006430      0.000300      NO
         Displacement       0.100590      0.001200      NO
         Energy change     -0.006271      0.000001      NO


 New Cartesian Coordinates Obtained by Inverse Iteration

 Displacement from previous Coordinates is:  0.627110
 ----------------------------------------------------------------
             Standard Nuclear Orientation (Angstroms)
    I     Atom           X                Y                Z
 ----------------------------------------------------------------
    1      O      -0.7581067713    -1.3398706118    -0.4039943303
    2      C      -1.9331531775    -0.8607692877     0.1709331094
    3      O      -2.7847042326    -1.6471471377     0.5071769014
    4      C      -1.9108576637     0.6468413589     0.2294225116
    5      O      -2.8658133516     1.3424898364     0.6602453446
    6      C      -0.6828141406     0.9702807948    -0.3158643101
    7      O      -0.2555997763     2.2663210394    -0.5796734042
    8      C       0.1125779415    -0.2397639786    -0.6929533539
    9      C       1.4137096633    -0.4792228153     0.0955239090
   10      C       2.3816786189     0.7060079181     0.0623764510
   11      O       3.5705147093     0.4496404099     0.8252330463
   12      O       2.0680311744    -1.6316591376    -0.4491489964
   13      H       1.1123104322    -0.6540798961     1.1368750301
   14      H       1.8863043076     1.6078539367     0.4356299404
   15      H       2.7182768008     0.8776900871    -0.9633559343
   16      H       3.3402941816     0.5230830071     1.7552294813
   17      H       2.5928959722    -2.0371700047     0.2420585708
   18      H       0.3601511352    -0.2724249271    -1.7697998458
   19      H       0.4879777560     2.2332660519    -1.1865291593
 ----------------------------------------------------------------
 Molecular Point Group                 C1    NOp =  1
 Largest Abelian Subgroup              C1    NOp =  1
 Nuclear Repulsion Energy =   733.6630299669 hartrees
 There are       46 alpha and       46 beta electrons
 Applying Cartesian multipole field
    Component          Value
    ---------          -----
     (2,0,0)        1.00000E-11
     (0,2,0)        2.00000E-11
     (0,0,2)       -3.00000E-11
 Nucleus-field energy     =     0.0000000211 hartrees
 Requested basis set is 6-311++G(d,p)
 There are 107 shells and 313 basis functions
 A cutoff of  1.0D-11 yielded   4961 shell pairs
 There are     42690 function pairs (     45829 Cartesian)
 Smallest overlap matrix eigenvalue = 3.69E-06
 Guess MOs from SCF MO coefficient file
 Reading MOs from coefficient file
 Reading MOs from coefficient file
 A restricted hybrid HF-DFT SCF calculation will be
 performed using Pulay DIIS extrapolation
 Exchange:     0.2000 Hartree-Fock + 0.0800 Slater + 0.7200 B88
 Correlation:  0.1900 VWN1RPA + 0.8100 LYP
 Using SG-1 standard quadrature grid
 SCF converges when DIIS error is below 1.0E-08
 Geometry optimization detected.  Setting ReadMinima to 0
 Setting SaveMinima to 0
 ---------------------------------------
  Cycle       Energy         DIIS Error
 ---------------------------------------
    1    -684.4152270424      1.30E-03
    2    -684.4228755021      1.77E-04
    3    -684.4226585243      2.47E-04
    4    -684.4231773008      6.90E-05
    5    -684.4232062126      3.72E-05
    6    -684.4232209657      7.03E-06
    7    -684.4232216029      3.31E-06
    8    -684.4232216181      8.20E-07
    9    -684.4232216559      2.78E-07
   10    -684.4232216531      5.78E-08
   11    -684.4232216519      2.88E-08
   12    -684.4232216432      9.98E-09 Convergence criterion met
 ---------------------------------------
 SCF time:  CPU 344.63 s  wall 347.04 s
 SCF   energy in the final basis set = -684.4232216432
 Total energy in the final basis set = -684.4232216432

 --------------------------------------------------------------

                    Orbital Energies (a.u.)
 --------------------------------------------------------------

 Alpha MOs
 -- Occupied --
-19.046 -19.024 -19.020 -19.016 -18.956 -18.885 -10.135 -10.127
-10.123 -10.115 -10.057 -10.057  -0.956  -0.947  -0.921  -0.920
 -0.873  -0.808  -0.672  -0.612  -0.578  -0.508  -0.464  -0.445
 -0.424  -0.405  -0.371  -0.358  -0.352  -0.322  -0.315  -0.292
 -0.281  -0.275  -0.261  -0.247  -0.236  -0.222  -0.218  -0.208
 -0.182  -0.170  -0.153  -0.137  -0.058  -0.024
 -- Virtual --
  0.064   0.081   0.096   0.114   0.119   0.131   0.134   0.138
  0.159   0.163   0.169   0.183   0.184   0.192   0.199   0.202
  0.209   0.211   0.215   0.226   0.228   0.234   0.238   0.241
  0.250   0.258   0.264   0.269   0.274   0.276   0.280   0.287
  0.294   0.301   0.307   0.312   0.329   0.331   0.338   0.342
  0.345   0.354   0.363   0.372   0.376   0.392   0.401   0.407
  0.411   0.411   0.419   0.424   0.431   0.437   0.438   0.444
  0.451   0.456   0.457   0.467   0.471   0.478   0.483   0.488
  0.498   0.513   0.517   0.529   0.538   0.544   0.554   0.570
  0.583   0.587   0.611   0.628   0.640   0.649   0.671   0.680
  0.689   0.693   0.722   0.743   0.744   0.757   0.787   0.805
  0.820   0.829   0.841   0.854   0.862   0.876   0.886   0.897
  0.922   0.948   0.983   1.005   1.038   1.053   1.080   1.090
  1.108   1.134   1.159   1.184   1.206   1.211   1.237   1.239
  1.257   1.273   1.282   1.284   1.309   1.322   1.325   1.339
  1.354   1.370   1.375   1.390   1.404   1.410   1.422   1.436
  1.466   1.478   1.487   1.510   1.522   1.561   1.579   1.582
  1.611   1.636   1.665   1.671   1.687   1.724   1.728   1.743
  1.770   1.774   1.783   1.809   1.823   1.847   1.870   1.882
  1.916   1.933   1.964   1.964   1.971   1.989   1.998   2.053
  2.062   2.088   2.105   2.131   2.157   2.187   2.206   2.233
  2.253   2.260   2.284   2.293   2.321   2.351   2.373   2.451
  2.459   2.586   2.604   2.644   2.679   2.693   2.736   2.758
  2.795   2.817   2.836   2.845   2.914   2.951   2.960   2.995
  3.006   3.025   3.043   3.058   3.091   3.109   3.118   3.159
  3.177   3.202   3.206   3.229   3.242   3.264   3.287   3.298
  3.314   3.320   3.327   3.343   3.370   3.400   3.439   3.505
  3.560   3.579   3.615   3.629   3.702   3.762   3.829   3.874
  3.947   3.982   3.993   4.011   4.035   4.084   4.159   4.220
  4.246   4.271   4.371   4.396   4.501   5.164   5.176   5.208
  5.219   5.231   5.305   5.327   5.416   5.470   5.505   5.526
  5.567   5.715   5.739   5.788   5.860   5.998   6.038  23.823
 23.897  23.933  23.962  24.016  24.274  49.999  50.041  50.055
 50.082  50.184  50.279
 --------------------------------------------------------------

          Ground-State Mulliken Net Atomic Charges

     Atom                 Charge (a.u.)
  ----------------------------------------
      1 O                    -0.154701
      2 C                    -0.015084
      3 O                    -0.370278
      4 C                     0.247239
      5 O                    -0.540776
      6 C                    -0.511703
      7 O                    -0.262668
      8 C                     0.317672
      9 C                    -0.185300
     10 C                    -0.433801
     11 O                    -0.298996
     12 O                    -0.217627
     13 H                     0.181162
     14 H                     0.160108
     15 H                     0.186156
     16 H                     0.243236
     17 H                     0.253523
     18 H                     0.171408
     19 H                     0.230431
  ----------------------------------------
  Sum of atomic charges =    -1.000000

 -----------------------------------------------------------------
                    Cartesian Multipole Moments
 -----------------------------------------------------------------
    Charge (ESU x 10^10)
                -4.8032
    Dipole Moment (Debye)
         X      10.6050      Y      -0.3424      Z      -0.8038
       Tot      10.6409
    Quadrupole Moments (Debye-Ang)
        XX    -119.5096     XY       4.7974     YY     -92.1449
        XZ      12.0187     YZ      -5.6539     ZZ     -68.9983
    Octopole Moments (Debye-Ang^2)
       XXX      64.1247    XXY     -18.4958    XYY      48.9525
       YYY     -17.8077    XXZ     -17.9856    XYZ      -6.3512
       YYZ      -1.1164    XZZ      21.4985    YZZ       1.0527
       ZZZ       2.8918
    Hexadecapole Moments (Debye-Ang^3)
      XXXX   -2502.3259   XXXY     -15.4526   XXYY    -524.2758
      XYYY      -5.3954   YYYY    -810.3080   XXXZ     111.7482
      XXYZ     -24.5235   XYYZ      31.4215   YYYZ     -17.8126
      XXZZ    -335.8759   XYZZ      17.6209   YYZZ    -157.9848
      XZZZ      50.2968   YZZZ      -3.4696   ZZZZ    -196.6170
 -----------------------------------------------------------------
 Calculating analytic gradient of the SCF energy
 Gradient of SCF Energy
            1           2           3           4           5           6
    1  -0.0003340   0.0017995  -0.0005840  -0.0022020   0.0022930   0.0021802
    2   0.0021108   0.0054938  -0.0013983  -0.0054318  -0.0005396   0.0069482
    3   0.0013992  -0.0014822   0.0002681   0.0022060  -0.0011502  -0.0014190
            7           8           9          10          11          12
    1  -0.0030430   0.0005639  -0.0025761   0.0032087  -0.0020617   0.0031986
    2  -0.0038336  -0.0050046  -0.0024805  -0.0015953   0.0012225   0.0009989
    3  -0.0012710  -0.0016403   0.0008743  -0.0021337   0.0006450   0.0019889
           13          14          15          16          17          18
    1   0.0002305   0.0000958  -0.0009701   0.0006411  -0.0026489  -0.0006897
    2   0.0017546   0.0003605   0.0005105  -0.0001671  -0.0004385   0.0017331
    3   0.0000410   0.0008783   0.0002875  -0.0013625  -0.0012082   0.0002588
           19
    1   0.0008983
    2  -0.0002437
    3   0.0028200
 Max gradient component =       6.948E-03
 RMS gradient           =       2.217E-03
 Gradient time:  CPU 132.82 s  wall 133.68 s
 Geometry Optimization Parameters
   NAtoms,    NIC,     NZ,  NCons,   NDum,   NFix, NCnnct, MaxDiis
       19     133       0       0       0       0       0       0

 Cartesian Hessian Update
 Hessian Updated using BFGS Update


** GEOMETRY OPTIMIZATION IN DELOCALIZED INTERNAL COORDINATES **
   Searching for a Minimum

   Optimization Cycle:   4

                       Coordinates (Angstroms)
     ATOM                X               Y               Z
      1  O        -0.7581067713   -1.3398706118   -0.4039943303
      2  C        -1.9331531775   -0.8607692877    0.1709331094
      3  O        -2.7847042326   -1.6471471377    0.5071769014
      4  C        -1.9108576637    0.6468413589    0.2294225116
      5  O        -2.8658133516    1.3424898364    0.6602453446
      6  C        -0.6828141406    0.9702807948   -0.3158643101
      7  O        -0.2555997763    2.2663210394   -0.5796734042
      8  C         0.1125779415   -0.2397639786   -0.6929533539
      9  C         1.4137096633   -0.4792228153    0.0955239090
     10  C         2.3816786189    0.7060079181    0.0623764510
     11  O         3.5705147093    0.4496404099    0.8252330463
     12  O         2.0680311744   -1.6316591376   -0.4491489964
     13  H         1.1123104322   -0.6540798961    1.1368750301
     14  H         1.8863043076    1.6078539367    0.4356299404
     15  H         2.7182768008    0.8776900871   -0.9633559343
     16  H         3.3402941816    0.5230830071    1.7552294813
     17  H         2.5928959722   -2.0371700047    0.2420585708
     18  H         0.3601511352   -0.2724249271   -1.7697998458
     19  H         0.4879777560    2.2332660519   -1.1865291593
   Point Group: c1    Number of degrees of freedom:    51


   Energy is   -684.423221643

 Hessian Updated using BFGS Update

 51 Hessian modes will be used to form the next step
  Hessian Eigenvalues:
     0.003252    0.004573    0.010769    0.012720    0.015310    0.017453
     0.018425    0.020399    0.022130    0.027167    0.042728    0.045963
     0.050287    0.051060    0.057980    0.063433    0.074995    0.086658
     0.115922    0.138153    0.157616    0.159609    0.160311    0.164560
     0.170324    0.196971    0.208918    0.218234    0.240670    0.250155
     0.252257    0.260819    0.278162    0.286309    0.290646    0.319336
     0.324069    0.326284    0.329342    0.359476    0.424610    0.447438
     0.450840    0.489338    0.501827    0.524381    0.535361    0.545852
     0.578745    0.633104    0.949868

 Minimum Search - Taking Simple RFO Step
 Searching for Lamda that Minimizes Along All modes
 Value Taken    Lamda =  -0.00321572
 Calculated Step too Large.  Step scaled by  0.526708
 Step Taken.  Stepsize is  0.300000

                             Maximum     Tolerance    Cnvgd?
         Gradient           0.004156      0.000300      NO
         Displacement       0.107337      0.001200      NO
         Energy change     -0.001703      0.000001      NO


 New Cartesian Coordinates Obtained by Inverse Iteration

 Displacement from previous Coordinates is:  0.607008
 ----------------------------------------------------------------
             Standard Nuclear Orientation (Angstroms)
    I     Atom           X                Y                Z
 ----------------------------------------------------------------
    1      O      -0.7642440845    -1.3398084221    -0.3931538293
    2      C      -1.9228492275    -0.8448138639     0.2134929220
    3      O      -2.7716538390    -1.6194736456     0.5763600968
    4      C      -1.8913386158     0.6750495382     0.2478488062
    5      O      -2.8363232824     1.3745055460     0.6877803435
    6      C      -0.6704794914     0.9729758873    -0.3327986316
    7      O      -0.2363194517     2.2634396113    -0.6514942925
    8      C       0.1099458703    -0.2417372711    -0.7005924472
    9      C       1.4172764970    -0.4879425651     0.0781112670
   10      C       2.3654184239     0.7102773988     0.1087081491
   11      O       3.5409600244     0.4357424788     0.8932219663
   12      O       2.0888136882    -1.6093462117    -0.5134941067
   13      H       1.1156615931    -0.7168831789     1.1087087770
   14      H       1.8480522764     1.5926994755     0.4940345250
   15      H       2.7322588936     0.9148582858    -0.9007719062
   16      H       3.2844928562     0.4759895113     1.8192392640
   17      H       2.6644333203    -1.9979000877     0.1486899577
   18      H       0.3538378180    -0.2978131026    -1.7781706553
   19      H       0.4257303102     2.2015472591    -1.3463352440
 ----------------------------------------------------------------
 Molecular Point Group                 C1    NOp =  1
 Largest Abelian Subgroup              C1    NOp =  1
 Nuclear Repulsion Energy =   733.0169454153 hartrees
 There are       46 alpha and       46 beta electrons
 Applying Cartesian multipole field
    Component          Value
    ---------          -----
     (2,0,0)        1.00000E-11
     (0,2,0)        2.00000E-11
     (0,0,2)       -3.00000E-11
 Nucleus-field energy     =     0.0000000205 hartrees
 Requested basis set is 6-311++G(d,p)
 There are 107 shells and 313 basis functions
 A cutoff of  1.0D-11 yielded   4964 shell pairs
 There are     42711 function pairs (     45858 Cartesian)
 Smallest overlap matrix eigenvalue = 3.77E-06
 Guess MOs from SCF MO coefficient file
 Reading MOs from coefficient file
 Reading MOs from coefficient file
 A restricted hybrid HF-DFT SCF calculation will be
 performed using Pulay DIIS extrapolation
 Exchange:     0.2000 Hartree-Fock + 0.0800 Slater + 0.7200 B88
 Correlation:  0.1900 VWN1RPA + 0.8100 LYP
 Using SG-1 standard quadrature grid
 SCF converges when DIIS error is below 1.0E-08
 Geometry optimization detected.  Setting ReadMinima to 0
 Setting SaveMinima to 0
 ---------------------------------------
  Cycle       Energy         DIIS Error
 ---------------------------------------
    1    -684.4085452707      1.13E-03
    2    -684.4243358916      1.72E-04
    3    -684.4239165532      2.80E-04
    4    -684.4246073405      7.33E-05
    5    -684.4246488078      3.65E-05
    6    -684.4246620924      5.85E-06
    7    -684.4246627819      2.93E-06
    8    -684.4246627038      7.11E-07
    9    -684.4246626830      3.53E-07
   10    -684.4246626942      1.23E-07
   11    -684.4246626872      4.46E-08
   12    -684.4246626866      1.34E-08
   13    -684.4246626856      4.61E-09 Convergence criterion met
 ---------------------------------------
 SCF time:  CPU 363.20 s  wall 364.91 s
 SCF   energy in the final basis set = -684.4246626856
 Total energy in the final basis set = -684.4246626856

 --------------------------------------------------------------

                    Orbital Energies (a.u.)
 --------------------------------------------------------------

 Alpha MOs
 -- Occupied --
-19.044 -19.023 -19.019 -19.016 -18.958 -18.888 -10.137 -10.124
-10.121 -10.115 -10.060 -10.057  -0.955  -0.945  -0.920  -0.916
 -0.875  -0.811  -0.670  -0.611  -0.577  -0.506  -0.460  -0.442
 -0.422  -0.403  -0.370  -0.357  -0.350  -0.321  -0.313  -0.292
 -0.281  -0.275  -0.261  -0.247  -0.236  -0.224  -0.216  -0.206
 -0.181  -0.171  -0.153  -0.139  -0.060  -0.026
 -- Virtual --
  0.066   0.081   0.097   0.114   0.120   0.132   0.133   0.139
  0.159   0.164   0.169   0.183   0.185   0.192   0.200   0.204
  0.209   0.211   0.215   0.226   0.228   0.234   0.237   0.240
  0.252   0.257   0.263   0.268   0.272   0.275   0.279   0.288
  0.293   0.299   0.306   0.312   0.328   0.333   0.338   0.343
  0.345   0.355   0.366   0.372   0.377   0.393   0.403   0.407
  0.410   0.413   0.419   0.424   0.429   0.437   0.438   0.444
  0.451   0.454   0.457   0.466   0.473   0.478   0.482   0.488
  0.496   0.511   0.514   0.528   0.538   0.541   0.553   0.565
  0.583   0.592   0.616   0.627   0.642   0.649   0.669   0.681
  0.684   0.689   0.732   0.740   0.744   0.761   0.791   0.806
  0.818   0.831   0.841   0.850   0.861   0.876   0.888   0.900
  0.923   0.943   0.982   1.007   1.035   1.052   1.076   1.093
  1.105   1.130   1.162   1.187   1.207   1.210   1.240   1.244
  1.259   1.272   1.283   1.287   1.308   1.324   1.325   1.337
  1.354   1.369   1.377   1.393   1.404   1.409   1.421   1.433
  1.464   1.475   1.488   1.502   1.518   1.558   1.581   1.595
  1.610   1.636   1.671   1.675   1.685   1.727   1.730   1.756
  1.770   1.777   1.777   1.805   1.819   1.845   1.869   1.882
  1.913   1.930   1.957   1.962   1.967   1.989   1.996   2.053
  2.059   2.086   2.107   2.129   2.156   2.190   2.201   2.225
  2.259   2.265   2.282   2.293   2.317   2.346   2.376   2.452
  2.464   2.585   2.603   2.647   2.673   2.698   2.739   2.757
  2.790   2.821   2.835   2.852   2.908   2.946   2.957   2.994
  3.003   3.015   3.039   3.061   3.081   3.110   3.115   3.155
  3.179   3.204   3.205   3.230   3.240   3.256   3.279   3.297
  3.304   3.319   3.324   3.340   3.375   3.399   3.441   3.505
  3.558   3.578   3.611   3.625   3.704   3.757   3.828   3.876
  3.946   3.980   3.994   4.000   4.029   4.085   4.165   4.216
  4.243   4.266   4.364   4.395   4.499   5.167   5.186   5.208
  5.215   5.234   5.303   5.324   5.414   5.470   5.505   5.522
  5.561   5.710   5.730   5.787   5.849   5.990   6.031  23.819
 23.898  23.938  23.965  24.009  24.269  50.000  50.040  50.055
 50.081  50.181  50.276
 --------------------------------------------------------------

          Ground-State Mulliken Net Atomic Charges

     Atom                 Charge (a.u.)
  ----------------------------------------
      1 O                    -0.151903
      2 C                    -0.024945
      3 O                    -0.366782
      4 C                     0.259293
      5 O                    -0.533956
      6 C                    -0.521049
      7 O                    -0.270498
      8 C                     0.310313
      9 C                    -0.168005
     10 C                    -0.462370
     11 O                    -0.299473
     12 O                    -0.223250
     13 H                     0.182624
     14 H                     0.183809
     15 H                     0.186368
     16 H                     0.242588
     17 H                     0.253790
     18 H                     0.171284
     19 H                     0.232162
  ----------------------------------------
  Sum of atomic charges =    -1.000000

 -----------------------------------------------------------------
                    Cartesian Multipole Moments
 -----------------------------------------------------------------
    Charge (ESU x 10^10)
                -4.8032
    Dipole Moment (Debye)
         X      10.2244      Y      -0.5231      Z      -1.0449
       Tot      10.2910
    Quadrupole Moments (Debye-Ang)
        XX    -118.4852     XY       4.4583     YY     -92.5298
        XZ      11.9787     YZ      -5.7059     ZZ     -69.0683
    Octopole Moments (Debye-Ang^2)
       XXX      59.7028    XXY     -20.9914    XYY      47.1665
       YYY     -20.8990    XXZ     -21.4287    XYZ      -6.7959
       YYZ      -2.6422    XZZ      20.8053    YZZ       1.8524
       ZZZ       0.8428
    Hexadecapole Moments (Debye-Ang^3)
      XXXX   -2458.2957   XXXY     -14.4356   XXYY    -518.5034
      XYYY       0.5312   YYYY    -811.5515   XXXZ     107.8658
      XXYZ     -24.6396   XYYZ      32.2428   YYYZ     -14.4578
      XXZZ    -341.6114   XYZZ      19.4830   YYZZ    -159.8831
      XZZZ      55.1501   YZZZ      -4.6717   ZZZZ    -209.5947
 -----------------------------------------------------------------
 Calculating analytic gradient of the SCF energy
 Gradient of SCF Energy
            1           2           3           4           5           6
    1   0.0018979  -0.0012193   0.0001714  -0.0042165   0.0016188   0.0044409
    2  -0.0008170   0.0026275  -0.0007320  -0.0000757  -0.0011980  -0.0000361
    3  -0.0003049   0.0004456  -0.0002910   0.0033446  -0.0008425  -0.0011536
            7           8           9          10          11          12
    1  -0.0030020  -0.0010127  -0.0020926   0.0013857  -0.0005581   0.0030348
    2   0.0006858  -0.0002376  -0.0018017  -0.0003383   0.0007371   0.0010629
    3  -0.0026184  -0.0008315   0.0002226  -0.0008441   0.0001295   0.0007149
           13          14          15          16          17          18
    1   0.0003699  -0.0000684  -0.0004216   0.0003198  -0.0022091  -0.0001010
    2   0.0013894  -0.0001902  -0.0001774  -0.0000928  -0.0013348   0.0006603
    3  -0.0001533   0.0006028   0.0001428  -0.0007067  -0.0003151   0.0000635
           19
    1   0.0016622
    2  -0.0001315
    3   0.0023949
 Max gradient component =       4.441E-03
 RMS gradient           =       1.497E-03
 Gradient time:  CPU 133.41 s  wall 133.78 s
 Geometry Optimization Parameters
   NAtoms,    NIC,     NZ,  NCons,   NDum,   NFix, NCnnct, MaxDiis
       19     133       0       0       0       0       0       0

 Cartesian Hessian Update
 Hessian Updated using BFGS Update


** GEOMETRY OPTIMIZATION IN DELOCALIZED INTERNAL COORDINATES **
   Searching for a Minimum

   Optimization Cycle:   5

                       Coordinates (Angstroms)
     ATOM                X               Y               Z
      1  O        -0.7642440845   -1.3398084221   -0.3931538293
      2  C        -1.9228492275   -0.8448138639    0.2134929220
      3  O        -2.7716538390   -1.6194736456    0.5763600968
      4  C        -1.8913386158    0.6750495382    0.2478488062
      5  O        -2.8363232824    1.3745055460    0.6877803435
      6  C        -0.6704794914    0.9729758873   -0.3327986316
      7  O        -0.2363194517    2.2634396113   -0.6514942925
      8  C         0.1099458703   -0.2417372711   -0.7005924472
      9  C         1.4172764970   -0.4879425651    0.0781112670
     10  C         2.3654184239    0.7102773988    0.1087081491
     11  O         3.5409600244    0.4357424788    0.8932219663
     12  O         2.0888136882   -1.6093462117   -0.5134941067
     13  H         1.1156615931   -0.7168831789    1.1087087770
     14  H         1.8480522764    1.5926994755    0.4940345250
     15  H         2.7322588936    0.9148582858   -0.9007719062
     16  H         3.2844928562    0.4759895113    1.8192392640
     17  H         2.6644333203   -1.9979000877    0.1486899577
     18  H         0.3538378180   -0.2978131026   -1.7781706553
     19  H         0.4257303102    2.2015472591   -1.3463352440
   Point Group: c1    Number of degrees of freedom:    51


   Energy is   -684.424662686

 Hessian Updated using BFGS Update

 51 Hessian modes will be used to form the next step
  Hessian Eigenvalues:
     0.002800    0.004085    0.008023    0.013255    0.015310    0.017548
     0.018094    0.020579    0.022132    0.027177    0.043025    0.046887
     0.050998    0.052517    0.058687    0.063516    0.075092    0.087975
     0.116244    0.138438    0.157427    0.159958    0.164536    0.166511
     0.170673    0.206238    0.213884    0.217688    0.243748    0.251091
     0.256245    0.260809    0.283292    0.287241    0.291464    0.319321
     0.324382    0.326574    0.329950    0.377632    0.428313    0.448188
     0.451044    0.489421    0.500981    0.533867    0.543938    0.549673
     0.583088    0.647243    0.950428

 Minimum Search - Taking Simple RFO Step
 Searching for Lamda that Minimizes Along All modes
 Value Taken    Lamda =  -0.00301390
 Calculated Step too Large.  Step scaled by  0.449637
 Step Taken.  Stepsize is  0.300000

                             Maximum     Tolerance    Cnvgd?
         Gradient           0.002799      0.000300      NO
         Displacement       0.114533      0.001200      NO
         Energy change     -0.001441      0.000001      NO


 New Cartesian Coordinates Obtained by Inverse Iteration

 Displacement from previous Coordinates is:  0.506076
 ----------------------------------------------------------------
             Standard Nuclear Orientation (Angstroms)
    I     Atom           X                Y                Z
 ----------------------------------------------------------------
    1      O      -0.7758488753    -1.3425576248    -0.3840390011
    2      C      -1.9202084485    -0.8297442645     0.2412639287
    3      O      -2.7698518924    -1.5895409046     0.6281225007
    4      C      -1.8728755585     0.6988756067     0.2578266477
    5      O      -2.8045226681     1.4066876828     0.7082175124
    6      C      -0.6564539558     0.9708520988    -0.3439747430
    7      O      -0.1983722605     2.2520534062    -0.6887886333
    8      C       0.1068797999    -0.2505492165    -0.7055320484
    9      C       1.4194709960    -0.4976300112     0.0655412845
   10      C       2.3487626732     0.7107787559     0.1414869246
   11      O       3.5105726131     0.4232712368     0.9477342447
   12      O       2.1057470456    -1.5922447332    -0.5608136718
   13      H       1.1202123533    -0.7670882039     1.0874085022
   14      H       1.8136829275     1.5792856807     0.5312996685
   15      H       2.7407815482     0.9401557866    -0.8533568002
   16      H       3.2304755820     0.4405259166     1.8683160023
   17      H       2.7440460192    -1.9383771299     0.0684388906
   18      H       0.3473687773    -0.3230054625    -1.7834652569
   19      H       0.3638069031     2.1696180235    -1.4663009907
 ----------------------------------------------------------------
 Molecular Point Group                 C1    NOp =  1
 Largest Abelian Subgroup              C1    NOp =  1
 Nuclear Repulsion Energy =   732.9589621706 hartrees
 There are       46 alpha and       46 beta electrons
 Applying Cartesian multipole field
    Component          Value
    ---------          -----
     (2,0,0)        1.00000E-11
     (0,2,0)        2.00000E-11
     (0,0,2)       -3.00000E-11
 Nucleus-field energy     =     0.0000000199 hartrees
 Requested basis set is 6-311++G(d,p)
 There are 107 shells and 313 basis functions
 A cutoff of  1.0D-11 yielded   4969 shell pairs
 There are     42734 function pairs (     45875 Cartesian)
 Smallest overlap matrix eigenvalue = 3.85E-06
 Guess MOs from SCF MO coefficient file
 Reading MOs from coefficient file
 Reading MOs from coefficient file
 A restricted hybrid HF-DFT SCF calculation will be
 performed using Pulay DIIS extrapolation
 Exchange:     0.2000 Hartree-Fock + 0.0800 Slater + 0.7200 B88
 Correlation:  0.1900 VWN1RPA + 0.8100 LYP
 Using SG-1 standard quadrature grid
 SCF converges when DIIS error is below 1.0E-08
 Geometry optimization detected.  Setting ReadMinima to 0
 Setting SaveMinima to 0
 ---------------------------------------
  Cycle       Energy         DIIS Error
 ---------------------------------------
    1    -684.4153137521      9.74E-04
    2    -684.4256636741      1.49E-04
    3    -684.4255388395      1.95E-04
    4    -684.4258429227      6.91E-05
    5    -684.4258781202      3.48E-05
    6    -684.4258904366      5.62E-06
    7    -684.4258908910      2.60E-06
    8    -684.4258909196      6.39E-07
    9    -684.4258909550      3.44E-07
   10    -684.4258909504      9.70E-08
   11    -684.4258909478      3.72E-08
   12    -684.4258909495      1.07E-08
   13    -684.4258909493      3.82E-09 Convergence criterion met
 ---------------------------------------
 SCF time:  CPU 360.76 s  wall 363.56 s
 SCF   energy in the final basis set = -684.4258909493
 Total energy in the final basis set = -684.4258909493

 --------------------------------------------------------------

                    Orbital Energies (a.u.)
 --------------------------------------------------------------

 Alpha MOs
 -- Occupied --
-19.043 -19.023 -19.018 -19.017 -18.960 -18.891 -10.138 -10.121
-10.120 -10.114 -10.062 -10.057  -0.954  -0.943  -0.918  -0.914
 -0.876  -0.814  -0.669  -0.611  -0.576  -0.505  -0.458  -0.439
 -0.421  -0.402  -0.369  -0.356  -0.349  -0.321  -0.311  -0.293
 -0.281  -0.275  -0.260  -0.246  -0.238  -0.226  -0.215  -0.204
 -0.181  -0.172  -0.154  -0.141  -0.062  -0.028
 -- Virtual --
  0.067   0.082   0.098   0.113   0.122   0.132   0.133   0.140
  0.159   0.166   0.169   0.184   0.186   0.191   0.201   0.205
  0.209   0.212   0.216   0.226   0.228   0.233   0.236   0.240
  0.252   0.257   0.263   0.267   0.271   0.276   0.279   0.287
  0.293   0.298   0.306   0.312   0.327   0.334   0.338   0.345
  0.346   0.357   0.367   0.373   0.380   0.395   0.402   0.409
  0.409   0.415   0.418   0.424   0.428   0.436   0.438   0.444
  0.451   0.453   0.456   0.467   0.474   0.478   0.482   0.489
  0.495   0.509   0.513   0.527   0.533   0.542   0.552   0.561
  0.582   0.595   0.622   0.627   0.645   0.650   0.665   0.681
  0.685   0.690   0.737   0.740   0.747   0.768   0.793   0.807
  0.817   0.834   0.842   0.850   0.860   0.876   0.888   0.909
  0.924   0.939   0.985   1.010   1.032   1.050   1.073   1.096
  1.104   1.128   1.167   1.188   1.203   1.213   1.240   1.248
  1.259   1.273   1.283   1.290   1.306   1.324   1.327   1.335
  1.356   1.367   1.380   1.393   1.407   1.410   1.422   1.430
  1.463   1.472   1.489   1.503   1.515   1.559   1.580   1.605
  1.611   1.637   1.673   1.678   1.687   1.726   1.728   1.757
  1.769   1.777   1.784   1.801   1.816   1.844   1.867   1.882
  1.911   1.926   1.953   1.957   1.970   1.986   2.003   2.052
  2.059   2.087   2.110   2.127   2.155   2.191   2.200   2.222
  2.258   2.270   2.281   2.296   2.316   2.343   2.382   2.452
  2.468   2.584   2.601   2.649   2.673   2.700   2.743   2.758
  2.780   2.825   2.835   2.863   2.908   2.938   2.956   2.994
  3.005   3.014   3.037   3.062   3.072   3.107   3.115   3.152
  3.181   3.205   3.212   3.231   3.239   3.252   3.272   3.293
  3.296   3.318   3.326   3.340   3.380   3.398   3.446   3.504
  3.556   3.578   3.605   3.623   3.706   3.754   3.828   3.877
  3.945   3.975   3.992   3.998   4.022   4.087   4.170   4.213
  4.241   4.263   4.358   4.396   4.498   5.168   5.198   5.205
  5.212   5.235   5.301   5.322   5.413   5.469   5.505   5.522
  5.556   5.706   5.724   5.787   5.840   5.985   6.027  23.817
 23.899  23.943  23.968  24.004  24.272  50.001  50.040  50.056
 50.080  50.180  50.274
 --------------------------------------------------------------

          Ground-State Mulliken Net Atomic Charges

     Atom                 Charge (a.u.)
  ----------------------------------------
      1 O                    -0.148286
      2 C                    -0.033177
      3 O                    -0.364188
      4 C                     0.278916
      5 O                    -0.529556
      6 C                    -0.531963
      7 O                    -0.276431
      8 C                     0.288342
      9 C                    -0.139806
     10 C                    -0.491950
     11 O                    -0.300593
     12 O                    -0.227241
     13 H                     0.185655
     14 H                     0.200608
     15 H                     0.190504
     16 H                     0.242024
     17 H                     0.253614
     18 H                     0.171031
     19 H                     0.232496
  ----------------------------------------
  Sum of atomic charges =    -1.000000

 -----------------------------------------------------------------
                    Cartesian Multipole Moments
 -----------------------------------------------------------------
    Charge (ESU x 10^10)
                -4.8032
    Dipole Moment (Debye)
         X       9.8964      Y      -0.6359      Z      -1.2825
       Tot       9.9994
    Quadrupole Moments (Debye-Ang)
        XX    -117.4516     XY       4.1701     YY     -92.9989
        XZ      11.9329     YZ      -5.7839     ZZ     -69.0366
    Octopole Moments (Debye-Ang^2)
       XXX      57.3530    XXY     -22.7728    XYY      44.9867
       YYY     -22.5185    XXZ     -24.4113    XYZ      -6.5961
       YYZ      -4.0950    XZZ      19.8990    YZZ       2.6352
       ZZZ      -1.2010
    Hexadecapole Moments (Debye-Ang^3)
      XXXX   -2415.9569   XXXY     -15.0787   XXYY    -514.1106
      XYYY       5.9935   YYYY    -811.8989   XXXZ     103.1939
      XXYZ     -24.6920   XYYZ      33.3377   YYYZ     -13.4402
      XXZZ    -346.4011   XYZZ      20.2216   YYZZ    -160.6123
      XZZZ      58.9842   YZZZ      -7.4977   ZZZZ    -218.7946
 -----------------------------------------------------------------
 Calculating analytic gradient of the SCF energy
 Gradient of SCF Energy
            1           2           3           4           5           6
    1   0.0027042  -0.0034356   0.0007694  -0.0043984   0.0013571   0.0053439
    2  -0.0027495   0.0003913  -0.0000378   0.0034885  -0.0015751  -0.0050422
    3  -0.0011981   0.0012473  -0.0003400   0.0032294  -0.0004878  -0.0003383
            7           8           9          10          11          12
    1  -0.0026993  -0.0020088  -0.0009596  -0.0000268   0.0001908   0.0025036
    2   0.0034267   0.0028908  -0.0008730   0.0001949   0.0004952   0.0012854
    3  -0.0032052  -0.0004883   0.0005396  -0.0004484  -0.0001082  -0.0004997
           13          14          15          16          17          18
    1   0.0003310  -0.0002631   0.0000251   0.0000341  -0.0018555   0.0003317
    2   0.0010409  -0.0003799  -0.0003844  -0.0000754  -0.0017921   0.0002021
    3  -0.0001465   0.0003723  -0.0000993  -0.0001397   0.0002406  -0.0000640
           19
    1   0.0020560
    2  -0.0005065
    3   0.0019341
 Max gradient component =       5.344E-03
 RMS gradient           =       1.876E-03
 Gradient time:  CPU 133.01 s  wall 133.51 s
 Geometry Optimization Parameters
   NAtoms,    NIC,     NZ,  NCons,   NDum,   NFix, NCnnct, MaxDiis
       19     133       0       0       0       0       0       0

 Cartesian Hessian Update
 Hessian Updated using BFGS Update


** GEOMETRY OPTIMIZATION IN DELOCALIZED INTERNAL COORDINATES **
   Searching for a Minimum

   Optimization Cycle:   6

                       Coordinates (Angstroms)
     ATOM                X               Y               Z
      1  O        -0.7758488753   -1.3425576248   -0.3840390011
      2  C        -1.9202084485   -0.8297442645    0.2412639287
      3  O        -2.7698518924   -1.5895409046    0.6281225007
      4  C        -1.8728755585    0.6988756067    0.2578266477
      5  O        -2.8045226681    1.4066876828    0.7082175124
      6  C        -0.6564539558    0.9708520988   -0.3439747430
      7  O        -0.1983722605    2.2520534062   -0.6887886333
      8  C         0.1068797999   -0.2505492165   -0.7055320484
      9  C         1.4194709960   -0.4976300112    0.0655412845
     10  C         2.3487626732    0.7107787559    0.1414869246
     11  O         3.5105726131    0.4232712368    0.9477342447
     12  O         2.1057470456   -1.5922447332   -0.5608136718
     13  H         1.1202123533   -0.7670882039    1.0874085022
     14  H         1.8136829275    1.5792856807    0.5312996685
     15  H         2.7407815482    0.9401557866   -0.8533568002
     16  H         3.2304755820    0.4405259166    1.8683160023
     17  H         2.7440460192   -1.9383771299    0.0684388906
     18  H         0.3473687773   -0.3230054625   -1.7834652569
     19  H         0.3638069031    2.1696180235   -1.4663009907
   Point Group: c1    Number of degrees of freedom:    51


   Energy is   -684.425890949

 Hessian Updated using BFGS Update

 51 Hessian modes will be used to form the next step
  Hessian Eigenvalues:
     0.002215    0.003891    0.006848    0.013489    0.015313    0.017300
     0.018511    0.020597    0.022135    0.027467    0.043051    0.046821
     0.050990    0.052525    0.058850    0.063542    0.075433    0.088461
     0.116210    0.138816    0.158792    0.160043    0.165819    0.166587
     0.171418    0.206770    0.216552    0.217594    0.246946    0.251864
     0.254537    0.260803    0.283951    0.288581    0.307757    0.319221
     0.324441    0.327599    0.330090    0.388402    0.440526    0.448793
     0.451104    0.489494    0.499689    0.535228    0.543531    0.550017
     0.602849    0.655245    0.952730

 Minimum Search - Taking Simple RFO Step
 Searching for Lamda that Minimizes Along All modes
 Value Taken    Lamda =  -0.00306157
 Calculated Step too Large.  Step scaled by  0.407203
 Step Taken.  Stepsize is  0.300000

                             Maximum     Tolerance    Cnvgd?
         Gradient           0.003803      0.000300      NO
         Displacement       0.132997      0.001200      NO
         Energy change     -0.001228      0.000001      NO


 New Cartesian Coordinates Obtained by Inverse Iteration

 Displacement from previous Coordinates is:  0.403946
 ----------------------------------------------------------------
             Standard Nuclear Orientation (Angstroms)
    I     Atom           X                Y                Z
 ----------------------------------------------------------------
    1      O      -0.7868310326    -1.3452056569    -0.3761890067
    2      C      -1.9206079417    -0.8180197816     0.2591699754
    3      O      -2.7735616557    -1.5649683376     0.6601940472
    4      C      -1.8610122780     0.7175195190     0.2603715787
    5      O      -2.7837870366     1.4320525461     0.7158949935
    6      C      -0.6466787634     0.9689980915    -0.3521269846
    7      O      -0.1603874907     2.2411004352    -0.7070850414
    8      C       0.1042967416    -0.2592943180    -0.7069691888
    9      C       1.4203082805    -0.5057959511     0.0597636456
   10      C       2.3391175827     0.7066133546     0.1650559373
   11      O       3.4912019969     0.4028408893     0.9848819425
   12      O       2.1167550260    -1.5837339648    -0.5854648331
   13      H       1.1234444513    -0.8006705064     1.0758957532
   14      H       1.7967442189     1.5687919450     0.5566323968
   15      H       2.7486952739     0.9514511644    -0.8188717958
   16      H       3.1964160168     0.4064203272     1.9016253394
   17      H       2.8184413089    -1.8684842245     0.0080873039
   18      H       0.3434099847    -0.3461542076    -1.7845211171
   19      H       0.2877088957     2.1579053195    -1.5569599843
 ----------------------------------------------------------------
 Molecular Point Group                 C1    NOp =  1
 Largest Abelian Subgroup              C1    NOp =  1
 Nuclear Repulsion Energy =   732.8717136745 hartrees
 There are       46 alpha and       46 beta electrons
 Applying Cartesian multipole field
    Component          Value
    ---------          -----
     (2,0,0)        1.00000E-11
     (0,2,0)        2.00000E-11
     (0,0,2)       -3.00000E-11
 Nucleus-field energy     =     0.0000000196 hartrees
 Requested basis set is 6-311++G(d,p)
 There are 107 shells and 313 basis functions
 A cutoff of  1.0D-11 yielded   4967 shell pairs
 There are     42733 function pairs (     45874 Cartesian)
 Smallest overlap matrix eigenvalue = 3.97E-06
 Guess MOs from SCF MO coefficient file
 Reading MOs from coefficient file
 Reading MOs from coefficient file
 A restricted hybrid HF-DFT SCF calculation will be
 performed using Pulay DIIS extrapolation
 Exchange:     0.2000 Hartree-Fock + 0.0800 Slater + 0.7200 B88
 Correlation:  0.1900 VWN1RPA + 0.8100 LYP
 Using SG-1 standard quadrature grid
 SCF converges when DIIS error is below 1.0E-08
 Geometry optimization detected.  Setting ReadMinima to 0
 Setting SaveMinima to 0
 ---------------------------------------
  Cycle       Energy         DIIS Error
 ---------------------------------------
    1    -684.4178264755      8.05E-04
    2    -684.4268071878      1.45E-04
    3    -684.4266916898      1.83E-04
    4    -684.4269602511      7.03E-05
    5    -684.4269993895      3.34E-05
    6    -684.4270101180      5.39E-06
    7    -684.4270103828      2.86E-06
    8    -684.4270104482      6.62E-07
    9    -684.4270105084      3.07E-07
   10    -684.4270105025      8.61E-08
   11    -684.4270105000      3.06E-08
   12    -684.4270104994      9.16E-09 Convergence criterion met
 ---------------------------------------
 SCF time:  CPU 341.19 s  wall 343.81 s
 SCF   energy in the final basis set = -684.4270104994
 Total energy in the final basis set = -684.4270104994

 --------------------------------------------------------------

                    Orbital Energies (a.u.)
 --------------------------------------------------------------

 Alpha MOs
 -- Occupied --
-19.042 -19.022 -19.017 -19.017 -18.961 -18.893 -10.139 -10.119
-10.119 -10.113 -10.064 -10.056  -0.953  -0.942  -0.917  -0.912
 -0.877  -0.816  -0.667  -0.610  -0.575  -0.503  -0.455  -0.436
 -0.420  -0.402  -0.369  -0.355  -0.348  -0.321  -0.309  -0.293
 -0.281  -0.274  -0.260  -0.246  -0.239  -0.227  -0.213  -0.200
 -0.181  -0.172  -0.154  -0.142  -0.063  -0.031
 -- Virtual --
  0.069   0.082   0.099   0.113   0.123   0.132   0.133   0.140
  0.159   0.167   0.168   0.184   0.187   0.191   0.202   0.206
  0.209   0.213   0.217   0.226   0.228   0.232   0.236   0.240
  0.252   0.258   0.263   0.266   0.270   0.275   0.279   0.287
  0.293   0.298   0.306   0.312   0.326   0.335   0.337   0.346
  0.349   0.357   0.368   0.372   0.385   0.396   0.400   0.408
  0.410   0.417   0.417   0.423   0.429   0.436   0.438   0.444
  0.448   0.453   0.455   0.468   0.474   0.481   0.482   0.490
  0.495   0.508   0.512   0.524   0.528   0.542   0.551   0.561
  0.581   0.596   0.622   0.628   0.647   0.652   0.663   0.683
  0.685   0.694   0.734   0.742   0.754   0.776   0.792   0.808
  0.817   0.834   0.843   0.852   0.861   0.875   0.887   0.921
  0.925   0.936   0.987   1.012   1.028   1.049   1.071   1.098
  1.104   1.125   1.172   1.187   1.201   1.215   1.239   1.252
  1.259   1.273   1.282   1.291   1.306   1.325   1.329   1.336
  1.355   1.367   1.383   1.393   1.407   1.411   1.422   1.432
  1.460   1.471   1.492   1.509   1.521   1.560   1.579   1.600
  1.622   1.636   1.674   1.677   1.692   1.722   1.725   1.751
  1.770   1.781   1.792   1.799   1.817   1.845   1.864   1.883
  1.908   1.922   1.950   1.955   1.971   1.984   2.012   2.051
  2.061   2.090   2.108   2.125   2.155   2.189   2.201   2.221
  2.257   2.267   2.280   2.300   2.314   2.342   2.386   2.449
  2.473   2.585   2.602   2.649   2.679   2.697   2.747   2.759
  2.771   2.828   2.835   2.873   2.911   2.929   2.953   2.994
  3.001   3.022   3.035   3.059   3.066   3.104   3.114   3.147
  3.179   3.205   3.221   3.229   3.240   3.251   3.265   3.283
  3.295   3.314   3.334   3.343   3.385   3.397   3.452   3.504
  3.552   3.577   3.598   3.622   3.707   3.750   3.828   3.877
  3.944   3.973   3.985   3.999   4.014   4.089   4.174   4.212
  4.240   4.261   4.354   4.396   4.498   5.169   5.197   5.209
  5.218   5.236   5.299   5.321   5.412   5.467   5.503   5.526
  5.552   5.702   5.719   5.785   5.833   5.983   6.024  23.814
 23.900  23.946  23.968  24.002  24.277  50.001  50.040  50.057
 50.079  50.179  50.273
 --------------------------------------------------------------

          Ground-State Mulliken Net Atomic Charges

     Atom                 Charge (a.u.)
  ----------------------------------------
      1 O                    -0.143281
      2 C                    -0.036268
      3 O                    -0.362655
      4 C                     0.301658
      5 O                    -0.526437
      6 C                    -0.538205
      7 O                    -0.283787
      8 C                     0.248985
      9 C                    -0.097520
     10 C                    -0.526194
     11 O                    -0.301610
     12 O                    -0.229758
     13 H                     0.187976
     14 H                     0.212796
     15 H                     0.196505
     16 H                     0.241664
     17 H                     0.252942
     18 H                     0.170281
     19 H                     0.232906
  ----------------------------------------
  Sum of atomic charges =    -1.000000

 -----------------------------------------------------------------
                    Cartesian Multipole Moments
 -----------------------------------------------------------------
    Charge (ESU x 10^10)
                -4.8032
    Dipole Moment (Debye)
         X       9.6314      Y      -0.6421      Z      -1.4733
       Tot       9.7645
    Quadrupole Moments (Debye-Ang)
        XX    -116.6215     XY       4.0266     YY     -93.4519
        XZ      11.8874     YZ      -5.8626     ZZ     -68.8474
    Octopole Moments (Debye-Ang^2)
       XXX      57.0253    XXY     -23.6338    XYY      42.6657
       YYY     -22.5148    XXZ     -26.4550    XYZ      -5.9595
       YYZ      -5.4147    XZZ      18.9858    YZZ       3.4477
       ZZZ      -2.9591
    Hexadecapole Moments (Debye-Ang^3)
      XXXX   -2386.7993   XXXY     -13.8605   XXYY    -512.7909
      XYYY      12.1498   YYYY    -812.2943   XXXZ      98.0749
      XXYZ     -23.9076   XYYZ      34.1711   YYYZ     -13.3639
      XXZZ    -349.6979   XYZZ      20.2472   YYZZ    -159.9797
      XZZZ      60.8736   YZZZ     -10.0937   ZZZZ    -223.4488
 -----------------------------------------------------------------
 Calculating analytic gradient of the SCF energy
 Gradient of SCF Energy
            1           2           3           4           5           6
    1   0.0030441  -0.0046089   0.0011550  -0.0037084   0.0008667   0.0046217
    2  -0.0041145  -0.0011973   0.0004943   0.0057244  -0.0015371  -0.0081486
    3  -0.0020669   0.0023870  -0.0005933   0.0024299  -0.0000537   0.0004301
            7           8           9          10          11          12
    1  -0.0020376  -0.0027231   0.0001105  -0.0011808   0.0008198   0.0018072
    2   0.0054532   0.0048003   0.0000304   0.0005804   0.0000941   0.0010447
    3  -0.0029027  -0.0001653   0.0006170  -0.0000721  -0.0002429  -0.0013846
           13          14          15          16          17          18
    1   0.0003691  -0.0003644   0.0003293  -0.0001930  -0.0012840   0.0006732
    2   0.0006898  -0.0002726  -0.0004943  -0.0000170  -0.0017474  -0.0002543
    3  -0.0001241   0.0000119  -0.0001782   0.0003264   0.0006436  -0.0002136
           19
    1   0.0023037
    2  -0.0011286
    3   0.0011514
 Max gradient component =       8.149E-03
 RMS gradient           =       2.299E-03
 Gradient time:  CPU 134.12 s  wall 134.51 s
 Geometry Optimization Parameters
   NAtoms,    NIC,     NZ,  NCons,   NDum,   NFix, NCnnct, MaxDiis
       19     133       0       0       0       0       0       0

 Cartesian Hessian Update
 Hessian Updated using BFGS Update


** GEOMETRY OPTIMIZATION IN DELOCALIZED INTERNAL COORDINATES **
   Searching for a Minimum

   Optimization Cycle:   7

                       Coordinates (Angstroms)
     ATOM                X               Y               Z
      1  O        -0.7868310326   -1.3452056569   -0.3761890067
      2  C        -1.9206079417   -0.8180197816    0.2591699754
      3  O        -2.7735616557   -1.5649683376    0.6601940472
      4  C        -1.8610122780    0.7175195190    0.2603715787
      5  O        -2.7837870366    1.4320525461    0.7158949935
      6  C        -0.6466787634    0.9689980915   -0.3521269846
      7  O        -0.1603874907    2.2411004352   -0.7070850414
      8  C         0.1042967416   -0.2592943180   -0.7069691888
      9  C         1.4203082805   -0.5057959511    0.0597636456
     10  C         2.3391175827    0.7066133546    0.1650559373
     11  O         3.4912019969    0.4028408893    0.9848819425
     12  O         2.1167550260   -1.5837339648   -0.5854648331
     13  H         1.1234444513   -0.8006705064    1.0758957532
     14  H         1.7967442189    1.5687919450    0.5566323968
     15  H         2.7486952739    0.9514511644   -0.8188717958
     16  H         3.1964160168    0.4064203272    1.9016253394
     17  H         2.8184413089   -1.8684842245    0.0080873039
     18  H         0.3434099847   -0.3461542076   -1.7845211171
     19  H         0.2877088957    2.1579053195   -1.5569599843
   Point Group: c1    Number of degrees of freedom:    51


   Energy is   -684.427010499

 Hessian Updated using BFGS Update

 51 Hessian modes will be used to form the next step
  Hessian Eigenvalues:
     0.002169    0.003951    0.006748    0.013520    0.015315    0.017158
     0.018508    0.020665    0.022293    0.027478    0.043049    0.046823
     0.051001    0.052650    0.058892    0.063664    0.075403    0.088734
     0.116127    0.138809    0.159836    0.160275    0.164970    0.169736
     0.171504    0.206847    0.216737    0.220006    0.248057    0.251902
     0.254106    0.261562    0.284006    0.288620    0.310100    0.319228
     0.324534    0.327959    0.330526    0.391138    0.445324    0.450061
     0.451090    0.489631    0.497589    0.534505    0.537153    0.547007
     0.619333    0.653632    0.954798

 Minimum Search - Taking Simple RFO Step
 Searching for Lamda that Minimizes Along All modes
 Value Taken    Lamda =  -0.00278481
 Calculated Step too Large.  Step scaled by  0.418352
 Step Taken.  Stepsize is  0.300000

                             Maximum     Tolerance    Cnvgd?
         Gradient           0.004180      0.000300      NO
         Displacement       0.143311      0.001200      NO
         Energy change     -0.001120      0.000001      NO


 New Cartesian Coordinates Obtained by Inverse Iteration

 Displacement from previous Coordinates is:  0.358572
 ----------------------------------------------------------------
             Standard Nuclear Orientation (Angstroms)
    I     Atom           X                Y                Z
 ----------------------------------------------------------------
    1      O      -0.7956343275    -1.3475956195    -0.3663952837
    2      C      -1.9223773489    -0.8077345713     0.2692035293
    3      O      -2.7785268714    -1.5426047936     0.6837765451
    4      C      -1.8513578554     0.7322877549     0.2561159986
    5      O      -2.7683271005     1.4539563336     0.7113648765
    6      C      -0.6381581013     0.9671874441    -0.3617202044
    7      O      -0.1254739773     2.2299062813    -0.7201955864
    8      C       0.1040652750    -0.2695044311    -0.7065059477
    9      C       1.4208599537    -0.5143077669     0.0596554063
   10      C       2.3332825159     0.6998780065     0.1848454455
   11      O       3.4813812619     0.3796448730     1.0085769120
   12      O       2.1261858647    -1.5808237148    -0.5949349931
   13      H       1.1248643143    -0.8259124350     1.0718213547
   14      H       1.7889470155     1.5571968951     0.5824034203
   15      H       2.7512786442     0.9591956914    -0.7915542765
   16      H       3.1801716648     0.3703841931     1.9235702606
   17      H       2.8828863797    -1.7983892991    -0.0395456125
   18      H       0.3425934229    -0.3708078369    -1.7829054145
   19      H       0.1970128490     2.1694096386    -1.6281914685
 ----------------------------------------------------------------
 Molecular Point Group                 C1    NOp =  1
 Largest Abelian Subgroup              C1    NOp =  1
 Nuclear Repulsion Energy =   732.8400169556 hartrees
 There are       46 alpha and       46 beta electrons
 Applying Cartesian multipole field
    Component          Value
    ---------          -----
     (2,0,0)        1.00000E-11
     (0,2,0)        2.00000E-11
     (0,0,2)       -3.00000E-11
 Nucleus-field energy     =     0.0000000194 hartrees
 Requested basis set is 6-311++G(d,p)
 There are 107 shells and 313 basis functions
 A cutoff of  1.0D-11 yielded   4964 shell pairs
 There are     42725 function pairs (     45867 Cartesian)
 Smallest overlap matrix eigenvalue = 4.11E-06
 Guess MOs from SCF MO coefficient file
 Reading MOs from coefficient file
 Reading MOs from coefficient file
 A restricted hybrid HF-DFT SCF calculation will be
 performed using Pulay DIIS extrapolation
 Exchange:     0.2000 Hartree-Fock + 0.0800 Slater + 0.7200 B88
 Correlation:  0.1900 VWN1RPA + 0.8100 LYP
 Using SG-1 standard quadrature grid
 SCF converges when DIIS error is below 1.0E-08
 Geometry optimization detected.  Setting ReadMinima to 0
 Setting SaveMinima to 0
 ---------------------------------------
  Cycle       Energy         DIIS Error
 ---------------------------------------
    1    -684.4214402359      7.42E-04
    2    -684.4279466157      1.42E-04
    3    -684.4278970677      1.60E-04
    4    -684.4280902322      6.63E-05
    5    -684.4281255797      2.88E-05
    6    -684.4281331885      6.10E-06
    7    -684.4281336074      3.18E-06
    8    -684.4281337228      6.47E-07
    9    -684.4281337636      2.68E-07
   10    -684.4281337635      8.70E-08
   11    -684.4281337634      2.86E-08
   12    -684.4281337612      8.94E-09 Convergence criterion met
 ---------------------------------------
 SCF time:  CPU 340.70 s  wall 342.76 s
 SCF   energy in the final basis set = -684.4281337612
 Total energy in the final basis set = -684.4281337612

 --------------------------------------------------------------

                    Orbital Energies (a.u.)
 --------------------------------------------------------------

 Alpha MOs
 -- Occupied --
-19.042 -19.021 -19.017 -19.015 -18.962 -18.894 -10.140 -10.118
-10.117 -10.112 -10.065 -10.055  -0.953  -0.941  -0.916  -0.910
 -0.877  -0.817  -0.666  -0.610  -0.575  -0.502  -0.454  -0.433
 -0.419  -0.401  -0.369  -0.355  -0.348  -0.321  -0.308  -0.294
 -0.280  -0.274  -0.259  -0.246  -0.241  -0.228  -0.211  -0.196
 -0.181  -0.172  -0.155  -0.143  -0.063  -0.033
 -- Virtual --
  0.070   0.083   0.100   0.112   0.124   0.131   0.133   0.141
  0.160   0.168   0.169   0.184   0.187   0.192   0.202   0.207
  0.209   0.214   0.218   0.227   0.228   0.231   0.237   0.241
  0.251   0.258   0.263   0.265   0.270   0.275   0.279   0.286
  0.293   0.298   0.307   0.311   0.326   0.335   0.336   0.347
  0.351   0.358   0.369   0.372   0.389   0.396   0.399   0.407
  0.411   0.417   0.418   0.422   0.430   0.435   0.439   0.444
  0.446   0.454   0.455   0.469   0.474   0.481   0.486   0.489
  0.496   0.509   0.513   0.516   0.527   0.542   0.550   0.561
  0.580   0.597   0.621   0.627   0.649   0.654   0.663   0.682
  0.685   0.699   0.732   0.742   0.760   0.784   0.790   0.810
  0.816   0.831   0.842   0.852   0.863   0.875   0.887   0.923
  0.929   0.938   0.989   1.014   1.024   1.048   1.070   1.099
  1.104   1.120   1.176   1.185   1.199   1.217   1.238   1.254
  1.259   1.273   1.282   1.291   1.305   1.324   1.330   1.338
  1.353   1.368   1.384   1.394   1.405   1.410   1.418   1.433
  1.457   1.471   1.495   1.510   1.543   1.562   1.581   1.595
  1.627   1.632   1.669   1.680   1.695   1.717   1.724   1.748
  1.770   1.784   1.795   1.804   1.817   1.847   1.862   1.886
  1.908   1.919   1.948   1.953   1.971   1.986   2.021   2.052
  2.064   2.092   2.105   2.122   2.156   2.187   2.204   2.222
  2.254   2.260   2.280   2.301   2.313   2.343   2.390   2.446
  2.476   2.587   2.604   2.648   2.685   2.692   2.749   2.756
  2.776   2.827   2.837   2.880   2.912   2.924   2.950   2.994
  3.001   3.023   3.034   3.057   3.064   3.100   3.112   3.142
  3.178   3.203   3.222   3.227   3.245   3.254   3.262   3.277
  3.299   3.314   3.338   3.351   3.391   3.397   3.457   3.503
  3.546   3.577   3.590   3.621   3.708   3.748   3.828   3.879
  3.945   3.973   3.983   3.997   4.009   4.091   4.177   4.212
  4.239   4.260   4.351   4.396   4.499   5.168   5.193   5.209
  5.232   5.236   5.298   5.320   5.411   5.466   5.501   5.530
  5.549   5.699   5.716   5.784   5.830   5.983   6.023  23.813
 23.902  23.949  23.968  24.000  24.283  50.000  50.041  50.059
 50.078  50.179  50.272
 --------------------------------------------------------------

          Ground-State Mulliken Net Atomic Charges

     Atom                 Charge (a.u.)
  ----------------------------------------
      1 O                    -0.137285
      2 C                    -0.033965
      3 O                    -0.361802
      4 C                     0.324514
      5 O                    -0.524671
      6 C                    -0.537007
      7 O                    -0.293765
      8 C                     0.197147
      9 C                    -0.055723
     10 C                    -0.558837
     11 O                    -0.301374
     12 O                    -0.230922
     13 H                     0.190574
     14 H                     0.222231
     15 H                     0.201541
     16 H                     0.241608
     17 H                     0.251764
     18 H                     0.170774
     19 H                     0.235198
  ----------------------------------------
  Sum of atomic charges =    -1.000000

 -----------------------------------------------------------------
                    Cartesian Multipole Moments
 -----------------------------------------------------------------
    Charge (ESU x 10^10)
                -4.8032
    Dipole Moment (Debye)
         X       9.3986      Y      -0.5922      Z      -1.6279
       Tot       9.5569
    Quadrupole Moments (Debye-Ang)
        XX    -115.9761     XY       3.9651     YY     -93.7846
        XZ      11.9081     YZ      -5.9333     ZZ     -68.5503
    Octopole Moments (Debye-Ang^2)
       XXX      57.3318    XXY     -23.9516    XYY      40.2432
       YYY     -21.5135    XXZ     -27.7273    XYZ      -5.1827
       YYZ      -6.7341    XZZ      18.0517    YZZ       4.2855
       ZZZ      -4.3537
    Hexadecapole Moments (Debye-Ang^3)
      XXXX   -2366.6255   XXXY     -10.8460   XXYY    -513.4780
      XYYY      18.6704   YYYY    -811.7381   XXXZ      92.8494
      XXYZ     -22.3995   XYYZ      34.8516   YYYZ     -13.6658
      XXZZ    -351.4216   XYZZ      19.6652   YYZZ    -158.3380
      XZZZ      61.3845   YZZZ     -11.9042   ZZZZ    -225.0847
 -----------------------------------------------------------------
 Calculating analytic gradient of the SCF energy
 Gradient of SCF Energy
            1           2           3           4           5           6
    1   0.0031672  -0.0053441   0.0014000  -0.0020854   0.0002725   0.0028141
    2  -0.0044983  -0.0022564   0.0008153   0.0066659  -0.0012313  -0.0091843
    3  -0.0024477   0.0025130  -0.0004976   0.0015432   0.0003513   0.0011805
            7           8           9          10          11          12
    1  -0.0014971  -0.0027849   0.0008843  -0.0019227   0.0012067   0.0009320
    2   0.0062028   0.0051071   0.0006739   0.0007756  -0.0002562   0.0009135
    3  -0.0021782   0.0001799   0.0005941   0.0001311  -0.0001904  -0.0021176
           13          14          15          16          17          18
    1   0.0004064  -0.0004018   0.0005193  -0.0003214  -0.0006957   0.0008294
    2   0.0003142  -0.0001655  -0.0005002   0.0000487  -0.0015270  -0.0005730
    3  -0.0000366  -0.0003217  -0.0002238   0.0006058   0.0010682  -0.0004005
           19
    1   0.0026212
    2  -0.0013250
    3   0.0002472
 Max gradient component =       9.184E-03
 RMS gradient           =       2.421E-03
 Gradient time:  CPU 134.20 s  wall 134.97 s
 Geometry Optimization Parameters
   NAtoms,    NIC,     NZ,  NCons,   NDum,   NFix, NCnnct, MaxDiis
       19     133       0       0       0       0       0       0

 Cartesian Hessian Update
 Hessian Updated using BFGS Update


** GEOMETRY OPTIMIZATION IN DELOCALIZED INTERNAL COORDINATES **
   Searching for a Minimum

   Optimization Cycle:   8

                       Coordinates (Angstroms)
     ATOM                X               Y               Z
      1  O        -0.7956343275   -1.3475956195   -0.3663952837
      2  C        -1.9223773489   -0.8077345713    0.2692035293
      3  O        -2.7785268714   -1.5426047936    0.6837765451
      4  C        -1.8513578554    0.7322877549    0.2561159986
      5  O        -2.7683271005    1.4539563336    0.7113648765
      6  C        -0.6381581013    0.9671874441   -0.3617202044
      7  O        -0.1254739773    2.2299062813   -0.7201955864
      8  C         0.1040652750   -0.2695044311   -0.7065059477
      9  C         1.4208599537   -0.5143077669    0.0596554063
     10  C         2.3332825159    0.6998780065    0.1848454455
     11  O         3.4813812619    0.3796448730    1.0085769120
     12  O         2.1261858647   -1.5808237148   -0.5949349931
     13  H         1.1248643143   -0.8259124350    1.0718213547
     14  H         1.7889470155    1.5571968951    0.5824034203
     15  H         2.7512786442    0.9591956914   -0.7915542765
     16  H         3.1801716648    0.3703841931    1.9235702606
     17  H         2.8828863797   -1.7983892991   -0.0395456125
     18  H         0.3425934229   -0.3708078369   -1.7829054145
     19  H         0.1970128490    2.1694096386   -1.6281914685
   Point Group: c1    Number of degrees of freedom:    51


   Energy is   -684.428133761

 Hessian Updated using BFGS Update

 51 Hessian modes will be used to form the next step
  Hessian Eigenvalues:
     0.000929    0.003948    0.007439    0.013499    0.015336    0.017092
     0.018903    0.021274    0.022335    0.027599    0.043032    0.046858
     0.051014    0.052709    0.058845    0.063828    0.075357    0.088716
     0.116057    0.138781    0.160009    0.161064    0.165630    0.170296
     0.171762    0.206762    0.216544    0.222014    0.247737    0.249210
     0.256696    0.263147    0.283931    0.288639    0.304434    0.319369
     0.324653    0.327991    0.330541    0.388823    0.441479    0.447246
     0.451431    0.489487    0.495423    0.524636    0.538368    0.546822
     0.628636    0.655217    0.955176

 Minimum Search - Taking Simple RFO Step
 Searching for Lamda that Minimizes Along All modes
 Value Taken    Lamda =  -0.00333318
 Calculated Step too Large.  Step scaled by  0.354553
 Step Taken.  Stepsize is  0.300000

                             Maximum     Tolerance    Cnvgd?
         Gradient           0.005001      0.000300      NO
         Displacement       0.151997      0.001200      NO
         Energy change     -0.001123      0.000001      NO


 New Cartesian Coordinates Obtained by Inverse Iteration

 Displacement from previous Coordinates is:  0.337475
 ----------------------------------------------------------------
             Standard Nuclear Orientation (Angstroms)
    I     Atom           X                Y                Z
 ----------------------------------------------------------------
    1      O      -0.8020561030    -1.3492481799    -0.3556672544
    2      C      -1.9228497164    -0.7985826022     0.2760613353
    3      O      -2.7846603706    -1.5221413254     0.6981309228
    4      C      -1.8427477165     0.7439751800     0.2475347667
    5      O      -2.7571421225     1.4728119884     0.6964920350
    6      C      -0.6296517551     0.9655501505    -0.3718973391
    7      O      -0.0951708921     2.2184743455    -0.7337496221
    8      C       0.1061690576    -0.2798250734    -0.7047668391
    9      C       1.4217781032    -0.5226731267     0.0637734867
   10      C       2.3311857467     0.6917600844     0.2016297181
   11      O       3.4793888142     0.3551082126     1.0222390508
   12      O       2.1348406164    -1.5828987370    -0.5921871040
   13      H       1.1249362661    -0.8432198724     1.0737045686
   14      H       1.7889076835     1.5453617680     0.6084916428
   15      H       2.7511115851     0.9645819831    -0.7698305707
   16      H       3.1774861082     0.3326459652     1.9370267419
   17      H       2.9362923593    -1.7337031306    -0.0767462436
   18      H       0.3448976728    -0.3941917982    -1.7793215363
   19      H       0.0909582423     2.1975808116    -1.6815327975
 ----------------------------------------------------------------
 Molecular Point Group                 C1    NOp =  1
 Largest Abelian Subgroup              C1    NOp =  1
 Nuclear Repulsion Energy =   732.8581895784 hartrees
 There are       46 alpha and       46 beta electrons
 Applying Cartesian multipole field
    Component          Value
    ---------          -----
     (2,0,0)        1.00000E-11
     (0,2,0)        2.00000E-11
     (0,0,2)       -3.00000E-11
 Nucleus-field energy     =     0.0000000193 hartrees
 Requested basis set is 6-311++G(d,p)
 There are 107 shells and 313 basis functions
 A cutoff of  1.0D-11 yielded   4960 shell pairs
 There are     42650 function pairs (     45781 Cartesian)
 Smallest overlap matrix eigenvalue = 4.19E-06
 Guess MOs from SCF MO coefficient file
 Reading MOs from coefficient file
 Reading MOs from coefficient file
 A restricted hybrid HF-DFT SCF calculation will be
 performed using Pulay DIIS extrapolation
 Exchange:     0.2000 Hartree-Fock + 0.0800 Slater + 0.7200 B88
 Correlation:  0.1900 VWN1RPA + 0.8100 LYP
 Using SG-1 standard quadrature grid
 SCF converges when DIIS error is below 1.0E-08
 Geometry optimization detected.  Setting ReadMinima to 0
 Setting SaveMinima to 0
 ---------------------------------------
  Cycle       Energy         DIIS Error
 ---------------------------------------
    1    -684.4249198166      7.08E-04
    2    -684.4290260087      1.41E-04
    3    -684.4290076838      1.48E-04
    4    -684.4291660992      6.41E-05
    5    -684.4291997795      2.26E-05
    6    -684.4292044189      6.33E-06
    7    -684.4292050389      3.05E-06
    8    -684.4292050276      6.26E-07
    9    -684.4292050814      2.43E-07
   10    -684.4292050620      8.90E-08
   11    -684.4292050621      2.62E-08
   12    -684.4292050606      8.66E-09 Convergence criterion met
 ---------------------------------------
 SCF time:  CPU 343.78 s  wall 345.99 s
 SCF   energy in the final basis set = -684.4292050606
 Total energy in the final basis set = -684.4292050606

 --------------------------------------------------------------

                    Orbital Energies (a.u.)
 --------------------------------------------------------------

 Alpha MOs
 -- Occupied --
-19.042 -19.019 -19.017 -19.014 -18.963 -18.895 -10.140 -10.117
-10.116 -10.111 -10.066 -10.053  -0.953  -0.941  -0.915  -0.908
 -0.878  -0.817  -0.665  -0.609  -0.574  -0.502  -0.452  -0.430
 -0.419  -0.400  -0.369  -0.355  -0.348  -0.321  -0.306  -0.294
 -0.280  -0.273  -0.258  -0.246  -0.242  -0.229  -0.210  -0.192
 -0.180  -0.171  -0.155  -0.143  -0.063  -0.035
 -- Virtual --
  0.070   0.084   0.101   0.112   0.124   0.131   0.132   0.142
  0.160   0.168   0.170   0.185   0.188   0.192   0.202   0.207
  0.210   0.215   0.220   0.226   0.228   0.230   0.238   0.241
  0.250   0.258   0.261   0.264   0.271   0.275   0.279   0.285
  0.293   0.298   0.307   0.311   0.326   0.334   0.337   0.347
  0.354   0.358   0.368   0.373   0.393   0.396   0.400   0.407
  0.411   0.417   0.420   0.422   0.431   0.436   0.439   0.442
  0.445   0.454   0.456   0.470   0.475   0.482   0.488   0.490
  0.498   0.506   0.512   0.515   0.527   0.541   0.550   0.561
  0.579   0.597   0.620   0.626   0.651   0.656   0.662   0.681
  0.686   0.701   0.733   0.742   0.765   0.785   0.787   0.811
  0.817   0.827   0.843   0.851   0.865   0.876   0.888   0.922
  0.927   0.944   0.990   1.015   1.020   1.047   1.070   1.099
  1.106   1.115   1.179   1.184   1.198   1.219   1.237   1.254
  1.258   1.273   1.282   1.292   1.306   1.324   1.331   1.339
  1.348   1.370   1.385   1.396   1.403   1.410   1.415   1.433
  1.455   1.471   1.498   1.511   1.558   1.568   1.584   1.590
  1.622   1.631   1.664   1.682   1.698   1.716   1.726   1.746
  1.769   1.786   1.794   1.813   1.816   1.849   1.864   1.890
  1.907   1.919   1.947   1.952   1.970   1.989   2.025   2.053
  2.068   2.092   2.101   2.119   2.155   2.184   2.205   2.225
  2.250   2.252   2.280   2.301   2.310   2.346   2.393   2.443
  2.479   2.589   2.607   2.647   2.678   2.697   2.751   2.755
  2.785   2.825   2.842   2.875   2.915   2.930   2.949   2.994
  3.001   3.015   3.034   3.062   3.065   3.097   3.111   3.138
  3.176   3.200   3.220   3.226   3.248   3.257   3.262   3.274
  3.304   3.316   3.340   3.359   3.397   3.404   3.460   3.502
  3.538   3.576   3.584   3.621   3.708   3.747   3.828   3.880
  3.945   3.974   3.983   3.995   4.007   4.093   4.179   4.212
  4.239   4.259   4.349   4.395   4.501   5.168   5.190   5.210
  5.234   5.248   5.297   5.319   5.412   5.464   5.499   5.534
  5.548   5.697   5.714   5.782   5.828   5.984   6.023  23.812
 23.904  23.951  23.967  24.000  24.289  50.000  50.041  50.060
 50.078  50.179  50.271
 --------------------------------------------------------------

          Ground-State Mulliken Net Atomic Charges

     Atom                 Charge (a.u.)
  ----------------------------------------
      1 O                    -0.130363
      2 C                    -0.025336
      3 O                    -0.361971
      4 C                     0.342371
      5 O                    -0.523761
      6 C                    -0.538124
      7 O                    -0.304334
      8 C                     0.152234
      9 C                    -0.030953
     10 C                    -0.577109
     11 O                    -0.299834
     12 O                    -0.231661
     13 H                     0.192192
     14 H                     0.227965
     15 H                     0.204023
     16 H                     0.241767
     17 H                     0.250433
     18 H                     0.173114
     19 H                     0.239346
  ----------------------------------------
  Sum of atomic charges =    -1.000000

 -----------------------------------------------------------------
                    Cartesian Multipole Moments
 -----------------------------------------------------------------
    Charge (ESU x 10^10)
                -4.8032
    Dipole Moment (Debye)
         X       9.1874      Y      -0.5053      Z      -1.7326
       Tot       9.3630
    Quadrupole Moments (Debye-Ang)
        XX    -115.5038     XY       3.9120     YY     -93.9848
        XZ      11.9696     YZ      -5.9842     ZZ     -68.1974
    Octopole Moments (Debye-Ang^2)
       XXX      57.9095    XXY     -23.8134    XYY      37.7244
       YYY     -19.8546    XXZ     -28.3510    XYZ      -4.2753
       YYZ      -7.9450    XZZ      17.0187    YZZ       5.0431
       ZZZ      -5.3005
    Hexadecapole Moments (Debye-Ang^3)
      XXXX   -2354.3951   XXXY      -6.4340   XXYY    -515.4628
      XYYY      24.9415   YYYY    -810.0609   XXXZ      87.1760
      XXYZ     -20.4989   XYYZ      35.4314   YYYZ     -13.9946
      XXZZ    -351.7424   XYZZ      18.5371   YYZZ    -156.0818
      XZZZ      60.7563   YZZZ     -12.7442   ZZZZ    -224.6052
 -----------------------------------------------------------------
 Calculating analytic gradient of the SCF energy
 Gradient of SCF Energy
            1           2           3           4           5           6
    1   0.0028104  -0.0050933   0.0013795  -0.0003616  -0.0002432   0.0009043
    2  -0.0041732  -0.0030150   0.0010343   0.0068273  -0.0008943  -0.0088259
    3  -0.0026321   0.0029822  -0.0006389   0.0004960   0.0006441   0.0014991
            7           8           9          10          11          12
    1  -0.0009525  -0.0025200   0.0014324  -0.0023469   0.0013859  -0.0001642
    2   0.0059104   0.0045685   0.0011162   0.0008908  -0.0006431   0.0005954
    3  -0.0013044   0.0004729   0.0004622   0.0002305  -0.0000628  -0.0024361
           13          14          15          16          17          18
    1   0.0004145  -0.0003229   0.0006356  -0.0003767   0.0001315   0.0008969
    2   0.0000011  -0.0000549  -0.0004608   0.0001194  -0.0010684  -0.0006589
    3   0.0000801  -0.0004859  -0.0001851   0.0007799   0.0012272  -0.0005174
           19
    1   0.0023901
    2  -0.0012689
    3  -0.0006115
 Max gradient component =       8.826E-03
 RMS gradient           =       2.317E-03
 Gradient time:  CPU 133.93 s  wall 134.35 s
 Geometry Optimization Parameters
   NAtoms,    NIC,     NZ,  NCons,   NDum,   NFix, NCnnct, MaxDiis
       19     133       0       0       0       0       0       0

 Cartesian Hessian Update
 Hessian Updated using BFGS Update


** GEOMETRY OPTIMIZATION IN DELOCALIZED INTERNAL COORDINATES **
   Searching for a Minimum

   Optimization Cycle:   9

                       Coordinates (Angstroms)
     ATOM                X               Y               Z
      1  O        -0.8020561030   -1.3492481799   -0.3556672544
      2  C        -1.9228497164   -0.7985826022    0.2760613353
      3  O        -2.7846603706   -1.5221413254    0.6981309228
      4  C        -1.8427477165    0.7439751800    0.2475347667
      5  O        -2.7571421225    1.4728119884    0.6964920350
      6  C        -0.6296517551    0.9655501505   -0.3718973391
      7  O        -0.0951708921    2.2184743455   -0.7337496221
      8  C         0.1061690576   -0.2798250734   -0.7047668391
      9  C         1.4217781032   -0.5226731267    0.0637734867
     10  C         2.3311857467    0.6917600844    0.2016297181
     11  O         3.4793888142    0.3551082126    1.0222390508
     12  O         2.1348406164   -1.5828987370   -0.5921871040
     13  H         1.1249362661   -0.8432198724    1.0737045686
     14  H         1.7889076835    1.5453617680    0.6084916428
     15  H         2.7511115851    0.9645819831   -0.7698305707
     16  H         3.1774861082    0.3326459652    1.9370267419
     17  H         2.9362923593   -1.7337031306   -0.0767462436
     18  H         0.3448976728   -0.3941917982   -1.7793215363
     19  H         0.0909582423    2.1975808116   -1.6815327975
   Point Group: c1    Number of degrees of freedom:    51


   Energy is   -684.429205061

 Hessian Updated using BFGS Update

 51 Hessian modes will be used to form the next step
  Hessian Eigenvalues:
     0.002079    0.003910    0.007893    0.013898    0.015359    0.017024
     0.019170    0.021279    0.022479    0.027514    0.042980    0.046887
     0.050967    0.052679    0.058757    0.063800    0.075238    0.087853
     0.115953    0.138716    0.160037    0.160681    0.163020    0.170193
     0.171556    0.206451    0.215480    0.225469    0.235612    0.249335
     0.256996    0.262938    0.283036    0.288529    0.291422    0.319412
     0.324554    0.327551    0.330233    0.372306    0.426512    0.447356
     0.451549    0.489508    0.493492    0.515116    0.538967    0.546736
     0.613184    0.649754    0.952937

 Minimum Search - Taking Simple RFO Step
 Searching for Lamda that Minimizes Along All modes
 Value Taken    Lamda =  -0.00256963
 Calculated Step too Large.  Step scaled by  0.434296
 Step Taken.  Stepsize is  0.300000

                             Maximum     Tolerance    Cnvgd?
         Gradient           0.005593      0.000300      NO
         Displacement       0.158927      0.001200      NO
         Energy change     -0.001071      0.000001      NO


 New Cartesian Coordinates Obtained by Inverse Iteration

 Displacement from previous Coordinates is:  0.304205
 ----------------------------------------------------------------
             Standard Nuclear Orientation (Angstroms)
    I     Atom           X                Y                Z
 ----------------------------------------------------------------
    1      O      -0.8068159773    -1.3515629563    -0.3436407068
    2      C      -1.9267312447    -0.7918999656     0.2724865074
    3      O      -2.7950822139    -1.5051602877     0.6994216357
    4      C      -1.8377956225     0.7507523051     0.2321715626
    5      O      -2.7524947522     1.4871873849     0.6691301361
    6      C      -0.6208520889     0.9628133188    -0.3794083019
    7      O      -0.0642412658     2.2061660580    -0.7352500132
    8      C       0.1100683748    -0.2916402786    -0.7005634258
    9      C       1.4228187344    -0.5313614791     0.0726030101
   10      C       2.3319536758     0.6832807830     0.2101864697
   11      O       3.4860927381     0.3362071465     1.0201348497
   12      O       2.1420874529    -1.5922979184    -0.5741181342
   13      H       1.1242414506    -0.8511714252     1.0830196598
   14      H       1.7947851900     1.5352663811     0.6260678595
   15      H       2.7456011930     0.9650223055    -0.7609734660
   16      H       3.1903542004     0.3027953666     1.9366901707
   17      H       2.9765782611    -1.6805012805    -0.0964934169
   18      H       0.3492741735    -0.4184148722    -1.7725843083
   19      H      -0.0161687000     2.2458860577    -1.6994951266
 ----------------------------------------------------------------
 Molecular Point Group                 C1    NOp =  1
 Largest Abelian Subgroup              C1    NOp =  1
 Nuclear Repulsion Energy =   733.0027578573 hartrees
 There are       46 alpha and       46 beta electrons
 Applying Cartesian multipole field
    Component          Value
    ---------          -----
     (2,0,0)        1.00000E-11
     (0,2,0)        2.00000E-11
     (0,0,2)       -3.00000E-11
 Nucleus-field energy     =     0.0000000194 hartrees
 Requested basis set is 6-311++G(d,p)
 There are 107 shells and 313 basis functions
 A cutoff of  1.0D-11 yielded   4958 shell pairs
 There are     42654 function pairs (     45785 Cartesian)
 Smallest overlap matrix eigenvalue = 4.13E-06
 Guess MOs from SCF MO coefficient file
 Reading MOs from coefficient file
 Reading MOs from coefficient file
 A restricted hybrid HF-DFT SCF calculation will be
 performed using Pulay DIIS extrapolation
 Exchange:     0.2000 Hartree-Fock + 0.0800 Slater + 0.7200 B88
 Correlation:  0.1900 VWN1RPA + 0.8100 LYP
 Using SG-1 standard quadrature grid
 SCF converges when DIIS error is below 1.0E-08
 Geometry optimization detected.  Setting ReadMinima to 0
 Setting SaveMinima to 0
 ---------------------------------------
  Cycle       Energy         DIIS Error
 ---------------------------------------
    1    -684.4287186102      7.04E-04
    2    -684.4300597748      1.39E-04
    3    -684.4300444876      1.47E-04
    4    -684.4301954691      6.41E-05
    5    -684.4302281794      1.90E-05
    6    -684.4302309556      5.16E-06
    7    -684.4302311282      1.36E-06
    8    -684.4302312725      6.99E-07
    9    -684.4302312246      2.60E-07
   10    -684.4302312317      9.07E-08
   11    -684.4302312319      2.33E-08
   12    -684.4302312294      7.00E-09 Convergence criterion met
 ---------------------------------------
 SCF time:  CPU 338.19 s  wall 340.22 s
 SCF   energy in the final basis set = -684.4302312294
 Total energy in the final basis set = -684.4302312294

 --------------------------------------------------------------

                    Orbital Energies (a.u.)
 --------------------------------------------------------------

 Alpha MOs
 -- Occupied --
-19.042 -19.018 -19.018 -19.013 -18.962 -18.895 -10.140 -10.117
-10.115 -10.110 -10.066 -10.052  -0.954  -0.941  -0.913  -0.907
 -0.878  -0.818  -0.664  -0.608  -0.574  -0.501  -0.452  -0.427
 -0.418  -0.400  -0.370  -0.356  -0.348  -0.322  -0.305  -0.294
 -0.279  -0.272  -0.257  -0.246  -0.244  -0.229  -0.209  -0.189
 -0.180  -0.169  -0.156  -0.143  -0.063  -0.037
 -- Virtual --
  0.071   0.084   0.102   0.112   0.125   0.131   0.132   0.142
  0.160   0.167   0.171   0.185   0.189   0.194   0.202   0.208
  0.210   0.217   0.221   0.226   0.227   0.230   0.238   0.241
  0.250   0.258   0.260   0.264   0.271   0.275   0.279   0.284
  0.292   0.299   0.308   0.312   0.326   0.333   0.339   0.347
  0.356   0.358   0.367   0.375   0.392   0.398   0.401   0.408
  0.411   0.417   0.421   0.423   0.433   0.437   0.439   0.441
  0.446   0.454   0.457   0.470   0.476   0.483   0.488   0.493
  0.498   0.501   0.515   0.517   0.529   0.541   0.551   0.561
  0.579   0.598   0.620   0.624   0.652   0.656   0.660   0.680
  0.686   0.702   0.733   0.743   0.764   0.778   0.790   0.812
  0.820   0.824   0.845   0.850   0.866   0.878   0.890   0.918
  0.927   0.945   0.990   1.014   1.018   1.044   1.071   1.097
  1.107   1.115   1.178   1.183   1.197   1.221   1.234   1.254
  1.257   1.274   1.282   1.292   1.307   1.324   1.333   1.340
  1.346   1.371   1.386   1.398   1.403   1.410   1.411   1.433
  1.456   1.471   1.498   1.513   1.555   1.576   1.591   1.593
  1.614   1.633   1.661   1.683   1.699   1.716   1.729   1.744
  1.767   1.786   1.793   1.810   1.823   1.851   1.868   1.892
  1.905   1.921   1.946   1.952   1.970   1.994   2.027   2.056
  2.071   2.091   2.099   2.115   2.153   2.183   2.204   2.229
  2.244   2.248   2.279   2.301   2.309   2.349   2.395   2.440
  2.479   2.591   2.609   2.648   2.669   2.701   2.752   2.759
  2.790   2.825   2.845   2.867   2.920   2.938   2.949   2.990
  2.996   3.017   3.035   3.066   3.067   3.094   3.110   3.137
  3.175   3.197   3.219   3.226   3.249   3.258   3.260   3.274
  3.304   3.318   3.343   3.364   3.398   3.422   3.462   3.502
  3.526   3.575   3.583   3.619   3.708   3.747   3.829   3.881
  3.945   3.972   3.984   3.995   4.007   4.095   4.181   4.213
  4.239   4.259   4.349   4.395   4.502   5.167   5.190   5.210
  5.233   5.261   5.295   5.320   5.413   5.463   5.497   5.538
  5.550   5.697   5.713   5.781   5.829   5.988   6.024  23.812
 23.906  23.952  23.966  24.001  24.294  50.000  50.041  50.062
 50.078  50.180  50.270
 --------------------------------------------------------------

          Ground-State Mulliken Net Atomic Charges

     Atom                 Charge (a.u.)
  ----------------------------------------
      1 O                    -0.124583
      2 C                    -0.013876
      3 O                    -0.362731
      4 C                     0.348752
      5 O                    -0.524275
      6 C                    -0.550165
      7 O                    -0.313595
      8 C                     0.145899
      9 C                    -0.041250
     10 C                    -0.571741
     11 O                    -0.298134
     12 O                    -0.232271
     13 H                     0.192533
     14 H                     0.228953
     15 H                     0.204093
     16 H                     0.241972
     17 H                     0.249084
     18 H                     0.177233
     19 H                     0.244103
  ----------------------------------------
  Sum of atomic charges =    -1.000000

 -----------------------------------------------------------------
                    Cartesian Multipole Moments
 -----------------------------------------------------------------
    Charge (ESU x 10^10)
                -4.8032
    Dipole Moment (Debye)
         X       9.0136      Y      -0.3734      Z      -1.7815
       Tot       9.1956
    Quadrupole Moments (Debye-Ang)
        XX    -115.2866     XY       3.8283     YY     -93.9873
        XZ      12.0679     YZ      -6.0229     ZZ     -67.8394
    Octopole Moments (Debye-Ang^2)
       XXX      59.0242    XXY     -23.3149    XYY      35.2433
       YYY     -17.2043    XXZ     -28.0879    XYZ      -3.3437
       YYZ      -9.1048    XZZ      16.0011    YZZ       5.6651
       ZZZ      -5.4823
    Hexadecapole Moments (Debye-Ang^3)
      XXXX   -2354.3161   XXXY      -2.2599   XXYY    -519.0227
      XYYY      29.5395   YYYY    -807.1157   XXXZ      82.0817
      XXYZ     -18.5371   XYYZ      35.8357   YYYZ     -15.3300
      XXZZ    -350.1937   XYZZ      16.8863   YYZZ    -153.0498
      XZZZ      58.7333   YZZZ     -12.5452   ZZZZ    -220.7636
 -----------------------------------------------------------------
 Calculating analytic gradient of the SCF energy
 Gradient of SCF Energy
            1           2           3           4           5           6
    1   0.0020799  -0.0043415   0.0012601   0.0014713  -0.0006402  -0.0010393
    2  -0.0031416  -0.0034445   0.0010890   0.0061492  -0.0005395  -0.0068909
    3  -0.0022651   0.0022977  -0.0004072  -0.0003849   0.0008655   0.0016699
            7           8           9          10          11          12
    1  -0.0005170  -0.0019535   0.0017065  -0.0024171   0.0013667  -0.0008836
    2   0.0049194   0.0033145   0.0014056   0.0008440  -0.0009364   0.0003371
    3  -0.0003613   0.0005187   0.0001333   0.0002220   0.0000428  -0.0020984
           13          14          15          16          17          18
    1   0.0004118  -0.0002984   0.0006978  -0.0003645   0.0006185   0.0008139
    2  -0.0003882   0.0000419  -0.0003216   0.0001739  -0.0004666  -0.0006949
    3   0.0001750  -0.0006869  -0.0000766   0.0008171   0.0010692  -0.0004229
           19
    1   0.0020284
    2  -0.0014505
    3  -0.0011079
 Max gradient component =       6.891E-03
 RMS gradient           =       1.979E-03
 Gradient time:  CPU 134.14 s  wall 134.68 s
 Geometry Optimization Parameters
   NAtoms,    NIC,     NZ,  NCons,   NDum,   NFix, NCnnct, MaxDiis
       19     133       0       0       0       0       0       0

 Cartesian Hessian Update
 Hessian Updated using BFGS Update


** GEOMETRY OPTIMIZATION IN DELOCALIZED INTERNAL COORDINATES **
   Searching for a Minimum

   Optimization Cycle:  10

                       Coordinates (Angstroms)
     ATOM                X               Y               Z
      1  O        -0.8068159773   -1.3515629563   -0.3436407068
      2  C        -1.9267312447   -0.7918999656    0.2724865074
      3  O        -2.7950822139   -1.5051602877    0.6994216357
      4  C        -1.8377956225    0.7507523051    0.2321715626
      5  O        -2.7524947522    1.4871873849    0.6691301361
      6  C        -0.6208520889    0.9628133188   -0.3794083019
      7  O        -0.0642412658    2.2061660580   -0.7352500132
      8  C         0.1100683748   -0.2916402786   -0.7005634258
      9  C         1.4228187344   -0.5313614791    0.0726030101
     10  C         2.3319536758    0.6832807830    0.2101864697
     11  O         3.4860927381    0.3362071465    1.0201348497
     12  O         2.1420874529   -1.5922979184   -0.5741181342
     13  H         1.1242414506   -0.8511714252    1.0830196598
     14  H         1.7947851900    1.5352663811    0.6260678595
     15  H         2.7456011930    0.9650223055   -0.7609734660
     16  H         3.1903542004    0.3027953666    1.9366901707
     17  H         2.9765782611   -1.6805012805   -0.0964934169
     18  H         0.3492741735   -0.4184148722   -1.7725843083
     19  H        -0.0161687000    2.2458860577   -1.6994951266
   Point Group: c1    Number of degrees of freedom:    51


   Energy is   -684.430231229

 Hessian Updated using BFGS Update

 51 Hessian modes will be used to form the next step
  Hessian Eigenvalues:
     0.001436    0.003861    0.008344    0.014029    0.015365    0.017207
     0.019528    0.021758    0.022464    0.027487    0.042969    0.047064
     0.050937    0.052638    0.058611    0.063660    0.075252    0.087077
     0.116009    0.138579    0.156952    0.160087    0.162189    0.170785
     0.171765    0.204972    0.211968    0.223391    0.232220    0.250199
     0.258600    0.264300    0.281002    0.286505    0.289795    0.319573
     0.324357    0.327202    0.330136    0.361532    0.424658    0.448028
     0.451684    0.489633    0.496666    0.514757    0.541145    0.546673
     0.604037    0.651402    0.951126

 Minimum Search - Taking Simple RFO Step
 Searching for Lamda that Minimizes Along All modes
 Value Taken    Lamda =  -0.00269934
 Calculated Step too Large.  Step scaled by  0.396658
 Step Taken.  Stepsize is  0.300000

                             Maximum     Tolerance    Cnvgd?
         Gradient           0.005399      0.000300      NO
         Displacement       0.163774      0.001200      NO
         Energy change     -0.001026      0.000001      NO


 New Cartesian Coordinates Obtained by Inverse Iteration

 Displacement from previous Coordinates is:  0.311234
 ----------------------------------------------------------------
             Standard Nuclear Orientation (Angstroms)
    I     Atom           X                Y                Z
 ----------------------------------------------------------------
    1      O      -0.8088536445    -1.3545774537    -0.3320094800
    2      C      -1.9305166481    -0.7885476399     0.2636842474
    3      O      -2.8076780335    -1.4935689310     0.6879312130
    4      C      -1.8356534776     0.7524780163     0.2122463757
    5      O      -2.7536984091     1.4959725408     0.6313911964
    6      C      -0.6121121687     0.9591131313    -0.3854158703
    7      O      -0.0371019482     2.1951670887    -0.7289253738
    8      C       0.1158835414    -0.3034475663    -0.6951464253
    9      C       1.4240636780    -0.5397622699     0.0849988019
   10      C       2.3364692757     0.6743269258     0.2106379627
   11      O       3.4997371929     0.3229843332     1.0064244975
   12      O       2.1459728385    -1.6092237896    -0.5434664243
   13      H       1.1219193002    -0.8483183225     1.0984185479
   14      H       1.8077435293     1.5281756874     0.6328731952
   15      H       2.7384961509     0.9578184051    -0.7644437037
   16      H       3.2146566439     0.2835872941     1.9260337656
   17      H       3.0024310222    -1.6463558811    -0.0981566414
   18      H       0.3565423316    -0.4410623385    -1.7643052442
   19      H      -0.1246275958     2.3166074132    -1.6833856786
 ----------------------------------------------------------------
 Molecular Point Group                 C1    NOp =  1
 Largest Abelian Subgroup              C1    NOp =  1
 Nuclear Repulsion Energy =   733.1539920606 hartrees
 There are       46 alpha and       46 beta electrons
 Applying Cartesian multipole field
    Component          Value
    ---------          -----
     (2,0,0)        1.00000E-11
     (0,2,0)        2.00000E-11
     (0,0,2)       -3.00000E-11
 Nucleus-field energy     =     0.0000000196 hartrees
 Requested basis set is 6-311++G(d,p)
 There are 107 shells and 313 basis functions
 A cutoff of  1.0D-11 yielded   4957 shell pairs
 There are     42634 function pairs (     45762 Cartesian)
 Smallest overlap matrix eigenvalue = 3.97E-06
 Guess MOs from SCF MO coefficient file
 Reading MOs from coefficient file
 Reading MOs from coefficient file
 A restricted hybrid HF-DFT SCF calculation will be
 performed using Pulay DIIS extrapolation
 Exchange:     0.2000 Hartree-Fock + 0.0800 Slater + 0.7200 B88
 Correlation:  0.1900 VWN1RPA + 0.8100 LYP
 Using SG-1 standard quadrature grid
 SCF converges when DIIS error is below 1.0E-08
 Geometry optimization detected.  Setting ReadMinima to 0
 Setting SaveMinima to 0
 ---------------------------------------
  Cycle       Energy         DIIS Error
 ---------------------------------------
    1    -684.4303560936      7.25E-04
    2    -684.4310974811      1.38E-04
    3    -684.4310755866      1.49E-04
    4    -684.4312317402      6.42E-05
    5    -684.4312636819      2.03E-05
    6    -684.4312670279      5.30E-06
    7    -684.4312671713      2.45E-06
    8    -684.4312673730      6.10E-07
    9    -684.4312673145      2.21E-07
   10    -684.4312673171      8.53E-08
   11    -684.4312673199      2.38E-08
   12    -684.4312673239      5.96E-09 Convergence criterion met
 ---------------------------------------
 SCF time:  CPU 338.90 s  wall 341.31 s
 SCF   energy in the final basis set = -684.4312673239
 Total energy in the final basis set = -684.4312673239

 --------------------------------------------------------------

                    Orbital Energies (a.u.)
 --------------------------------------------------------------

 Alpha MOs
 -- Occupied --
-19.042 -19.018 -19.017 -19.012 -18.962 -18.896 -10.140 -10.116
-10.115 -10.108 -10.065 -10.051  -0.955  -0.941  -0.912  -0.906
 -0.877  -0.818  -0.663  -0.608  -0.574  -0.501  -0.452  -0.425
 -0.417  -0.399  -0.371  -0.356  -0.348  -0.323  -0.305  -0.294
 -0.278  -0.271  -0.256  -0.246  -0.244  -0.228  -0.209  -0.188
 -0.178  -0.168  -0.156  -0.142  -0.063  -0.039
 -- Virtual --
  0.071   0.086   0.103   0.112   0.124   0.131   0.132   0.143
  0.160   0.167   0.172   0.185   0.189   0.195   0.203   0.208
  0.210   0.218   0.222   0.226   0.227   0.230   0.239   0.241
  0.250   0.257   0.259   0.265   0.272   0.275   0.279   0.283
  0.292   0.299   0.308   0.312   0.327   0.333   0.340   0.347
  0.357   0.360   0.365   0.376   0.390   0.399   0.402   0.409
  0.411   0.417   0.422   0.424   0.434   0.437   0.438   0.442
  0.446   0.454   0.458   0.470   0.477   0.483   0.488   0.493
  0.496   0.502   0.517   0.520   0.531   0.541   0.554   0.561
  0.579   0.599   0.619   0.624   0.652   0.656   0.661   0.680
  0.686   0.703   0.733   0.743   0.753   0.776   0.793   0.812
  0.821   0.825   0.848   0.850   0.866   0.881   0.891   0.913
  0.927   0.944   0.991   1.010   1.019   1.039   1.073   1.096
  1.108   1.117   1.175   1.182   1.197   1.224   1.228   1.255
  1.257   1.274   1.282   1.292   1.308   1.324   1.334   1.340
  1.345   1.372   1.387   1.398   1.403   1.408   1.411   1.433
  1.456   1.475   1.495   1.517   1.549   1.573   1.597   1.601
  1.610   1.635   1.659   1.683   1.700   1.716   1.730   1.740
  1.766   1.785   1.793   1.805   1.831   1.854   1.871   1.892
  1.905   1.923   1.947   1.952   1.971   1.998   2.027   2.058
  2.073   2.090   2.097   2.114   2.152   2.182   2.203   2.230
  2.238   2.247   2.279   2.301   2.308   2.352   2.396   2.437
  2.478   2.592   2.610   2.651   2.665   2.703   2.751   2.763
  2.790   2.827   2.847   2.860   2.922   2.941   2.953   2.974
  2.997   3.024   3.036   3.067   3.069   3.091   3.110   3.139
  3.174   3.195   3.219   3.227   3.247   3.255   3.261   3.277
  3.302   3.320   3.346   3.369   3.400   3.443   3.462   3.500
  3.515   3.573   3.585   3.617   3.709   3.749   3.829   3.881
  3.943   3.971   3.985   3.998   4.008   4.096   4.182   4.214
  4.240   4.261   4.349   4.395   4.503   5.168   5.190   5.211
  5.231   5.270   5.292   5.320   5.415   5.462   5.496   5.541
  5.555   5.698   5.714   5.779   5.830   5.992   6.027  23.813
 23.907  23.952  23.966  24.001  24.297  50.000  50.042  50.063
 50.078  50.181  50.270
 --------------------------------------------------------------

          Ground-State Mulliken Net Atomic Charges

     Atom                 Charge (a.u.)
  ----------------------------------------
      1 O                    -0.121550
      2 C                    -0.003147
      3 O                    -0.364167
      4 C                     0.341204
      5 O                    -0.525817
      6 C                    -0.574732
      7 O                    -0.321210
      8 C                     0.192470
      9 C                    -0.085020
     10 C                    -0.548012
     11 O                    -0.297136
     12 O                    -0.233155
     13 H                     0.190679
     14 H                     0.225991
     15 H                     0.203500
     16 H                     0.242095
     17 H                     0.247838
     18 H                     0.181974
     19 H                     0.248195
  ----------------------------------------
  Sum of atomic charges =    -1.000000

 -----------------------------------------------------------------
                    Cartesian Multipole Moments
 -----------------------------------------------------------------
    Charge (ESU x 10^10)
                -4.8032
    Dipole Moment (Debye)
         X       8.8772      Y      -0.1979      Z      -1.7611
       Tot       9.0523
    Quadrupole Moments (Debye-Ang)
        XX    -115.2885     XY       3.6563     YY     -93.7499
        XZ      12.1385     YZ      -6.0290     ZZ     -67.5416
    Octopole Moments (Debye-Ang^2)
       XXX      60.3952    XXY     -22.5558    XYY      32.8878
       YYY     -13.5071    XXZ     -27.0125    XYZ      -2.4061
       YYZ     -10.1600    XZZ      15.0174    YZZ       6.1154
       ZZZ      -4.8337
    Hexadecapole Moments (Debye-Ang^3)
      XXXX   -2364.1352   XXXY       1.2564   XXYY    -523.2688
      XYYY      31.9431   YYYY    -802.8786   XXXZ      77.1282
      XXYZ     -16.4954   XYYZ      35.9856   YYYZ     -17.4103
      XXZZ    -347.1613   XYZZ      15.0317   YYZZ    -149.7939
      XZZZ      55.2830   YZZZ     -10.9803   ZZZZ    -214.8908
 -----------------------------------------------------------------
 Calculating analytic gradient of the SCF energy
 Gradient of SCF Energy
            1           2           3           4           5           6
    1   0.0008880  -0.0027148   0.0009192   0.0026172  -0.0007713  -0.0023849
    2  -0.0018206  -0.0037002   0.0010285   0.0051480  -0.0004067  -0.0044385
    3  -0.0017502   0.0020770  -0.0004300  -0.0010717   0.0009249   0.0015438
            7           8           9          10          11          12
    1  -0.0005794  -0.0013845   0.0016508  -0.0022699   0.0012284  -0.0012318
    2   0.0034238   0.0018185   0.0014475   0.0007589  -0.0010618   0.0001068
    3   0.0006013   0.0003733  -0.0002307   0.0001790   0.0002063  -0.0017280
           13          14          15          16          17          18
    1   0.0003819  -0.0002181   0.0006510  -0.0002723   0.0008502   0.0006661
    2  -0.0006499   0.0001490  -0.0001566   0.0002012  -0.0000065  -0.0006263
    3   0.0002411  -0.0007906   0.0000422   0.0007203   0.0009391  -0.0002961
           19
    1   0.0019742
    2  -0.0012150
    3  -0.0015510
 Max gradient component =       5.148E-03
 RMS gradient           =       1.605E-03
 Gradient time:  CPU 134.26 s  wall 134.63 s
 Geometry Optimization Parameters
   NAtoms,    NIC,     NZ,  NCons,   NDum,   NFix, NCnnct, MaxDiis
       19     133       0       0       0       0       0       0

 Cartesian Hessian Update
 Hessian Updated using BFGS Update


** GEOMETRY OPTIMIZATION IN DELOCALIZED INTERNAL COORDINATES **
   Searching for a Minimum

   Optimization Cycle:  11

                       Coordinates (Angstroms)
     ATOM                X               Y               Z
      1  O        -0.8088536445   -1.3545774537   -0.3320094800
      2  C        -1.9305166481   -0.7885476399    0.2636842474
      3  O        -2.8076780335   -1.4935689310    0.6879312130
      4  C        -1.8356534776    0.7524780163    0.2122463757
      5  O        -2.7536984091    1.4959725408    0.6313911964
      6  C        -0.6121121687    0.9591131313   -0.3854158703
      7  O        -0.0371019482    2.1951670887   -0.7289253738
      8  C         0.1158835414   -0.3034475663   -0.6951464253
      9  C         1.4240636780   -0.5397622699    0.0849988019
     10  C         2.3364692757    0.6743269258    0.2106379627
     11  O         3.4997371929    0.3229843332    1.0064244975
     12  O         2.1459728385   -1.6092237896   -0.5434664243
     13  H         1.1219193002   -0.8483183225    1.0984185479
     14  H         1.8077435293    1.5281756874    0.6328731952
     15  H         2.7384961509    0.9578184051   -0.7644437037
     16  H         3.2146566439    0.2835872941    1.9260337656
     17  H         3.0024310222   -1.6463558811   -0.0981566414
     18  H         0.3565423316   -0.4410623385   -1.7643052442
     19  H        -0.1246275958    2.3166074132   -1.6833856786
   Point Group: c1    Number of degrees of freedom:    51


   Energy is   -684.431267324

 Hessian Updated using BFGS Update

 51 Hessian modes will be used to form the next step
  Hessian Eigenvalues:
     0.000492    0.003876    0.008533    0.013999    0.015365    0.016892
     0.020072    0.021613    0.023369    0.027525    0.042980    0.047387
     0.050933    0.052514    0.058709    0.063509    0.075400    0.087111
     0.116514    0.138401    0.158594    0.160172    0.167757    0.170459
     0.172138    0.201670    0.209551    0.220143    0.234148    0.252060
     0.260101    0.263928    0.284823    0.288289    0.295870    0.319829
     0.324206    0.327291    0.330165    0.356918    0.428237    0.448561
     0.452208    0.489828    0.502259    0.530202    0.542140    0.547556
     0.601419    0.660713    0.949571

 Minimum Search - Taking Simple RFO Step
 Searching for Lamda that Minimizes Along All modes
 Value Taken    Lamda =  -0.00317046
 Calculated Step too Large.  Step scaled by  0.337347
 Step Taken.  Stepsize is  0.300000

                             Maximum     Tolerance    Cnvgd?
         Gradient           0.004722      0.000300      NO
         Displacement       0.168381      0.001200      NO
         Energy change     -0.001036      0.000001      NO


 New Cartesian Coordinates Obtained by Inverse Iteration

 Displacement from previous Coordinates is:  0.332991
 ----------------------------------------------------------------
             Standard Nuclear Orientation (Angstroms)
    I     Atom           X                Y                Z
 ----------------------------------------------------------------
    1      O      -0.8083388120    -1.3573062739    -0.3208214766
    2      C      -1.9348501872    -0.7863898679     0.2491746533
    3      O      -2.8198149014    -1.4849033070     0.6702033188
    4      C      -1.8341486319     0.7517541916     0.1910400117
    5      O      -2.7567630646     1.5025797293     0.5885363372
    6      C      -0.6032466746     0.9552332027    -0.3910748028
    7      O      -0.0161588690     2.1856972712    -0.7242195402
    8      C       0.1234005307    -0.3142796461    -0.6891840046
    9      C       1.4260007079    -0.5475095940     0.0992475438
   10      C       2.3440372576     0.6649186196     0.2063588757
   11      O       3.5163210648     0.3133098955     0.9884527205
   12      O       2.1476466516    -1.6294588868    -0.5069232240
   13      H       1.1195118656    -0.8387728857     1.1168357849
   14      H       1.8250477898     1.5230003654     0.6318254772
   15      H       2.7330896488     0.9445585033    -0.7746883074
   16      H       3.2425173648     0.2719174410     1.9112401407
   17      H       3.0194819799    -1.6267405374    -0.0905792535
   18      H       0.3661520763    -0.4618257590    -1.7552965264
   19      H      -0.2362122177     2.3955841817    -1.6407427666
 ----------------------------------------------------------------
 Molecular Point Group                 C1    NOp =  1
 Largest Abelian Subgroup              C1    NOp =  1
 Nuclear Repulsion Energy =   733.2799783510 hartrees
 There are       46 alpha and       46 beta electrons
 Applying Cartesian multipole field
    Component          Value
    ---------          -----
     (2,0,0)        1.00000E-11
     (0,2,0)        2.00000E-11
     (0,0,2)       -3.00000E-11
 Nucleus-field energy     =     0.0000000199 hartrees
 Requested basis set is 6-311++G(d,p)
 There are 107 shells and 313 basis functions
 A cutoff of  1.0D-11 yielded   4955 shell pairs
 There are     42627 function pairs (     45752 Cartesian)
 Smallest overlap matrix eigenvalue = 3.86E-06
 Guess MOs from SCF MO coefficient file
 Reading MOs from coefficient file
 Reading MOs from coefficient file
 A restricted hybrid HF-DFT SCF calculation will be
 performed using Pulay DIIS extrapolation
 Exchange:     0.2000 Hartree-Fock + 0.0800 Slater + 0.7200 B88
 Correlation:  0.1900 VWN1RPA + 0.8100 LYP
 Using SG-1 standard quadrature grid
 SCF converges when DIIS error is below 1.0E-08
 Geometry optimization detected.  Setting ReadMinima to 0
 Setting SaveMinima to 0
 ---------------------------------------
  Cycle       Energy         DIIS Error
 ---------------------------------------
    1    -684.4315292910      7.42E-04
    2    -684.4321383509      1.35E-04
    3    -684.4321189615      1.47E-04
    4    -684.4322678235      6.57E-05
    5    -684.4323005032      2.30E-05
    6    -684.4323051125      5.54E-06
    7    -684.4323052544      3.08E-06
    8    -684.4323054656      5.70E-07
    9    -684.4323054271      2.25E-07
   10    -684.4323054564      7.46E-08
   11    -684.4323054443      2.81E-08
   12    -684.4323054460      6.54E-09 Convergence criterion met
 ---------------------------------------
 SCF time:  CPU 341.54 s  wall 343.25 s
 SCF   energy in the final basis set = -684.4323054460
 Total energy in the final basis set = -684.4323054460

 --------------------------------------------------------------

                    Orbital Energies (a.u.)
 --------------------------------------------------------------

 Alpha MOs
 -- Occupied --
-19.042 -19.018 -19.016 -19.011 -18.961 -18.896 -10.140 -10.116
-10.114 -10.108 -10.065 -10.051  -0.955  -0.942  -0.912  -0.906
 -0.877  -0.817  -0.663  -0.607  -0.574  -0.501  -0.452  -0.424
 -0.417  -0.399  -0.372  -0.357  -0.349  -0.323  -0.304  -0.293
 -0.276  -0.270  -0.255  -0.247  -0.244  -0.228  -0.208  -0.188
 -0.177  -0.167  -0.156  -0.142  -0.063  -0.039
 -- Virtual --
  0.071   0.087   0.103   0.113   0.124   0.131   0.132   0.143
  0.160   0.167   0.172   0.186   0.190   0.196   0.204   0.208
  0.211   0.219   0.222   0.226   0.227   0.231   0.239   0.241
  0.251   0.256   0.259   0.266   0.272   0.275   0.279   0.283
  0.292   0.300   0.308   0.313   0.328   0.333   0.342   0.347
  0.355   0.361   0.364   0.378   0.389   0.400   0.404   0.410
  0.411   0.416   0.423   0.426   0.435   0.435   0.439   0.442
  0.446   0.454   0.458   0.469   0.477   0.482   0.488   0.491
  0.499   0.504   0.518   0.523   0.535   0.541   0.557   0.561
  0.580   0.600   0.618   0.625   0.652   0.656   0.664   0.681
  0.686   0.704   0.729   0.742   0.744   0.773   0.795   0.812
  0.822   0.828   0.850   0.850   0.865   0.882   0.892   0.907
  0.929   0.941   0.992   1.007   1.020   1.035   1.075   1.096
  1.108   1.119   1.170   1.181   1.198   1.223   1.229   1.255
  1.258   1.275   1.283   1.291   1.308   1.324   1.335   1.343
  1.344   1.372   1.388   1.397   1.404   1.405   1.412   1.434
  1.456   1.482   1.491   1.520   1.542   1.568   1.599   1.606
  1.611   1.636   1.659   1.683   1.698   1.716   1.728   1.739
  1.767   1.781   1.793   1.804   1.838   1.858   1.872   1.890
  1.908   1.925   1.947   1.952   1.971   2.001   2.025   2.059
  2.074   2.088   2.096   2.112   2.150   2.183   2.202   2.227
  2.234   2.249   2.279   2.302   2.309   2.353   2.395   2.435
  2.476   2.593   2.611   2.653   2.666   2.704   2.750   2.765
  2.787   2.829   2.846   2.860   2.921   2.937   2.958   2.965
  2.999   3.029   3.038   3.064   3.072   3.091   3.111   3.143
  3.174   3.193   3.219   3.228   3.237   3.255   3.263   3.282
  3.300   3.321   3.349   3.375   3.401   3.460   3.464   3.495
  3.508   3.572   3.589   3.616   3.711   3.750   3.830   3.881
  3.941   3.972   3.986   4.002   4.008   4.097   4.183   4.215
  4.241   4.263   4.350   4.396   4.502   5.168   5.191   5.211
  5.230   5.273   5.288   5.321   5.416   5.462   5.497   5.543
  5.562   5.700   5.715   5.779   5.831   5.996   6.029  23.815
 23.907  23.950  23.966  24.002  24.297  50.001  50.042  50.063
 50.078  50.182  50.271
 --------------------------------------------------------------

          Ground-State Mulliken Net Atomic Charges

     Atom                 Charge (a.u.)
  ----------------------------------------
      1 O                    -0.122503
      2 C                     0.002564
      3 O                    -0.365460
      4 C                     0.322105
      5 O                    -0.528481
      6 C                    -0.602919
      7 O                    -0.326171
      8 C                     0.278431
      9 C                    -0.145017
     10 C                    -0.520395
     11 O                    -0.296932
     12 O                    -0.234206
     13 H                     0.188193
     14 H                     0.220306
     15 H                     0.204144
     16 H                     0.242085
     17 H                     0.246675
     18 H                     0.186323
     19 H                     0.251257
  ----------------------------------------
  Sum of atomic charges =    -1.000000

 -----------------------------------------------------------------
                    Cartesian Multipole Moments
 -----------------------------------------------------------------
    Charge (ESU x 10^10)
                -4.8032
    Dipole Moment (Debye)
         X       8.7720      Y      -0.0108      Z      -1.6861
       Tot       8.9326
    Quadrupole Moments (Debye-Ang)
        XX    -115.3588     XY       3.4072     YY     -93.3611
        XZ      12.1716     YZ      -5.9219     ZZ     -67.3873
    Octopole Moments (Debye-Ang^2)
       XXX      61.8243    XXY     -21.7485    XYY      30.6170
       YYY      -9.3398    XXZ     -25.5725    XYZ      -1.4636
       YYZ     -10.9266    XZZ      14.0960    YZZ       6.2077
       ZZZ      -3.4743
    Hexadecapole Moments (Debye-Ang^3)
      XXXX   -2378.2410   XXXY       4.5492   XXYY    -527.3628
      XYYY      32.8518   YYYY    -797.3861   XXXZ      71.7865
      XXYZ     -14.4248   XYYZ      35.9955   YYYZ     -19.2108
      XXZZ    -343.5828   XYZZ      13.3095   YYZZ    -147.2601
      XZZZ      50.8676   YZZZ      -8.0683   ZZZZ    -208.9811
 -----------------------------------------------------------------
 Calculating analytic gradient of the SCF energy
 Gradient of SCF Energy
            1           2           3           4           5           6
    1  -0.0003761  -0.0012045   0.0006572   0.0032341  -0.0006876  -0.0029051
    2  -0.0004067  -0.0038687   0.0008957   0.0042764  -0.0005484  -0.0018688
    3  -0.0009910   0.0008795  -0.0001416  -0.0007047   0.0007523   0.0009728
            7           8           9          10          11          12
    1  -0.0010586  -0.0007469   0.0013223  -0.0019380   0.0010009  -0.0012475
    2   0.0021299   0.0002647   0.0013435   0.0006286  -0.0010926  -0.0001061
    3   0.0012536   0.0002081  -0.0004645   0.0000839   0.0003771  -0.0012788
           13          14          15          16          17          18
    1   0.0003487  -0.0001037   0.0005757  -0.0001622   0.0008913   0.0004432
    2  -0.0007796   0.0001816  -0.0000167   0.0002179   0.0003891  -0.0006295
    3   0.0002946  -0.0008005   0.0001645   0.0005567   0.0007048  -0.0001005
           19
    1   0.0019568
    2  -0.0010100
    3  -0.0017665
 Max gradient component =       4.276E-03
 RMS gradient           =       1.303E-03
 Gradient time:  CPU 134.84 s  wall 135.43 s
 Geometry Optimization Parameters
   NAtoms,    NIC,     NZ,  NCons,   NDum,   NFix, NCnnct, MaxDiis
       19     133       0       0       0       0       0       0

 Cartesian Hessian Update
 Hessian Updated using BFGS Update


** GEOMETRY OPTIMIZATION IN DELOCALIZED INTERNAL COORDINATES **
   Searching for a Minimum

   Optimization Cycle:  12

                       Coordinates (Angstroms)
     ATOM                X               Y               Z
      1  O        -0.8083388120   -1.3573062739   -0.3208214766
      2  C        -1.9348501872   -0.7863898679    0.2491746533
      3  O        -2.8198149014   -1.4849033070    0.6702033188
      4  C        -1.8341486319    0.7517541916    0.1910400117
      5  O        -2.7567630646    1.5025797293    0.5885363372
      6  C        -0.6032466746    0.9552332027   -0.3910748028
      7  O        -0.0161588690    2.1856972712   -0.7242195402
      8  C         0.1234005307   -0.3142796461   -0.6891840046
      9  C         1.4260007079   -0.5475095940    0.0992475438
     10  C         2.3440372576    0.6649186196    0.2063588757
     11  O         3.5163210648    0.3133098955    0.9884527205
     12  O         2.1476466516   -1.6294588868   -0.5069232240
     13  H         1.1195118656   -0.8387728857    1.1168357849
     14  H         1.8250477898    1.5230003654    0.6318254772
     15  H         2.7330896488    0.9445585033   -0.7746883074
     16  H         3.2425173648    0.2719174410    1.9112401407
     17  H         3.0194819799   -1.6267405374   -0.0905792535
     18  H         0.3661520763   -0.4618257590   -1.7552965264
     19  H        -0.2362122177    2.3955841817   -1.6407427666
   Point Group: c1    Number of degrees of freedom:    51


   Energy is   -684.432305446

 Hessian Updated using BFGS Update

 51 Hessian modes will be used to form the next step
  Hessian Eigenvalues:
     0.000273    0.003945    0.008503    0.013835    0.015362    0.015603
     0.019012    0.021457    0.024372    0.027514    0.042970    0.047278
     0.051076    0.052219    0.058693    0.063249    0.075693    0.087417
     0.116559    0.138042    0.156039    0.160226    0.166967    0.171295
     0.177656    0.192870    0.208704    0.218849    0.235632    0.253607
     0.259867    0.263208    0.284787    0.288473    0.317640    0.321461
     0.324629    0.328408    0.335023    0.353589    0.434074    0.448700
     0.453088    0.489837    0.502930    0.542049    0.546692    0.559417
     0.619281    0.706158    0.948879

 Minimum Search - Taking Simple RFO Step
 Searching for Lamda that Minimizes Along All modes
 Value Taken    Lamda =  -0.00337225
 Calculated Step too Large.  Step scaled by  0.324936
 Step Taken.  Stepsize is  0.300000

                             Maximum     Tolerance    Cnvgd?
         Gradient           0.003685      0.000300      NO
         Displacement       0.169610      0.001200      NO
         Energy change     -0.001038      0.000001      NO


 New Cartesian Coordinates Obtained by Inverse Iteration

 Displacement from previous Coordinates is:  0.358669
 ----------------------------------------------------------------
             Standard Nuclear Orientation (Angstroms)
    I     Atom           X                Y                Z
 ----------------------------------------------------------------
    1      O      -0.8060749047    -1.3599524395    -0.3088305019
    2      C      -1.9386761331    -0.7852784578     0.2333897873
    3      O      -2.8331473269    -1.4787149454     0.6455275871
    4      C      -1.8346328990     0.7483823702     0.1664185068
    5      O      -2.7627168046     1.5079370062     0.5372611287
    6      C      -0.5943512965     0.9505413194    -0.3950669673
    7      O       0.0010066297     2.1766553588    -0.7170104151
    8      C       0.1318141051    -0.3246568871    -0.6821867776
    9      C       1.4285364062    -0.5549395088     0.1144629558
   10      C       2.3531344035     0.6555516299     0.1965579150
   11      O       3.5345315708     0.3094329384     0.9657906551
   12      O       2.1470775314    -1.6519602212    -0.4668756374
   13      H       1.1180886798    -0.8245699409     1.1369717014
   14      H       1.8438888450     1.5199713373     0.6211509792
   15      H       2.7277761150     0.9256346738    -0.7924322456
   16      H       3.2726173608     0.2707510043     1.8918863275
   17      H       3.0293119454    -1.6213546159    -0.0747338395
   18      H       0.3767049460    -0.4799832137    -1.7454598176
   19      H      -0.3412155947     2.4779192356    -1.5674363800
 ----------------------------------------------------------------
 Molecular Point Group                 C1    NOp =  1
 Largest Abelian Subgroup              C1    NOp =  1
 Nuclear Repulsion Energy =   733.4513033092 hartrees
 There are       46 alpha and       46 beta electrons
 Applying Cartesian multipole field
    Component          Value
    ---------          -----
     (2,0,0)        1.00000E-11
     (0,2,0)        2.00000E-11
     (0,0,2)       -3.00000E-11
 Nucleus-field energy     =     0.0000000202 hartrees
 Requested basis set is 6-311++G(d,p)
 There are 107 shells and 313 basis functions
 A cutoff of  1.0D-11 yielded   4951 shell pairs
 There are     42597 function pairs (     45724 Cartesian)
 Smallest overlap matrix eigenvalue = 3.83E-06
 Guess MOs from SCF MO coefficient file
 Reading MOs from coefficient file
 Reading MOs from coefficient file
 A restricted hybrid HF-DFT SCF calculation will be
 performed using Pulay DIIS extrapolation
 Exchange:     0.2000 Hartree-Fock + 0.0800 Slater + 0.7200 B88
 Correlation:  0.1900 VWN1RPA + 0.8100 LYP
 Using SG-1 standard quadrature grid
 SCF converges when DIIS error is below 1.0E-08
 Geometry optimization detected.  Setting ReadMinima to 0
 Setting SaveMinima to 0
 ---------------------------------------
  Cycle       Energy         DIIS Error
 ---------------------------------------
    1    -684.4329263504      7.84E-04
    2    -684.4332259332      1.34E-04
    3    -684.4331936581      1.53E-04
    4    -684.4333521887      6.96E-05
    5    -684.4333895914      2.58E-05
    6    -684.4333957996      5.59E-06
    7    -684.4333957358      3.20E-06
    8    -684.4333959376      6.38E-07
    9    -684.4333958022      2.41E-07
   10    -684.4333958241      6.95E-08
   11    -684.4333958397      3.10E-08
   12    -684.4333958410      7.01E-09 Convergence criterion met
 ---------------------------------------
 SCF time:  CPU 341.10 s  wall 342.89 s
 SCF   energy in the final basis set = -684.4333958410
 Total energy in the final basis set = -684.4333958410

 --------------------------------------------------------------

                    Orbital Energies (a.u.)
 --------------------------------------------------------------

 Alpha MOs
 -- Occupied --
-19.043 -19.018 -19.015 -19.011 -18.960 -18.896 -10.139 -10.116
-10.114 -10.107 -10.064 -10.051  -0.956  -0.942  -0.911  -0.907
 -0.876  -0.817  -0.663  -0.607  -0.574  -0.502  -0.454  -0.423
 -0.417  -0.398  -0.374  -0.357  -0.350  -0.324  -0.304  -0.292
 -0.275  -0.269  -0.254  -0.248  -0.244  -0.228  -0.208  -0.190
 -0.177  -0.167  -0.156  -0.141  -0.063  -0.038
 -- Virtual --
  0.071   0.088   0.104   0.113   0.124   0.131   0.133   0.143
  0.160   0.167   0.172   0.186   0.190   0.197   0.204   0.209
  0.210   0.219   0.222   0.226   0.228   0.231   0.239   0.242
  0.251   0.255   0.260   0.267   0.272   0.275   0.279   0.284
  0.292   0.300   0.308   0.314   0.329   0.333   0.344   0.346
  0.352   0.361   0.365   0.378   0.387   0.400   0.405   0.409
  0.412   0.415   0.423   0.428   0.434   0.435   0.440   0.442
  0.446   0.454   0.459   0.469   0.477   0.480   0.488   0.493
  0.502   0.506   0.518   0.526   0.536   0.543   0.559   0.561
  0.582   0.601   0.617   0.627   0.652   0.656   0.669   0.683
  0.685   0.705   0.721   0.739   0.745   0.771   0.797   0.814
  0.825   0.829   0.850   0.851   0.864   0.884   0.892   0.901
  0.931   0.939   0.993   1.005   1.020   1.033   1.076   1.097
  1.108   1.122   1.166   1.178   1.200   1.219   1.234   1.254
  1.259   1.275   1.284   1.290   1.307   1.324   1.335   1.344
  1.347   1.371   1.389   1.397   1.403   1.406   1.413   1.434
  1.456   1.480   1.498   1.524   1.535   1.565   1.599   1.609
  1.614   1.637   1.659   1.682   1.696   1.717   1.728   1.740
  1.767   1.777   1.794   1.805   1.844   1.861   1.872   1.888
  1.913   1.927   1.947   1.952   1.970   2.002   2.025   2.059
  2.074   2.087   2.095   2.111   2.149   2.186   2.202   2.225
  2.233   2.251   2.280   2.304   2.309   2.354   2.393   2.434
  2.474   2.594   2.612   2.652   2.671   2.702   2.745   2.761
  2.784   2.828   2.844   2.866   2.918   2.934   2.961   2.969
  3.001   3.032   3.039   3.060   3.076   3.091   3.112   3.147
  3.175   3.191   3.219   3.225   3.231   3.257   3.267   3.286
  3.299   3.321   3.351   3.378   3.402   3.457   3.478   3.491
  3.507   3.572   3.593   3.617   3.712   3.751   3.831   3.881
  3.940   3.976   3.988   4.006   4.008   4.097   4.184   4.217
  4.243   4.267   4.352   4.397   4.501   5.167   5.192   5.212
  5.229   5.266   5.288   5.321   5.415   5.462   5.500   5.544
  5.570   5.703   5.717   5.780   5.833   5.999   6.032  23.816
 23.906  23.948  23.965  24.003  24.296  50.002  50.042  50.063
 50.078  50.182  50.271
 --------------------------------------------------------------

          Ground-State Mulliken Net Atomic Charges

     Atom                 Charge (a.u.)
  ----------------------------------------
      1 O                    -0.126443
      2 C                     0.002916
      3 O                    -0.367185
      4 C                     0.299130
      5 O                    -0.532808
      6 C                    -0.626491
      7 O                    -0.328783
      8 C                     0.372958
      9 C                    -0.195400
     10 C                    -0.501920
     11 O                    -0.297590
     12 O                    -0.235053
     13 H                     0.186068
     14 H                     0.213869
     15 H                     0.206262
     16 H                     0.241802
     17 H                     0.245554
     18 H                     0.189324
     19 H                     0.253790
  ----------------------------------------
  Sum of atomic charges =    -1.000000

 -----------------------------------------------------------------
                    Cartesian Multipole Moments
 -----------------------------------------------------------------
    Charge (ESU x 10^10)
                -4.8032
    Dipole Moment (Debye)
         X       8.7212      Y       0.1791      Z      -1.5435
       Tot       8.8585
    Quadrupole Moments (Debye-Ang)
        XX    -115.5634     XY       3.1048     YY     -92.8342
        XZ      12.0837     YZ      -5.6720     ZZ     -67.3758
    Octopole Moments (Debye-Ang^2)
       XXX      63.6650    XXY     -21.0624    XYY      28.5935
       YYY      -4.7822    XXZ     -23.6249    XYZ      -0.6622
       YYZ     -11.2424    XZZ      13.3108    YZZ       5.8936
       ZZZ      -1.4237
    Hexadecapole Moments (Debye-Ang^3)
      XXXX   -2397.0339   XXXY       7.2017   XXYY    -531.3918
      XYYY      32.2233   YYYY    -790.4313   XXXZ      66.0640
      XXYZ     -12.2302   XYYZ      35.5547   YYYZ     -20.4082
      XXZZ    -339.5786   XYZZ      11.9783   YYZZ    -145.6975
      XZZZ      45.4182   YZZZ      -3.8308   ZZZZ    -202.7632
 -----------------------------------------------------------------
 Calculating analytic gradient of the SCF energy
 Gradient of SCF Energy
            1           2           3           4           5           6
    1  -0.0019471   0.0010879   0.0001303   0.0031398  -0.0004571  -0.0028193
    2   0.0011433  -0.0039276   0.0006791   0.0031999  -0.0007883   0.0006944
    3  -0.0001920   0.0004219  -0.0001387  -0.0003641   0.0005799   0.0000598
            7           8           9          10          11          12
    1  -0.0018452  -0.0001224   0.0007094  -0.0014488   0.0006232  -0.0009157
    2   0.0010240  -0.0012681   0.0010070   0.0004277  -0.0009088  -0.0002010
    3   0.0018738  -0.0002692  -0.0005880  -0.0001341   0.0005434  -0.0007188
           13          14          15          16          17          18
    1   0.0003006  -0.0000109   0.0004571  -0.0000284   0.0006909   0.0002447
    2  -0.0008552   0.0002229   0.0001129   0.0002104   0.0006151  -0.0005767
    3   0.0003239  -0.0007175   0.0002725   0.0003108   0.0003814   0.0001884
           19
    1   0.0022111
    2  -0.0008110
    3  -0.0018336
 Max gradient component =       3.928E-03
 RMS gradient           =       1.194E-03
 Gradient time:  CPU 133.00 s  wall 133.12 s
 Geometry Optimization Parameters
   NAtoms,    NIC,     NZ,  NCons,   NDum,   NFix, NCnnct, MaxDiis
       19     133       0       0       0       0       0       0

 Cartesian Hessian Update
 Hessian Updated using BFGS Update


** GEOMETRY OPTIMIZATION IN DELOCALIZED INTERNAL COORDINATES **
   Searching for a Minimum

   Optimization Cycle:  13

                       Coordinates (Angstroms)
     ATOM                X               Y               Z
      1  O        -0.8060749047   -1.3599524395   -0.3088305019
      2  C        -1.9386761331   -0.7852784578    0.2333897873
      3  O        -2.8331473269   -1.4787149454    0.6455275871
      4  C        -1.8346328990    0.7483823702    0.1664185068
      5  O        -2.7627168046    1.5079370062    0.5372611287
      6  C        -0.5943512965    0.9505413194   -0.3950669673
      7  O         0.0010066297    2.1766553588   -0.7170104151
      8  C         0.1318141051   -0.3246568871   -0.6821867776
      9  C         1.4285364062   -0.5549395088    0.1144629558
     10  C         2.3531344035    0.6555516299    0.1965579150
     11  O         3.5345315708    0.3094329384    0.9657906551
     12  O         2.1470775314   -1.6519602212   -0.4668756374
     13  H         1.1180886798   -0.8245699409    1.1369717014
     14  H         1.8438888450    1.5199713373    0.6211509792
     15  H         2.7277761150    0.9256346738   -0.7924322456
     16  H         3.2726173608    0.2707510043    1.8918863275
     17  H         3.0293119454   -1.6213546159   -0.0747338395
     18  H         0.3767049460   -0.4799832137   -1.7454598176
     19  H        -0.3412155947    2.4779192356   -1.5674363800
   Point Group: c1    Number of degrees of freedom:    51


   Energy is   -684.433395841

 Hessian Updated using BFGS Update

 51 Hessian modes will be used to form the next step
  Hessian Eigenvalues:
     0.000008    0.004018    0.008371    0.011650    0.014365    0.015435
     0.018393    0.021655    0.025461    0.029096    0.043020    0.047179
     0.051160    0.052841    0.058981    0.065255    0.075671    0.088048
     0.116103    0.138076    0.157148    0.160219    0.165036    0.172000
     0.179920    0.204397    0.210517    0.224657    0.237007    0.254936
     0.258574    0.264752    0.285764    0.289427    0.319002    0.322183
     0.325851    0.329999    0.341000    0.381235    0.444889    0.449023
     0.453861    0.489886    0.501792    0.542848    0.547989    0.567583
     0.646626    0.939619    2.321336
**WARNING** Magnitude of eigenvalue   1 too small.  Replaced by     0.000100

 Minimum Search - Taking Simple RFO Step
 Searching for Lamda that Minimizes Along All modes
 Value Taken    Lamda =  -0.00371813
 Calculated Step too Large.  Step scaled by  0.314679
 Step Taken.  Stepsize is  0.300000

                             Maximum     Tolerance    Cnvgd?
         Gradient           0.002567      0.000300      NO
         Displacement       0.170105      0.001200      NO
         Energy change     -0.001090      0.000001      NO


 New Cartesian Coordinates Obtained by Inverse Iteration

 Displacement from previous Coordinates is:  0.385254
 ----------------------------------------------------------------
             Standard Nuclear Orientation (Angstroms)
    I     Atom           X                Y                Z
 ----------------------------------------------------------------
    1      O      -0.8021453618    -1.3609716937    -0.2960767254
    2      C      -1.9424887794    -0.7838934976     0.2142684935
    3      O      -2.8457643458    -1.4740818112     0.6166631294
    4      C      -1.8361643024     0.7426396239     0.1398547045
    5      O      -2.7698087546     1.5132787331     0.4788603231
    6      C      -0.5860629910     0.9462050457    -0.3982215008
    7      O       0.0101153449     2.1693974114    -0.7111215788
    8      C       0.1411790923    -0.3337459715    -0.6745054438
    9      C       1.4317695893    -0.5619117764     0.1301907908
   10      C       2.3640846632     0.6459048088     0.1833845312
   11      O       3.5543899829     0.3096369038     0.9397681875
   12      O       2.1451066529    -1.6747557292    -0.4255348154
   13      H       1.1179242216    -0.8076401643     1.1576223131
   14      H       1.8647150210     1.5180170561     0.6046722124
   15      H       2.7226576705     0.9025579978    -0.8148485547
   16      H       3.3052003217     0.2771137992     1.8692021165
   17      H       3.0333834804    -1.6287292014    -0.0503598848
   18      H       0.3872852055    -0.4948915959    -1.7353409364
   19      H      -0.4417031320     2.5572367050    -1.4690924002
 ----------------------------------------------------------------
 Molecular Point Group                 C1    NOp =  1
 Largest Abelian Subgroup              C1    NOp =  1
 Nuclear Repulsion Energy =   733.6695024561 hartrees
 There are       46 alpha and       46 beta electrons
 Applying Cartesian multipole field
    Component          Value
    ---------          -----
     (2,0,0)        1.00000E-11
     (0,2,0)        2.00000E-11
     (0,0,2)       -3.00000E-11
 Nucleus-field energy     =     0.0000000206 hartrees
 Requested basis set is 6-311++G(d,p)
 There are 107 shells and 313 basis functions
 A cutoff of  1.0D-11 yielded   4950 shell pairs
 There are     42582 function pairs (     45708 Cartesian)
 Smallest overlap matrix eigenvalue = 3.88E-06
 Guess MOs from SCF MO coefficient file
 Reading MOs from coefficient file
 Reading MOs from coefficient file
 A restricted hybrid HF-DFT SCF calculation will be
 performed using Pulay DIIS extrapolation
 Exchange:     0.2000 Hartree-Fock + 0.0800 Slater + 0.7200 B88
 Correlation:  0.1900 VWN1RPA + 0.8100 LYP
 Using SG-1 standard quadrature grid
 SCF converges when DIIS error is below 1.0E-08
 Geometry optimization detected.  Setting ReadMinima to 0
 Setting SaveMinima to 0
 ---------------------------------------
  Cycle       Energy         DIIS Error
 ---------------------------------------
    1    -684.4353079582      8.22E-04
    2    -684.4344193078      1.37E-04
    3    -684.4343129553      1.78E-04
    4    -684.4345501844      7.57E-05
    5    -684.4345983004      2.61E-05
    6    -684.4346044905      5.75E-06
    7    -684.4346047947      3.21E-06
    8    -684.4346048573      7.49E-07
    9    -684.4346048336      2.55E-07
   10    -684.4346048752      7.21E-08
   11    -684.4346048919      3.33E-08
   12    -684.4346048878      7.74E-09 Convergence criterion met
 ---------------------------------------
 SCF time:  CPU 339.38 s  wall 341.23 s
 SCF   energy in the final basis set = -684.4346048878
 Total energy in the final basis set = -684.4346048878

 --------------------------------------------------------------

                    Orbital Energies (a.u.)
 --------------------------------------------------------------

 Alpha MOs
 -- Occupied --
-19.043 -19.018 -19.015 -19.012 -18.958 -18.895 -10.139 -10.117
-10.114 -10.108 -10.063 -10.051  -0.957  -0.943  -0.912  -0.909
 -0.875  -0.816  -0.664  -0.607  -0.575  -0.503  -0.456  -0.423
 -0.417  -0.398  -0.375  -0.358  -0.350  -0.325  -0.305  -0.291
 -0.274  -0.269  -0.253  -0.249  -0.243  -0.227  -0.208  -0.192
 -0.176  -0.168  -0.155  -0.139  -0.063  -0.037
 -- Virtual --
  0.070   0.090   0.104   0.114   0.123   0.131   0.133   0.144
  0.161   0.167   0.172   0.187   0.190   0.197   0.204   0.210
  0.210   0.219   0.222   0.226   0.228   0.232   0.239   0.243
  0.251   0.254   0.261   0.268   0.272   0.275   0.279   0.285
  0.292   0.300   0.308   0.315   0.330   0.333   0.344   0.345
  0.352   0.362   0.366   0.378   0.386   0.400   0.406   0.408
  0.412   0.415   0.424   0.429   0.434   0.436   0.441   0.442
  0.446   0.455   0.462   0.468   0.476   0.479   0.487   0.495
  0.504   0.508   0.517   0.527   0.535   0.544   0.558   0.563
  0.584   0.601   0.617   0.629   0.652   0.655   0.673   0.682
  0.690   0.702   0.719   0.738   0.746   0.769   0.797   0.816
  0.827   0.831   0.850   0.853   0.862   0.885   0.892   0.896
  0.931   0.937   0.994   1.004   1.021   1.032   1.078   1.099
  1.108   1.123   1.161   1.176   1.204   1.217   1.237   1.254
  1.258   1.275   1.285   1.289   1.307   1.322   1.335   1.343
  1.350   1.370   1.387   1.395   1.401   1.406   1.414   1.435
  1.453   1.473   1.512   1.525   1.532   1.562   1.600   1.610
  1.620   1.637   1.659   1.679   1.695   1.718   1.730   1.741
  1.764   1.776   1.796   1.806   1.851   1.858   1.873   1.888
  1.921   1.929   1.946   1.952   1.969   2.004   2.024   2.057
  2.074   2.085   2.093   2.111   2.149   2.190   2.201   2.225
  2.235   2.253   2.282   2.306   2.309   2.354   2.389   2.434
  2.471   2.594   2.613   2.652   2.675   2.699   2.737   2.757
  2.783   2.825   2.843   2.872   2.917   2.931   2.962   2.977
  3.004   3.032   3.042   3.058   3.080   3.092   3.113   3.151
  3.176   3.189   3.215   3.221   3.232   3.258   3.271   3.292
  3.300   3.320   3.352   3.379   3.402   3.450   3.477   3.497
  3.512   3.571   3.599   3.620   3.714   3.753   3.831   3.881
  3.939   3.981   3.991   4.007   4.011   4.098   4.184   4.220
  4.246   4.270   4.355   4.398   4.500   5.167   5.192   5.213
  5.227   5.252   5.289   5.322   5.413   5.463   5.504   5.545
  5.579   5.706   5.720   5.783   5.837   6.002   6.035  23.818
 23.905  23.946  23.965  24.006  24.294  50.002  50.043  50.062
 50.079  50.183  50.271
 --------------------------------------------------------------

          Ground-State Mulliken Net Atomic Charges

     Atom                 Charge (a.u.)
  ----------------------------------------
      1 O                    -0.132063
      2 C                    -0.001860
      3 O                    -0.369297
      4 C                     0.275246
      5 O                    -0.539043
      6 C                    -0.634996
      7 O                    -0.330415
      8 C                     0.450542
      9 C                    -0.222352
     10 C                    -0.498140
     11 O                    -0.298702
     12 O                    -0.235160
     13 H                     0.186055
     14 H                     0.207768
     15 H                     0.209623
     16 H                     0.241412
     17 H                     0.244408
     18 H                     0.190318
     19 H                     0.256656
  ----------------------------------------
  Sum of atomic charges =    -1.000000

 -----------------------------------------------------------------
                    Cartesian Multipole Moments
 -----------------------------------------------------------------
    Charge (ESU x 10^10)
                -4.8032
    Dipole Moment (Debye)
         X       8.7369      Y       0.3490      Z      -1.3378
       Tot       8.8456
    Quadrupole Moments (Debye-Ang)
        XX    -115.8659     XY       2.7877     YY     -92.2382
        XZ      11.9044     YZ      -5.2438     ZZ     -67.4914
    Octopole Moments (Debye-Ang^2)
       XXX      65.8784    XXY     -20.5985    XYY      26.9358
       YYY      -0.2998    XXZ     -21.1472    XYZ      -0.1133
       YYZ     -10.9199    XZZ      12.7407    YZZ       5.1409
       ZZZ       1.1414
    Hexadecapole Moments (Debye-Ang^3)
      XXXX   -2419.0086   XXXY       9.7580   XXYY    -535.1634
      XYYY      30.7471   YYYY    -782.5422   XXXZ      60.1335
      XXYZ      -9.8953   XYYZ      34.5511   YYYZ     -20.1673
      XXZZ    -335.5094   XYZZ      11.2927   YYZZ    -145.4012
      XZZZ      39.0157   YZZZ       1.4984   ZZZZ    -196.6090
 -----------------------------------------------------------------
 Calculating analytic gradient of the SCF energy
 Gradient of SCF Energy
            1           2           3           4           5           6
    1  -0.0037586   0.0038492  -0.0005174   0.0028211  -0.0001692  -0.0022677
    2   0.0031489  -0.0035360   0.0003005   0.0013740  -0.0009807   0.0036665
    3   0.0009104  -0.0007754   0.0000969   0.0006460   0.0002811  -0.0011698
            7           8           9          10          11          12
    1  -0.0035467   0.0006198  -0.0003142  -0.0005496  -0.0000132  -0.0001364
    2   0.0000583  -0.0031087   0.0003056   0.0000183  -0.0003959   0.0000364
    3   0.0025087  -0.0009884  -0.0005975  -0.0003663   0.0006875  -0.0000394
           13          14          15          16          17          18
    1   0.0002776   0.0001374   0.0002612   0.0001333   0.0001948  -0.0000540
    2  -0.0008920   0.0002708   0.0002358   0.0001649   0.0005505  -0.0004257
    3   0.0003087  -0.0005000   0.0003477  -0.0000653   0.0000145   0.0005472
           19
    1   0.0030326
    2  -0.0007916
    3  -0.0018464
 Max gradient component =       3.849E-03
 RMS gradient           =       1.520E-03
 Gradient time:  CPU 133.61 s  wall 133.94 s
 Geometry Optimization Parameters
   NAtoms,    NIC,     NZ,  NCons,   NDum,   NFix, NCnnct, MaxDiis
       19     133       0       0       0       0       0       0

 Cartesian Hessian Update
 Hessian Updated using BFGS Update
**WARNING** Hereditary positive definiteness endangered


** GEOMETRY OPTIMIZATION IN DELOCALIZED INTERNAL COORDINATES **
   Searching for a Minimum

   Optimization Cycle:  14

                       Coordinates (Angstroms)
     ATOM                X               Y               Z
      1  O        -0.8021453618   -1.3609716937   -0.2960767254
      2  C        -1.9424887794   -0.7838934976    0.2142684935
      3  O        -2.8457643458   -1.4740818112    0.6166631294
      4  C        -1.8361643024    0.7426396239    0.1398547045
      5  O        -2.7698087546    1.5132787331    0.4788603231
      6  C        -0.5860629910    0.9462050457   -0.3982215008
      7  O         0.0101153449    2.1693974114   -0.7111215788
      8  C         0.1411790923   -0.3337459715   -0.6745054438
      9  C         1.4317695893   -0.5619117764    0.1301907908
     10  C         2.3640846632    0.6459048088    0.1833845312
     11  O         3.5543899829    0.3096369038    0.9397681875
     12  O         2.1451066529   -1.6747557292   -0.4255348154
     13  H         1.1179242216   -0.8076401643    1.1576223131
     14  H         1.8647150210    1.5180170561    0.6046722124
     15  H         2.7226576705    0.9025579978   -0.8148485547
     16  H         3.3052003217    0.2771137992    1.8692021165
     17  H         3.0333834804   -1.6287292014   -0.0503598848
     18  H         0.3872852055   -0.4948915959   -1.7353409364
     19  H        -0.4417031320    2.5572367050   -1.4690924002
   Point Group: c1    Number of degrees of freedom:    51


   Energy is   -684.434604888

 Hessian Updated using BFGS Update
**WARNING** Hereditary positive definiteness endangered

 51 Hessian modes will be used to form the next step
  Hessian Eigenvalues:
    -0.009432    0.000054    0.004039    0.008511    0.014161    0.015342
     0.017972    0.021574    0.023947    0.028770    0.042989    0.046596
     0.051105    0.052516    0.058919    0.065068    0.074940    0.086081
     0.107700    0.122081    0.140340    0.160142    0.162880    0.171655
     0.176139    0.193972    0.207954    0.223395    0.235147    0.254622
     0.256911    0.264636    0.285687    0.289131    0.318139    0.321302
     0.325745    0.329933    0.336783    0.376712    0.440245    0.448879
     0.453769    0.489756    0.499330    0.542449    0.543640    0.560788
     0.631010    0.937823    1.991266
**WARNING** Magnitude of eigenvalue   2 too small.  Replaced by     0.000100
**WARNING** Hessian does not have the Desired Local Structure

 Minimum Search - Taking Simple RFO Step
 Searching for Lamda that Minimizes Along All modes
 Value Taken    Lamda =  -0.00943458
 Calculated Step too Large.  Step scaled by  0.005503
 Step Taken.  Stepsize is  0.300000

                             Maximum     Tolerance    Cnvgd?
         Gradient           0.004146      0.000300      NO
         Displacement       0.124510      0.001200      NO
         Energy change     -0.001209      0.000001      NO


 New Cartesian Coordinates Obtained by Inverse Iteration

 Displacement from previous Coordinates is:  0.354205
 ----------------------------------------------------------------
             Standard Nuclear Orientation (Angstroms)
    I     Atom           X                Y                Z
 ----------------------------------------------------------------
    1      O      -0.7858159601    -1.3405691136    -0.2934534399
    2      C      -1.9405306063    -0.7730591653     0.1886376477
    3      O      -2.8389235839    -1.4797715598     0.5854612123
    4      C      -1.8367017207     0.7278735921     0.1467991276
    5      O      -2.7679798266     1.5231330654     0.4596615712
    6      C      -0.5821101361     0.9556592598    -0.3769590835
    7      O      -0.0433679698     2.1927531034    -0.6887656250
    8      C       0.1547375058    -0.3175595902    -0.6657781849
    9      C       1.4408051149    -0.5715846104     0.1370381239
   10      C       2.3743844176     0.6415941489     0.1846326544
   11      O       3.5757398980     0.3487955147     0.9203563004
   12      O       2.1436486456    -1.6795767168    -0.4383815039
   13      H       1.1283645308    -0.8244630071     1.1605966169
   14      H       1.8684334554     1.5065732117     0.6183092790
   15      H       2.7046039783     0.8965090549    -0.8246957312
   16      H       3.3427523472     0.3150044888     1.8522535324
   17      H       2.9955437365    -1.7400847845     0.0010558499
   18      H       0.3915961663    -0.4539141343    -1.7313686332
   19      H      -0.4715064135     2.5340538856    -1.4760147521
 ----------------------------------------------------------------
 Molecular Point Group                 C1    NOp =  1
 Largest Abelian Subgroup              C1    NOp =  1
 Nuclear Repulsion Energy =   734.0132591251 hartrees
 There are       46 alpha and       46 beta electrons
 Applying Cartesian multipole field
    Component          Value
    ---------          -----
     (2,0,0)        1.00000E-11
     (0,2,0)        2.00000E-11
     (0,0,2)       -3.00000E-11
 Nucleus-field energy     =     0.0000000208 hartrees
 Requested basis set is 6-311++G(d,p)
 There are 107 shells and 313 basis functions
 A cutoff of  1.0D-11 yielded   4951 shell pairs
 There are     42615 function pairs (     45749 Cartesian)
 Smallest overlap matrix eigenvalue = 3.79E-06
 Guess MOs from SCF MO coefficient file
 Reading MOs from coefficient file
 Reading MOs from coefficient file
 A restricted hybrid HF-DFT SCF calculation will be
 performed using Pulay DIIS extrapolation
 Exchange:     0.2000 Hartree-Fock + 0.0800 Slater + 0.7200 B88
 Correlation:  0.1900 VWN1RPA + 0.8100 LYP
 Using SG-1 standard quadrature grid
 SCF converges when DIIS error is below 1.0E-08
 Geometry optimization detected.  Setting ReadMinima to 0
 Setting SaveMinima to 0
 ---------------------------------------
  Cycle       Energy         DIIS Error
 ---------------------------------------
    1    -684.4411205008      1.06E-03
    2    -684.4329414039      1.63E-04
    3    -684.4328601597      1.99E-04
    4    -684.4331508898      8.49E-05
    5    -684.4332111445      3.09E-05
    6    -684.4332213842      7.33E-06
    7    -684.4332217570      2.60E-06
    8    -684.4332215926      5.35E-07
    9    -684.4332215958      2.59E-07
   10    -684.4332216186      9.26E-08
   11    -684.4332216260      3.36E-08
   12    -684.4332216257      9.62E-09 Convergence criterion met
 ---------------------------------------
 SCF time:  CPU 340.60 s  wall 342.93 s
 SCF   energy in the final basis set = -684.4332216257
 Total energy in the final basis set = -684.4332216257

 --------------------------------------------------------------

                    Orbital Energies (a.u.)
 --------------------------------------------------------------

 Alpha MOs
 -- Occupied --
-19.042 -19.018 -19.017 -19.010 -18.957 -18.893 -10.138 -10.116
-10.115 -10.108 -10.060 -10.051  -0.959  -0.944  -0.915  -0.912
 -0.874  -0.811  -0.664  -0.607  -0.576  -0.505  -0.459  -0.427
 -0.420  -0.396  -0.376  -0.359  -0.351  -0.326  -0.307  -0.291
 -0.275  -0.271  -0.253  -0.247  -0.243  -0.225  -0.207  -0.189
 -0.175  -0.169  -0.154  -0.137  -0.062  -0.036
 -- Virtual --
  0.069   0.090   0.103   0.113   0.122   0.130   0.131   0.143
  0.160   0.168   0.171   0.188   0.190   0.196   0.204   0.209
  0.210   0.219   0.221   0.225   0.228   0.232   0.239   0.243
  0.251   0.254   0.261   0.269   0.274   0.276   0.280   0.287
  0.292   0.301   0.307   0.318   0.330   0.336   0.343   0.345
  0.355   0.363   0.367   0.378   0.386   0.400   0.404   0.408
  0.414   0.415   0.424   0.428   0.435   0.437   0.442   0.445
  0.446   0.458   0.460   0.470   0.478   0.480   0.488   0.496
  0.503   0.507   0.517   0.526   0.532   0.543   0.560   0.565
  0.585   0.600   0.620   0.632   0.650   0.656   0.674   0.683
  0.688   0.702   0.723   0.739   0.745   0.769   0.798   0.814
  0.828   0.830   0.847   0.856   0.859   0.886   0.893   0.896
  0.930   0.941   0.991   1.003   1.016   1.038   1.079   1.101
  1.107   1.118   1.165   1.183   1.202   1.226   1.239   1.249
  1.257   1.277   1.282   1.289   1.311   1.320   1.334   1.343
  1.353   1.367   1.386   1.397   1.403   1.409   1.417   1.442
  1.452   1.481   1.511   1.517   1.528   1.564   1.597   1.607
  1.616   1.636   1.666   1.680   1.686   1.719   1.728   1.732
  1.763   1.781   1.798   1.812   1.846   1.857   1.868   1.891
  1.923   1.938   1.939   1.956   1.971   2.006   2.022   2.053
  2.076   2.083   2.098   2.110   2.145   2.198   2.205   2.226
  2.240   2.255   2.288   2.306   2.314   2.355   2.385   2.436
  2.466   2.586   2.614   2.658   2.679   2.698   2.736   2.756
  2.779   2.824   2.841   2.875   2.921   2.931   2.959   2.988
  3.008   3.040   3.044   3.068   3.081   3.094   3.115   3.154
  3.179   3.193   3.216   3.225   3.238   3.260   3.276   3.301
  3.307   3.326   3.355   3.379   3.408   3.455   3.479   3.495
  3.514   3.568   3.602   3.621   3.708   3.757   3.829   3.880
  3.938   3.985   3.993   4.018   4.022   4.098   4.186   4.225
  4.251   4.275   4.367   4.400   4.504   5.164   5.186   5.214
  5.228   5.260   5.290   5.325   5.414   5.472   5.509   5.533
  5.580   5.716   5.731   5.796   5.857   6.007   6.042  23.822
 23.903  23.946  23.966  24.017  24.280  50.004  50.044  50.066
 50.081  50.183  50.269
 --------------------------------------------------------------

          Ground-State Mulliken Net Atomic Charges

     Atom                 Charge (a.u.)
  ----------------------------------------
      1 O                    -0.132857
      2 C                    -0.013883
      3 O                    -0.371718
      4 C                     0.310573
      5 O                    -0.544109
      6 C                    -0.684498
      7 O                    -0.323751
      8 C                     0.433564
      9 C                    -0.163422
     10 C                    -0.508514
     11 O                    -0.300425
     12 O                    -0.233438
     13 H                     0.189285
     14 H                     0.204245
     15 H                     0.206570
     16 H                     0.242815
     17 H                     0.244219
     18 H                     0.192258
     19 H                     0.253083
  ----------------------------------------
  Sum of atomic charges =    -1.000000

 -----------------------------------------------------------------
                    Cartesian Multipole Moments
 -----------------------------------------------------------------
    Charge (ESU x 10^10)
                -4.8032
    Dipole Moment (Debye)
         X       8.8806      Y      -0.0018      Z      -1.2383
       Tot       8.9665
    Quadrupole Moments (Debye-Ang)
        XX    -116.3600     XY       2.2856     YY     -92.3073
        XZ      12.2876     YZ      -5.5453     ZZ     -67.1219
    Octopole Moments (Debye-Ang^2)
       XXX      65.0395    XXY     -23.3344    XYY      29.6906
       YYY      -5.5501    XXZ     -18.2372    XYZ      -0.7431
       YYZ      -9.8512    XZZ      12.4081    YZZ       5.0685
       ZZZ       1.1884
    Hexadecapole Moments (Debye-Ang^3)
      XXXX   -2437.6500   XXXY       5.8015   XXYY    -533.3634
      XYYY      27.7494   YYYY    -789.9395   XXXZ      62.8565
      XXYZ     -12.4455   XYYZ      34.3907   YYYZ     -21.7838
      XXZZ    -332.8395   XYZZ      12.5944   YYZZ    -144.8932
      XZZZ      36.3869   YZZZ      -0.5855   ZZZZ    -191.2221
 -----------------------------------------------------------------
 Calculating analytic gradient of the SCF energy
 Gradient of SCF Energy
            1           2           3           4           5           6
    1  -0.0020242   0.0076440  -0.0019687   0.0039513  -0.0017479   0.0005649
    2   0.0071153   0.0075949  -0.0021058  -0.0141881   0.0052970   0.0077848
    3   0.0034352  -0.0094922   0.0030505   0.0051495  -0.0002428  -0.0038211
            7           8           9          10          11          12
    1  -0.0109000   0.0008764  -0.0056484   0.0042649  -0.0033304   0.0051446
    2  -0.0014812  -0.0046789  -0.0041171  -0.0024143   0.0037584   0.0023963
    3  -0.0004476  -0.0017465   0.0001849   0.0009911  -0.0002291   0.0029511
           13          14          15          16          17          18
    1   0.0006207   0.0007569   0.0001133   0.0002763  -0.0030340  -0.0012784
    2  -0.0005957   0.0004864  -0.0003158  -0.0000678  -0.0019519   0.0007760
    3  -0.0006228   0.0016024  -0.0003868  -0.0015877  -0.0019877   0.0008077
           19
    1   0.0057188
    2  -0.0032925
    3   0.0023917
 Max gradient component =       1.419E-02
 RMS gradient           =       4.197E-03
 Gradient time:  CPU 132.68 s  wall 133.12 s
 Geometry Optimization Parameters
   NAtoms,    NIC,     NZ,  NCons,   NDum,   NFix, NCnnct, MaxDiis
       19     133       0       0       0       0       0       0

 Cartesian Hessian Update
 Hessian Updated using BFGS Update


** GEOMETRY OPTIMIZATION IN DELOCALIZED INTERNAL COORDINATES **
   Searching for a Minimum

   Optimization Cycle:  15

                       Coordinates (Angstroms)
     ATOM                X               Y               Z
      1  O        -0.7858159601   -1.3405691136   -0.2934534399
      2  C        -1.9405306063   -0.7730591653    0.1886376477
      3  O        -2.8389235839   -1.4797715598    0.5854612123
      4  C        -1.8367017207    0.7278735921    0.1467991276
      5  O        -2.7679798266    1.5231330654    0.4596615712
      6  C        -0.5821101361    0.9556592598   -0.3769590835
      7  O        -0.0433679698    2.1927531034   -0.6887656250
      8  C         0.1547375058   -0.3175595902   -0.6657781849
      9  C         1.4408051149   -0.5715846104    0.1370381239
     10  C         2.3743844176    0.6415941489    0.1846326544
     11  O         3.5757398980    0.3487955147    0.9203563004
     12  O         2.1436486456   -1.6795767168   -0.4383815039
     13  H         1.1283645308   -0.8244630071    1.1605966169
     14  H         1.8684334554    1.5065732117    0.6183092790
     15  H         2.7046039783    0.8965090549   -0.8246957312
     16  H         3.3427523472    0.3150044888    1.8522535324
     17  H         2.9955437365   -1.7400847845    0.0010558499
     18  H         0.3915961663   -0.4539141343   -1.7313686332
     19  H        -0.4715064135    2.5340538856   -1.4760147521
   Point Group: c1    Number of degrees of freedom:    51


   Energy is   -684.433221626

 Hessian Updated using BFGS Update

 51 Hessian modes will be used to form the next step
  Hessian Eigenvalues:
     0.000048    0.004013    0.008504    0.013011    0.015119    0.015740
     0.018452    0.021599    0.026711    0.033054    0.042998    0.047316
     0.051110    0.052709    0.058920    0.065184    0.075613    0.089076
     0.114797    0.138938    0.159632    0.161308    0.166358    0.171803
     0.181404    0.206883    0.213910    0.223406    0.235182    0.256007
     0.257913    0.264745    0.286833    0.289506    0.318746    0.322125
     0.325770    0.329982    0.342776    0.377760    0.447835    0.448888
     0.454717    0.489969    0.499738    0.543168    0.555096    0.566762
     0.631154    0.938725    2.003094
**WARNING** Magnitude of eigenvalue   1 too small.  Replaced by     0.000100

 Minimum Search - Taking Simple RFO Step
 Searching for Lamda that Minimizes Along All modes
 Value Taken    Lamda =  -0.00502835
 Calculated Step too Large.  Step scaled by  0.370466
 Step Taken.  Stepsize is  0.300000

                             Maximum     Tolerance    Cnvgd?
         Gradient           0.006774      0.000300      NO
         Displacement       0.172578      0.001200      NO
         Energy change      0.001383      0.000001      NO


 New Cartesian Coordinates Obtained by Inverse Iteration

 Displacement from previous Coordinates is:  0.348894
 ----------------------------------------------------------------
             Standard Nuclear Orientation (Angstroms)
    I     Atom           X                Y                Z
 ----------------------------------------------------------------
    1      O      -0.7873244056    -1.3476780088    -0.2839167306
    2      C      -1.9432923226    -0.7765595194     0.1818139027
    3      O      -2.8527369022    -1.4765319417     0.5646151612
    4      C      -1.8393653112     0.7267355547     0.1199851046
    5      O      -2.7766764671     1.5217299289     0.4105731143
    6      C      -0.5767498482     0.9500035556    -0.3838833622
    7      O      -0.0214492952     2.1809907346    -0.6891580082
    8      C       0.1581165054    -0.3288531152    -0.6614812440
    9      C       1.4410361225    -0.5714649765     0.1476030928
   10      C       2.3825585022     0.6352761499     0.1689656691
   11      O       3.5862497566     0.3326737086     0.9014962290
   12      O       2.1407798197    -1.6954455249    -0.3991660963
   13      H       1.1266274404    -0.7990881828     1.1773350883
   14      H       1.8885317442     1.5112978436     0.5927149589
   15      H       2.7089927627     0.8760681584    -0.8443662068
   16      H       3.3588076481     0.3080986042     1.8352766391
   17      H       3.0070887870    -1.7131566082     0.0183407906
   18      H       0.3989158964    -0.4761727729    -1.7240000759
   19      H      -0.5464368539     2.6034430552    -1.3733630648
 ----------------------------------------------------------------
 Molecular Point Group                 C1    NOp =  1
 Largest Abelian Subgroup              C1    NOp =  1
 Nuclear Repulsion Energy =   734.1307967409 hartrees
 There are       46 alpha and       46 beta electrons
 Applying Cartesian multipole field
    Component          Value
    ---------          -----
     (2,0,0)        1.00000E-11
     (0,2,0)        2.00000E-11
     (0,0,2)       -3.00000E-11
 Nucleus-field energy     =     0.0000000211 hartrees
 Requested basis set is 6-311++G(d,p)
 There are 107 shells and 313 basis functions
 A cutoff of  1.0D-11 yielded   4946 shell pairs
 There are     42569 function pairs (     45702 Cartesian)
 Smallest overlap matrix eigenvalue = 3.86E-06
 Guess MOs from SCF MO coefficient file
 Reading MOs from coefficient file
 Reading MOs from coefficient file
 A restricted hybrid HF-DFT SCF calculation will be
 performed using Pulay DIIS extrapolation
 Exchange:     0.2000 Hartree-Fock + 0.0800 Slater + 0.7200 B88
 Correlation:  0.1900 VWN1RPA + 0.8100 LYP
 Using SG-1 standard quadrature grid
 SCF converges when DIIS error is below 1.0E-08
 Geometry optimization detected.  Setting ReadMinima to 0
 Setting SaveMinima to 0
 ---------------------------------------
  Cycle       Energy         DIIS Error
 ---------------------------------------
    1    -684.4311356635      7.82E-04
    2    -684.4348389778      1.34E-04
    3    -684.4348198248      1.48E-04
    4    -684.4349781800      5.93E-05
    5    -684.4350025816      2.66E-05
    6    -684.4350089700      5.15E-06
    7    -684.4350088694      3.10E-06
    8    -684.4350091198      5.32E-07
    9    -684.4350090981      2.28E-07
   10    -684.4350090978      6.83E-08
   11    -684.4350090924      2.54E-08
   12    -684.4350090938      6.63E-09 Convergence criterion met
 ---------------------------------------
 SCF time:  CPU 337.74 s  wall 339.27 s
 SCF   energy in the final basis set = -684.4350090938
 Total energy in the final basis set = -684.4350090938

 --------------------------------------------------------------

                    Orbital Energies (a.u.)
 --------------------------------------------------------------

 Alpha MOs
 -- Occupied --
-19.043 -19.018 -19.016 -19.012 -18.956 -18.893 -10.138 -10.116
-10.115 -10.109 -10.060 -10.052  -0.960  -0.945  -0.914  -0.913
 -0.873  -0.812  -0.665  -0.607  -0.576  -0.505  -0.459  -0.426
 -0.420  -0.397  -0.378  -0.360  -0.352  -0.326  -0.307  -0.290
 -0.274  -0.270  -0.253  -0.249  -0.243  -0.225  -0.208  -0.193
 -0.175  -0.170  -0.154  -0.137  -0.063  -0.035
 -- Virtual --
  0.069   0.092   0.103   0.113   0.122   0.131   0.132   0.144
  0.161   0.168   0.171   0.188   0.190   0.196   0.205   0.209
  0.211   0.219   0.221   0.225   0.229   0.232   0.240   0.245
  0.251   0.254   0.262   0.269   0.274   0.275   0.280   0.287
  0.292   0.301   0.308   0.318   0.330   0.335   0.343   0.344
  0.354   0.364   0.367   0.377   0.385   0.399   0.404   0.407
  0.414   0.414   0.424   0.429   0.435   0.437   0.442   0.444
  0.446   0.457   0.464   0.469   0.476   0.479   0.488   0.497
  0.504   0.510   0.518   0.525   0.532   0.545   0.558   0.566
  0.586   0.601   0.618   0.632   0.650   0.654   0.675   0.681
  0.693   0.699   0.724   0.739   0.746   0.768   0.798   0.815
  0.826   0.833   0.848   0.856   0.860   0.887   0.893   0.894
  0.930   0.939   0.992   1.003   1.017   1.036   1.080   1.102
  1.108   1.119   1.162   1.178   1.207   1.221   1.240   1.250
  1.257   1.276   1.284   1.290   1.311   1.317   1.333   1.342
  1.353   1.366   1.383   1.393   1.403   1.408   1.417   1.440
  1.447   1.473   1.514   1.521   1.532   1.564   1.599   1.610
  1.623   1.638   1.664   1.678   1.686   1.719   1.731   1.735
  1.759   1.779   1.797   1.811   1.846   1.860   1.868   1.894
  1.929   1.936   1.941   1.954   1.969   2.009   2.024   2.054
  2.075   2.082   2.093   2.111   2.147   2.198   2.203   2.228
  2.242   2.256   2.287   2.308   2.313   2.355   2.382   2.436
  2.465   2.588   2.615   2.655   2.678   2.697   2.728   2.755
  2.781   2.822   2.842   2.878   2.921   2.930   2.961   2.989
  3.008   3.040   3.047   3.064   3.084   3.094   3.116   3.155
  3.179   3.191   3.214   3.222   3.237   3.261   3.278   3.299
  3.309   3.323   3.354   3.380   3.404   3.448   3.473   3.495
  3.522   3.569   3.605   3.624   3.712   3.758   3.830   3.880
  3.938   3.987   3.995   4.016   4.020   4.099   4.185   4.225
  4.252   4.276   4.367   4.401   4.502   5.164   5.188   5.214
  5.227   5.242   5.291   5.325   5.412   5.469   5.511   5.538
  5.588   5.715   5.730   5.792   5.853   6.008   6.043  23.823
 23.903  23.944  23.965  24.018  24.282  50.004  50.045  50.064
 50.080  50.183  50.270
 --------------------------------------------------------------

          Ground-State Mulliken Net Atomic Charges

     Atom                 Charge (a.u.)
  ----------------------------------------
      1 O                    -0.137404
      2 C                    -0.015090
      3 O                    -0.373704
      4 C                     0.278477
      5 O                    -0.548785
      6 C                    -0.665213
      7 O                    -0.326670
      8 C                     0.481449
      9 C                    -0.180044
     10 C                    -0.512532
     11 O                    -0.301187
     12 O                    -0.232891
     13 H                     0.188953
     14 H                     0.200873
     15 H                     0.210880
     16 H                     0.241924
     17 H                     0.243192
     18 H                     0.190904
     19 H                     0.256868
  ----------------------------------------
  Sum of atomic charges =    -1.000000

 -----------------------------------------------------------------
                    Cartesian Multipole Moments
 -----------------------------------------------------------------
    Charge (ESU x 10^10)
                -4.8032
    Dipole Moment (Debye)
         X       8.8798      Y       0.2626      Z      -1.0277
       Tot       8.9429
    Quadrupole Moments (Debye-Ang)
        XX    -116.5184     XY       2.1765     YY     -91.7752
        XZ      11.9074     YZ      -4.9776     ZZ     -67.4016
    Octopole Moments (Debye-Ang^2)
       XXX      67.4508    XXY     -21.8228    XYY      27.5314
       YYY      -0.0862    XXZ     -16.4436    XYZ      -0.3422
       YYZ      -9.2740    XZZ      12.1728    YZZ       4.1592
       ZZZ       3.6150
    Hexadecapole Moments (Debye-Ang^3)
      XXXX   -2453.1036   XXXY       9.4872   XXYY    -536.8428
      XYYY      26.6539   YYYY    -780.5819   XXXZ      56.6797
      XXYZ      -9.7212   XYYZ      33.1022   YYYZ     -19.6070
      XXZZ    -330.3810   XYZZ      11.9921   YYZZ    -145.5927
      XZZZ      31.0195   YZZZ       5.1379   ZZZZ    -187.4967
 -----------------------------------------------------------------
 Calculating analytic gradient of the SCF energy
 Gradient of SCF Energy
            1           2           3           4           5           6
    1  -0.0047506   0.0092769  -0.0022021   0.0023627  -0.0004507   0.0005166
    2   0.0074335   0.0040273  -0.0016038  -0.0100943   0.0022606   0.0092856
    3   0.0032881  -0.0060721   0.0016512   0.0043188  -0.0004486  -0.0041685
            7           8           9          10          11          12
    1  -0.0100250   0.0014071  -0.0044136   0.0034479  -0.0027548   0.0038222
    2  -0.0016722  -0.0057952  -0.0031045  -0.0018252   0.0026295   0.0020914
    3   0.0020352  -0.0023815   0.0002864   0.0000985   0.0002386   0.0018759
           13          14          15          16          17          18
    1   0.0004846   0.0005631  -0.0001327   0.0004057  -0.0023361  -0.0010050
    2  -0.0006932   0.0003947   0.0000255  -0.0001250  -0.0013076   0.0005573
    3  -0.0003026   0.0008896   0.0000060  -0.0013735  -0.0010725   0.0010262
           19
    1   0.0057838
    2  -0.0024846
    3   0.0001047
 Max gradient component =       1.009E-02
 RMS gradient           =       3.647E-03
 Gradient time:  CPU 132.79 s  wall 133.10 s
 Geometry Optimization Parameters
   NAtoms,    NIC,     NZ,  NCons,   NDum,   NFix, NCnnct, MaxDiis
       19     133       0       0       0       0       0       0

 Cartesian Hessian Update
 Hessian Updated using BFGS Update
**WARNING** Hereditary positive definiteness endangered


** GEOMETRY OPTIMIZATION IN DELOCALIZED INTERNAL COORDINATES **
   Searching for a Minimum

   Optimization Cycle:  16

                       Coordinates (Angstroms)
     ATOM                X               Y               Z
      1  O        -0.7873244056   -1.3476780088   -0.2839167306
      2  C        -1.9432923226   -0.7765595194    0.1818139027
      3  O        -2.8527369022   -1.4765319417    0.5646151612
      4  C        -1.8393653112    0.7267355547    0.1199851046
      5  O        -2.7766764671    1.5217299289    0.4105731143
      6  C        -0.5767498482    0.9500035556   -0.3838833622
      7  O        -0.0214492952    2.1809907346   -0.6891580082
      8  C         0.1581165054   -0.3288531152   -0.6614812440
      9  C         1.4410361225   -0.5714649765    0.1476030928
     10  C         2.3825585022    0.6352761499    0.1689656691
     11  O         3.5862497566    0.3326737086    0.9014962290
     12  O         2.1407798197   -1.6954455249   -0.3991660963
     13  H         1.1266274404   -0.7990881828    1.1773350883
     14  H         1.8885317442    1.5112978436    0.5927149589
     15  H         2.7089927627    0.8760681584   -0.8443662068
     16  H         3.3588076481    0.3080986042    1.8352766391
     17  H         3.0070887870   -1.7131566082    0.0183407906
     18  H         0.3989158964   -0.4761727729   -1.7240000759
     19  H        -0.5464368539    2.6034430552   -1.3733630648
   Point Group: c1    Number of degrees of freedom:    51


   Energy is   -684.435009094

 Hessian Updated using BFGS Update

 51 Hessian modes will be used to form the next step
  Hessian Eigenvalues:
     0.000023    0.004000    0.008504    0.012313    0.014851    0.015362
     0.018560    0.021591    0.026811    0.037542    0.043088    0.047780
     0.051110    0.052800    0.058967    0.065104    0.075508    0.089525
     0.114800    0.139356    0.159312    0.160674    0.166465    0.172069
     0.189316    0.207203    0.223334    0.231173    0.239507    0.255435
     0.264562    0.273382    0.288647    0.293778    0.318806    0.323438
     0.325774    0.329962    0.352810    0.376602    0.448526    0.450897
     0.456093    0.490136    0.499887    0.543041    0.558186    0.601959
     0.644112    0.942822    1.975464
**WARNING** Magnitude of eigenvalue   1 too small.  Replaced by     0.000100

 Minimum Search - Taking Simple RFO Step
 Searching for Lamda that Minimizes Along All modes
 Value Taken    Lamda =  -0.00510670
 Calculated Step too Large.  Step scaled by  0.325941
 Step Taken.  Stepsize is  0.300000

                             Maximum     Tolerance    Cnvgd?
         Gradient           0.006118      0.000300      NO
         Displacement       0.175985      0.001200      NO
         Energy change     -0.001787      0.000001      NO


 New Cartesian Coordinates Obtained by Inverse Iteration

 Displacement from previous Coordinates is:  0.347291
 ----------------------------------------------------------------
             Standard Nuclear Orientation (Angstroms)
    I     Atom           X                Y                Z
 ----------------------------------------------------------------
    1      O      -0.7889650753    -1.3545551752    -0.2727406052
    2      C      -1.9471877283    -0.7787756512     0.1733797336
    3      O      -2.8656087631    -1.4716699059     0.5474002325
    4      C      -1.8418345936     0.7257064341     0.0916639778
    5      O      -2.7834909829     1.5234322923     0.3582772352
    6      C      -0.5717829258     0.9434467135    -0.3929679946
    7      O      -0.0045865961     2.1685058356    -0.6960606822
    8      C       0.1611527000    -0.3409344064    -0.6572796794
    9      C       1.4409372209    -0.5716058466     0.1576655120
   10      C       2.3894305890     0.6291918471     0.1540297258
   11      O       3.5952661302     0.3188770222     0.8837958843
   12      O       2.1387087664    -1.7098167648    -0.3609936565
   13      H       1.1250624366    -0.7742545642     1.1929115016
   14      H       1.9068678431     1.5154391483     0.5685592119
   15      H       2.7123094730     0.8561839812    -0.8630206594
   16      H       3.3730019652     0.3049632302     1.8192152173
   17      H       3.0190137799    -1.6853561363     0.0286284028
   18      H       0.4048726962    -0.5006841808    -1.7166225026
   19      H      -0.6094933562     2.6632727701    -1.2564558932
 ----------------------------------------------------------------
 Molecular Point Group                 C1    NOp =  1
 Largest Abelian Subgroup              C1    NOp =  1
 Nuclear Repulsion Energy =   734.2771841084 hartrees
 There are       46 alpha and       46 beta electrons
 Applying Cartesian multipole field
    Component          Value
    ---------          -----
     (2,0,0)        1.00000E-11
     (0,2,0)        2.00000E-11
     (0,0,2)       -3.00000E-11
 Nucleus-field energy     =     0.0000000213 hartrees
 Requested basis set is 6-311++G(d,p)
 There are 107 shells and 313 basis functions
 A cutoff of  1.0D-11 yielded   4948 shell pairs
 There are     42573 function pairs (     45705 Cartesian)
 Smallest overlap matrix eigenvalue = 3.90E-06
 Guess MOs from SCF MO coefficient file
 Reading MOs from coefficient file
 Reading MOs from coefficient file
 A restricted hybrid HF-DFT SCF calculation will be
 performed using Pulay DIIS extrapolation
 Exchange:     0.2000 Hartree-Fock + 0.0800 Slater + 0.7200 B88
 Correlation:  0.1900 VWN1RPA + 0.8100 LYP
 Using SG-1 standard quadrature grid
 SCF converges when DIIS error is below 1.0E-08
 Geometry optimization detected.  Setting ReadMinima to 0
 Setting SaveMinima to 0
 ---------------------------------------
  Cycle       Energy         DIIS Error
 ---------------------------------------
    1    -684.4329826510      7.77E-04
    2    -684.4364742048      1.35E-04
    3    -684.4364253533      1.57E-04
    4    -684.4366078206      6.54E-05
    5    -684.4366390665      3.10E-05
    6    -684.4366479061      4.80E-06
    7    -684.4366478363      3.08E-06
    8    -684.4366480189      5.83E-07
    9    -684.4366479839      2.40E-07
   10    -684.4366480002      6.90E-08
   11    -684.4366479955      2.66E-08
   12    -684.4366479949      6.83E-09 Convergence criterion met
 ---------------------------------------
 SCF time:  CPU 338.67 s  wall 340.14 s
 SCF   energy in the final basis set = -684.4366479949
 Total energy in the final basis set = -684.4366479949

 --------------------------------------------------------------

                    Orbital Energies (a.u.)
 --------------------------------------------------------------

 Alpha MOs
 -- Occupied --
-19.044 -19.018 -19.016 -19.014 -18.955 -18.893 -10.137 -10.117
-10.115 -10.109 -10.059 -10.054  -0.960  -0.946  -0.915  -0.914
 -0.872  -0.812  -0.666  -0.607  -0.577  -0.505  -0.460  -0.425
 -0.420  -0.398  -0.379  -0.360  -0.352  -0.326  -0.307  -0.289
 -0.273  -0.270  -0.252  -0.250  -0.243  -0.225  -0.208  -0.199
 -0.175  -0.171  -0.154  -0.137  -0.064  -0.033
 -- Virtual --
  0.069   0.093   0.103   0.114   0.122   0.131   0.133   0.144
  0.161   0.168   0.171   0.188   0.190   0.195   0.205   0.209
  0.211   0.219   0.221   0.225   0.228   0.232   0.240   0.245
  0.252   0.254   0.263   0.270   0.274   0.275   0.280   0.286
  0.292   0.302   0.308   0.317   0.329   0.335   0.342   0.344
  0.354   0.365   0.368   0.376   0.384   0.399   0.405   0.406
  0.413   0.414   0.424   0.429   0.435   0.438   0.441   0.444
  0.447   0.457   0.465   0.470   0.474   0.478   0.489   0.497
  0.505   0.514   0.519   0.524   0.532   0.544   0.556   0.565
  0.588   0.601   0.618   0.631   0.650   0.651   0.676   0.679
  0.698   0.699   0.727   0.739   0.746   0.769   0.799   0.817
  0.824   0.835   0.847   0.855   0.864   0.888   0.890   0.895
  0.928   0.940   0.993   1.004   1.019   1.036   1.081   1.103
  1.105   1.119   1.159   1.174   1.208   1.218   1.240   1.251
  1.257   1.275   1.284   1.292   1.310   1.314   1.332   1.342
  1.353   1.366   1.377   1.392   1.404   1.408   1.416   1.439
  1.445   1.468   1.515   1.519   1.540   1.566   1.600   1.614
  1.627   1.641   1.663   1.676   1.689   1.718   1.734   1.739
  1.756   1.778   1.797   1.811   1.840   1.863   1.869   1.899
  1.932   1.935   1.945   1.953   1.969   2.014   2.025   2.054
  2.075   2.080   2.090   2.114   2.149   2.197   2.201   2.229
  2.244   2.255   2.287   2.307   2.313   2.355   2.382   2.436
  2.463   2.590   2.615   2.652   2.675   2.700   2.725   2.755
  2.782   2.821   2.845   2.876   2.922   2.930   2.964   2.988
  3.007   3.040   3.049   3.063   3.089   3.095   3.116   3.154
  3.180   3.189   3.213   3.223   3.236   3.261   3.278   3.296
  3.310   3.322   3.352   3.380   3.397   3.436   3.471   3.496
  3.530   3.569   3.607   3.626   3.714   3.759   3.829   3.880
  3.938   3.987   3.998   4.011   4.022   4.099   4.184   4.227
  4.253   4.277   4.366   4.402   4.501   5.165   5.191   5.213
  5.219   5.230   5.292   5.325   5.410   5.467   5.513   5.543
  5.597   5.713   5.730   5.789   5.850   6.010   6.044  23.823
 23.904  23.942  23.964  24.019  24.283  50.003  50.045  50.062
 50.080  50.183  50.271
 --------------------------------------------------------------

          Ground-State Mulliken Net Atomic Charges

     Atom                 Charge (a.u.)
  ----------------------------------------
      1 O                    -0.140650
      2 C                    -0.015772
      3 O                    -0.375459
      4 C                     0.252844
      5 O                    -0.554623
      6 C                    -0.628990
      7 O                    -0.327902
      8 C                     0.493039
      9 C                    -0.183785
     10 C                    -0.524266
     11 O                    -0.301086
     12 O                    -0.231962
     13 H                     0.190973
     14 H                     0.200009
     15 H                     0.215866
     16 H                     0.241323
     17 H                     0.242348
     18 H                     0.187276
     19 H                     0.260816
  ----------------------------------------
  Sum of atomic charges =    -1.000000

 -----------------------------------------------------------------
                    Cartesian Multipole Moments
 -----------------------------------------------------------------
    Charge (ESU x 10^10)
                -4.8032
    Dipole Moment (Debye)
         X       8.9268      Y       0.5035      Z      -0.7917
       Tot       8.9760
    Quadrupole Moments (Debye-Ang)
        XX    -116.6772     XY       2.1825     YY     -91.2887
        XZ      11.4072     YZ      -4.1888     ZZ     -67.7700
    Octopole Moments (Debye-Ang^2)
       XXX      70.0527    XXY     -20.5116    XYY      25.6933
       YYY       5.0154    XXZ     -14.6282    XYZ      -0.1978
       YYZ      -8.1460    XZZ      12.1819    YZZ       2.9910
       ZZZ       6.1981
    Hexadecapole Moments (Debye-Ang^3)
      XXXX   -2466.7256   XXXY      13.6454   XXYY    -540.3384
      XYYY      26.3347   YYYY    -771.0543   XXXZ      49.9083
      XXYZ      -6.3314   XYYZ      30.9558   YYYZ     -15.3421
      XXZZ    -328.3471   XYZZ      12.0576   YYZZ    -147.4093
      XZZZ      25.4486   YZZZ      11.3244   ZZZZ    -184.4984
 -----------------------------------------------------------------
 Calculating analytic gradient of the SCF energy
 Gradient of SCF Energy
            1           2           3           4           5           6
    1  -0.0071919   0.0106018  -0.0022586   0.0009449   0.0005993   0.0007756
    2   0.0078086   0.0005981  -0.0011073  -0.0062389  -0.0005161   0.0106994
    3   0.0033830  -0.0040090   0.0007745   0.0039462  -0.0006322  -0.0045371
            7           8           9          10          11          12
    1  -0.0090748   0.0019906  -0.0035396   0.0027204  -0.0022882   0.0026998
    2  -0.0019427  -0.0070020  -0.0022388  -0.0013913   0.0016026   0.0015736
    3   0.0042156  -0.0029408   0.0001994  -0.0007324   0.0006930   0.0011362
           13          14          15          16          17          18
    1   0.0003830   0.0004905  -0.0003155   0.0004720  -0.0017281  -0.0008478
    2  -0.0006844   0.0003631   0.0003107  -0.0001199  -0.0004715   0.0003375
    3   0.0000250   0.0003854   0.0003893  -0.0012128  -0.0005224   0.0012816
           19
    1   0.0055667
    2  -0.0015806
    3  -0.0018427
 Max gradient component =       1.070E-02
 RMS gradient           =       3.530E-03
 Gradient time:  CPU 133.80 s  wall 134.79 s
 Geometry Optimization Parameters
   NAtoms,    NIC,     NZ,  NCons,   NDum,   NFix, NCnnct, MaxDiis
       19     133       0       0       0       0       0       0

 Cartesian Hessian Update
 Hessian Updated using BFGS Update
**WARNING** Hereditary positive definiteness endangered


** GEOMETRY OPTIMIZATION IN DELOCALIZED INTERNAL COORDINATES **
   Searching for a Minimum

   Optimization Cycle:  17

                       Coordinates (Angstroms)
     ATOM                X               Y               Z
      1  O        -0.7889650753   -1.3545551752   -0.2727406052
      2  C        -1.9471877283   -0.7787756512    0.1733797336
      3  O        -2.8656087631   -1.4716699059    0.5474002325
      4  C        -1.8418345936    0.7257064341    0.0916639778
      5  O        -2.7834909829    1.5234322923    0.3582772352
      6  C        -0.5717829258    0.9434467135   -0.3929679946
      7  O        -0.0045865961    2.1685058356   -0.6960606822
      8  C         0.1611527000   -0.3409344064   -0.6572796794
      9  C         1.4409372209   -0.5716058466    0.1576655120
     10  C         2.3894305890    0.6291918471    0.1540297258
     11  O         3.5952661302    0.3188770222    0.8837958843
     12  O         2.1387087664   -1.7098167648   -0.3609936565
     13  H         1.1250624366   -0.7742545642    1.1929115016
     14  H         1.9068678431    1.5154391483    0.5685592119
     15  H         2.7123094730    0.8561839812   -0.8630206594
     16  H         3.3730019652    0.3049632302    1.8192152173
     17  H         3.0190137799   -1.6853561363    0.0286284028
     18  H         0.4048726962   -0.5006841808   -1.7166225026
     19  H        -0.6094933562    2.6632727701   -1.2564558932
   Point Group: c1    Number of degrees of freedom:    51


   Energy is   -684.436647995

 Hessian Updated using BFGS Update

 51 Hessian modes will be used to form the next step
  Hessian Eigenvalues:
     0.000023    0.004002    0.008443    0.011656    0.015221    0.015607
     0.018688    0.021596    0.025914    0.035734    0.043098    0.047476
     0.051108    0.052702    0.059000    0.064997    0.075700    0.089532
     0.114997    0.138662    0.153065    0.160093    0.164609    0.172013
     0.188311    0.208000    0.223085    0.231345    0.247696    0.254371
     0.264462    0.280831    0.288837    0.307529    0.318698    0.325315
     0.325885    0.329804    0.365829    0.383613    0.446140    0.451686
     0.455733    0.490019    0.499848    0.539934    0.554326    0.613291
     0.720243    0.953914    1.983466
**WARNING** Magnitude of eigenvalue   1 too small.  Replaced by     0.000100

 Minimum Search - Taking Simple RFO Step
 Searching for Lamda that Minimizes Along All modes
 Value Taken    Lamda =  -0.00503968
 Calculated Step too Large.  Step scaled by  0.322255
 Step Taken.  Stepsize is  0.300000

                             Maximum     Tolerance    Cnvgd?
         Gradient           0.006918      0.000300      NO
         Displacement       0.176628      0.001200      NO
         Energy change     -0.001639      0.000001      NO


 New Cartesian Coordinates Obtained by Inverse Iteration

 Displacement from previous Coordinates is:  0.350674
 ----------------------------------------------------------------
             Standard Nuclear Orientation (Angstroms)
    I     Atom           X                Y                Z
 ----------------------------------------------------------------
    1      O      -0.7909688494    -1.3612526228    -0.2622327322
    2      C      -1.9510674350    -0.7802611999     0.1662165131
    3      O      -2.8783188747    -1.4664979582     0.5307529261
    4      C      -1.8442429302     0.7241797513     0.0618935977
    5      O      -2.7879290138     1.5274905930     0.3044605727
    6      C      -0.5674741092     0.9357854039    -0.4039724607
    7      O       0.0078099641     2.1556230171    -0.7061873723
    8      C       0.1638871933    -0.3532106277    -0.6538204260
    9      C       1.4405805939    -0.5712804235     0.1669447951
   10      C       2.3949316026     0.6241144558     0.1385074722
   11      O       3.6028920539     0.3087417273     0.8663914179
   12      O       2.1367413060    -1.7230205908    -0.3228811022
   13      H       1.1229518107    -0.7488922799     1.2068996734
   14      H       1.9220599949     1.5199766452     0.5424037434
   15      H       2.7146177915     0.8365741316    -0.8821951885
   16      H       3.3858291796     0.3069356016     1.8032861295
   17      H       3.0288596517    -1.6601955341     0.0371999190
   18      H       0.4104690611    -0.5254877046    -1.7099901618
   19      H      -0.6579554117     2.7120442580    -1.1242923548
 ----------------------------------------------------------------
 Molecular Point Group                 C1    NOp =  1
 Largest Abelian Subgroup              C1    NOp =  1
 Nuclear Repulsion Energy =   734.4598537150 hartrees
 There are       46 alpha and       46 beta electrons
 Applying Cartesian multipole field
    Component          Value
    ---------          -----
     (2,0,0)        1.00000E-11
     (0,2,0)        2.00000E-11
     (0,0,2)       -3.00000E-11
 Nucleus-field energy     =     0.0000000215 hartrees
 Requested basis set is 6-311++G(d,p)
 There are 107 shells and 313 basis functions
 A cutoff of  1.0D-11 yielded   4947 shell pairs
 There are     42572 function pairs (     45704 Cartesian)
 Smallest overlap matrix eigenvalue = 3.79E-06
 Guess MOs from SCF MO coefficient file
 Reading MOs from coefficient file
 Reading MOs from coefficient file
 A restricted hybrid HF-DFT SCF calculation will be
 performed using Pulay DIIS extrapolation
 Exchange:     0.2000 Hartree-Fock + 0.0800 Slater + 0.7200 B88
 Correlation:  0.1900 VWN1RPA + 0.8100 LYP
 Using SG-1 standard quadrature grid
 SCF converges when DIIS error is below 1.0E-08
 Geometry optimization detected.  Setting ReadMinima to 0
 Setting SaveMinima to 0
 ---------------------------------------
  Cycle       Energy         DIIS Error
 ---------------------------------------
    1    -684.4341284716      7.77E-04
    2    -684.4380093865      1.36E-04
    3    -684.4379635942      1.57E-04
    4    -684.4381464350      6.53E-05
    5    -684.4381772888      3.14E-05
    6    -684.4381863010      4.86E-06
    7    -684.4381861989      3.14E-06
    8    -684.4381863780      6.35E-07
    9    -684.4381863532      2.60E-07
   10    -684.4381863688      7.41E-08
   11    -684.4381863675      3.05E-08
   12    -684.4381863660      6.90E-09 Convergence criterion met
 ---------------------------------------
 SCF time:  CPU 339.25 s  wall 340.81 s
 SCF   energy in the final basis set = -684.4381863660
 Total energy in the final basis set = -684.4381863660

 --------------------------------------------------------------

                    Orbital Energies (a.u.)
 --------------------------------------------------------------

 Alpha MOs
 -- Occupied --
-19.046 -19.018 -19.016 -19.015 -18.954 -18.893 -10.136 -10.119
-10.116 -10.110 -10.058 -10.055  -0.960  -0.947  -0.917  -0.913
 -0.872  -0.812  -0.666  -0.608  -0.577  -0.506  -0.461  -0.425
 -0.420  -0.399  -0.381  -0.361  -0.353  -0.327  -0.308  -0.288
 -0.272  -0.269  -0.253  -0.250  -0.243  -0.225  -0.209  -0.206
 -0.175  -0.171  -0.154  -0.136  -0.064  -0.031
 -- Virtual --
  0.069   0.094   0.103   0.115   0.122   0.131   0.135   0.144
  0.161   0.167   0.171   0.188   0.190   0.195   0.205   0.209
  0.212   0.220   0.221   0.225   0.228   0.233   0.241   0.246
  0.253   0.254   0.264   0.271   0.273   0.275   0.281   0.286
  0.292   0.302   0.308   0.317   0.327   0.336   0.342   0.343
  0.354   0.365   0.368   0.375   0.383   0.399   0.404   0.406
  0.411   0.414   0.423   0.428   0.435   0.438   0.441   0.443
  0.447   0.456   0.462   0.472   0.474   0.478   0.490   0.497
  0.506   0.516   0.520   0.524   0.532   0.542   0.556   0.564
  0.589   0.601   0.621   0.629   0.648   0.649   0.674   0.679
  0.698   0.706   0.728   0.739   0.747   0.771   0.798   0.818
  0.821   0.836   0.844   0.853   0.867   0.886   0.891   0.896
  0.925   0.942   0.992   1.007   1.021   1.035   1.085   1.102
  1.104   1.119   1.157   1.169   1.205   1.216   1.240   1.252
  1.257   1.273   1.284   1.294   1.308   1.313   1.330   1.342
  1.351   1.365   1.372   1.392   1.406   1.409   1.416   1.438
  1.450   1.464   1.514   1.518   1.544   1.569   1.601   1.616
  1.628   1.640   1.661   1.675   1.692   1.716   1.734   1.742
  1.753   1.777   1.797   1.810   1.829   1.864   1.871   1.903
  1.930   1.938   1.951   1.954   1.969   2.018   2.026   2.056
  2.074   2.078   2.093   2.118   2.152   2.196   2.199   2.228
  2.242   2.254   2.286   2.306   2.315   2.353   2.384   2.436
  2.462   2.592   2.613   2.649   2.673   2.705   2.730   2.756
  2.781   2.819   2.848   2.870   2.923   2.932   2.967   2.983
  3.004   3.042   3.051   3.065   3.092   3.096   3.117   3.153
  3.180   3.188   3.213   3.225   3.236   3.260   3.274   3.295
  3.311   3.323   3.346   3.377   3.388   3.427   3.471   3.498
  3.537   3.569   3.608   3.628   3.715   3.762   3.830   3.879
  3.939   3.985   4.001   4.006   4.024   4.099   4.182   4.229
  4.253   4.277   4.367   4.402   4.500   5.166   5.192   5.201
  5.215   5.228   5.293   5.325   5.408   5.465   5.517   5.546
  5.606   5.712   5.730   5.786   5.846   6.011   6.045  23.823
 23.904  23.941  23.963  24.019  24.285  50.002  50.045  50.060
 50.079  50.184  50.271
 --------------------------------------------------------------

          Ground-State Mulliken Net Atomic Charges

     Atom                 Charge (a.u.)
  ----------------------------------------
      1 O                    -0.140982
      2 C                    -0.012340
      3 O                    -0.377379
      4 C                     0.239149
      5 O                    -0.561689
      6 C                    -0.578995
      7 O                    -0.326606
      8 C                     0.458353
      9 C                    -0.175901
     10 C                    -0.537237
     11 O                    -0.300490
     12 O                    -0.230859
     13 H                     0.192756
     14 H                     0.202538
     15 H                     0.220029
     16 H                     0.241367
     17 H                     0.241917
     18 H                     0.182266
     19 H                     0.264101
  ----------------------------------------
  Sum of atomic charges =    -1.000000

 -----------------------------------------------------------------
                    Cartesian Multipole Moments
 -----------------------------------------------------------------
    Charge (ESU x 10^10)
                -4.8032
    Dipole Moment (Debye)
         X       9.0085      Y       0.7131      Z      -0.5206
       Tot       9.0516
    Quadrupole Moments (Debye-Ang)
        XX    -116.8548     XY       2.2825     YY     -90.8737
        XZ      10.7769     YZ      -3.2241     ZZ     -68.1883
    Octopole Moments (Debye-Ang^2)
       XXX      72.5605    XXY     -19.4048    XYY      24.2937
       YYY       9.5537    XXZ     -12.6782    XYZ      -0.3304
       YYZ      -6.3924    XZZ      12.3984    YZZ       1.6313
       ZZZ       8.8261
    Hexadecapole Moments (Debye-Ang^3)
      XXXX   -2478.5343   XXXY      17.4966   XXYY    -543.7575
      XYYY      26.4888   YYYY    -762.1500   XXXZ      42.8005
      XXYZ      -2.5424   XYYZ      27.8813   YYYZ      -9.0965
      XXZZ    -326.6346   XYZZ      12.6762   YYZZ    -150.1372
      XZZZ      19.7445   YZZZ      17.5423   ZZZZ    -181.9093
 -----------------------------------------------------------------
 Calculating analytic gradient of the SCF energy
 Gradient of SCF Energy
            1           2           3           4           5           6
    1  -0.0093952   0.0119793  -0.0024095  -0.0003340   0.0014034   0.0010336
    2   0.0081210  -0.0024713  -0.0007003  -0.0027395  -0.0029922   0.0120282
    3   0.0033596  -0.0016175  -0.0001856   0.0032385  -0.0007721  -0.0048875
            7           8           9          10          11          12
    1  -0.0078726   0.0025262  -0.0027502   0.0019953  -0.0018346   0.0016573
    2  -0.0027717  -0.0080701  -0.0014320  -0.0009165   0.0006016   0.0009004
    3   0.0059596  -0.0034659  -0.0000286  -0.0015023   0.0011593   0.0006774
           13          14          15          16          17          18
    1   0.0002773   0.0003959  -0.0004678   0.0005370  -0.0011608  -0.0007165
    2  -0.0006598   0.0003486   0.0005686  -0.0000980   0.0004497   0.0002190
    3   0.0003209  -0.0000690   0.0007381  -0.0010585  -0.0002030   0.0014911
           19
    1   0.0051359
    2  -0.0003858
    3  -0.0031547
 Max gradient component =       1.203E-02
 RMS gradient           =       3.704E-03
 Gradient time:  CPU 133.70 s  wall 134.15 s
 Geometry Optimization Parameters
   NAtoms,    NIC,     NZ,  NCons,   NDum,   NFix, NCnnct, MaxDiis
       19     133       0       0       0       0       0       0

 Cartesian Hessian Update
 Hessian Updated using BFGS Update
**WARNING** Hereditary positive definiteness endangered


** GEOMETRY OPTIMIZATION IN DELOCALIZED INTERNAL COORDINATES **
   Searching for a Minimum

   Optimization Cycle:  18

                       Coordinates (Angstroms)
     ATOM                X               Y               Z
      1  O        -0.7909688494   -1.3612526228   -0.2622327322
      2  C        -1.9510674350   -0.7802611999    0.1662165131
      3  O        -2.8783188747   -1.4664979582    0.5307529261
      4  C        -1.8442429302    0.7241797513    0.0618935977
      5  O        -2.7879290138    1.5274905930    0.3044605727
      6  C        -0.5674741092    0.9357854039   -0.4039724607
      7  O         0.0078099641    2.1556230171   -0.7061873723
      8  C         0.1638871933   -0.3532106277   -0.6538204260
      9  C         1.4405805939   -0.5712804235    0.1669447951
     10  C         2.3949316026    0.6241144558    0.1385074722
     11  O         3.6028920539    0.3087417273    0.8663914179
     12  O         2.1367413060   -1.7230205908   -0.3228811022
     13  H         1.1229518107   -0.7488922799    1.2068996734
     14  H         1.9220599949    1.5199766452    0.5424037434
     15  H         2.7146177915    0.8365741316   -0.8821951885
     16  H         3.3858291796    0.3069356016    1.8032861295
     17  H         3.0288596517   -1.6601955341    0.0371999190
     18  H         0.4104690611   -0.5254877046   -1.7099901618
     19  H        -0.6579554117    2.7120442580   -1.1242923548
   Point Group: c1    Number of degrees of freedom:    51


   Energy is   -684.438186366

 Hessian Updated using BFGS Update

 51 Hessian modes will be used to form the next step
  Hessian Eigenvalues:
     0.000251    0.003864    0.005758    0.008624    0.014811    0.015392
     0.018623    0.021542    0.023649    0.033300    0.043096    0.047099
     0.051106    0.052538    0.058979    0.064570    0.075604    0.088443
     0.113872    0.123933    0.141265    0.160146    0.163942    0.171974
     0.186245    0.208109    0.221911    0.227658    0.248721    0.253016
     0.264340    0.281671    0.288966    0.312573    0.318168    0.325418
     0.326495    0.329525    0.353638    0.391178    0.435952    0.451307
     0.453505    0.489704    0.499842    0.530489    0.550640    0.604740
     0.700665    0.952021    1.881169

 Minimum Search - Taking Simple RFO Step
 Searching for Lamda that Minimizes Along All modes
 Value Taken    Lamda =  -0.00442795
 Calculated Step too Large.  Step scaled by  0.394231
 Step Taken.  Stepsize is  0.300000

                             Maximum     Tolerance    Cnvgd?
         Gradient           0.008483      0.000300      NO
         Displacement       0.172964      0.001200      NO
         Energy change     -0.001538      0.000001      NO


 New Cartesian Coordinates Obtained by Inverse Iteration

 Displacement from previous Coordinates is:  0.329777
 ----------------------------------------------------------------
             Standard Nuclear Orientation (Angstroms)
    I     Atom           X                Y                Z
 ----------------------------------------------------------------
    1      O      -0.7951399199    -1.3705666168    -0.2567104472
    2      C      -1.9558377144    -0.7803392144     0.1647699788
    3      O      -2.8903720975    -1.4582648492     0.5234801172
    4      C      -1.8452543776     0.7270759418     0.0305534551
    5      O      -2.7841131914     1.5394082870     0.2605118364
    6      C      -0.5635688707     0.9256120763    -0.4214142792
    7      O       0.0164828326     2.1424603017    -0.7266889544
    8      C       0.1651105796    -0.3660272184    -0.6530167711
    9      C       1.4395506307    -0.5675678263     0.1732710461
   10      C       2.3987855862     0.6218882260     0.1272566663
   11      O       3.6067179806     0.2919858132     0.8569701957
   12      O       2.1353908354    -1.7319456872    -0.2876039662
   13      H       1.1186734366    -0.7216412157     1.2168555601
   14      H       1.9344798769     1.5258926841     0.5207408216
   15      H       2.7222010754     0.8232495317    -0.8941126385
   16      H       3.3922489726     0.3027858926     1.7949142013
   17      H       3.0413362481    -1.6214169504     0.0295376675
   18      H       0.4172295475    -0.5551389036    -1.7053420068
   19      H      -0.7002478514     2.7339163710    -0.9945875209
 ----------------------------------------------------------------
 Molecular Point Group                 C1    NOp =  1
 Largest Abelian Subgroup              C1    NOp =  1
 Nuclear Repulsion Energy =   734.4733761567 hartrees
 There are       46 alpha and       46 beta electrons
 Applying Cartesian multipole field
    Component          Value
    ---------          -----
     (2,0,0)        1.00000E-11
     (0,2,0)        2.00000E-11
     (0,0,2)       -3.00000E-11
 Nucleus-field energy     =     0.0000000216 hartrees
 Requested basis set is 6-311++G(d,p)
 There are 107 shells and 313 basis functions
 A cutoff of  1.0D-11 yielded   4943 shell pairs
 There are     42536 function pairs (     45665 Cartesian)
 Smallest overlap matrix eigenvalue = 3.56E-06
 Guess MOs from SCF MO coefficient file
 Reading MOs from coefficient file
 Reading MOs from coefficient file
 A restricted hybrid HF-DFT SCF calculation will be
 performed using Pulay DIIS extrapolation
 Exchange:     0.2000 Hartree-Fock + 0.0800 Slater + 0.7200 B88
 Correlation:  0.1900 VWN1RPA + 0.8100 LYP
 Using SG-1 standard quadrature grid
 SCF converges when DIIS error is below 1.0E-08
 Geometry optimization detected.  Setting ReadMinima to 0
 Setting SaveMinima to 0
 ---------------------------------------
  Cycle       Energy         DIIS Error
 ---------------------------------------
    1    -684.4310257076      7.74E-04
    2    -684.4394860584      1.43E-04
    3    -684.4394922805      1.46E-04
    4    -684.4396582467      4.85E-05
    5    -684.4396768251      9.01E-06
    6    -684.4396770421      6.57E-06
    7    -684.4396776237      1.38E-06
    8    -684.4396776096      5.60E-07
    9    -684.4396776605      3.04E-07
   10    -684.4396776489      8.53E-08
   11    -684.4396776421      3.08E-08
   12    -684.4396776438      5.91E-09 Convergence criterion met
 ---------------------------------------
 SCF time:  CPU 338.06 s  wall 340.50 s
 SCF   energy in the final basis set = -684.4396776438
 Total energy in the final basis set = -684.4396776438

 --------------------------------------------------------------

                    Orbital Energies (a.u.)
 --------------------------------------------------------------

 Alpha MOs
 -- Occupied --
-19.047 -19.018 -19.017 -19.015 -18.954 -18.894 -10.136 -10.120
-10.116 -10.111 -10.058 -10.056  -0.959  -0.947  -0.918  -0.913
 -0.872  -0.813  -0.667  -0.609  -0.577  -0.506  -0.459  -0.424
 -0.419  -0.400  -0.382  -0.361  -0.354  -0.327  -0.307  -0.288
 -0.271  -0.268  -0.255  -0.250  -0.244  -0.225  -0.214  -0.210
 -0.175  -0.171  -0.154  -0.137  -0.066  -0.029
 -- Virtual --
  0.068   0.095   0.104   0.115   0.122   0.131   0.136   0.144
  0.160   0.167   0.170   0.188   0.190   0.195   0.205   0.209
  0.212   0.219   0.222   0.224   0.227   0.233   0.241   0.246
  0.253   0.254   0.264   0.271   0.272   0.274   0.281   0.285
  0.292   0.302   0.307   0.316   0.326   0.335   0.342   0.343
  0.355   0.365   0.369   0.376   0.384   0.398   0.401   0.405
  0.410   0.414   0.422   0.428   0.434   0.438   0.440   0.443
  0.447   0.454   0.458   0.471   0.476   0.478   0.489   0.496
  0.506   0.515   0.519   0.525   0.530   0.542   0.556   0.562
  0.590   0.600   0.623   0.625   0.647   0.651   0.671   0.679
  0.698   0.714   0.729   0.737   0.747   0.770   0.794   0.813
  0.822   0.835   0.840   0.851   0.867   0.884   0.891   0.896
  0.923   0.944   0.990   1.011   1.024   1.037   1.088   1.101
  1.108   1.121   1.155   1.166   1.201   1.211   1.239   1.255
  1.258   1.270   1.283   1.295   1.307   1.314   1.329   1.343
  1.350   1.362   1.370   1.393   1.408   1.409   1.416   1.436
  1.455   1.461   1.511   1.516   1.545   1.571   1.601   1.613
  1.626   1.635   1.655   1.675   1.697   1.715   1.733   1.746
  1.752   1.774   1.796   1.807   1.818   1.863   1.874   1.905
  1.927   1.941   1.952   1.958   1.971   2.015   2.029   2.057
  2.069   2.078   2.100   2.122   2.157   2.192   2.198   2.227
  2.239   2.252   2.283   2.306   2.321   2.350   2.386   2.436
  2.461   2.595   2.611   2.646   2.670   2.707   2.741   2.761
  2.781   2.815   2.850   2.862   2.922   2.933   2.970   2.975
  3.002   3.041   3.051   3.067   3.093   3.094   3.116   3.153
  3.178   3.186   3.216   3.228   3.236   3.259   3.266   3.293
  3.308   3.323   3.336   3.367   3.385   3.421   3.474   3.499
  3.544   3.569   3.608   3.629   3.714   3.762   3.830   3.878
  3.937   3.979   3.998   4.004   4.024   4.097   4.180   4.232
  4.252   4.276   4.367   4.402   4.500   5.168   5.182   5.198
  5.215   5.227   5.292   5.325   5.405   5.461   5.518   5.551
  5.617   5.708   5.728   5.780   5.834   6.008   6.044  23.824
 23.905  23.940  23.963  24.016  24.290  49.999  50.045  50.057
 50.079  50.184  50.272
 --------------------------------------------------------------

          Ground-State Mulliken Net Atomic Charges

     Atom                 Charge (a.u.)
  ----------------------------------------
      1 O                    -0.139253
      2 C                    -0.006207
      3 O                    -0.377656
      4 C                     0.238787
      5 O                    -0.567363
      6 C                    -0.525869
      7 O                    -0.321060
      8 C                     0.394682
      9 C                    -0.171047
     10 C                    -0.543597
     11 O                    -0.299287
     12 O                    -0.231362
     13 H                     0.192014
     14 H                     0.207934
     15 H                     0.222538
     16 H                     0.242361
     17 H                     0.242448
     18 H                     0.177238
     19 H                     0.264698
  ----------------------------------------
  Sum of atomic charges =    -1.000000

 -----------------------------------------------------------------
                    Cartesian Multipole Moments
 -----------------------------------------------------------------
    Charge (ESU x 10^10)
                -4.8032
    Dipole Moment (Debye)
         X       9.0582      Y       0.8746      Z      -0.2594
       Tot       9.1041
    Quadrupole Moments (Debye-Ang)
        XX    -116.7264     XY       2.6139     YY     -90.8197
        XZ      10.0657     YZ      -2.1130     ZZ     -68.6565
    Octopole Moments (Debye-Ang^2)
       XXX      74.0645    XXY     -18.1235    XYY      23.1084
       YYY      12.5142    XXZ     -11.4719    XYZ      -0.4483
       YYZ      -4.2137    XZZ      12.7403    YZZ       0.2215
       ZZZ      11.2795
    Hexadecapole Moments (Debye-Ang^3)
      XXXX   -2481.7006   XXXY      22.6622   XXYY    -546.7907
      XYYY      29.2679   YYYY    -757.6156   XXXZ      35.1994
      XXYZ       1.5919   XYYZ      24.2677   YYYZ      -0.4947
      XXZZ    -325.6506   XYZZ      13.6279   YYZZ    -153.7271
      XZZZ      14.8806   YZZZ      23.3850   ZZZZ    -181.3643
 -----------------------------------------------------------------
 Calculating analytic gradient of the SCF energy
 Gradient of SCF Energy
            1           2           3           4           5           6
    1  -0.0101974   0.0114373  -0.0022220  -0.0016681   0.0021313   0.0007922
    2   0.0064734  -0.0061805  -0.0000440   0.0031190  -0.0052965   0.0121786
    3   0.0021479   0.0024959  -0.0015166   0.0007804  -0.0003753  -0.0049774
            7           8           9          10          11          12
    1  -0.0031262   0.0027098  -0.0009180   0.0002320  -0.0005720  -0.0003899
    2  -0.0041753  -0.0078407   0.0003808   0.0003741  -0.0014440  -0.0006379
    3   0.0075853  -0.0027440  -0.0007557  -0.0020225   0.0016946  -0.0000504
           13          14          15          16          17          18
    1   0.0000703   0.0001420  -0.0004433   0.0005261   0.0000684  -0.0004195
    2  -0.0005103   0.0001745   0.0008037   0.0000586   0.0019875  -0.0001586
    3   0.0006653  -0.0008615   0.0011181  -0.0005878   0.0001395   0.0013840
           19
    1   0.0018471
    2   0.0007375
    3  -0.0041198
 Max gradient component =       1.218E-02
 RMS gradient           =       3.643E-03
 Gradient time:  CPU 134.15 s  wall 134.43 s
 Geometry Optimization Parameters
   NAtoms,    NIC,     NZ,  NCons,   NDum,   NFix, NCnnct, MaxDiis
       19     133       0       0       0       0       0       0

 Cartesian Hessian Update
 Hessian Updated using BFGS Update


** GEOMETRY OPTIMIZATION IN DELOCALIZED INTERNAL COORDINATES **
   Searching for a Minimum

   Optimization Cycle:  19

                       Coordinates (Angstroms)
     ATOM                X               Y               Z
      1  O        -0.7951399199   -1.3705666168   -0.2567104472
      2  C        -1.9558377144   -0.7803392144    0.1647699788
      3  O        -2.8903720975   -1.4582648492    0.5234801172
      4  C        -1.8452543776    0.7270759418    0.0305534551
      5  O        -2.7841131914    1.5394082870    0.2605118364
      6  C        -0.5635688707    0.9256120763   -0.4214142792
      7  O         0.0164828326    2.1424603017   -0.7266889544
      8  C         0.1651105796   -0.3660272184   -0.6530167711
      9  C         1.4395506307   -0.5675678263    0.1732710461
     10  C         2.3987855862    0.6218882260    0.1272566663
     11  O         3.6067179806    0.2919858132    0.8569701957
     12  O         2.1353908354   -1.7319456872   -0.2876039662
     13  H         1.1186734366   -0.7216412157    1.2168555601
     14  H         1.9344798769    1.5258926841    0.5207408216
     15  H         2.7222010754    0.8232495317   -0.8941126385
     16  H         3.3922489726    0.3027858926    1.7949142013
     17  H         3.0413362481   -1.6214169504    0.0295376675
     18  H         0.4172295475   -0.5551389036   -1.7053420068
     19  H        -0.7002478514    2.7339163710   -0.9945875209
   Point Group: c1    Number of degrees of freedom:    51


   Energy is   -684.439677644

 Hessian Updated using BFGS Update

 51 Hessian modes will be used to form the next step
  Hessian Eigenvalues:
     0.000146    0.004034    0.008544    0.011750    0.015232    0.016218
     0.018633    0.021588    0.025210    0.037145    0.043136    0.047696
     0.051118    0.052572    0.058991    0.064584    0.076028    0.088691
     0.115099    0.135769    0.149017    0.160179    0.163877    0.172394
     0.188295    0.208145    0.221754    0.231052    0.250438    0.252691
     0.264321    0.281781    0.288941    0.313778    0.318388    0.325400
     0.327318    0.329429    0.356380    0.393967    0.438451    0.452219
     0.454072    0.489771    0.501098    0.532310    0.550145    0.603148
     0.700956    0.952269    1.777907

 Minimum Search - Taking Simple RFO Step
 Searching for Lamda that Minimizes Along All modes
 Value Taken    Lamda =  -0.00380754
 Calculated Step too Large.  Step scaled by  0.319739
 Step Taken.  Stepsize is  0.300000

                             Maximum     Tolerance    Cnvgd?
         Gradient           0.008057      0.000300      NO
         Displacement       0.171014      0.001200      NO
         Energy change     -0.001491      0.000001      NO


 New Cartesian Coordinates Obtained by Inverse Iteration

 Displacement from previous Coordinates is:  0.399697
 ----------------------------------------------------------------
             Standard Nuclear Orientation (Angstroms)
    I     Atom           X                Y                Z
 ----------------------------------------------------------------
    1      O      -0.7947743551    -1.3726608525    -0.2451861934
    2      C      -1.9614909317    -0.7839427026     0.1475976334
    3      O      -2.9016339072    -1.4609037080     0.4963081667
    4      C      -1.8518364292     0.7177635653     0.0004188970
    5      O      -2.7947323515     1.5350443649     0.2001637616
    6      C      -0.5642186472     0.9206951730    -0.4301717777
    7      O       0.0142169699     2.1361784175    -0.7310451983
    8      C       0.1685280838    -0.3739340646    -0.6479718590
    9      C       1.4383672831    -0.5655770661     0.1859856186
   10      C       2.4041936606     0.6175299651     0.1057152931
   11      O       3.6181230553     0.2962243164     0.8277491708
   12      O       2.1285253684    -1.7448119776    -0.2425939569
   13      H       1.1155774168    -0.6909653754     1.2330504532
   14      H       1.9491514043     1.5314220110     0.4870307833
   15      H       2.7147447991     0.7998437626    -0.9228709352
   16      H       3.4139607821     0.3181377819     1.7675825906
   17      H       3.0385106622    -1.6213088795     0.0577458587
   18      H       0.4233964091    -0.5718089768    -1.6969592991
   19      H      -0.7049356937     2.7744408891    -0.8331640455
 ----------------------------------------------------------------
 Molecular Point Group                 C1    NOp =  1
 Largest Abelian Subgroup              C1    NOp =  1
 Nuclear Repulsion Energy =   734.7272155611 hartrees
 There are       46 alpha and       46 beta electrons
 Applying Cartesian multipole field
    Component          Value
    ---------          -----
     (2,0,0)        1.00000E-11
     (0,2,0)        2.00000E-11
     (0,0,2)       -3.00000E-11
 Nucleus-field energy     =     0.0000000218 hartrees
 Requested basis set is 6-311++G(d,p)
 There are 107 shells and 313 basis functions
 A cutoff of  1.0D-11 yielded   4942 shell pairs
 There are     42533 function pairs (     45662 Cartesian)
 Smallest overlap matrix eigenvalue = 3.30E-06
 Guess MOs from SCF MO coefficient file
 Reading MOs from coefficient file
 Reading MOs from coefficient file
 A restricted hybrid HF-DFT SCF calculation will be
 performed using Pulay DIIS extrapolation
 Exchange:     0.2000 Hartree-Fock + 0.0800 Slater + 0.7200 B88
 Correlation:  0.1900 VWN1RPA + 0.8100 LYP
 Using SG-1 standard quadrature grid
 SCF converges when DIIS error is below 1.0E-08
 Geometry optimization detected.  Setting ReadMinima to 0
 Setting SaveMinima to 0
 ---------------------------------------
  Cycle       Energy         DIIS Error
 ---------------------------------------
    1    -684.4391160258      8.18E-04
    2    -684.4403912828      1.41E-04
    3    -684.4403118608      1.78E-04
    4    -684.4405606306      5.74E-05
    5    -684.4405819261      2.78E-05
    6    -684.4405890163      6.19E-06
    7    -684.4405894109      3.61E-06
    8    -684.4405895956      9.58E-07
    9    -684.4405895089      2.53E-07
   10    -684.4405895209      1.17E-07
   11    -684.4405895059      2.98E-08
   12    -684.4405895040      8.86E-09 Convergence criterion met
 ---------------------------------------
 SCF time:  CPU 344.70 s  wall 346.88 s
 SCF   energy in the final basis set = -684.4405895040
 Total energy in the final basis set = -684.4405895040

 --------------------------------------------------------------

                    Orbital Energies (a.u.)
 --------------------------------------------------------------

 Alpha MOs
 -- Occupied --
-19.048 -19.018 -19.018 -19.015 -18.953 -18.894 -10.135 -10.121
-10.117 -10.112 -10.058 -10.057  -0.960  -0.949  -0.920  -0.913
 -0.871  -0.812  -0.668  -0.609  -0.578  -0.507  -0.460  -0.425
 -0.420  -0.400  -0.383  -0.363  -0.354  -0.327  -0.308  -0.286
 -0.270  -0.268  -0.257  -0.248  -0.244  -0.225  -0.220  -0.210
 -0.175  -0.172  -0.154  -0.136  -0.066  -0.027
 -- Virtual --
  0.067   0.096   0.103   0.116   0.121   0.131   0.137   0.144
  0.160   0.166   0.170   0.187   0.190   0.195   0.205   0.208
  0.212   0.219   0.222   0.224   0.227   0.234   0.241   0.246
  0.254   0.255   0.265   0.272   0.273   0.274   0.281   0.285
  0.293   0.304   0.306   0.317   0.324   0.336   0.342   0.343
  0.356   0.365   0.369   0.377   0.385   0.393   0.399   0.404
  0.410   0.414   0.422   0.428   0.434   0.438   0.439   0.443
  0.447   0.451   0.457   0.471   0.478   0.479   0.488   0.497
  0.505   0.511   0.518   0.523   0.528   0.543   0.557   0.563
  0.592   0.601   0.622   0.625   0.646   0.655   0.671   0.681
  0.699   0.722   0.726   0.744   0.744   0.767   0.785   0.809
  0.823   0.831   0.840   0.851   0.864   0.883   0.891   0.896
  0.924   0.944   0.990   1.015   1.026   1.040   1.091   1.102
  1.113   1.123   1.154   1.165   1.197   1.208   1.238   1.254
  1.259   1.268   1.282   1.292   1.308   1.314   1.327   1.343
  1.351   1.360   1.371   1.395   1.409   1.410   1.418   1.439
  1.457   1.471   1.505   1.513   1.543   1.572   1.600   1.604
  1.624   1.633   1.654   1.681   1.695   1.713   1.727   1.748
  1.751   1.774   1.796   1.802   1.815   1.863   1.871   1.908
  1.928   1.942   1.952   1.964   1.974   2.014   2.034   2.057
  2.064   2.080   2.109   2.126   2.157   2.192   2.198   2.228
  2.236   2.248   2.281   2.307   2.325   2.348   2.386   2.436
  2.460   2.596   2.611   2.644   2.671   2.705   2.746   2.767
  2.780   2.810   2.844   2.862   2.923   2.933   2.970   2.973
  3.002   3.046   3.053   3.072   3.093   3.094   3.116   3.157
  3.178   3.185   3.216   3.228   3.239   3.259   3.264   3.294
  3.313   3.325   3.326   3.363   3.386   3.419   3.474   3.499
  3.548   3.569   3.610   3.631   3.714   3.767   3.831   3.877
  3.939   3.978   3.998   4.008   4.028   4.097   4.178   4.237
  4.254   4.278   4.370   4.403   4.500   5.168   5.170   5.196
  5.215   5.226   5.293   5.327   5.404   5.459   5.520   5.553
  5.620   5.709   5.730   5.780   5.837   6.012   6.048  23.826
 23.905  23.938  23.962  24.020  24.290  49.998  50.045  50.057
 50.079  50.185  50.273
 --------------------------------------------------------------

          Ground-State Mulliken Net Atomic Charges

     Atom                 Charge (a.u.)
  ----------------------------------------
      1 O                    -0.134398
      2 C                    -0.000063
      3 O                    -0.380497
      4 C                     0.257052
      5 O                    -0.575235
      6 C                    -0.483878
      7 O                    -0.317313
      8 C                     0.315666
      9 C                    -0.154855
     10 C                    -0.545596
     11 O                    -0.299622
     12 O                    -0.230030
     13 H                     0.188394
     14 H                     0.211184
     15 H                     0.222391
     16 H                     0.244006
     17 H                     0.242396
     18 H                     0.175762
     19 H                     0.264635
  ----------------------------------------
  Sum of atomic charges =    -1.000000

 -----------------------------------------------------------------
                    Cartesian Multipole Moments
 -----------------------------------------------------------------
    Charge (ESU x 10^10)
                -4.8032
    Dipole Moment (Debye)
         X       9.2375      Y       1.0149      Z       0.0803
       Tot       9.2935
    Quadrupole Moments (Debye-Ang)
        XX    -117.1775     XY       2.7079     YY     -90.4153
        XZ       9.2870     YZ      -0.9372     ZZ     -68.9629
    Octopole Moments (Debye-Ang^2)
       XXX      77.0278    XXY     -17.7733    XYY      23.0787
       YYY      16.1473    XXZ      -8.4081    XYZ      -1.3000
       YYZ      -1.3589    XZZ      13.3258    YZZ      -1.1384
       ZZZ      13.6453
    Hexadecapole Moments (Debye-Ang^3)
      XXXX   -2499.3491   XXXY      22.8647   XXYY    -550.2295
      XYYY      27.8644   YYYY    -750.1609   XXXZ      28.9871
      XXYZ       5.6378   XYYZ      19.2291   YYYZ       8.6761
      XXZZ    -323.9135   XYZZ      14.6916   YYZZ    -156.6005
      XZZZ       8.0847   YZZZ      28.6929   ZZZZ    -177.0888
 -----------------------------------------------------------------
 Calculating analytic gradient of the SCF energy
 Gradient of SCF Energy
            1           2           3           4           5           6
    1  -0.0127001   0.0132757  -0.0024185  -0.0017299   0.0025240   0.0009470
    2   0.0084793  -0.0070615  -0.0001243   0.0023880  -0.0067837   0.0141521
    3   0.0033799   0.0018613  -0.0015098   0.0018000  -0.0014611  -0.0046171
            7           8           9          10          11          12
    1  -0.0047025   0.0035452  -0.0010315   0.0006682  -0.0010541  -0.0003292
    2  -0.0048557  -0.0097041   0.0001094  -0.0000289  -0.0011784  -0.0004295
    3   0.0067364  -0.0042441  -0.0006496  -0.0029111   0.0020500   0.0002941
           13          14          15          16          17          18
    1   0.0000202   0.0002164  -0.0007466   0.0006683  -0.0000637  -0.0005367
    2  -0.0006289   0.0002452   0.0010878  -0.0000937   0.0020978   0.0001140
    3   0.0008295  -0.0008535   0.0013115  -0.0007503   0.0000836   0.0018340
           19
    1   0.0034478
    2   0.0022150
    3  -0.0031836
 Max gradient component =       1.415E-02
 RMS gradient           =       4.284E-03
 Gradient time:  CPU 135.55 s  wall 136.15 s
 Geometry Optimization Parameters
   NAtoms,    NIC,     NZ,  NCons,   NDum,   NFix, NCnnct, MaxDiis
       19     133       0       0       0       0       0       0

 Cartesian Hessian Update
 Hessian Updated using BFGS Update


** GEOMETRY OPTIMIZATION IN DELOCALIZED INTERNAL COORDINATES **
   Searching for a Minimum

   Optimization Cycle:  20

                       Coordinates (Angstroms)
     ATOM                X               Y               Z
      1  O        -0.7947743551   -1.3726608525   -0.2451861934
      2  C        -1.9614909317   -0.7839427026    0.1475976334
      3  O        -2.9016339072   -1.4609037080    0.4963081667
      4  C        -1.8518364292    0.7177635653    0.0004188970
      5  O        -2.7947323515    1.5350443649    0.2001637616
      6  C        -0.5642186472    0.9206951730   -0.4301717777
      7  O         0.0142169699    2.1361784175   -0.7310451983
      8  C         0.1685280838   -0.3739340646   -0.6479718590
      9  C         1.4383672831   -0.5655770661    0.1859856186
     10  C         2.4041936606    0.6175299651    0.1057152931
     11  O         3.6181230553    0.2962243164    0.8277491708
     12  O         2.1285253684   -1.7448119776   -0.2425939569
     13  H         1.1155774168   -0.6909653754    1.2330504532
     14  H         1.9491514043    1.5314220110    0.4870307833
     15  H         2.7147447991    0.7998437626   -0.9228709352
     16  H         3.4139607821    0.3181377819    1.7675825906
     17  H         3.0385106622   -1.6213088795    0.0577458587
     18  H         0.4233964091   -0.5718089768   -1.6969592991
     19  H        -0.7049356937    2.7744408891   -0.8331640455
   Point Group: c1    Number of degrees of freedom:    51


   Energy is   -684.440589504

 Hessian Updated using BFGS Update

 51 Hessian modes will be used to form the next step
  Hessian Eigenvalues:
     0.003092    0.004059    0.008028    0.011751    0.015172    0.016409
     0.019028    0.021554    0.027598    0.039405    0.043349    0.047903
     0.051145    0.052467    0.058981    0.064215    0.076008    0.087839
     0.115192    0.135780    0.153790    0.160323    0.163535    0.172193
     0.191650    0.208065    0.219417    0.233126    0.247581    0.252071
     0.264531    0.281753    0.288911    0.313355    0.318061    0.325037
     0.327154    0.328892    0.348945    0.390533    0.432174    0.452220
     0.453641    0.489480    0.499195    0.524711    0.547566    0.591536
     0.677106    0.945865    1.140453

 Minimum Search - Taking Simple RFO Step
 Searching for Lamda that Minimizes Along All modes
 Value Taken    Lamda =  -0.00341657
 Calculated Step too Large.  Step scaled by  0.485900
 Step Taken.  Stepsize is  0.300000

                             Maximum     Tolerance    Cnvgd?
         Gradient           0.010878      0.000300      NO
         Displacement       0.157132      0.001200      NO
         Energy change     -0.000912      0.000001      NO


 New Cartesian Coordinates Obtained by Inverse Iteration

 Displacement from previous Coordinates is:  0.300570
 ----------------------------------------------------------------
             Standard Nuclear Orientation (Angstroms)
    I     Atom           X                Y                Z
 ----------------------------------------------------------------
    1      O      -0.8007865131    -1.3857367221    -0.2520369510
    2      C      -1.9713402417    -0.7821399579     0.1455005942
    3      O      -2.9104814448    -1.4518390006     0.5029107449
    4      C      -1.8487698199     0.7233365274    -0.0277884441
    5      O      -2.7704268559     1.5608732147     0.1843947558
    6      C      -0.5599953475     0.9039015024    -0.4575723068
    7      O       0.0143398511     2.1253916320    -0.7674303118
    8      C       0.1694754989    -0.3870814810    -0.6523441499
    9      C       1.4366202349    -0.5627203354     0.1905572546
   10      C       2.3999505444     0.6197120054     0.1024241604
   11      O       3.6172933761     0.2945261464     0.8272297064
   12      O       2.1249111302    -1.7540889423    -0.2115722636
   13      H       1.1057021778    -0.6708189937     1.2374732457
   14      H       1.9424374730     1.5347829649     0.4749902564
   15      H       2.7177930108     0.7966604090    -0.9252418503
   16      H       3.4151511318     0.3295931206     1.7678693328
   17      H       3.0491547253    -1.5938875681     0.0288494641
   18      H       0.4376893205    -0.6059051867    -1.6959456335
   19      H      -0.7150446728     2.7668073084    -0.7128826426
 ----------------------------------------------------------------
 Molecular Point Group                 C1    NOp =  1
 Largest Abelian Subgroup              C1    NOp =  1
 Nuclear Repulsion Energy =   734.2711466594 hartrees
 There are       46 alpha and       46 beta electrons
 Applying Cartesian multipole field
    Component          Value
    ---------          -----
     (2,0,0)        1.00000E-11
     (0,2,0)        2.00000E-11
     (0,0,2)       -3.00000E-11
 Nucleus-field energy     =     0.0000000218 hartrees
 Requested basis set is 6-311++G(d,p)
 There are 107 shells and 313 basis functions
 A cutoff of  1.0D-11 yielded   4945 shell pairs
 There are     42554 function pairs (     45683 Cartesian)
 Smallest overlap matrix eigenvalue = 3.26E-06
 Guess MOs from SCF MO coefficient file
 Reading MOs from coefficient file
 Reading MOs from coefficient file
 A restricted hybrid HF-DFT SCF calculation will be
 performed using Pulay DIIS extrapolation
 Exchange:     0.2000 Hartree-Fock + 0.0800 Slater + 0.7200 B88
 Correlation:  0.1900 VWN1RPA + 0.8100 LYP
 Using SG-1 standard quadrature grid
 SCF converges when DIIS error is below 1.0E-08
 Geometry optimization detected.  Setting ReadMinima to 0
 Setting SaveMinima to 0
 ---------------------------------------
  Cycle       Energy         DIIS Error
 ---------------------------------------
    1    -684.4234464743      8.51E-04
    2    -684.4413392606      1.76E-04
    3    -684.4409882389      2.64E-04
    4    -684.4415841889      7.46E-05
    5    -684.4416219415      4.25E-05
    6    -684.4416395641      4.50E-06
    7    -684.4416395522      3.51E-06
    8    -684.4416396834      7.78E-07
    9    -684.4416396917      3.20E-07
   10    -684.4416397141      8.74E-08
   11    -684.4416397008      3.31E-08
   12    -684.4416397039      7.01E-09 Convergence criterion met
 ---------------------------------------
 SCF time:  CPU 342.82 s  wall 344.60 s
 SCF   energy in the final basis set = -684.4416397039
 Total energy in the final basis set = -684.4416397039

 --------------------------------------------------------------

                    Orbital Energies (a.u.)
 --------------------------------------------------------------

 Alpha MOs
 -- Occupied --
-19.049 -19.018 -19.017 -19.015 -18.955 -18.896 -10.137 -10.122
-10.117 -10.112 -10.058 -10.058  -0.956  -0.948  -0.918  -0.912
 -0.872  -0.814  -0.669  -0.610  -0.577  -0.506  -0.456  -0.425
 -0.418  -0.401  -0.382  -0.363  -0.353  -0.328  -0.307  -0.288
 -0.268  -0.266  -0.259  -0.246  -0.245  -0.227  -0.225  -0.211
 -0.175  -0.172  -0.155  -0.138  -0.068  -0.028
 -- Virtual --
  0.067   0.096   0.104   0.116   0.122   0.131   0.137   0.144
  0.160   0.166   0.170   0.186   0.190   0.195   0.205   0.208
  0.212   0.219   0.221   0.225   0.227   0.234   0.240   0.246
  0.254   0.256   0.264   0.271   0.272   0.274   0.280   0.284
  0.294   0.303   0.305   0.316   0.324   0.334   0.341   0.343
  0.357   0.365   0.369   0.375   0.384   0.390   0.399   0.404
  0.410   0.413   0.421   0.427   0.432   0.435   0.437   0.443
  0.446   0.449   0.456   0.469   0.477   0.479   0.486   0.496
  0.500   0.508   0.517   0.522   0.527   0.545   0.556   0.561
  0.591   0.601   0.620   0.625   0.644   0.654   0.670   0.680
  0.697   0.717   0.722   0.738   0.753   0.764   0.781   0.808
  0.823   0.829   0.841   0.849   0.864   0.881   0.891   0.897
  0.924   0.941   0.990   1.015   1.026   1.045   1.089   1.102
  1.119   1.127   1.151   1.163   1.196   1.206   1.238   1.252
  1.259   1.267   1.281   1.290   1.307   1.315   1.326   1.342
  1.350   1.360   1.374   1.395   1.407   1.409   1.417   1.438
  1.456   1.478   1.498   1.515   1.538   1.572   1.589   1.605
  1.623   1.632   1.651   1.682   1.698   1.715   1.727   1.746
  1.751   1.770   1.791   1.798   1.811   1.861   1.872   1.906
  1.926   1.943   1.949   1.964   1.976   2.004   2.038   2.056
  2.060   2.079   2.112   2.132   2.161   2.188   2.197   2.225
  2.231   2.248   2.280   2.308   2.328   2.351   2.384   2.433
  2.459   2.599   2.610   2.643   2.669   2.705   2.749   2.769
  2.786   2.810   2.842   2.859   2.916   2.933   2.964   2.969
  3.002   3.040   3.047   3.069   3.090   3.093   3.114   3.156
  3.173   3.182   3.216   3.223   3.240   3.255   3.262   3.290
  3.305   3.315   3.320   3.356   3.382   3.416   3.474   3.499
  3.551   3.568   3.606   3.631   3.709   3.764   3.833   3.875
  3.934   3.972   3.993   4.005   4.023   4.094   4.174   4.240
  4.249   4.276   4.366   4.400   4.500   5.165   5.170   5.195
  5.214   5.226   5.292   5.325   5.399   5.455   5.516   5.553
  5.626   5.703   5.725   5.775   5.820   6.000   6.041  23.824
 23.905  23.941  23.963  24.014  24.294  49.996  50.044  50.053
 50.078  50.183  50.272
 --------------------------------------------------------------

          Ground-State Mulliken Net Atomic Charges

     Atom                 Charge (a.u.)
  ----------------------------------------
      1 O                    -0.136350
      2 C                    -0.002619
      3 O                    -0.376860
      4 C                     0.284199
      5 O                    -0.576943
      6 C                    -0.462094
      7 O                    -0.312070
      8 C                     0.275844
      9 C                    -0.177889
     10 C                    -0.529883
     11 O                    -0.298917
     12 O                    -0.232700
     13 H                     0.185816
     14 H                     0.213994
     15 H                     0.220520
     16 H                     0.245185
     17 H                     0.244027
     18 H                     0.175091
     19 H                     0.261646
  ----------------------------------------
  Sum of atomic charges =    -1.000000

 -----------------------------------------------------------------
                    Cartesian Multipole Moments
 -----------------------------------------------------------------
    Charge (ESU x 10^10)
                -4.8032
    Dipole Moment (Debye)
         X       9.1782      Y       1.0262      Z       0.2869
       Tot       9.2398
    Quadrupole Moments (Debye-Ang)
        XX    -116.4606     XY       3.1574     YY     -90.8657
        XZ       8.6235     YZ       0.2232     ZZ     -69.4369
    Octopole Moments (Debye-Ang^2)
       XXX      75.5134    XXY     -17.2469    XYY      22.8112
       YYY      16.2795    XXZ      -8.5542    XYZ      -1.1992
       YYZ       1.0981    XZZ      13.7538    YZZ      -2.2945
       ZZZ      15.6066
    Hexadecapole Moments (Debye-Ang^3)
      XXXX   -2484.0117   XXXY      24.4051   XXYY    -551.5678
      XYYY      32.3403   YYYY    -754.8627   XXXZ      23.0886
      XXYZ       9.5023   XYYZ      15.5560   YYYZ      18.1288
      XXZZ    -323.2652   XYZZ      15.8009   YYZZ    -160.9690
      XZZZ       5.0333   YZZZ      32.7756   ZZZZ    -179.7693
 -----------------------------------------------------------------
 Calculating analytic gradient of the SCF energy
 Gradient of SCF Energy
            1           2           3           4           5           6
    1  -0.0096391   0.0072331  -0.0010553  -0.0025925   0.0031268   0.0006554
    2   0.0037078  -0.0089449   0.0005136   0.0083926  -0.0074875   0.0082244
    3   0.0009677   0.0053210  -0.0021403  -0.0017081  -0.0006595  -0.0025827
            7           8           9          10          11          12
    1   0.0016321   0.0026022   0.0015055  -0.0023261   0.0011077  -0.0028893
    2  -0.0041989  -0.0059455   0.0024865   0.0019044  -0.0031063  -0.0028378
    3   0.0039839  -0.0013058  -0.0019758  -0.0025650   0.0023078   0.0002068
           13          14          15          16          17          18
    1  -0.0003386  -0.0001746  -0.0002517   0.0005224   0.0017728  -0.0000059
    2  -0.0004189  -0.0001307   0.0010842   0.0002977   0.0032866  -0.0006685
    3   0.0009415  -0.0014776   0.0013507  -0.0000432  -0.0002631   0.0010703
           19
    1  -0.0008850
    2   0.0038413
    3  -0.0014289
 Max gradient component =       9.639E-03
 RMS gradient           =       3.444E-03
 Gradient time:  CPU 133.61 s  wall 134.04 s
 Geometry Optimization Parameters
   NAtoms,    NIC,     NZ,  NCons,   NDum,   NFix, NCnnct, MaxDiis
       19     133       0       0       0       0       0       0

 Cartesian Hessian Update
 Hessian Updated using BFGS Update


** GEOMETRY OPTIMIZATION IN DELOCALIZED INTERNAL COORDINATES **
   Searching for a Minimum

   Optimization Cycle:  21

                       Coordinates (Angstroms)
     ATOM                X               Y               Z
      1  O        -0.8007865131   -1.3857367221   -0.2520369510
      2  C        -1.9713402417   -0.7821399579    0.1455005942
      3  O        -2.9104814448   -1.4518390006    0.5029107449
      4  C        -1.8487698199    0.7233365274   -0.0277884441
      5  O        -2.7704268559    1.5608732147    0.1843947558
      6  C        -0.5599953475    0.9039015024   -0.4575723068
      7  O         0.0143398511    2.1253916320   -0.7674303118
      8  C         0.1694754989   -0.3870814810   -0.6523441499
      9  C         1.4366202349   -0.5627203354    0.1905572546
     10  C         2.3999505444    0.6197120054    0.1024241604
     11  O         3.6172933761    0.2945261464    0.8272297064
     12  O         2.1249111302   -1.7540889423   -0.2115722636
     13  H         1.1057021778   -0.6708189937    1.2374732457
     14  H         1.9424374730    1.5347829649    0.4749902564
     15  H         2.7177930108    0.7966604090   -0.9252418503
     16  H         3.4151511318    0.3295931206    1.7678693328
     17  H         3.0491547253   -1.5938875681    0.0288494641
     18  H         0.4376893205   -0.6059051867   -1.6959456335
     19  H        -0.7150446728    2.7668073084   -0.7128826426
   Point Group: c1    Number of degrees of freedom:    51


   Energy is   -684.441639704

 Hessian Updated using BFGS Update

 51 Hessian modes will be used to form the next step
  Hessian Eigenvalues:
     0.004010    0.005973    0.009270    0.012603    0.015248    0.017672
     0.019371    0.021682    0.027690    0.041157    0.043323    0.048607
     0.051154    0.052544    0.059000    0.064584    0.075990    0.088105
     0.115360    0.137476    0.160116    0.163063    0.164556    0.172292
     0.191766    0.208029    0.219590    0.233359    0.244415    0.252869
     0.264754    0.281485    0.287984    0.310949    0.318543    0.324604
     0.326596    0.329020    0.351353    0.387074    0.440946    0.452363
     0.454360    0.489623    0.496866    0.522436    0.547996    0.591471
     0.672636    0.920683    0.991721

 Minimum Search - Taking Simple RFO Step
 Searching for Lamda that Minimizes Along All modes
 Value Taken    Lamda =  -0.00085076
 Step Taken.  Stepsize is  0.213170

                             Maximum     Tolerance    Cnvgd?
         Gradient           0.007885      0.000300      NO
         Displacement       0.093365      0.001200      NO
         Energy change     -0.001050      0.000001      NO


 New Cartesian Coordinates Obtained by Inverse Iteration

 Displacement from previous Coordinates is:  0.311745
 ----------------------------------------------------------------
             Standard Nuclear Orientation (Angstroms)
    I     Atom           X                Y                Z
 ----------------------------------------------------------------
    1      O      -0.7935834729    -1.3840936235    -0.2614528361
    2      C      -1.9750438515    -0.7850923443     0.1262101541
    3      O      -2.9121416754    -1.4628864849     0.4731218824
    4      C      -1.8578320023     0.7158024262    -0.0484133591
    5      O      -2.7732425883     1.5627454511     0.1684115670
    6      C      -0.5667837037     0.9017856932    -0.4685869585
    7      O      -0.0114643385     2.1335179221    -0.7715752294
    8      C       0.1752671856    -0.3802073625    -0.6518712604
    9      C       1.4346179790    -0.5535955959     0.2056571422
   10      C       2.4109335634     0.6151310326     0.0883575749
   11      O       3.6358628268     0.2944243465     0.7986449406
   12      O       2.1074242181    -1.7629215444    -0.1662343230
   13      H       1.0962188967    -0.6334116729     1.2521097884
   14      H       1.9648179308     1.5395766203     0.4525986589
   15      H       2.7136219121     0.7721219310    -0.9476793007
   16      H       3.4464464277     0.3371918796     1.7418108072
   17      H       3.0342313304    -1.6159311743     0.0690076798
   18      H       0.4568471252    -0.5992184802    -1.6925258113
   19      H      -0.7325241842     2.7664276240    -0.6082061552
 ----------------------------------------------------------------
 Molecular Point Group                 C1    NOp =  1
 Largest Abelian Subgroup              C1    NOp =  1
 Nuclear Repulsion Energy =   734.0672567667 hartrees
 There are       46 alpha and       46 beta electrons
 Applying Cartesian multipole field
    Component          Value
    ---------          -----
     (2,0,0)        1.00000E-11
     (0,2,0)        2.00000E-11
     (0,0,2)       -3.00000E-11
 Nucleus-field energy     =     0.0000000220 hartrees
 Requested basis set is 6-311++G(d,p)
 There are 107 shells and 313 basis functions
 A cutoff of  1.0D-11 yielded   4947 shell pairs
 There are     42597 function pairs (     45725 Cartesian)
 Smallest overlap matrix eigenvalue = 3.32E-06
 Guess MOs from SCF MO coefficient file
 Reading MOs from coefficient file
 Reading MOs from coefficient file
 A restricted hybrid HF-DFT SCF calculation will be
 performed using Pulay DIIS extrapolation
 Exchange:     0.2000 Hartree-Fock + 0.0800 Slater + 0.7200 B88
 Correlation:  0.1900 VWN1RPA + 0.8100 LYP
 Using SG-1 standard quadrature grid
 SCF converges when DIIS error is below 1.0E-08
 Geometry optimization detected.  Setting ReadMinima to 0
 Setting SaveMinima to 0
 ---------------------------------------
  Cycle       Energy         DIIS Error
 ---------------------------------------
    1    -684.4336321855      6.13E-04
    2    -684.4421057545      1.14E-04
    3    -684.4419771361      1.66E-04
    4    -684.4422253026      4.43E-05
    5    -684.4422373822      2.73E-05
    6    -684.4422447493      4.76E-06
    7    -684.4422452154      2.09E-06
    8    -684.4422451152      7.26E-07
    9    -684.4422450058      2.22E-07
   10    -684.4422450047      5.96E-08
   11    -684.4422450163      2.56E-08
   12    -684.4422450148      6.76E-09 Convergence criterion met
 ---------------------------------------
 SCF time:  CPU 340.11 s  wall 342.92 s
 SCF   energy in the final basis set = -684.4422450148
 Total energy in the final basis set = -684.4422450148

 --------------------------------------------------------------

                    Orbital Energies (a.u.)
 --------------------------------------------------------------

 Alpha MOs
 -- Occupied --
-19.050 -19.017 -19.017 -19.016 -18.955 -18.896 -10.137 -10.123
-10.118 -10.112 -10.059 -10.058  -0.955  -0.948  -0.918  -0.913
 -0.872  -0.813  -0.669  -0.610  -0.578  -0.507  -0.455  -0.425
 -0.418  -0.401  -0.383  -0.364  -0.353  -0.328  -0.308  -0.288
 -0.268  -0.265  -0.260  -0.246  -0.245  -0.228  -0.225  -0.211
 -0.175  -0.173  -0.154  -0.138  -0.069  -0.028
 -- Virtual --
  0.067   0.097   0.103   0.117   0.122   0.132   0.136   0.144
  0.160   0.165   0.170   0.185   0.190   0.195   0.205   0.208
  0.212   0.219   0.221   0.226   0.228   0.235   0.240   0.246
  0.254   0.256   0.263   0.271   0.273   0.274   0.279   0.284
  0.294   0.304   0.304   0.317   0.323   0.335   0.341   0.344
  0.357   0.364   0.369   0.373   0.379   0.391   0.398   0.404
  0.410   0.414   0.420   0.427   0.428   0.435   0.437   0.443
  0.447   0.449   0.457   0.469   0.475   0.480   0.486   0.497
  0.497   0.508   0.517   0.522   0.528   0.544   0.557   0.560
  0.590   0.602   0.620   0.623   0.643   0.653   0.670   0.681
  0.696   0.715   0.718   0.734   0.755   0.763   0.780   0.810
  0.824   0.827   0.842   0.849   0.863   0.881   0.892   0.898
  0.926   0.940   0.990   1.014   1.025   1.047   1.087   1.099
  1.123   1.129   1.149   1.163   1.198   1.206   1.240   1.249
  1.258   1.266   1.283   1.289   1.306   1.317   1.324   1.341
  1.350   1.359   1.376   1.395   1.406   1.409   1.418   1.440
  1.451   1.482   1.492   1.517   1.534   1.571   1.583   1.607
  1.622   1.631   1.650   1.685   1.695   1.716   1.725   1.745
  1.751   1.768   1.784   1.799   1.813   1.862   1.867   1.906
  1.926   1.943   1.947   1.965   1.979   1.997   2.039   2.054
  2.058   2.075   2.112   2.134   2.161   2.189   2.198   2.225
  2.229   2.250   2.279   2.307   2.328   2.353   2.380   2.431
  2.459   2.596   2.610   2.644   2.669   2.702   2.749   2.766
  2.787   2.811   2.844   2.859   2.914   2.934   2.965   2.968
  3.002   3.041   3.046   3.068   3.090   3.094   3.113   3.156
  3.171   3.181   3.215   3.222   3.239   3.255   3.265   3.290
  3.307   3.312   3.317   3.355   3.381   3.417   3.472   3.498
  3.552   3.567   3.604   3.631   3.706   3.763   3.834   3.875
  3.933   3.973   3.996   4.006   4.021   4.094   4.170   4.242
  4.248   4.278   4.368   4.400   4.499   5.164   5.171   5.194
  5.214   5.226   5.292   5.325   5.397   5.455   5.515   5.552
  5.628   5.704   5.727   5.776   5.817   5.996   6.039  23.824
 23.903  23.941  23.964  24.016  24.291  49.995  50.043  50.053
 50.078  50.182  50.271
 --------------------------------------------------------------

          Ground-State Mulliken Net Atomic Charges

     Atom                 Charge (a.u.)
  ----------------------------------------
      1 O                    -0.140814
      2 C                    -0.005393
      3 O                    -0.376158
      4 C                     0.301762
      5 O                    -0.579591
      6 C                    -0.466607
      7 O                    -0.308171
      8 C                     0.265895
      9 C                    -0.174274
     10 C                    -0.524493
     11 O                    -0.299061
     12 O                    -0.230969
     13 H                     0.182819
     14 H                     0.210235
     15 H                     0.218807
     16 H                     0.245844
     17 H                     0.244167
     18 H                     0.176553
     19 H                     0.259451
  ----------------------------------------
  Sum of atomic charges =    -1.000000

 -----------------------------------------------------------------
                    Cartesian Multipole Moments
 -----------------------------------------------------------------
    Charge (ESU x 10^10)
                -4.8032
    Dipole Moment (Debye)
         X       9.2926      Y       1.0073      Z       0.5198
       Tot       9.3615
    Quadrupole Moments (Debye-Ang)
        XX    -116.3391     XY       3.1827     YY     -91.0946
        XZ       8.2751     YZ       0.9019     ZZ     -69.5242
    Octopole Moments (Debye-Ang^2)
       XXX      76.4262    XXY     -17.4190    XYY      23.7226
       YYY      16.0106    XXZ      -6.2541    XYZ      -1.3389
       YYZ       3.3435    XZZ      14.3116    YZZ      -3.1199
       ZZZ      16.9126
    Hexadecapole Moments (Debye-Ang^3)
      XXXX   -2494.0280   XXXY      24.1625   XXYY    -552.5589
      XYYY      31.7930   YYYY    -758.7017   XXXZ      21.6938
      XXYZ      10.7911   XYYZ      12.0172   YYYZ      25.1106
      XXZZ    -321.5752   XYZZ      16.7953   YYZZ    -162.8395
      XZZZ      -0.2411   YZZZ      35.0281   ZZZZ    -177.1535
 -----------------------------------------------------------------
 Calculating analytic gradient of the SCF energy
 Gradient of SCF Energy
            1           2           3           4           5           6
    1  -0.0079946   0.0060840  -0.0008213  -0.0029719   0.0023105   0.0007949
    2   0.0028630  -0.0069991   0.0004415   0.0065084  -0.0058992   0.0060124
    3   0.0005650   0.0059297  -0.0023310  -0.0030339  -0.0001994  -0.0017698
            7           8           9          10          11          12
    1   0.0009211   0.0025589   0.0013858  -0.0017633   0.0011309  -0.0018991
    2  -0.0031372  -0.0039682   0.0022593   0.0012358  -0.0025014  -0.0021020
    3   0.0017708  -0.0010455  -0.0013761  -0.0017519   0.0015806   0.0006879
           13          14          15          16          17          18
    1  -0.0003333  -0.0002846  -0.0002891   0.0003873   0.0012661  -0.0000440
    2  -0.0003497  -0.0003304   0.0010250   0.0001331   0.0022623  -0.0005591
    3   0.0006682  -0.0012520   0.0009833   0.0000510  -0.0004393   0.0007859
           19
    1  -0.0004384
    2   0.0031054
    3   0.0001765
 Max gradient component =       7.995E-03
 RMS gradient           =       2.763E-03
 Gradient time:  CPU 133.45 s  wall 133.84 s
 Geometry Optimization Parameters
   NAtoms,    NIC,     NZ,  NCons,   NDum,   NFix, NCnnct, MaxDiis
       19     133       0       0       0       0       0       0

 Cartesian Hessian Update
 Hessian Updated using BFGS Update


** GEOMETRY OPTIMIZATION IN DELOCALIZED INTERNAL COORDINATES **
   Searching for a Minimum

   Optimization Cycle:  22

                       Coordinates (Angstroms)
     ATOM                X               Y               Z
      1  O        -0.7935834729   -1.3840936235   -0.2614528361
      2  C        -1.9750438515   -0.7850923443    0.1262101541
      3  O        -2.9121416754   -1.4628864849    0.4731218824
      4  C        -1.8578320023    0.7158024262   -0.0484133591
      5  O        -2.7732425883    1.5627454511    0.1684115670
      6  C        -0.5667837037    0.9017856932   -0.4685869585
      7  O        -0.0114643385    2.1335179221   -0.7715752294
      8  C         0.1752671856   -0.3802073625   -0.6518712604
      9  C         1.4346179790   -0.5535955959    0.2056571422
     10  C         2.4109335634    0.6151310326    0.0883575749
     11  O         3.6358628268    0.2944243465    0.7986449406
     12  O         2.1074242181   -1.7629215444   -0.1662343230
     13  H         1.0962188967   -0.6334116729    1.2521097884
     14  H         1.9648179308    1.5395766203    0.4525986589
     15  H         2.7136219121    0.7721219310   -0.9476793007
     16  H         3.4464464277    0.3371918796    1.7418108072
     17  H         3.0342313304   -1.6159311743    0.0690076798
     18  H         0.4568471252   -0.5992184802   -1.6925258113
     19  H        -0.7325241842    2.7664276240   -0.6082061552
   Point Group: c1    Number of degrees of freedom:    51


   Energy is   -684.442245015

 Hessian Updated using BFGS Update

 51 Hessian modes will be used to form the next step
  Hessian Eigenvalues:
     0.003934    0.007197    0.010965    0.012838    0.015281    0.017233
     0.020263    0.021594    0.026888    0.041284    0.043774    0.048104
     0.051162    0.052792    0.059085    0.064517    0.075521    0.087812
     0.114548    0.137516    0.159994    0.163231    0.165763    0.169487
     0.184244    0.207648    0.211334    0.226156    0.234975    0.253153
     0.264790    0.274772    0.285391    0.297877    0.318456    0.321705
     0.325752    0.329169    0.342312    0.364476    0.439859    0.451146
     0.454321    0.471784    0.490062    0.512579    0.545355    0.584020
     0.622007    0.703015    0.952628

 Minimum Search - Taking Simple RFO Step
 Searching for Lamda that Minimizes Along All modes
 Value Taken    Lamda =  -0.00097966
 Step Taken.  Stepsize is  0.158319

                             Maximum     Tolerance    Cnvgd?
         Gradient           0.006347      0.000300      NO
         Displacement       0.059789      0.001200      NO
         Energy change     -0.000605      0.000001      NO


 New Cartesian Coordinates Obtained by Inverse Iteration

 Displacement from previous Coordinates is:  0.260965
 ----------------------------------------------------------------
             Standard Nuclear Orientation (Angstroms)
    I     Atom           X                Y                Z
 ----------------------------------------------------------------
    1      O      -0.7823751644    -1.3839627324    -0.2887527564
    2      C      -1.9780765841    -0.7874070200     0.0992966576
    3      O      -2.9055562699    -1.4756925577     0.4483053795
    4      C      -1.8554629660     0.7116636096    -0.0426517000
    5      O      -2.7531529047     1.5731377952     0.2062279315
    6      C      -0.5691998280     0.8983986851    -0.4764619185
    7      O      -0.0366856746     2.1454848193    -0.7709852336
    8      C       0.1827570276    -0.3693619408    -0.6580323002
    9      C       1.4322650087    -0.5477089912     0.2166220346
   10      C       2.4204124766     0.6085105775     0.0790517704
   11      O       3.6474907043     0.3033196388     0.7856591049
   12      O       2.0852743522    -1.7730895083    -0.1341068126
   13      H       1.0830224595    -0.6044233808     1.2597895085
   14      H       1.9800297573     1.5414415938     0.4311662954
   15      H       2.7160576177     0.7413240579    -0.9636121923
   16      H       3.4612344494     0.3576290607     1.7291447276
   17      H       3.0124242712    -1.6532854005     0.1091521323
   18      H       0.4833477405    -0.5786610779    -1.6970275651
   19      H      -0.7701328941     2.7540494151    -0.5734001020
 ----------------------------------------------------------------
 Molecular Point Group                 C1    NOp =  1
 Largest Abelian Subgroup              C1    NOp =  1
 Nuclear Repulsion Energy =   733.9132669331 hartrees
 There are       46 alpha and       46 beta electrons
 Applying Cartesian multipole field
    Component          Value
    ---------          -----
     (2,0,0)        1.00000E-11
     (0,2,0)        2.00000E-11
     (0,0,2)       -3.00000E-11
 Nucleus-field energy     =     0.0000000220 hartrees
 Requested basis set is 6-311++G(d,p)
 There are 107 shells and 313 basis functions
 A cutoff of  1.0D-11 yielded   4949 shell pairs
 There are     42652 function pairs (     45787 Cartesian)
 Smallest overlap matrix eigenvalue = 3.38E-06
 Guess MOs from SCF MO coefficient file
 Reading MOs from coefficient file
 Reading MOs from coefficient file
 A restricted hybrid HF-DFT SCF calculation will be
 performed using Pulay DIIS extrapolation
 Exchange:     0.2000 Hartree-Fock + 0.0800 Slater + 0.7200 B88
 Correlation:  0.1900 VWN1RPA + 0.8100 LYP
 Using SG-1 standard quadrature grid
 SCF converges when DIIS error is below 1.0E-08
 Geometry optimization detected.  Setting ReadMinima to 0
 Setting SaveMinima to 0
 ---------------------------------------
  Cycle       Energy         DIIS Error
 ---------------------------------------
    1    -684.4295660857      7.06E-04
    2    -684.4426431920      1.37E-04
    3    -684.4422291100      2.57E-04
    4    -684.4428440845      4.03E-05
    5    -684.4428541766      2.31E-05
    6    -684.4428593444      5.60E-06
    7    -684.4428601736      2.83E-06
    8    -684.4428602918      8.95E-07
    9    -684.4428601431      2.29E-07
   10    -684.4428601380      4.78E-08
   11    -684.4428601531      2.23E-08
   12    -684.4428601473      6.35E-09 Convergence criterion met
 ---------------------------------------
 SCF time:  CPU 340.74 s  wall 341.97 s
 SCF   energy in the final basis set = -684.4428601473
 Total energy in the final basis set = -684.4428601473

 --------------------------------------------------------------

                    Orbital Energies (a.u.)
 --------------------------------------------------------------

 Alpha MOs
 -- Occupied --
-19.050 -19.016 -19.016 -19.015 -18.956 -18.897 -10.138 -10.123
-10.118 -10.112 -10.059 -10.058  -0.954  -0.948  -0.916  -0.914
 -0.873  -0.813  -0.669  -0.611  -0.577  -0.508  -0.453  -0.426
 -0.418  -0.400  -0.383  -0.364  -0.353  -0.328  -0.308  -0.289
 -0.268  -0.264  -0.259  -0.246  -0.245  -0.229  -0.225  -0.211
 -0.174  -0.174  -0.154  -0.139  -0.070  -0.028
 -- Virtual --
  0.066   0.097   0.103   0.117   0.122   0.132   0.135   0.145
  0.160   0.165   0.170   0.185   0.190   0.195   0.205   0.208
  0.212   0.220   0.221   0.226   0.229   0.236   0.240   0.245
  0.253   0.257   0.263   0.272   0.272   0.276   0.279   0.284
  0.293   0.304   0.304   0.316   0.324   0.335   0.341   0.345
  0.357   0.363   0.368   0.372   0.377   0.392   0.398   0.404
  0.409   0.414   0.420   0.425   0.428   0.434   0.437   0.443
  0.447   0.450   0.458   0.468   0.474   0.480   0.487   0.497
  0.499   0.508   0.518   0.523   0.529   0.544   0.558   0.560
  0.588   0.601   0.619   0.623   0.642   0.653   0.671   0.681
  0.696   0.715   0.717   0.733   0.756   0.762   0.781   0.810
  0.822   0.828   0.843   0.850   0.863   0.879   0.892   0.901
  0.928   0.939   0.989   1.012   1.025   1.047   1.088   1.095
  1.124   1.130   1.149   1.165   1.202   1.208   1.240   1.247
  1.254   1.264   1.283   1.288   1.304   1.317   1.324   1.343
  1.350   1.361   1.373   1.396   1.405   1.407   1.416   1.442
  1.450   1.481   1.493   1.521   1.532   1.571   1.580   1.606
  1.621   1.632   1.652   1.683   1.693   1.717   1.726   1.743
  1.748   1.765   1.782   1.802   1.815   1.860   1.864   1.904
  1.927   1.939   1.947   1.966   1.981   1.992   2.037   2.053
  2.058   2.072   2.109   2.136   2.158   2.191   2.198   2.226
  2.229   2.253   2.282   2.306   2.328   2.359   2.377   2.427
  2.461   2.590   2.611   2.645   2.667   2.698   2.753   2.765
  2.786   2.811   2.846   2.857   2.912   2.937   2.964   2.968
  3.001   3.036   3.044   3.068   3.090   3.094   3.111   3.152
  3.169   3.182   3.215   3.222   3.241   3.254   3.265   3.287
  3.305   3.311   3.314   3.353   3.378   3.419   3.470   3.496
  3.550   3.566   3.600   3.633   3.700   3.761   3.835   3.874
  3.930   3.976   3.998   4.007   4.024   4.092   4.166   4.239
  4.248   4.280   4.368   4.398   4.500   5.164   5.171   5.190
  5.212   5.226   5.292   5.325   5.395   5.457   5.514   5.549
  5.631   5.704   5.729   5.779   5.813   5.986   6.035  23.821
 23.903  23.942  23.969  24.016  24.288  49.995  50.042  50.053
 50.079  50.180  50.269
 --------------------------------------------------------------

          Ground-State Mulliken Net Atomic Charges

     Atom                 Charge (a.u.)
  ----------------------------------------
      1 O                    -0.149365
      2 C                    -0.006409
      3 O                    -0.373299
      4 C                     0.307122
      5 O                    -0.581680
      6 C                    -0.463994
      7 O                    -0.305510
      8 C                     0.267678
      9 C                    -0.176025
     10 C                    -0.521528
     11 O                    -0.298374
     12 O                    -0.227913
     13 H                     0.180255
     14 H                     0.207574
     15 H                     0.217588
     16 H                     0.245724
     17 H                     0.244019
     18 H                     0.176952
     19 H                     0.257185
  ----------------------------------------
  Sum of atomic charges =    -1.000000

 -----------------------------------------------------------------
                    Cartesian Multipole Moments
 -----------------------------------------------------------------
    Charge (ESU x 10^10)
                -4.8032
    Dipole Moment (Debye)
         X       9.2443      Y       0.9076      Z       0.5430
       Tot       9.3046
    Quadrupole Moments (Debye-Ang)
        XX    -115.6652     XY       2.9762     YY     -91.5205
        XZ       8.4290     YZ       0.8670     ZZ     -69.5769
    Octopole Moments (Debye-Ang^2)
       XXX      73.7251    XXY     -17.6373    XYY      24.3884
       YYY      14.2712    XXZ      -6.0447    XYZ      -0.4506
       YYZ       4.0251    XZZ      14.5238    YZZ      -3.4893
       ZZZ      17.1938
    Hexadecapole Moments (Debye-Ang^3)
      XXXX   -2485.0654   XXXY      21.0193   XXYY    -549.9069
      XYYY      29.6581   YYYY    -767.4006   XXXZ      24.1427
      XXYZ       8.5099   XYYZ      11.9501   YYYZ      25.0078
      XXZZ    -319.7841   XYZZ      17.5468   YYZZ    -164.2635
      XZZZ      -2.0003   YZZZ      33.8129   ZZZZ    -176.9978
 -----------------------------------------------------------------
 Calculating analytic gradient of the SCF energy
 Gradient of SCF Energy
            1           2           3           4           5           6
    1  -0.0030303   0.0012568   0.0002264  -0.0032034   0.0015395   0.0015419
    2  -0.0001144  -0.0036614   0.0003836   0.0050101  -0.0034287  -0.0005778
    3   0.0000573   0.0025971  -0.0009481  -0.0026059   0.0009348  -0.0010708
            7           8           9          10          11          12
    1   0.0006343   0.0011286   0.0011985  -0.0009211   0.0008549  -0.0009907
    2   0.0002338   0.0003304   0.0015633   0.0001721  -0.0009299  -0.0012967
    3   0.0001505   0.0006858  -0.0003924  -0.0004806   0.0003262   0.0008970
           13          14          15          16          17          18
    1  -0.0003686  -0.0001882  -0.0001501   0.0000904   0.0004475   0.0001170
    2  -0.0000588  -0.0003130   0.0005635   0.0000708   0.0009006  -0.0006519
    3   0.0000395  -0.0003942   0.0002351   0.0002298  -0.0006554   0.0000779
           19
    1  -0.0001833
    2   0.0018044
    3   0.0003165
 Max gradient component =       5.010E-03
 RMS gradient           =       1.401E-03
 Gradient time:  CPU 133.50 s  wall 133.82 s
 Geometry Optimization Parameters
   NAtoms,    NIC,     NZ,  NCons,   NDum,   NFix, NCnnct, MaxDiis
       19     133       0       0       0       0       0       0

 Cartesian Hessian Update
 Hessian Updated using BFGS Update


** GEOMETRY OPTIMIZATION IN DELOCALIZED INTERNAL COORDINATES **
   Searching for a Minimum

   Optimization Cycle:  23

                       Coordinates (Angstroms)
     ATOM                X               Y               Z
      1  O        -0.7823751644   -1.3839627324   -0.2887527564
      2  C        -1.9780765841   -0.7874070200    0.0992966576
      3  O        -2.9055562699   -1.4756925577    0.4483053795
      4  C        -1.8554629660    0.7116636096   -0.0426517000
      5  O        -2.7531529047    1.5731377952    0.2062279315
      6  C        -0.5691998280    0.8983986851   -0.4764619185
      7  O        -0.0366856746    2.1454848193   -0.7709852336
      8  C         0.1827570276   -0.3693619408   -0.6580323002
      9  C         1.4322650087   -0.5477089912    0.2166220346
     10  C         2.4204124766    0.6085105775    0.0790517704
     11  O         3.6474907043    0.3033196388    0.7856591049
     12  O         2.0852743522   -1.7730895083   -0.1341068126
     13  H         1.0830224595   -0.6044233808    1.2597895085
     14  H         1.9800297573    1.5414415938    0.4311662954
     15  H         2.7160576177    0.7413240579   -0.9636121923
     16  H         3.4612344494    0.3576290607    1.7291447276
     17  H         3.0124242712   -1.6532854005    0.1091521323
     18  H         0.4833477405   -0.5786610779   -1.6970275651
     19  H        -0.7701328941    2.7540494151   -0.5734001020
   Point Group: c1    Number of degrees of freedom:    51


   Energy is   -684.442860147

 Hessian Updated using BFGS Update

 51 Hessian modes will be used to form the next step
  Hessian Eigenvalues:
     0.003911    0.008123    0.011112    0.012706    0.015273    0.016099
     0.020518    0.021663    0.030388    0.039611    0.043569    0.047775
     0.051195    0.052626    0.059027    0.064996    0.075572    0.087937
     0.112900    0.137689    0.152203    0.160400    0.163533    0.167917
     0.174070    0.204211    0.208828    0.224744    0.234939    0.253828
     0.263799    0.265537    0.285002    0.292684    0.318486    0.319840
     0.325678    0.329306    0.336545    0.359151    0.436598    0.450118
     0.454127    0.458505    0.490306    0.508200    0.544470    0.572637
     0.601311    0.689919    0.951154

 Minimum Search - Taking Simple RFO Step
 Searching for Lamda that Minimizes Along All modes
 Value Taken    Lamda =  -0.00042245
 Step Taken.  Stepsize is  0.117772

                             Maximum     Tolerance    Cnvgd?
         Gradient           0.004148      0.000300      NO
         Displacement       0.041010      0.001200      NO
         Energy change     -0.000615      0.000001      NO


 New Cartesian Coordinates Obtained by Inverse Iteration

 Displacement from previous Coordinates is:  0.140782
 ----------------------------------------------------------------
             Standard Nuclear Orientation (Angstroms)
    I     Atom           X                Y                Z
 ----------------------------------------------------------------
    1      O      -0.7771768940    -1.3805025078    -0.2963918187
    2      C      -1.9753128896    -0.7821371804     0.0996805936
    3      O      -2.9053963491    -1.4745751393     0.4346029151
    4      C      -1.8463710089     0.7108397143    -0.0236219674
    5      O      -2.7385978912     1.5859266665     0.2154439127
    6      C      -0.5650516851     0.8981058778    -0.4683576512
    7      O      -0.0491376238     2.1481864680    -0.7690950891
    8      C       0.1864590216    -0.3658254129    -0.6607447322
    9      C       1.4351406051    -0.5523873923     0.2145907933
   10      C       2.4236223235     0.6041098901     0.0745151940
   11      O       3.6449310660     0.3153909435     0.7905086403
   12      O       2.0862052513    -1.7752019790    -0.1432119689
   13      H       1.0862108241    -0.6090291248     1.2572836502
   14      H       1.9784464337     1.5400390202     0.4154184053
   15      H       2.7223793606     0.7227071199    -0.9693673903
   16      H       3.4511076761     0.3751732634     1.7319305897
   17      H       3.0058634685    -1.6773637674     0.1327598845
   18      H       0.4874771836    -0.5600459472    -1.7026709140
   19      H      -0.7971252933     2.7379561308    -0.5738880854
 ----------------------------------------------------------------
 Molecular Point Group                 C1    NOp =  1
 Largest Abelian Subgroup              C1    NOp =  1
 Nuclear Repulsion Energy =   734.2334126836 hartrees
 There are       46 alpha and       46 beta electrons
 Applying Cartesian multipole field
    Component          Value
    ---------          -----
     (2,0,0)        1.00000E-11
     (0,2,0)        2.00000E-11
     (0,0,2)       -3.00000E-11
 Nucleus-field energy     =     0.0000000220 hartrees
 Requested basis set is 6-311++G(d,p)
 There are 107 shells and 313 basis functions
 A cutoff of  1.0D-11 yielded   4949 shell pairs
 There are     42661 function pairs (     45796 Cartesian)
 Smallest overlap matrix eigenvalue = 3.35E-06
 Guess MOs from SCF MO coefficient file
 Reading MOs from coefficient file
 Reading MOs from coefficient file
 A restricted hybrid HF-DFT SCF calculation will be
 performed using Pulay DIIS extrapolation
 Exchange:     0.2000 Hartree-Fock + 0.0800 Slater + 0.7200 B88
 Correlation:  0.1900 VWN1RPA + 0.8100 LYP
 Using SG-1 standard quadrature grid
 SCF converges when DIIS error is below 1.0E-08
 Geometry optimization detected.  Setting ReadMinima to 0
 Setting SaveMinima to 0
 ---------------------------------------
  Cycle       Energy         DIIS Error
 ---------------------------------------
    1    -684.4437975059      4.05E-04
    2    -684.4430788720      6.74E-05
    3    -684.4430228082      1.05E-04
    4    -684.4431199630      2.62E-05
    5    -684.4431247486      1.37E-05
    6    -684.4431270536      3.26E-06
    7    -684.4431273369      1.87E-06
    8    -684.4431273471      4.78E-07
    9    -684.4431272115      1.33E-07
   10    -684.4431272376      5.62E-08
   11    -684.4431272413      1.71E-08
   12    -684.4431272404      4.61E-09 Convergence criterion met
 ---------------------------------------
 SCF time:  CPU 333.82 s  wall 336.35 s
 SCF   energy in the final basis set = -684.4431272404
 Total energy in the final basis set = -684.4431272404

 --------------------------------------------------------------

                    Orbital Energies (a.u.)
 --------------------------------------------------------------

 Alpha MOs
 -- Occupied --
-19.049 -19.017 -19.016 -19.015 -18.957 -18.897 -10.138 -10.123
-10.118 -10.112 -10.060 -10.058  -0.954  -0.948  -0.917  -0.915
 -0.873  -0.811  -0.669  -0.611  -0.578  -0.509  -0.453  -0.426
 -0.419  -0.400  -0.384  -0.365  -0.353  -0.329  -0.309  -0.289
 -0.269  -0.264  -0.259  -0.246  -0.245  -0.228  -0.225  -0.211
 -0.174  -0.173  -0.154  -0.140  -0.071  -0.029
 -- Virtual --
  0.066   0.097   0.103   0.117   0.121   0.132   0.134   0.145
  0.160   0.165   0.170   0.185   0.190   0.195   0.205   0.208
  0.212   0.220   0.221   0.226   0.230   0.236   0.239   0.246
  0.254   0.256   0.264   0.272   0.272   0.276   0.280   0.284
  0.293   0.304   0.305   0.316   0.325   0.336   0.341   0.344
  0.357   0.363   0.368   0.372   0.377   0.392   0.399   0.403
  0.409   0.414   0.420   0.425   0.427   0.434   0.438   0.443
  0.447   0.450   0.458   0.469   0.474   0.479   0.488   0.498
  0.498   0.508   0.518   0.524   0.529   0.544   0.559   0.560
  0.587   0.601   0.620   0.623   0.641   0.654   0.671   0.681
  0.696   0.714   0.719   0.733   0.756   0.761   0.781   0.809
  0.821   0.828   0.844   0.850   0.863   0.880   0.893   0.902
  0.929   0.941   0.988   1.011   1.024   1.046   1.091   1.093
  1.121   1.129   1.151   1.167   1.204   1.210   1.239   1.247
  1.254   1.263   1.283   1.287   1.305   1.317   1.324   1.343
  1.349   1.361   1.372   1.397   1.406   1.408   1.417   1.442
  1.450   1.479   1.492   1.519   1.533   1.571   1.578   1.605
  1.621   1.631   1.655   1.683   1.690   1.715   1.728   1.743
  1.746   1.765   1.782   1.803   1.817   1.858   1.865   1.905
  1.928   1.939   1.948   1.967   1.981   1.991   2.033   2.052
  2.060   2.073   2.109   2.137   2.155   2.192   2.199   2.228
  2.232   2.255   2.285   2.306   2.326   2.363   2.376   2.427
  2.461   2.587   2.612   2.645   2.667   2.696   2.755   2.765
  2.786   2.812   2.844   2.859   2.913   2.938   2.965   2.973
  3.001   3.036   3.045   3.069   3.091   3.094   3.109   3.151
  3.170   3.184   3.215   3.224   3.244   3.255   3.268   3.287
  3.305   3.314   3.316   3.354   3.380   3.421   3.469   3.494
  3.550   3.563   3.599   3.633   3.696   3.761   3.834   3.874
  3.929   3.979   3.999   4.011   4.027   4.092   4.168   4.238
  4.250   4.282   4.371   4.398   4.501   5.164   5.169   5.190
  5.212   5.226   5.291   5.325   5.394   5.460   5.516   5.548
  5.636   5.707   5.731   5.781   5.813   5.982   6.035  23.820
 23.903  23.942  23.972  24.019  24.289  49.996  50.043  50.054
 50.080  50.179  50.268
 --------------------------------------------------------------

          Ground-State Mulliken Net Atomic Charges

     Atom                 Charge (a.u.)
  ----------------------------------------
      1 O                    -0.152839
      2 C                    -0.005174
      3 O                    -0.373126
      4 C                     0.309017
      5 O                    -0.585667
      6 C                    -0.465665
      7 O                    -0.300438
      8 C                     0.259469
      9 C                    -0.161239
     10 C                    -0.524877
     11 O                    -0.297255
     12 O                    -0.225143
     13 H                     0.178255
     14 H                     0.205867
     15 H                     0.217795
     16 H                     0.245230
     17 H                     0.243086
     18 H                     0.177247
     19 H                     0.255457
  ----------------------------------------
  Sum of atomic charges =    -1.000000

 -----------------------------------------------------------------
                    Cartesian Multipole Moments
 -----------------------------------------------------------------
    Charge (ESU x 10^10)
                -4.8032
    Dipole Moment (Debye)
         X       9.2087      Y       0.7887      Z       0.5698
       Tot       9.2599
    Quadrupole Moments (Debye-Ang)
        XX    -115.5404     XY       2.8511     YY     -91.7461
        XZ       8.4992     YZ       0.6121     ZZ     -69.5178
    Octopole Moments (Debye-Ang^2)
       XXX      71.9126    XXY     -18.1053    XYY      24.8425
       YYY      12.3060    XXZ      -5.8853    XYZ      -0.3486
       YYZ       4.3387    XZZ      14.2632    YZZ      -3.6454
       ZZZ      16.9901
    Hexadecapole Moments (Debye-Ang^3)
      XXXX   -2479.6234   XXXY      19.8229   XXYY    -548.2907
      XYYY      29.9700   YYYY    -771.7138   XXXZ      24.1866
      XXYZ       6.1672   XYYZ      12.9000   YYYZ      22.7873
      XXZZ    -319.3459   XYZZ      18.2048   YYZZ    -164.4392
      XZZZ      -1.4873   YZZZ      32.2198   ZZZZ    -176.7089
 -----------------------------------------------------------------
 Calculating analytic gradient of the SCF energy
 Gradient of SCF Energy
            1           2           3           4           5           6
    1  -0.0008145   0.0011441  -0.0002974  -0.0015388   0.0002096   0.0005301
    2  -0.0001811  -0.0003136  -0.0000304   0.0011817  -0.0010603  -0.0012516
    3  -0.0001979   0.0023946  -0.0010399  -0.0005768   0.0002864  -0.0014907
            7           8           9          10          11          12
    1  -0.0003034   0.0003352   0.0002411   0.0006554  -0.0003817  -0.0001327
    2   0.0012279   0.0009938  -0.0001400  -0.0007015   0.0002898  -0.0001545
    3   0.0003752  -0.0000752   0.0006510  -0.0000516  -0.0003405   0.0008008
           13          14          15          16          17          18
    1  -0.0002274  -0.0001607  -0.0002367   0.0000163  -0.0000995   0.0002673
    2   0.0001873   0.0000067   0.0001511  -0.0000425   0.0002368  -0.0001104
    3  -0.0002275   0.0001812  -0.0000592   0.0000341  -0.0005883  -0.0001214
           19
    1   0.0007937
    2  -0.0002890
    3   0.0000453
 Max gradient component =       2.395E-03
 RMS gradient           =       6.659E-04
 Gradient time:  CPU 134.08 s  wall 134.46 s
 Geometry Optimization Parameters
   NAtoms,    NIC,     NZ,  NCons,   NDum,   NFix, NCnnct, MaxDiis
       19     133       0       0       0       0       0       0

 Cartesian Hessian Update
 Hessian Updated using BFGS Update


** GEOMETRY OPTIMIZATION IN DELOCALIZED INTERNAL COORDINATES **
   Searching for a Minimum

   Optimization Cycle:  24

                       Coordinates (Angstroms)
     ATOM                X               Y               Z
      1  O        -0.7771768940   -1.3805025078   -0.2963918187
      2  C        -1.9753128896   -0.7821371804    0.0996805936
      3  O        -2.9053963491   -1.4745751393    0.4346029151
      4  C        -1.8463710089    0.7108397143   -0.0236219674
      5  O        -2.7385978912    1.5859266665    0.2154439127
      6  C        -0.5650516851    0.8981058778   -0.4683576512
      7  O        -0.0491376238    2.1481864680   -0.7690950891
      8  C         0.1864590216   -0.3658254129   -0.6607447322
      9  C         1.4351406051   -0.5523873923    0.2145907933
     10  C         2.4236223235    0.6041098901    0.0745151940
     11  O         3.6449310660    0.3153909435    0.7905086403
     12  O         2.0862052513   -1.7752019790   -0.1432119689
     13  H         1.0862108241   -0.6090291248    1.2572836502
     14  H         1.9784464337    1.5400390202    0.4154184053
     15  H         2.7223793606    0.7227071199   -0.9693673903
     16  H         3.4511076761    0.3751732634    1.7319305897
     17  H         3.0058634685   -1.6773637674    0.1327598845
     18  H         0.4874771836   -0.5600459472   -1.7026709140
     19  H        -0.7971252933    2.7379561308   -0.5738880854
   Point Group: c1    Number of degrees of freedom:    51


   Energy is   -684.443127240

 Hessian Updated using BFGS Update

 51 Hessian modes will be used to form the next step
  Hessian Eigenvalues:
     0.004014    0.007237    0.010492    0.012849    0.015255    0.015413
     0.019936    0.022028    0.028379    0.037992    0.043249    0.047713
     0.051330    0.053291    0.058849    0.066136    0.075539    0.087991
     0.113770    0.137745    0.146738    0.160191    0.163498    0.170200
     0.173489    0.203485    0.208608    0.225970    0.238361    0.251311
     0.262409    0.265501    0.284848    0.291892    0.318557    0.320318
     0.325644    0.329466    0.339868    0.362960    0.442627    0.448361
     0.452941    0.456088    0.490278    0.504940    0.550046    0.572563
     0.601265    0.676357    0.951092

 Minimum Search - Taking Simple RFO Step
 Searching for Lamda that Minimizes Along All modes
 Value Taken    Lamda =  -0.00020052
 Step Taken.  Stepsize is  0.125713

                             Maximum     Tolerance    Cnvgd?
         Gradient           0.001092      0.000300      NO
         Displacement       0.043422      0.001200      NO
         Energy change     -0.000267      0.000001      NO


 New Cartesian Coordinates Obtained by Inverse Iteration

 Displacement from previous Coordinates is:  0.151398
 ----------------------------------------------------------------
             Standard Nuclear Orientation (Angstroms)
    I     Atom           X                Y                Z
 ----------------------------------------------------------------
    1      O      -0.7773737154    -1.3786638422    -0.2921755858
    2      C      -1.9758055559    -0.7759792625     0.1045535312
    3      O      -2.9023398885    -1.4665516672     0.4533330207
    4      C      -1.8395462496     0.7136256674    -0.0131187032
    5      O      -2.7261999206     1.5984381516     0.2196008763
    6      C      -0.5607183095     0.8987186015    -0.4618648967
    7      O      -0.0540150895     2.1470686139    -0.7757479745
    8      C       0.1857786959    -0.3678546298    -0.6626247330
    9      C       1.4403545441    -0.5586025487     0.2039530011
   10      C       2.4227202819     0.6059840555     0.0804954156
   11      O       3.6374971690     0.3196467449     0.8069015807
   12      O       2.0996729650    -1.7704240521    -0.1737325770
   13      H       1.0957386586    -0.6330758098     1.2471534777
   14      H       1.9699289880     1.5383025593     0.4214211829
   15      H       2.7311911838     0.7295226938    -0.9599558563
   16      H       3.4340295008     0.3736164834     1.7464543306
   17      H       3.0107694637    -1.6853231373     0.1329348981
   18      H       0.4776941061    -0.5567322502    -1.7075656258
   19      H      -0.8157032486     2.7296502722    -0.6106304009
 ----------------------------------------------------------------
 Molecular Point Group                 C1    NOp =  1
 Largest Abelian Subgroup              C1    NOp =  1
 Nuclear Repulsion Energy =   734.2784887638 hartrees
 There are       46 alpha and       46 beta electrons
 Applying Cartesian multipole field
    Component          Value
    ---------          -----
     (2,0,0)        1.00000E-11
     (0,2,0)        2.00000E-11
     (0,0,2)       -3.00000E-11
 Nucleus-field energy     =     0.0000000219 hartrees
 Requested basis set is 6-311++G(d,p)
 There are 107 shells and 313 basis functions
 A cutoff of  1.0D-11 yielded   4950 shell pairs
 There are     42666 function pairs (     45802 Cartesian)
 Smallest overlap matrix eigenvalue = 3.31E-06
 Guess MOs from SCF MO coefficient file
 Reading MOs from coefficient file
 Reading MOs from coefficient file
 A restricted hybrid HF-DFT SCF calculation will be
 performed using Pulay DIIS extrapolation
 Exchange:     0.2000 Hartree-Fock + 0.0800 Slater + 0.7200 B88
 Correlation:  0.1900 VWN1RPA + 0.8100 LYP
 Using SG-1 standard quadrature grid
 SCF converges when DIIS error is below 1.0E-08
 Geometry optimization detected.  Setting ReadMinima to 0
 Setting SaveMinima to 0
 ---------------------------------------
  Cycle       Energy         DIIS Error
 ---------------------------------------
    1    -684.4458762199      3.84E-04
    2    -684.4432128172      5.20E-05
    3    -684.4431481687      9.27E-05
    4    -684.4432402059      2.34E-05
    5    -684.4432449000      1.07E-05
    6    -684.4432457184      1.95E-06
    7    -684.4432457176      1.24E-06
    8    -684.4432457222      3.00E-07
    9    -684.4432457109      8.82E-08
   10    -684.4432457068      3.46E-08
   11    -684.4432457133      1.10E-08
   12    -684.4432457131      3.17E-09 Convergence criterion met
 ---------------------------------------
 SCF time:  CPU 328.47 s  wall 330.77 s
 SCF   energy in the final basis set = -684.4432457131
 Total energy in the final basis set = -684.4432457131

 --------------------------------------------------------------

                    Orbital Energies (a.u.)
 --------------------------------------------------------------

 Alpha MOs
 -- Occupied --
-19.049 -19.017 -19.016 -19.015 -18.957 -18.897 -10.139 -10.122
-10.118 -10.112 -10.060 -10.058  -0.953  -0.948  -0.918  -0.915
 -0.873  -0.811  -0.669  -0.611  -0.578  -0.508  -0.453  -0.426
 -0.419  -0.400  -0.384  -0.364  -0.353  -0.329  -0.309  -0.289
 -0.269  -0.264  -0.258  -0.246  -0.245  -0.228  -0.225  -0.211
 -0.174  -0.173  -0.154  -0.140  -0.071  -0.029
 -- Virtual --
  0.067   0.097   0.103   0.117   0.121   0.132   0.134   0.146
  0.160   0.165   0.170   0.185   0.191   0.195   0.206   0.207
  0.212   0.220   0.222   0.226   0.230   0.236   0.239   0.246
  0.254   0.256   0.264   0.272   0.273   0.276   0.280   0.284
  0.293   0.304   0.305   0.316   0.325   0.336   0.341   0.344
  0.356   0.363   0.369   0.372   0.378   0.392   0.399   0.402
  0.409   0.414   0.421   0.426   0.427   0.434   0.439   0.443
  0.447   0.450   0.459   0.469   0.474   0.479   0.488   0.498
  0.499   0.507   0.519   0.523   0.528   0.543   0.560   0.561
  0.586   0.601   0.620   0.623   0.641   0.655   0.673   0.680
  0.697   0.714   0.721   0.734   0.755   0.761   0.780   0.808
  0.819   0.828   0.844   0.850   0.863   0.880   0.893   0.901
  0.929   0.942   0.988   1.010   1.024   1.045   1.094   1.095
  1.117   1.127   1.153   1.169   1.202   1.212   1.238   1.249
  1.255   1.264   1.282   1.287   1.305   1.318   1.325   1.343
  1.350   1.362   1.370   1.398   1.406   1.409   1.416   1.442
  1.450   1.477   1.492   1.518   1.536   1.572   1.577   1.602
  1.623   1.631   1.655   1.683   1.689   1.713   1.730   1.744
  1.746   1.767   1.783   1.801   1.819   1.857   1.865   1.907
  1.929   1.939   1.948   1.968   1.981   1.992   2.032   2.051
  2.061   2.073   2.109   2.136   2.153   2.193   2.197   2.227
  2.234   2.255   2.287   2.306   2.324   2.365   2.377   2.429
  2.461   2.587   2.612   2.644   2.667   2.696   2.756   2.765
  2.787   2.812   2.844   2.859   2.915   2.936   2.965   2.974
  3.001   3.035   3.045   3.067   3.090   3.094   3.109   3.150
  3.171   3.185   3.215   3.224   3.245   3.256   3.270   3.287
  3.304   3.315   3.319   3.355   3.380   3.421   3.469   3.492
  3.549   3.563   3.598   3.632   3.695   3.762   3.835   3.875
  3.928   3.979   3.999   4.011   4.029   4.092   4.171   4.238
  4.251   4.280   4.372   4.399   4.501   5.165   5.168   5.190
  5.212   5.227   5.290   5.325   5.394   5.461   5.516   5.547
  5.637   5.708   5.731   5.782   5.815   5.981   6.035  23.820
 23.902  23.943  23.972  24.021  24.291  49.996  50.043  50.055
 50.080  50.178  50.267
 --------------------------------------------------------------

          Ground-State Mulliken Net Atomic Charges

     Atom                 Charge (a.u.)
  ----------------------------------------
      1 O                    -0.153389
      2 C                    -0.009068
      3 O                    -0.372874
      4 C                     0.313990
      5 O                    -0.588080
      6 C                    -0.481292
      7 O                    -0.297714
      8 C                     0.266169
      9 C                    -0.148679
     10 C                    -0.529809
     11 O                    -0.296873
     12 O                    -0.224894
     13 H                     0.179497
     14 H                     0.206068
     15 H                     0.218571
     16 H                     0.244799
     17 H                     0.242799
     18 H                     0.176571
     19 H                     0.254207
  ----------------------------------------
  Sum of atomic charges =    -1.000000

 -----------------------------------------------------------------
                    Cartesian Multipole Moments
 -----------------------------------------------------------------
    Charge (ESU x 10^10)
                -4.8032
    Dipole Moment (Debye)
         X       9.1325      Y       0.6874      Z       0.5162
       Tot       9.1729
    Quadrupole Moments (Debye-Ang)
        XX    -115.4363     XY       2.8218     YY     -91.8032
        XZ       8.7741     YZ       0.3179     ZZ     -69.5247
    Octopole Moments (Debye-Ang^2)
       XXX      70.0910    XXY     -18.6308    XYY      24.8571
       YYY      10.7532    XXZ      -6.5908    XYZ      -0.7364
       YYZ       3.9507    XZZ      13.9513    YZZ      -3.6194
       ZZZ      16.7139
    Hexadecapole Moments (Debye-Ang^3)
      XXXX   -2473.3555   XXXY      20.6751   XXYY    -547.1184
      XYYY      31.6327   YYYY    -772.9675   XXXZ      25.0705
      XXYZ       4.6396   XYYZ      14.9711   YYYZ      20.3033
      XXZZ    -320.3433   XYZZ      18.3406   YYZZ    -164.4660
      XZZZ       0.7926   YZZZ      31.4479   ZZZZ    -178.4816
 -----------------------------------------------------------------
 Calculating analytic gradient of the SCF energy
 Gradient of SCF Energy
            1           2           3           4           5           6
    1   0.0003693   0.0001001  -0.0001458  -0.0000469   0.0001174  -0.0004106
    2   0.0000408   0.0009234  -0.0001786  -0.0006872   0.0000165  -0.0002494
    3   0.0000914  -0.0003641   0.0000742   0.0004848   0.0002035  -0.0011510
            7           8           9          10          11          12
    1  -0.0005233  -0.0001808   0.0000379   0.0010951  -0.0007712   0.0001380
    2   0.0006261   0.0000547  -0.0008235  -0.0003557   0.0004372   0.0003040
    3   0.0007610  -0.0002323   0.0002696   0.0003969  -0.0004192   0.0008261
           13          14          15          16          17          18
    1  -0.0001121  -0.0000653  -0.0001933   0.0000702  -0.0000711   0.0001112
    2   0.0000647   0.0000804  -0.0000274  -0.0001051   0.0000633   0.0000807
    3  -0.0001552   0.0001294  -0.0000495  -0.0001382  -0.0003810   0.0000785
           19
    1   0.0004812
    2  -0.0002649
    3  -0.0004249
 Max gradient component =       1.151E-03
 RMS gradient           =       4.115E-04
 Gradient time:  CPU 133.08 s  wall 133.76 s
 Geometry Optimization Parameters
   NAtoms,    NIC,     NZ,  NCons,   NDum,   NFix, NCnnct, MaxDiis
       19     133       0       0       0       0       0       0

 Cartesian Hessian Update
 Hessian Updated using BFGS Update


** GEOMETRY OPTIMIZATION IN DELOCALIZED INTERNAL COORDINATES **
   Searching for a Minimum

   Optimization Cycle:  25

                       Coordinates (Angstroms)
     ATOM                X               Y               Z
      1  O        -0.7773737154   -1.3786638422   -0.2921755858
      2  C        -1.9758055559   -0.7759792625    0.1045535312
      3  O        -2.9023398885   -1.4665516672    0.4533330207
      4  C        -1.8395462496    0.7136256674   -0.0131187032
      5  O        -2.7261999206    1.5984381516    0.2196008763
      6  C        -0.5607183095    0.8987186015   -0.4618648967
      7  O        -0.0540150895    2.1470686139   -0.7757479745
      8  C         0.1857786959   -0.3678546298   -0.6626247330
      9  C         1.4403545441   -0.5586025487    0.2039530011
     10  C         2.4227202819    0.6059840555    0.0804954156
     11  O         3.6374971690    0.3196467449    0.8069015807
     12  O         2.0996729650   -1.7704240521   -0.1737325770
     13  H         1.0957386586   -0.6330758098    1.2471534777
     14  H         1.9699289880    1.5383025593    0.4214211829
     15  H         2.7311911838    0.7295226938   -0.9599558563
     16  H         3.4340295008    0.3736164834    1.7464543306
     17  H         3.0107694637   -1.6853231373    0.1329348981
     18  H         0.4776941061   -0.5567322502   -1.7075656258
     19  H        -0.8157032486    2.7296502722   -0.6106304009
   Point Group: c1    Number of degrees of freedom:    51


   Energy is   -684.443245713

 Hessian Updated using BFGS Update

 51 Hessian modes will be used to form the next step
  Hessian Eigenvalues:
     0.004012    0.005102    0.011450    0.012900    0.014836    0.015529
     0.018898    0.021738    0.028352    0.042361    0.044235    0.048093
     0.051330    0.053458    0.058634    0.066237    0.075526    0.087954
     0.114099    0.137778    0.145847    0.160056    0.163634    0.169765
     0.174650    0.206133    0.208252    0.226199    0.234536    0.253689
     0.263116    0.265594    0.285635    0.291952    0.318468    0.320358
     0.325740    0.329697    0.340862    0.364628    0.442183    0.449151
     0.453063    0.457372    0.490565    0.503338    0.545883    0.573827
     0.601429    0.681791    0.951830

 Minimum Search - Taking Simple RFO Step
 Searching for Lamda that Minimizes Along All modes
 Value Taken    Lamda =  -0.00007487
 Step Taken.  Stepsize is  0.095010

                             Maximum     Tolerance    Cnvgd?
         Gradient           0.000637      0.000300      NO
         Displacement       0.030948      0.001200      NO
         Energy change     -0.000118      0.000001      NO


 New Cartesian Coordinates Obtained by Inverse Iteration

 Displacement from previous Coordinates is:  0.119694
 ----------------------------------------------------------------
             Standard Nuclear Orientation (Angstroms)
    I     Atom           X                Y                Z
 ----------------------------------------------------------------
    1      O      -0.7783931936    -1.3773864030    -0.2836457568
    2      C      -1.9744432554    -0.7712651877     0.1156497650
    3      O      -2.9009840733    -1.4594602161     0.4693074979
    4      C      -1.8361487442     0.7161880099    -0.0114949294
    5      O      -2.7219095937     1.6065457789     0.2074763095
    6      C      -0.5562964154     0.8990645143    -0.4562660292
    7      O      -0.0562335543     2.1443677116    -0.7839572599
    8      C       0.1849632305    -0.3704924532    -0.6618751456
    9      C       1.4448603586    -0.5630814098     0.1946738070
   10      C       2.4227543621     0.6070196736     0.0832694313
   11      O       3.6302703282     0.3238397994     0.8243288388
   12      O       2.1078412020    -1.7675152894    -0.2007531720
   13      H       1.1056122123    -0.6513234467     1.2388525624
   14      H       1.9635080619     1.5370012062     0.4213882691
   15      H       2.7433160913     0.7341707121    -0.9530205455
   16      H       3.4156291534     0.3798038311     1.7612293287
   17      H       3.0142090602    -1.6906669196     0.1217454833
   18      H       0.4666030040    -0.5590289940    -1.7094488390
   19      H      -0.8214846552     2.7235857259    -0.6180746538
 ----------------------------------------------------------------
 Molecular Point Group                 C1    NOp =  1
 Largest Abelian Subgroup              C1    NOp =  1
 Nuclear Repulsion Energy =   734.2994126289 hartrees
 There are       46 alpha and       46 beta electrons
 Applying Cartesian multipole field
    Component          Value
    ---------          -----
     (2,0,0)        1.00000E-11
     (0,2,0)        2.00000E-11
     (0,0,2)       -3.00000E-11
 Nucleus-field energy     =     0.0000000219 hartrees
 Requested basis set is 6-311++G(d,p)
 There are 107 shells and 313 basis functions
 A cutoff of  1.0D-11 yielded   4951 shell pairs
 There are     42682 function pairs (     45818 Cartesian)
 Smallest overlap matrix eigenvalue = 3.27E-06
 Guess MOs from SCF MO coefficient file
 Reading MOs from coefficient file
 Reading MOs from coefficient file
 A restricted hybrid HF-DFT SCF calculation will be
 performed using Pulay DIIS extrapolation
 Exchange:     0.2000 Hartree-Fock + 0.0800 Slater + 0.7200 B88
 Correlation:  0.1900 VWN1RPA + 0.8100 LYP
 Using SG-1 standard quadrature grid
 SCF converges when DIIS error is below 1.0E-08
 Geometry optimization detected.  Setting ReadMinima to 0
 Setting SaveMinima to 0
 ---------------------------------------
  Cycle       Energy         DIIS Error
 ---------------------------------------
    1    -684.4471843658      3.25E-04
    2    -684.4432663715      4.55E-05
    3    -684.4432099498      8.46E-05
    4    -684.4432892802      1.89E-05
    5    -684.4432925153      8.39E-06
    6    -684.4432930299      1.87E-06
    7    -684.4432927850      6.92E-07
    8    -684.4432927906      1.68E-07
    9    -684.4432928073      6.24E-08
   10    -684.4432928139      1.96E-08
   11    -684.4432928133      1.09E-08
   12    -684.4432928160      3.33E-09 Convergence criterion met
 ---------------------------------------
 SCF time:  CPU 329.37 s  wall 331.82 s
 SCF   energy in the final basis set = -684.4432928160
 Total energy in the final basis set = -684.4432928160

 --------------------------------------------------------------

                    Orbital Energies (a.u.)
 --------------------------------------------------------------

 Alpha MOs
 -- Occupied --
-19.048 -19.017 -19.016 -19.015 -18.957 -18.897 -10.139 -10.122
-10.118 -10.112 -10.060 -10.057  -0.953  -0.948  -0.918  -0.915
 -0.873  -0.811  -0.669  -0.611  -0.578  -0.508  -0.453  -0.426
 -0.420  -0.401  -0.383  -0.364  -0.353  -0.330  -0.309  -0.289
 -0.270  -0.264  -0.258  -0.246  -0.245  -0.228  -0.225  -0.211
 -0.174  -0.172  -0.155  -0.140  -0.072  -0.029
 -- Virtual --
  0.067   0.097   0.103   0.117   0.121   0.132   0.134   0.146
  0.160   0.165   0.170   0.185   0.191   0.195   0.206   0.207
  0.212   0.220   0.221   0.226   0.230   0.235   0.239   0.246
  0.254   0.255   0.264   0.272   0.274   0.275   0.281   0.284
  0.292   0.304   0.306   0.316   0.325   0.335   0.340   0.343
  0.356   0.363   0.369   0.372   0.379   0.391   0.399   0.402
  0.409   0.415   0.421   0.427   0.428   0.434   0.439   0.443
  0.446   0.449   0.458   0.469   0.475   0.479   0.488   0.497
  0.500   0.506   0.518   0.523   0.528   0.544   0.560   0.561
  0.585   0.601   0.620   0.623   0.641   0.655   0.673   0.680
  0.696   0.714   0.721   0.734   0.753   0.762   0.779   0.808
  0.819   0.827   0.844   0.850   0.863   0.880   0.894   0.900
  0.929   0.943   0.988   1.010   1.024   1.045   1.095   1.096
  1.116   1.123   1.154   1.169   1.201   1.214   1.237   1.250
  1.255   1.264   1.282   1.288   1.306   1.318   1.324   1.342
  1.349   1.361   1.371   1.399   1.406   1.409   1.417   1.441
  1.449   1.476   1.491   1.517   1.537   1.572   1.576   1.601
  1.624   1.631   1.656   1.682   1.689   1.711   1.732   1.743
  1.745   1.768   1.784   1.800   1.820   1.857   1.864   1.908
  1.930   1.940   1.948   1.968   1.981   1.992   2.032   2.051
  2.060   2.074   2.110   2.136   2.153   2.193   2.197   2.227
  2.235   2.255   2.287   2.307   2.322   2.367   2.377   2.430
  2.461   2.587   2.612   2.643   2.667   2.696   2.754   2.765
  2.788   2.813   2.843   2.859   2.914   2.935   2.966   2.974
  3.000   3.035   3.046   3.065   3.089   3.094   3.109   3.150
  3.172   3.185   3.215   3.224   3.244   3.256   3.271   3.288
  3.305   3.315   3.320   3.354   3.381   3.419   3.469   3.492
  3.549   3.562   3.598   3.632   3.694   3.762   3.835   3.875
  3.927   3.978   3.999   4.011   4.028   4.091   4.173   4.238
  4.251   4.279   4.373   4.400   4.502   5.165   5.167   5.189
  5.212   5.227   5.290   5.326   5.394   5.461   5.517   5.546
  5.639   5.707   5.730   5.782   5.815   5.980   6.035  23.820
 23.901  23.943  23.972  24.022  24.292  49.996  50.044  50.055
 50.079  50.178  50.267
 --------------------------------------------------------------

          Ground-State Mulliken Net Atomic Charges

     Atom                 Charge (a.u.)
  ----------------------------------------
      1 O                    -0.152713
      2 C                    -0.013492
      3 O                    -0.373206
      4 C                     0.322785
      5 O                    -0.589070
      6 C                    -0.501951
      7 O                    -0.295145
      8 C                     0.270319
      9 C                    -0.133926
     10 C                    -0.533432
     11 O                    -0.296482
     12 O                    -0.225937
     13 H                     0.180822
     14 H                     0.206063
     15 H                     0.218702
     16 H                     0.244400
     17 H                     0.242886
     18 H                     0.176228
     19 H                     0.253151
  ----------------------------------------
  Sum of atomic charges =    -1.000000

 -----------------------------------------------------------------
                    Cartesian Multipole Moments
 -----------------------------------------------------------------
    Charge (ESU x 10^10)
                -4.8032
    Dipole Moment (Debye)
         X       9.0975      Y       0.6261      Z       0.5250
       Tot       9.1341
    Quadrupole Moments (Debye-Ang)
        XX    -115.4973     XY       2.8672     YY     -91.7983
        XZ       8.7276     YZ       0.3359     ZZ     -69.5713
    Octopole Moments (Debye-Ang^2)
       XXX      69.1047    XXY     -19.0613    XYY      25.0176
       YYY       9.7541    XXZ      -7.1449    XYZ      -1.2679
       YYZ       4.1294    XZZ      13.6524    YZZ      -3.6193
       ZZZ      16.7321
    Hexadecapole Moments (Debye-Ang^3)
      XXXX   -2471.3629   XXXY      21.8510   XXYY    -546.5259
      XYYY      33.1660   YYYY    -773.2418   XXXZ      22.6397
      XXYZ       4.8650   XYYZ      15.6108   YYYZ      20.2783
      XXZZ    -321.5765   XYZZ      18.6374   YYZZ    -164.8089
      XZZZ       1.9695   YZZZ      31.7091   ZZZZ    -179.8530
 -----------------------------------------------------------------
 Calculating analytic gradient of the SCF energy
 Gradient of SCF Energy
            1           2           3           4           5           6
    1   0.0003762   0.0002555  -0.0001550   0.0006302  -0.0000193  -0.0004927
    2   0.0004361   0.0010996  -0.0002255  -0.0014066   0.0004209   0.0011308
    3  -0.0001141  -0.0001352   0.0000112   0.0004341  -0.0001157  -0.0007766
            7           8           9          10          11          12
    1  -0.0004585  -0.0001114  -0.0002176   0.0009030  -0.0006492  -0.0000727
    2  -0.0004194  -0.0008273  -0.0008708  -0.0000697   0.0004235   0.0001948
    3   0.0006376  -0.0001591   0.0000906   0.0000678  -0.0000681   0.0005194
           13          14          15          16          17          18
    1  -0.0001480   0.0001067  -0.0000937   0.0001033  -0.0000241  -0.0000198
    2  -0.0000068   0.0000764   0.0000455  -0.0000344   0.0001840   0.0001203
    3  -0.0000205   0.0000912  -0.0000075  -0.0001339  -0.0003104   0.0001483
           19
    1   0.0000872
    2  -0.0002715
    3  -0.0001591
 Max gradient component =       1.407E-03
 RMS gradient           =       4.398E-04
 Gradient time:  CPU 134.36 s  wall 135.15 s
 Geometry Optimization Parameters
   NAtoms,    NIC,     NZ,  NCons,   NDum,   NFix, NCnnct, MaxDiis
       19     133       0       0       0       0       0       0

 Cartesian Hessian Update
 Hessian Updated using BFGS Update


** GEOMETRY OPTIMIZATION IN DELOCALIZED INTERNAL COORDINATES **
   Searching for a Minimum

   Optimization Cycle:  26

                       Coordinates (Angstroms)
     ATOM                X               Y               Z
      1  O        -0.7783931936   -1.3773864030   -0.2836457568
      2  C        -1.9744432554   -0.7712651877    0.1156497650
      3  O        -2.9009840733   -1.4594602161    0.4693074979
      4  C        -1.8361487442    0.7161880099   -0.0114949294
      5  O        -2.7219095937    1.6065457789    0.2074763095
      6  C        -0.5562964154    0.8990645143   -0.4562660292
      7  O        -0.0562335543    2.1443677116   -0.7839572599
      8  C         0.1849632305   -0.3704924532   -0.6618751456
      9  C         1.4448603586   -0.5630814098    0.1946738070
     10  C         2.4227543621    0.6070196736    0.0832694313
     11  O         3.6302703282    0.3238397994    0.8243288388
     12  O         2.1078412020   -1.7675152894   -0.2007531720
     13  H         1.1056122123   -0.6513234467    1.2388525624
     14  H         1.9635080619    1.5370012062    0.4213882691
     15  H         2.7433160913    0.7341707121   -0.9530205455
     16  H         3.4156291534    0.3798038311    1.7612293287
     17  H         3.0142090602   -1.6906669196    0.1217454833
     18  H         0.4666030040   -0.5590289940   -1.7094488390
     19  H        -0.8214846552    2.7235857259   -0.6180746538
   Point Group: c1    Number of degrees of freedom:    51


   Energy is   -684.443292816

 Hessian Updated using BFGS Update

 51 Hessian modes will be used to form the next step
  Hessian Eigenvalues:
     0.003658    0.004407    0.011575    0.012634    0.014513    0.015509
     0.017875    0.021479    0.028939    0.042263    0.044364    0.047962
     0.051270    0.054294    0.058475    0.066574    0.075732    0.087961
     0.113584    0.137477    0.149439    0.159724    0.163901    0.170372
     0.174175    0.204299    0.208726    0.225919    0.228891    0.253534
     0.262853    0.265537    0.285474    0.296940    0.317334    0.320394
     0.325712    0.329035    0.340453    0.357041    0.431576    0.448695
     0.454526    0.456728    0.490453    0.505319    0.546431    0.573193
     0.605756    0.709542    0.951198

 Minimum Search - Taking Simple RFO Step
 Searching for Lamda that Minimizes Along All modes
 Value Taken    Lamda =  -0.00003027
 Step Taken.  Stepsize is  0.062482

                             Maximum     Tolerance    Cnvgd?
         Gradient           0.000754      0.000300      NO
         Displacement       0.021362      0.001200      NO
         Energy change     -0.000047      0.000001      NO


 New Cartesian Coordinates Obtained by Inverse Iteration

 Displacement from previous Coordinates is:  0.092087
 ----------------------------------------------------------------
             Standard Nuclear Orientation (Angstroms)
    I     Atom           X                Y                Z
 ----------------------------------------------------------------
    1      O      -0.7794322828    -1.3766192673    -0.2750300591
    2      C      -1.9741429129    -0.7685254980     0.1237797425
    3      O      -2.8998671755    -1.4542990614     0.4839847184
    4      C      -1.8362892710     0.7187248452    -0.0143140578
    5      O      -2.7228190875     1.6100746689     0.1969700850
    6      C      -0.5543769889     0.8994487354    -0.4544070721
    7      O      -0.0559248475     2.1421604523    -0.7931038769
    8      C       0.1838880936    -0.3718716454    -0.6602547201
    9      C       1.4478751242    -0.5644381548     0.1892094545
   10      C       2.4206055884     0.6098036394     0.0890292817
   11      O       3.6278431924     0.3220454979     0.8311021122
   12      O       2.1154942841    -1.7626715732    -0.2196251401
   13      H       1.1132521023    -0.6649104697     1.2338462325
   14      H       1.9577468771     1.5354748668     0.4336361893
   15      H       2.7446026336     0.7465257221    -0.9448997663
   16      H       3.4104970550     0.3732418743     1.7676637754
   17      H       3.0185026820    -1.6914864793     0.1134104439
   18      H       0.4586798898    -0.5633417974    -1.7092342889
   19      H      -0.8224613770     2.7220302877    -0.6323780924
 ----------------------------------------------------------------
 Molecular Point Group                 C1    NOp =  1
 Largest Abelian Subgroup              C1    NOp =  1
 Nuclear Repulsion Energy =   734.2117067509 hartrees
 There are       46 alpha and       46 beta electrons
 Applying Cartesian multipole field
    Component          Value
    ---------          -----
     (2,0,0)        1.00000E-11
     (0,2,0)        2.00000E-11
     (0,0,2)       -3.00000E-11
 Nucleus-field energy     =     0.0000000218 hartrees
 Requested basis set is 6-311++G(d,p)
 There are 107 shells and 313 basis functions
 A cutoff of  1.0D-11 yielded   4949 shell pairs
 There are     42654 function pairs (     45790 Cartesian)
 Smallest overlap matrix eigenvalue = 3.25E-06
 Guess MOs from SCF MO coefficient file
 Reading MOs from coefficient file
 Reading MOs from coefficient file
 A restricted hybrid HF-DFT SCF calculation will be
 performed using Pulay DIIS extrapolation
 Exchange:     0.2000 Hartree-Fock + 0.0800 Slater + 0.7200 B88
 Correlation:  0.1900 VWN1RPA + 0.8100 LYP
 Using SG-1 standard quadrature grid
 SCF converges when DIIS error is below 1.0E-08
 Geometry optimization detected.  Setting ReadMinima to 0
 Setting SaveMinima to 0
 ---------------------------------------
  Cycle       Energy         DIIS Error
 ---------------------------------------
    1    -684.4448362518      2.42E-04
    2    -684.4433021797      2.70E-05
    3    -684.4432946085      4.02E-05
    4    -684.4433112189      9.69E-06
    5    -684.4433119236      6.07E-06
    6    -684.4433123476      1.58E-06
    7    -684.4433122026      6.09E-07
    8    -684.4433122166      1.87E-07
    9    -684.4433122367      7.05E-08
   10    -684.4433122333      1.92E-08
   11    -684.4433122310      9.05E-09 Convergence criterion met
 ---------------------------------------
 SCF time:  CPU 306.88 s  wall 310.77 s
 SCF   energy in the final basis set = -684.4433122310
 Total energy in the final basis set = -684.4433122310

 --------------------------------------------------------------

                    Orbital Energies (a.u.)
 --------------------------------------------------------------

 Alpha MOs
 -- Occupied --
-19.048 -19.017 -19.016 -19.015 -18.957 -18.897 -10.139 -10.122
-10.118 -10.113 -10.060 -10.058  -0.953  -0.947  -0.918  -0.915
 -0.873  -0.811  -0.669  -0.611  -0.578  -0.508  -0.453  -0.426
 -0.421  -0.401  -0.383  -0.364  -0.353  -0.330  -0.308  -0.290
 -0.270  -0.264  -0.258  -0.246  -0.244  -0.228  -0.225  -0.211
 -0.174  -0.172  -0.155  -0.140  -0.072  -0.029
 -- Virtual --
  0.067   0.097   0.103   0.116   0.121   0.132   0.134   0.145
  0.160   0.165   0.170   0.185   0.191   0.194   0.206   0.207
  0.212   0.219   0.221   0.226   0.229   0.235   0.240   0.246
  0.254   0.255   0.264   0.272   0.273   0.275   0.281   0.284
  0.292   0.304   0.305   0.317   0.325   0.334   0.340   0.343
  0.356   0.363   0.369   0.372   0.380   0.391   0.398   0.402
  0.409   0.415   0.421   0.427   0.428   0.435   0.439   0.443
  0.446   0.449   0.458   0.469   0.475   0.480   0.488   0.497
  0.500   0.506   0.518   0.522   0.528   0.543   0.560   0.561
  0.585   0.601   0.620   0.623   0.640   0.655   0.673   0.680
  0.696   0.713   0.722   0.734   0.752   0.762   0.779   0.808
  0.819   0.827   0.844   0.850   0.862   0.880   0.894   0.900
  0.928   0.944   0.988   1.010   1.023   1.046   1.095   1.098
  1.116   1.121   1.155   1.169   1.199   1.214   1.238   1.252
  1.255   1.264   1.281   1.290   1.307   1.318   1.324   1.341
  1.349   1.361   1.372   1.399   1.405   1.410   1.417   1.441
  1.449   1.476   1.490   1.516   1.538   1.572   1.575   1.600
  1.624   1.631   1.655   1.683   1.689   1.710   1.732   1.743
  1.745   1.769   1.785   1.799   1.820   1.857   1.863   1.909
  1.930   1.940   1.948   1.969   1.981   1.991   2.032   2.050
  2.060   2.074   2.110   2.135   2.153   2.193   2.197   2.226
  2.235   2.255   2.287   2.308   2.321   2.367   2.378   2.431
  2.461   2.587   2.613   2.643   2.667   2.697   2.753   2.764
  2.789   2.814   2.844   2.859   2.914   2.934   2.966   2.974
  3.000   3.035   3.046   3.064   3.088   3.094   3.109   3.150
  3.172   3.185   3.215   3.224   3.244   3.256   3.271   3.288
  3.305   3.315   3.320   3.355   3.382   3.418   3.469   3.492
  3.549   3.562   3.598   3.632   3.694   3.762   3.835   3.875
  3.927   3.977   3.999   4.010   4.028   4.091   4.174   4.238
  4.251   4.278   4.373   4.401   4.502   5.165   5.168   5.189
  5.212   5.227   5.290   5.326   5.394   5.461   5.517   5.546
  5.638   5.706   5.729   5.782   5.815   5.980   6.035  23.820
 23.901  23.943  23.972  24.022  24.292  49.996  50.044  50.055
 50.079  50.177  50.267
 --------------------------------------------------------------

          Ground-State Mulliken Net Atomic Charges

     Atom                 Charge (a.u.)
  ----------------------------------------
      1 O                    -0.151572
      2 C                    -0.016835
      3 O                    -0.373337
      4 C                     0.328412
      5 O                    -0.588695
      6 C                    -0.516860
      7 O                    -0.294400
      8 C                     0.273062
      9 C                    -0.122899
     10 C                    -0.537194
     11 O                    -0.296647
     12 O                    -0.227075
     13 H                     0.182332
     14 H                     0.206615
     15 H                     0.219087
     16 H                     0.244114
     17 H                     0.242994
     18 H                     0.176081
     19 H                     0.252819
  ----------------------------------------
  Sum of atomic charges =    -1.000000

 -----------------------------------------------------------------
                    Cartesian Multipole Moments
 -----------------------------------------------------------------
    Charge (ESU x 10^10)
                -4.8032
    Dipole Moment (Debye)
         X       9.0720      Y       0.5917      Z       0.5399
       Tot       9.1073
    Quadrupole Moments (Debye-Ang)
        XX    -115.5489     XY       2.8902     YY     -91.7373
        XZ       8.7842     YZ       0.3428     ZZ     -69.6128
    Octopole Moments (Debye-Ang^2)
       XXX      68.7828    XXY     -19.4037    XYY      25.0419
       YYY       9.2161    XXZ      -7.2073    XYZ      -1.7442
       YYZ       4.1560    XZZ      13.5063    YZZ      -3.6283
       ZZZ      16.8233
    Hexadecapole Moments (Debye-Ang^3)
      XXXX   -2471.7164   XXXY      23.1205   XXYY    -546.3360
      XYYY      34.2117   YYYY    -772.1724   XXXZ      22.4504
      XXYZ       5.2078   XYYZ      16.1127   YYYZ      20.6389
      XXZZ    -322.4527   XYZZ      18.6088   YYZZ    -164.8811
      XZZZ       2.8218   YZZZ      32.3547   ZZZZ    -181.0841
 -----------------------------------------------------------------
 Calculating analytic gradient of the SCF energy
 Gradient of SCF Energy
            1           2           3           4           5           6
    1   0.0001644   0.0002086  -0.0000797   0.0005556  -0.0000485  -0.0000965
    2   0.0005469   0.0005969  -0.0001523  -0.0011646   0.0004452   0.0014064
    3  -0.0001888   0.0000441   0.0000100  -0.0000002  -0.0000473  -0.0005070
            7           8           9          10          11          12
    1  -0.0002365  -0.0000018  -0.0002820   0.0001494  -0.0001507   0.0001368
    2  -0.0008698  -0.0009326  -0.0001649   0.0001201   0.0000256   0.0000322
    3   0.0005051   0.0001074  -0.0002703   0.0002306   0.0000326   0.0004513
           13          14          15          16          17          18
    1  -0.0000372   0.0000314   0.0000193   0.0000332   0.0000142  -0.0000975
    2  -0.0000651   0.0000349   0.0000192   0.0000029   0.0000886   0.0000381
    3   0.0000241  -0.0000326   0.0000369  -0.0001644  -0.0002441   0.0000680
           19
    1  -0.0002825
    2  -0.0000075
    3  -0.0000555
 Max gradient component =       1.406E-03
 RMS gradient           =       3.646E-04
 Gradient time:  CPU 133.18 s  wall 134.41 s
 Geometry Optimization Parameters
   NAtoms,    NIC,     NZ,  NCons,   NDum,   NFix, NCnnct, MaxDiis
       19     133       0       0       0       0       0       0

 Cartesian Hessian Update
 Hessian Updated using BFGS Update


** GEOMETRY OPTIMIZATION IN DELOCALIZED INTERNAL COORDINATES **
   Searching for a Minimum

   Optimization Cycle:  27

                       Coordinates (Angstroms)
     ATOM                X               Y               Z
      1  O        -0.7794322828   -1.3766192673   -0.2750300591
      2  C        -1.9741429129   -0.7685254980    0.1237797425
      3  O        -2.8998671755   -1.4542990614    0.4839847184
      4  C        -1.8362892710    0.7187248452   -0.0143140578
      5  O        -2.7228190875    1.6100746689    0.1969700850
      6  C        -0.5543769889    0.8994487354   -0.4544070721
      7  O        -0.0559248475    2.1421604523   -0.7931038769
      8  C         0.1838880936   -0.3718716454   -0.6602547201
      9  C         1.4478751242   -0.5644381548    0.1892094545
     10  C         2.4206055884    0.6098036394    0.0890292817
     11  O         3.6278431924    0.3220454979    0.8311021122
     12  O         2.1154942841   -1.7626715732   -0.2196251401
     13  H         1.1132521023   -0.6649104697    1.2338462325
     14  H         1.9577468771    1.5354748668    0.4336361893
     15  H         2.7446026336    0.7465257221   -0.9448997663
     16  H         3.4104970550    0.3732418743    1.7676637754
     17  H         3.0185026820   -1.6914864793    0.1134104439
     18  H         0.4586798898   -0.5633417974   -1.7092342889
     19  H        -0.8224613770    2.7220302877   -0.6323780924
   Point Group: c1    Number of degrees of freedom:    51


   Energy is   -684.443312231

 Hessian Updated using BFGS Update

 51 Hessian modes will be used to form the next step
  Hessian Eigenvalues:
     0.003444    0.004404    0.011597    0.012164    0.014157    0.015483
     0.017755    0.021605    0.028926    0.042475    0.044343    0.048405
     0.051172    0.055567    0.058711    0.066339    0.076203    0.088149
     0.112422    0.137941    0.145554    0.160117    0.164611    0.170367
     0.173083    0.199937    0.208713    0.221430    0.230428    0.247726
     0.264044    0.265104    0.286881    0.292556    0.313567    0.320319
     0.324514    0.326592    0.334972    0.349952    0.421445    0.448739
     0.453036    0.458490    0.490239    0.504853    0.553859    0.574665
     0.603660    0.660067    0.949519

 Minimum Search - Taking Simple RFO Step
 Searching for Lamda that Minimizes Along All modes
 Value Taken    Lamda =  -0.00001514
 Step Taken.  Stepsize is  0.035540

                             Maximum     Tolerance    Cnvgd?
         Gradient           0.000690      0.000300      NO
         Displacement       0.011445      0.001200      NO
         Energy change     -0.000019      0.000001      NO


 New Cartesian Coordinates Obtained by Inverse Iteration

 Displacement from previous Coordinates is:  0.037815
 ----------------------------------------------------------------
             Standard Nuclear Orientation (Angstroms)
    I     Atom           X                Y                Z
 ----------------------------------------------------------------
    1      O      -0.7791305343    -1.3761194503    -0.2712952762
    2      C      -1.9738303439    -0.7686743753     0.1263337094
    3      O      -2.8988923891    -1.4541985197     0.4885842825
    4      C      -1.8377649974     0.7193386894    -0.0149996406
    5      O      -2.7263346726     1.6086812099     0.1935505124
    6      C      -0.5543871490     0.9003922645    -0.4518885250
    7      O      -0.0563100890     2.1423966389    -0.7958612811
    8      C       0.1834704625    -0.3707556001    -0.6590134461
    9      C       1.4496209727    -0.5643049591     0.1865171709
   10      C       2.4221137977     0.6097267337     0.0891640472
   11      O       3.6269454476     0.3219506004     0.8366584427
   12      O       2.1159776873    -1.7615203084    -0.2288132817
   13      H       1.1177344953    -0.6689139307     1.2316039706
   14      H       1.9580417968     1.5349609578     0.4331227999
   15      H       2.7500877055     0.7475101803    -0.9433267739
   16      H       3.4059450102     0.3760582316     1.7722992003
   17      H       3.0168401316    -1.6959941358     0.1110048744
   18      H       0.4552377241    -0.5629407160    -1.7087342611
   19      H      -0.8216914770     2.7237731324    -0.6355215626
 ----------------------------------------------------------------
 Molecular Point Group                 C1    NOp =  1
 Largest Abelian Subgroup              C1    NOp =  1
 Nuclear Repulsion Energy =   734.0747380325 hartrees
 There are       46 alpha and       46 beta electrons
 Applying Cartesian multipole field
    Component          Value
    ---------          -----
     (2,0,0)        1.00000E-11
     (0,2,0)        2.00000E-11
     (0,0,2)       -3.00000E-11
 Nucleus-field energy     =     0.0000000218 hartrees
 Requested basis set is 6-311++G(d,p)
 There are 107 shells and 313 basis functions
 A cutoff of  1.0D-11 yielded   4950 shell pairs
 There are     42666 function pairs (     45802 Cartesian)
 Smallest overlap matrix eigenvalue = 3.24E-06
 Guess MOs from SCF MO coefficient file
 Reading MOs from coefficient file
 Reading MOs from coefficient file
 A restricted hybrid HF-DFT SCF calculation will be
 performed using Pulay DIIS extrapolation
 Exchange:     0.2000 Hartree-Fock + 0.0800 Slater + 0.7200 B88
 Correlation:  0.1900 VWN1RPA + 0.8100 LYP
 Using SG-1 standard quadrature grid
 SCF converges when DIIS error is below 1.0E-08
 Geometry optimization detected.  Setting ReadMinima to 0
 Setting SaveMinima to 0
 ---------------------------------------
  Cycle       Energy         DIIS Error
 ---------------------------------------
    1    -684.4435000889      1.11E-04
    2    -684.4433203651      1.36E-05
    3    -684.4433184937      2.02E-05
    4    -684.4433222989      6.35E-06
    5    -684.4433227101      2.89E-06
    6    -684.4433226085      7.22E-07
    7    -684.4433225861      3.36E-07
    8    -684.4433225923      1.09E-07
    9    -684.4433226066      2.70E-08
   10    -684.4433226035      8.65E-09 Convergence criterion met
 ---------------------------------------
 SCF time:  CPU 277.84 s  wall 279.73 s
 SCF   energy in the final basis set = -684.4433226035
 Total energy in the final basis set = -684.4433226035

 --------------------------------------------------------------

                    Orbital Energies (a.u.)
 --------------------------------------------------------------

 Alpha MOs
 -- Occupied --
-19.048 -19.018 -19.016 -19.015 -18.957 -18.898 -10.139 -10.122
-10.118 -10.113 -10.060 -10.058  -0.953  -0.947  -0.918  -0.915
 -0.873  -0.811  -0.669  -0.611  -0.578  -0.508  -0.453  -0.425
 -0.421  -0.401  -0.383  -0.364  -0.353  -0.330  -0.308  -0.290
 -0.270  -0.264  -0.258  -0.247  -0.244  -0.228  -0.225  -0.211
 -0.174  -0.172  -0.155  -0.140  -0.072  -0.029
 -- Virtual --
  0.067   0.097   0.103   0.116   0.121   0.132   0.134   0.145
  0.160   0.165   0.170   0.185   0.191   0.194   0.206   0.207
  0.211   0.219   0.221   0.226   0.229   0.235   0.240   0.246
  0.254   0.255   0.264   0.272   0.273   0.275   0.280   0.284
  0.292   0.303   0.305   0.316   0.325   0.334   0.340   0.342
  0.356   0.363   0.370   0.372   0.380   0.391   0.398   0.402
  0.409   0.415   0.421   0.427   0.429   0.435   0.439   0.443
  0.446   0.449   0.458   0.469   0.475   0.480   0.488   0.497
  0.500   0.506   0.518   0.521   0.528   0.543   0.560   0.561
  0.585   0.601   0.620   0.623   0.640   0.655   0.674   0.680
  0.696   0.713   0.722   0.734   0.751   0.762   0.778   0.808
  0.819   0.827   0.844   0.850   0.862   0.880   0.894   0.899
  0.928   0.943   0.988   1.010   1.024   1.046   1.095   1.098
  1.116   1.120   1.155   1.169   1.199   1.215   1.237   1.252
  1.256   1.264   1.281   1.290   1.308   1.318   1.324   1.341
  1.349   1.360   1.373   1.400   1.405   1.410   1.417   1.441
  1.448   1.476   1.489   1.516   1.538   1.572   1.574   1.599
  1.625   1.631   1.655   1.683   1.688   1.710   1.731   1.742
  1.745   1.770   1.785   1.798   1.819   1.857   1.862   1.909
  1.930   1.940   1.948   1.969   1.980   1.991   2.032   2.051
  2.059   2.075   2.110   2.135   2.153   2.193   2.197   2.226
  2.235   2.254   2.286   2.308   2.321   2.367   2.378   2.432
  2.461   2.587   2.613   2.643   2.666   2.697   2.752   2.764
  2.788   2.815   2.844   2.858   2.913   2.934   2.967   2.973
  3.000   3.035   3.046   3.063   3.087   3.094   3.109   3.150
  3.172   3.185   3.216   3.224   3.244   3.256   3.270   3.288
  3.305   3.314   3.320   3.354   3.382   3.418   3.469   3.492
  3.549   3.562   3.598   3.632   3.694   3.762   3.835   3.876
  3.927   3.976   3.999   4.010   4.027   4.091   4.174   4.238
  4.251   4.277   4.372   4.402   4.502   5.165   5.168   5.189
  5.212   5.227   5.290   5.325   5.394   5.460   5.516   5.545
  5.638   5.705   5.728   5.781   5.815   5.981   6.035  23.820
 23.901  23.944  23.972  24.021  24.290  49.996  50.044  50.055
 50.079  50.177  50.267
 --------------------------------------------------------------

          Ground-State Mulliken Net Atomic Charges

     Atom                 Charge (a.u.)
  ----------------------------------------
      1 O                    -0.151007
      2 C                    -0.018213
      3 O                    -0.373389
      4 C                     0.330025
      5 O                    -0.587954
      6 C                    -0.525199
      7 O                    -0.294763
      8 C                     0.274751
      9 C                    -0.115272
     10 C                    -0.539199
     11 O                    -0.296770
     12 O                    -0.227570
     13 H                     0.182870
     14 H                     0.206651
     15 H                     0.219045
     16 H                     0.243962
     17 H                     0.243081
     18 H                     0.176043
     19 H                     0.252907
  ----------------------------------------
  Sum of atomic charges =    -1.000000

 -----------------------------------------------------------------
                    Cartesian Multipole Moments
 -----------------------------------------------------------------
    Charge (ESU x 10^10)
                -4.8032
    Dipole Moment (Debye)
         X       9.0624      Y       0.5895      Z       0.5450
       Tot       9.0979
    Quadrupole Moments (Debye-Ang)
        XX    -115.6317     XY       2.8772     YY     -91.6593
        XZ       8.7754     YZ       0.3535     ZZ     -69.6391
    Octopole Moments (Debye-Ang^2)
       XXX      68.6468    XXY     -19.4884    XYY      25.1133
       YYY       9.1640    XXZ      -7.3881    XYZ      -1.9172
       YYZ       4.2189    XZZ      13.4303    YZZ      -3.5942
       ZZZ      16.8576
    Hexadecapole Moments (Debye-Ang^3)
      XXXX   -2474.4262   XXXY      23.5887   XXYY    -546.1281
      XYYY      33.9156   YYYY    -771.3948   XXXZ      21.6351
      XXYZ       5.3715   XYYZ      16.3628   YYYZ      20.6854
      XXZZ    -323.0933   XYZZ      18.6638   YYZZ    -164.9578
      XZZZ       3.1345   YZZZ      32.5638   ZZZZ    -181.5463
 -----------------------------------------------------------------
 Calculating analytic gradient of the SCF energy
 Gradient of SCF Energy
            1           2           3           4           5           6
    1  -0.0000982   0.0002005  -0.0000090   0.0001969   0.0000093   0.0002318
    2   0.0004594   0.0001848  -0.0000863  -0.0007426   0.0002661   0.0011641
    3  -0.0001090  -0.0000311   0.0000457  -0.0001011  -0.0000252  -0.0003259
            7           8           9          10          11          12
    1  -0.0002125   0.0001320  -0.0002325  -0.0001219   0.0001063   0.0000918
    2  -0.0007749  -0.0007403   0.0002144   0.0000075  -0.0000269  -0.0001508
    3   0.0003131   0.0002231  -0.0001963  -0.0001246   0.0002173   0.0002516
           13          14          15          16          17          18
    1  -0.0000237   0.0000692   0.0000322   0.0000225  -0.0000189  -0.0000903
    2  -0.0001045  -0.0000255   0.0000954   0.0000407   0.0001369  -0.0000346
    3   0.0000227  -0.0000066   0.0000356  -0.0000451  -0.0001965   0.0000447
           19
    1  -0.0002855
    2   0.0001169
    3   0.0000075
 Max gradient component =       1.164E-03
 RMS gradient           =       2.773E-04
 Gradient time:  CPU 134.14 s  wall 135.24 s
 Geometry Optimization Parameters
   NAtoms,    NIC,     NZ,  NCons,   NDum,   NFix, NCnnct, MaxDiis
       19     133       0       0       0       0       0       0

 Cartesian Hessian Update
 Hessian Updated using BFGS Update


** GEOMETRY OPTIMIZATION IN DELOCALIZED INTERNAL COORDINATES **
   Searching for a Minimum

   Optimization Cycle:  28

                       Coordinates (Angstroms)
     ATOM                X               Y               Z
      1  O        -0.7791305343   -1.3761194503   -0.2712952762
      2  C        -1.9738303439   -0.7686743753    0.1263337094
      3  O        -2.8988923891   -1.4541985197    0.4885842825
      4  C        -1.8377649974    0.7193386894   -0.0149996406
      5  O        -2.7263346726    1.6086812099    0.1935505124
      6  C        -0.5543871490    0.9003922645   -0.4518885250
      7  O        -0.0563100890    2.1423966389   -0.7958612811
      8  C         0.1834704625   -0.3707556001   -0.6590134461
      9  C         1.4496209727   -0.5643049591    0.1865171709
     10  C         2.4221137977    0.6097267337    0.0891640472
     11  O         3.6269454476    0.3219506004    0.8366584427
     12  O         2.1159776873   -1.7615203084   -0.2288132817
     13  H         1.1177344953   -0.6689139307    1.2316039706
     14  H         1.9580417968    1.5349609578    0.4331227999
     15  H         2.7500877055    0.7475101803   -0.9433267739
     16  H         3.4059450102    0.3760582316    1.7722992003
     17  H         3.0168401316   -1.6959941358    0.1110048744
     18  H         0.4552377241   -0.5629407160   -1.7087342611
     19  H        -0.8216914770    2.7237731324   -0.6355215626
   Point Group: c1    Number of degrees of freedom:    51


   Energy is   -684.443322604

 Hessian Updated using BFGS Update

 51 Hessian modes will be used to form the next step
  Hessian Eigenvalues:
     0.003282    0.004383    0.011057    0.012178    0.013684    0.015781
     0.018666    0.022087    0.029068    0.042489    0.044243    0.048227
     0.052402    0.056864    0.058899    0.066519    0.076392    0.087607
     0.108913    0.125703    0.138373    0.160070    0.164657    0.168620
     0.172609    0.189390    0.208778    0.219218    0.230107    0.237813
     0.263563    0.266392    0.279628    0.288192    0.303689    0.319289
     0.324023    0.326437    0.331991    0.353550    0.418075    0.448121
     0.452325    0.465949    0.491221    0.503562    0.538546    0.561962
     0.578362    0.632921    0.949358

 Minimum Search - Taking Simple RFO Step
 Searching for Lamda that Minimizes Along All modes
 Value Taken    Lamda =  -0.00001248
 Step Taken.  Stepsize is  0.029275

                             Maximum     Tolerance    Cnvgd?
         Gradient           0.000483      0.000300      NO
         Displacement       0.012117      0.001200      NO
         Energy change     -0.000010      0.000001      NO


 New Cartesian Coordinates Obtained by Inverse Iteration

 Displacement from previous Coordinates is:  0.025293
 ----------------------------------------------------------------
             Standard Nuclear Orientation (Angstroms)
    I     Atom           X                Y                Z
 ----------------------------------------------------------------
    1      O      -0.7784437452    -1.3761170196    -0.2695692165
    2      C      -1.9733828049    -0.7694753866     0.1272301166
    3      O      -2.8985978948    -1.4551919302     0.4886055668
    4      C      -1.8388924268     0.7196697359    -0.0142176445
    5      O      -2.7296705022     1.6062492689     0.1934233361
    6      C      -0.5546455155     0.9009203922    -0.4495275982
    7      O      -0.0553011037     2.1424361859    -0.7976521545
    8      C       0.1832583675    -0.3692237706    -0.6582275723
    9      C       1.4506848179    -0.5637716900     0.1852123733
   10      C       2.4224254036     0.6102938751     0.0891541013
   11      O       3.6269752567     0.3222820715     0.8375547498
   12      O       2.1159881358    -1.7604097561    -0.2343894997
   13      H       1.1204954740    -0.6705204271     1.2305454245
   14      H       1.9575612821     1.5352183811     0.4331753329
   15      H       2.7514416539     0.7482655245    -0.9429307330
   16      H       3.4052145285     0.3781234824     1.7729494813
   17      H       3.0137766550    -1.7020779529     0.1147673557
   18      H       0.4538097560    -0.5608610868    -1.7084927677
   19      H      -0.8190237587     2.7255567459    -0.6382256901
 ----------------------------------------------------------------
 Molecular Point Group                 C1    NOp =  1
 Largest Abelian Subgroup              C1    NOp =  1
 Nuclear Repulsion Energy =   733.9870102309 hartrees
 There are       46 alpha and       46 beta electrons
 Applying Cartesian multipole field
    Component          Value
    ---------          -----
     (2,0,0)        1.00000E-11
     (0,2,0)        2.00000E-11
     (0,0,2)       -3.00000E-11
 Nucleus-field energy     =     0.0000000218 hartrees
 Requested basis set is 6-311++G(d,p)
 There are 107 shells and 313 basis functions
 A cutoff of  1.0D-11 yielded   4950 shell pairs
 There are     42666 function pairs (     45802 Cartesian)
 Smallest overlap matrix eigenvalue = 3.23E-06
 Guess MOs from SCF MO coefficient file
 Reading MOs from coefficient file
 Reading MOs from coefficient file
 A restricted hybrid HF-DFT SCF calculation will be
 performed using Pulay DIIS extrapolation
 Exchange:     0.2000 Hartree-Fock + 0.0800 Slater + 0.7200 B88
 Correlation:  0.1900 VWN1RPA + 0.8100 LYP
 Using SG-1 standard quadrature grid
 SCF converges when DIIS error is below 1.0E-08
 Geometry optimization detected.  Setting ReadMinima to 0
 Setting SaveMinima to 0
 ---------------------------------------
  Cycle       Energy         DIIS Error
 ---------------------------------------
    1    -684.4428397273      8.54E-05
    2    -684.4433280264      1.60E-05
    3    -684.4433212108      2.95E-05
    4    -684.4433300225      6.59E-06
    5    -684.4433308017      2.53E-06
    6    -684.4433307422      4.65E-07
    7    -684.4433307424      3.13E-07
    8    -684.4433306826      7.14E-08
    9    -684.4433306835      2.42E-08
   10    -684.4433306811      8.07E-09 Convergence criterion met
 ---------------------------------------
 SCF time:  CPU 279.84 s  wall 282.56 s
 SCF   energy in the final basis set = -684.4433306811
 Total energy in the final basis set = -684.4433306811

 --------------------------------------------------------------

                    Orbital Energies (a.u.)
 --------------------------------------------------------------

 Alpha MOs
 -- Occupied --
-19.048 -19.018 -19.016 -19.015 -18.957 -18.898 -10.139 -10.122
-10.118 -10.112 -10.060 -10.058  -0.953  -0.947  -0.918  -0.915
 -0.873  -0.811  -0.669  -0.611  -0.578  -0.508  -0.453  -0.425
 -0.421  -0.401  -0.383  -0.364  -0.353  -0.330  -0.308  -0.290
 -0.270  -0.264  -0.258  -0.247  -0.244  -0.228  -0.225  -0.211
 -0.174  -0.173  -0.155  -0.140  -0.072  -0.029
 -- Virtual --
  0.067   0.098   0.103   0.116   0.121   0.132   0.134   0.145
  0.160   0.165   0.170   0.185   0.191   0.194   0.206   0.207
  0.211   0.219   0.221   0.225   0.229   0.235   0.240   0.246
  0.254   0.255   0.264   0.272   0.273   0.275   0.280   0.285
  0.292   0.303   0.305   0.316   0.325   0.334   0.341   0.342
  0.356   0.363   0.370   0.373   0.381   0.391   0.398   0.402
  0.409   0.415   0.421   0.427   0.429   0.435   0.439   0.443
  0.446   0.449   0.458   0.469   0.475   0.480   0.489   0.497
  0.500   0.505   0.518   0.521   0.527   0.543   0.560   0.561
  0.585   0.601   0.621   0.623   0.640   0.655   0.674   0.679
  0.696   0.713   0.722   0.734   0.751   0.762   0.778   0.808
  0.819   0.827   0.844   0.849   0.862   0.880   0.895   0.899
  0.928   0.943   0.989   1.011   1.024   1.046   1.095   1.098
  1.115   1.120   1.156   1.170   1.199   1.215   1.237   1.252
  1.256   1.264   1.281   1.291   1.308   1.318   1.324   1.341
  1.349   1.360   1.373   1.400   1.405   1.410   1.417   1.441
  1.448   1.477   1.489   1.515   1.539   1.572   1.574   1.599
  1.625   1.632   1.656   1.683   1.688   1.710   1.731   1.741
  1.745   1.770   1.785   1.798   1.819   1.856   1.863   1.910
  1.930   1.939   1.948   1.969   1.980   1.992   2.032   2.051
  2.059   2.076   2.110   2.134   2.153   2.193   2.197   2.226
  2.236   2.254   2.285   2.308   2.321   2.366   2.378   2.433
  2.462   2.587   2.613   2.644   2.666   2.697   2.752   2.764
  2.788   2.815   2.844   2.857   2.914   2.934   2.967   2.973
  3.000   3.035   3.046   3.063   3.086   3.094   3.110   3.150
  3.172   3.186   3.216   3.224   3.244   3.256   3.269   3.288
  3.305   3.314   3.320   3.354   3.383   3.418   3.469   3.492
  3.549   3.562   3.598   3.632   3.694   3.762   3.835   3.876
  3.927   3.976   3.999   4.010   4.027   4.091   4.174   4.238
  4.251   4.277   4.372   4.402   4.502   5.165   5.167   5.189
  5.212   5.227   5.290   5.325   5.394   5.460   5.516   5.545
  5.638   5.704   5.728   5.781   5.814   5.981   6.034  23.820
 23.902  23.944  23.972  24.020  24.290  49.996  50.044  50.055
 50.079  50.177  50.267
 --------------------------------------------------------------

          Ground-State Mulliken Net Atomic Charges

     Atom                 Charge (a.u.)
  ----------------------------------------
      1 O                    -0.150540
      2 C                    -0.018317
      3 O                    -0.373407
      4 C                     0.329732
      5 O                    -0.587063
      6 C                    -0.529362
      7 O                    -0.295392
      8 C                     0.273343
      9 C                    -0.108713
     10 C                    -0.540434
     11 O                    -0.297014
     12 O                    -0.227631
     13 H                     0.182906
     14 H                     0.206679
     15 H                     0.219010
     16 H                     0.243781
     17 H                     0.243094
     18 H                     0.176188
     19 H                     0.253142
  ----------------------------------------
  Sum of atomic charges =    -1.000000

 -----------------------------------------------------------------
                    Cartesian Multipole Moments
 -----------------------------------------------------------------
    Charge (ESU x 10^10)
                -4.8032
    Dipole Moment (Debye)
         X       9.0527      Y       0.5893      Z       0.5588
       Tot       9.0891
    Quadrupole Moments (Debye-Ang)
        XX    -115.7092     XY       2.8303     YY     -91.5699
        XZ       8.8136     YZ       0.3233     ZZ     -69.6513
    Octopole Moments (Debye-Ang^2)
       XXX      68.5589    XXY     -19.5468    XYY      25.1987
       YYY       9.1847    XXZ      -7.3067    XYZ      -2.0120
       YYZ       4.2923    XZZ      13.3778    YZZ      -3.5840
       ZZZ      16.8866
    Hexadecapole Moments (Debye-Ang^3)
      XXXX   -2476.8259   XXXY      23.4388   XXYY    -545.8447
      XYYY      33.1293   YYYY    -770.5047   XXXZ      21.9329
      XXYZ       5.1574   XYYZ      16.6708   YYYZ      20.4462
      XXZZ    -323.3473   XYZZ      18.6219   YYZZ    -164.9222
      XZZZ       3.3734   YZZZ      32.5602   ZZZZ    -181.6949
 -----------------------------------------------------------------
 Calculating analytic gradient of the SCF energy
 Gradient of SCF Energy
            1           2           3           4           5           6
    1  -0.0002365   0.0002317   0.0000020  -0.0001642   0.0000551   0.0003408
    2   0.0001871  -0.0000566  -0.0000417  -0.0002456   0.0000508   0.0004580
    3   0.0000122  -0.0000177   0.0000167  -0.0000758  -0.0000202  -0.0001488
            7           8           9          10          11          12
    1  -0.0001015   0.0001190  -0.0000866  -0.0003952   0.0002608   0.0001018
    2  -0.0003180  -0.0001740   0.0004183  -0.0000205  -0.0000899  -0.0002621
    3   0.0001027   0.0001554  -0.0000969  -0.0000937   0.0001398   0.0000597
           13          14          15          16          17          18
    1   0.0000172  -0.0000014   0.0000622  -0.0000279  -0.0000029  -0.0000398
    2  -0.0000641   0.0000088   0.0000506   0.0000455   0.0000663  -0.0000564
    3  -0.0000035   0.0000013   0.0000569  -0.0000228  -0.0000762  -0.0000048
           19
    1  -0.0001345
    2   0.0000436
    3   0.0000157
 Max gradient component =       4.580E-04
 RMS gradient           =       1.554E-04
 Gradient time:  CPU 133.63 s  wall 134.82 s
 Geometry Optimization Parameters
   NAtoms,    NIC,     NZ,  NCons,   NDum,   NFix, NCnnct, MaxDiis
       19     133       0       0       0       0       0       0

 Cartesian Hessian Update
 Hessian Updated using BFGS Update


** GEOMETRY OPTIMIZATION IN DELOCALIZED INTERNAL COORDINATES **
   Searching for a Minimum

   Optimization Cycle:  29

                       Coordinates (Angstroms)
     ATOM                X               Y               Z
      1  O        -0.7784437452   -1.3761170196   -0.2695692165
      2  C        -1.9733828049   -0.7694753866    0.1272301166
      3  O        -2.8985978948   -1.4551919302    0.4886055668
      4  C        -1.8388924268    0.7196697359   -0.0142176445
      5  O        -2.7296705022    1.6062492689    0.1934233361
      6  C        -0.5546455155    0.9009203922   -0.4495275982
      7  O        -0.0553011037    2.1424361859   -0.7976521545
      8  C         0.1832583675   -0.3692237706   -0.6582275723
      9  C         1.4506848179   -0.5637716900    0.1852123733
     10  C         2.4224254036    0.6102938751    0.0891541013
     11  O         3.6269752567    0.3222820715    0.8375547498
     12  O         2.1159881358   -1.7604097561   -0.2343894997
     13  H         1.1204954740   -0.6705204271    1.2305454245
     14  H         1.9575612821    1.5352183811    0.4331753329
     15  H         2.7514416539    0.7482655245   -0.9429307330
     16  H         3.4052145285    0.3781234824    1.7729494813
     17  H         3.0137766550   -1.7020779529    0.1147673557
     18  H         0.4538097560   -0.5608610868   -1.7084927677
     19  H        -0.8190237587    2.7255567459   -0.6382256901
   Point Group: c1    Number of degrees of freedom:    51


   Energy is   -684.443330681

 Hessian Updated using BFGS Update

 51 Hessian modes will be used to form the next step
  Hessian Eigenvalues:
     0.003315    0.004346    0.010303    0.012213    0.013300    0.015669
     0.018444    0.021479    0.029111    0.042620    0.044262    0.047685
     0.052508    0.056893    0.059538    0.066616    0.076370    0.086985
     0.105302    0.117703    0.138691    0.160528    0.164534    0.171432
     0.172426    0.184945    0.208382    0.217745    0.230297    0.232905
     0.262972    0.266138    0.274440    0.292322    0.300467    0.319157
     0.324306    0.326404    0.331716    0.353186    0.419523    0.444452
     0.451599    0.462729    0.491319    0.504656    0.514761    0.559077
     0.577374    0.636904    0.949349

 Minimum Search - Taking Simple RFO Step
 Searching for Lamda that Minimizes Along All modes
 Value Taken    Lamda =  -0.00000452
 Step Taken.  Stepsize is  0.019902

                             Maximum     Tolerance    Cnvgd?
         Gradient           0.000268      0.000300     YES
         Displacement       0.007338      0.001200      NO
         Energy change     -0.000008      0.000001      NO


 New Cartesian Coordinates Obtained by Inverse Iteration

 Displacement from previous Coordinates is:  0.033364
 ----------------------------------------------------------------
             Standard Nuclear Orientation (Angstroms)
    I     Atom           X                Y                Z
 ----------------------------------------------------------------
    1      O      -0.7776116429    -1.3762126013    -0.2716119009
    2      C      -1.9732720233    -0.7709240195     0.1252957443
    3      O      -2.8986877357    -1.4577450081     0.4840304971
    4      C      -1.8396434119     0.7190203580    -0.0122891159
    5      O      -2.7317233497     1.6036215119     0.1972051387
    6      C      -0.5555540031     0.9013739274    -0.4476759304
    7      O      -0.0556279700     2.1434463453    -0.7954963879
    8      C       0.1833832243    -0.3675684117    -0.6583240852
    9      C       1.4507181210    -0.5629715336     0.1855140098
   10      C       2.4242905849     0.6094734086     0.0867628678
   11      O       3.6274057057     0.3228239703     0.8374205153
   12      O       2.1139490681    -1.7608475505    -0.2329813387
   13      H       1.1204699660    -0.6673039034     1.2310534989
   14      H       1.9600566134     1.5361000522     0.4271041703
   15      H       2.7540195559     0.7431556762    -0.9456983538
   16      H       3.4049781755     0.3824521726     1.7724447425
   17      H       3.0101083949    -1.7066801301     0.1209977980
   18      H       0.4548104565    -0.5570538605    -1.7087674478
   19      H      -0.8183961503     2.7272062397    -0.6355994604
 ----------------------------------------------------------------
 Molecular Point Group                 C1    NOp =  1
 Largest Abelian Subgroup              C1    NOp =  1
 Nuclear Repulsion Energy =   733.9379276737 hartrees
 There are       46 alpha and       46 beta electrons
 Applying Cartesian multipole field
    Component          Value
    ---------          -----
     (2,0,0)        1.00000E-11
     (0,2,0)        2.00000E-11
     (0,0,2)       -3.00000E-11
 Nucleus-field energy     =     0.0000000218 hartrees
 Requested basis set is 6-311++G(d,p)
 There are 107 shells and 313 basis functions
 A cutoff of  1.0D-11 yielded   4951 shell pairs
 There are     42670 function pairs (     45806 Cartesian)
 Smallest overlap matrix eigenvalue = 3.23E-06
 Guess MOs from SCF MO coefficient file
 Reading MOs from coefficient file
 Reading MOs from coefficient file
 A restricted hybrid HF-DFT SCF calculation will be
 performed using Pulay DIIS extrapolation
 Exchange:     0.2000 Hartree-Fock + 0.0800 Slater + 0.7200 B88
 Correlation:  0.1900 VWN1RPA + 0.8100 LYP
 Using SG-1 standard quadrature grid
 SCF converges when DIIS error is below 1.0E-08
 Geometry optimization detected.  Setting ReadMinima to 0
 Setting SaveMinima to 0
 ---------------------------------------
  Cycle       Energy         DIIS Error
 ---------------------------------------
    1    -684.4425352204      7.40E-05
    2    -684.4433310370      1.39E-05
    3    -684.4433261689      2.54E-05
    4    -684.4433326296      5.86E-06
    5    -684.4433330795      2.42E-06
    6    -684.4433331272      4.46E-07
    7    -684.4433332447      2.08E-07
    8    -684.4433332374      6.26E-08
    9    -684.4433332281      2.63E-08
   10    -684.4433332245      6.95E-09 Convergence criterion met
 ---------------------------------------
 SCF time:  CPU 274.19 s  wall 275.98 s
 SCF   energy in the final basis set = -684.4433332245
 Total energy in the final basis set = -684.4433332245

 --------------------------------------------------------------

                    Orbital Energies (a.u.)
 --------------------------------------------------------------

 Alpha MOs
 -- Occupied --
-19.048 -19.018 -19.016 -19.015 -18.957 -18.898 -10.139 -10.122
-10.118 -10.112 -10.060 -10.058  -0.953  -0.947  -0.918  -0.915
 -0.873  -0.811  -0.669  -0.611  -0.578  -0.508  -0.453  -0.425
 -0.421  -0.401  -0.382  -0.364  -0.352  -0.330  -0.308  -0.290
 -0.270  -0.264  -0.258  -0.246  -0.244  -0.228  -0.225  -0.211
 -0.174  -0.173  -0.155  -0.140  -0.072  -0.029
 -- Virtual --
  0.067   0.098   0.103   0.116   0.121   0.132   0.134   0.145
  0.160   0.165   0.170   0.185   0.191   0.194   0.206   0.207
  0.211   0.219   0.221   0.226   0.229   0.235   0.240   0.246
  0.254   0.255   0.264   0.272   0.274   0.275   0.280   0.285
  0.292   0.303   0.305   0.316   0.325   0.334   0.341   0.342
  0.356   0.363   0.370   0.373   0.380   0.391   0.398   0.402
  0.409   0.415   0.421   0.427   0.429   0.435   0.439   0.443
  0.446   0.449   0.458   0.469   0.475   0.480   0.489   0.497
  0.500   0.505   0.518   0.521   0.527   0.543   0.560   0.561
  0.585   0.601   0.621   0.623   0.640   0.655   0.673   0.679
  0.696   0.713   0.722   0.734   0.751   0.762   0.778   0.808
  0.819   0.827   0.844   0.850   0.862   0.880   0.895   0.899
  0.928   0.943   0.989   1.011   1.024   1.046   1.095   1.098
  1.115   1.120   1.156   1.170   1.199   1.216   1.237   1.252
  1.256   1.263   1.281   1.291   1.309   1.318   1.324   1.341
  1.349   1.360   1.373   1.400   1.405   1.410   1.417   1.441
  1.448   1.477   1.489   1.515   1.539   1.572   1.574   1.599
  1.624   1.632   1.656   1.682   1.688   1.710   1.730   1.741
  1.746   1.770   1.785   1.798   1.819   1.856   1.863   1.909
  1.929   1.939   1.948   1.969   1.980   1.992   2.032   2.051
  2.059   2.076   2.110   2.134   2.152   2.193   2.197   2.226
  2.236   2.254   2.285   2.308   2.321   2.366   2.378   2.434
  2.462   2.587   2.613   2.644   2.666   2.697   2.752   2.763
  2.787   2.815   2.843   2.857   2.914   2.934   2.967   2.973
  2.999   3.035   3.045   3.063   3.086   3.094   3.110   3.150
  3.172   3.186   3.216   3.224   3.244   3.256   3.269   3.288
  3.305   3.313   3.320   3.354   3.383   3.418   3.469   3.492
  3.549   3.562   3.598   3.632   3.694   3.761   3.834   3.876
  3.927   3.976   3.999   4.011   4.026   4.091   4.173   4.237
  4.251   4.277   4.372   4.401   4.502   5.165   5.167   5.189
  5.212   5.227   5.290   5.325   5.394   5.460   5.516   5.545
  5.638   5.705   5.728   5.781   5.813   5.980   6.034  23.819
 23.902  23.944  23.973  24.020  24.290  49.996  50.044  50.054
 50.079  50.177  50.267
 --------------------------------------------------------------

          Ground-State Mulliken Net Atomic Charges

     Atom                 Charge (a.u.)
  ----------------------------------------
      1 O                    -0.150664
      2 C                    -0.017520
      3 O                    -0.373329
      4 C                     0.327959
      5 O                    -0.586744
      6 C                    -0.528631
      7 O                    -0.295978
      8 C                     0.271988
      9 C                    -0.106265
     10 C                    -0.540442
     11 O                    -0.297083
     12 O                    -0.227276
     13 H                     0.182339
     14 H                     0.206367
     15 H                     0.218794
     16 H                     0.243768
     17 H                     0.243136
     18 H                     0.176242
     19 H                     0.253340
  ----------------------------------------
  Sum of atomic charges =    -1.000000

 -----------------------------------------------------------------
                    Cartesian Multipole Moments
 -----------------------------------------------------------------
    Charge (ESU x 10^10)
                -4.8032
    Dipole Moment (Debye)
         X       9.0540      Y       0.5977      Z       0.5609
       Tot       9.0910
    Quadrupole Moments (Debye-Ang)
        XX    -115.7505     XY       2.7950     YY     -91.5290
        XZ       8.8225     YZ       0.2884     ZZ     -69.6447
    Octopole Moments (Debye-Ang^2)
       XXX      68.5730    XXY     -19.4730    XYY      25.2756
       YYY       9.3208    XXZ      -7.2898    XYZ      -1.9278
       YYZ       4.3356    XZZ      13.3813    YZZ      -3.5699
       ZZZ      16.8574
    Hexadecapole Moments (Debye-Ang^3)
      XXXX   -2478.7391   XXXY      23.1086   XXYY    -545.6986
      XYYY      32.2706   YYYY    -770.2810   XXXZ      22.0389
      XXYZ       4.8194   XYYZ      16.7920   YYYZ      20.0471
      XXZZ    -323.3520   XYZZ      18.6432   YYZZ    -164.8794
      XZZZ       3.3064   YZZZ      32.2851   ZZZZ    -181.4040
 -----------------------------------------------------------------
 Calculating analytic gradient of the SCF energy
 Gradient of SCF Energy
            1           2           3           4           5           6
    1  -0.0001992   0.0002142  -0.0000398  -0.0001809   0.0000167   0.0001711
    2   0.0000208  -0.0000495  -0.0000418  -0.0000608  -0.0000049  -0.0000029
    3   0.0000606  -0.0000867   0.0000256   0.0000044  -0.0000080  -0.0000413
            7           8           9          10          11          12
    1  -0.0000743   0.0000695  -0.0000217  -0.0001725   0.0001320   0.0000651
    2  -0.0000037   0.0001003   0.0002206  -0.0000672  -0.0000098  -0.0001108
    3  -0.0000022   0.0000254   0.0000498  -0.0001216   0.0000914  -0.0000089
           13          14          15          16          17          18
    1   0.0000117  -0.0000091   0.0000184  -0.0000097   0.0000084   0.0000035
    2  -0.0000296  -0.0000096   0.0000390   0.0000294   0.0000263  -0.0000349
    3  -0.0000129   0.0000119   0.0000150   0.0000200  -0.0000144   0.0000006
           19
    1  -0.0000034
    2  -0.0000111
    3  -0.0000085
 Max gradient component =       2.206E-04
 RMS gradient           =       7.758E-05
 Gradient time:  CPU 133.14 s  wall 133.42 s
 Geometry Optimization Parameters
   NAtoms,    NIC,     NZ,  NCons,   NDum,   NFix, NCnnct, MaxDiis
       19     133       0       0       0       0       0       0

 Cartesian Hessian Update
 Hessian Updated using BFGS Update


** GEOMETRY OPTIMIZATION IN DELOCALIZED INTERNAL COORDINATES **
   Searching for a Minimum

   Optimization Cycle:  30

                       Coordinates (Angstroms)
     ATOM                X               Y               Z
      1  O        -0.7776116429   -1.3762126013   -0.2716119009
      2  C        -1.9732720233   -0.7709240195    0.1252957443
      3  O        -2.8986877357   -1.4577450081    0.4840304971
      4  C        -1.8396434119    0.7190203580   -0.0122891159
      5  O        -2.7317233497    1.6036215119    0.1972051387
      6  C        -0.5555540031    0.9013739274   -0.4476759304
      7  O        -0.0556279700    2.1434463453   -0.7954963879
      8  C         0.1833832243   -0.3675684117   -0.6583240852
      9  C         1.4507181210   -0.5629715336    0.1855140098
     10  C         2.4242905849    0.6094734086    0.0867628678
     11  O         3.6274057057    0.3228239703    0.8374205153
     12  O         2.1139490681   -1.7608475505   -0.2329813387
     13  H         1.1204699660   -0.6673039034    1.2310534989
     14  H         1.9600566134    1.5361000522    0.4271041703
     15  H         2.7540195559    0.7431556762   -0.9456983538
     16  H         3.4049781755    0.3824521726    1.7724447425
     17  H         3.0101083949   -1.7066801301    0.1209977980
     18  H         0.4548104565   -0.5570538605   -1.7087674478
     19  H        -0.8183961503    2.7272062397   -0.6355994604
   Point Group: c1    Number of degrees of freedom:    51


   Energy is   -684.443333224

 Hessian Updated using BFGS Update

 51 Hessian modes will be used to form the next step
  Hessian Eigenvalues:
     0.003467    0.004065    0.009759    0.012221    0.013028    0.015476
     0.017866    0.021259    0.028949    0.042797    0.044342    0.047718
     0.052431    0.057112    0.060145    0.066543    0.076456    0.087401
     0.107644    0.116456    0.138059    0.160903    0.164308    0.171176
     0.172276    0.183605    0.209074    0.220323    0.228122    0.230796
     0.263214    0.264852    0.273266    0.292002    0.296693    0.319250
     0.324226    0.326432    0.331486    0.353224    0.419510    0.422145
     0.450140    0.454157    0.490991    0.504750    0.518393    0.558991
     0.577857    0.636661    0.950175

 Minimum Search - Taking Simple RFO Step
 Searching for Lamda that Minimizes Along All modes
 Value Taken    Lamda =   0.00000000
 Step Taken.  Stepsize is  0.007021

                             Maximum     Tolerance    Cnvgd?
         Gradient           0.000129      0.000300     YES
         Displacement       0.002673      0.001200      NO
         Energy change     -0.000003      0.000001      NO


 New Cartesian Coordinates Obtained by Inverse Iteration

 Displacement from previous Coordinates is:  0.013388
 ----------------------------------------------------------------
             Standard Nuclear Orientation (Angstroms)
    I     Atom           X                Y                Z
 ----------------------------------------------------------------
    1      O      -0.7773288061    -1.3764834561    -0.2729594662
    2      C      -1.9732318911    -0.7714274132     0.1243326977
    3      O      -2.8987421994    -1.4585902947     0.4820324139
    4      C      -1.8394341236     0.7187091669    -0.0115725622
    5      O      -2.7315984854     1.6029759317     0.1989977465
    6      C      -0.5556704441     0.9012699553    -0.4474513625
    7      O      -0.0552697880     2.1435326512    -0.7943319325
    8      C       0.1834700163    -0.3674287520    -0.6587114340
    9      C       1.4503986114    -0.5627768782     0.1858004131
   10      C       2.4244372834     0.6094466099     0.0859627974
   11      O       3.6274179017     0.3231903681     0.8364265557
   12      O       2.1131743148    -1.7611413140    -0.2312582447
   13      H       1.1196284858    -0.6656233654     1.2313436253
   14      H       1.9605827663     1.5367064628     0.4251747284
   15      H       2.7538466334     0.7415299697    -0.9468204980
   16      H       3.4053014893     0.3836166508     1.7714593054
   17      H       3.0089083240    -1.7075987761     0.1238930149
   18      H       0.4555244994    -0.5559847132    -1.7091556590
   19      H      -0.8177410087     2.7274438399    -0.6337771773
 ----------------------------------------------------------------
 Molecular Point Group                 C1    NOp =  1
 Largest Abelian Subgroup              C1    NOp =  1
 Nuclear Repulsion Energy =   733.9609678313 hartrees
 There are       46 alpha and       46 beta electrons
 Applying Cartesian multipole field
    Component          Value
    ---------          -----
     (2,0,0)        1.00000E-11
     (0,2,0)        2.00000E-11
     (0,0,2)       -3.00000E-11
 Nucleus-field energy     =     0.0000000218 hartrees
 Requested basis set is 6-311++G(d,p)
 There are 107 shells and 313 basis functions
 A cutoff of  1.0D-11 yielded   4951 shell pairs
 There are     42670 function pairs (     45806 Cartesian)
 Smallest overlap matrix eigenvalue = 3.23E-06
 Guess MOs from SCF MO coefficient file
 Reading MOs from coefficient file
 Reading MOs from coefficient file
 A restricted hybrid HF-DFT SCF calculation will be
 performed using Pulay DIIS extrapolation
 Exchange:     0.2000 Hartree-Fock + 0.0800 Slater + 0.7200 B88
 Correlation:  0.1900 VWN1RPA + 0.8100 LYP
 Using SG-1 standard quadrature grid
 SCF converges when DIIS error is below 1.0E-08
 Geometry optimization detected.  Setting ReadMinima to 0
 Setting SaveMinima to 0
 ---------------------------------------
  Cycle       Energy         DIIS Error
 ---------------------------------------
    1    -684.4431713651      2.96E-05
    2    -684.4433334267      4.49E-06
    3    -684.4433333311      7.87E-06
    4    -684.4433336315      1.81E-06
    5    -684.4433336848      8.54E-07
    6    -684.4433336345      2.10E-07
    7    -684.4433336463      1.07E-07
    8    -684.4433336481      3.42E-08
    9    -684.4433336436      9.59E-09 Convergence criterion met
 ---------------------------------------
 SCF time:  CPU 245.57 s  wall 246.24 s
 SCF   energy in the final basis set = -684.4433336436
 Total energy in the final basis set = -684.4433336436

 --------------------------------------------------------------

                    Orbital Energies (a.u.)
 --------------------------------------------------------------

 Alpha MOs
 -- Occupied --
-19.048 -19.018 -19.016 -19.015 -18.957 -18.898 -10.139 -10.122
-10.118 -10.112 -10.060 -10.058  -0.953  -0.947  -0.918  -0.915
 -0.873  -0.811  -0.669  -0.611  -0.578  -0.508  -0.453  -0.425
 -0.421  -0.401  -0.382  -0.364  -0.352  -0.330  -0.308  -0.290
 -0.270  -0.264  -0.258  -0.246  -0.244  -0.228  -0.225  -0.211
 -0.174  -0.172  -0.155  -0.140  -0.072  -0.029
 -- Virtual --
  0.067   0.098   0.103   0.116   0.121   0.132   0.134   0.145
  0.160   0.165   0.170   0.185   0.191   0.194   0.206   0.207
  0.211   0.219   0.221   0.226   0.229   0.235   0.240   0.247
  0.254   0.255   0.264   0.272   0.274   0.275   0.280   0.285
  0.292   0.303   0.305   0.316   0.325   0.334   0.341   0.342
  0.356   0.363   0.370   0.373   0.380   0.391   0.398   0.402
  0.409   0.415   0.421   0.427   0.428   0.435   0.439   0.443
  0.446   0.449   0.458   0.469   0.475   0.480   0.489   0.497
  0.500   0.505   0.518   0.521   0.527   0.543   0.560   0.561
  0.585   0.601   0.621   0.623   0.640   0.655   0.673   0.679
  0.696   0.713   0.722   0.734   0.751   0.762   0.778   0.808
  0.819   0.827   0.844   0.850   0.862   0.880   0.895   0.899
  0.928   0.943   0.989   1.010   1.024   1.046   1.095   1.098
  1.115   1.120   1.156   1.170   1.200   1.216   1.237   1.252
  1.256   1.263   1.282   1.290   1.309   1.318   1.324   1.341
  1.349   1.360   1.373   1.400   1.405   1.410   1.417   1.441
  1.448   1.477   1.489   1.515   1.539   1.572   1.574   1.599
  1.624   1.632   1.656   1.682   1.688   1.710   1.730   1.741
  1.746   1.770   1.785   1.798   1.819   1.856   1.863   1.909
  1.929   1.939   1.948   1.969   1.980   1.992   2.032   2.051
  2.059   2.076   2.110   2.134   2.152   2.193   2.197   2.226
  2.236   2.254   2.285   2.308   2.321   2.366   2.378   2.434
  2.462   2.586   2.613   2.644   2.666   2.697   2.752   2.763
  2.787   2.815   2.843   2.857   2.914   2.935   2.967   2.974
  2.999   3.035   3.045   3.063   3.087   3.094   3.110   3.150
  3.172   3.186   3.216   3.225   3.244   3.256   3.269   3.288
  3.305   3.313   3.320   3.354   3.383   3.418   3.469   3.492
  3.549   3.562   3.598   3.632   3.694   3.761   3.834   3.876
  3.928   3.976   3.999   4.011   4.026   4.091   4.173   4.237
  4.251   4.277   4.372   4.401   4.502   5.165   5.167   5.189
  5.212   5.227   5.290   5.325   5.394   5.460   5.516   5.545
  5.638   5.705   5.728   5.781   5.813   5.980   6.034  23.819
 23.902  23.944  23.973  24.020  24.290  49.996  50.044  50.054
 50.079  50.177  50.267
 --------------------------------------------------------------

          Ground-State Mulliken Net Atomic Charges

     Atom                 Charge (a.u.)
  ----------------------------------------
      1 O                    -0.150762
      2 C                    -0.017053
      3 O                    -0.373258
      4 C                     0.327169
      5 O                    -0.586783
      6 C                    -0.526783
      7 O                    -0.296110
      8 C                     0.270676
      9 C                    -0.106511
     10 C                    -0.540055
     11 O                    -0.297056
     12 O                    -0.227046
     13 H                     0.182023
     14 H                     0.206273
     15 H                     0.218707
     16 H                     0.243770
     17 H                     0.243129
     18 H                     0.176274
     19 H                     0.253395
  ----------------------------------------
  Sum of atomic charges =    -1.000000

 -----------------------------------------------------------------
                    Cartesian Multipole Moments
 -----------------------------------------------------------------
    Charge (ESU x 10^10)
                -4.8032
    Dipole Moment (Debye)
         X       9.0543      Y       0.6005      Z       0.5619
       Tot       9.0916
    Quadrupole Moments (Debye-Ang)
        XX    -115.7479     XY       2.7865     YY     -91.5234
        XZ       8.8302     YZ       0.2755     ZZ     -69.6402
    Octopole Moments (Debye-Ang^2)
       XXX      68.5567    XXY     -19.4420    XYY      25.2912
       YYY       9.3812    XXZ      -7.2458    XYZ      -1.8819
       YYZ       4.3507    XZZ      13.3900    YZZ      -3.5708
       ZZZ      16.8456
    Hexadecapole Moments (Debye-Ang^3)
      XXXX   -2478.5574   XXXY      22.8862   XXYY    -545.6274
      XYYY      31.9975   YYYY    -770.2998   XXXZ      22.2725
      XXYZ       4.6671   XYYZ      16.8136   YYYZ      19.8977
      XXZZ    -323.2294   XYZZ      18.6260   YYZZ    -164.8608
      XZZZ       3.2683   YZZZ      32.1491   ZZZZ    -181.2499
 -----------------------------------------------------------------
 Calculating analytic gradient of the SCF energy
 Gradient of SCF Energy
            1           2           3           4           5           6
    1  -0.0000924   0.0001258  -0.0000272  -0.0000682   0.0000038   0.0000337
    2  -0.0000278  -0.0000156  -0.0000358  -0.0000275  -0.0000157  -0.0000700
    3   0.0000528  -0.0000686   0.0000124   0.0000242  -0.0000160  -0.0000022
            7           8           9          10          11          12
    1  -0.0000175   0.0000276   0.0000158  -0.0000591   0.0000280   0.0000217
    2   0.0000415   0.0001040   0.0000486  -0.0000025   0.0000231  -0.0000398
    3  -0.0000214  -0.0000268   0.0000334  -0.0000078   0.0000080  -0.0000046
           13          14          15          16          17          18
    1   0.0000043  -0.0000107   0.0000064  -0.0000119   0.0000028   0.0000120
    2  -0.0000021   0.0000175   0.0000075   0.0000194   0.0000166  -0.0000128
    3  -0.0000094   0.0000083   0.0000107   0.0000045   0.0000080   0.0000017
           19
    1   0.0000052
    2  -0.0000282
    3  -0.0000073
 Max gradient component =       1.258E-04
 RMS gradient           =       3.652E-05
 Gradient time:  CPU 133.84 s  wall 134.69 s
 Geometry Optimization Parameters
   NAtoms,    NIC,     NZ,  NCons,   NDum,   NFix, NCnnct, MaxDiis
       19     133       0       0       0       0       0       0

 Cartesian Hessian Update
 Hessian Updated using BFGS Update


** GEOMETRY OPTIMIZATION IN DELOCALIZED INTERNAL COORDINATES **
   Searching for a Minimum

   Optimization Cycle:  31

                       Coordinates (Angstroms)
     ATOM                X               Y               Z
      1  O        -0.7773288061   -1.3764834561   -0.2729594662
      2  C        -1.9732318911   -0.7714274132    0.1243326977
      3  O        -2.8987421994   -1.4585902947    0.4820324139
      4  C        -1.8394341236    0.7187091669   -0.0115725622
      5  O        -2.7315984854    1.6029759317    0.1989977465
      6  C        -0.5556704441    0.9012699553   -0.4474513625
[truncated: 129,283 more chars]
