# Supplementary material for: A DFT investigation of the blue bottle experiment: E∘half-cell analysis of autoxidation catalysed by redox indicators
Source: R Soc Open Sci. 2017 Nov 8;4(11):170708. doi: 10.1098/rsos.170708 (PMC5717635; doi:10.1098/rsos.170708)
Supplement: output.zip [file rsos170708supp2.zip › B3LYP_6-311++Gdp_reducing_agents/C6H8O6.out]

pikachu 127.0.1
Q-Chem Developer Version! Running on 127.0.1.*
                  Welcome to Q-Chem
     A Quantum Leap Into The Future Of Chemistry


 Q-Chem 4.4, Q-Chem, Inc., Pleasanton, CA (2016)

 Y. Shao,  Z. Gan,  E. Epifanovsky,  A. T. B. Gilbert,  M. Wormit,  
 J. Kussmann,  A. W. Lange,  A. Behn,  J. Deng,  X. Feng,  D. Ghosh,  
 M. Goldey,  P. R. Horn,  L. D. Jacobson,  I. Kaliman,  F. Rob,  
 R. Z. Khaliullin,  T. Kus,  A. Landau,  J. Liu,  E. I. Proynov,  Y. M. Rhee,  
 R. M. Richard,  M. A. Rohrdanz,  R. P. Steele,  E. J. Sundstrom,  
 H. L. Woodcock III,  P. M. Zimmerman,  D. Zuev,  B. Albrecht,  E. Alguire,  
 B. Austin,  S. A. Baeppler,  G. J. O. Beran,  Y. A. Bernard,  E. Berquist,  
 K. Brandhorst,  K. B. Bravaya,  S. T. Brown,  D. Casanova,  C.-M. Chang,  
 Y. Chen,  S. H. Chien,  K. D. Closser,  M. P. Coons,  D. L. Crittenden,  
 S. Dasgupta,  M. Diedenhofen,  R. A. DiStasio Jr.,  H. Do,  A. D. Dutoi,  
 R. G. Edgar,  P.-T. Fang,  S. Fatehi,  Q. Feng,  L. Fusti-Molnar,  
 A. Ghysels,  A. Golubeva-Zadorozhnaya,  J. Gomes,  A. Gunina,  
 M. W. D. Hanson-Heine,  P. H. P. Harbach,  A. W. Hauser,  J. E. Herr,  
 E. G. Hohenstein,  Z. C. Holden,  K. Hui,  T.-C. Jagau,  H. Ji,  B. Kaduk,  
 K. Khistyaev,  Jaehoon Kim,  Jihan Kim,  R. A. King,  P. Klunzinger,  
 K. Koh,  D. Kosenkov,  T. Kowalczyk,  C. M. Krauter,  A. Kunitsa,  
 K. U. Lao,  A. Laurent,  K. V. Lawler,  J. Lee,  D. Lefrancois,  S. Lehtola,  
 S. V. Levchenko,  C. Y. Lin,  Y.-S. Lin,  F. Liu,  E. Livshits,  
 R. C. Lochan,  A. Luenser,  P. Manohar,  S. F. Manzer,  S.-P. Mao,  Y. Mao,  
 N. Mardirossian,  A. V. Marenich,  L. A. Martinez-Martinez,  S. A. Maurer,  
 N. J. Mayhall,  J.-M. Mewes,  A. F. Morrison,  K. Nanda,  T. S. Nguyen-Beck,  
 C. M. Oana,  R. Olivares-Amaya,  D. P. O'Neill,  J. A. Parkhill,  
 T. M. Perrine,  R. Peverati,  P. A. Pieniazek,  F. Plasser,  A. Prociuk,  
 D. R. Rehn,  E. Rosta,  N. J. Russ,  N. Sergueev,  S. M. Sharada,  
 S. Sharma,  D. W. Small,  A. Sodt,  T. Stauch,  T. Stein,  D. Stuck,  
 Y.-C. Su,  A. J. W. Thom,  T. Tsuchimochi,  L. Vogt,  O. Vydrov,  T. Wang,  
 M. A. Watson,  J. Wenzel,  A. White,  C. F. Williams,  V. Vanovschi,  
 K. Yao,  S. Yeganeh,  S. R. Yost,  Z.-Q. You,  I. Y. Zhang,  X. Zhang,  
 Y. Zhao,  B. R. Brooks,  G. K. L. Chan,  D. M. Chipman,  C. J. Cramer,  
 W. A. Goddard III,  M. S. Gordon,  W. J. Hehre,  A. Klamt,  
 H. F. Schaefer III,  M. W. Schmidt,  C. D. Sherrill,  D. G. Truhlar,  
 A. Warshel,  X. Xu,  A. Aspuru-Guzik,  R. Baer,  A. T. Bell,  N. A. Besley,  
 J.-D. Chai,  A. Dreuw,  B. D. Dunietz,  T. R. Furlani,  S. R. Gwaltney,  
 C.-P. Hsu,  Y. Jung,  J. Kong,  D. S. Lambrecht,  W. Liang,  C. Ochsenfeld,  
 V. A. Rassolov,  L. V. Slipchenko,  J. E. Subotnik,  T. Van Voorhis,  
 J. M. Herbert,  A. I. Krylov,  P. M. W. Gill,  M. Head-Gordon

 Contributors to earlier versions of Q-Chem not listed above: 
 R. D. Adamson,  J. Baker,  E. F. C. Byrd,  A. K. Chakraborty,  C.-L. Cheng,  
 H. Dachsel,  R. J. Doerksen,  G. Hawkins,  A. Heyden,  S. Hirata,  
 G. Kedziora,  F. J. Keil,  C. Kelley,  P. P. Korambath,  W. Kurlancheek,  
 A. M. Lee,  M. S. Lee,  D. Liotard,  I. Lotan,  P. E. Maslen,  N. Nair,  
 D. Neuhauser,  R. Olson,  B. Peters,  J. Ritchie,  N. E. Schultz,  
 N. Shenvi,  A. C. Simmonett,  K. S. Thanthiriwatte,  Q. Wu,  W. Zhang

 Please cite Q-Chem as follows:
 Y. Shao et al., Mol. Phys. 113, 184-215 (2015)
 DOI: 10.1080/00268976.2014.952696

 Q-Chem 4.4.2 for Intel X86 EM64T Linux

 Parts of Q-Chem use Armadillo 5.200.1 (Boston Tea Smuggler).
 http://arma.sourceforge.net/

 Q-Chem begins on Tue Dec 13 15:07:13 2016  


Host: 0

     Scratch files written to /scratch/cher/qchem5701//
FILE_GEOM_ORG=        593

Checking the input file for inconsistencies... 	...done.

--------------------------------------------------------------
User input:
--------------------------------------------------------------
$molecule
0 1
  O   -0.6924668   -1.3942675   -0.3856531
  C   -1.8989684   -0.9380416    0.0621979
  O   -2.8366275   -1.6434812    0.3636582
  C   -1.8648165    0.5239462    0.1013680
  O   -2.9374376    1.2583123    0.4866896
  C   -0.6587169    0.9347625   -0.3196477
  O   -0.1602672    2.1813052   -0.4950549
  C    0.1846820   -0.2721802   -0.6451527
  C    1.4654607   -0.4504356    0.1804291
  C    2.4517194    0.7238365    0.0503785
  O    3.7114494    0.3383947    0.6098530
  H   -3.6425406    0.6146638    0.6918482
  H   -0.8564858    2.8245021   -0.2768421
  O    2.0946585   -1.6286776   -0.2780648
  H    1.1626462   -0.5517341    1.2392406
  H    2.0665448    1.6386702    0.5131191
  H    2.6519844    0.9284304   -1.0057833
  H    3.6254012    0.3583827    1.5764751
  H    3.0294930   -1.5297380   -0.0185617
  H    0.4523247   -0.3071913   -1.7083590
$end

$rem
   BASIS  =  6-311++G**
   JOB_TYPE  =  optimization
   METHOD  =  B3LYP
$end

--------------------------------------------------------------
 ----------------------------------------------------------------
             Standard Nuclear Orientation (Angstroms)
    I     Atom           X                Y                Z
 ----------------------------------------------------------------
    1      O      -0.6924667846    -1.3942675066    -0.3856530925
    2      C      -1.8989683909    -0.9380416186     0.0621979028
    3      O      -2.8366274839    -1.6434812282     0.3636582022
    4      C      -1.8648165072     0.5239461818     0.1013679988
    5      O      -2.9374376163     1.2583122711     0.4866895938
    6      C      -0.6587169105     0.9347624940    -0.3196476990
    7      O      -0.1602672238     2.1813051990    -0.4950549012
    8      C       0.1846820037    -0.2721801976    -0.6451526933
    9      C       1.4654607034    -0.4504355811     0.1804291107
   10      C       2.4517193908     0.7238365294     0.0503785102
   11      O       3.7114493935     0.3383947449     0.6098530147
   12      H      -3.6425406098     0.6146637638     0.6918481937
   13      H      -0.8564858316     2.8245020919    -0.2768421049
   14      O       2.0946585177    -1.6286775754    -0.2780647842
   15      H       1.1626462016    -0.5517340815     1.2392406102
   16      H       2.0665447794     1.6386702265     0.5131191065
   17      H       2.6519843914     0.9284304287    -1.0057832899
   18      H       3.6254011906     0.3583827467     1.5764751144
   19      H       3.0294930159    -1.5297379644    -0.0185616819
   20      H       0.4523247070    -0.3071912976    -1.7083589925
 ----------------------------------------------------------------
 Molecular Point Group                 C1    NOp =  1
 Largest Abelian Subgroup              C1    NOp =  1
 Nuclear Repulsion Energy =   751.3762686699 hartrees
 There are       46 alpha and       46 beta electrons
 Requested basis set is 6-311++G(d,p)
 There are 112 shells and 320 basis functions

 Total QAlloc Memory Limit   2000 MB
 Mega-Array Size        61 MB
 MEM_STATIC part        62 MB
 A cutoff of  1.0D-11 yielded   5382 shell pairs
 There are     44335 function pairs (     47545 Cartesian)

 -------------------------------------------------------
 OpenMP Integral Computing Module                       
 Release: version 1.0, May 2013, Q-Chem Inc. Pittsburgh 
 -------------------------------------------------------
 Integral Job Info:
 Integral job number is                      11
 Integral operator is                         1
 short-range coefficients                     0
 long-range coefficients              100000000
 Omega coefficients                           0
 if combine SR and LR in K                    0
 Integral screening is                        0
 Integral computing path is                   2
 max size of driver memory is            800000
 size of driver memory is                593474
 size of scratch memory is              2260544
 max col of scratch BK array               1296
 max len of scratch array in speh3          155
 max len of scratch index in speh4           18
 max int batch size is                      520
 min int batch size is                       52
 fixed nKL is                                52
 max L of basis functions is                  2
 order of int derivative is                   0
 number of shells is                        112
 number of basis is                         332
 number of cartesian basis is               332
 number of contracted shell pairs          5382
 number of primitive shell pairs          13105
 maxK2 (contraction) of shell pair           36
 max number of K2 of shell pair               1
 max number of CS2 of shell pair            908
 max number of PS2 of shell pair           2196
 mem total for path MDJ                   91304
 -------------------------------------------------------
 Smallest overlap matrix eigenvalue = 2.34E-06

 Q-Chem warning in module /home/taweetham/qchem/stvman/mkSTV.C, line 257:

 Overlap eigenvalue is smaller than square root of threshold


 Scale SEOQF with 1.000000e-01/1.000000e-01/1.000000e-01

 Standard Electronic Orientation quadrupole field applied
 Nucleus-field energy     =     0.0000000230 hartrees
 Guess from superposition of atomic densities
 Warning:  Energy on first SCF cycle will be non-variational
 A restricted hybrid HF-DFT SCF calculation will be
 performed using Pulay DIIS extrapolation
 Exchange:     0.2000 Hartree-Fock + 0.0800 Slater + 0.7200 B88
 Correlation:  0.1900 VWN1RPA + 0.8100 LYP
 Using SG-1 standard quadrature grid
 SCF converges when DIIS error is below 1.0E-08
 ---------------------------------------
  Cycle       Energy         DIIS Error
 ---------------------------------------
    1    -687.4744292381      3.66E-02
    2    -684.7581434215      4.93E-03
    3    -684.3045236174      8.59E-03
    4    -684.9550778886      1.72E-03
    5    -684.9830373005      5.99E-04
    6    -684.9859820326      1.98E-04
    7    -684.9863824901      4.49E-05
    8    -684.9863993362      1.92E-05
    9    -684.9864026710      3.54E-06
   10    -684.9864030909      1.60E-06
   11    -684.9864030723      6.15E-07
   12    -684.9864030828      1.63E-07
   13    -684.9864030720      4.33E-08
   14    -684.9864030690      1.93E-08
   15    -684.9864030720      4.40E-09 Convergence criterion met
 ---------------------------------------
 SCF time:  CPU 483.32 s  wall 483.93 s
 SCF   energy in the final basis set = -684.9864030720
 Total energy in the final basis set = -684.9864030720

 --------------------------------------------------------------

                    Orbital Energies (a.u.)
 --------------------------------------------------------------

 Alpha MOs
 -- Occupied --
-19.207 -19.189 -19.185 -19.161 -19.136 -19.127 -10.319 -10.277
-10.273 -10.259 -10.254 -10.245  -1.132  -1.113  -1.094  -1.069
 -1.047  -1.034  -0.834  -0.796  -0.727  -0.664  -0.636  -0.632
 -0.581  -0.558  -0.550  -0.527  -0.520  -0.493  -0.478  -0.457
 -0.452  -0.441  -0.438  -0.424  -0.424  -0.398  -0.382  -0.371
 -0.367  -0.336  -0.313  -0.302  -0.293  -0.256
 -- Virtual --
 -0.050  -0.034  -0.026  -0.001   0.006   0.017   0.021   0.032
  0.038   0.055   0.058   0.063   0.068   0.072   0.075   0.086
  0.091   0.098   0.101   0.104   0.108   0.110   0.113   0.123
  0.129   0.131   0.132   0.141   0.143   0.147   0.159   0.162
  0.167   0.175   0.177   0.181   0.188   0.195   0.202   0.205
  0.218   0.225   0.232   0.238   0.242   0.248   0.253   0.258
  0.265   0.272   0.273   0.280   0.291   0.296   0.301   0.305
  0.309   0.315   0.321   0.325   0.332   0.337   0.340   0.348
  0.355   0.358   0.367   0.370   0.378   0.381   0.399   0.406
  0.419   0.427   0.445   0.458   0.480   0.495   0.506   0.517
  0.520   0.538   0.549   0.564   0.572   0.583   0.595   0.606
  0.616   0.636   0.649   0.676   0.691   0.699   0.708   0.720
  0.728   0.740   0.748   0.772   0.778   0.824   0.855   0.875
  0.908   0.911   0.943   0.972   0.974   1.008   1.028   1.039
  1.064   1.075   1.092   1.097   1.110   1.128   1.135   1.151
  1.155   1.163   1.185   1.188   1.198   1.210   1.219   1.221
  1.234   1.248   1.273   1.294   1.327   1.344   1.378   1.383
  1.396   1.417   1.440   1.454   1.461   1.495   1.514   1.525
  1.541   1.549   1.570   1.589   1.596   1.619   1.634   1.666
  1.668   1.677   1.712   1.732   1.746   1.781   1.786   1.798
  1.825   1.831   1.865   1.877   1.899   1.917   1.928   1.956
  1.982   2.027   2.038   2.039   2.053   2.072   2.081   2.094
  2.126   2.162   2.184   2.207   2.219   2.281   2.308   2.455
  2.475   2.525   2.540   2.567   2.574   2.600   2.605   2.628
  2.647   2.693   2.706   2.788   2.805   2.821   2.843   2.849
  2.890   2.933   2.941   2.962   2.985   3.016   3.040   3.044
  3.054   3.068   3.073   3.101   3.129   3.139   3.143   3.148
  3.164   3.198   3.221   3.241   3.286   3.331   3.357   3.372
  3.437   3.459   3.473   3.566   3.655   3.749   3.755   3.825
  3.840   3.858   3.865   3.891   3.992   4.008   4.066   4.083
  4.151   4.155   4.265   4.343   4.962   5.000   5.038   5.061
  5.079   5.098   5.153   5.335   5.353   5.415   5.431   5.446
  5.596   5.604   5.652   5.670   5.801   5.881  23.586  23.767
 23.773  23.823  23.868  24.155  49.864  49.883  49.894  49.939
 49.948  50.046
 --------------------------------------------------------------

          Ground-State Mulliken Net Atomic Charges

     Atom                 Charge (a.u.)
  ----------------------------------------
      1 O                    -0.101656
      2 C                     0.108304
      3 O                    -0.325359
      4 C                     0.257081
      5 O                    -0.301672
      6 C                    -0.379462
      7 O                    -0.233144
      8 C                     0.073121
      9 C                    -0.121256
     10 C                    -0.499606
     11 O                    -0.276839
     12 H                     0.296155
     13 H                     0.303218
     14 O                    -0.200971
     15 H                     0.182068
     16 H                     0.187007
     17 H                     0.236228
     18 H                     0.259473
     19 H                     0.268962
     20 H                     0.268349
  ----------------------------------------
  Sum of atomic charges =    -0.000000

 -----------------------------------------------------------------
                    Cartesian Multipole Moments
 -----------------------------------------------------------------
    Charge (ESU x 10^10)
                -0.0000
    Dipole Moment (Debye)
         X       1.1680      Y       4.8201      Z       1.2816
       Tot       5.1225
    Quadrupole Moments (Debye-Ang)
        XX     -74.4580     XY      -6.6156     YY     -76.9356
        XZ       5.5096     YZ      -0.0957     ZZ     -65.0629
    Octopole Moments (Debye-Ang^2)
       XXX     -17.4819    XXY      11.2617    XYY       9.7231
       YYY      37.9332    XXZ      17.5599    XYZ      -2.1282
       YYZ       2.0030    XZZ      13.7798    YZZ       0.1967
       ZZZ       6.9683
    Hexadecapole Moments (Debye-Ang^3)
      XXXX   -1997.5166   XXXY    -105.9890   XXYY    -486.8435
      XYYY     -49.7692   YYYY    -640.4776   XXXZ      30.6554
      XXYZ       6.3176   XYYZ      17.9843   YYYZ      -1.9961
      XXZZ    -295.9385   XYZZ       5.8715   YYZZ    -145.1747
      XZZZ      25.7818   YZZZ       3.4008   ZZZZ    -143.6805
 -----------------------------------------------------------------
 Calculating analytic gradient of the SCF energy
 Gradient of SCF Energy
            1           2           3           4           5           6
    1   0.0033236   0.0044298  -0.0077831  -0.0021363   0.0016951   0.0007166
    2  -0.0014847   0.0054103  -0.0053574  -0.0014021   0.0065793   0.0009532
    3  -0.0012786  -0.0011782   0.0025404   0.0008768  -0.0001278  -0.0007674
            7           8           9          10          11          12
    1   0.0076875  -0.0009727   0.0022475   0.0018795   0.0017097  -0.0027831
    2  -0.0011676  -0.0008691  -0.0030483  -0.0017356  -0.0008558  -0.0054832
    3  -0.0023169   0.0010626  -0.0008898   0.0030036  -0.0090098   0.0006218
           13          14          15          16          17          18
    1  -0.0051781  -0.0070789  -0.0010331  -0.0007999   0.0002153  -0.0026691
    2   0.0026142  -0.0006233   0.0010712   0.0019919   0.0002528  -0.0001662
    3   0.0016950  -0.0030800   0.0017100   0.0001779  -0.0012823   0.0063277
           19          20
    1   0.0056892   0.0008404
    2   0.0033831  -0.0000629
    3   0.0029960  -0.0010810
 Max gradient component =       9.010E-03
 RMS gradient           =       3.288E-03
 Gradient time:  CPU 159.48 s  wall 159.51 s
 Geometry Optimization Parameters
   NAtoms,    NIC,     NZ,  NCons,   NDum,   NFix, NCnnct, MaxDiis
       20     139       0       0       0       0       0       0


** GEOMETRY OPTIMIZATION IN DELOCALIZED INTERNAL COORDINATES **
   Searching for a Minimum

   Optimization Cycle:   1

                       Coordinates (Angstroms)
     ATOM                X               Y               Z
      1  O        -0.6924667846   -1.3942675066   -0.3856530925
      2  C        -1.8989683909   -0.9380416186    0.0621979028
      3  O        -2.8366274839   -1.6434812282    0.3636582022
      4  C        -1.8648165072    0.5239461818    0.1013679988
      5  O        -2.9374376163    1.2583122711    0.4866895938
      6  C        -0.6587169105    0.9347624940   -0.3196476990
      7  O        -0.1602672238    2.1813051990   -0.4950549012
      8  C         0.1846820037   -0.2721801976   -0.6451526933
      9  C         1.4654607034   -0.4504355811    0.1804291107
     10  C         2.4517193908    0.7238365294    0.0503785102
     11  O         3.7114493935    0.3383947449    0.6098530147
     12  H        -3.6425406098    0.6146637638    0.6918481937
     13  H        -0.8564858316    2.8245020919   -0.2768421049
     14  O         2.0946585177   -1.6286775754   -0.2780647842
     15  H         1.1626462016   -0.5517340815    1.2392406102
     16  H         2.0665447794    1.6386702265    0.5131191065
     17  H         2.6519843914    0.9284304287   -1.0057832899
     18  H         3.6254011906    0.3583827467    1.5764751144
     19  H         3.0294930159   -1.5297379644   -0.0185616819
     20  H         0.4523247070   -0.3071912976   -1.7083589925
   Point Group: c1    Number of degrees of freedom:    54


   Energy is   -684.986403072


 Attempting to Generate Delocalized Internal Coordinates

 54 Hessian modes will be used to form the next step
  Hessian Eigenvalues:
     0.004019    0.004655    0.010583    0.011511    0.014029    0.015997
     0.018344    0.018785    0.021488    0.021741    0.023770    0.043399
     0.046815    0.049766    0.050444    0.057878    0.058369    0.074429
     0.086579    0.113520    0.137087    0.159315    0.160000    0.160000
     0.160000    0.160000    0.168477    0.195999    0.209175    0.219971
     0.249866    0.249922    0.249980    0.249990    0.286073    0.290394
     0.304736    0.330368    0.340234    0.342213    0.343230    0.348830
     0.376434    0.408092    0.436541    0.491799    0.520715    0.523252
     0.528400    0.532443    0.537989    0.541966    0.549959    0.992515

 Minimum Search - Taking Simple RFO Step
 Searching for Lamda that Minimizes Along All modes
 Value Taken    Lamda =  -0.00136033
 Step Taken.  Stepsize is  0.190721

                             Maximum     Tolerance    Cnvgd?
         Gradient           0.007165      0.000300      NO
         Displacement       0.064879      0.001200      NO
         Energy change     *********      0.000001      NO


 New Cartesian Coordinates Obtained by Inverse Iteration

 Displacement from previous Coordinates is:  0.328785
 ----------------------------------------------------------------
             Standard Nuclear Orientation (Angstroms)
    I     Atom           X                Y                Z
 ----------------------------------------------------------------
    1      O      -0.6956695687    -1.3972876685    -0.3863450939
    2      C      -1.8959825231    -0.9392776138     0.0658560691
    3      O      -2.8298523340    -1.6409867249     0.3669222904
    4      C      -1.8565342507     0.5209745284     0.1078013891
    5      O      -2.9200529255     1.2653946185     0.4935364156
    6      C      -0.6532209458     0.9268399827    -0.3136949072
    7      O      -0.1586391805     2.1721188963    -0.4913663380
    8      C       0.1848894254    -0.2787109280    -0.6491817443
    9      C       1.4710361667    -0.4646222586     0.1660301896
   10      C       2.4452133122     0.7215476404     0.0504060763
   11      O       3.6942058711     0.3797032374     0.6648925343
   12      H      -3.6412921377     0.6517622916     0.7067634868
   13      H      -0.8400054695     2.8236964324    -0.2770008224
   14      O       2.0926320089    -1.6440268521    -0.3102354794
   15      H       1.1754684016    -0.5873700790     1.2215895402
   16      H       2.0298605134     1.6314940208     0.4886914202
   17      H       2.6744925507     0.9153016739    -0.9997900809
   18      H       3.6024758469     0.4463751884     1.6223688817
   19      H       3.0293448544    -1.5832769836    -0.0714571602
   20      H       0.4396673205    -0.3101897756    -1.7136485482
 ----------------------------------------------------------------
 Molecular Point Group                 C1    NOp =  1
 Largest Abelian Subgroup              C1    NOp =  1
 Nuclear Repulsion Energy =   751.6636770644 hartrees
 There are       46 alpha and       46 beta electrons
 Applying Cartesian multipole field
    Component          Value
    ---------          -----
     (2,0,0)        1.00000E-11
     (0,2,0)        2.00000E-11
     (0,0,2)       -3.00000E-11
 Nucleus-field energy     =     0.0000000229 hartrees
 Requested basis set is 6-311++G(d,p)
 There are 112 shells and 320 basis functions
 A cutoff of  1.0D-11 yielded   5383 shell pairs
 There are     44327 function pairs (     47532 Cartesian)
 Smallest overlap matrix eigenvalue = 2.27E-06

 Q-Chem warning in module /home/taweetham/qchem/stvman/mkSTV.C, line 257:

 Overlap eigenvalue is smaller than square root of threshold

 Guess MOs from SCF MO coefficient file
 Reading MOs from coefficient file
 Reading MOs from coefficient file
 A restricted hybrid HF-DFT SCF calculation will be
 performed using Pulay DIIS extrapolation
 Exchange:     0.2000 Hartree-Fock + 0.0800 Slater + 0.7200 B88
 Correlation:  0.1900 VWN1RPA + 0.8100 LYP
 Using SG-1 standard quadrature grid
 SCF converges when DIIS error is below 1.0E-08
 Geometry optimization detected.  Setting ReadMinima to 0
 Setting SaveMinima to 0
 ---------------------------------------
  Cycle       Energy         DIIS Error
 ---------------------------------------
    1    -685.0095330331      5.94E-04
    2    -684.9869476577      9.57E-05
    3    -684.9869004681      1.26E-04
    4    -684.9870444983      3.02E-05
    5    -684.9870505903      1.40E-05
    6    -684.9870523475      4.65E-06
    7    -684.9870522116      1.21E-06
    8    -684.9870522793      3.59E-07
    9    -684.9870523479      1.17E-07
   10    -684.9870523341      3.65E-08
   11    -684.9870523286      1.37E-08
   12    -684.9870523305      5.11E-09 Convergence criterion met
 ---------------------------------------
 SCF time:  CPU 385.51 s  wall 385.66 s
 SCF   energy in the final basis set = -684.9870523305
 Total energy in the final basis set = -684.9870523305

 --------------------------------------------------------------

                    Orbital Energies (a.u.)
 --------------------------------------------------------------

 Alpha MOs
 -- Occupied --
-19.205 -19.188 -19.184 -19.157 -19.136 -19.126 -10.317 -10.276
-10.272 -10.258 -10.253 -10.244  -1.133  -1.113  -1.095  -1.065
 -1.048  -1.034  -0.835  -0.797  -0.728  -0.666  -0.637  -0.633
 -0.583  -0.559  -0.551  -0.526  -0.518  -0.492  -0.478  -0.455
 -0.452  -0.441  -0.438  -0.424  -0.423  -0.398  -0.381  -0.368
 -0.367  -0.334  -0.312  -0.301  -0.293  -0.256
 -- Virtual --
 -0.048  -0.034  -0.025  -0.001   0.006   0.018   0.021   0.031
  0.038   0.054   0.059   0.062   0.070   0.073   0.076   0.086
  0.091   0.099   0.102   0.105   0.108   0.110   0.113   0.123
  0.128   0.131   0.132   0.141   0.144   0.148   0.158   0.162
  0.169   0.175   0.178   0.181   0.188   0.197   0.203   0.206
  0.218   0.225   0.234   0.239   0.241   0.249   0.253   0.258
  0.266   0.273   0.273   0.281   0.292   0.297   0.303   0.305
  0.309   0.316   0.321   0.326   0.332   0.337   0.341   0.348
  0.355   0.358   0.367   0.371   0.377   0.382   0.398   0.407
  0.420   0.426   0.447   0.460   0.482   0.496   0.516   0.518
  0.523   0.538   0.551   0.565   0.572   0.583   0.595   0.608
  0.618   0.637   0.652   0.678   0.691   0.701   0.709   0.720
  0.728   0.741   0.748   0.773   0.781   0.824   0.854   0.876
  0.909   0.913   0.944   0.972   0.974   1.009   1.031   1.040
  1.065   1.081   1.093   1.098   1.108   1.128   1.133   1.150
  1.154   1.166   1.186   1.188   1.198   1.211   1.219   1.226
  1.237   1.250   1.274   1.296   1.330   1.356   1.382   1.389
  1.398   1.425   1.448   1.458   1.462   1.498   1.520   1.529
  1.544   1.550   1.569   1.586   1.596   1.608   1.637   1.661
  1.666   1.677   1.716   1.734   1.747   1.776   1.787   1.802
  1.822   1.836   1.868   1.883   1.899   1.918   1.934   1.956
  1.983   2.029   2.041   2.044   2.058   2.078   2.084   2.098
  2.132   2.166   2.189   2.212   2.224   2.289   2.313   2.459
  2.478   2.529   2.539   2.563   2.576   2.595   2.606   2.628
  2.645   2.692   2.697   2.780   2.806   2.821   2.842   2.849
  2.892   2.933   2.944   2.958   2.987   3.018   3.043   3.047
  3.059   3.069   3.077   3.105   3.134   3.140   3.148   3.152
  3.170   3.201   3.223   3.238   3.289   3.330   3.352   3.379
  3.441   3.462   3.478   3.575   3.664   3.756   3.763   3.834
  3.850   3.863   3.874   3.905   3.985   4.008   4.067   4.083
  4.151   4.156   4.265   4.346   4.962   5.001   5.038   5.061
  5.080   5.088   5.155   5.337   5.348   5.415   5.425   5.441
  5.610   5.618   5.665   5.682   5.814   5.887  23.587  23.768
 23.776  23.826  23.880  24.170  49.868  49.889  49.895  49.942
 49.950  50.053
 --------------------------------------------------------------

          Ground-State Mulliken Net Atomic Charges

     Atom                 Charge (a.u.)
  ----------------------------------------
      1 O                    -0.103331
      2 C                     0.109403
      3 O                    -0.325762
      4 C                     0.262608
      5 O                    -0.307609
      6 C                    -0.378438
      7 O                    -0.234211
      8 C                     0.075084
      9 C                    -0.120362
     10 C                    -0.498179
     11 O                    -0.279399
     12 H                     0.297545
     13 H                     0.303331
     14 O                    -0.206796
     15 H                     0.186030
     16 H                     0.186378
     17 H                     0.236409
     18 H                     0.258549
     19 H                     0.270210
     20 H                     0.268540
  ----------------------------------------
  Sum of atomic charges =    -0.000000

 -----------------------------------------------------------------
                    Cartesian Multipole Moments
 -----------------------------------------------------------------
    Charge (ESU x 10^10)
                -0.0000
    Dipole Moment (Debye)
         X       1.0851      Y       4.8170      Z       1.2276
       Tot       5.0880
    Quadrupole Moments (Debye-Ang)
        XX     -74.3358     XY      -6.9124     YY     -76.6335
        XZ       5.0095     YZ       0.0759     ZZ     -64.9644
    Octopole Moments (Debye-Ang^2)
       XXX     -20.2511    XXY      11.3643    XYY      10.4172
       YYY      37.8784    XXZ      15.8031    XYZ      -1.5904
       YYZ       2.0580    XZZ      13.4784    YZZ       0.8237
       ZZZ       7.0778
    Hexadecapole Moments (Debye-Ang^3)
      XXXX   -1981.9044   XXXY    -113.3310   XXYY    -481.6776
      XYYY     -52.1639   YYYY    -641.8239   XXXZ      19.5014
      XXYZ       9.2845   XYYZ      17.9166   YYYZ      -5.2613
      XXZZ    -293.8549   XYZZ       6.9307   YYZZ    -145.9222
      XZZZ      26.6588   YZZZ       1.4999   ZZZZ    -145.5425
 -----------------------------------------------------------------
 Calculating analytic gradient of the SCF energy
 Gradient of SCF Energy
            1           2           3           4           5           6
    1   0.0003338   0.0017003  -0.0012774   0.0012139  -0.0004624  -0.0003806
    2  -0.0002994   0.0018014  -0.0004407  -0.0002311   0.0007263  -0.0013825
    3  -0.0002062  -0.0003888   0.0004450  -0.0004312   0.0002603   0.0000327
            7           8           9          10          11          12
    1   0.0011248  -0.0008225  -0.0006120   0.0002023   0.0006455  -0.0010101
    2   0.0002550  -0.0000137  -0.0019009   0.0006824   0.0009000  -0.0009038
    3  -0.0001946   0.0003346  -0.0004651  -0.0014432   0.0002646   0.0002620
           13          14          15          16          17          18
    1  -0.0003621  -0.0019825  -0.0005481   0.0005288  -0.0003757   0.0000085
    2   0.0004785  -0.0006482   0.0003337   0.0004214   0.0001983  -0.0001737
    3   0.0001754   0.0000438   0.0004190   0.0001569  -0.0001746   0.0012052
           19          20
    1   0.0019303   0.0001450
    2   0.0002251  -0.0000281
    3  -0.0002998   0.0000039
 Max gradient component =       1.982E-03
 RMS gradient           =       7.819E-04
 Gradient time:  CPU 158.14 s  wall 158.15 s
 Geometry Optimization Parameters
   NAtoms,    NIC,     NZ,  NCons,   NDum,   NFix, NCnnct, MaxDiis
       20     139       0       0       0       0       0       0

 Cartesian Hessian Update
 Hessian Updated using BFGS Update


** GEOMETRY OPTIMIZATION IN DELOCALIZED INTERNAL COORDINATES **
   Searching for a Minimum

   Optimization Cycle:   2

                       Coordinates (Angstroms)
     ATOM                X               Y               Z
      1  O        -0.6956695687   -1.3972876685   -0.3863450939
      2  C        -1.8959825231   -0.9392776138    0.0658560691
      3  O        -2.8298523340   -1.6409867249    0.3669222904
      4  C        -1.8565342507    0.5209745284    0.1078013891
      5  O        -2.9200529255    1.2653946185    0.4935364156
      6  C        -0.6532209458    0.9268399827   -0.3136949072
      7  O        -0.1586391805    2.1721188963   -0.4913663380
      8  C         0.1848894254   -0.2787109280   -0.6491817443
      9  C         1.4710361667   -0.4646222586    0.1660301896
     10  C         2.4452133122    0.7215476404    0.0504060763
     11  O         3.6942058711    0.3797032374    0.6648925343
     12  H        -3.6412921377    0.6517622916    0.7067634868
     13  H        -0.8400054695    2.8236964324   -0.2770008224
     14  O         2.0926320089   -1.6440268521   -0.3102354794
     15  H         1.1754684016   -0.5873700790    1.2215895402
     16  H         2.0298605134    1.6314940208    0.4886914202
     17  H         2.6744925507    0.9153016739   -0.9997900809
     18  H         3.6024758469    0.4463751884    1.6223688817
     19  H         3.0293448544   -1.5832769836   -0.0714571602
     20  H         0.4396673205   -0.3101897756   -1.7136485482
   Point Group: c1    Number of degrees of freedom:    54


   Energy is   -684.987052330

 Hessian Updated using BFGS Update

 52 Hessian modes will be used to form the next step
  Hessian Eigenvalues:
     0.004540    0.004799    0.010591    0.011170    0.014141    0.015993
     0.018262    0.018754    0.021483    0.021730    0.023769    0.043608
     0.046704    0.049067    0.051704    0.058324    0.058471    0.074715
     0.086241    0.113415    0.136209    0.152475    0.159909    0.164196
     0.170851    0.198695    0.208647    0.222766    0.245543    0.249882
     0.249982    0.251458    0.289464    0.290892    0.304957    0.328892
     0.340094    0.341506    0.343088    0.351079    0.377233    0.411119
     0.438923    0.474841    0.493059    0.521665    0.527792    0.530674
     0.538711    0.541469    0.553326    0.974122

 Minimum Search - Taking Simple RFO Step
 Searching for Lamda that Minimizes Along All modes
 Value Taken    Lamda =  -0.00023926
 Step Taken.  Stepsize is  0.116281

                             Maximum     Tolerance    Cnvgd?
         Gradient           0.001868      0.000300      NO
         Displacement       0.052395      0.001200      NO
         Energy change     -0.000649      0.000001      NO


 New Cartesian Coordinates Obtained by Inverse Iteration

 Displacement from previous Coordinates is:  0.212702
 ----------------------------------------------------------------
             Standard Nuclear Orientation (Angstroms)
    I     Atom           X                Y                Z
 ----------------------------------------------------------------
    1      O      -0.6911076757    -1.3927644806    -0.3815998091
    2      C      -1.8954544987    -0.9428380320     0.0657686610
    3      O      -2.8236663004    -1.6505360994     0.3634883858
    4      C      -1.8627003127     0.5186292262     0.1040638245
    5      O      -2.9266662573     1.2650448629     0.4794412825
    6      C      -0.6606391091     0.9302092391    -0.3135444316
    7      O      -0.1795290371     2.1782220650    -0.4985300318
    8      C       0.1862057644    -0.2707927367    -0.6442097267
    9      C       1.4717214746    -0.4554755962     0.1732837509
   10      C       2.4479263711     0.7243703053     0.0612027711
   11      O       3.7094098621     0.3573986867     0.6319914928
   12      H      -3.6501047016     0.6586040655     0.6945133269
   13      H      -0.8664388029     2.8245377049    -0.2938960986
   14      O       2.0927866352    -1.6350900009    -0.3036441342
   15      H       1.1792185981    -0.5860796339     1.2273439206
   16      H       2.0466880394     1.6260944791     0.5265207151
   17      H       2.6560867436     0.9360373648    -0.9893513593
   18      H       3.6520380956     0.4181815282     1.5901244855
   19      H       3.0213283424    -1.5913924822    -0.0425982145
   20      H       0.4409337051    -0.3029008391    -1.7082306922
 ----------------------------------------------------------------
 Molecular Point Group                 C1    NOp =  1
 Largest Abelian Subgroup              C1    NOp =  1
 Nuclear Repulsion Energy =   751.7233207612 hartrees
 There are       46 alpha and       46 beta electrons
 Applying Cartesian multipole field
    Component          Value
    ---------          -----
     (2,0,0)        1.00000E-11
     (0,2,0)        2.00000E-11
     (0,0,2)       -3.00000E-11
 Nucleus-field energy     =     0.0000000230 hartrees
 Requested basis set is 6-311++G(d,p)
 There are 112 shells and 320 basis functions
 A cutoff of  1.0D-11 yielded   5383 shell pairs
 There are     44344 function pairs (     47554 Cartesian)
 Smallest overlap matrix eigenvalue = 2.27E-06

 Q-Chem warning in module /home/taweetham/qchem/stvman/mkSTV.C, line 257:

 Overlap eigenvalue is smaller than square root of threshold

 Guess MOs from SCF MO coefficient file
 Reading MOs from coefficient file
 Reading MOs from coefficient file
 A restricted hybrid HF-DFT SCF calculation will be
 performed using Pulay DIIS extrapolation
 Exchange:     0.2000 Hartree-Fock + 0.0800 Slater + 0.7200 B88
 Correlation:  0.1900 VWN1RPA + 0.8100 LYP
 Using SG-1 standard quadrature grid
 SCF converges when DIIS error is below 1.0E-08
 Geometry optimization detected.  Setting ReadMinima to 0
 Setting SaveMinima to 0
 ---------------------------------------
  Cycle       Energy         DIIS Error
 ---------------------------------------
    1    -684.9892913015      4.05E-04
    2    -684.9870832228      5.92E-05
    3    -684.9870615433      7.48E-05
    4    -684.9871149089      2.74E-05
    5    -684.9871218498      9.05E-06
    6    -684.9871228721      2.19E-06
    7    -684.9871231200      1.11E-06
    8    -684.9871230005      2.31E-07
    9    -684.9871229756      7.31E-08
   10    -684.9871229792      2.34E-08
   11    -684.9871229792      7.22E-09 Convergence criterion met
 ---------------------------------------
 SCF time:  CPU 358.84 s  wall 358.98 s
 SCF   energy in the final basis set = -684.9871229792
 Total energy in the final basis set = -684.9871229792

 --------------------------------------------------------------

                    Orbital Energies (a.u.)
 --------------------------------------------------------------

 Alpha MOs
 -- Occupied --
-19.204 -19.188 -19.183 -19.157 -19.135 -19.125 -10.316 -10.275
-10.272 -10.257 -10.253 -10.244  -1.133  -1.113  -1.095  -1.066
 -1.048  -1.034  -0.835  -0.797  -0.728  -0.666  -0.638  -0.633
 -0.583  -0.559  -0.552  -0.527  -0.518  -0.492  -0.478  -0.456
 -0.451  -0.440  -0.438  -0.424  -0.423  -0.398  -0.381  -0.369
 -0.366  -0.335  -0.312  -0.301  -0.292  -0.255
 -- Virtual --
 -0.047  -0.033  -0.025  -0.001   0.007   0.018   0.021   0.032
  0.038   0.055   0.059   0.063   0.070   0.073   0.076   0.087
  0.091   0.098   0.102   0.105   0.108   0.110   0.113   0.123
  0.129   0.131   0.132   0.141   0.144   0.148   0.159   0.163
  0.169   0.176   0.178   0.181   0.189   0.197   0.203   0.206
  0.219   0.226   0.234   0.239   0.242   0.249   0.254   0.259
  0.266   0.273   0.274   0.281   0.292   0.297   0.303   0.305
  0.309   0.316   0.321   0.326   0.334   0.338   0.341   0.348
  0.355   0.359   0.368   0.371   0.377   0.383   0.399   0.407
  0.420   0.426   0.449   0.459   0.484   0.497   0.516   0.519
  0.524   0.539   0.552   0.566   0.574   0.583   0.596   0.611
  0.617   0.638   0.653   0.679   0.691   0.701   0.711   0.720
  0.728   0.742   0.749   0.773   0.781   0.824   0.854   0.875
  0.910   0.914   0.946   0.972   0.974   1.010   1.030   1.040
  1.067   1.079   1.094   1.099   1.108   1.128   1.132   1.151
  1.154   1.167   1.187   1.189   1.198   1.211   1.219   1.225
  1.237   1.251   1.276   1.295   1.332   1.355   1.383   1.388
  1.400   1.420   1.449   1.457   1.467   1.496   1.518   1.531
  1.544   1.550   1.569   1.587   1.598   1.609   1.636   1.665
  1.667   1.679   1.717   1.731   1.749   1.777   1.788   1.803
  1.825   1.835   1.868   1.885   1.902   1.917   1.935   1.957
  1.983   2.030   2.043   2.046   2.059   2.080   2.087   2.098
  2.131   2.169   2.188   2.214   2.227   2.289   2.316   2.459
  2.479   2.530   2.544   2.566   2.577   2.594   2.608   2.629
  2.643   2.692   2.697   2.780   2.805   2.822   2.842   2.851
  2.893   2.934   2.944   2.960   2.989   3.018   3.044   3.047
  3.061   3.069   3.077   3.105   3.135   3.142   3.150   3.153
  3.169   3.203   3.224   3.244   3.289   3.333   3.354   3.381
  3.442   3.462   3.479   3.577   3.667   3.759   3.765   3.837
  3.852   3.864   3.878   3.910   3.987   4.008   4.068   4.084
  4.153   4.159   4.268   4.346   4.963   5.001   5.039   5.061
  5.080   5.093   5.157   5.338   5.350   5.415   5.426   5.442
  5.614   5.624   5.671   5.686   5.819   5.889  23.589  23.770
 23.777  23.829  23.883  24.173  49.870  49.890  49.896  49.943
 49.951  50.055
 --------------------------------------------------------------

          Ground-State Mulliken Net Atomic Charges

     Atom                 Charge (a.u.)
  ----------------------------------------
      1 O                    -0.104038
      2 C                     0.106567
      3 O                    -0.325718
      4 C                     0.267409
      5 O                    -0.308911
      6 C                    -0.392866
      7 O                    -0.233527
      8 C                     0.076423
      9 C                    -0.100434
     10 C                    -0.501245
     11 O                    -0.282780
     12 H                     0.297803
     13 H                     0.303250
     14 O                    -0.208190
     15 H                     0.187036
     16 H                     0.185530
     17 H                     0.235412
     18 H                     0.259324
     19 H                     0.270241
     20 H                     0.268715
  ----------------------------------------
  Sum of atomic charges =    -0.000000

 -----------------------------------------------------------------
                    Cartesian Multipole Moments
 -----------------------------------------------------------------
    Charge (ESU x 10^10)
                -0.0000
    Dipole Moment (Debye)
         X       1.0914      Y       4.8195      Z       1.3160
       Tot       5.1137
    Quadrupole Moments (Debye-Ang)
        XX     -73.7830     XY      -6.9778     YY     -76.6263
        XZ       5.4832     YZ      -0.0292     ZZ     -64.9787
    Octopole Moments (Debye-Ang^2)
       XXX     -19.3973    XXY      12.0144    XYY      10.6162
       YYY      37.4585    XXZ      18.2417    XYZ      -1.8451
       YYZ       2.1301    XZZ      13.5577    YZZ       0.6972
       ZZZ       7.1775
    Hexadecapole Moments (Debye-Ang^3)
      XXXX   -1976.9864   XXXY    -110.6891   XXYY    -481.2398
      XYYY     -52.3630   YYYY    -642.1287   XXXZ      28.7171
      XXYZ       9.3062   XYYZ      18.2217   YYYZ      -4.1565
      XXZZ    -293.4853   XYZZ       6.9966   YYZZ    -145.3489
      XZZZ      25.3884   YZZZ       2.7946   ZZZZ    -144.0368
 -----------------------------------------------------------------
 Calculating analytic gradient of the SCF energy
 Gradient of SCF Energy
            1           2           3           4           5           6
    1  -0.0005838   0.0000231   0.0007898   0.0007655  -0.0005792  -0.0006577
    2   0.0003119  -0.0004422   0.0008021   0.0006002  -0.0011462  -0.0007396
    3   0.0000551   0.0000597  -0.0002278  -0.0003406   0.0001782   0.0003486
            7           8           9          10          11          12
    1  -0.0013790  -0.0001188  -0.0003664  -0.0006457   0.0002560   0.0004421
    2   0.0006268   0.0003269   0.0005291   0.0007440   0.0002693   0.0005368
    3   0.0001421  -0.0003685  -0.0006212   0.0008569   0.0008790  -0.0001326
           13          14          15          16          17          18
    1   0.0008951   0.0015301   0.0003045   0.0002583   0.0000048   0.0001272
    2  -0.0004749   0.0003322  -0.0002559  -0.0004822  -0.0003408  -0.0004952
    3  -0.0003199   0.0015915  -0.0002517  -0.0003642   0.0002625  -0.0013100
           19          20
    1  -0.0008467  -0.0002190
    2  -0.0006513  -0.0000509
    3  -0.0006006   0.0001635
 Max gradient component =       1.592E-03
 RMS gradient           =       6.165E-04
 Gradient time:  CPU 158.02 s  wall 158.03 s
 Geometry Optimization Parameters
   NAtoms,    NIC,     NZ,  NCons,   NDum,   NFix, NCnnct, MaxDiis
       20     139       0       0       0       0       0       0

 Cartesian Hessian Update
 Hessian Updated using BFGS Update


** GEOMETRY OPTIMIZATION IN DELOCALIZED INTERNAL COORDINATES **
   Searching for a Minimum

   Optimization Cycle:   3

                       Coordinates (Angstroms)
     ATOM                X               Y               Z
      1  O        -0.6911076757   -1.3927644806   -0.3815998091
      2  C        -1.8954544987   -0.9428380320    0.0657686610
      3  O        -2.8236663004   -1.6505360994    0.3634883858
      4  C        -1.8627003127    0.5186292262    0.1040638245
      5  O        -2.9266662573    1.2650448629    0.4794412825
      6  C        -0.6606391091    0.9302092391   -0.3135444316
      7  O        -0.1795290371    2.1782220650   -0.4985300318
      8  C         0.1862057644   -0.2707927367   -0.6442097267
      9  C         1.4717214746   -0.4554755962    0.1732837509
     10  C         2.4479263711    0.7243703053    0.0612027711
     11  O         3.7094098621    0.3573986867    0.6319914928
     12  H        -3.6501047016    0.6586040655    0.6945133269
     13  H        -0.8664388029    2.8245377049   -0.2938960986
     14  O         2.0927866352   -1.6350900009   -0.3036441342
     15  H         1.1792185981   -0.5860796339    1.2273439206
     16  H         2.0466880394    1.6260944791    0.5265207151
     17  H         2.6560867436    0.9360373648   -0.9893513593
     18  H         3.6520380956    0.4181815282    1.5901244855
     19  H         3.0213283424   -1.5913924822   -0.0425982145
     20  H         0.4409337051   -0.3029008391   -1.7082306922
   Point Group: c1    Number of degrees of freedom:    54


   Energy is   -684.987122979

 Hessian Updated using BFGS Update

 53 Hessian modes will be used to form the next step
  Hessian Eigenvalues:
     0.004512    0.005870    0.009769    0.010682    0.014182    0.016006
     0.018440    0.018879    0.021480    0.021738    0.023796    0.043265
     0.047077    0.050278    0.055139    0.058344    0.062925    0.075216
     0.086747    0.113655    0.136970    0.157209    0.159968    0.163204
     0.165587    0.171915    0.199350    0.208022    0.223300    0.227009
     0.249976    0.250075    0.252060    0.285902    0.297523    0.308461
     0.330301    0.340254    0.342966    0.344542    0.348494    0.375043
     0.408694    0.437589    0.492286    0.508115    0.522362    0.528731
     0.533316    0.537495    0.541902    0.553397    0.982618

 Minimum Search - Taking Simple RFO Step
 Searching for Lamda that Minimizes Along All modes
 Value Taken    Lamda =  -0.00009187
 Step Taken.  Stepsize is  0.071273

                             Maximum     Tolerance    Cnvgd?
         Gradient           0.001344      0.000300      NO
         Displacement       0.026390      0.001200      NO
         Energy change     -0.000071      0.000001      NO


 New Cartesian Coordinates Obtained by Inverse Iteration

 Displacement from previous Coordinates is:  0.116127
 ----------------------------------------------------------------
             Standard Nuclear Orientation (Angstroms)
    I     Atom           X                Y                Z
 ----------------------------------------------------------------
    1      O      -0.6939531677    -1.3968202851    -0.3789517051
    2      C      -1.8980524318    -0.9432914381     0.0675256765
    3      O      -2.8277062432    -1.6490602311     0.3667381989
    4      C      -1.8593879665     0.5190374170     0.1056871866
    5      O      -2.9178267648     1.2726672855     0.4818608540
    6      C      -0.6556057836     0.9265465195    -0.3130789237
    7      O      -0.1688920936     2.1724875722    -0.4959640508
    8      C       0.1860732059    -0.2773815664    -0.6452193766
    9      C       1.4729000907    -0.4623218187     0.1684685271
   10      C       2.4428412193     0.7222594113     0.0601248252
   11      O       3.6993777065     0.3655735855     0.6466645041
   12      H      -3.6442448567     0.6699030078     0.6984338868
   13      H      -0.8550114289     2.8199543388    -0.2891328273
   14      O       2.0978714173    -1.6338240656    -0.3219775291
   15      H       1.1825192663    -0.6003856249     1.2223614991
   16      H       2.0303524135     1.6233982422     0.5183025008
   17      H       2.6603626051     0.9318374850    -0.9893136315
   18      H       3.6327604043     0.4447266303     1.6036321484
   19      H       3.0246708618    -1.5856705212    -0.0541174583
   20      H       0.4389884824    -0.3101763172    -1.7099061863
 ----------------------------------------------------------------
 Molecular Point Group                 C1    NOp =  1
 Largest Abelian Subgroup              C1    NOp =  1
 Nuclear Repulsion Energy =   751.8553980950 hartrees
 There are       46 alpha and       46 beta electrons
 Applying Cartesian multipole field
    Component          Value
    ---------          -----
     (2,0,0)        1.00000E-11
     (0,2,0)        2.00000E-11
     (0,0,2)       -3.00000E-11
 Nucleus-field energy     =     0.0000000229 hartrees
 Requested basis set is 6-311++G(d,p)
 There are 112 shells and 320 basis functions
 A cutoff of  1.0D-11 yielded   5381 shell pairs
 There are     44318 function pairs (     47522 Cartesian)
 Smallest overlap matrix eigenvalue = 2.27E-06

 Q-Chem warning in module /home/taweetham/qchem/stvman/mkSTV.C, line 257:

 Overlap eigenvalue is smaller than square root of threshold

 Guess MOs from SCF MO coefficient file
 Reading MOs from coefficient file
 Reading MOs from coefficient file
 A restricted hybrid HF-DFT SCF calculation will be
 performed using Pulay DIIS extrapolation
 Exchange:     0.2000 Hartree-Fock + 0.0800 Slater + 0.7200 B88
 Correlation:  0.1900 VWN1RPA + 0.8100 LYP
 Using SG-1 standard quadrature grid
 SCF converges when DIIS error is below 1.0E-08
 Geometry optimization detected.  Setting ReadMinima to 0
 Setting SaveMinima to 0
 ---------------------------------------
  Cycle       Energy         DIIS Error
 ---------------------------------------
    1    -684.9879798152      2.17E-04
    2    -684.9871626813      3.03E-05
    3    -684.9871575567      3.86E-05
    4    -684.9871723721      9.22E-06
    5    -684.9871730080      3.77E-06
    6    -684.9871729958      1.07E-06
    7    -684.9871728257      5.09E-07
    8    -684.9871728916      1.08E-07
    9    -684.9871728914      4.75E-08
   10    -684.9871728901      1.10E-08
   11    -684.9871728930      4.39E-09 Convergence criterion met
 ---------------------------------------
 SCF time:  CPU 346.11 s  wall 369.39 s
 SCF   energy in the final basis set = -684.9871728930
 Total energy in the final basis set = -684.9871728930

 --------------------------------------------------------------

                    Orbital Energies (a.u.)
 --------------------------------------------------------------

 Alpha MOs
 -- Occupied --
-19.205 -19.188 -19.183 -19.157 -19.135 -19.126 -10.317 -10.275
-10.272 -10.258 -10.253 -10.243  -1.133  -1.114  -1.095  -1.066
 -1.048  -1.034  -0.835  -0.797  -0.728  -0.666  -0.638  -0.633
 -0.583  -0.559  -0.552  -0.527  -0.518  -0.492  -0.478  -0.456
 -0.451  -0.441  -0.438  -0.424  -0.423  -0.398  -0.381  -0.369
 -0.366  -0.335  -0.312  -0.301  -0.292  -0.255
 -- Virtual --
 -0.048  -0.033  -0.025  -0.001   0.007   0.018   0.021   0.032
  0.038   0.055   0.059   0.063   0.070   0.073   0.076   0.087
  0.091   0.098   0.102   0.105   0.109   0.110   0.113   0.123
  0.128   0.131   0.132   0.141   0.145   0.148   0.159   0.162
  0.169   0.176   0.179   0.181   0.188   0.197   0.203   0.206
  0.218   0.226   0.234   0.239   0.242   0.249   0.253   0.259
  0.265   0.273   0.274   0.281   0.292   0.297   0.303   0.305
  0.309   0.316   0.321   0.326   0.333   0.338   0.341   0.348
  0.356   0.359   0.368   0.371   0.377   0.383   0.398   0.407
  0.421   0.426   0.448   0.459   0.483   0.496   0.516   0.519
  0.524   0.539   0.552   0.566   0.573   0.583   0.596   0.610
  0.617   0.639   0.653   0.679   0.692   0.701   0.711   0.719
  0.728   0.742   0.748   0.773   0.781   0.824   0.854   0.876
  0.910   0.914   0.946   0.972   0.973   1.010   1.030   1.041
  1.066   1.080   1.095   1.099   1.108   1.128   1.133   1.151
  1.154   1.168   1.186   1.189   1.198   1.211   1.219   1.225
  1.238   1.252   1.276   1.296   1.331   1.353   1.382   1.388
  1.401   1.422   1.449   1.457   1.466   1.497   1.519   1.531
  1.543   1.550   1.568   1.587   1.598   1.607   1.637   1.664
  1.667   1.679   1.718   1.732   1.749   1.777   1.788   1.803
  1.823   1.837   1.868   1.886   1.902   1.919   1.935   1.956
  1.983   2.031   2.042   2.045   2.060   2.079   2.087   2.099
  2.132   2.169   2.188   2.214   2.226   2.289   2.316   2.460
  2.479   2.530   2.544   2.565   2.578   2.594   2.608   2.629
  2.644   2.694   2.696   2.780   2.806   2.822   2.842   2.852
  2.892   2.934   2.945   2.959   2.988   3.018   3.044   3.047
  3.061   3.069   3.078   3.107   3.135   3.142   3.149   3.153
  3.170   3.203   3.224   3.243   3.290   3.333   3.354   3.381
  3.442   3.462   3.478   3.575   3.666   3.759   3.765   3.835
  3.852   3.863   3.876   3.908   3.988   4.010   4.068   4.084
  4.153   4.159   4.269   4.346   4.962   5.001   5.039   5.061
  5.080   5.093   5.157   5.338   5.351   5.415   5.427   5.443
  5.614   5.623   5.669   5.684   5.817   5.888  23.589  23.771
 23.777  23.829  23.881  24.170  49.869  49.890  49.896  49.943
 49.950  50.055
 --------------------------------------------------------------

          Ground-State Mulliken Net Atomic Charges

     Atom                 Charge (a.u.)
  ----------------------------------------
      1 O                    -0.103818
      2 C                     0.104015
      3 O                    -0.325417
      4 C                     0.270732
      5 O                    -0.309148
      6 C                    -0.391482
      7 O                    -0.232389
      8 C                     0.069580
      9 C                    -0.098935
     10 C                    -0.503930
     11 O                    -0.281633
     12 H                     0.298014
     13 H                     0.303283
     14 O                    -0.207404
     15 H                     0.188133
     16 H                     0.185404
     17 H                     0.236388
     18 H                     0.259207
     19 H                     0.269791
     20 H                     0.269610
  ----------------------------------------
  Sum of atomic charges =    -0.000000

 -----------------------------------------------------------------
                    Cartesian Multipole Moments
 -----------------------------------------------------------------
    Charge (ESU x 10^10)
                 0.0000
    Dipole Moment (Debye)
         X       1.0723      Y       4.8402      Z       1.3163
       Tot       5.1293
    Quadrupole Moments (Debye-Ang)
        XX     -73.9247     XY      -6.9162     YY     -76.6172
        XZ       5.3901     YZ       0.0185     ZZ     -64.9866
    Octopole Moments (Debye-Ang^2)
       XXX     -19.7828    XXY      12.5589    XYY      10.6680
       YYY      37.5584    XXZ      17.6420    XYZ      -1.7892
       YYZ       2.2515    XZZ      13.4159    YZZ       0.9250
       ZZZ       7.2803
    Hexadecapole Moments (Debye-Ang^3)
      XXXX   -1974.4207   XXXY    -111.3294   XXYY    -480.8334
      XYYY     -52.0943   YYYY    -642.8322   XXXZ      26.2015
      XXYZ       9.9501   XYYZ      18.6527   YYYZ      -5.2256
      XXZZ    -293.4251   XYZZ       7.3038   YYZZ    -145.4999
      XZZZ      26.3983   YZZZ       2.0397   ZZZZ    -144.7894
 -----------------------------------------------------------------
 Calculating analytic gradient of the SCF energy
 Gradient of SCF Energy
            1           2           3           4           5           6
    1  -0.0003889  -0.0000762   0.0002498  -0.0001147   0.0000055  -0.0001085
    2   0.0001285  -0.0006086   0.0001977   0.0005251  -0.0005383   0.0002180
    3   0.0002608  -0.0002115   0.0000275   0.0000969  -0.0000056   0.0001697
            7           8           9          10          11          12
    1  -0.0003174   0.0002805   0.0002699  -0.0001500  -0.0000196   0.0004051
    2   0.0000338  -0.0000055   0.0001311  -0.0001939   0.0003110   0.0001764
    3   0.0000162  -0.0003891   0.0003671   0.0002613   0.0000080  -0.0001328
           13          14          15          16          17          18
    1   0.0003329   0.0003943   0.0000245  -0.0001048   0.0002001  -0.0001129
    2  -0.0003042   0.0002646  -0.0001086  -0.0001364  -0.0001590  -0.0001742
    3  -0.0001065   0.0005950  -0.0001358  -0.0001051   0.0000936  -0.0004389
           19          20
    1  -0.0007030  -0.0000665
    2   0.0001758   0.0000668
    3  -0.0003933   0.0000223
 Max gradient component =       7.030E-04
 RMS gradient           =       2.676E-04
 Gradient time:  CPU 158.00 s  wall 186.84 s
 Geometry Optimization Parameters
   NAtoms,    NIC,     NZ,  NCons,   NDum,   NFix, NCnnct, MaxDiis
       20     139       0       0       0       0       0       0

 Cartesian Hessian Update
 Hessian Updated using BFGS Update


** GEOMETRY OPTIMIZATION IN DELOCALIZED INTERNAL COORDINATES **
   Searching for a Minimum

   Optimization Cycle:   4

                       Coordinates (Angstroms)
     ATOM                X               Y               Z
      1  O        -0.6939531677   -1.3968202851   -0.3789517051
      2  C        -1.8980524318   -0.9432914381    0.0675256765
      3  O        -2.8277062432   -1.6490602311    0.3667381989
      4  C        -1.8593879665    0.5190374170    0.1056871866
      5  O        -2.9178267648    1.2726672855    0.4818608540
      6  C        -0.6556057836    0.9265465195   -0.3130789237
      7  O        -0.1688920936    2.1724875722   -0.4959640508
      8  C         0.1860732059   -0.2773815664   -0.6452193766
      9  C         1.4729000907   -0.4623218187    0.1684685271
     10  C         2.4428412193    0.7222594113    0.0601248252
     11  O         3.6993777065    0.3655735855    0.6466645041
     12  H        -3.6442448567    0.6699030078    0.6984338868
     13  H        -0.8550114289    2.8199543388   -0.2891328273
     14  O         2.0978714173   -1.6338240656   -0.3219775291
     15  H         1.1825192663   -0.6003856249    1.2223614991
     16  H         2.0303524135    1.6233982422    0.5183025008
     17  H         2.6603626051    0.9318374850   -0.9893136315
     18  H         3.6327604043    0.4447266303    1.6036321484
     19  H         3.0246708618   -1.5856705212   -0.0541174583
     20  H         0.4389884824   -0.3101763172   -1.7099061863
   Point Group: c1    Number of degrees of freedom:    54


   Energy is   -684.987172893

 Hessian Updated using BFGS Update

 54 Hessian modes will be used to form the next step
  Hessian Eigenvalues:
     0.004484    0.005419    0.008578    0.010798    0.014705    0.015989
     0.018607    0.018786    0.021479    0.021746    0.023762    0.043487
     0.047186    0.051122    0.055626    0.058246    0.061606    0.075178
     0.086285    0.113555    0.136234    0.156959    0.159727    0.159975
     0.163258    0.170281    0.177401    0.201292    0.208488    0.225407
     0.228347    0.249976    0.250709    0.257782    0.287509    0.296381
     0.311807    0.329120    0.340038    0.342186    0.343051    0.350425
     0.377962    0.410628    0.447667    0.469944    0.493033    0.521342
     0.527392    0.531719    0.540308    0.542508    0.552348    0.978538

 Minimum Search - Taking Simple RFO Step
 Searching for Lamda that Minimizes Along All modes
 Value Taken    Lamda =  -0.00002465
 Step Taken.  Stepsize is  0.043424

                             Maximum     Tolerance    Cnvgd?
         Gradient           0.000662      0.000300      NO
         Displacement       0.025920      0.001200      NO
         Energy change     -0.000050      0.000001      NO


 New Cartesian Coordinates Obtained by Inverse Iteration

 Displacement from previous Coordinates is:  0.041543
 ----------------------------------------------------------------
             Standard Nuclear Orientation (Angstroms)
    I     Atom           X                Y                Z
 ----------------------------------------------------------------
    1      O      -0.6941826770    -1.3972964087    -0.3795189617
    2      C      -1.8979777456    -0.9436225101     0.0694603000
    3      O      -2.8282447389    -1.6498488553     0.3665100092
    4      C      -1.8594868004     0.5187229084     0.1064062355
    5      O      -2.9168543031     1.2748757099     0.4823804069
    6      C      -0.6555315392     0.9260382134    -0.3130704817
    7      O      -0.1695099026     2.1725081204    -0.4951639106
    8      C       0.1857742138    -0.2779839650    -0.6462503785
    9      C       1.4741557318    -0.4641332436     0.1644671347
   10      C       2.4439031932     0.7215752656     0.0593686696
   11      O       3.6979092628     0.3650359365     0.6519967089
   12      H      -3.6451436071     0.6743331263     0.7009565452
   13      H      -0.8570832223     2.8192250536    -0.2879111151
   14      O       2.0994976166    -1.6344263427    -0.3302474029
   15      H       1.1842781010    -0.6043048068     1.2184463669
   16      H       2.0301378511     1.6227653892     0.5171230680
   17      H       2.6633756994     0.9324839626    -0.9896278600
   18      H       3.6314740622     0.4575866684     1.6083646484
   19      H       3.0239337195    -1.5931078485    -0.0502523806
   20      H       0.4376120206    -0.3109667469    -1.7112994833
 ----------------------------------------------------------------
 Molecular Point Group                 C1    NOp =  1
 Largest Abelian Subgroup              C1    NOp =  1
 Nuclear Repulsion Energy =   751.6501152752 hartrees
 There are       46 alpha and       46 beta electrons
 Applying Cartesian multipole field
    Component          Value
    ---------          -----
     (2,0,0)        1.00000E-11
     (0,2,0)        2.00000E-11
     (0,0,2)       -3.00000E-11
 Nucleus-field energy     =     0.0000000229 hartrees
 Requested basis set is 6-311++G(d,p)
 There are 112 shells and 320 basis functions
 A cutoff of  1.0D-11 yielded   5380 shell pairs
 There are     44314 function pairs (     47518 Cartesian)
 Smallest overlap matrix eigenvalue = 2.26E-06

 Q-Chem warning in module /home/taweetham/qchem/stvman/mkSTV.C, line 257:

 Overlap eigenvalue is smaller than square root of threshold

 Guess MOs from SCF MO coefficient file
 Reading MOs from coefficient file
 Reading MOs from coefficient file
 A restricted hybrid HF-DFT SCF calculation will be
 performed using Pulay DIIS extrapolation
 Exchange:     0.2000 Hartree-Fock + 0.0800 Slater + 0.7200 B88
 Correlation:  0.1900 VWN1RPA + 0.8100 LYP
 Using SG-1 standard quadrature grid
 SCF converges when DIIS error is below 1.0E-08
 Geometry optimization detected.  Setting ReadMinima to 0
 Setting SaveMinima to 0
 ---------------------------------------
  Cycle       Energy         DIIS Error
 ---------------------------------------
    1    -684.9848969636      9.59E-05
    2    -684.9871854504      1.60E-05
    3    -684.9871849864      1.61E-05
    4    -684.9871874606      6.72E-06
    5    -684.9871878430      1.80E-06
    6    -684.9871878902      5.69E-07
    7    -684.9871879056      1.57E-07
    8    -684.9871878874      5.33E-08
    9    -684.9871878774      2.54E-08
   10    -684.9871878813      6.77E-09 Convergence criterion met
 ---------------------------------------
 SCF time:  CPU 317.13 s  wall 377.25 s
 SCF   energy in the final basis set = -684.9871878813
 Total energy in the final basis set = -684.9871878813

 --------------------------------------------------------------

                    Orbital Energies (a.u.)
 --------------------------------------------------------------

 Alpha MOs
 -- Occupied --
-19.205 -19.188 -19.183 -19.157 -19.135 -19.126 -10.317 -10.275
-10.272 -10.258 -10.253 -10.243  -1.133  -1.113  -1.095  -1.065
 -1.048  -1.034  -0.835  -0.796  -0.728  -0.666  -0.638  -0.632
 -0.583  -0.559  -0.552  -0.527  -0.518  -0.491  -0.478  -0.455
 -0.451  -0.440  -0.438  -0.424  -0.423  -0.398  -0.381  -0.369
 -0.366  -0.334  -0.312  -0.301  -0.292  -0.255
 -- Virtual --
 -0.048  -0.033  -0.025  -0.001   0.007   0.018   0.021   0.032
  0.038   0.055   0.059   0.062   0.070   0.073   0.076   0.086
  0.091   0.098   0.102   0.105   0.109   0.110   0.113   0.123
  0.128   0.131   0.132   0.141   0.145   0.148   0.159   0.162
  0.169   0.176   0.178   0.181   0.188   0.197   0.203   0.206
  0.218   0.226   0.233   0.239   0.242   0.249   0.253   0.259
  0.265   0.272   0.274   0.281   0.293   0.297   0.303   0.304
  0.309   0.316   0.321   0.326   0.333   0.338   0.341   0.348
  0.355   0.359   0.368   0.371   0.377   0.383   0.398   0.407
  0.421   0.426   0.448   0.458   0.483   0.496   0.517   0.519
  0.524   0.539   0.552   0.566   0.573   0.583   0.596   0.609
  0.617   0.639   0.653   0.680   0.692   0.701   0.711   0.718
  0.728   0.742   0.748   0.772   0.780   0.824   0.854   0.876
  0.911   0.913   0.946   0.972   0.973   1.010   1.031   1.041
  1.066   1.080   1.095   1.100   1.107   1.129   1.133   1.151
  1.153   1.168   1.187   1.189   1.198   1.211   1.219   1.226
  1.238   1.252   1.276   1.295   1.330   1.353   1.381   1.388
  1.402   1.421   1.450   1.457   1.467   1.496   1.519   1.531
  1.543   1.550   1.567   1.587   1.598   1.606   1.637   1.664
  1.667   1.679   1.718   1.731   1.749   1.776   1.788   1.804
  1.823   1.837   1.868   1.887   1.902   1.919   1.935   1.956
  1.982   2.031   2.041   2.045   2.060   2.078   2.087   2.099
  2.131   2.168   2.188   2.214   2.225   2.290   2.316   2.459
  2.480   2.529   2.546   2.565   2.578   2.593   2.608   2.628
  2.643   2.694   2.695   2.779   2.806   2.822   2.841   2.852
  2.892   2.934   2.944   2.958   2.988   3.018   3.044   3.047
  3.060   3.069   3.077   3.107   3.135   3.142   3.148   3.153
  3.170   3.202   3.224   3.242   3.288   3.333   3.352   3.380
  3.441   3.462   3.478   3.575   3.666   3.760   3.765   3.834
  3.851   3.862   3.875   3.907   3.987   4.010   4.068   4.084
  4.152   4.158   4.269   4.346   4.962   5.001   5.039   5.061
  5.080   5.093   5.157   5.337   5.350   5.414   5.426   5.442
  5.613   5.622   5.668   5.683   5.816   5.888  23.588  23.771
 23.777  23.829  23.881  24.168  49.869  49.890  49.896  49.943
 49.950  50.054
 --------------------------------------------------------------

          Ground-State Mulliken Net Atomic Charges

     Atom                 Charge (a.u.)
  ----------------------------------------
      1 O                    -0.103389
      2 C                     0.103112
      3 O                    -0.325630
      4 C                     0.273558
      5 O                    -0.309854
      6 C                    -0.393931
      7 O                    -0.231919
      8 C                     0.065411
      9 C                    -0.092527
     10 C                    -0.505134
     11 O                    -0.282317
     12 H                     0.298281
     13 H                     0.303289
     14 O                    -0.207386
     15 H                     0.188141
     16 H                     0.185016
     17 H                     0.236427
     18 H                     0.259432
     19 H                     0.269735
     20 H                     0.269686
  ----------------------------------------
  Sum of atomic charges =    -0.000000

 -----------------------------------------------------------------
                    Cartesian Multipole Moments
 -----------------------------------------------------------------
    Charge (ESU x 10^10)
                 0.0000
    Dipole Moment (Debye)
         X       1.0645      Y       4.8507      Z       1.3377
       Tot       5.1432
    Quadrupole Moments (Debye-Ang)
        XX     -73.9179     XY      -6.9003     YY     -76.5797
        XZ       5.3970     YZ       0.0178     ZZ     -64.9983
    Octopole Moments (Debye-Ang^2)
       XXX     -20.0222    XXY      12.9353    XYY      10.8738
       YYY      37.4831    XXZ      17.8129    XYZ      -1.7709
       YYZ       2.4147    XZZ      13.3524    YZZ       1.0555
       ZZZ       7.4112
    Hexadecapole Moments (Debye-Ang^3)
      XXXX   -1974.3696   XXXY    -110.7042   XXYY    -480.2573
      XYYY     -52.1965   YYYY    -643.4751   XXXZ      25.9910
      XXYZ      10.2083   XYYZ      19.0207   YYYZ      -5.6981
      XXZZ    -293.5445   XYZZ       7.6965   YYZZ    -145.6504
      XZZZ      26.7254   YZZZ       1.8062   ZZZZ    -145.1549
 -----------------------------------------------------------------
 Calculating analytic gradient of the SCF energy
 Gradient of SCF Energy
            1           2           3           4           5           6
    1  -0.0001349   0.0003040  -0.0001608  -0.0002784   0.0001259  -0.0000075
    2  -0.0000102  -0.0003290  -0.0000508   0.0002922  -0.0000196   0.0002249
    3  -0.0000570   0.0004391  -0.0001435  -0.0000432  -0.0000783  -0.0000006
            7           8           9          10          11          12
    1   0.0001714   0.0001119   0.0002084   0.0001096  -0.0000495  -0.0000636
    2  -0.0001708   0.0000958  -0.0000201  -0.0002586   0.0002472  -0.0000452
    3  -0.0000550  -0.0000901   0.0000610  -0.0000435  -0.0002873   0.0000426
           13          14          15          16          17          18
    1  -0.0001071  -0.0001791  -0.0001461  -0.0000305  -0.0000012  -0.0000497
    2   0.0000521  -0.0002166   0.0000015   0.0000966  -0.0000087  -0.0000519
    3   0.0000199   0.0000984  -0.0000244   0.0000340  -0.0000780   0.0002678
           19          20
    1   0.0001234   0.0000539
    2   0.0001767  -0.0000057
    3  -0.0000886   0.0000266
 Max gradient component =       4.391E-04
 RMS gradient           =       1.502E-04
 Gradient time:  CPU 157.64 s  wall 196.83 s
 Geometry Optimization Parameters
   NAtoms,    NIC,     NZ,  NCons,   NDum,   NFix, NCnnct, MaxDiis
       20     139       0       0       0       0       0       0

 Cartesian Hessian Update
 Hessian Updated using BFGS Update


** GEOMETRY OPTIMIZATION IN DELOCALIZED INTERNAL COORDINATES **
   Searching for a Minimum

   Optimization Cycle:   5

                       Coordinates (Angstroms)
     ATOM                X               Y               Z
      1  O        -0.6941826770   -1.3972964087   -0.3795189617
      2  C        -1.8979777456   -0.9436225101    0.0694603000
      3  O        -2.8282447389   -1.6498488553    0.3665100092
      4  C        -1.8594868004    0.5187229084    0.1064062355
      5  O        -2.9168543031    1.2748757099    0.4823804069
      6  C        -0.6555315392    0.9260382134   -0.3130704817
      7  O        -0.1695099026    2.1725081204   -0.4951639106
      8  C         0.1857742138   -0.2779839650   -0.6462503785
      9  C         1.4741557318   -0.4641332436    0.1644671347
     10  C         2.4439031932    0.7215752656    0.0593686696
     11  O         3.6979092628    0.3650359365    0.6519967089
     12  H        -3.6451436071    0.6743331263    0.7009565452
     13  H        -0.8570832223    2.8192250536   -0.2879111151
     14  O         2.0994976166   -1.6344263427   -0.3302474029
     15  H         1.1842781010   -0.6043048068    1.2184463669
     16  H         2.0301378511    1.6227653892    0.5171230680
     17  H         2.6633756994    0.9324839626   -0.9896278600
     18  H         3.6314740622    0.4575866684    1.6083646484
     19  H         3.0239337195   -1.5931078485   -0.0502523806
     20  H         0.4376120206   -0.3109667469   -1.7112994833
   Point Group: c1    Number of degrees of freedom:    54


   Energy is   -684.987187881

 Hessian Updated using BFGS Update

 54 Hessian modes will be used to form the next step
  Hessian Eigenvalues:
     0.003450    0.004718    0.006748    0.010951    0.014027    0.017189
     0.018748    0.020936    0.021602    0.021758    0.024611    0.044852
     0.047199    0.051741    0.055676    0.058899    0.063237    0.076002
     0.087108    0.113632    0.137494    0.158620    0.159892    0.160643
     0.163162    0.169944    0.177908    0.199757    0.208930    0.222714
     0.227765    0.249953    0.251424    0.254730    0.289467    0.297162
     0.311875    0.329390    0.339924    0.342941    0.343393    0.351455
     0.375757    0.408637    0.448817    0.487267    0.514951    0.523320
     0.528221    0.535240    0.539047    0.545146    0.562093    0.982415

 Minimum Search - Taking Simple RFO Step
 Searching for Lamda that Minimizes Along All modes
 Value Taken    Lamda =  -0.00001770
 Step Taken.  Stepsize is  0.059796

                             Maximum     Tolerance    Cnvgd?
         Gradient           0.000227      0.000300     YES
         Displacement       0.037704      0.001200      NO
         Energy change     -0.000015      0.000001      NO


 New Cartesian Coordinates Obtained by Inverse Iteration

 Displacement from previous Coordinates is:  0.047221
 ----------------------------------------------------------------
             Standard Nuclear Orientation (Angstroms)
    I     Atom           X                Y                Z
 ----------------------------------------------------------------
    1      O      -0.6944662313    -1.3980194576    -0.3794833229
    2      C      -1.8998295639    -0.9437418381     0.0661617768
    3      O      -2.8274933631    -1.6505558552     0.3698118924
    4      C      -1.8594671585     0.5180767349     0.1060263065
    5      O      -2.9146251892     1.2771344631     0.4836853693
    6      C      -0.6554856795     0.9250067014    -0.3138868762
    7      O      -0.1701632826     2.1720441540    -0.4943941240
    8      C       0.1852744878    -0.2789930065    -0.6475075360
    9      C       1.4748996541    -0.4652985758     0.1608436832
   10      C       2.4439333327     0.7216828539     0.0601585646
   11      O       3.6965565736     0.3630584118     0.6551603845
   12      H      -3.6453524639     0.6793027529     0.7019630807
   13      H      -0.8587814836     2.8180345296    -0.2872332677
   14      O       2.1013355630    -1.6330160428    -0.3397166109
   15      H       1.1867757491    -0.6095401939     1.2148258110
   16      H       2.0295069668     1.6217435834     0.5197304919
   17      H       2.6642819182     0.9357431459    -0.9880558217
   18      H       3.6341681292     0.4715356676     1.6101455545
   19      H       3.0213411883    -1.6021321033    -0.0431199232
   20      H       0.4356277890    -0.3126062986    -1.7129773140
 ----------------------------------------------------------------
 Molecular Point Group                 C1    NOp =  1
 Largest Abelian Subgroup              C1    NOp =  1
 Nuclear Repulsion Energy =   751.5639846790 hartrees
 There are       46 alpha and       46 beta electrons
 Applying Cartesian multipole field
    Component          Value
    ---------          -----
     (2,0,0)        1.00000E-11
     (0,2,0)        2.00000E-11
     (0,0,2)       -3.00000E-11
 Nucleus-field energy     =     0.0000000229 hartrees
 Requested basis set is 6-311++G(d,p)
 There are 112 shells and 320 basis functions
 A cutoff of  1.0D-11 yielded   5380 shell pairs
 There are     44314 function pairs (     47518 Cartesian)
 Smallest overlap matrix eigenvalue = 2.27E-06

 Q-Chem warning in module /home/taweetham/qchem/stvman/mkSTV.C, line 257:

 Overlap eigenvalue is smaller than square root of threshold

 Guess MOs from SCF MO coefficient file
 Reading MOs from coefficient file
 Reading MOs from coefficient file
 A restricted hybrid HF-DFT SCF calculation will be
 performed using Pulay DIIS extrapolation
 Exchange:     0.2000 Hartree-Fock + 0.0800 Slater + 0.7200 B88
 Correlation:  0.1900 VWN1RPA + 0.8100 LYP
 Using SG-1 standard quadrature grid
 SCF converges when DIIS error is below 1.0E-08
 Geometry optimization detected.  Setting ReadMinima to 0
 Setting SaveMinima to 0
 ---------------------------------------
  Cycle       Energy         DIIS Error
 ---------------------------------------
    1    -684.9862184611      1.30E-04
    2    -684.9871873842      1.88E-05
    3    -684.9871889339      1.22E-05
    4    -684.9871897681      9.56E-06
    5    -684.9871905907      1.41E-06
    6    -684.9871906645      7.72E-07
    7    -684.9871906881      1.02E-07
    8    -684.9871906704      4.18E-08
    9    -684.9871906766      1.46E-08
   10    -684.9871906774      8.64E-09 Convergence criterion met
 ---------------------------------------
 SCF time:  CPU 315.20 s  wall 376.91 s
 SCF   energy in the final basis set = -684.9871906774
 Total energy in the final basis set = -684.9871906774

 --------------------------------------------------------------

                    Orbital Energies (a.u.)
 --------------------------------------------------------------

 Alpha MOs
 -- Occupied --
-19.205 -19.188 -19.183 -19.157 -19.135 -19.126 -10.317 -10.275
-10.272 -10.258 -10.252 -10.243  -1.133  -1.113  -1.095  -1.065
 -1.048  -1.033  -0.835  -0.796  -0.728  -0.666  -0.638  -0.632
 -0.583  -0.558  -0.552  -0.528  -0.517  -0.490  -0.478  -0.455
 -0.451  -0.440  -0.438  -0.424  -0.423  -0.398  -0.381  -0.369
 -0.365  -0.334  -0.312  -0.300  -0.292  -0.255
 -- Virtual --
 -0.048  -0.033  -0.025  -0.001   0.007   0.018   0.021   0.031
  0.038   0.055   0.059   0.062   0.070   0.073   0.076   0.087
  0.091   0.098   0.102   0.105   0.109   0.110   0.113   0.123
  0.128   0.131   0.132   0.141   0.145   0.148   0.159   0.163
  0.169   0.176   0.179   0.180   0.188   0.197   0.204   0.206
  0.218   0.226   0.233   0.239   0.242   0.249   0.253   0.259
  0.265   0.272   0.275   0.281   0.293   0.297   0.303   0.304
  0.309   0.316   0.320   0.326   0.334   0.338   0.340   0.348
  0.355   0.359   0.368   0.372   0.376   0.383   0.398   0.407
  0.422   0.426   0.448   0.458   0.483   0.496   0.517   0.519
  0.525   0.539   0.552   0.566   0.573   0.583   0.595   0.609
  0.617   0.639   0.652   0.680   0.692   0.701   0.711   0.717
  0.728   0.743   0.748   0.772   0.780   0.824   0.853   0.876
  0.911   0.914   0.947   0.972   0.973   1.011   1.031   1.041
  1.066   1.080   1.095   1.101   1.107   1.128   1.133   1.151
  1.154   1.169   1.187   1.189   1.199   1.211   1.219   1.226
  1.238   1.252   1.277   1.295   1.330   1.353   1.381   1.387
  1.402   1.421   1.451   1.456   1.469   1.496   1.519   1.531
  1.543   1.550   1.567   1.587   1.599   1.604   1.637   1.664
  1.667   1.679   1.719   1.730   1.749   1.776   1.788   1.804
  1.822   1.838   1.868   1.888   1.903   1.919   1.936   1.956
  1.980   2.031   2.041   2.045   2.060   2.077   2.088   2.099
  2.131   2.168   2.187   2.215   2.226   2.290   2.317   2.459
  2.480   2.528   2.550   2.566   2.579   2.593   2.608   2.627
  2.642   2.693   2.695   2.778   2.806   2.822   2.841   2.852
  2.892   2.933   2.944   2.958   2.987   3.017   3.044   3.047
  3.060   3.068   3.077   3.107   3.134   3.143   3.148   3.152
  3.169   3.202   3.223   3.243   3.287   3.334   3.351   3.380
  3.441   3.462   3.477   3.575   3.666   3.761   3.765   3.834
  3.851   3.860   3.874   3.908   3.988   4.011   4.068   4.084
  4.152   4.157   4.269   4.346   4.962   5.001   5.038   5.061
  5.080   5.093   5.157   5.337   5.350   5.414   5.425   5.442
  5.613   5.622   5.667   5.682   5.815   5.887  23.588  23.771
 23.777  23.829  23.881  24.168  49.869  49.890  49.896  49.943
 49.949  50.054
 --------------------------------------------------------------

          Ground-State Mulliken Net Atomic Charges

     Atom                 Charge (a.u.)
  ----------------------------------------
      1 O                    -0.102866
      2 C                     0.100789
      3 O                    -0.325566
      4 C                     0.276406
      5 O                    -0.310578
      6 C                    -0.396012
      7 O                    -0.231736
      8 C                     0.060552
      9 C                    -0.084445
     10 C                    -0.506344
     11 O                    -0.283624
     12 H                     0.298479
     13 H                     0.303295
     14 O                    -0.207610
     15 H                     0.189002
     16 H                     0.184501
     17 H                     0.236454
     18 H                     0.259694
     19 H                     0.269780
     20 H                     0.269828
  ----------------------------------------
  Sum of atomic charges =     0.000000

 -----------------------------------------------------------------
                    Cartesian Multipole Moments
 -----------------------------------------------------------------
    Charge (ESU x 10^10)
                -0.0000
    Dipole Moment (Debye)
         X       1.0536      Y       4.8606      Z       1.3517
       Tot       5.1539
    Quadrupole Moments (Debye-Ang)
        XX     -73.8603     XY      -6.8685     YY     -76.5102
        XZ       5.5117     YZ       0.0302     ZZ     -65.0254
    Octopole Moments (Debye-Ang^2)
       XXX     -20.2017    XXY      13.3719    XYY      11.1612
       YYY      37.3394    XXZ      18.0841    XYZ      -1.8028
       YYZ       2.5878    XZZ      13.3012    YZZ       1.1947
       ZZZ       7.5587
    Hexadecapole Moments (Debye-Ang^3)
      XXXX   -1972.6893   XXXY    -109.6720   XXYY    -479.2372
      XYYY     -52.4555   YYYY    -643.6751   XXXZ      27.1592
      XXYZ      10.5790   XYYZ      19.6011   YYYZ      -6.1624
      XXZZ    -293.6729   XYZZ       8.1056   YYZZ    -145.7270
      XZZZ      27.0688   YZZZ       1.5898   ZZZZ    -145.6166
 -----------------------------------------------------------------
 Calculating analytic gradient of the SCF energy
 Gradient of SCF Energy
            1           2           3           4           5           6
    1   0.0002359  -0.0003723   0.0000768  -0.0000386   0.0001766   0.0000533
    2  -0.0000989   0.0000310  -0.0001242  -0.0000791   0.0002386   0.0000575
    3   0.0002511  -0.0011604   0.0005056   0.0003891  -0.0000019  -0.0000732
            7           8           9          10          11          12
    1   0.0002397  -0.0000073   0.0000553   0.0001745  -0.0000473  -0.0002397
    2  -0.0001772   0.0001255   0.0000464  -0.0002036   0.0000994  -0.0000819
    3  -0.0001364   0.0002753  -0.0001440  -0.0000802  -0.0002897   0.0000576
           13          14          15          16          17          18
    1  -0.0002537  -0.0003405  -0.0001296   0.0000037  -0.0000934   0.0000087
    2   0.0002052  -0.0003480   0.0000380   0.0001797   0.0000649   0.0000451
    3   0.0000612  -0.0002097   0.0000607   0.0000507  -0.0001073   0.0004023
           19          20
    1   0.0004826   0.0000155
    2   0.0000606  -0.0000789
    3   0.0001472   0.0000019
 Max gradient component =       1.160E-03
 RMS gradient           =       2.422E-04
 Gradient time:  CPU 157.74 s  wall 193.06 s
 Geometry Optimization Parameters
   NAtoms,    NIC,     NZ,  NCons,   NDum,   NFix, NCnnct, MaxDiis
       20     139       0       0       0       0       0       0

 Cartesian Hessian Update
 Hessian Updated using BFGS Update


** GEOMETRY OPTIMIZATION IN DELOCALIZED INTERNAL COORDINATES **
   Searching for a Minimum

   Optimization Cycle:   6

                       Coordinates (Angstroms)
     ATOM                X               Y               Z
      1  O        -0.6944662313   -1.3980194576   -0.3794833229
      2  C        -1.8998295639   -0.9437418381    0.0661617768
      3  O        -2.8274933631   -1.6505558552    0.3698118924
      4  C        -1.8594671585    0.5180767349    0.1060263065
      5  O        -2.9146251892    1.2771344631    0.4836853693
      6  C        -0.6554856795    0.9250067014   -0.3138868762
      7  O        -0.1701632826    2.1720441540   -0.4943941240
      8  C         0.1852744878   -0.2789930065   -0.6475075360
      9  C         1.4748996541   -0.4652985758    0.1608436832
     10  C         2.4439333327    0.7216828539    0.0601585646
     11  O         3.6965565736    0.3630584118    0.6551603845
     12  H        -3.6453524639    0.6793027529    0.7019630807
     13  H        -0.8587814836    2.8180345296   -0.2872332677
     14  O         2.1013355630   -1.6330160428   -0.3397166109
     15  H         1.1867757491   -0.6095401939    1.2148258110
     16  H         2.0295069668    1.6217435834    0.5197304919
     17  H         2.6642819182    0.9357431459   -0.9880558217
     18  H         3.6341681292    0.4715356676    1.6101455545
     19  H         3.0213411883   -1.6021321033   -0.0431199232
     20  H         0.4356277890   -0.3126062986   -1.7129773140
   Point Group: c1    Number of degrees of freedom:    54


   Energy is   -684.987190677

 Hessian Updated using BFGS Update

 54 Hessian modes will be used to form the next step
  Hessian Eigenvalues:
     0.002690    0.004725    0.006558    0.011110    0.013903    0.017457
     0.018791    0.021458    0.021734    0.023181    0.044437    0.046732
     0.049966    0.052287    0.055832    0.059235    0.063029    0.075362
     0.086968    0.113636    0.137722    0.158465    0.159988    0.160420
     0.164123    0.169465    0.177853    0.197872    0.208811    0.222254
     0.228679    0.249899    0.251369    0.254044    0.290620    0.296975
     0.311864    0.329733    0.339905    0.343027    0.343752    0.347377
     0.374648    0.408372    0.450071    0.489131    0.517183    0.526109
     0.529253    0.536859    0.537473    0.545978    0.556128    0.981532

 Minimum Search - Taking Simple RFO Step
 Searching for Lamda that Minimizes Along All modes
 Value Taken    Lamda =  -0.00001296
 Step Taken.  Stepsize is  0.021574

                             Maximum     Tolerance    Cnvgd?
         Gradient           0.000373      0.000300      NO
         Displacement       0.011515      0.001200      NO
         Energy change     -0.000003      0.000001      NO


 New Cartesian Coordinates Obtained by Inverse Iteration

 Displacement from previous Coordinates is:  0.016039
 ----------------------------------------------------------------
             Standard Nuclear Orientation (Angstroms)
    I     Atom           X                Y                Z
 ----------------------------------------------------------------
    1      O      -0.6946781934    -1.3979631899    -0.3791427821
    2      C      -1.8987062042    -0.9436065233     0.0698500564
    3      O      -2.8279544635    -1.6500566211     0.3689914148
    4      C      -1.8590585041     0.5180334866     0.1062632930
    5      O      -2.9146341446     1.2772313544     0.4821236120
    6      C      -0.6552587695     0.9248435801    -0.3137765681
    7      O      -0.1704819872     2.1718657126    -0.4954405752
    8      C       0.1850978342    -0.2791049308    -0.6475694196
    9      C       1.4746876410    -0.4652054746     0.1606558189
   10      C       2.4433860737     0.7219053047     0.0613371062
   11      O       3.6962785528     0.3615463420     0.6548409178
   12      H      -3.6445708199     0.6792180955     0.7013826629
   13      H      -0.8590507570     2.8177221146    -0.2890229017
   14      O       2.1013936368    -1.6313129399    -0.3425592766
   15      H       1.1879120740    -0.6116441239     1.2145802921
   16      H       2.0290666218     1.6210594157     0.5222921113
   17      H       2.6638094131     0.9372534171    -0.9864672613
   18      H       3.6361174305     0.4734789937     1.6091608434
   19      H       3.0198177339    -1.6034454707    -0.0421734477
   20      H       0.4348637678    -0.3123589159    -1.7131877775
 ----------------------------------------------------------------
 Molecular Point Group                 C1    NOp =  1
 Largest Abelian Subgroup              C1    NOp =  1
 Nuclear Repulsion Energy =   751.6525951932 hartrees
 There are       46 alpha and       46 beta electrons
 Applying Cartesian multipole field
    Component          Value
    ---------          -----
     (2,0,0)        1.00000E-11
     (0,2,0)        2.00000E-11
     (0,0,2)       -3.00000E-11
 Nucleus-field energy     =     0.0000000229 hartrees
 Requested basis set is 6-311++G(d,p)
 There are 112 shells and 320 basis functions
 A cutoff of  1.0D-11 yielded   5380 shell pairs
 There are     44314 function pairs (     47518 Cartesian)
 Smallest overlap matrix eigenvalue = 2.26E-06

 Q-Chem warning in module /home/taweetham/qchem/stvman/mkSTV.C, line 257:

 Overlap eigenvalue is smaller than square root of threshold

 Guess MOs from SCF MO coefficient file
 Reading MOs from coefficient file
 Reading MOs from coefficient file
 A restricted hybrid HF-DFT SCF calculation will be
 performed using Pulay DIIS extrapolation
 Exchange:     0.2000 Hartree-Fock + 0.0800 Slater + 0.7200 B88
 Correlation:  0.1900 VWN1RPA + 0.8100 LYP
 Using SG-1 standard quadrature grid
 SCF converges when DIIS error is below 1.0E-08
 Geometry optimization detected.  Setting ReadMinima to 0
 Setting SaveMinima to 0
 ---------------------------------------
  Cycle       Energy         DIIS Error
 ---------------------------------------
    1    -684.9886641354      6.51E-05
    2    -684.9871955605      7.07E-06
    3    -684.9871953477      6.94E-06
    4    -684.9871960649      4.44E-06
    5    -684.9871961793      7.60E-07
    6    -684.9871960457      3.85E-07
    7    -684.9871960675      1.24E-07
    8    -684.9871960856      3.37E-08
    9    -684.9871960862      1.29E-08
   10    -684.9871960864      3.58E-09 Convergence criterion met
 ---------------------------------------
 SCF time:  CPU 309.90 s  wall 360.52 s
 SCF   energy in the final basis set = -684.9871960864
 Total energy in the final basis set = -684.9871960864

 --------------------------------------------------------------

                    Orbital Energies (a.u.)
 --------------------------------------------------------------

 Alpha MOs
 -- Occupied --
-19.205 -19.188 -19.183 -19.156 -19.135 -19.126 -10.317 -10.275
-10.272 -10.258 -10.252 -10.243  -1.133  -1.113  -1.095  -1.065
 -1.048  -1.034  -0.835  -0.796  -0.728  -0.666  -0.638  -0.632
 -0.583  -0.558  -0.552  -0.528  -0.517  -0.490  -0.478  -0.455
 -0.451  -0.440  -0.438  -0.424  -0.423  -0.398  -0.381  -0.369
 -0.365  -0.334  -0.312  -0.300  -0.291  -0.255
 -- Virtual --
 -0.048  -0.033  -0.025  -0.001   0.007   0.018   0.021   0.031
  0.038   0.055   0.059   0.062   0.070   0.073   0.076   0.087
  0.091   0.098   0.102   0.105   0.109   0.110   0.113   0.123
  0.128   0.131   0.132   0.141   0.145   0.148   0.159   0.163
  0.169   0.176   0.179   0.180   0.188   0.197   0.204   0.206
  0.218   0.226   0.233   0.239   0.242   0.249   0.254   0.259
  0.265   0.272   0.275   0.282   0.293   0.297   0.303   0.304
  0.309   0.316   0.320   0.326   0.334   0.338   0.341   0.348
  0.356   0.359   0.368   0.372   0.376   0.383   0.398   0.407
  0.422   0.426   0.448   0.458   0.483   0.496   0.517   0.519
  0.525   0.539   0.552   0.566   0.573   0.583   0.596   0.609
  0.617   0.639   0.652   0.681   0.692   0.701   0.711   0.717
  0.728   0.743   0.748   0.772   0.780   0.824   0.854   0.876
  0.912   0.913   0.946   0.972   0.973   1.011   1.031   1.041
  1.066   1.080   1.095   1.101   1.107   1.129   1.133   1.151
  1.153   1.169   1.187   1.189   1.199   1.211   1.219   1.226
  1.239   1.253   1.277   1.295   1.329   1.353   1.381   1.387
  1.403   1.421   1.451   1.456   1.469   1.496   1.519   1.532
  1.543   1.550   1.567   1.586   1.599   1.604   1.637   1.665
  1.668   1.679   1.718   1.730   1.749   1.776   1.788   1.804
  1.823   1.838   1.868   1.888   1.904   1.919   1.936   1.956
  1.980   2.032   2.041   2.046   2.061   2.078   2.088   2.100
  2.131   2.169   2.187   2.215   2.226   2.290   2.317   2.459
  2.480   2.529   2.550   2.566   2.580   2.593   2.609   2.627
  2.642   2.693   2.695   2.778   2.805   2.822   2.841   2.852
  2.892   2.933   2.944   2.958   2.988   3.017   3.044   3.047
  3.060   3.069   3.078   3.108   3.134   3.143   3.148   3.152
  3.169   3.202   3.224   3.243   3.287   3.334   3.351   3.380
  3.441   3.462   3.478   3.575   3.666   3.762   3.765   3.834
  3.852   3.860   3.874   3.908   3.988   4.011   4.068   4.084
  4.152   4.157   4.270   4.346   4.962   5.001   5.039   5.061
  5.080   5.094   5.157   5.337   5.350   5.414   5.426   5.442
  5.613   5.623   5.668   5.683   5.816   5.888  23.588  23.771
 23.777  23.829  23.882  24.169  49.869  49.890  49.896  49.943
 49.950  50.055
 --------------------------------------------------------------

          Ground-State Mulliken Net Atomic Charges

     Atom                 Charge (a.u.)
  ----------------------------------------
      1 O                    -0.102969
      2 C                     0.101265
      3 O                    -0.325873
      4 C                     0.276921
      5 O                    -0.310527
      6 C                    -0.397636
      7 O                    -0.231597
      8 C                     0.058718
      9 C                    -0.080701
     10 C                    -0.507086
     11 O                    -0.283905
     12 H                     0.298349
     13 H                     0.303273
     14 O                    -0.207664
     15 H                     0.188981
     16 H                     0.184398
     17 H                     0.236410
     18 H                     0.259719
     19 H                     0.269808
     20 H                     0.270118
  ----------------------------------------
  Sum of atomic charges =    -0.000000

 -----------------------------------------------------------------
                    Cartesian Multipole Moments
 -----------------------------------------------------------------
    Charge (ESU x 10^10)
                 0.0000
    Dipole Moment (Debye)
         X       1.0594      Y       4.8592      Z       1.3671
       Tot       5.1578
    Quadrupole Moments (Debye-Ang)
        XX     -73.8744     XY      -6.8535     YY     -76.4805
        XZ       5.5272     YZ       0.0135     ZZ     -65.0239
    Octopole Moments (Debye-Ang^2)
       XXX     -20.0065    XXY      13.4600    XYY      11.2402
       YYY      37.2571    XXZ      18.2323    XYZ      -1.7773
       YYZ       2.6298    XZZ      13.2765    YZZ       1.2090
       ZZZ       7.5680
    Hexadecapole Moments (Debye-Ang^3)
      XXXX   -1972.3330   XXXY    -109.1318   XXYY    -478.9209
      XYYY     -52.5057   YYYY    -643.2650   XXXZ      27.6144
      XXYZ      10.6426   XYYZ      19.7046   YYYZ      -6.2271
      XXZZ    -293.6329   XYZZ       8.1699   YYZZ    -145.6504
      XZZZ      27.1013   YZZZ       1.6470   ZZZZ    -145.6440
 -----------------------------------------------------------------
 Calculating analytic gradient of the SCF energy
 Gradient of SCF Energy
            1           2           3           4           5           6
    1   0.0000285  -0.0000440   0.0000680  -0.0000671   0.0000539   0.0000636
    2  -0.0000175  -0.0000001   0.0000056  -0.0002021   0.0000861  -0.0000269
    3  -0.0000317   0.0002512  -0.0000848  -0.0000260  -0.0000557  -0.0000416
            7           8           9          10          11          12
    1   0.0000090  -0.0000104  -0.0000430   0.0000588  -0.0000388   0.0000094
    2  -0.0000254   0.0000484   0.0000930  -0.0000912   0.0000239   0.0000306
    3   0.0000066   0.0000019   0.0000656   0.0000489  -0.0000783   0.0000115
           13          14          15          16          17          18
    1  -0.0000544  -0.0000887   0.0000071  -0.0000249  -0.0000007  -0.0000099
    2   0.0000333  -0.0000668  -0.0000071   0.0000483   0.0000178   0.0000363
    3  -0.0000110  -0.0000936   0.0000338  -0.0000315  -0.0000101   0.0000059
           19          20
    1   0.0000993  -0.0000157
    2   0.0000337  -0.0000200
    3   0.0000689  -0.0000301
 Max gradient component =       2.512E-04
 RMS gradient           =       6.274E-05
 Gradient time:  CPU 158.43 s  wall 190.72 s
 Geometry Optimization Parameters
   NAtoms,    NIC,     NZ,  NCons,   NDum,   NFix, NCnnct, MaxDiis
       20     139       0       0       0       0       0       0

 Cartesian Hessian Update
 Hessian Updated using BFGS Update


** GEOMETRY OPTIMIZATION IN DELOCALIZED INTERNAL COORDINATES **
   Searching for a Minimum

   Optimization Cycle:   7

                       Coordinates (Angstroms)
     ATOM                X               Y               Z
      1  O        -0.6946781934   -1.3979631899   -0.3791427821
      2  C        -1.8987062042   -0.9436065233    0.0698500564
      3  O        -2.8279544635   -1.6500566211    0.3689914148
      4  C        -1.8590585041    0.5180334866    0.1062632930
      5  O        -2.9146341446    1.2772313544    0.4821236120
      6  C        -0.6552587695    0.9248435801   -0.3137765681
      7  O        -0.1704819872    2.1718657126   -0.4954405752
      8  C         0.1850978342   -0.2791049308   -0.6475694196
      9  C         1.4746876410   -0.4652054746    0.1606558189
     10  C         2.4433860737    0.7219053047    0.0613371062
     11  O         3.6962785528    0.3615463420    0.6548409178
     12  H        -3.6445708199    0.6792180955    0.7013826629
     13  H        -0.8590507570    2.8177221146   -0.2890229017
     14  O         2.1013936368   -1.6313129399   -0.3425592766
     15  H         1.1879120740   -0.6116441239    1.2145802921
     16  H         2.0290666218    1.6210594157    0.5222921113
     17  H         2.6638094131    0.9372534171   -0.9864672613
     18  H         3.6361174305    0.4734789937    1.6091608434
     19  H         3.0198177339   -1.6034454707   -0.0421734477
     20  H         0.4348637678   -0.3123589159   -1.7131877775
   Point Group: c1    Number of degrees of freedom:    54


   Energy is   -684.987196086

 Hessian Updated using BFGS Update

 54 Hessian modes will be used to form the next step
  Hessian Eigenvalues:
     0.002881    0.004725    0.006569    0.011055    0.013912    0.017450
     0.018786    0.021437    0.021734    0.023121    0.044755    0.047083
     0.051689    0.055586    0.055880    0.059899    0.063516    0.075310
     0.087383    0.113604    0.138114    0.157024    0.159914    0.160340
     0.164463    0.169496    0.177881    0.197388    0.208535    0.222712
     0.226662    0.249866    0.251179    0.254052    0.290085    0.297055
     0.312179    0.329202    0.339968    0.342723    0.343343    0.347607
     0.374615    0.408512    0.449957    0.487482    0.512946    0.521277
     0.527790    0.534427    0.537423    0.542701    0.553293    0.983023

 Minimum Search - Taking Simple RFO Step
 Searching for Lamda that Minimizes Along All modes
 Value Taken    Lamda =  -0.00000122
 Step Taken.  Stepsize is  0.011096

                             Maximum     Tolerance    Cnvgd?
         Gradient           0.000213      0.000300     YES
         Displacement       0.006832      0.001200      NO
         Energy change     -0.000005      0.000001      NO


 New Cartesian Coordinates Obtained by Inverse Iteration

 Displacement from previous Coordinates is:  0.012648
 ----------------------------------------------------------------
             Standard Nuclear Orientation (Angstroms)
    I     Atom           X                Y                Z
 ----------------------------------------------------------------
    1      O      -0.6946308123    -1.3975075110    -0.3797380385
    2      C      -1.8986453845    -0.9433026527     0.0691136335
    3      O      -2.8278773598    -1.6496833994     0.3687328714
    4      C      -1.8592477491     0.5183539643     0.1063428139
    5      O      -2.9156545153     1.2758859922     0.4831171724
    6      C      -0.6555510326     0.9254452986    -0.3137619945
    7      O      -0.1705146737     2.1723689248    -0.4955268330
    8      C       0.1851098476    -0.2784972049    -0.6475814636
    9      C       1.4744970283    -0.4646295316     0.1611192144
   10      C       2.4439813504     0.7218223042     0.0606628830
   11      O       3.6966879753     0.3613288149     0.6546415149
   12      H      -3.6446487929     0.6763709510     0.7016213217
   13      H      -0.8587938240     2.8183753870    -0.2889481010
   14      O       2.1005605711    -1.6318270900    -0.3400349494
   15      H       1.1871850713    -0.6093855235     1.2150966635
   16      H       2.0302522561     1.6215575746     0.5208733279
   17      H       2.6646786695     0.9359114898    -0.9873332585
   18      H       3.6355160180     0.4710756243     1.6091551458
   19      H       3.0197266369    -1.6027064337    -0.0423808338
   20      H       0.4354056560    -0.3114973522    -1.7130329712
 ----------------------------------------------------------------
 Molecular Point Group                 C1    NOp =  1
 Largest Abelian Subgroup              C1    NOp =  1
 Nuclear Repulsion Energy =   751.6458648780 hartrees
 There are       46 alpha and       46 beta electrons
 Applying Cartesian multipole field
    Component          Value
    ---------          -----
     (2,0,0)        1.00000E-11
     (0,2,0)        2.00000E-11
     (0,0,2)       -3.00000E-11
 Nucleus-field energy     =     0.0000000229 hartrees
 Requested basis set is 6-311++G(d,p)
 There are 112 shells and 320 basis functions
 A cutoff of  1.0D-11 yielded   5380 shell pairs
 There are     44314 function pairs (     47518 Cartesian)
 Smallest overlap matrix eigenvalue = 2.26E-06

 Q-Chem warning in module /home/taweetham/qchem/stvman/mkSTV.C, line 257:

 Overlap eigenvalue is smaller than square root of threshold

 Guess MOs from SCF MO coefficient file
 Reading MOs from coefficient file
 Reading MOs from coefficient file
 A restricted hybrid HF-DFT SCF calculation will be
 performed using Pulay DIIS extrapolation
 Exchange:     0.2000 Hartree-Fock + 0.0800 Slater + 0.7200 B88
 Correlation:  0.1900 VWN1RPA + 0.8100 LYP
 Using SG-1 standard quadrature grid
 SCF converges when DIIS error is below 1.0E-08
 Geometry optimization detected.  Setting ReadMinima to 0
 Setting SaveMinima to 0
 ---------------------------------------
  Cycle       Energy         DIIS Error
 ---------------------------------------
    1    -684.9871184304      2.86E-05
    2    -684.9871963998      3.56E-06
    3    -684.9871967875      3.23E-06
    4    -684.9871966623      1.57E-06
    5    -684.9871967251      4.16E-07
    6    -684.9871967566      1.32E-07
    7    -684.9871967607      4.33E-08
    8    -684.9871967608      1.05E-08
    9    -684.9871967600      5.66E-09 Convergence criterion met
 ---------------------------------------
 SCF time:  CPU 276.77 s  wall 340.17 s
 SCF   energy in the final basis set = -684.9871967600
 Total energy in the final basis set = -684.9871967600

 --------------------------------------------------------------

                    Orbital Energies (a.u.)
 --------------------------------------------------------------

 Alpha MOs
 -- Occupied --
-19.205 -19.188 -19.183 -19.157 -19.135 -19.126 -10.317 -10.275
-10.272 -10.258 -10.252 -10.243  -1.133  -1.113  -1.095  -1.065
 -1.048  -1.034  -0.835  -0.796  -0.728  -0.666  -0.638  -0.632
 -0.583  -0.559  -0.552  -0.528  -0.518  -0.490  -0.478  -0.455
 -0.451  -0.440  -0.438  -0.424  -0.423  -0.398  -0.381  -0.369
 -0.365  -0.334  -0.312  -0.301  -0.291  -0.255
 -- Virtual --
 -0.048  -0.033  -0.025  -0.001   0.007   0.018   0.021   0.032
  0.038   0.055   0.059   0.062   0.070   0.073   0.076   0.087
  0.091   0.098   0.102   0.105   0.109   0.110   0.113   0.123
  0.128   0.131   0.132   0.141   0.145   0.148   0.159   0.163
  0.169   0.176   0.179   0.180   0.188   0.197   0.204   0.206
  0.218   0.226   0.233   0.239   0.242   0.249   0.254   0.259
  0.265   0.272   0.275   0.281   0.293   0.297   0.303   0.304
  0.309   0.316   0.321   0.326   0.334   0.338   0.341   0.348
  0.356   0.359   0.368   0.372   0.376   0.383   0.398   0.407
  0.422   0.426   0.448   0.458   0.483   0.496   0.517   0.519
  0.525   0.539   0.552   0.566   0.573   0.583   0.596   0.609
  0.617   0.639   0.652   0.680   0.692   0.701   0.711   0.717
  0.728   0.743   0.748   0.772   0.780   0.824   0.854   0.876
  0.911   0.913   0.946   0.972   0.973   1.011   1.031   1.041
  1.066   1.080   1.095   1.101   1.107   1.129   1.133   1.151
  1.154   1.169   1.187   1.189   1.199   1.211   1.219   1.226
  1.239   1.253   1.277   1.295   1.330   1.353   1.381   1.387
  1.403   1.421   1.451   1.456   1.469   1.496   1.519   1.531
  1.543   1.550   1.567   1.586   1.599   1.604   1.637   1.665
  1.667   1.679   1.718   1.730   1.749   1.776   1.788   1.804
  1.823   1.838   1.868   1.888   1.904   1.919   1.936   1.956
  1.980   2.032   2.041   2.046   2.061   2.078   2.088   2.099
  2.131   2.169   2.187   2.215   2.226   2.290   2.317   2.459
  2.480   2.529   2.550   2.566   2.580   2.593   2.609   2.627
  2.642   2.693   2.695   2.778   2.806   2.822   2.841   2.852
  2.892   2.933   2.944   2.958   2.988   3.017   3.044   3.047
  3.060   3.069   3.078   3.108   3.134   3.143   3.148   3.152
  3.169   3.202   3.224   3.243   3.287   3.334   3.351   3.380
  3.441   3.462   3.478   3.575   3.666   3.761   3.765   3.834
  3.852   3.860   3.874   3.908   3.988   4.011   4.068   4.084
  4.152   4.157   4.270   4.346   4.962   5.001   5.039   5.061
  5.080   5.094   5.157   5.337   5.350   5.414   5.426   5.442
  5.613   5.623   5.668   5.683   5.816   5.888  23.588  23.771
 23.777  23.829  23.881  24.169  49.869  49.890  49.896  49.943
 49.950  50.055
 --------------------------------------------------------------

          Ground-State Mulliken Net Atomic Charges

     Atom                 Charge (a.u.)
  ----------------------------------------
      1 O                    -0.102988
      2 C                     0.101887
      3 O                    -0.325836
      4 C                     0.275322
      5 O                    -0.310206
      6 C                    -0.396240
      7 O                    -0.231747
      8 C                     0.059611
      9 C                    -0.082423
     10 C                    -0.506723
     11 O                    -0.283741
     12 H                     0.298264
     13 H                     0.303271
     14 O                    -0.207627
     15 H                     0.188791
     16 H                     0.184487
     17 H                     0.236360
     18 H                     0.259676
     19 H                     0.269858
     20 H                     0.270005
  ----------------------------------------
  Sum of atomic charges =    -0.000000

 -----------------------------------------------------------------
                    Cartesian Multipole Moments
 -----------------------------------------------------------------
    Charge (ESU x 10^10)
                -0.0000
    Dipole Moment (Debye)
         X       1.0629      Y       4.8573      Z       1.3597
       Tot       5.1548
    Quadrupole Moments (Debye-Ang)
        XX     -73.8906     XY      -6.8478     YY     -76.4847
        XZ       5.5135     YZ       0.0125     ZZ     -65.0218
    Octopole Moments (Debye-Ang^2)
       XXX     -19.9580    XXY      13.3397    XYY      11.2059
       YYY      37.2770    XXZ      18.1409    XYZ      -1.7590
       YYZ       2.5961    XZZ      13.3033    YZZ       1.1786
       ZZZ       7.5419
    Hexadecapole Moments (Debye-Ang^3)
      XXXX   -1973.1752   XXXY    -109.0425   XXYY    -479.0774
      XYYY     -52.4983   YYYY    -643.0522   XXXZ      27.4287
      XXYZ      10.5327   XYYZ      19.6336   YYYZ      -6.1319
      XXZZ    -293.6663   XYZZ       8.1197   YYZZ    -145.6462
      XZZZ      27.0511   YZZZ       1.6862   ZZZZ    -145.6230
 -----------------------------------------------------------------
 Calculating analytic gradient of the SCF energy
 Gradient of SCF Energy
            1           2           3           4           5           6
    1   0.0000243  -0.0000419   0.0000176  -0.0000206  -0.0000035   0.0000292
    2  -0.0000086   0.0000275  -0.0000161  -0.0000937   0.0000286  -0.0000029
    3  -0.0000059   0.0000767   0.0000012  -0.0000060  -0.0000114  -0.0000238
            7           8           9          10          11          12
    1  -0.0000216   0.0000028  -0.0000130   0.0000320  -0.0000146   0.0000064
    2   0.0000023   0.0000161   0.0000369  -0.0000183   0.0000358   0.0000106
    3  -0.0000109   0.0000128   0.0000085   0.0000035  -0.0000157   0.0000051
           13          14          15          16          17          18
    1  -0.0000154   0.0000123  -0.0000003   0.0000003  -0.0000101   0.0000004
    2  -0.0000137  -0.0000309   0.0000045   0.0000106   0.0000010   0.0000146
    3  -0.0000215   0.0000268  -0.0000028  -0.0000223  -0.0000171  -0.0000027
           19          20
    1   0.0000136   0.0000022
    2   0.0000146  -0.0000190
    3  -0.0000006   0.0000063
 Max gradient component =       9.368E-05
 RMS gradient           =       2.308E-05
 Gradient time:  CPU 158.44 s  wall 192.86 s
 Geometry Optimization Parameters
   NAtoms,    NIC,     NZ,  NCons,   NDum,   NFix, NCnnct, MaxDiis
       20     139       0       0       0       0       0       0

 Cartesian Hessian Update
 Hessian Updated using BFGS Update


** GEOMETRY OPTIMIZATION IN DELOCALIZED INTERNAL COORDINATES **
   Searching for a Minimum

   Optimization Cycle:   8

                       Coordinates (Angstroms)
     ATOM                X               Y               Z
      1  O        -0.6946308123   -1.3975075110   -0.3797380385
      2  C        -1.8986453845   -0.9433026527    0.0691136335
      3  O        -2.8278773598   -1.6496833994    0.3687328714
      4  C        -1.8592477491    0.5183539643    0.1063428139
      5  O        -2.9156545153    1.2758859922    0.4831171724
      6  C        -0.6555510326    0.9254452986   -0.3137619945
      7  O        -0.1705146737    2.1723689248   -0.4955268330
      8  C         0.1851098476   -0.2784972049   -0.6475814636
      9  C         1.4744970283   -0.4646295316    0.1611192144
     10  C         2.4439813504    0.7218223042    0.0606628830
     11  O         3.6966879753    0.3613288149    0.6546415149
     12  H        -3.6446487929    0.6763709510    0.7016213217
     13  H        -0.8587938240    2.8183753870   -0.2889481010
     14  O         2.1005605711   -1.6318270900   -0.3400349494
     15  H         1.1871850713   -0.6093855235    1.2150966635
     16  H         2.0302522561    1.6215575746    0.5208733279
     17  H         2.6646786695    0.9359114898   -0.9873332585
     18  H         3.6355160180    0.4710756243    1.6091551458
     19  H         3.0197266369   -1.6027064337   -0.0423808338
     20  H         0.4354056560   -0.3114973522   -1.7130329712
   Point Group: c1    Number of degrees of freedom:    54


   Energy is   -684.987196760

 Hessian Updated using BFGS Update

 54 Hessian modes will be used to form the next step
  Hessian Eigenvalues:
     0.003589    0.004721    0.006643    0.011045    0.013994    0.017447
     0.018786    0.021384    0.021733    0.023122    0.044331    0.046903
     0.051952    0.053578    0.055616    0.060301    0.062903    0.075137
     0.087440    0.113547    0.137308    0.144272    0.160012    0.160730
     0.164417    0.169438    0.177904    0.181968    0.198031    0.215751
     0.224009    0.249955    0.251565    0.254845    0.290180    0.296943
     0.313748    0.329567    0.339768    0.342697    0.343404    0.347352
     0.374635    0.406776    0.450544    0.485223    0.513880    0.520338
     0.527818    0.534427    0.538544    0.542585    0.554629    0.982625

 Minimum Search - Taking Simple RFO Step
 Searching for Lamda that Minimizes Along All modes
 Value Taken    Lamda =   0.00000000
 Step Taken.  Stepsize is  0.003169

                             Maximum     Tolerance    Cnvgd?
         Gradient           0.000094      0.000300     YES
         Displacement       0.001996      0.001200      NO
         Energy change     -0.000001      0.000001     YES

 Final energy is   -684.98719676001542     


 ******************************
 **  OPTIMIZATION CONVERGED  **
 ******************************

                       Coordinates (Angstroms)
     ATOM                X               Y               Z
      1  O        -0.6946308123   -1.3975075110   -0.3797380385
      2  C        -1.8986453845   -0.9433026527    0.0691136335
      3  O        -2.8278773598   -1.6496833994    0.3687328714
      4  C        -1.8592477491    0.5183539643    0.1063428139
      5  O        -2.9156545153    1.2758859922    0.4831171724
      6  C        -0.6555510326    0.9254452986   -0.3137619945
      7  O        -0.1705146737    2.1723689248   -0.4955268330
      8  C         0.1851098476   -0.2784972049   -0.6475814636
      9  C         1.4744970283   -0.4646295316    0.1611192144
     10  C         2.4439813504    0.7218223042    0.0606628830
     11  O         3.6966879753    0.3613288149    0.6546415149
     12  H        -3.6446487929    0.6763709510    0.7016213217
     13  H        -0.8587938240    2.8183753870   -0.2889481010
     14  O         2.1005605711   -1.6318270900   -0.3400349494
     15  H         1.1871850713   -0.6093855235    1.2150966635
     16  H         2.0302522561    1.6215575746    0.5208733279
     17  H         2.6646786695    0.9359114898   -0.9873332585
     18  H         3.6355160180    0.4710756243    1.6091551458
     19  H         3.0197266369   -1.6027064337   -0.0423808338
     20  H         0.4354056560   -0.3114973522   -1.7130329712

Z-matrix Print:
$molecule
0 1
O 
C  1 1.362872
O  2 1.205080 1 124.593318
C  1 1.448402 2 109.877712 3 179.837014 0
H  4 1.094954 1 107.187478 2 -118.739289 0
C  2 1.462661 1 108.519548 3 -179.476796 0
C  6 1.338319 2 108.675533 1 0.070206 0
O  7 1.350229 6 130.259941 2 177.354076 0
H  8 0.966296 7 109.435121 6 -1.397437 0
O  6 1.353443 2 123.050930 1 178.590344 0
H  10 0.968811 6 107.683114 2 -0.168962 0
C  4 1.533350 1 108.628812 2 124.209690 0
H  12 1.101985 4 107.525905 1 -53.861032 0
O  12 1.416143 4 106.568392 1 64.298527 0
H  14 0.966598 12 106.653911 4 162.684859 0
C  12 1.535467 4 113.742940 1 -174.890091 0
H  16 1.092011 12 111.706827 4 66.048311 0
H  16 1.092171 12 109.988427 4 -54.659486 0
O  16 1.432494 12 109.303315 4 -170.278325 0
H  19 0.962747 16 109.077626 12 -81.947368 0
$end


 --------------------------------------------------------------

                    Orbital Energies (a.u.)
 --------------------------------------------------------------

 Alpha MOs
 -- Occupied --
-19.205 -19.188 -19.183 -19.157 -19.135 -19.126 -10.317 -10.275
-10.272 -10.258 -10.252 -10.243  -1.133  -1.113  -1.095  -1.065
 -1.048  -1.034  -0.835  -0.796  -0.728  -0.666  -0.638  -0.632
 -0.583  -0.559  -0.552  -0.528  -0.518  -0.490  -0.478  -0.455
 -0.451  -0.440  -0.438  -0.424  -0.423  -0.398  -0.381  -0.369
 -0.365  -0.334  -0.312  -0.301  -0.291  -0.255
 -- Virtual --
 -0.048  -0.033  -0.025  -0.001   0.007   0.018   0.021   0.032
  0.038   0.055   0.059   0.062   0.070   0.073   0.076   0.087
  0.091   0.098   0.102   0.105   0.109   0.110   0.113   0.123
  0.128   0.131   0.132   0.141   0.145   0.148   0.159   0.163
  0.169   0.176   0.179   0.180   0.188   0.197   0.204   0.206
  0.218   0.226   0.233   0.239   0.242   0.249   0.254   0.259
  0.265   0.272   0.275   0.281   0.293   0.297   0.303   0.304
  0.309   0.316   0.321   0.326   0.334   0.338   0.341   0.348
  0.356   0.359   0.368   0.372   0.376   0.383   0.398   0.407
  0.422   0.426   0.448   0.458   0.483   0.496   0.517   0.519
  0.525   0.539   0.552   0.566   0.573   0.583   0.596   0.609
  0.617   0.639   0.652   0.680   0.692   0.701   0.711   0.717
  0.728   0.743   0.748   0.772   0.780   0.824   0.854   0.876
  0.911   0.913   0.946   0.972   0.973   1.011   1.031   1.041
  1.066   1.080   1.095   1.101   1.107   1.129   1.133   1.151
  1.154   1.169   1.187   1.189   1.199   1.211   1.219   1.226
  1.239   1.253   1.277   1.295   1.330   1.353   1.381   1.387
  1.403   1.421   1.451   1.456   1.469   1.496   1.519   1.531
  1.543   1.550   1.567   1.586   1.599   1.604   1.637   1.665
  1.667   1.679   1.718   1.730   1.749   1.776   1.788   1.804
  1.823   1.838   1.868   1.888   1.904   1.919   1.936   1.956
  1.980   2.032   2.041   2.046   2.061   2.078   2.088   2.099
  2.131   2.169   2.187   2.215   2.226   2.290   2.317   2.459
  2.480   2.529   2.550   2.566   2.580   2.593   2.609   2.627
  2.642   2.693   2.695   2.778   2.806   2.822   2.841   2.852
  2.892   2.933   2.944   2.958   2.988   3.017   3.044   3.047
  3.060   3.069   3.078   3.108   3.134   3.143   3.148   3.152
  3.169   3.202   3.224   3.243   3.287   3.334   3.351   3.380
  3.441   3.462   3.478   3.575   3.666   3.761   3.765   3.834
  3.852   3.860   3.874   3.908   3.988   4.011   4.068   4.084
  4.152   4.157   4.270   4.346   4.962   5.001   5.039   5.061
  5.080   5.094   5.157   5.337   5.350   5.414   5.426   5.442
  5.613   5.623   5.668   5.683   5.816   5.888  23.588  23.771
 23.777  23.829  23.881  24.169  49.869  49.890  49.896  49.943
 49.950  50.055
 --------------------------------------------------------------

          Ground-State Mulliken Net Atomic Charges

     Atom                 Charge (a.u.)
  ----------------------------------------
      1 O                    -0.102988
      2 C                     0.101887
      3 O                    -0.325836
      4 C                     0.275322
      5 O                    -0.310206
      6 C                    -0.396240
      7 O                    -0.231747
      8 C                     0.059611
      9 C                    -0.082423
     10 C                    -0.506723
     11 O                    -0.283741
     12 H                     0.298264
     13 H                     0.303271
     14 O                    -0.207627
     15 H                     0.188791
     16 H                     0.184487
     17 H                     0.236360
     18 H                     0.259676
     19 H                     0.269858
     20 H                     0.270005
  ----------------------------------------
  Sum of atomic charges =    -0.000000

 -----------------------------------------------------------------
                    Cartesian Multipole Moments
 -----------------------------------------------------------------
    Charge (ESU x 10^10)
                -0.0000
    Dipole Moment (Debye)
         X       1.0629      Y       4.8573      Z       1.3597
       Tot       5.1548
    Quadrupole Moments (Debye-Ang)
        XX     -73.8906     XY      -6.8478     YY     -76.4847
        XZ       5.5135     YZ       0.0125     ZZ     -65.0218
    Octopole Moments (Debye-Ang^2)
       XXX     -19.9580    XXY      13.3397    XYY      11.2059
       YYY      37.2770    XXZ      18.1409    XYZ      -1.7590
       YYZ       2.5961    XZZ      13.3033    YZZ       1.1786
       ZZZ       7.5419
    Hexadecapole Moments (Debye-Ang^3)
      XXXX   -1973.1752   XXXY    -109.0425   XXYY    -479.0774
      XYYY     -52.4983   YYYY    -643.0522   XXXZ      27.4287
      XXYZ      10.5327   XYYZ      19.6336   YYYZ      -6.1319
      XXZZ    -293.6663   XYZZ       8.1197   YYZZ    -145.6462
      XZZZ      27.0511   YZZZ       1.6862   ZZZZ    -145.6230
 -----------------------------------------------------------------
Archival summary:
1\1\pikachu\OPT\ProcedureUnspecified\BasisUnspecified\668\cher\TueDec1316:22:082016TueDec1316:22:082016\0\\#,OPT,ProcedureUnspecified,BasisUnspecified,\\0,1\O\C,1,1.36287\O,2,1.20508,1,124.593\C,1,1.4484,2,109.878,3,179.837,0\H,4,1.09495,1,107.187,2,-118.739,0\C,2,1.46266,1,108.52,3,-179.477,0\C,6,1.33832,2,108.676,1,0.0702056,0\O,7,1.35023,6,130.26,2,177.354,0\H,8,0.966296,7,109.435,6,-1.39744,0\O,6,1.35344,2,123.051,1,178.59,0\H,10,0.968811,6,107.683,2,-0.168962,0\C,4,1.53335,1,108.629,2,124.21,0\H,12,1.10198,4,107.526,1,-53.861,0\O,12,1.41614,4,106.568,1,64.2985,0\H,14,0.966598,12,106.654,4,162.685,0\C,12,1.53547,4,113.743,1,-174.89,0\H,16,1.09201,12,111.707,4,66.0483,0\H,16,1.09217,12,109.988,4,-54.6595,0\O,16,1.43249,12,109.303,4,-170.278,0\H,19,0.962747,16,109.078,12,-81.9474,0\\\@

 Total job time:  4494.74s(wall), 4063.99s(cpu) 
 Tue Dec 13 16:22:08 2016

        *************************************************************
        *                                                           *
        *  Thank you very much for using Q-Chem.  Have a nice day.  *
        *                                                           *
        *************************************************************


 
User input: 2 of 3 
 
pikachu 127.0.1
Q-Chem Developer Version! Running on 127.0.1.*
                  Welcome to Q-Chem
     A Quantum Leap Into The Future Of Chemistry


 Q-Chem 4.4, Q-Chem, Inc., Pleasanton, CA (2016)

 Y. Shao,  Z. Gan,  E. Epifanovsky,  A. T. B. Gilbert,  M. Wormit,  
 J. Kussmann,  A. W. Lange,  A. Behn,  J. Deng,  X. Feng,  D. Ghosh,  
 M. Goldey,  P. R. Horn,  L. D. Jacobson,  I. Kaliman,  F. Rob,  
 R. Z. Khaliullin,  T. Kus,  A. Landau,  J. Liu,  E. I. Proynov,  Y. M. Rhee,  
 R. M. Richard,  M. A. Rohrdanz,  R. P. Steele,  E. J. Sundstrom,  
 H. L. Woodcock III,  P. M. Zimmerman,  D. Zuev,  B. Albrecht,  E. Alguire,  
 B. Austin,  S. A. Baeppler,  G. J. O. Beran,  Y. A. Bernard,  E. Berquist,  
 K. Brandhorst,  K. B. Bravaya,  S. T. Brown,  D. Casanova,  C.-M. Chang,  
 Y. Chen,  S. H. Chien,  K. D. Closser,  M. P. Coons,  D. L. Crittenden,  
 S. Dasgupta,  M. Diedenhofen,  R. A. DiStasio Jr.,  H. Do,  A. D. Dutoi,  
 R. G. Edgar,  P.-T. Fang,  S. Fatehi,  Q. Feng,  L. Fusti-Molnar,  
 A. Ghysels,  A. Golubeva-Zadorozhnaya,  J. Gomes,  A. Gunina,  
 M. W. D. Hanson-Heine,  P. H. P. Harbach,  A. W. Hauser,  J. E. Herr,  
 E. G. Hohenstein,  Z. C. Holden,  K. Hui,  T.-C. Jagau,  H. Ji,  B. Kaduk,  
 K. Khistyaev,  Jaehoon Kim,  Jihan Kim,  R. A. King,  P. Klunzinger,  
 K. Koh,  D. Kosenkov,  T. Kowalczyk,  C. M. Krauter,  A. Kunitsa,  
 K. U. Lao,  A. Laurent,  K. V. Lawler,  J. Lee,  D. Lefrancois,  S. Lehtola,  
 S. V. Levchenko,  C. Y. Lin,  Y.-S. Lin,  F. Liu,  E. Livshits,  
 R. C. Lochan,  A. Luenser,  P. Manohar,  S. F. Manzer,  S.-P. Mao,  Y. Mao,  
 N. Mardirossian,  A. V. Marenich,  L. A. Martinez-Martinez,  S. A. Maurer,  
 N. J. Mayhall,  J.-M. Mewes,  A. F. Morrison,  K. Nanda,  T. S. Nguyen-Beck,  
 C. M. Oana,  R. Olivares-Amaya,  D. P. O'Neill,  J. A. Parkhill,  
 T. M. Perrine,  R. Peverati,  P. A. Pieniazek,  F. Plasser,  A. Prociuk,  
 D. R. Rehn,  E. Rosta,  N. J. Russ,  N. Sergueev,  S. M. Sharada,  
 S. Sharma,  D. W. Small,  A. Sodt,  T. Stauch,  T. Stein,  D. Stuck,  
 Y.-C. Su,  A. J. W. Thom,  T. Tsuchimochi,  L. Vogt,  O. Vydrov,  T. Wang,  
 M. A. Watson,  J. Wenzel,  A. White,  C. F. Williams,  V. Vanovschi,  
 K. Yao,  S. Yeganeh,  S. R. Yost,  Z.-Q. You,  I. Y. Zhang,  X. Zhang,  
 Y. Zhao,  B. R. Brooks,  G. K. L. Chan,  D. M. Chipman,  C. J. Cramer,  
 W. A. Goddard III,  M. S. Gordon,  W. J. Hehre,  A. Klamt,  
 H. F. Schaefer III,  M. W. Schmidt,  C. D. Sherrill,  D. G. Truhlar,  
 A. Warshel,  X. Xu,  A. Aspuru-Guzik,  R. Baer,  A. T. Bell,  N. A. Besley,  
 J.-D. Chai,  A. Dreuw,  B. D. Dunietz,  T. R. Furlani,  S. R. Gwaltney,  
 C.-P. Hsu,  Y. Jung,  J. Kong,  D. S. Lambrecht,  W. Liang,  C. Ochsenfeld,  
 V. A. Rassolov,  L. V. Slipchenko,  J. E. Subotnik,  T. Van Voorhis,  
 J. M. Herbert,  A. I. Krylov,  P. M. W. Gill,  M. Head-Gordon

 Contributors to earlier versions of Q-Chem not listed above: 
 R. D. Adamson,  J. Baker,  E. F. C. Byrd,  A. K. Chakraborty,  C.-L. Cheng,  
 H. Dachsel,  R. J. Doerksen,  G. Hawkins,  A. Heyden,  S. Hirata,  
 G. Kedziora,  F. J. Keil,  C. Kelley,  P. P. Korambath,  W. Kurlancheek,  
 A. M. Lee,  M. S. Lee,  D. Liotard,  I. Lotan,  P. E. Maslen,  N. Nair,  
 D. Neuhauser,  R. Olson,  B. Peters,  J. Ritchie,  N. E. Schultz,  
 N. Shenvi,  A. C. Simmonett,  K. S. Thanthiriwatte,  Q. Wu,  W. Zhang

 Please cite Q-Chem as follows:
 Y. Shao et al., Mol. Phys. 113, 184-215 (2015)
 DOI: 10.1080/00268976.2014.952696

 Q-Chem 4.4.2 for Intel X86 EM64T Linux

 Parts of Q-Chem use Armadillo 5.200.1 (Boston Tea Smuggler).
 http://arma.sourceforge.net/

 Q-Chem begins on Tue Dec 13 16:22:08 2016  


Host: 0

     Scratch files written to /scratch/cher/qchem5701//
The previous job contains 0 fragments, simply inherited here
FILE_GEOM_ORG=        593

Checking the input file for inconsistencies... 	...done.

--------------------------------------------------------------
User input:
--------------------------------------------------------------

$molecule
   read
$end

$rem
   BASIS 6-311++G**
   JOB_TYPE FREQUENCY
   METHOD B3LYP
$end

--------------------------------------------------------------
 ----------------------------------------------------------------
             Standard Nuclear Orientation (Angstroms)
    I     Atom           X                Y                Z
 ----------------------------------------------------------------
    1      O      -0.6962743446    -1.4006468177    -0.3635199998
    2      C      -1.9000002376    -0.9413871351     0.0809408930
    3      O      -2.8291481628    -1.6443181223     0.3888202059
    4      C      -1.8604254037     0.5205864821     0.1020412921
    5      O      -2.9165493401     1.2823439698     0.4710083734
    6      C      -0.6569093120     0.9228874868    -0.3231646677
    7      O      -0.1718358399     2.1676775513    -0.5189162396
    8      C       0.1834436501    -0.2847555795    -0.6441457084
    9      C       1.4732423139    -0.4621121993     0.1658699504
   10      C       2.4428005733     0.7230506625     0.0518302345
   11      O       3.6957852936     0.3689816882     0.6490776800
   12      H      -3.6454913961     0.6853556934     0.6964933650
   13      H      -0.8599350750     2.8159991350    -0.3191016329
   14      O       2.0989125972    -1.6348319899    -0.3227261866
   15      H       1.1864774639    -0.5952134064     1.2215313120
   16      H       2.0294140609     1.6278491573     0.5023191345
   17      H       2.6629614512     0.9255543213    -0.9985786642
   18      H       3.6351347071     0.4892462061     1.6023565449
   19      H       3.0182405582    -1.6025377007    -0.0259006136
   20      H       0.4331670985    -0.3295219459    -1.7093020764
 ----------------------------------------------------------------
 Molecular Point Group                 C1    NOp =  1
 Largest Abelian Subgroup              C1    NOp =  1
 Nuclear Repulsion Energy =   751.6458648780 hartrees
 There are       46 alpha and       46 beta electrons
 Requested basis set is 6-311++G(d,p)
 There are 112 shells and 320 basis functions

 Total QAlloc Memory Limit   2000 MB
 Mega-Array Size        61 MB
 MEM_STATIC part        62 MB
 A cutoff of  1.0D-11 yielded   5380 shell pairs
 There are     44314 function pairs (     47518 Cartesian)

 -------------------------------------------------------
 OpenMP Integral Computing Module                       
 Release: version 1.0, May 2013, Q-Chem Inc. Pittsburgh 
 -------------------------------------------------------
 Integral Job Info:
 Integral job number is                      11
 Integral operator is                         1
 short-range coefficients                     0
 long-range coefficients              100000000
 Omega coefficients                           0
 if combine SR and LR in K                    0
 Integral screening is                        0
 Integral computing path is                   2
 max size of driver memory is            800000
 size of driver memory is                593474
 size of scratch memory is              2260544
 max col of scratch BK array               1296
 max len of scratch array in speh3          155
 max len of scratch index in speh4           18
 max int batch size is                      520
 min int batch size is                       52
 fixed nKL is                                52
 max L of basis functions is                  2
 order of int derivative is                   0
 number of shells is                        112
 number of basis is                         332
 number of cartesian basis is               332
 number of contracted shell pairs          5380
 number of primitive shell pairs          13093
 maxK2 (contraction) of shell pair           36
 max number of K2 of shell pair               1
 max number of CS2 of shell pair            906
 max number of PS2 of shell pair           2196
 mem total for path MDJ                   91096
 -------------------------------------------------------
 Smallest overlap matrix eigenvalue = 2.26E-06

 Q-Chem warning in module /home/taweetham/qchem/stvman/mkSTV.C, line 257:

 Overlap eigenvalue is smaller than square root of threshold

 Guess from superposition of atomic densities
 Warning:  Energy on first SCF cycle will be non-variational
 A restricted hybrid HF-DFT SCF calculation will be
 performed using Pulay DIIS extrapolation
 Exchange:     0.2000 Hartree-Fock + 0.0800 Slater + 0.7200 B88
 Correlation:  0.1900 VWN1RPA + 0.8100 LYP
 Using SG-1 standard quadrature grid
 SCF converges when DIIS error is below 1.0E-08
 ---------------------------------------
  Cycle       Energy         DIIS Error
 ---------------------------------------
    1    -687.5101012135      3.68E-02
    2    -684.7566722535      4.96E-03
    3    -684.3104826567      8.57E-03
    4    -684.9569801397      1.69E-03
    5    -684.9838690539      5.95E-04
    6    -684.9867788902      1.95E-04
    7    -684.9871690748      4.34E-05
    8    -684.9871849221      1.85E-05
    9    -684.9871879923      3.38E-06
   10    -684.9871884163      1.52E-06
   11    -684.9871883938      5.59E-07
   12    -684.9871884097      1.63E-07
   13    -684.9871883873      4.15E-08
   14    -684.9871883853      1.82E-08
   15    -684.9871883876      4.08E-09 Convergence criterion met
 ---------------------------------------
 SCF time:  CPU 487.35 s  wall 586.14 s
 SCF   energy in the final basis set = -684.9871883876
 Total energy in the final basis set = -684.9871883876

 --------------------------------------------------------------

                    Orbital Energies (a.u.)
 --------------------------------------------------------------

 Alpha MOs
 -- Occupied --
-19.205 -19.188 -19.183 -19.157 -19.135 -19.126 -10.317 -10.275
-10.272 -10.258 -10.252 -10.243  -1.133  -1.113  -1.095  -1.065
 -1.048  -1.034  -0.835  -0.796  -0.728  -0.666  -0.638  -0.632
 -0.583  -0.559  -0.552  -0.528  -0.518  -0.490  -0.478  -0.455
 -0.451  -0.440  -0.438  -0.424  -0.423  -0.398  -0.381  -0.369
 -0.365  -0.334  -0.312  -0.301  -0.291  -0.255
 -- Virtual --
 -0.048  -0.033  -0.025  -0.001   0.007   0.018   0.021   0.032
  0.038   0.055   0.059   0.062   0.070   0.073   0.076   0.087
  0.091   0.098   0.102   0.105   0.109   0.110   0.113   0.123
  0.128   0.131   0.132   0.141   0.145   0.148   0.159   0.163
  0.169   0.176   0.179   0.180   0.188   0.197   0.204   0.206
  0.218   0.226   0.233   0.239   0.242   0.249   0.254   0.259
  0.265   0.272   0.275   0.281   0.293   0.297   0.303   0.304
  0.309   0.316   0.321   0.326   0.334   0.338   0.341   0.348
  0.356   0.359   0.368   0.372   0.376   0.383   0.398   0.407
  0.422   0.426   0.448   0.458   0.483   0.496   0.517   0.519
  0.525   0.539   0.552   0.566   0.573   0.583   0.596   0.609
  0.617   0.639   0.652   0.680   0.692   0.701   0.711   0.717
  0.728   0.743   0.748   0.772   0.780   0.824   0.854   0.876
  0.911   0.913   0.946   0.972   0.973   1.011   1.031   1.041
  1.066   1.080   1.095   1.101   1.107   1.129   1.133   1.151
  1.154   1.169   1.187   1.189   1.199   1.211   1.219   1.226
  1.239   1.253   1.277   1.295   1.330   1.353   1.381   1.387
  1.403   1.421   1.451   1.456   1.469   1.496   1.519   1.531
  1.543   1.550   1.567   1.586   1.599   1.604   1.637   1.665
  1.667   1.679   1.718   1.730   1.749   1.776   1.788   1.804
  1.823   1.838   1.868   1.888   1.904   1.919   1.936   1.956
  1.980   2.032   2.041   2.046   2.061   2.078   2.088   2.099
  2.131   2.169   2.187   2.215   2.226   2.290   2.317   2.459
  2.480   2.529   2.550   2.566   2.580   2.593   2.609   2.627
  2.642   2.693   2.695   2.778   2.806   2.822   2.841   2.852
  2.892   2.933   2.944   2.958   2.988   3.017   3.044   3.047
  3.060   3.069   3.078   3.108   3.134   3.143   3.148   3.152
  3.169   3.202   3.224   3.243   3.287   3.334   3.351   3.380
  3.441   3.462   3.478   3.575   3.666   3.761   3.765   3.834
  3.852   3.860   3.874   3.908   3.988   4.011   4.068   4.084
  4.152   4.157   4.270   4.346   4.962   5.001   5.039   5.061
  5.080   5.094   5.157   5.337   5.350   5.414   5.426   5.442
  5.613   5.623   5.668   5.683   5.816   5.888  23.588  23.771
 23.777  23.829  23.881  24.169  49.869  49.890  49.896  49.943
 49.950  50.055
 --------------------------------------------------------------

          Ground-State Mulliken Net Atomic Charges

     Atom                 Charge (a.u.)
  ----------------------------------------
      1 O                    -0.102958
      2 C                     0.101799
      3 O                    -0.325836
      4 C                     0.275361
      5 O                    -0.310209
      6 C                    -0.396222
      7 O                    -0.231762
      8 C                     0.059829
      9 C                    -0.082866
     10 C                    -0.506610
     11 O                    -0.283740
     12 H                     0.298269
     13 H                     0.303278
     14 O                    -0.207571
     15 H                     0.188812
     16 H                     0.184526
     17 H                     0.236353
     18 H                     0.259675
     19 H                     0.269846
     20 H                     0.270026
  ----------------------------------------
  Sum of atomic charges =    -0.000000

 -----------------------------------------------------------------
                    Cartesian Multipole Moments
 -----------------------------------------------------------------
    Charge (ESU x 10^10)
                -0.0000
    Dipole Moment (Debye)
         X       1.0642      Y       4.8719      Z       1.3055
       Tot       5.1548
    Quadrupole Moments (Debye-Ang)
        XX     -73.8892     XY      -6.7924     YY     -76.4729
        XZ       5.5922     YZ       0.1447     ZZ     -65.0283
    Octopole Moments (Debye-Ang^2)
       XXX     -19.6388    XXY      13.4933    XYY      11.2565
       YYY      37.1508    XXZ      17.9712    XYZ      -1.7419
       YYZ       2.1730    XZZ      13.4154    YZZ       1.1516
       ZZZ       7.3980
    Hexadecapole Moments (Debye-Ang^3)
      XXXX   -1973.0658   XXXY    -108.7255   XXYY    -478.7937
      XYYY     -51.7681   YYYY    -643.1170   XXXZ      29.1359
      XXYZ      12.6661   XYYZ      20.5589   YYYZ      -3.8151
      XXZZ    -293.9403   XYZZ       7.9898   YYZZ    -145.4834
      XZZZ      27.1855   YZZZ       4.8840   ZZZZ    -145.8131
 -----------------------------------------------------------------
 Calculating MO derivatives via CPSCF
   1         3          60      0.229527    0.036391
   2         3          60      0.027829    0.003559
   3         3          60      0.001979    0.000294
   4        22          41      0.000127    0.000021
   5        63           0      0.000000    0.000000    Roots Converged
 Calculating analytic Hessian of the SCF energy
 Polarizability Matrix (a.u.)
            1           2           3
    1-121.6365778  -8.3891962   8.9967815
    2  -8.3891962 -93.5784065   2.1292806
    3   8.9967815   2.1292806 -69.7366420

 Direct stationary perturbation theory relativistic correction:

 rels  =       0.233031690823
 relv  =      -1.139901951588
 rel2e =       0.515522619771
 E_rel =      -0.391347640993

 Hessian of the SCF Energy
            1           2           3           4           5           6
    1   0.3905461  -0.0059621  -0.1089470  -0.1612143   0.0725582   0.0410444
    2  -0.0059621   0.3653058   0.0082732   0.0376728  -0.1533485  -0.0165529
    3  -0.1089470   0.0082732   0.1140863   0.0415149  -0.0300332  -0.0632075
    4  -0.1612143   0.0376728   0.0415149   0.7470998   0.2520035  -0.1878347
    5   0.0725582  -0.1533485  -0.0300332   0.2520035   0.7235369  -0.0749505
    6   0.0410444  -0.0165529  -0.0632075  -0.1878347  -0.0749505   0.2561607
    7  -0.0764461  -0.0280614   0.0297185  -0.4367547  -0.2853243   0.1199891
    8  -0.0107614   0.0310193   0.0044388  -0.2848210  -0.3391558   0.0927451
    9   0.0309665   0.0104219  -0.0004218   0.1201196   0.0933508  -0.1123217
   10  -0.0144766   0.0309803   0.0110075  -0.0721138   0.0294414   0.0021397
   11   0.0349894  -0.0270788  -0.0125025  -0.0019959  -0.2060431  -0.0046141
   12   0.0109633  -0.0113928   0.0081637   0.0013117  -0.0124038  -0.0663147
   13   0.0046549   0.0015248  -0.0001916  -0.0225927  -0.0013032   0.0066643
   14   0.0049408  -0.0082753  -0.0020946   0.0358435  -0.0176536  -0.0119062
   15   0.0000564  -0.0011067   0.0050328   0.0076392  -0.0001111  -0.0046306
   16  -0.0148545  -0.0188952   0.0052255   0.0024771  -0.0622361  -0.0030488
   17  -0.0074693  -0.0458887   0.0002448  -0.0301632  -0.0404961   0.0099493
   18   0.0070581   0.0061249  -0.0008175  -0.0031140   0.0246314  -0.0027605
   19   0.0073030   0.0049474  -0.0018417  -0.0099009   0.0155321   0.0084402
   20   0.0095563  -0.0104524  -0.0031691  -0.0011469   0.0258850   0.0013118
   21  -0.0024543  -0.0021457   0.0019168   0.0081137  -0.0062981   0.0096310
   22  -0.0883498  -0.0073730   0.0119784  -0.0531997  -0.0159081   0.0147637
   23  -0.0365695  -0.1451302   0.0153728  -0.0312592   0.0216810   0.0129323
   24   0.0122556   0.0042002  -0.0712064   0.0130487   0.0065392  -0.0200756
   25  -0.0330994  -0.0097614  -0.0084615  -0.0016819  -0.0065353  -0.0032702
   26  -0.0398848  -0.0036948  -0.0111017   0.0048360  -0.0063418  -0.0049104
   27   0.0058110  -0.0032494   0.0038503   0.0009340  -0.0004942   0.0028991
   28  -0.0012118   0.0013898  -0.0014709  -0.0008596  -0.0021374   0.0000249
   29   0.0088427   0.0007259   0.0007850  -0.0032669   0.0024873   0.0021689
   30  -0.0026830  -0.0000200  -0.0001751  -0.0006596  -0.0005878  -0.0004088
   31  -0.0058644  -0.0003697  -0.0004311   0.0034232   0.0004014  -0.0019046
   32  -0.0025388   0.0007580   0.0000901   0.0014851  -0.0013871  -0.0008048
   33  -0.0022146   0.0000629   0.0002503   0.0013522   0.0001094  -0.0007040
   34   0.0005894  -0.0018263  -0.0004923   0.0022660   0.0005398   0.0002285
   35  -0.0036813  -0.0007712   0.0013084   0.0132643   0.0040026  -0.0044975
   36  -0.0004349   0.0006057  -0.0005307   0.0002980  -0.0002671   0.0025925
   37   0.0000328  -0.0011911   0.0002796   0.0001879   0.0021525  -0.0003666
   38  -0.0011817  -0.0010368   0.0003366   0.0020662  -0.0039054  -0.0009799
   39   0.0001437   0.0002834   0.0010524  -0.0003401  -0.0009836  -0.0008076
   40   0.0011337   0.0009157   0.0007407   0.0020820   0.0036076  -0.0008168
   41  -0.0002294   0.0022303   0.0002424  -0.0004560  -0.0024252  -0.0000685
   42   0.0004060   0.0000851   0.0009371  -0.0002765   0.0006001  -0.0004495
   43   0.0026697   0.0007553   0.0008501  -0.0003710   0.0002709   0.0003540
   44   0.0003591   0.0000184  -0.0011931  -0.0003270   0.0006402   0.0000684
   45   0.0013183   0.0001574   0.0024630  -0.0004117   0.0002139  -0.0001897
   46  -0.0001776   0.0003472   0.0002491   0.0001127  -0.0005692  -0.0000625
   47  -0.0007113   0.0003141   0.0002074   0.0003085  -0.0006088  -0.0001705
   48  -0.0005870   0.0002835   0.0001242   0.0003831  -0.0006824  -0.0001499
   49   0.0000340   0.0001279  -0.0005616   0.0001509  -0.0000932  -0.0000601
   50   0.0000040  -0.0001226  -0.0004940   0.0000846   0.0000493  -0.0000846
   51   0.0001650   0.0000462   0.0001983  -0.0000526   0.0001047   0.0000822
   52   0.0000459   0.0000205   0.0000199  -0.0004149  -0.0002610   0.0000925
   53   0.0002415  -0.0001694  -0.0000709  -0.0003860   0.0002319   0.0001034
   54   0.0005957   0.0000873   0.0000070  -0.0004522  -0.0001593   0.0002157
   55   0.0008100  -0.0001034  -0.0001226  -0.0007671   0.0001781   0.0001371
   56  -0.0014184   0.0001648   0.0000659   0.0006572  -0.0001877  -0.0001625
   57   0.0000314  -0.0000275  -0.0001395   0.0000386  -0.0002950   0.0001482
   58  -0.0121248  -0.0051381   0.0209362   0.0020711  -0.0023177   0.0034857
   59  -0.0210841  -0.0045679   0.0292940   0.0056003  -0.0069611   0.0004233
   60   0.0065052   0.0038633  -0.0015839  -0.0016125   0.0017165   0.0002905
            7           8           9          10          11          12
    1  -0.0764461  -0.0107614   0.0309665  -0.0144766   0.0349894   0.0109633
    2  -0.0280614   0.0310193   0.0104219   0.0309803  -0.0270788  -0.0113928
    3   0.0297185   0.0044388  -0.0004218   0.0110075  -0.0125025   0.0081637
    4  -0.4367547  -0.2848210   0.1201196  -0.0721138  -0.0019959   0.0013117
    5  -0.2853243  -0.3391558   0.0933508   0.0294414  -0.2060431  -0.0124038
    6   0.1199891   0.0927451  -0.1123217   0.0021397  -0.0046141  -0.0663147
    7   0.5208941   0.3404059  -0.1620302  -0.0242708  -0.0276537   0.0147024
    8   0.3404059   0.3500930  -0.1110936  -0.0542276  -0.0415099   0.0170365
    9  -0.1620302  -0.1110936   0.0884079   0.0142031   0.0085852   0.0162295
   10  -0.0242708  -0.0542276   0.0142031   0.8335972  -0.0011031  -0.2559405
   11  -0.0276537  -0.0415099   0.0085852  -0.0011031   0.6095004   0.0062418
   12   0.0147024   0.0170365   0.0162295  -0.2559405   0.0062418   0.1951091
   13   0.0127660  -0.0006709  -0.0040524  -0.2417750   0.1246650   0.0743592
   14   0.0006733   0.0036032  -0.0003217   0.0746990  -0.1773041  -0.0283112
   15  -0.0039799   0.0004233   0.0017298   0.0721949  -0.0437908  -0.0568683
   16   0.0108733   0.0167870  -0.0018578  -0.4133004  -0.0689586   0.1253206
   17   0.0036702  -0.0023807  -0.0013418  -0.1182099  -0.1247715   0.0413322
   18  -0.0024659  -0.0068681   0.0054180   0.1285450   0.0226409  -0.0987851
   19  -0.0016083  -0.0068604  -0.0008619  -0.0018108  -0.0543071   0.0059707
   20  -0.0049736  -0.0078353   0.0013666  -0.0020565  -0.0506327   0.0022132
   21  -0.0005413   0.0026755  -0.0031104   0.0048065   0.0197993   0.0113921
   22  -0.0003164   0.0007460   0.0028756  -0.0296876   0.0161100   0.0133331
   23   0.0133361   0.0007394  -0.0054351   0.0185450  -0.0001558  -0.0076180
   24   0.0043572  -0.0003870   0.0081100   0.0114516  -0.0043915  -0.0033155
   25   0.0010333   0.0021181   0.0007857   0.0005579   0.0023808  -0.0008059
   26  -0.0041665  -0.0006855   0.0031271   0.0001470  -0.0025961   0.0010228
   27   0.0019683   0.0012844  -0.0020852   0.0013910  -0.0007740  -0.0001213
   28   0.0008456   0.0009317  -0.0001680  -0.0008732   0.0010097   0.0001954
   29   0.0018382   0.0000970  -0.0010849  -0.0004212  -0.0011022   0.0001192
   30  -0.0001580   0.0000550   0.0003100  -0.0002981  -0.0002498   0.0000954
   31  -0.0023828  -0.0012247   0.0011132   0.0008556  -0.0012691  -0.0002619
   32  -0.0005992   0.0002051   0.0002999   0.0001901   0.0009419  -0.0000941
   33  -0.0009422  -0.0004602   0.0004210   0.0003321  -0.0004884  -0.0000875
   34  -0.0006201  -0.0002687  -0.0008227  -0.0403162  -0.0176206   0.0118734
   35  -0.0072902   0.0022202   0.0024915   0.0236445   0.0161485  -0.0073952
   36  -0.0009700   0.0002085  -0.0026458   0.0130236   0.0061784  -0.0073653
   37  -0.0007689  -0.0006454   0.0003478   0.0023938  -0.0078990  -0.0005124
   38   0.0004799   0.0018460  -0.0000641   0.0000245   0.0046068  -0.0001786
   39   0.0003235   0.0001971   0.0001547  -0.0008397   0.0029728   0.0005032
   40  -0.0014319  -0.0016405   0.0005006   0.0007724   0.0000858  -0.0010743
   41   0.0008821   0.0012703  -0.0003534  -0.0004083   0.0009860   0.0004036
   42  -0.0001138  -0.0002450   0.0002101  -0.0004588   0.0003919   0.0001383
   43  -0.0000335  -0.0000366  -0.0001385  -0.0002844   0.0000094   0.0006159
   44   0.0001140  -0.0001164   0.0000211   0.0001483  -0.0001044  -0.0002645
   45  -0.0003358  -0.0001887   0.0001112  -0.0004832  -0.0001551   0.0006141
   46   0.0000445   0.0001878  -0.0000185  -0.0000833   0.0005631   0.0000435
   47  -0.0000792   0.0001642   0.0000593  -0.0001516   0.0003476   0.0000479
   48  -0.0000355   0.0002117   0.0000123   0.0000472   0.0007265  -0.0000272
   49   0.0000703   0.0000632  -0.0000080   0.0001060   0.0001933   0.0000001
   50   0.0000285  -0.0000194   0.0000170  -0.0000080  -0.0000378   0.0000283
   51   0.0000044  -0.0000425  -0.0000198  -0.0000944  -0.0001360   0.0000243
   52   0.0002345   0.0001718  -0.0000585  -0.0001806   0.0001510   0.0000962
   53   0.0001415  -0.0000371  -0.0000286  -0.0001164  -0.0001357   0.0000743
   54   0.0003135   0.0001877  -0.0001470  -0.0001261   0.0002258   0.0000363
   55   0.0003668   0.0000726  -0.0000753  -0.0002863   0.0000462  -0.0000453
   56  -0.0001969  -0.0000471   0.0000568  -0.0001087  -0.0003008   0.0000564
   57   0.0000325   0.0001028  -0.0000647  -0.0000746   0.0002469   0.0001963
   58  -0.0024949  -0.0003271  -0.0008202   0.0011763   0.0006037  -0.0001448
   59  -0.0032247   0.0005293  -0.0000740  -0.0010088  -0.0007579  -0.0009182
   60   0.0001634  -0.0002814  -0.0002981  -0.0008267  -0.0009073   0.0003831
           13          14          15          16          17          18
    1   0.0046549   0.0049408   0.0000564  -0.0148545  -0.0074693   0.0070581
    2   0.0015248  -0.0082753  -0.0011067  -0.0188952  -0.0458887   0.0061249
    3  -0.0001916  -0.0020946   0.0050328   0.0052255   0.0002448  -0.0008175
    4  -0.0225927   0.0358435   0.0076392   0.0024771  -0.0301632  -0.0031140
    5  -0.0013032  -0.0176536  -0.0001111  -0.0622361  -0.0404961   0.0246314
    6   0.0066643  -0.0119062  -0.0046306  -0.0030488   0.0099493  -0.0027605
    7   0.0127660   0.0006733  -0.0039799   0.0108733   0.0036702  -0.0024659
    8  -0.0006709   0.0036032   0.0004233   0.0167870  -0.0023807  -0.0068681
    9  -0.0040524  -0.0003217   0.0017298  -0.0018578  -0.0013418   0.0054180
   10  -0.2417750   0.0746990   0.0721949  -0.4133004  -0.1182099   0.1285450
   11   0.1246650  -0.1773041  -0.0437908  -0.0689586  -0.1247715   0.0226409
   12   0.0743592  -0.0283112  -0.0568683   0.1253206   0.0413322  -0.0987851
   13   0.5627945   0.0808698  -0.1778295  -0.0340410   0.0449638   0.0124754
   14   0.0808698   0.4110507  -0.0168272  -0.0112959   0.0031142   0.0053138
   15  -0.1778295  -0.0168272   0.0819578   0.0142002  -0.0152583   0.0029305
   16  -0.0340410  -0.0112959   0.0142002   0.7224291   0.1140066  -0.2045747
   17   0.0449638   0.0031142  -0.0152583   0.1140066   0.6906849  -0.0432053
   18   0.0124754   0.0053138   0.0029305  -0.2045747  -0.0432053   0.2196999
   19   0.0012150   0.0050037  -0.0022609  -0.1367508  -0.0506185   0.0348571
   20  -0.0113036   0.0151829   0.0037109  -0.1034350  -0.2998537   0.0398372
   21  -0.0016580  -0.0021004  -0.0040759   0.0370315   0.0258148  -0.0521254
   22  -0.0010080  -0.0057860   0.0028497  -0.1224207   0.0473537   0.0180527
   23  -0.0089440  -0.0016545   0.0030075   0.0654610  -0.1377171  -0.0258498
   24   0.0029997   0.0015344   0.0069561   0.0212740  -0.0222535  -0.0778995
   25   0.0024123  -0.0010446  -0.0009244  -0.0139918   0.0130938  -0.0004591
   26   0.0008346   0.0002307  -0.0014413   0.0242141  -0.0015746   0.0119984
   27   0.0018172  -0.0004369  -0.0015774   0.0086392   0.0039847   0.0063755
   28   0.0014360  -0.0006572  -0.0005715  -0.0012842   0.0001641   0.0007276
   29   0.0004089  -0.0003914  -0.0001813   0.0015277   0.0054005  -0.0002252
   30   0.0002902  -0.0000866  -0.0001484   0.0005434   0.0005810   0.0007282
   31  -0.0015009   0.0009383   0.0005575   0.0017232  -0.0003654  -0.0000739
   32  -0.0000861   0.0001600   0.0000577  -0.0012185  -0.0032527   0.0001466
   33  -0.0006111   0.0003735   0.0002518   0.0005531   0.0001906  -0.0002850
   34  -0.2809027  -0.1881719   0.0872862  -0.0013176   0.0025852   0.0006767
   35  -0.2354830  -0.2267322   0.0719003   0.0047175  -0.0055008  -0.0015811
   36   0.0859871   0.0563050  -0.0307520   0.0008414  -0.0008143  -0.0001009
   37  -0.0002960   0.0030775  -0.0001379   0.0130668  -0.0148807  -0.0038725
   38  -0.0000163  -0.0005655   0.0000354   0.0306044  -0.0393178  -0.0090649
   39  -0.0000391  -0.0011550  -0.0007734  -0.0051073   0.0057784   0.0011258
   40  -0.0025333   0.0010332   0.0015777  -0.0065549  -0.0045954  -0.0041226
   41   0.0012794  -0.0003472  -0.0005190  -0.0001875   0.0011647   0.0010446
   42  -0.0004467   0.0000643   0.0003315  -0.0028098  -0.0003276  -0.0004959
   43  -0.0000877  -0.0000624  -0.0000629   0.0022723  -0.0013179  -0.0004345
   44  -0.0000853   0.0000283   0.0000504  -0.0006289   0.0000053   0.0005076
   45  -0.0002819   0.0000749   0.0001152   0.0009400  -0.0008338  -0.0003470
   46   0.0001939  -0.0001297  -0.0000819  -0.0012916  -0.0015139  -0.0003089
   47   0.0001205  -0.0000235  -0.0000251  -0.0008712  -0.0009735  -0.0001051
   48   0.0001319  -0.0000674  -0.0000540  -0.0008002  -0.0019305   0.0002517
   49   0.0000326  -0.0000033  -0.0000096  -0.0005380  -0.0005900   0.0000550
   50   0.0000228  -0.0000025  -0.0000011  -0.0001916  -0.0000198  -0.0001792
   51  -0.0000085  -0.0000095   0.0000044   0.0003189   0.0004643  -0.0001227
   52   0.0002302  -0.0001278  -0.0000802  -0.0000149   0.0001542  -0.0000171
   53   0.0001027  -0.0000949  -0.0000493   0.0001691   0.0006955   0.0000125
   54   0.0002374  -0.0001433  -0.0001007  -0.0002564  -0.0000603   0.0000236
   55   0.0002264  -0.0001551  -0.0000154   0.0000099   0.0001513  -0.0003532
   56   0.0002494   0.0000055  -0.0002231   0.0019320   0.0012338   0.0010315
   57   0.0000828  -0.0001005  -0.0001366  -0.0000557  -0.0002694   0.0004629
   58  -0.0012245   0.0003548  -0.0004078  -0.0064916   0.0035807   0.0173486
   59   0.0028506  -0.0003307   0.0003488   0.0084993  -0.0005521  -0.0262105
   60   0.0000735  -0.0001053  -0.0001926   0.0036226  -0.0020452  -0.0032775
           19          20          21          22          23          24
    1   0.0073030   0.0095563  -0.0024543  -0.0883498  -0.0365695   0.0122556
    2   0.0049474  -0.0104524  -0.0021457  -0.0073730  -0.1451302   0.0042002
    3  -0.0018417  -0.0031691   0.0019168   0.0119784   0.0153728  -0.0712064
    4  -0.0099009  -0.0011469   0.0081137  -0.0531997  -0.0312592   0.0130487
    5   0.0155321   0.0258850  -0.0062981  -0.0159081   0.0216810   0.0065392
    6   0.0084402   0.0013118   0.0096310   0.0147637   0.0129323  -0.0200756
    7  -0.0016083  -0.0049736  -0.0005413  -0.0003164   0.0133361   0.0043572
    8  -0.0068604  -0.0078353   0.0026755   0.0007460   0.0007394  -0.0003870
    9  -0.0008619   0.0013666  -0.0031104   0.0028756  -0.0054351   0.0081100
   10  -0.0018108  -0.0020565   0.0048065  -0.0296876   0.0185450   0.0114516
   11  -0.0543071  -0.0506327   0.0197993   0.0161100  -0.0001558  -0.0043915
   12   0.0059707   0.0022132   0.0113921   0.0133331  -0.0076180  -0.0033155
   13   0.0012150  -0.0113036  -0.0016580  -0.0010080  -0.0089440   0.0029997
   14   0.0050037   0.0151829  -0.0021004  -0.0057860  -0.0016545   0.0015344
   15  -0.0022609   0.0037109  -0.0040759   0.0028497   0.0030075   0.0069561
   16  -0.1367508  -0.1034350   0.0370315  -0.1224207   0.0654610   0.0212740
   17  -0.0506185  -0.2998537   0.0258148   0.0473537  -0.1377171  -0.0222535
   18   0.0348571   0.0398372  -0.0521254   0.0180527  -0.0258498  -0.0778995
   19   0.4178190  -0.1185761  -0.1208358   0.0125797   0.0096810  -0.0056321
   20  -0.1185761   0.5897806   0.0194397  -0.0153082  -0.0288432   0.0068553
   21  -0.1208358   0.0194397   0.0666580  -0.0048722  -0.0028343   0.0005130
   22   0.0125797  -0.0153082  -0.0048722   0.4993450  -0.0516708  -0.0546045
   23   0.0096810  -0.0288432  -0.0028343  -0.0516708   0.4218918   0.0158662
   24  -0.0056321   0.0068553   0.0005130  -0.0546045   0.0158662   0.5719852
   25   0.0002096  -0.0028391  -0.0005555  -0.1198438  -0.0047915  -0.0478913
   26  -0.0014535   0.0011950  -0.0004636   0.0195709  -0.0688226   0.0148015
   27  -0.0002838  -0.0005868   0.0001539  -0.0448485   0.0015120  -0.1141383
   28  -0.0013235   0.0013565  -0.0002274  -0.0188949  -0.0155066   0.0008609
   29  -0.0021145  -0.0023625  -0.0010752  -0.0054112   0.0073449  -0.0047236
   30  -0.0019998   0.0001765  -0.0010093  -0.0090526  -0.0125945   0.0006677
   31  -0.0013110   0.0007071  -0.0004575   0.0026720  -0.0057755   0.0036143
   32   0.0019082   0.0015507   0.0005411  -0.0008173  -0.0029862   0.0003995
   33  -0.0003116   0.0001453   0.0002188   0.0012740  -0.0006887   0.0019949
   34   0.0010034   0.0015009  -0.0003267  -0.0010012  -0.0003363   0.0011380
   35  -0.0004043   0.0006107   0.0001337   0.0008987   0.0020174  -0.0002622
   36  -0.0002767  -0.0007058   0.0003750   0.0011628   0.0001176   0.0019932
   37  -0.2870009   0.2432155   0.0828293  -0.0003439  -0.0024429   0.0008542
   38   0.1949859  -0.2354755  -0.0555489  -0.0046038  -0.0009284   0.0021372
   39   0.0844326  -0.0708291  -0.0314209   0.0009534   0.0004707   0.0014995
   40   0.0005904   0.0015255   0.0001532  -0.0267695   0.0399280   0.0109629
   41   0.0007435   0.0007357   0.0001789   0.0131512  -0.0148149  -0.0021429
   42   0.0001473  -0.0001714   0.0001120  -0.0072352   0.0124775   0.0075692
   43  -0.0001407   0.0002403   0.0000809   0.0021845   0.0049846  -0.0293654
   44   0.0001091  -0.0001770  -0.0000775  -0.0022921   0.0001258   0.0042944
   45  -0.0001592   0.0000541   0.0001438   0.0023671   0.0055254  -0.0206532
   46  -0.0017161   0.0015873  -0.0005105   0.0008917   0.0003809  -0.0002042
   47   0.0024298  -0.0001838   0.0008540   0.0004491  -0.0005306   0.0000233
   48   0.0006295   0.0008847   0.0000487   0.0004702  -0.0002610  -0.0001079
   49   0.0001744   0.0002525  -0.0001827   0.0005817   0.0001906   0.0016861
   50   0.0000166   0.0000030   0.0002635   0.0007243   0.0005694   0.0010303
   51  -0.0001882  -0.0000699   0.0003175  -0.0003148   0.0001331  -0.0001120
   52   0.0000922  -0.0000468   0.0001176  -0.0004834  -0.0003107   0.0004477
   53  -0.0002420  -0.0005332  -0.0001989  -0.0003496  -0.0001562   0.0004254
   54   0.0002534   0.0000184   0.0000764  -0.0001828   0.0002729  -0.0000217
   55  -0.0001084  -0.0002370   0.0000265  -0.0009960   0.0013621   0.0022287
   56  -0.0004432  -0.0003756  -0.0001143   0.0031417  -0.0071484  -0.0025932
   57   0.0000316   0.0001074  -0.0000814  -0.0007616  -0.0000860  -0.0010421
   58   0.0006847  -0.0000190  -0.0005371  -0.0549395   0.0037380   0.0505181
   59  -0.0003378   0.0017814   0.0011564   0.0073744  -0.0454815  -0.0213531
   60  -0.0001107  -0.0005891   0.0002664   0.0517918  -0.0123204  -0.2927159
           25          26          27          28          29          30
    1  -0.0330994  -0.0398848   0.0058110  -0.0012118   0.0088427  -0.0026830
    2  -0.0097614  -0.0036948  -0.0032494   0.0013898   0.0007259  -0.0000200
    3  -0.0084615  -0.0111017   0.0038503  -0.0014709   0.0007850  -0.0001751
    4  -0.0016819   0.0048360   0.0009340  -0.0008596  -0.0032669  -0.0006596
    5  -0.0065353  -0.0063418  -0.0004942  -0.0021374   0.0024873  -0.0005878
    6  -0.0032702  -0.0049104   0.0028991   0.0000249   0.0021689  -0.0004088
    7   0.0010333  -0.0041665   0.0019683   0.0008456   0.0018382  -0.0001580
    8   0.0021181  -0.0006855   0.0012844   0.0009317   0.0000970   0.0000550
    9   0.0007857   0.0031271  -0.0020852  -0.0001680  -0.0010849   0.0003100
   10   0.0005579   0.0001470   0.0013910  -0.0008732  -0.0004212  -0.0002981
   11   0.0023808  -0.0025961  -0.0007740   0.0010097  -0.0011022  -0.0002498
   12  -0.0008059   0.0010228  -0.0001213   0.0001954   0.0001192   0.0000954
   13   0.0024123   0.0008346   0.0018172   0.0014360   0.0004089   0.0002902
   14  -0.0010446   0.0002307  -0.0004369  -0.0006572  -0.0003914  -0.0000866
   15  -0.0009244  -0.0014413  -0.0015774  -0.0005715  -0.0001813  -0.0001484
   16  -0.0139918   0.0242141   0.0086392  -0.0012842   0.0015277   0.0005434
   17   0.0130938  -0.0015746   0.0039847   0.0001641   0.0054005   0.0005810
   18  -0.0004591   0.0119984   0.0063755   0.0007276  -0.0002252   0.0007282
   19   0.0002096  -0.0014535  -0.0002838  -0.0013235  -0.0021145  -0.0019998
   20  -0.0028391   0.0011950  -0.0005868   0.0013565  -0.0023625   0.0001765
   21  -0.0005555  -0.0004636   0.0001539  -0.0002274  -0.0010752  -0.0010093
   22  -0.1198438   0.0195709  -0.0448485  -0.0188949  -0.0054112  -0.0090526
   23  -0.0047915  -0.0688226   0.0015120  -0.0155066   0.0073449  -0.0125945
   24  -0.0478913   0.0148015  -0.1141383   0.0008609  -0.0047236   0.0006677
   25   0.5004852   0.0037497  -0.0211536  -0.1033068  -0.0331597   0.0129772
   26   0.0037497   0.4502336  -0.0175761  -0.0552447  -0.1282668   0.0141193
   27  -0.0211536  -0.0175761   0.5731193   0.0169832   0.0183100  -0.0893746
   28  -0.1033068  -0.0552447   0.0169832   0.4422240  -0.0518163  -0.0592459
   29  -0.0331597  -0.1282668   0.0183100  -0.0518163   0.5385295   0.0295279
   30   0.0129772   0.0141193  -0.0893746  -0.0592459   0.0295279   0.6118729
   31  -0.0449695   0.0058864  -0.0237136  -0.1765573   0.0434607  -0.0196971
   32  -0.0169521   0.0016896  -0.0112789   0.0374051  -0.0710222  -0.0015880
   33  -0.0083868  -0.0023491  -0.0028492  -0.0620462   0.0171982  -0.1120742
   34  -0.0002897   0.0000705   0.0000367  -0.0002315  -0.0000305  -0.0000389
   35  -0.0002415  -0.0004410  -0.0000995  -0.0000718   0.0001304  -0.0000246
   36   0.0000935  -0.0003488  -0.0000627   0.0000434   0.0000093   0.0000077
   37  -0.0000743  -0.0001742  -0.0000973  -0.0001753  -0.0002711  -0.0001865
   38   0.0001774  -0.0003024  -0.0000140   0.0001939  -0.0001096   0.0001569
   39   0.0002711  -0.0003949  -0.0001318  -0.0002131   0.0001584  -0.0001759
   40  -0.1116150   0.0664227   0.0227864   0.0042701  -0.0075086  -0.0069956
   41   0.0234900  -0.1665242  -0.0540794   0.0189562  -0.0500780  -0.0185346
   42   0.0043893  -0.0455617  -0.0942236  -0.0013272  -0.0049324   0.0009363
   43  -0.0655106  -0.0123760   0.0535180  -0.0042514  -0.0063950   0.0212660
   44  -0.0106766  -0.0518937   0.0397206  -0.0069972  -0.0055816   0.0271092
   45   0.0511995   0.0389125  -0.2628005  -0.0013680   0.0012359  -0.0030807
   46   0.0120977  -0.0131312  -0.0097116  -0.0822107   0.0719882   0.0410154
   47   0.0104757  -0.0160400  -0.0134987   0.0734107  -0.2296796  -0.0939551
   48   0.0013213   0.0049486   0.0008327   0.0430268  -0.0965351  -0.1053336
   49  -0.0059704  -0.0033606   0.0234104  -0.0606833  -0.0118353   0.0666775
   50  -0.0088401  -0.0050578   0.0256992  -0.0086053  -0.0612873   0.0393793
   51   0.0032279  -0.0004501  -0.0025722   0.0570069   0.0426183  -0.2888283
   52   0.0000593   0.0000359  -0.0028056  -0.0014918  -0.0038544  -0.0409820
   53   0.0000244   0.0001820  -0.0023963   0.0015650  -0.0011222   0.0150055
   54   0.0002963  -0.0011339   0.0016117   0.0060056  -0.0020188  -0.0167486
   55  -0.0202200   0.0044300  -0.0048275   0.0030365  -0.0028193  -0.0001015
   56   0.0383592  -0.0039231   0.0108440   0.0045754  -0.0037101   0.0021018
   57   0.0160155  -0.0014195   0.0030721   0.0010434  -0.0021519   0.0030959
   58   0.0037180  -0.0004063  -0.0298540   0.0015431   0.0008376  -0.0006710
   59   0.0009727   0.0026335   0.0031293   0.0000787  -0.0000021  -0.0005713
   60   0.0013309  -0.0017790  -0.0219775   0.0007203   0.0007974  -0.0003564
           31          32          33          34          35          36
    1  -0.0058644  -0.0025388  -0.0022146   0.0005894  -0.0036813  -0.0004349
    2  -0.0003697   0.0007580   0.0000629  -0.0018263  -0.0007712   0.0006057
    3  -0.0004311   0.0000901   0.0002503  -0.0004923   0.0013084  -0.0005307
    4   0.0034232   0.0014851   0.0013522   0.0022660   0.0132643   0.0002980
    5   0.0004014  -0.0013871   0.0001094   0.0005398   0.0040026  -0.0002671
    6  -0.0019046  -0.0008048  -0.0007040   0.0002285  -0.0044975   0.0025925
    7  -0.0023828  -0.0005992  -0.0009422  -0.0006201  -0.0072902  -0.0009700
    8  -0.0012247   0.0002051  -0.0004602  -0.0002687   0.0022202   0.0002085
    9   0.0011132   0.0002999   0.0004210  -0.0008227   0.0024915  -0.0026458
   10   0.0008556   0.0001901   0.0003321  -0.0403162   0.0236445   0.0130236
   11  -0.0012691   0.0009419  -0.0004884  -0.0176206   0.0161485   0.0061784
   12  -0.0002619  -0.0000941  -0.0000875   0.0118734  -0.0073952  -0.0073653
   13  -0.0015009  -0.0000861  -0.0006111  -0.2809027  -0.2354830   0.0859871
   14   0.0009383   0.0001600   0.0003735  -0.1881719  -0.2267322   0.0563050
   15   0.0005575   0.0000577   0.0002518   0.0872862   0.0719003  -0.0307520
   16   0.0017232  -0.0012185   0.0005531  -0.0013176   0.0047175   0.0008414
   17  -0.0003654  -0.0032527   0.0001906   0.0025852  -0.0055008  -0.0008143
   18  -0.0000739   0.0001466  -0.0002850   0.0006767  -0.0015811  -0.0001009
   19  -0.0013110   0.0019082  -0.0003116   0.0010034  -0.0004043  -0.0002767
   20   0.0007071   0.0015507   0.0001453   0.0015009   0.0006107  -0.0007058
   21  -0.0004575   0.0005411   0.0002188  -0.0003267   0.0001337   0.0003750
   22   0.0026720  -0.0008173   0.0012740  -0.0010012   0.0008987   0.0011628
   23  -0.0057755  -0.0029862  -0.0006887  -0.0003363   0.0020174   0.0001176
   24   0.0036143   0.0003995   0.0019949   0.0011380  -0.0002622   0.0019932
   25  -0.0449695  -0.0169521  -0.0083868  -0.0002897  -0.0002415   0.0000935
   26   0.0058864   0.0016896  -0.0023491   0.0000705  -0.0004410  -0.0003488
   27  -0.0237136  -0.0112789  -0.0028492   0.0000367  -0.0000995  -0.0000627
   28  -0.1765573   0.0374051  -0.0620462  -0.0002315  -0.0000718   0.0000434
   29   0.0434607  -0.0710222   0.0171982  -0.0000305   0.0001304   0.0000093
   30  -0.0196971  -0.0015880  -0.1120742  -0.0000389  -0.0000246   0.0000077
   31   0.2903253  -0.0685472   0.0439057   0.0002921  -0.0000797  -0.0001072
   32  -0.0685472   0.0835289   0.0543891  -0.0000145  -0.0000821   0.0000144
   33   0.0439057   0.0543891   0.6276962   0.0001101  -0.0000260  -0.0000649
   34   0.0002921  -0.0000145   0.0001101   0.3207800   0.2041617  -0.0993971
   35  -0.0000797  -0.0000821  -0.0000260   0.2041617   0.2088510  -0.0618579
   36  -0.0001072   0.0000144  -0.0000649  -0.0993971  -0.0618579   0.0369989
   37  -0.0001355   0.0001713  -0.0000716  -0.0003317   0.0004292  -0.0001962
   38  -0.0004679   0.0001455  -0.0002220  -0.0004900   0.0002069   0.0001732
   39  -0.0000735  -0.0000074   0.0000130  -0.0000420  -0.0001917  -0.0004314
   40   0.0016258  -0.0081840  -0.0031132   0.0003169   0.0001678   0.0000664
   41   0.0010567   0.0034313  -0.0005340  -0.0002058  -0.0001549  -0.0000040
   42   0.0002536  -0.0037279   0.0020249  -0.0000503   0.0000711  -0.0000371
   43   0.0023218   0.0013357  -0.0005376  -0.0000147   0.0000230  -0.0000181
   44   0.0018443   0.0014430  -0.0014216   0.0000175   0.0000311   0.0000024
   45   0.0008896  -0.0004557   0.0024825  -0.0000341   0.0000302  -0.0000353
   46  -0.0245600   0.0288883   0.0045720  -0.0000438  -0.0000195   0.0000193
   47   0.0067005  -0.0022097   0.0017964  -0.0000391  -0.0000248   0.0000092
   48  -0.0135693   0.0166540   0.0068945  -0.0000424  -0.0000205   0.0000145
   49  -0.0027370   0.0060736  -0.0399717  -0.0000007  -0.0000033   0.0000237
   50   0.0014981   0.0007301   0.0097585   0.0000063  -0.0000031   0.0000142
   51  -0.0071758   0.0027464  -0.0178042  -0.0000027   0.0000024  -0.0000192
   52  -0.0413027   0.0216037   0.0646944  -0.0000556   0.0000060   0.0000074
   53   0.0152739  -0.0168021  -0.0794395  -0.0000115   0.0000264  -0.0000021
   54   0.0170250  -0.0615497  -0.5060516  -0.0000396   0.0000060   0.0000257
   55  -0.0014614  -0.0000331   0.0008827  -0.0000406   0.0000373   0.0000150
   56   0.0000945   0.0031793   0.0014985   0.0000153  -0.0000406  -0.0000549
   57   0.0004527   0.0042506  -0.0028800  -0.0000191  -0.0000147   0.0000176
   58  -0.0004563  -0.0000701   0.0005304  -0.0000818  -0.0000755  -0.0001815
   59   0.0002374  -0.0000215   0.0001073   0.0001182  -0.0004945   0.0004169
   60  -0.0003459  -0.0000826   0.0005526  -0.0000419   0.0000273   0.0000201
           37          38          39          40          41          42
    1   0.0000328  -0.0011817   0.0001437   0.0011337  -0.0002294   0.0004060
    2  -0.0011911  -0.0010368   0.0002834   0.0009157   0.0022303   0.0000851
    3   0.0002796   0.0003366   0.0010524   0.0007407   0.0002424   0.0009371
    4   0.0001879   0.0020662  -0.0003401   0.0020820  -0.0004560  -0.0002765
    5   0.0021525  -0.0039054  -0.0009836   0.0036076  -0.0024252   0.0006001
    6  -0.0003666  -0.0009799  -0.0008076  -0.0008168  -0.0000685  -0.0004495
    7  -0.0007689   0.0004799   0.0003235  -0.0014319   0.0008821  -0.0001138
    8  -0.0006454   0.0018460   0.0001971  -0.0016405   0.0012703  -0.0002450
    9   0.0003478  -0.0000641   0.0001547   0.0005006  -0.0003534   0.0002101
   10   0.0023938   0.0000245  -0.0008397   0.0007724  -0.0004083  -0.0004588
   11  -0.0078990   0.0046068   0.0029728   0.0000858   0.0009860   0.0003919
   12  -0.0005124  -0.0001786   0.0005032  -0.0010743   0.0004036   0.0001383
   13  -0.0002960  -0.0000163  -0.0000391  -0.0025333   0.0012794  -0.0004467
   14   0.0030775  -0.0005655  -0.0011550   0.0010332  -0.0003472   0.0000643
   15  -0.0001379   0.0000354  -0.0007734   0.0015777  -0.0005190   0.0003315
   16   0.0130668   0.0306044  -0.0051073  -0.0065549  -0.0001875  -0.0028098
   17  -0.0148807  -0.0393178   0.0057784  -0.0045954   0.0011647  -0.0003276
   18  -0.0038725  -0.0090649   0.0011258  -0.0041226   0.0010446  -0.0004959
   19  -0.2870009   0.1949859   0.0844326   0.0005904   0.0007435   0.0001473
   20   0.2432155  -0.2354755  -0.0708291   0.0015255   0.0007357  -0.0001714
   21   0.0828293  -0.0555489  -0.0314209   0.0001532   0.0001789   0.0001120
   22  -0.0003439  -0.0046038   0.0009534  -0.0267695   0.0131512  -0.0072352
   23  -0.0024429  -0.0009284   0.0004707   0.0399280  -0.0148149   0.0124775
   24   0.0008542   0.0021372   0.0014995   0.0109629  -0.0021429   0.0075692
   25  -0.0000743   0.0001774   0.0002711  -0.1116150   0.0234900   0.0043893
   26  -0.0001742  -0.0003024  -0.0003949   0.0664227  -0.1665242  -0.0455617
   27  -0.0000973  -0.0000140  -0.0001318   0.0227864  -0.0540794  -0.0942236
   28  -0.0001753   0.0001939  -0.0002131   0.0042701   0.0189562  -0.0013272
   29  -0.0002711  -0.0001096   0.0001584  -0.0075086  -0.0500780  -0.0049324
   30  -0.0001865   0.0001569  -0.0001759  -0.0069956  -0.0185346   0.0009363
   31  -0.0001355  -0.0004679  -0.0000735   0.0016258   0.0010567   0.0002536
   32   0.0001713   0.0001455  -0.0000074  -0.0081840   0.0034313  -0.0037279
   33  -0.0000716  -0.0002220   0.0000130  -0.0031132  -0.0005340   0.0020249
   34  -0.0003317  -0.0004900  -0.0000420   0.0003169  -0.0002058  -0.0000503
   35   0.0004292   0.0002069  -0.0001917   0.0001678  -0.0001549   0.0000711
   36  -0.0001962   0.0001732  -0.0004314   0.0000664  -0.0000040  -0.0000371
   37   0.2736671  -0.2220911  -0.0790348   0.0000801  -0.0000175  -0.0000087
   38  -0.2220911   0.2743976   0.0631728  -0.0001817   0.0001867   0.0000470
   39  -0.0790348   0.0631728   0.0292616   0.0000872  -0.0001534  -0.0000366
   40   0.0000801  -0.0001817   0.0000872   0.5906660  -0.0642902   0.1228762
   41  -0.0000175   0.0001867  -0.0001534  -0.0642902   0.2703921   0.1057169
   42  -0.0000087   0.0000470  -0.0000366   0.1228762   0.1057169   0.1482602
   43   0.0000177   0.0000239  -0.0000433  -0.0058139   0.0094395   0.0186924
   44   0.0000394  -0.0000069   0.0000913   0.0159832  -0.0082571  -0.0342715
   45  -0.0000184   0.0000286  -0.0000755   0.0106713  -0.0129890  -0.0085719
   46  -0.0002599   0.0003403  -0.0001858  -0.0014972  -0.0072166  -0.0000300
   47   0.0003779   0.0001272   0.0001309  -0.0028495  -0.0054128   0.0007356
   48   0.0002326   0.0002353   0.0001051  -0.0000112  -0.0005650   0.0019819
   49   0.0001308   0.0000500   0.0000513   0.0015197   0.0014819  -0.0019522
   50  -0.0000880   0.0000104  -0.0000771   0.0009688   0.0032093  -0.0010368
   51  -0.0000980  -0.0000865   0.0000379  -0.0010724   0.0001835   0.0015138
   52  -0.0000229   0.0000530  -0.0000272  -0.0002777   0.0006251   0.0005774
   53   0.0000658   0.0000592   0.0000592  -0.0011496  -0.0013511   0.0008133
   54   0.0000201   0.0000528   0.0000266   0.0005480   0.0002177  -0.0000308
   55  -0.0000077   0.0000595  -0.0000146  -0.4487618   0.0031418  -0.1344014
   56  -0.0000154  -0.0000283   0.0000076  -0.0398624  -0.0344889  -0.0311645
   57   0.0000128  -0.0000012   0.0000143  -0.1555437  -0.0174285  -0.0627635
   58  -0.0001599  -0.0000264  -0.0003022   0.0021978  -0.0012360   0.0017683
   59   0.0001871   0.0000903   0.0004697  -0.0003761   0.0002480   0.0004360
   60   0.0000246  -0.0002157   0.0000593   0.0017794  -0.0006157   0.0025935
           43          44          45          46          47          48
    1   0.0026697   0.0003591   0.0013183  -0.0001776  -0.0007113  -0.0005870
    2   0.0007553   0.0000184   0.0001574   0.0003472   0.0003141   0.0002835
    3   0.0008501  -0.0011931   0.0024630   0.0002491   0.0002074   0.0001242
    4  -0.0003710  -0.0003270  -0.0004117   0.0001127   0.0003085   0.0003831
    5   0.0002709   0.0006402   0.0002139  -0.0005692  -0.0006088  -0.0006824
    6   0.0003540   0.0000684  -0.0001897  -0.0000625  -0.0001705  -0.0001499
    7  -0.0000335   0.0001140  -0.0003358   0.0000445  -0.0000792  -0.0000355
    8  -0.0000366  -0.0001164  -0.0001887   0.0001878   0.0001642   0.0002117
    9  -0.0001385   0.0000211   0.0001112  -0.0000185   0.0000593   0.0000123
   10  -0.0002844   0.0001483  -0.0004832  -0.0000833  -0.0001516   0.0000472
   11   0.0000094  -0.0001044  -0.0001551   0.0005631   0.0003476   0.0007265
   12   0.0006159  -0.0002645   0.0006141   0.0000435   0.0000479  -0.0000272
   13  -0.0000877  -0.0000853  -0.0002819   0.0001939   0.0001205   0.0001319
   14  -0.0000624   0.0000283   0.0000749  -0.0001297  -0.0000235  -0.0000674
   15  -0.0000629   0.0000504   0.0001152  -0.0000819  -0.0000251  -0.0000540
   16   0.0022723  -0.0006289   0.0009400  -0.0012916  -0.0008712  -0.0008002
   17  -0.0013179   0.0000053  -0.0008338  -0.0015139  -0.0009735  -0.0019305
   18  -0.0004345   0.0005076  -0.0003470  -0.0003089  -0.0001051   0.0002517
   19  -0.0001407   0.0001091  -0.0001592  -0.0017161   0.0024298   0.0006295
   20   0.0002403  -0.0001770   0.0000541   0.0015873  -0.0001838   0.0008847
   21   0.0000809  -0.0000775   0.0001438  -0.0005105   0.0008540   0.0000487
   22   0.0021845  -0.0022921   0.0023671   0.0008917   0.0004491   0.0004702
   23   0.0049846   0.0001258   0.0055254   0.0003809  -0.0005306  -0.0002610
   24  -0.0293654   0.0042944  -0.0206532  -0.0002042   0.0000233  -0.0001079
   25  -0.0655106  -0.0106766   0.0511995   0.0120977   0.0104757   0.0013213
   26  -0.0123760  -0.0518937   0.0389125  -0.0131312  -0.0160400   0.0049486
   27   0.0535180   0.0397206  -0.2628005  -0.0097116  -0.0134987   0.0008327
   28  -0.0042514  -0.0069972  -0.0013680  -0.0822107   0.0734107   0.0430268
   29  -0.0063950  -0.0055816   0.0012359   0.0719882  -0.2296796  -0.0965351
   30   0.0212660   0.0271092  -0.0030807   0.0410154  -0.0939551  -0.1053336
   31   0.0023218   0.0018443   0.0008896  -0.0245600   0.0067005  -0.0135693
   32   0.0013357   0.0014430  -0.0004557   0.0288883  -0.0022097   0.0166540
   33  -0.0005376  -0.0014216   0.0024825   0.0045720   0.0017964   0.0068945
   34  -0.0000147   0.0000175  -0.0000341  -0.0000438  -0.0000391  -0.0000424
   35   0.0000230   0.0000311   0.0000302  -0.0000195  -0.0000248  -0.0000205
   36  -0.0000181   0.0000024  -0.0000353   0.0000193   0.0000092   0.0000145
   37   0.0000177   0.0000394  -0.0000184  -0.0002599   0.0003779   0.0002326
   38   0.0000239  -0.0000069   0.0000286   0.0003403   0.0001272   0.0002353
   39  -0.0000433   0.0000913  -0.0000755  -0.0001858   0.0001309   0.0001051
   40  -0.0058139   0.0159832   0.0106713  -0.0014972  -0.0028495  -0.0000112
   41   0.0094395  -0.0082571  -0.0129890  -0.0072166  -0.0054128  -0.0005650
   42   0.0186924  -0.0342715  -0.0085719  -0.0000300   0.0007356   0.0019819
   43   0.0735782   0.0060017  -0.0622875   0.0005583   0.0001022  -0.0007283
   44   0.0060017   0.0658686  -0.0329394   0.0006529   0.0008074  -0.0002848
   45  -0.0622875  -0.0329394   0.2903022   0.0006317   0.0010550   0.0005077
   46   0.0005583   0.0006529   0.0006317   0.0988453  -0.0874145  -0.0401394
   47   0.0001022   0.0008074   0.0010550  -0.0874145   0.2464096   0.1003925
   48  -0.0007283  -0.0002848   0.0005077  -0.0401394   0.1003925   0.1036011
   49  -0.0022073  -0.0038044  -0.0005557  -0.0008110  -0.0027171   0.0097974
   50  -0.0028516  -0.0031512   0.0002310   0.0055130   0.0064699  -0.0252069
   51   0.0000955   0.0000428   0.0011354   0.0035228   0.0022365  -0.0107406
   52  -0.0007412  -0.0006778   0.0011195   0.0013244   0.0006761   0.0003903
   53  -0.0004944   0.0000898   0.0003453  -0.0003192   0.0003495   0.0011575
   54  -0.0001579  -0.0004337  -0.0002878   0.0017172   0.0003058   0.0025785
   55   0.0002456  -0.0006750  -0.0008115  -0.0013748  -0.0002664  -0.0005544
   56   0.0000873   0.0000287  -0.0006219  -0.0000617   0.0007751   0.0001324
   57   0.0012053  -0.0011690  -0.0009898  -0.0005372  -0.0001693  -0.0006347
   58  -0.0043918   0.0008947  -0.0023899  -0.0000426   0.0000490   0.0000374
   59   0.0002601   0.0002018   0.0003195  -0.0000734  -0.0000772  -0.0000734
   60  -0.0029040   0.0001468  -0.0008438   0.0000196   0.0000700   0.0000951
           49          50          51          52          53          54
    1   0.0000340   0.0000040   0.0001650   0.0000459   0.0002415   0.0005957
    2   0.0001279  -0.0001226   0.0000462   0.0000205  -0.0001694   0.0000873
    3  -0.0005616  -0.0004940   0.0001983   0.0000199  -0.0000709   0.0000070
    4   0.0001509   0.0000846  -0.0000526  -0.0004149  -0.0003860  -0.0004522
    5  -0.0000932   0.0000493   0.0001047  -0.0002610   0.0002319  -0.0001593
    6  -0.0000601  -0.0000846   0.0000822   0.0000925   0.0001034   0.0002157
    7   0.0000703   0.0000285   0.0000044   0.0002345   0.0001415   0.0003135
    8   0.0000632  -0.0000194  -0.0000425   0.0001718  -0.0000371   0.0001877
    9  -0.0000080   0.0000170  -0.0000198  -0.0000585  -0.0000286  -0.0001470
   10   0.0001060  -0.0000080  -0.0000944  -0.0001806  -0.0001164  -0.0001261
   11   0.0001933  -0.0000378  -0.0001360   0.0001510  -0.0001357   0.0002258
   12   0.0000001   0.0000283   0.0000243   0.0000962   0.0000743   0.0000363
   13   0.0000326   0.0000228  -0.0000085   0.0002302   0.0001027   0.0002374
   14  -0.0000033  -0.0000025  -0.0000095  -0.0001278  -0.0000949  -0.0001433
   15  -0.0000096  -0.0000011   0.0000044  -0.0000802  -0.0000493  -0.0001007
   16  -0.0005380  -0.0001916   0.0003189  -0.0000149   0.0001691  -0.0002564
   17  -0.0005900  -0.0000198   0.0004643   0.0001542   0.0006955  -0.0000603
   18   0.0000550  -0.0001792  -0.0001227  -0.0000171   0.0000125   0.0000236
   19   0.0001744   0.0000166  -0.0001882   0.0000922  -0.0002420   0.0002534
   20   0.0002525   0.0000030  -0.0000699  -0.0000468  -0.0005332   0.0000184
   21  -0.0001827   0.0002635   0.0003175   0.0001176  -0.0001989   0.0000764
   22   0.0005817   0.0007243  -0.0003148  -0.0004834  -0.0003496  -0.0001828
   23   0.0001906   0.0005694   0.0001331  -0.0003107  -0.0001562   0.0002729
   24   0.0016861   0.0010303  -0.0001120   0.0004477   0.0004254  -0.0000217
   25  -0.0059704  -0.0088401   0.0032279   0.0000593   0.0000244   0.0002963
   26  -0.0033606  -0.0050578  -0.0004501   0.0000359   0.0001820  -0.0011339
   27   0.0234104   0.0256992  -0.0025722  -0.0028056  -0.0023963   0.0016117
   28  -0.0606833  -0.0086053   0.0570069  -0.0014918   0.0015650   0.0060056
   29  -0.0118353  -0.0612873   0.0426183  -0.0038544  -0.0011222  -0.0020188
   30   0.0666775   0.0393793  -0.2888283  -0.0409820   0.0150055  -0.0167486
   31  -0.0027370   0.0014981  -0.0071758  -0.0413027   0.0152739   0.0170250
   32   0.0060736   0.0007301   0.0027464   0.0216037  -0.0168021  -0.0615497
   33  -0.0399717   0.0097585  -0.0178042   0.0646944  -0.0794395  -0.5060516
   34  -0.0000007   0.0000063  -0.0000027  -0.0000556  -0.0000115  -0.0000396
   35  -0.0000033  -0.0000031   0.0000024   0.0000060   0.0000264   0.0000060
   36   0.0000237   0.0000142  -0.0000192   0.0000074  -0.0000021   0.0000257
   37   0.0001308  -0.0000880  -0.0000980  -0.0000229   0.0000658   0.0000201
   38   0.0000500   0.0000104  -0.0000865   0.0000530   0.0000592   0.0000528
   39   0.0000513  -0.0000771   0.0000379  -0.0000272   0.0000592   0.0000266
   40   0.0015197   0.0009688  -0.0010724  -0.0002777  -0.0011496   0.0005480
   41   0.0014819   0.0032093   0.0001835   0.0006251  -0.0013511   0.0002177
   42  -0.0019522  -0.0010368   0.0015138   0.0005774   0.0008133  -0.0000308
   43  -0.0022073  -0.0028516   0.0000955  -0.0007412  -0.0004944  -0.0001579
   44  -0.0038044  -0.0031512   0.0000428  -0.0006778   0.0000898  -0.0004337
   45  -0.0005557   0.0002310   0.0011354   0.0011195   0.0003453  -0.0002878
   46  -0.0008110   0.0055130   0.0035228   0.0013244  -0.0003192   0.0017172
   47  -0.0027171   0.0064699   0.0022365   0.0006761   0.0003495   0.0003058
   48   0.0097974  -0.0252069  -0.0107406   0.0003903   0.0011575   0.0025785
   49   0.0754014   0.0109840  -0.0536746  -0.0047014   0.0035980  -0.0038700
   50   0.0109840   0.0594088  -0.0503770   0.0010371  -0.0004412   0.0011340
   51  -0.0536746  -0.0503770   0.3161158  -0.0019932   0.0025003   0.0007848
   52  -0.0047014   0.0010371  -0.0019932   0.0473601  -0.0187079  -0.0216210
   53   0.0035980  -0.0004412   0.0025003  -0.0187079   0.0185137   0.0637532
   54  -0.0038700   0.0011340   0.0007848  -0.0216210   0.0637532   0.5186037
   55  -0.0000349   0.0001997  -0.0000447   0.0000775   0.0004490  -0.0004316
   56  -0.0003404  -0.0002578   0.0000316  -0.0005434   0.0007281  -0.0007732
   57  -0.0001483   0.0005356  -0.0004677  -0.0002030  -0.0021147  -0.0006126
   58  -0.0005179  -0.0005032   0.0003786   0.0002633   0.0001458   0.0001255
   59  -0.0002674  -0.0000498   0.0000613  -0.0000047  -0.0000332   0.0000106
   60  -0.0007069  -0.0006341   0.0004725   0.0002250   0.0000504   0.0000108
           55          56          57          58          59          60
    1   0.0008100  -0.0014184   0.0000314  -0.0121248  -0.0210841   0.0065052
    2  -0.0001034   0.0001648  -0.0000275  -0.0051381  -0.0045679   0.0038633
    3  -0.0001226   0.0000659  -0.0001395   0.0209362   0.0292940  -0.0015839
    4  -0.0007671   0.0006572   0.0000386   0.0020711   0.0056003  -0.0016125
    5   0.0001781  -0.0001877  -0.0002950  -0.0023177  -0.0069611   0.0017165
    6   0.0001371  -0.0001625   0.0001482   0.0034857   0.0004233   0.0002905
    7   0.0003668  -0.0001969   0.0000325  -0.0024949  -0.0032247   0.0001634
    8   0.0000726  -0.0000471   0.0001028  -0.0003271   0.0005293  -0.0002814
    9  -0.0000753   0.0000568  -0.0000647  -0.0008202  -0.0000740  -0.0002981
   10  -0.0002863  -0.0001087  -0.0000746   0.0011763  -0.0010088  -0.0008267
   11   0.0000462  -0.0003008   0.0002469   0.0006037  -0.0007579  -0.0009073
   12  -0.0000453   0.0000564   0.0001963  -0.0001448  -0.0009182   0.0003831
   13   0.0002264   0.0002494   0.0000828  -0.0012245   0.0028506   0.0000735
   14  -0.0001551   0.0000055  -0.0001005   0.0003548  -0.0003307  -0.0001053
   15  -0.0000154  -0.0002231  -0.0001366  -0.0004078   0.0003488  -0.0001926
   16   0.0000099   0.0019320  -0.0000557  -0.0064916   0.0084993   0.0036226
   17   0.0001513   0.0012338  -0.0002694   0.0035807  -0.0005521  -0.0020452
   18  -0.0003532   0.0010315   0.0004629   0.0173486  -0.0262105  -0.0032775
   19  -0.0001084  -0.0004432   0.0000316   0.0006847  -0.0003378  -0.0001107
   20  -0.0002370  -0.0003756   0.0001074  -0.0000190   0.0017814  -0.0005891
   21   0.0000265  -0.0001143  -0.0000814  -0.0005371   0.0011564   0.0002664
   22  -0.0009960   0.0031417  -0.0007616  -0.0549395   0.0073744   0.0517918
   23   0.0013621  -0.0071484  -0.0000860   0.0037380  -0.0454815  -0.0123204
   24   0.0022287  -0.0025932  -0.0010421   0.0505181  -0.0213531  -0.2927159
   25  -0.0202200   0.0383592   0.0160155   0.0037180   0.0009727   0.0013309
   26   0.0044300  -0.0039231  -0.0014195  -0.0004063   0.0026335  -0.0017790
   27  -0.0048275   0.0108440   0.0030721  -0.0298540   0.0031293  -0.0219775
   28   0.0030365   0.0045754   0.0010434   0.0015431   0.0000787   0.0007203
   29  -0.0028193  -0.0037101  -0.0021519   0.0008376  -0.0000021   0.0007974
   30  -0.0001015   0.0021018   0.0030959  -0.0006710  -0.0005713  -0.0003564
   31  -0.0014614   0.0000945   0.0004527  -0.0004563   0.0002374  -0.0003459
   32  -0.0000331   0.0031793   0.0042506  -0.0000701  -0.0000215  -0.0000826
   33   0.0008827   0.0014985  -0.0028800   0.0005304   0.0001073   0.0005526
   34  -0.0000406   0.0000153  -0.0000191  -0.0000818   0.0001182  -0.0000419
   35   0.0000373  -0.0000406  -0.0000147  -0.0000755  -0.0004945   0.0000273
   36   0.0000150  -0.0000549   0.0000176  -0.0001815   0.0004169   0.0000201
   37  -0.0000077  -0.0000154   0.0000128  -0.0001599   0.0001871   0.0000246
   38   0.0000595  -0.0000283  -0.0000012  -0.0000264   0.0000903  -0.0002157
   39  -0.0000146   0.0000076   0.0000143  -0.0003022   0.0004697   0.0000593
   40  -0.4487618  -0.0398624  -0.1555437   0.0021978  -0.0003761   0.0017794
   41   0.0031418  -0.0344889  -0.0174285  -0.0012360   0.0002480  -0.0006157
   42  -0.1344014  -0.0311645  -0.0627635   0.0017683   0.0004360   0.0025935
   43   0.0002456   0.0000873   0.0012053  -0.0043918   0.0002601  -0.0029040
   44  -0.0006750   0.0000287  -0.0011690   0.0008947   0.0002018   0.0001468
   45  -0.0008115  -0.0006219  -0.0009898  -0.0023899   0.0003195  -0.0008438
   46  -0.0013748  -0.0000617  -0.0005372  -0.0000426  -0.0000734   0.0000196
   47  -0.0002664   0.0007751  -0.0001693   0.0000490  -0.0000772   0.0000700
   48  -0.0005544   0.0001324  -0.0006347   0.0000374  -0.0000734   0.0000951
   49  -0.0000349  -0.0003404  -0.0001483  -0.0005179  -0.0002674  -0.0007069
   50   0.0001997  -0.0002578   0.0005356  -0.0005032  -0.0000498  -0.0006341
   51  -0.0000447   0.0000316  -0.0004677   0.0003786   0.0000613   0.0004725
   52   0.0000775  -0.0005434  -0.0002030   0.0002633  -0.0000047   0.0002250
   53   0.0004490   0.0007281  -0.0021147   0.0001458  -0.0000332   0.0000504
   54  -0.0004316  -0.0007732  -0.0006126   0.0001255   0.0000106   0.0000108
   55   0.4691267  -0.0058464   0.1384367   0.0001596   0.0000079   0.0000724
   56  -0.0058464   0.0444348   0.0200324  -0.0002751  -0.0000419  -0.0001514
   57   0.1384367   0.0200324   0.0624519  -0.0000400  -0.0000284   0.0003533
   58   0.0001596  -0.0002751  -0.0000400   0.0711115   0.0001903  -0.0597803
   59   0.0000079  -0.0000419  -0.0000284   0.0001903   0.0538873   0.0130556
   60   0.0000724  -0.0001514   0.0003533  -0.0597803   0.0130556   0.3161484
 Gradient time:  CPU 9081.22 s  wall 10830.19 s
 **********************************************************************
 **                                                                  **
 **                       VIBRATIONAL ANALYSIS                       **
 **                       --------------------                       **
 **                                                                  **
 **        VIBRATIONAL FREQUENCIES (CM**-1) AND NORMAL MODES         **
 **     FORCE CONSTANTS (mDYN/ANGSTROM) AND REDUCED MASSES (AMU)     **
 **                  INFRARED INTENSITIES (KM/MOL)                   **
 **                                                                  **
 **********************************************************************


 Mode:                 1                      2                      3
 Frequency:        54.17                  80.70                 117.53
 Force Cnst:      0.0113                 0.0188                 0.0689
 Red. Mass:       6.5436                 4.8962                 8.4625
 IR Active:          YES                    YES                    YES
 IR Intens:        2.017                  1.288                  0.498
 Raman Active:       YES                    YES                    YES
               X      Y      Z        X      Y      Z        X      Y      Z
 O         -0.032 -0.021 -0.055    0.014  0.034 -0.199    0.082  0.093  0.002
 C          0.025  0.010  0.069    0.057 -0.007 -0.044    0.081  0.007  0.063
 O          0.047  0.034  0.191    0.098 -0.038  0.006    0.211 -0.068  0.287
 C          0.049  0.011  0.022    0.042 -0.007  0.040   -0.086  0.014 -0.114
 O          0.095  0.039  0.094    0.079 -0.045  0.222   -0.208 -0.084 -0.260
 C          0.014 -0.021 -0.109   -0.013  0.032 -0.080   -0.068  0.099  0.006
 O          0.008 -0.038 -0.227   -0.051  0.048 -0.077   -0.116  0.131  0.083
 C         -0.017 -0.042 -0.103    0.004  0.057 -0.130    0.005  0.149 -0.015
 C         -0.021 -0.064 -0.099   -0.059  0.064 -0.025    0.018  0.067 -0.058
 C         -0.092  0.016  0.176    0.049 -0.040 -0.143    0.176 -0.071 -0.022
 O         -0.144  0.010  0.283   -0.066 -0.010  0.115    0.065 -0.249  0.118
 H          0.104  0.057  0.173    0.106 -0.068  0.246   -0.098 -0.166 -0.118
 H          0.032 -0.018 -0.206   -0.037  0.030  0.028   -0.153  0.092  0.077
 O          0.082  0.062 -0.277   -0.128 -0.072  0.223   -0.138  0.004 -0.115
 H         -0.060 -0.266 -0.135   -0.147  0.264 -0.022    0.032  0.069 -0.053
 H         -0.204 -0.076  0.258    0.058  0.094 -0.404    0.262  0.008 -0.092
 H          0.022  0.183  0.233    0.216 -0.294 -0.158    0.309 -0.147 -0.008
 H         -0.279 -0.140  0.294   -0.220  0.138  0.086   -0.038 -0.267  0.114
 H          0.041  0.022 -0.150   -0.149 -0.108  0.289   -0.157 -0.179 -0.041
 H         -0.026 -0.070 -0.102    0.054  0.093 -0.118   -0.025  0.187 -0.024
 TransDip  -0.028 -0.035  0.007   -0.014  0.022 -0.025   -0.007 -0.012 -0.018

 Mode:                 4                      5                      6
 Frequency:       137.84                 160.25                 232.28
 Force Cnst:      0.0356                 0.1156                 0.1723
 Red. Mass:       3.1807                 7.6374                 5.4217
 IR Active:          YES                    YES                    YES
 IR Intens:        6.143                  0.518                  7.635
 Raman Active:       YES                    YES                    YES
               X      Y      Z        X      Y      Z        X      Y      Z
 O          0.004  0.023 -0.095   -0.076 -0.035 -0.231    0.012  0.001 -0.016
 C          0.027  0.000 -0.017   -0.002 -0.008 -0.042   -0.027 -0.058  0.018
 O          0.056 -0.018  0.028    0.099  0.006  0.292    0.058 -0.179 -0.020
 C          0.003  0.003 -0.006   -0.003 -0.006 -0.176    0.005 -0.048  0.015
 O         -0.003 -0.031  0.047    0.058  0.060 -0.138    0.215  0.312 -0.075
 C         -0.021  0.023 -0.058    0.049 -0.043 -0.048   -0.012 -0.043  0.011
 O         -0.035  0.020 -0.117    0.191 -0.040  0.316   -0.299  0.064  0.046
 C          0.007  0.036 -0.016   -0.009 -0.062 -0.116    0.026 -0.007  0.007
 C         -0.060  0.017  0.098   -0.084 -0.059 -0.003    0.019 -0.048  0.016
 C         -0.064  0.039  0.207   -0.180  0.029  0.013   -0.005 -0.034  0.023
 O          0.063 -0.140 -0.160   -0.112  0.132 -0.085    0.020  0.006 -0.009
 H          0.023 -0.057  0.062    0.075  0.110  0.044   -0.053  0.647 -0.098
 H         -0.022  0.026 -0.095    0.244 -0.027  0.457   -0.470 -0.135  0.118
 O         -0.009  0.048  0.103    0.029 -0.034  0.098    0.018 -0.045  0.002
 H         -0.148 -0.035  0.066   -0.169 -0.044 -0.024    0.012 -0.066  0.011
 H          0.036 -0.079  0.539   -0.238 -0.038  0.082   -0.032 -0.049  0.037
 H         -0.276  0.331  0.219   -0.265  0.109  0.010   -0.028 -0.013  0.021
 H          0.321 -0.296 -0.124   -0.034  0.156 -0.084    0.029 -0.035 -0.003
 H          0.037  0.190 -0.047    0.041  0.115  0.048    0.027 -0.035 -0.026
 H          0.106  0.049  0.008    0.071 -0.015 -0.098    0.040  0.006  0.009
 TransDip   0.060  0.025  0.045   -0.008  0.021  0.007   -0.085  0.011  0.023

 Mode:                 7                      8                      9
 Frequency:       250.30                 289.76                 301.97
 Force Cnst:      0.1985                 0.3037                 0.0621
 Red. Mass:       5.3783                 6.1402                 1.1562
 IR Active:          YES                    YES                    YES
 IR Intens:        8.571                  4.093                 51.394
 Raman Active:       YES                    YES                    YES
               X      Y      Z        X      Y      Z        X      Y      Z
 O          0.018  0.057 -0.102   -0.097 -0.021 -0.129   -0.021 -0.007 -0.030
 C          0.079  0.043  0.019   -0.043  0.054 -0.014   -0.014  0.001 -0.011
 O          0.067  0.049 -0.004   -0.144  0.226  0.090   -0.019  0.018  0.018
 C          0.072  0.036  0.109    0.013 -0.004  0.001   -0.009 -0.005 -0.018
 O         -0.062 -0.076 -0.063   -0.054 -0.108 -0.007    0.001 -0.006  0.013
 C          0.067  0.075  0.124    0.003  0.009  0.001   -0.008 -0.008 -0.014
 O         -0.046  0.094 -0.087   -0.233  0.108  0.030   -0.022  0.000  0.001
 C          0.060  0.050  0.088    0.031 -0.044 -0.048    0.004 -0.008  0.003
 C          0.020 -0.199  0.088    0.092 -0.100 -0.036    0.005 -0.007  0.023
 C         -0.098 -0.122  0.072    0.069 -0.067 -0.039    0.019 -0.009  0.023
 O          0.031  0.239 -0.037    0.063 -0.015  0.022    0.028 -0.038  0.012
 H         -0.008 -0.175 -0.138    0.044 -0.222  0.032    0.002 -0.010  0.010
 H         -0.125  0.058 -0.244   -0.364 -0.057  0.120   -0.037 -0.015  0.001
 O         -0.128 -0.231 -0.063    0.328 -0.045  0.105    0.018  0.025 -0.038
 H          0.042 -0.293  0.078    0.058 -0.080 -0.042    0.015 -0.038  0.018
 H         -0.277 -0.195  0.064    0.043 -0.043 -0.107    0.044 -0.002  0.029
 H         -0.227 -0.082  0.050    0.125 -0.130 -0.039   -0.021 -0.018  0.011
 H          0.070  0.185 -0.028   -0.087 -0.298  0.050    0.359  0.828 -0.081
 H         -0.091 -0.367 -0.172    0.384  0.352 -0.099   -0.096 -0.194  0.335
 H          0.116  0.184  0.095    0.008 -0.015 -0.054    0.027 -0.007  0.009
 TransDip   0.004 -0.094 -0.004    0.018 -0.055 -0.029    0.097  0.172  0.118

 Mode:                10                     11                     12
 Frequency:       321.88                 329.64                 379.30
 Force Cnst:      0.3674                 0.4654                 0.1091
 Red. Mass:       6.0180                 7.2697                 1.2868
 IR Active:          YES                    YES                    YES
 IR Intens:       19.772                  1.509                201.508
 Raman Active:       YES                    YES                    YES
               X      Y      Z        X      Y      Z        X      Y      Z
 O         -0.032  0.039 -0.136   -0.173  0.029 -0.256   -0.002 -0.013 -0.008
 C          0.039 -0.002  0.092   -0.149 -0.025 -0.009    0.003 -0.006  0.008
 O          0.064 -0.083 -0.034   -0.032 -0.144  0.073   -0.022  0.012 -0.021
 C          0.071  0.026  0.301   -0.153  0.015  0.065    0.034 -0.012  0.070
 O         -0.074  0.055 -0.145   -0.120  0.130  0.026   -0.010  0.003 -0.092
 C          0.063  0.018  0.259   -0.102 -0.058  0.077    0.013 -0.014  0.024
 O          0.074 -0.038 -0.075    0.111 -0.186 -0.091   -0.021 -0.013 -0.032
 C         -0.020  0.032  0.044   -0.062  0.022  0.047   -0.003 -0.004 -0.015
 C         -0.039 -0.000 -0.020    0.070  0.028  0.052   -0.004  0.017 -0.010
 C         -0.102 -0.008 -0.114    0.223  0.005  0.035    0.012  0.018  0.010
 O         -0.196 -0.172 -0.026    0.279  0.155  0.067    0.014  0.008  0.003
 H         -0.127  0.083 -0.249   -0.208  0.231 -0.009    0.291 -0.019  0.820
 H          0.055  0.037 -0.382    0.270  0.011 -0.192    0.123 -0.009  0.445
 O          0.167  0.093  0.047    0.010  0.016 -0.007   -0.027  0.005 -0.000
 H         -0.004  0.030 -0.005    0.117  0.013  0.065   -0.015  0.025 -0.011
 H         -0.017  0.063 -0.191    0.233  0.064 -0.072    0.013  0.008  0.031
 H         -0.062 -0.130 -0.131    0.260 -0.110  0.024    0.012  0.045  0.015
 H         -0.097  0.284 -0.080    0.097 -0.266  0.112    0.020  0.001  0.004
 H          0.126  0.277  0.167    0.068  0.026 -0.191   -0.034 -0.036  0.024
 H         -0.082  0.267  0.017    0.015  0.196  0.058   -0.012 -0.004 -0.016
 TransDip  -0.035  0.137 -0.019   -0.036  0.011 -0.013    0.157 -0.025  0.426

 Mode:                13                     14                     15
 Frequency:       387.96                 413.98                 441.11
 Force Cnst:      0.3476                 0.1116                 0.3396
 Red. Mass:       3.9196                 1.1053                 2.9620
 IR Active:          YES                    YES                    YES
 IR Intens:       20.158                 22.483                 13.502
 Raman Active:       YES                    YES                    YES
               X      Y      Z        X      Y      Z        X      Y      Z
 O          0.012  0.098  0.099    0.000  0.011  0.008   -0.002 -0.023 -0.066
 C         -0.039  0.045 -0.056    0.010  0.007  0.032    0.002 -0.012 -0.059
 O          0.112 -0.140 -0.043    0.010 -0.010 -0.009   -0.004  0.035  0.030
 C         -0.133  0.095 -0.131   -0.003  0.010  0.019    0.002 -0.024 -0.099
 O         -0.113  0.065  0.090   -0.016  0.001  0.013    0.061 -0.021  0.016
 C         -0.068  0.080 -0.057   -0.010  0.008 -0.015    0.018 -0.010 -0.000
 O          0.057  0.051 -0.030   -0.008  0.001 -0.058   -0.021 -0.003 -0.037
 C         -0.011  0.024  0.029   -0.004  0.002 -0.007    0.050  0.001  0.184
 C          0.021 -0.119  0.017   -0.000 -0.012 -0.004   -0.021  0.005  0.236
 C         -0.059 -0.115 -0.019   -0.005 -0.012  0.002   -0.031 -0.069 -0.057
 O         -0.042 -0.012 -0.005   -0.001  0.002  0.001   -0.049 -0.021 -0.018
 H          0.111  0.021  0.691   -0.162  0.008 -0.441    0.084 -0.012  0.113
 H          0.156  0.137  0.029    0.286  0.038  0.828    0.033 -0.019  0.202
 O          0.171 -0.073  0.021    0.016 -0.010  0.003   -0.029  0.145 -0.083
 H          0.024 -0.176  0.006   -0.008 -0.019 -0.007    0.146 -0.086  0.268
 H         -0.100 -0.101 -0.090   -0.011 -0.015 -0.001    0.095  0.143 -0.369
 H         -0.081 -0.183 -0.039   -0.009 -0.009  0.001   -0.058 -0.495 -0.145
 H          0.023  0.217 -0.031    0.014  0.041 -0.003   -0.145 -0.142 -0.008
 H          0.209  0.190 -0.116    0.017  0.013 -0.002    0.012  0.115 -0.209
 H         -0.014 -0.013  0.027   -0.006 -0.010 -0.008    0.290  0.013  0.242
 TransDip  -0.012  0.114  0.087    0.049  0.036  0.139    0.044 -0.070  0.084

 Mode:                16                     17                     18
 Frequency:       494.44                 549.95                 567.54
 Force Cnst:      0.1610                 0.9549                 1.2489
 Red. Mass:       1.1178                 5.3588                 6.5809
 IR Active:          YES                    YES                    YES
 IR Intens:      150.061                 18.041                  4.101
 Raman Active:       YES                    YES                    YES
               X      Y      Z        X      Y      Z        X      Y      Z
 O         -0.008  0.008 -0.007   -0.127 -0.019  0.046   -0.140 -0.021 -0.006
 C         -0.008  0.011 -0.013   -0.057 -0.064  0.127   -0.175 -0.133 -0.063
 O          0.011 -0.007  0.002   -0.059 -0.159 -0.024   -0.141 -0.175  0.091
 C         -0.015  0.012 -0.019    0.139  0.002  0.139    0.035 -0.053 -0.187
 O         -0.016  0.006  0.014    0.053 -0.071 -0.074    0.142 -0.095 -0.001
 C          0.005  0.005  0.016    0.014  0.122 -0.199    0.140  0.138  0.198
 O         -0.004  0.004 -0.009    0.096  0.221  0.044    0.077  0.231 -0.122
 C          0.012 -0.011  0.022   -0.086 -0.023 -0.101   -0.003  0.052  0.136
 C          0.023 -0.009  0.004   -0.144 -0.035  0.062    0.108  0.030 -0.075
 C         -0.012  0.015 -0.008    0.003 -0.143  0.040    0.037  0.157 -0.040
 O         -0.010  0.013 -0.034    0.119  0.066 -0.001   -0.062 -0.048  0.014
 H         -0.005 -0.004  0.023    0.078 -0.108 -0.095    0.126 -0.069  0.002
 H          0.008  0.005  0.027    0.000  0.180 -0.138    0.132  0.221  0.110
 O          0.045  0.013 -0.023    0.029  0.121 -0.026   -0.015 -0.094  0.030
 H          0.038 -0.016  0.010   -0.315 -0.130  0.003    0.303  0.144 -0.006
 H         -0.015 -0.001  0.027    0.105  0.023 -0.207   -0.038  0.006  0.199
 H         -0.028  0.036 -0.004   -0.016 -0.473 -0.026    0.079  0.470  0.029
 H         -0.160 -0.390  0.010    0.067 -0.162  0.029   -0.040  0.119 -0.009
 H         -0.195 -0.442  0.758   -0.060  0.087  0.252    0.049 -0.058 -0.169
 H          0.018  0.004  0.021   -0.055 -0.268 -0.079   -0.118  0.092  0.109
 TransDip  -0.137 -0.291  0.225   -0.083 -0.107  0.014    0.051  0.040  0.004

 Mode:                19                     20                     21
 Frequency:       624.48                 682.51                 690.96
 Force Cnst:      0.9538                 3.1180                 1.8523
 Red. Mass:       4.1511                11.3610                 6.5850
 IR Active:          YES                    YES                    YES
 IR Intens:       21.196                  4.871                  8.929
 Raman Active:       YES                    YES                    YES
               X      Y      Z        X      Y      Z        X      Y      Z
 O          0.091  0.001  0.074   -0.007  0.554  0.039    0.255 -0.153 -0.082
 C         -0.004 -0.042 -0.109   -0.153  0.035  0.143    0.091 -0.272  0.084
 O         -0.021  0.045  0.041   -0.180 -0.067  0.032   -0.221  0.071  0.042
 C         -0.045 -0.059 -0.133    0.043 -0.179  0.013   -0.100 -0.131  0.063
 O          0.080 -0.018  0.008    0.214 -0.183 -0.086   -0.024  0.097 -0.000
 C          0.052  0.008  0.292   -0.056 -0.108 -0.164   -0.226  0.117 -0.112
 O         -0.014 -0.046 -0.067   -0.012 -0.251  0.045    0.099  0.080  0.001
 C         -0.082  0.103 -0.111    0.102  0.328 -0.021    0.043  0.221  0.021
 C         -0.166 -0.025 -0.075    0.072 -0.003  0.020    0.053  0.001  0.008
 C         -0.029 -0.157  0.050   -0.035 -0.056  0.004   -0.028 -0.048  0.003
 O          0.093  0.057  0.000   -0.061 -0.003 -0.024   -0.041 -0.001 -0.017
 H          0.007  0.066 -0.016    0.167 -0.093 -0.019   -0.185  0.353  0.130
 H          0.069  0.013  0.026    0.062 -0.152 -0.044    0.296  0.322 -0.109
 O          0.019  0.085  0.019    0.053 -0.049 -0.002    0.052 -0.060 -0.004
 H         -0.464 -0.090 -0.161    0.017 -0.055 -0.009    0.063 -0.049  0.000
 H          0.022 -0.064 -0.097   -0.101 -0.081 -0.002   -0.090 -0.080  0.014
 H         -0.026 -0.331  0.017   -0.083 -0.046 -0.006   -0.064 -0.018  0.000
 H          0.110 -0.049  0.018   -0.057 -0.008 -0.025   -0.044 -0.012 -0.017
 H         -0.049  0.208  0.221    0.025 -0.081  0.092    0.017 -0.080  0.110
 H         -0.329  0.315 -0.177    0.178  0.310 -0.013    0.089  0.356  0.026
 TransDip  -0.146 -0.006 -0.020    0.031  0.062  0.013   -0.073  0.019  0.058

 Mode:                22                     23                     24
 Frequency:       755.17                 816.05                 888.36
 Force Cnst:      3.6796                 2.5723                 1.0296
 Red. Mass:      10.9511                 6.5561                 2.2143
 IR Active:          YES                    YES                    YES
 IR Intens:       12.769                 43.274                 15.346
 Raman Active:       YES                    YES                    YES
               X      Y      Z        X      Y      Z        X      Y      Z
 O         -0.100 -0.012 -0.150    0.117  0.038 -0.012    0.002  0.007  0.016
 C          0.275  0.021  0.712   -0.120 -0.049  0.113    0.014 -0.006  0.004
 O         -0.011  0.019 -0.220   -0.182 -0.107  0.041    0.004  0.007 -0.004
 C         -0.122  0.019 -0.406    0.003  0.080 -0.063   -0.010 -0.012 -0.004
 O          0.047 -0.021  0.020   -0.214  0.097  0.079    0.010 -0.004 -0.004
 C          0.031 -0.001  0.106    0.260 -0.095  0.077   -0.011  0.007  0.027
 O         -0.012 -0.013  0.007    0.005  0.047 -0.019    0.001 -0.000 -0.002
 C         -0.068 -0.030  0.049    0.330 -0.056 -0.267   -0.023  0.007 -0.061
 C         -0.040 -0.009 -0.043    0.070  0.016  0.057   -0.079  0.003  0.083
 C          0.003 -0.001 -0.006   -0.012 -0.025  0.045    0.034  0.210  0.085
 O          0.025  0.005  0.009   -0.051 -0.000 -0.027   -0.038 -0.016 -0.026
 H          0.121 -0.031  0.235   -0.069 -0.115  0.014   -0.009  0.023  0.001
 H         -0.044 -0.027 -0.059   -0.219 -0.206  0.049    0.024  0.027 -0.013
 O         -0.003  0.015  0.009   -0.065  0.071 -0.001    0.052 -0.142 -0.049
 H         -0.018  0.011 -0.028   -0.221  0.013 -0.025   -0.211 -0.239 -0.001
 H          0.011 -0.012  0.022   -0.003  0.062 -0.119    0.321  0.578 -0.384
 H          0.027  0.033  0.007   -0.053 -0.216 -0.005    0.083 -0.382 -0.024
 H          0.015 -0.001  0.010    0.033 -0.017 -0.021    0.193 -0.082 -0.004
 H         -0.014  0.065  0.039   -0.009 -0.127 -0.171    0.045 -0.087 -0.024
 H         -0.183  0.076  0.019    0.429 -0.171 -0.238   -0.032  0.015 -0.061
 TransDip   0.018  0.007  0.113    0.141 -0.155 -0.027    0.037  0.107  0.054

 Mode:                25                     26                     27
 Frequency:       986.71                1014.34                1037.68
 Force Cnst:      2.7407                 1.9773                 1.9488
 Red. Mass:       4.7777                 3.2618                 3.0718
 IR Active:          YES                    YES                    YES
 IR Intens:      107.279                 33.320                 38.729
 Raman Active:       YES                    YES                    YES
               X      Y      Z        X      Y      Z        X      Y      Z
 O         -0.190 -0.136  0.059    0.000 -0.131 -0.005   -0.141 -0.103  0.075
 C          0.031  0.044 -0.008   -0.048  0.014  0.011    0.036  0.004 -0.002
 O          0.073  0.014 -0.026   -0.027 -0.060  0.010    0.036  0.004 -0.017
 C         -0.026 -0.006  0.004    0.120  0.161 -0.031   -0.009  0.002 -0.002
 O          0.044 -0.023 -0.016   -0.042  0.039  0.018    0.005  0.002 -0.002
 C         -0.070  0.028  0.037    0.092 -0.007 -0.115   -0.023  0.019  0.029
 O         -0.012 -0.033  0.004   -0.030 -0.088  0.019   -0.017 -0.044  0.005
 C          0.063  0.146 -0.127    0.030  0.185  0.166    0.146  0.187 -0.122
 C          0.250  0.109  0.006   -0.088  0.033 -0.114   -0.079 -0.071  0.131
 C          0.086 -0.143  0.181    0.018 -0.018  0.043    0.017  0.055 -0.133
 O         -0.181  0.041 -0.088   -0.023  0.019 -0.015    0.064 -0.022  0.033
 H          0.015  0.016 -0.012    0.266 -0.401 -0.088    0.020 -0.024 -0.013
 H          0.130  0.128 -0.049   -0.206 -0.297  0.091    0.088  0.075 -0.036
 O         -0.009  0.048  0.034    0.019 -0.050 -0.008    0.016 -0.021 -0.028
 H          0.101  0.110 -0.030   -0.112 -0.029 -0.132   -0.186 -0.100  0.089
 H         -0.103 -0.057 -0.156    0.028  0.043 -0.067    0.150 -0.084  0.271
 H          0.078 -0.423  0.116    0.124 -0.093  0.048   -0.262  0.381 -0.124
 H          0.296 -0.084 -0.050    0.164 -0.043  0.004   -0.556  0.170 -0.028
 H          0.074 -0.419 -0.216   -0.042  0.254  0.171   -0.000  0.079  0.029
 H         -0.209  0.046 -0.178   -0.051  0.471  0.134    0.269  0.070 -0.078
 TransDip   0.331  0.014  0.006    0.155  0.094  0.039    0.026  0.173 -0.095

 Mode:                28                     29                     30
 Frequency:      1057.94                1077.05                1113.43
 Force Cnst:      2.3245                 1.9909                 2.8601
 Red. Mass:       3.5250                 2.9129                 3.9156
 IR Active:          YES                    YES                    YES
 IR Intens:       23.453                 55.906                 95.859
 Raman Active:       YES                    YES                    YES
               X      Y      Z        X      Y      Z        X      Y      Z
 O          0.055  0.039 -0.015   -0.112  0.042  0.022   -0.019  0.000 -0.011
 C         -0.002 -0.011  0.002    0.071 -0.046 -0.030   -0.013  0.022  0.006
 O         -0.014  0.000  0.004    0.032  0.043 -0.008    0.011  0.006 -0.003
 C          0.006 -0.004 -0.003   -0.054 -0.126  0.022   -0.027 -0.028  0.005
 O         -0.007  0.003  0.002   -0.027  0.006  0.010    0.004 -0.014 -0.003
 C          0.016  0.000 -0.001   -0.015 -0.036 -0.005    0.007 -0.009  0.048
 O          0.004  0.012 -0.002    0.025  0.043 -0.010    0.004  0.016 -0.006
 C         -0.071 -0.057  0.012    0.216  0.012  0.115    0.055 -0.030  0.019
 C         -0.103 -0.045  0.057   -0.093 -0.090 -0.169   -0.143  0.372  0.020
 C          0.347 -0.083  0.044    0.045  0.020  0.033   -0.044 -0.149  0.017
 O         -0.189  0.077 -0.087   -0.032  0.021 -0.016    0.011  0.021  0.005
 H         -0.009  0.009  0.004   -0.210  0.269  0.087   -0.083  0.110  0.027
 H         -0.052 -0.050  0.012    0.031  0.051 -0.007    0.026  0.045 -0.020
 O          0.013  0.004 -0.013   -0.040  0.030  0.015    0.098 -0.179 -0.097
 H         -0.170 -0.107  0.039   -0.164 -0.082 -0.183   -0.038  0.559  0.050
 H          0.467 -0.189  0.398   -0.052  0.054 -0.128    0.017 -0.184  0.146
 H          0.073  0.308  0.055    0.317 -0.039  0.074   -0.112  0.003  0.040
 H         -0.408  0.172 -0.125    0.314 -0.090  0.018    0.013  0.002  0.008
 H         -0.007  0.117  0.039   -0.103  0.379  0.197    0.043  0.106  0.068
 H         -0.007 -0.031  0.025    0.299 -0.316  0.151    0.400 -0.392  0.122
 TransDip   0.129 -0.022  0.084    0.231  0.006  0.064   -0.208  0.212  0.101

 Mode:                31                     32                     33
 Frequency:      1131.02                1169.26                1190.64
 Force Cnst:      2.5489                 1.4372                 1.1486
 Red. Mass:       3.3819                 1.7841                 1.3751
 IR Active:          YES                    YES                    YES
 IR Intens:      207.253                147.707                 12.534
 Raman Active:       YES                    YES                    YES
               X      Y      Z        X      Y      Z        X      Y      Z
 O          0.112 -0.095 -0.028    0.005 -0.041  0.003    0.003 -0.019  0.021
 C         -0.186  0.224  0.073   -0.075  0.110  0.028   -0.015  0.025  0.012
 O         -0.000 -0.049 -0.002    0.037  0.014 -0.013    0.010  0.004 -0.006
 C         -0.062  0.074  0.023   -0.051 -0.086  0.021   -0.011 -0.019  0.002
 O          0.105 -0.085 -0.037   -0.002 -0.047 -0.000   -0.003 -0.012 -0.000
 C         -0.112  0.066  0.037    0.034 -0.099 -0.047    0.021 -0.031  0.001
 O         -0.052 -0.024  0.017    0.068  0.084 -0.022    0.027  0.022 -0.009
 C          0.122 -0.101 -0.008    0.014  0.007  0.034   -0.056  0.033 -0.077
 C         -0.035 -0.043 -0.048    0.022  0.031 -0.018   -0.042 -0.046  0.087
 C          0.018  0.013  0.000   -0.013 -0.003  0.015    0.019  0.005 -0.050
 O         -0.014  0.005 -0.005    0.018 -0.007 -0.001   -0.033  0.011  0.007
 H          0.033  0.028 -0.008   -0.307  0.399  0.126   -0.086  0.108  0.031
 H          0.451  0.548 -0.159   -0.291 -0.319  0.109   -0.148 -0.173  0.050
 O         -0.022  0.015  0.004    0.001 -0.004  0.006    0.007 -0.010 -0.024
 H         -0.064 -0.059 -0.056   -0.164 -0.084 -0.084    0.311  0.207  0.217
 H         -0.016  0.015 -0.035    0.129  0.052  0.033   -0.280 -0.133 -0.039
 H          0.138  0.031  0.027   -0.208 -0.078 -0.041    0.402  0.202  0.069
 H          0.108 -0.023  0.005   -0.248  0.085 -0.028    0.484 -0.174  0.059
 H         -0.044  0.146  0.064    0.018 -0.072 -0.045   -0.035  0.165  0.107
 H          0.379  0.231  0.030   -0.140  0.508 -0.028    0.178  0.249 -0.033
 TransDip  -0.242  0.382  0.091   -0.378  0.017  0.091   -0.039 -0.005  0.106

 Mode:                34                     35                     36
 Frequency:      1269.92                1297.61                1314.13
 Force Cnst:      1.1769                 1.3646                 1.9754
 Red. Mass:       1.2386                 1.3755                 1.9415
 IR Active:          YES                    YES                    YES
 IR Intens:       59.294                 38.337                209.958
 Raman Active:       YES                    YES                    YES
               X      Y      Z        X      Y      Z        X      Y      Z
 O          0.015 -0.019 -0.001   -0.041  0.033  0.030   -0.001 -0.007 -0.007
 C         -0.014  0.018  0.008    0.032 -0.039 -0.010   -0.026  0.030  0.008
 O          0.001 -0.003 -0.001    0.004  0.011 -0.002    0.003 -0.000 -0.000
 C         -0.008  0.013  0.002    0.007 -0.043 -0.002    0.131 -0.090 -0.045
 O          0.005 -0.017 -0.003   -0.012  0.047  0.006   -0.073 -0.012  0.024
 C          0.013  0.017  0.023   -0.021 -0.061 -0.012    0.117  0.122 -0.051
 O          0.009 -0.009 -0.004   -0.009  0.035  0.003   -0.065 -0.078  0.024
 C         -0.062  0.054 -0.049    0.044 -0.091 -0.028    0.014  0.001  0.007
 C          0.029  0.002 -0.056   -0.008  0.013 -0.013   -0.005 -0.017  0.022
 C         -0.014 -0.006  0.050   -0.011 -0.014  0.036   -0.011 -0.002 -0.001
 O          0.008  0.002 -0.009    0.005  0.007 -0.004   -0.004  0.006  0.006
 H         -0.072  0.094  0.021    0.214 -0.284 -0.079   -0.409  0.487  0.157
 H         -0.105 -0.136  0.029    0.170  0.237 -0.055    0.269  0.299 -0.095
 O         -0.029 -0.010  0.015   -0.017 -0.017 -0.013   -0.007 -0.010 -0.014
 H          0.595 -0.296  0.050    0.383  0.132  0.106    0.183  0.177  0.101
 H          0.191  0.106  0.008    0.177  0.064  0.046    0.138  0.034  0.061
 H         -0.139 -0.151 -0.007   -0.110 -0.114 -0.002   -0.058 -0.032 -0.015
 H         -0.196  0.065 -0.027   -0.110  0.031 -0.013    0.050 -0.021  0.013
 H         -0.087  0.339  0.193   -0.064  0.272  0.135   -0.032  0.144  0.068
 H          0.337 -0.284  0.054   -0.059  0.625 -0.088   -0.424 -0.000 -0.094
 TransDip  -0.203  0.129  0.055    0.183 -0.061 -0.046    0.199  0.415 -0.060

 Mode:                37                     38                     39
 Frequency:      1326.74                1350.38                1372.34
 Force Cnst:      1.3592                 1.5103                 1.5826
 Red. Mass:       1.3106                 1.4057                 1.4263
 IR Active:          YES                    YES                    YES
 IR Intens:       39.329                 32.078                 32.132
 Raman Active:       YES                    YES                    YES
               X      Y      Z        X      Y      Z        X      Y      Z
 O         -0.025  0.006  0.029    0.009  0.001 -0.006    0.017 -0.015 -0.013
 C          0.015 -0.023 -0.001    0.015 -0.014 -0.007   -0.038  0.051  0.013
 O          0.002  0.006 -0.003   -0.014 -0.010  0.005    0.017  0.005 -0.005
 C          0.045 -0.033 -0.017   -0.045  0.084  0.018   -0.009 -0.087  0.002
 O         -0.025  0.008  0.008    0.035 -0.034 -0.012   -0.013  0.039  0.005
 C          0.030  0.048 -0.007   -0.045  0.028  0.008    0.006 -0.050  0.001
 O         -0.016 -0.023  0.006    0.020 -0.009 -0.006    0.006  0.027 -0.003
 C         -0.064 -0.021 -0.006    0.058  0.006  0.001    0.005  0.047  0.008
 C         -0.043 -0.005 -0.062   -0.032 -0.098 -0.028   -0.016  0.014 -0.003
 C         -0.033 -0.021  0.006   -0.050 -0.013  0.019   -0.033 -0.038 -0.086
 O          0.003  0.006 -0.004   -0.005  0.017  0.004   -0.035  0.029  0.045
 H         -0.073  0.081  0.027   -0.036  0.070  0.016    0.170 -0.231 -0.066
 H          0.047  0.049 -0.019   -0.173 -0.227  0.064    0.054  0.084 -0.024
 O          0.026  0.032  0.034    0.008  0.014 -0.008    0.004  0.010  0.019
 H          0.031 -0.007 -0.048    0.161  0.679  0.132    0.115 -0.298 -0.023
 H          0.220  0.091  0.013    0.505  0.182  0.125    0.526  0.061  0.203
 H          0.146  0.054  0.055    0.001 -0.051  0.022   -0.184  0.142 -0.090
 H         -0.017  0.024 -0.008    0.020 -0.003  0.007    0.498 -0.185  0.098
 H          0.120 -0.506 -0.259    0.033 -0.129 -0.074    0.033 -0.153 -0.068
 H          0.644  0.312  0.139   -0.163 -0.096 -0.046   -0.147 -0.197 -0.016
 TransDip   0.115 -0.102 -0.129   -0.124 -0.131  0.013    0.152 -0.098 -0.010

 Mode:                40                     41                     42
 Frequency:      1379.49                1405.31                1435.23
 Force Cnst:      2.2371                 1.4261                 1.8998
 Red. Mass:       1.9952                 1.2256                 1.5654
 IR Active:          YES                    YES                    YES
 IR Intens:        8.496                 24.967                 12.878
 Raman Active:       YES                    YES                    YES
               X      Y      Z        X      Y      Z        X      Y      Z
 O         -0.036  0.031  0.017    0.001  0.002 -0.007   -0.011  0.002  0.004
 C          0.071 -0.090 -0.027    0.002 -0.001 -0.003    0.002 -0.005  0.000
 O         -0.032 -0.011  0.011   -0.004 -0.003  0.002    0.003  0.003 -0.001
 C         -0.007  0.157  0.006   -0.011  0.019  0.005    0.013 -0.025 -0.006
 O          0.033 -0.065 -0.013    0.006 -0.007 -0.002   -0.004  0.009  0.001
 C         -0.038  0.077  0.001   -0.007 -0.011 -0.003   -0.011  0.050  0.007
 O         -0.001 -0.036  0.002    0.002  0.003 -0.000    0.004 -0.012 -0.001
 C          0.066 -0.099 -0.014    0.060 -0.002 -0.001   -0.045 -0.029 -0.005
 C          0.002  0.080  0.008   -0.055  0.050  0.025    0.165  0.004  0.045
 C          0.015 -0.020 -0.069   -0.068 -0.044  0.012   -0.090 -0.045 -0.021
 O         -0.024  0.014  0.036    0.020 -0.001 -0.033   -0.008  0.012 -0.006
 H         -0.230  0.325  0.091   -0.011  0.018  0.005    0.028 -0.036 -0.011
 H         -0.135 -0.191  0.052   -0.003 -0.002  0.002   -0.056 -0.078  0.020
 O         -0.012 -0.004  0.010    0.007  0.004  0.015   -0.031 -0.025 -0.030
 H          0.041 -0.517 -0.073    0.246 -0.374  0.045   -0.517  0.042 -0.129
 H          0.115 -0.072  0.112    0.091  0.082 -0.081    0.419  0.148  0.042
 H         -0.270  0.061 -0.118    0.652  0.233  0.224    0.360  0.188  0.117
 H          0.377 -0.148  0.077   -0.253  0.112 -0.061    0.001  0.014 -0.006
 H         -0.021  0.063  0.031    0.032 -0.140 -0.067   -0.103  0.425  0.210
 H         -0.041  0.338 -0.060   -0.336 -0.039 -0.087    0.181  0.070  0.044
 TransDip  -0.036  0.037  0.078   -0.152  0.032 -0.038    0.062  0.096 -0.007

 Mode:                43                     44                     45
 Frequency:      1441.16                1493.44                1775.53
 Force Cnst:      3.4377                 1.4264                18.6703
 Red. Mass:       2.8092                 1.0855                10.0519
 IR Active:          YES                    YES                    YES
 IR Intens:       50.416                  3.287                433.214
 Raman Active:       YES                    YES                    YES
               X      Y      Z        X      Y      Z        X      Y      Z
 O          0.003 -0.004 -0.002   -0.000  0.000  0.000    0.017  0.030 -0.006
 C         -0.046  0.065  0.018    0.002 -0.002 -0.001   -0.308 -0.190  0.102
 O          0.012 -0.001 -0.004   -0.000  0.000  0.000    0.157  0.113 -0.052
 C          0.030 -0.187 -0.012   -0.002  0.005  0.001    0.538  0.096 -0.187
 O         -0.015  0.063  0.007    0.001 -0.001 -0.000   -0.083  0.003  0.028
 C         -0.098  0.278  0.029    0.004 -0.009 -0.001   -0.448 -0.198  0.162
 O          0.052 -0.062 -0.015   -0.002  0.003  0.000    0.053  0.067 -0.021
 C          0.087 -0.087 -0.016   -0.003  0.003  0.001    0.052  0.015 -0.016
 C         -0.039  0.018 -0.003    0.004  0.008  0.002   -0.001 -0.014 -0.005
 C          0.023  0.020  0.005   -0.025  0.067 -0.040   -0.001  0.001 -0.001
 O          0.006 -0.007 -0.002   -0.004  0.006 -0.007   -0.002  0.001 -0.000
 H          0.258 -0.333 -0.095   -0.004  0.006  0.002   -0.236  0.280  0.087
 H         -0.433 -0.593  0.154    0.015  0.020 -0.003   -0.118 -0.115  0.040
 O         -0.000  0.003  0.003    0.000 -0.003  0.001    0.001  0.003  0.001
 H          0.105 -0.068  0.024   -0.027 -0.056 -0.016   -0.006  0.015 -0.002
 H         -0.197 -0.080  0.012    0.013 -0.278  0.643    0.027  0.002  0.015
 H         -0.035 -0.099 -0.028    0.347 -0.608 -0.077    0.008 -0.005  0.001
 H         -0.039  0.013 -0.007   -0.022  0.021 -0.011    0.005 -0.004 -0.000
 H          0.008 -0.033 -0.028    0.007 -0.016 -0.013    0.003 -0.021 -0.003
 H         -0.080  0.062 -0.063    0.010 -0.004  0.004    0.041 -0.155 -0.004
 TransDip   0.211  0.050 -0.069   -0.017 -0.055  0.004   -0.367 -0.544  0.117

 Mode:                46                     47                     48
 Frequency:      1828.16                2962.54                3054.65
 Force Cnst:     23.1088                 5.5998                 5.9359
 Red. Mass:      11.7354                 1.0829                 1.0797
 IR Active:          YES                    YES                    YES
 IR Intens:      377.214                 35.571                  8.289
 Raman Active:       YES                    YES                    YES
               X      Y      Z        X      Y      Z        X      Y      Z
 O         -0.011 -0.016  0.003   -0.000 -0.000  0.000    0.001  0.001  0.000
 C          0.481  0.479 -0.156    0.000 -0.000 -0.000   -0.001  0.000  0.000
 O         -0.325 -0.274  0.107   -0.000 -0.000  0.000    0.000  0.000 -0.000
 C          0.302 -0.054 -0.107   -0.000 -0.000  0.000   -0.001 -0.000  0.000
 O         -0.062  0.024  0.021   -0.000  0.000  0.000    0.000 -0.000 -0.000
 C         -0.273 -0.154  0.100   -0.000 -0.000 -0.000    0.000  0.000 -0.000
 O          0.038  0.058 -0.015   -0.000  0.000 -0.000    0.000 -0.000  0.000
 C         -0.019  0.002  0.001   -0.001  0.001  0.005    0.017 -0.004 -0.074
 C          0.000 -0.003 -0.004    0.019  0.014 -0.079    0.002  0.001 -0.006
 C         -0.002 -0.002 -0.000   -0.003  0.002  0.005    0.002 -0.022  0.016
 O          0.002  0.001  0.000    0.000 -0.000  0.000    0.000 -0.000  0.000
 H         -0.197  0.201  0.069   -0.000  0.000 -0.000    0.000  0.000 -0.000
 H         -0.061 -0.031  0.018    0.000  0.000 -0.000   -0.001  0.000  0.001
 O          0.003 -0.001  0.000    0.001 -0.002 -0.000    0.000  0.000  0.000
 H         -0.016  0.012 -0.007   -0.251 -0.136  0.949   -0.013 -0.009  0.058
 H          0.009 -0.001  0.003    0.020 -0.028 -0.014   -0.096  0.210  0.112
 H          0.004 -0.000  0.002    0.008  0.009 -0.055    0.064  0.052 -0.303
 H         -0.007 -0.001  0.001    0.005  0.002  0.003   -0.000  0.000  0.003
 H          0.006 -0.007  0.000    0.007 -0.003 -0.000   -0.001  0.001  0.002
 H          0.054 -0.061  0.035    0.022 -0.004 -0.073   -0.202  0.044  0.885
 TransDip   0.567  0.209 -0.148    0.057 -0.035 -0.179    0.075 -0.017 -0.051

 Mode:                49                     50                     51
 Frequency:      3059.81                3112.23                3749.10
 Force Cnst:      5.8554                 6.3335                 8.8257
 Red. Mass:       1.0615                 1.1098                 1.0657
 IR Active:          YES                    YES                    YES
 IR Intens:       21.847                 19.346                126.910
 Raman Active:       YES                    YES                    YES
               X      Y      Z        X      Y      Z        X      Y      Z
 O          0.001  0.000  0.000   -0.000  0.000  0.000   -0.000 -0.000  0.000
 C         -0.001  0.000  0.000    0.000 -0.000 -0.000    0.002  0.001 -0.001
 O          0.000 -0.000 -0.000   -0.000  0.000  0.000   -0.001  0.000  0.000
 C         -0.000 -0.000  0.000   -0.000  0.000  0.000   -0.002 -0.001  0.001
 O          0.000 -0.000 -0.000    0.000 -0.000  0.000   -0.048 -0.037  0.015
 C          0.000  0.000 -0.000   -0.000 -0.000 -0.000    0.001 -0.001 -0.000
 O         -0.000 -0.000 -0.000    0.000 -0.000  0.000    0.001 -0.000 -0.000
 C          0.007 -0.001 -0.032    0.001 -0.000 -0.003   -0.000  0.000  0.000
 C          0.001 -0.000 -0.003    0.002  0.000 -0.007   -0.000 -0.000 -0.000
 C         -0.008  0.055 -0.026    0.033 -0.038 -0.082   -0.000  0.000 -0.000
 O         -0.001  0.000 -0.000   -0.001  0.000  0.002    0.000 -0.000 -0.000
 H         -0.000 -0.000 -0.000    0.000  0.000 -0.000    0.770  0.588 -0.240
 H         -0.001 -0.001 -0.000    0.000  0.000  0.001   -0.011  0.011  0.003
 O         -0.000 -0.000  0.000   -0.000  0.000  0.000   -0.000 -0.000 -0.000
 H         -0.008 -0.007  0.039   -0.020 -0.012  0.065    0.000  0.000 -0.000
 H          0.250 -0.545 -0.287   -0.256  0.581  0.290   -0.000 -0.000 -0.000
 H         -0.133 -0.106  0.608   -0.148 -0.135  0.676   -0.000  0.000  0.000
 H          0.001 -0.001 -0.004    0.011 -0.001 -0.013   -0.000  0.000  0.002
 H          0.002 -0.002  0.000    0.001  0.002 -0.002    0.007  0.000  0.002
 H         -0.085  0.019  0.381   -0.007  0.002  0.043   -0.000 -0.001 -0.000
 TransDip  -0.026  0.113 -0.094    0.045 -0.054 -0.122    0.309  0.164 -0.090

 Mode:                52                     53                     54
 Frequency:      3772.21                3791.77                3833.49
 Force Cnst:      8.9341                 9.0310                 9.2368
 Red. Mass:       1.0656                 1.0661                 1.0668
 IR Active:          YES                    YES                    YES
 IR Intens:       87.311                 98.518                 39.526
 Raman Active:       YES                    YES                    YES
               X      Y      Z        X      Y      Z        X      Y      Z
 O          0.000 -0.000 -0.000    0.000 -0.000 -0.000    0.000  0.000  0.000
 C         -0.000 -0.000  0.000   -0.000  0.001  0.000   -0.000 -0.000  0.000
 O          0.000  0.000 -0.000   -0.000 -0.000  0.000    0.000  0.000 -0.000
 C         -0.000  0.000  0.000    0.000 -0.002 -0.000   -0.000  0.000  0.000
 O          0.000  0.000 -0.000   -0.001 -0.000  0.000    0.000  0.000 -0.000
 C          0.000  0.000  0.000   -0.002  0.001  0.001   -0.000 -0.000  0.000
 O         -0.000  0.000  0.000   -0.043  0.043  0.013    0.000 -0.000 -0.000
 C          0.000 -0.000  0.000    0.000 -0.000 -0.000   -0.000  0.000 -0.000
 C         -0.001  0.000 -0.000   -0.000  0.000 -0.000    0.000 -0.000  0.000
 C          0.001 -0.001  0.000   -0.000 -0.000 -0.000    0.002 -0.001 -0.002
 O         -0.000 -0.000 -0.002    0.000 -0.000 -0.000    0.002 -0.008 -0.062
 H         -0.006 -0.004  0.002    0.012  0.009 -0.004   -0.001 -0.001  0.000
 H          0.007 -0.006 -0.002    0.698 -0.684 -0.203   -0.002  0.002  0.001
 O         -0.059 -0.000 -0.018    0.001 -0.000  0.000    0.002  0.000  0.001
 H          0.002 -0.002 -0.006    0.000  0.000  0.000   -0.000 -0.000 -0.002
 H         -0.003  0.001 -0.001   -0.001  0.000  0.000    0.001  0.004  0.006
 H         -0.000  0.001 -0.001    0.000 -0.000  0.000   -0.003 -0.001  0.012
 H         -0.002  0.004  0.035   -0.000  0.000  0.003   -0.054  0.127  0.988
 H          0.952  0.006  0.296   -0.009 -0.000 -0.003   -0.034 -0.002 -0.012
 H         -0.000  0.000 -0.000   -0.000  0.000  0.001    0.000 -0.000 -0.000
 TransDip   0.291 -0.008  0.068    0.101 -0.301 -0.018    0.073  0.030  0.185

 STANDARD THERMODYNAMIC QUANTITIES AT   298.15 K  AND     1.00 ATM

   This Molecule has  0 Imaginary Frequencies
   Zero point vibrational energy:       94.025 kcal/mol

   Atom    1 Element O  Has Mass   15.99491
   Atom    2 Element C  Has Mass   12.00000
   Atom    3 Element O  Has Mass   15.99491
   Atom    4 Element C  Has Mass   12.00000
   Atom    5 Element O  Has Mass   15.99491
   Atom    6 Element C  Has Mass   12.00000
   Atom    7 Element O  Has Mass   15.99491
   Atom    8 Element C  Has Mass   12.00000
   Atom    9 Element C  Has Mass   12.00000
   Atom   10 Element C  Has Mass   12.00000
   Atom   11 Element O  Has Mass   15.99491
   Atom   12 Element H  Has Mass    1.00783
   Atom   13 Element H  Has Mass    1.00783
   Atom   14 Element O  Has Mass   15.99491
   Atom   15 Element H  Has Mass    1.00783
   Atom   16 Element H  Has Mass    1.00783
   Atom   17 Element H  Has Mass    1.00783
   Atom   18 Element H  Has Mass    1.00783
   Atom   19 Element H  Has Mass    1.00783
   Atom   20 Element H  Has Mass    1.00783
   Molecular Mass:   176.032100 amu
   Principal axes and moments of inertia in amu*Bohr^2:
                             1           2           3
    Eigenvalues --     1094.82477  2981.71157  3816.10864
          X               0.99998    -0.00539     0.00338
          Y               0.00539     0.99999     0.00062
          Z              -0.00338    -0.00060     0.99999
   Rotational Symmetry Number is   1
   The Molecule is an Asymmetric Top
   Translational Enthalpy:        0.889 kcal/mol
   Rotational Enthalpy:           0.889 kcal/mol
   Vibrational Enthalpy:         99.660 kcal/mol
   gas constant (RT):             0.592 kcal/mol
   Translational Entropy:        41.404  cal/mol.K
   Rotational Entropy:           30.900  cal/mol.K
   Vibrational Entropy:          34.091  cal/mol.K

   Total Enthalpy:              102.030 kcal/mol
   Total Entropy:               106.394  cal/mol.K

 ======================================================================

 STANDARD THERMODYNAMIC QUANTITIES FOR ANHARMONIC VIBRATION -- TOSH

   Zero point vibrational energy: ************ kcal/mol

   Vibrational Enthalpy:       Infinity kcal/mol
   Vibrational Entropy:             NaN  cal/mol.K

   Total Enthalpy:             Infinity kcal/mol
   Total Entropy:                   NaN  cal/mol.K

 ======================================================================

 STANDARD THERMODYNAMIC QUANTITIES FOR ANHARMONIC VIBRATION -- VPT2

   Zero point vibrational energy: ************ kcal/mol

   Vibrational Enthalpy:       Infinity kcal/mol
   Vibrational Entropy:             NaN  cal/mol.K

   Total Enthalpy:             Infinity kcal/mol
   Total Entropy:                   NaN  cal/mol.K

 ======================================================================

Archival summary:
1\1\pikachu\FREQ\ProcedureUnspecified\BasisUnspecified\668\cher\TueDec1319:32:252016TueDec1319:32:252016\0\\#,FREQ,ProcedureUnspecified,BasisUnspecified,\\0,1\O\C,1,1.36287\O,2,1.20508,1,124.593\C,1,1.4484,2,109.878,3,179.837,0\H,4,1.09495,1,107.187,2,-118.739,0\C,2,1.46266,1,108.52,3,-179.477,0\C,6,1.33832,2,108.676,1,0.0702056,0\O,7,1.35023,6,130.26,2,177.354,0\H,8,0.966296,7,109.435,6,-1.39744,0\O,6,1.35344,2,123.051,1,178.59,0\H,10,0.968811,6,107.683,2,-0.168962,0\C,4,1.53335,1,108.629,2,124.21,0\H,12,1.10198,4,107.526,1,-53.861,0\O,12,1.41614,4,106.568,1,64.2985,0\H,14,0.966598,12,106.654,4,162.685,0\C,12,1.53547,4,113.743,1,-174.89,0\H,16,1.09201,12,111.707,4,66.0483,0\H,16,1.09217,12,109.988,4,-54.6595,0\O,16,1.43249,12,109.303,4,-170.278,0\H,19,0.962747,16,109.078,12,-81.9474,0\\\@

 Total job time:  11417.17s(wall), 9569.28s(cpu) 
 Tue Dec 13 19:32:25 2016

        *************************************************************
        *                                                           *
        *  Thank you very much for using Q-Chem.  Have a nice day.  *
        *                                                           *
        *************************************************************


 
User input: 3 of 3 
 
pikachu 127.0.1
Q-Chem Developer Version! Running on 127.0.1.*
                  Welcome to Q-Chem
     A Quantum Leap Into The Future Of Chemistry


 Q-Chem 4.4, Q-Chem, Inc., Pleasanton, CA (2016)

 Y. Shao,  Z. Gan,  E. Epifanovsky,  A. T. B. Gilbert,  M. Wormit,  
 J. Kussmann,  A. W. Lange,  A. Behn,  J. Deng,  X. Feng,  D. Ghosh,  
 M. Goldey,  P. R. Horn,  L. D. Jacobson,  I. Kaliman,  F. Rob,  
 R. Z. Khaliullin,  T. Kus,  A. Landau,  J. Liu,  E. I. Proynov,  Y. M. Rhee,  
 R. M. Richard,  M. A. Rohrdanz,  R. P. Steele,  E. J. Sundstrom,  
 H. L. Woodcock III,  P. M. Zimmerman,  D. Zuev,  B. Albrecht,  E. Alguire,  
 B. Austin,  S. A. Baeppler,  G. J. O. Beran,  Y. A. Bernard,  E. Berquist,  
 K. Brandhorst,  K. B. Bravaya,  S. T. Brown,  D. Casanova,  C.-M. Chang,  
 Y. Chen,  S. H. Chien,  K. D. Closser,  M. P. Coons,  D. L. Crittenden,  
 S. Dasgupta,  M. Diedenhofen,  R. A. DiStasio Jr.,  H. Do,  A. D. Dutoi,  
 R. G. Edgar,  P.-T. Fang,  S. Fatehi,  Q. Feng,  L. Fusti-Molnar,  
 A. Ghysels,  A. Golubeva-Zadorozhnaya,  J. Gomes,  A. Gunina,  
 M. W. D. Hanson-Heine,  P. H. P. Harbach,  A. W. Hauser,  J. E. Herr,  
 E. G. Hohenstein,  Z. C. Holden,  K. Hui,  T.-C. Jagau,  H. Ji,  B. Kaduk,  
 K. Khistyaev,  Jaehoon Kim,  Jihan Kim,  R. A. King,  P. Klunzinger,  
 K. Koh,  D. Kosenkov,  T. Kowalczyk,  C. M. Krauter,  A. Kunitsa,  
 K. U. Lao,  A. Laurent,  K. V. Lawler,  J. Lee,  D. Lefrancois,  S. Lehtola,  
 S. V. Levchenko,  C. Y. Lin,  Y.-S. Lin,  F. Liu,  E. Livshits,  
 R. C. Lochan,  A. Luenser,  P. Manohar,  S. F. Manzer,  S.-P. Mao,  Y. Mao,  
 N. Mardirossian,  A. V. Marenich,  L. A. Martinez-Martinez,  S. A. Maurer,  
 N. J. Mayhall,  J.-M. Mewes,  A. F. Morrison,  K. Nanda,  T. S. Nguyen-Beck,  
 C. M. Oana,  R. Olivares-Amaya,  D. P. O'Neill,  J. A. Parkhill,  
 T. M. Perrine,  R. Peverati,  P. A. Pieniazek,  F. Plasser,  A. Prociuk,  
 D. R. Rehn,  E. Rosta,  N. J. Russ,  N. Sergueev,  S. M. Sharada,  
 S. Sharma,  D. W. Small,  A. Sodt,  T. Stauch,  T. Stein,  D. Stuck,  
 Y.-C. Su,  A. J. W. Thom,  T. Tsuchimochi,  L. Vogt,  O. Vydrov,  T. Wang,  
 M. A. Watson,  J. Wenzel,  A. White,  C. F. Williams,  V. Vanovschi,  
 K. Yao,  S. Yeganeh,  S. R. Yost,  Z.-Q. You,  I. Y. Zhang,  X. Zhang,  
 Y. Zhao,  B. R. Brooks,  G. K. L. Chan,  D. M. Chipman,  C. J. Cramer,  
 W. A. Goddard III,  M. S. Gordon,  W. J. Hehre,  A. Klamt,  
 H. F. Schaefer III,  M. W. Schmidt,  C. D. Sherrill,  D. G. Truhlar,  
 A. Warshel,  X. Xu,  A. Aspuru-Guzik,  R. Baer,  A. T. Bell,  N. A. Besley,  
 J.-D. Chai,  A. Dreuw,  B. D. Dunietz,  T. R. Furlani,  S. R. Gwaltney,  
 C.-P. Hsu,  Y. Jung,  J. Kong,  D. S. Lambrecht,  W. Liang,  C. Ochsenfeld,  
 V. A. Rassolov,  L. V. Slipchenko,  J. E. Subotnik,  T. Van Voorhis,  
 J. M. Herbert,  A. I. Krylov,  P. M. W. Gill,  M. Head-Gordon

 Contributors to earlier versions of Q-Chem not listed above: 
 R. D. Adamson,  J. Baker,  E. F. C. Byrd,  A. K. Chakraborty,  C.-L. Cheng,  
 H. Dachsel,  R. J. Doerksen,  G. Hawkins,  A. Heyden,  S. Hirata,  
 G. Kedziora,  F. J. Keil,  C. Kelley,  P. P. Korambath,  W. Kurlancheek,  
 A. M. Lee,  M. S. Lee,  D. Liotard,  I. Lotan,  P. E. Maslen,  N. Nair,  
 D. Neuhauser,  R. Olson,  B. Peters,  J. Ritchie,  N. E. Schultz,  
 N. Shenvi,  A. C. Simmonett,  K. S. Thanthiriwatte,  Q. Wu,  W. Zhang

 Please cite Q-Chem as follows:
 Y. Shao et al., Mol. Phys. 113, 184-215 (2015)
 DOI: 10.1080/00268976.2014.952696

 Q-Chem 4.4.2 for Intel X86 EM64T Linux

 Parts of Q-Chem use Armadillo 5.200.1 (Boston Tea Smuggler).
 http://arma.sourceforge.net/

 Q-Chem begins on Tue Dec 13 19:32:25 2016  


Host: 0

     Scratch files written to /scratch/cher/qchem5701//
The previous job contains 0 fragments, simply inherited here
FILE_GEOM_ORG=        593

Checking the input file for inconsistencies... 	...done.

--------------------------------------------------------------
User input:
--------------------------------------------------------------

$molecule
   read
$end
$rem
   BASIS  =  6-311++G**
   JOB_TYPE  =  SP
   METHOD  =  B3LYP
   SOLVENT_METHOD SMD
$end
--------------------------------------------------------------
 ----------------------------------------------------------------
             Standard Nuclear Orientation (Angstroms)
    I     Atom           X                Y                Z
 ----------------------------------------------------------------
    1      O      -0.6946308123    -1.3975075110    -0.3797380385
    2      C      -1.8986453845    -0.9433026527     0.0691136335
    3      O      -2.8278773598    -1.6496833994     0.3687328714
    4      C      -1.8592477491     0.5183539643     0.1063428139
    5      O      -2.9156545153     1.2758859922     0.4831171724
    6      C      -0.6555510326     0.9254452986    -0.3137619945
    7      O      -0.1705146737     2.1723689248    -0.4955268330
    8      C       0.1851098476    -0.2784972049    -0.6475814636
    9      C       1.4744970283    -0.4646295316     0.1611192144
   10      C       2.4439813504     0.7218223042     0.0606628830
   11      O       3.6966879753     0.3613288149     0.6546415149
   12      H      -3.6446487929     0.6763709510     0.7016213217
   13      H      -0.8587938240     2.8183753870    -0.2889481010
   14      O       2.1005605711    -1.6318270900    -0.3400349494
   15      H       1.1871850713    -0.6093855235     1.2150966635
   16      H       2.0302522561     1.6215575746     0.5208733279
   17      H       2.6646786695     0.9359114898    -0.9873332585
   18      H       3.6355160180     0.4710756243     1.6091551458
   19      H       3.0197266369    -1.6027064337    -0.0423808338
   20      H       0.4354056560    -0.3114973522    -1.7130329712
 ----------------------------------------------------------------
 Nuclear Repulsion Energy =   751.6458648780 hartrees
 There are       46 alpha and       46 beta electrons
 Requested basis set is 6-311++G(d,p)
 There are 112 shells and 320 basis functions

 Total QAlloc Memory Limit   2000 MB
 Mega-Array Size        61 MB
 MEM_STATIC part        62 MB
 A cutoff of  1.0D-08 yielded   5018 shell pairs
 There are     41410 function pairs (     44309 Cartesian)

 -------------------------------------------------------
 OpenMP Integral Computing Module                       
 Release: version 1.0, May 2013, Q-Chem Inc. Pittsburgh 
 -------------------------------------------------------
 Integral Job Info:
 Integral job number is                      11
 Integral operator is                         1
 short-range coefficients                     0
 long-range coefficients              100000000
 Omega coefficients                           0
 if combine SR and LR in K                    0
 Integral screening is                        0
 Integral computing path is                   2
 max size of driver memory is            800000
 size of driver memory is                593474
 size of scratch memory is              2260544
 max col of scratch BK array               1296
 max len of scratch array in speh3          155
 max len of scratch index in speh4           18
 max int batch size is                      520
 min int batch size is                       52
 fixed nKL is                                52
 max L of basis functions is                  2
 order of int derivative is                   0
 number of shells is                        112
 number of basis is                         332
 number of cartesian basis is               332
 number of contracted shell pairs          5018
 number of primitive shell pairs          11892
 maxK2 (contraction) of shell pair           36
 max number of K2 of shell pair               1
 max number of CS2 of shell pair            865
 max number of PS2 of shell pair           1980
 mem total for path MDJ                   87144
 -------------------------------------------------------
 Smallest overlap matrix eigenvalue = 2.26E-06

 Q-Chem warning in module /home/taweetham/qchem/stvman/mkSTV.C, line 257:

 Overlap eigenvalue is smaller than square root of threshold


 Scale SEOQF with 1.000000e-01/1.000000e-01/1.000000e-01

 Standard Electronic Orientation quadrupole field applied
 Nucleus-field energy     =     0.0000000229 hartrees
 Guess from superposition of atomic densities
 Warning:  Energy on first SCF cycle will be non-variational
 A restricted hybrid HF-DFT SCF calculation will be
 performed using Pulay DIIS extrapolation
 Exchange:     0.2000 Hartree-Fock + 0.0800 Slater + 0.7200 B88
 Correlation:  0.1900 VWN1RPA + 0.8100 LYP
 Using SG-1 standard quadrature grid
 SCF converges when DIIS error is below 1.0E-05
 ---------------------------------------
  Cycle       Energy         DIIS Error
 ---------------------------------------
    1    -687.5101113253      3.68E-02
    2    -684.7565953054      4.96E-03
    3    -684.3108330056      8.57E-03
    4    -684.9573995295      1.69E-03
    5    -684.9840695226      5.95E-04
    6    -684.9869061451      1.96E-04
    7    -684.9873649056      4.34E-05
    8    -684.9873766113      1.85E-05
    9    -684.9873799915      3.40E-06 Convergence criterion met
 ---------------------------------------
 SCF time:  CPU 239.67 s  wall 285.92 s

 Citation of the SMD model:
 Marenich, A.V.; Cramer, C.J.; Truhlar, D.G.
 J. Phys. Chem. B 2009, 113, 6378-6396.
 iSolventCode=           1
 Solvent: water                                                           

 vradii
            1           2           3           4           5           6
    1   1.5200000   1.8500000   1.5200000   1.8500000   1.5200000   1.8500000
            7           8           9          10          11          12
    1   1.5200000   1.8500000   1.8500000   1.8500000   1.5200000   1.2000000
           13          14          15          16          17          18
    1   1.2000000   1.5200000   1.2000000   1.2000000   1.2000000   1.2000000
           19          20
    1   1.2000000   1.2000000
Changing PCM_TESSEL_METHOD to VTN
Changing PCM_VDW_RADII to SMD_RADIUS
 Discretize the solute cavity surface with Lebedev spheres
	Using 302 Lebedev grid points for each H atom
	Using 302 Lebedev grid points for other atoms
	Atomic van der Waals radii will be scaled by 1.20
 Removing interior tesserae...
 Keep 2047 surface tesserae and discard 3993 interior tesserae
 Molecular Surface Area = 179.767 Angst**2
 A restricted hybrid HF-DFT SCF calculation will be
 performed using Pulay DIIS extrapolation
 Polarizable Continuum solvation model will be applied
 Exchange:     0.2000 Hartree-Fock + 0.0800 Slater + 0.7200 B88
 Correlation:  0.1900 VWN1RPA + 0.8100 LYP
 Using SG-1 standard quadrature grid
 SCF converges when DIIS error is below 1.0E-05

 Citation of the SMD model:
 Marenich, A.V.; Cramer, C.J.; Truhlar, D.G.
 J. Phys. Chem. B 2009, 113, 6378-6396.
 iSolventCode=           1
 Solvent: water                                                           

 vradii
            1           2           3           4           5           6
    1   1.5200000   1.8500000   1.5200000   1.8500000   1.5200000   1.8500000
            7           8           9          10          11          12
    1   1.5200000   1.8500000   1.8500000   1.8500000   1.5200000   1.2000000
           13          14          15          16          17          18
    1   1.2000000   1.5200000   1.2000000   1.2000000   1.2000000   1.2000000
           19          20
    1   1.2000000   1.2000000
 ---------------------------------------
  Cycle       Energy         DIIS Error
 ---------------------------------------
    1    -684.9871967184      1.58E-06
 Time req'd to invert C: 12.27 s (CPU) 16.03 s (wall)
    2    -685.0259739000      4.96E-04
    3    -685.0259719356      4.96E-04
    4    -685.0259870626      4.96E-04
    5    -685.0259815019      4.96E-04
    6    -685.0259641001      4.96E-04
    7    -685.0259657759      4.96E-04
    8    -685.0259777087      4.96E-04
    9    -685.0259820078      4.96E-04
   10    -685.0259800021      4.96E-04
   11    -685.0259795217      4.96E-04
   12    -685.0259783657      4.96E-04
   13    -685.0259847182      4.96E-04
   14    -685.0259932681      4.96E-04
   15    -685.0259987154      4.96E-04
   16    -685.0259694192      4.96E-04
   17    -685.0313393073      4.63E-04
   18    -685.0328528210      2.42E-04
   19    -685.0333982187      5.65E-05
   20    -685.0334219288      3.70E-05
   21    -685.0334319862      5.85E-06 Convergence criterion met
 ---------------------------------------
 SCF time:  CPU 459.25 s  wall 558.93 s
(0)  E-EN(g) gas-phase elect-nuc energy                 -684.987196718 a.u.
(3)  G-ENP(liq) elect-nuc-pol free energy of system     -685.033431986 a.u.
(4)  G-CDS(liq) cavity-dispersion-solvent structure 
     free energy                                                6.0005 kcal/mol
(6)  G-S(liq) free energy of system                     -685.023869615 a.u.
(9)  DeltaG-S(liq) free energy of  solvation
     (9) = (6) - (0)                                          -23.0126 kcal/mol
 SCF   energy in the final basis set = -685.0238696145
 Total energy in the final basis set = -685.0238696145

 --------------------------------------------------------------

                    Orbital Energies (a.u.)
 --------------------------------------------------------------

 Alpha MOs
 -- Occupied --
-19.186 -19.182 -19.171 -19.138 -19.135 -19.133 -10.321 -10.263
-10.259 -10.245 -10.238 -10.222  -1.132  -1.094  -1.079  -1.057
 -1.049  -1.025  -0.823  -0.784  -0.713  -0.648  -0.626  -0.618
 -0.568  -0.549  -0.538  -0.510  -0.508  -0.485  -0.475  -0.449
 -0.442  -0.432  -0.428  -0.412  -0.411  -0.386  -0.378  -0.368
 -0.351  -0.331  -0.311  -0.306  -0.285  -0.242
 -- Virtual --
 -0.041  -0.009  -0.001   0.013   0.017   0.031   0.035   0.045
  0.049   0.062   0.072   0.075   0.077   0.084   0.088   0.093
  0.100   0.106   0.112   0.115   0.118   0.124   0.127   0.132
  0.136   0.141   0.148   0.150   0.156   0.160   0.170   0.177
  0.177   0.182   0.193   0.195   0.203   0.208   0.215   0.224
  0.232   0.237   0.247   0.252   0.255   0.259   0.261   0.267
  0.273   0.274   0.282   0.291   0.294   0.298   0.307   0.311
  0.312   0.322   0.324   0.329   0.337   0.339   0.345   0.355
  0.365   0.366   0.372   0.378   0.383   0.387   0.403   0.420
  0.424   0.432   0.452   0.455   0.485   0.511   0.532   0.541
  0.546   0.552   0.570   0.583   0.587   0.600   0.615   0.626
  0.633   0.655   0.664   0.695   0.712   0.718   0.721   0.731
  0.749   0.753   0.762   0.785   0.790   0.836   0.866   0.883
  0.920   0.926   0.962   0.981   0.986   1.020   1.047   1.054
  1.077   1.091   1.105   1.112   1.120   1.123   1.146   1.155
  1.159   1.166   1.186   1.190   1.200   1.212   1.225   1.234
  1.236   1.248   1.277   1.314   1.335   1.369   1.386   1.406
  1.415   1.448   1.464   1.474   1.479   1.513   1.535   1.548
  1.556   1.567   1.585   1.596   1.615   1.622   1.651   1.678
  1.683   1.690   1.732   1.747   1.761   1.787   1.802   1.818
  1.841   1.854   1.876   1.901   1.921   1.935   1.953   1.972
  2.000   2.056   2.063   2.066   2.078   2.097   2.103   2.119
  2.147   2.187   2.202   2.232   2.245   2.308   2.335   2.481
  2.501   2.548   2.572   2.585   2.600   2.618   2.626   2.643
  2.656   2.708   2.721   2.795   2.818   2.826   2.850   2.865
  2.885   2.945   2.957   2.966   2.998   3.028   3.056   3.065
  3.072   3.085   3.093   3.116   3.146   3.151   3.154   3.159
  3.179   3.214   3.238   3.254   3.300   3.342   3.359   3.370
  3.452   3.475   3.490   3.569   3.667   3.770   3.783   3.854
  3.868   3.873   3.890   3.918   4.004   4.012   4.077   4.080
  4.163   4.170   4.280   4.354   4.978   5.017   5.036   5.057
  5.078   5.103   5.145   5.340   5.365   5.424   5.428   5.457
  5.622   5.641   5.670   5.694   5.833   5.882  23.600  23.785
 23.790  23.849  23.879  24.181  49.886  49.894  49.907  49.946
 49.967  50.050
 --------------------------------------------------------------

          Ground-State Mulliken Net Atomic Charges

     Atom                 Charge (a.u.)
  ----------------------------------------
      1 O                    -0.184030
      2 C                     0.163201
      3 O                    -0.446497
      4 C                     0.330263
      5 O                    -0.369417
      6 C                    -0.357987
      7 O                    -0.279954
      8 C                     0.078442
      9 C                    -0.031219
     10 C                    -0.537824
     11 O                    -0.380394
     12 H                     0.346537
     13 H                     0.360299
     14 O                    -0.335487
     15 H                     0.245708
     16 H                     0.203895
     17 H                     0.245437
     18 H                     0.320009
     19 H                     0.309848
     20 H                     0.319169
  ----------------------------------------
  Sum of atomic charges =     0.000000

 -----------------------------------------------------------------
                    Cartesian Multipole Moments
 -----------------------------------------------------------------
    Charge (ESU x 10^10)
                 0.0000
    Dipole Moment (Debye)
         X       1.5528      Y       7.0265      Z       1.8479
       Tot       7.4295
    Quadrupole Moments (Debye-Ang)
        XX     -76.9174     XY      -8.9441     YY     -78.5802
        XZ       7.3088     YZ      -0.0950     ZZ     -63.9407
    Octopole Moments (Debye-Ang^2)
       XXX     -20.9580    XXY      21.1639    XYY      14.3858
       YYY      51.0658    XXZ      21.7852    XYZ      -2.4027
       YYZ       3.1484    XZZ      16.0185    YZZ       2.7900
       ZZZ       8.8964
    Hexadecapole Moments (Debye-Ang^3)
      XXXX   -2031.5975   XXXY    -134.1434   XXYY    -498.5884
      XYYY     -64.3994   YYYY    -653.0131   XXXZ      40.3424
      XXYZ      12.6811   XYYZ      24.6723   YYYZ      -7.4128
      XXZZ    -287.8410   XYZZ       8.3403   YYZZ    -147.2588
      XZZZ      33.0949   YZZZ       1.7404   ZZZZ    -139.7254
 -----------------------------------------------------------------
Archival summary:
1\1\pikachu\SP\ProcedureUnspecified\BasisUnspecified\668\cher\TueDec1319:46:312016TueDec1319:46:312016\0\\#,ProcedureUnspecified,BasisUnspecified,\\0,1\O\C,1,1.36287\O,2,1.20508,1,124.593\C,1,1.4484,2,109.878,3,179.837,0\H,4,1.09495,1,107.187,2,-118.739,0\C,2,1.46266,1,108.52,3,-179.477,0\C,6,1.33832,2,108.676,1,0.0702056,0\O,7,1.35023,6,130.26,2,177.354,0\H,8,0.966296,7,109.435,6,-1.39744,0\O,6,1.35344,2,123.051,1,178.59,0\H,10,0.968811,6,107.683,2,-0.168962,0\C,4,1.53335,1,108.629,2,124.21,0\H,12,1.10198,4,107.526,1,-53.861,0\O,12,1.41614,4,106.568,1,64.2985,0\H,14,0.966598,12,106.654,4,162.685,0\C,12,1.53547,4,113.743,1,-174.89,0\H,16,1.09201,12,111.707,4,66.0483,0\H,16,1.09217,12,109.988,4,-54.6595,0\O,16,1.43249,12,109.303,4,-170.278,0\H,19,0.962747,16,109.078,12,-81.9474,0\\\@

 Total job time:  845.46s(wall), 699.35s(cpu) 
 Tue Dec 13 19:46:31 2016

        *************************************************************
        *                                                           *
        *  Thank you very much for using Q-Chem.  Have a nice day.  *
        *                                                           *
        *************************************************************
