# Supplementary material for: A DFT investigation of the blue bottle experiment: E∘half-cell analysis of autoxidation catalysed by redox indicators
Source: R Soc Open Sci. 2017 Nov 8;4(11):170708. doi: 10.1098/rsos.170708 (PMC5717635; doi:10.1098/rsos.170708)
Supplement: output.zip [file rsos170708supp2.zip › B3LYP_6-311++Gdp_reducing_agents/C6H8O6_alt2.out]

pikachu 127.0.1
Q-Chem Developer Version! Running on 127.0.1.*
                  Welcome to Q-Chem
     A Quantum Leap Into The Future Of Chemistry


 Q-Chem 4.4, Q-Chem, Inc., Pleasanton, CA (2016)

 Y. Shao,  Z. Gan,  E. Epifanovsky,  A. T. B. Gilbert,  M. Wormit,  
 J. Kussmann,  A. W. Lange,  A. Behn,  J. Deng,  X. Feng,  D. Ghosh,  
 M. Goldey,  P. R. Horn,  L. D. Jacobson,  I. Kaliman,  F. Rob,  
 R. Z. Khaliullin,  T. Kus,  A. Landau,  J. Liu,  E. I. Proynov,  Y. M. Rhee,  
 R. M. Richard,  M. A. Rohrdanz,  R. P. Steele,  E. J. Sundstrom,  
 H. L. Woodcock III,  P. M. Zimmerman,  D. Zuev,  B. Albrecht,  E. Alguire,  
 B. Austin,  S. A. Baeppler,  G. J. O. Beran,  Y. A. Bernard,  E. Berquist,  
 K. Brandhorst,  K. B. Bravaya,  S. T. Brown,  D. Casanova,  C.-M. Chang,  
 Y. Chen,  S. H. Chien,  K. D. Closser,  M. P. Coons,  D. L. Crittenden,  
 S. Dasgupta,  M. Diedenhofen,  R. A. DiStasio Jr.,  H. Do,  A. D. Dutoi,  
 R. G. Edgar,  P.-T. Fang,  S. Fatehi,  Q. Feng,  L. Fusti-Molnar,  
 A. Ghysels,  A. Golubeva-Zadorozhnaya,  J. Gomes,  A. Gunina,  
 M. W. D. Hanson-Heine,  P. H. P. Harbach,  A. W. Hauser,  J. E. Herr,  
 E. G. Hohenstein,  Z. C. Holden,  K. Hui,  T.-C. Jagau,  H. Ji,  B. Kaduk,  
 K. Khistyaev,  Jaehoon Kim,  Jihan Kim,  R. A. King,  P. Klunzinger,  
 K. Koh,  D. Kosenkov,  T. Kowalczyk,  C. M. Krauter,  A. Kunitsa,  
 K. U. Lao,  A. Laurent,  K. V. Lawler,  J. Lee,  D. Lefrancois,  S. Lehtola,  
 S. V. Levchenko,  C. Y. Lin,  Y.-S. Lin,  F. Liu,  E. Livshits,  
 R. C. Lochan,  A. Luenser,  P. Manohar,  S. F. Manzer,  S.-P. Mao,  Y. Mao,  
 N. Mardirossian,  A. V. Marenich,  L. A. Martinez-Martinez,  S. A. Maurer,  
 N. J. Mayhall,  J.-M. Mewes,  A. F. Morrison,  K. Nanda,  T. S. Nguyen-Beck,  
 C. M. Oana,  R. Olivares-Amaya,  D. P. O'Neill,  J. A. Parkhill,  
 T. M. Perrine,  R. Peverati,  P. A. Pieniazek,  F. Plasser,  A. Prociuk,  
 D. R. Rehn,  E. Rosta,  N. J. Russ,  N. Sergueev,  S. M. Sharada,  
 S. Sharma,  D. W. Small,  A. Sodt,  T. Stauch,  T. Stein,  D. Stuck,  
 Y.-C. Su,  A. J. W. Thom,  T. Tsuchimochi,  L. Vogt,  O. Vydrov,  T. Wang,  
 M. A. Watson,  J. Wenzel,  A. White,  C. F. Williams,  V. Vanovschi,  
 K. Yao,  S. Yeganeh,  S. R. Yost,  Z.-Q. You,  I. Y. Zhang,  X. Zhang,  
 Y. Zhao,  B. R. Brooks,  G. K. L. Chan,  D. M. Chipman,  C. J. Cramer,  
 W. A. Goddard III,  M. S. Gordon,  W. J. Hehre,  A. Klamt,  
 H. F. Schaefer III,  M. W. Schmidt,  C. D. Sherrill,  D. G. Truhlar,  
 A. Warshel,  X. Xu,  A. Aspuru-Guzik,  R. Baer,  A. T. Bell,  N. A. Besley,  
 J.-D. Chai,  A. Dreuw,  B. D. Dunietz,  T. R. Furlani,  S. R. Gwaltney,  
 C.-P. Hsu,  Y. Jung,  J. Kong,  D. S. Lambrecht,  W. Liang,  C. Ochsenfeld,  
 V. A. Rassolov,  L. V. Slipchenko,  J. E. Subotnik,  T. Van Voorhis,  
 J. M. Herbert,  A. I. Krylov,  P. M. W. Gill,  M. Head-Gordon

 Contributors to earlier versions of Q-Chem not listed above: 
 R. D. Adamson,  J. Baker,  E. F. C. Byrd,  A. K. Chakraborty,  C.-L. Cheng,  
 H. Dachsel,  R. J. Doerksen,  G. Hawkins,  A. Heyden,  S. Hirata,  
 G. Kedziora,  F. J. Keil,  C. Kelley,  P. P. Korambath,  W. Kurlancheek,  
 A. M. Lee,  M. S. Lee,  D. Liotard,  I. Lotan,  P. E. Maslen,  N. Nair,  
 D. Neuhauser,  R. Olson,  B. Peters,  J. Ritchie,  N. E. Schultz,  
 N. Shenvi,  A. C. Simmonett,  K. S. Thanthiriwatte,  Q. Wu,  W. Zhang

 Please cite Q-Chem as follows:
 Y. Shao et al., Mol. Phys. 113, 184-215 (2015)
 DOI: 10.1080/00268976.2014.952696

 Q-Chem 4.4.2 for Intel X86 EM64T Linux

 Parts of Q-Chem use Armadillo 5.200.1 (Boston Tea Smuggler).
 http://arma.sourceforge.net/

 Q-Chem begins on Tue Dec 13 19:28:10 2016  


Host: 0

     Scratch files written to /scratch/cher/qchem6799//
FILE_GEOM_ORG=        593

Checking the input file for inconsistencies... 	...done.

--------------------------------------------------------------
User input:
--------------------------------------------------------------
$molecule
0 1
  O   -0.6680107   -1.3461198   -0.2489419
  C   -1.9234027   -0.9133062    0.0128885
  O   -2.7942515   -1.5991245    0.4822681
  C   -2.0598293    0.5585828   -0.3581450
  O   -2.9585996    1.2643063    0.4382217
  C   -0.6098893    1.0176358   -0.2918685
  O   -0.1853738    2.1191239   -0.0463233
  C    0.2236509   -0.2448493   -0.5838474
  C    1.5232158   -0.3848675    0.2068913
  C    2.5349714    0.7346347   -0.1029346
  O    3.8107123    0.3579968    0.4235499
  O    2.0900485   -1.6289885   -0.1472075
  H    1.2748167   -0.3599240    1.2836884
  H    2.2007749    1.7033164    0.2783073
  H    2.6764301    0.8143913   -1.1856839
  H    3.8143168    0.5579420    1.3730976
  H    3.0363439   -1.5409568    0.0741679
  H    0.4511425   -0.3153257   -1.6558129
  H   -2.3356355    0.5878007   -1.4332460
  H   -3.6066919    0.6082211    0.7550391
$end

$rem
   BASIS  =  6-311++G**
   JOB_TYPE  =  optimization
   METHOD  =  B3LYP
$end

--------------------------------------------------------------
 ----------------------------------------------------------------
             Standard Nuclear Orientation (Angstroms)
    I     Atom           X                Y                Z
 ----------------------------------------------------------------
    1      O      -0.6680106969    -1.3461198056    -0.2489418908
    2      C      -1.9234026984    -0.9133062054     0.0128885017
    3      O      -2.7942515003    -1.5991245043     0.4822680999
    4      C      -2.0598292975     0.5585827931    -0.3581450043
    5      O      -2.9585996018     1.2643062955     0.4382216889
    6      C      -0.6098892981     1.0176357942    -0.2918684990
    7      O      -0.1853737999     2.1191238954    -0.0463233009
    8      C       0.2236509040    -0.2448493063    -0.5838473904
    9      C       1.5232158003    -0.3848675027     0.2068913163
   10      C       2.5349714011     0.7346346968    -0.1029345829
   11      O       3.8107122988     0.3579967994     0.4235499246
   12      O       2.0900485028    -1.6289885036    -0.1472074765
   13      H       1.2748166951    -0.3599239990     1.2836884150
   14      H       2.2007748987     1.7033163980     0.2783073121
   15      H       2.6764301063     0.8143912930    -1.1856838825
   16      H       3.8143167942     0.5579420028     1.3730976239
   17      H       3.0363439016    -1.5409568023     0.0741679277
   18      H       0.4511425092    -0.3153257100    -1.6558128891
   19      H      -2.3356354924     0.5878006891    -1.4332460057
   20      H      -3.6066919029     0.6082210962     0.7550390881
 ----------------------------------------------------------------
 Molecular Point Group                 C1    NOp =  1
 Largest Abelian Subgroup              C1    NOp =  1
 Nuclear Repulsion Energy =   750.1425820618 hartrees
 There are       46 alpha and       46 beta electrons
 Requested basis set is 6-311++G(d,p)
 There are 112 shells and 320 basis functions

 Total QAlloc Memory Limit   2000 MB
 Mega-Array Size        61 MB
 MEM_STATIC part        62 MB
 A cutoff of  1.0D-11 yielded   5380 shell pairs
 There are     44292 function pairs (     47499 Cartesian)

 -------------------------------------------------------
 OpenMP Integral Computing Module                       
 Release: version 1.0, May 2013, Q-Chem Inc. Pittsburgh 
 -------------------------------------------------------
 Integral Job Info:
 Integral job number is                      11
 Integral operator is                         1
 short-range coefficients                     0
 long-range coefficients              100000000
 Omega coefficients                           0
 if combine SR and LR in K                    0
 Integral screening is                        0
 Integral computing path is                   2
 max size of driver memory is            800000
 size of driver memory is                593474
 size of scratch memory is              2260544
 max col of scratch BK array               1296
 max len of scratch array in speh3          155
 max len of scratch index in speh4           18
 max int batch size is                      520
 min int batch size is                       52
 fixed nKL is                                52
 max L of basis functions is                  2
 order of int derivative is                   0
 number of shells is                        112
 number of basis is                         332
 number of cartesian basis is               332
 number of contracted shell pairs          5380
 number of primitive shell pairs          13105
 maxK2 (contraction) of shell pair           36
 max number of K2 of shell pair               1
 max number of CS2 of shell pair            910
 max number of PS2 of shell pair           2196
 mem total for path MDJ                   91512
 -------------------------------------------------------
 Smallest overlap matrix eigenvalue = 6.49E-06

 Scale SEOQF with 1.000000e-01/1.000000e-01/1.000000e-01

 Standard Electronic Orientation quadrupole field applied
 Nucleus-field energy     =     0.0000000232 hartrees
 Guess from superposition of atomic densities
 Warning:  Energy on first SCF cycle will be non-variational
 A restricted hybrid HF-DFT SCF calculation will be
 performed using Pulay DIIS extrapolation
 Exchange:     0.2000 Hartree-Fock + 0.0800 Slater + 0.7200 B88
 Correlation:  0.1900 VWN1RPA + 0.8100 LYP
 Using SG-1 standard quadrature grid
 SCF converges when DIIS error is below 1.0E-08
 ---------------------------------------
  Cycle       Energy         DIIS Error
 ---------------------------------------
    1    -687.3285266439      3.60E-02
    2    -684.7050783083      5.40E-03
    3    -683.9156699499      1.07E-02
    4    -684.9440176827      1.80E-03
    5    -684.9736137944      6.76E-04
    6    -684.9772467854      2.02E-04
    7    -684.9776422191      6.43E-05
    8    -684.9776727756      2.95E-05
    9    -684.9776798124      5.97E-06
   10    -684.9776804671      2.22E-06
   11    -684.9776805218      7.61E-07
   12    -684.9776805427      1.66E-07
   13    -684.9776805141      4.60E-08
   14    -684.9776805134      1.88E-08
   15    -684.9776805157      6.00E-09 Convergence criterion met
 ---------------------------------------
 SCF time:  CPU 493.39 s  wall 580.52 s
 SCF   energy in the final basis set = -684.9776805157
 Total energy in the final basis set = -684.9776805157

 --------------------------------------------------------------

                    Orbital Energies (a.u.)
 --------------------------------------------------------------

 Alpha MOs
 -- Occupied --
-19.208 -19.172 -19.167 -19.164 -19.152 -19.143 -10.340 -10.315
-10.284 -10.283 -10.262 -10.248  -1.151  -1.104  -1.081  -1.072
 -1.063  -1.041  -0.826  -0.804  -0.736  -0.653  -0.634  -0.608
 -0.578  -0.554  -0.549  -0.530  -0.514  -0.505  -0.490  -0.482
 -0.460  -0.456  -0.439  -0.437  -0.413  -0.396  -0.377  -0.375
 -0.348  -0.348  -0.326  -0.315  -0.301  -0.291
 -- Virtual --
 -0.087  -0.036  -0.028  -0.014  -0.002   0.007   0.014   0.019
  0.036   0.039   0.050   0.058   0.063   0.070   0.076   0.085
  0.089   0.093   0.094   0.102   0.108   0.113   0.116   0.119
  0.124   0.127   0.132   0.135   0.136   0.143   0.148   0.155
  0.160   0.164   0.176   0.181   0.187   0.191   0.200   0.205
  0.206   0.216   0.223   0.238   0.243   0.247   0.255   0.260
  0.264   0.271   0.277   0.286   0.287   0.291   0.296   0.301
  0.305   0.309   0.316   0.317   0.323   0.329   0.332   0.337
  0.348   0.353   0.361   0.367   0.373   0.386   0.392   0.396
  0.411   0.422   0.433   0.448   0.455   0.481   0.488   0.503
  0.507   0.521   0.533   0.539   0.550   0.562   0.585   0.589
  0.605   0.631   0.649   0.654   0.658   0.682   0.693   0.702
  0.710   0.716   0.723   0.738   0.766   0.777   0.802   0.807
  0.868   0.903   0.909   0.955   0.998   1.007   1.047   1.065
  1.080   1.091   1.102   1.113   1.128   1.141   1.148   1.162
  1.164   1.175   1.182   1.186   1.190   1.208   1.222   1.239
  1.266   1.275   1.303   1.309   1.334   1.347   1.374   1.397
  1.418   1.434   1.443   1.455   1.463   1.492   1.508   1.514
  1.541   1.552   1.575   1.581   1.589   1.605   1.623   1.651
  1.654   1.682   1.685   1.687   1.705   1.734   1.739   1.753
  1.756   1.798   1.830   1.864   1.871   1.894   1.949   1.974
  1.989   2.008   2.039   2.051   2.070   2.084   2.089   2.097
  2.121   2.134   2.157   2.183   2.232   2.286   2.394   2.436
  2.456   2.483   2.542   2.545   2.561   2.579   2.617   2.673
  2.685   2.746   2.765   2.774   2.783   2.811   2.832   2.842
  2.846   2.850   2.866   2.895   2.913   2.946   2.990   3.006
  3.051   3.065   3.080   3.093   3.108   3.125   3.134   3.156
  3.169   3.196   3.232   3.274   3.313   3.334   3.349   3.352
  3.383   3.446   3.495   3.515   3.652   3.733   3.748   3.824
  3.845   3.851   3.860   3.874   3.966   3.991   4.038   4.073
  4.119   4.148   4.197   4.271   5.021   5.032   5.054   5.062
  5.072   5.095   5.130   5.180   5.320   5.355   5.395   5.435
  5.537   5.600   5.630   5.651   5.730   5.855  23.722  23.752
 23.768  23.815  23.821  23.824  49.870  49.880  49.896  49.924
 49.966  49.992
 --------------------------------------------------------------

          Ground-State Mulliken Net Atomic Charges

     Atom                 Charge (a.u.)
  ----------------------------------------
      1 O                    -0.062817
      2 C                     0.138574
      3 O                    -0.281784
      4 C                    -0.333250
      5 O                    -0.197415
      6 C                     0.049025
      7 O                    -0.229780
      8 C                     0.152224
      9 C                    -0.249680
     10 C                    -0.447843
     11 O                    -0.282830
     12 O                    -0.198724
     13 H                     0.218737
     14 H                     0.195952
     15 H                     0.220303
     16 H                     0.261744
     17 H                     0.271907
     18 H                     0.266992
     19 H                     0.247277
     20 H                     0.261392
  ----------------------------------------
  Sum of atomic charges =    -0.000000

 -----------------------------------------------------------------
                    Cartesian Multipole Moments
 -----------------------------------------------------------------
    Charge (ESU x 10^10)
                -0.0000
    Dipole Moment (Debye)
         X       1.4160      Y       1.4960      Z      -0.5451
       Tot       2.1307
    Quadrupole Moments (Debye-Ang)
        XX     -71.3380     XY       0.3130     YY     -87.1130
        XZ       8.6648     YZ      -0.1526     ZZ     -62.3516
    Octopole Moments (Debye-Ang^2)
       XXX     -12.8829    XXY       6.5052    XYY      23.0489
       YYY      -3.4967    XXZ      17.5841    XYZ       0.0517
       YYZ      -1.3242    XZZ       9.0318    YZZ       3.2017
       ZZZ       4.2248
    Hexadecapole Moments (Debye-Ang^3)
      XXXX   -2072.6061   XXXY     -60.1574   XXYY    -492.5155
      XYYY       4.3444   YYYY    -707.9365   XXXZ      69.6466
      XXYZ      17.8950   XYYZ      19.6115   YYYZ       1.6954
      XXZZ    -297.9438   XYZZ       5.3519   YYZZ    -130.6228
      XZZZ      20.3260   YZZZ       3.0260   ZZZZ    -133.1320
 -----------------------------------------------------------------
 Calculating analytic gradient of the SCF energy
 Gradient of SCF Energy
            1           2           3           4           5           6
    1   0.0034152   0.0055264  -0.0082829  -0.0016788   0.0040689  -0.0040185
    2  -0.0016013   0.0078718  -0.0061212  -0.0005207   0.0061049  -0.0098176
    3  -0.0007324  -0.0023561   0.0043478  -0.0010398  -0.0004061  -0.0006304
            7           8           9          10          11          12
    1   0.0045465  -0.0009016   0.0020956   0.0018762   0.0008282  -0.0073867
    2   0.0105067  -0.0007063  -0.0029906  -0.0014091  -0.0022857  -0.0005263
    3   0.0023265   0.0005056  -0.0004514   0.0029421  -0.0087782  -0.0027861
           13          14          15          16          17          18
    1  -0.0007563  -0.0007088   0.0001894  -0.0020832   0.0059332   0.0006411
    2   0.0012494   0.0018896   0.0001037   0.0011393   0.0032732  -0.0002814
    3   0.0016827  -0.0000093  -0.0012694   0.0064209   0.0024444  -0.0011783
           19          20
    1  -0.0003980  -0.0029059
    2   0.0000754  -0.0059538
    3  -0.0019690   0.0009364
 Max gradient component =       1.051E-02
 RMS gradient           =       3.830E-03
 Gradient time:  CPU 161.36 s  wall 196.12 s
 Geometry Optimization Parameters
   NAtoms,    NIC,     NZ,  NCons,   NDum,   NFix, NCnnct, MaxDiis
       20     144       0       0       0       0       0       0


** GEOMETRY OPTIMIZATION IN DELOCALIZED INTERNAL COORDINATES **
   Searching for a Minimum

   Optimization Cycle:   1

                       Coordinates (Angstroms)
     ATOM                X               Y               Z
      1  O        -0.6680106969   -1.3461198056   -0.2489418908
      2  C        -1.9234026984   -0.9133062054    0.0128885017
      3  O        -2.7942515003   -1.5991245043    0.4822680999
      4  C        -2.0598292975    0.5585827931   -0.3581450043
      5  O        -2.9585996018    1.2643062955    0.4382216889
      6  C        -0.6098892981    1.0176357942   -0.2918684990
      7  O        -0.1853737999    2.1191238954   -0.0463233009
      8  C         0.2236509040   -0.2448493063   -0.5838473904
      9  C         1.5232158003   -0.3848675027    0.2068913163
     10  C         2.5349714011    0.7346346968   -0.1029345829
     11  O         3.8107122988    0.3579967994    0.4235499246
     12  O         2.0900485028   -1.6289885036   -0.1472074765
     13  H         1.2748166951   -0.3599239990    1.2836884150
     14  H         2.2007748987    1.7033163980    0.2783073121
     15  H         2.6764301063    0.8143912930   -1.1856838825
     16  H         3.8143167942    0.5579420028    1.3730976239
     17  H         3.0363439016   -1.5409568023    0.0741679277
     18  H         0.4511425092   -0.3153257100   -1.6558128891
     19  H        -2.3356354924    0.5878006891   -1.4332460057
     20  H        -3.6066919029    0.6082210962    0.7550390881
   Point Group: c1    Number of degrees of freedom:    54


   Energy is   -684.977680516


 Attempting to Generate Delocalized Internal Coordinates

 54 Hessian modes will be used to form the next step
  Hessian Eigenvalues:
     0.003831    0.005008    0.005520    0.007683    0.010443    0.010675
     0.011600    0.014022    0.016591    0.044255    0.045588    0.047846
     0.050418    0.050696    0.058318    0.059077    0.065776    0.073888
     0.078024    0.086371    0.112873    0.136813    0.137974    0.158039
     0.160000    0.160000    0.160000    0.166714    0.195585    0.209210
     0.220046    0.232309    0.249914    0.249984    0.274223    0.284808
     0.291774    0.294160    0.296407    0.325683    0.330965    0.338928
     0.342570    0.344303    0.362405    0.409062    0.436452    0.468261
     0.516885    0.522045    0.523458    0.532999    1.019964    1.029555

 Minimum Search - Taking Simple RFO Step
 Searching for Lamda that Minimizes Along All modes
 Value Taken    Lamda =  -0.00135802
 Step Taken.  Stepsize is  0.178264

                             Maximum     Tolerance    Cnvgd?
         Gradient           0.007669      0.000300      NO
         Displacement       0.062700      0.001200      NO
         Energy change     *********      0.000001      NO


 New Cartesian Coordinates Obtained by Inverse Iteration

 Displacement from previous Coordinates is:  0.313219
 ----------------------------------------------------------------
             Standard Nuclear Orientation (Angstroms)
    I     Atom           X                Y                Z
 ----------------------------------------------------------------
    1      O      -0.6694676343    -1.3487627920    -0.2628164434
    2      C      -1.9203777175    -0.9186406413     0.0077513988
    3      O      -2.7834126470    -1.6042115619     0.4772501904
    4      C      -2.0540179080     0.5574491453    -0.3457476192
    5      O      -2.9415522567     1.2723725819     0.4556660317
    6      C      -0.6038418668     1.0145150428    -0.3053777447
    7      O      -0.1796475291     2.1110025018    -0.0666384947
    8      C       0.2257182414    -0.2492896611    -0.5960114922
    9      C       1.5250936547    -0.3970390291     0.1936501584
   10      C       2.5318871313     0.7316115338    -0.1007420797
   11      O       3.7989211971     0.3965582321     0.4781385367
   12      O       2.0845988896    -1.6463651698    -0.1676599977
   13      H       1.2752856598    -0.3885534764     1.2673992393
   14      H       2.1705863230     1.6964923394     0.2563953384
   15      H       2.7049682030     0.7977767431    -1.1777908402
   16      H       3.7970337913     0.6419711228     1.4103253548
   17      H       3.0290171967    -1.5969670151     0.0442488017
   18      H       0.4493179829    -0.3175185327    -1.6668645895
   19      H      -2.3426470783     0.5915744604    -1.4140040034
   20      H      -3.6027241090     0.6465135904     0.7869372307
 ----------------------------------------------------------------
 Molecular Point Group                 C1    NOp =  1
 Largest Abelian Subgroup              C1    NOp =  1
 Nuclear Repulsion Energy =   750.1962793004 hartrees
 There are       46 alpha and       46 beta electrons
 Applying Cartesian multipole field
    Component          Value
    ---------          -----
     (2,0,0)        1.00000E-11
     (0,2,0)        2.00000E-11
     (0,0,2)       -3.00000E-11
 Nucleus-field energy     =     0.0000000231 hartrees
 Requested basis set is 6-311++G(d,p)
 There are 112 shells and 320 basis functions
 A cutoff of  1.0D-11 yielded   5378 shell pairs
 There are     44298 function pairs (     47507 Cartesian)
 Smallest overlap matrix eigenvalue = 6.59E-06
 Guess MOs from SCF MO coefficient file
 Reading MOs from coefficient file
 Reading MOs from coefficient file
 A restricted hybrid HF-DFT SCF calculation will be
 performed using Pulay DIIS extrapolation
 Exchange:     0.2000 Hartree-Fock + 0.0800 Slater + 0.7200 B88
 Correlation:  0.1900 VWN1RPA + 0.8100 LYP
 Using SG-1 standard quadrature grid
 SCF converges when DIIS error is below 1.0E-08
 Geometry optimization detected.  Setting ReadMinima to 0
 Setting SaveMinima to 0
 ---------------------------------------
  Cycle       Energy         DIIS Error
 ---------------------------------------
    1    -684.9977262012      5.91E-04
    2    -684.9782466511      9.26E-05
    3    -684.9782413640      1.03E-04
    4    -684.9783343732      2.94E-05
    5    -684.9783407987      9.88E-06
    6    -684.9783414475      4.54E-06
    7    -684.9783416571      1.58E-06
    8    -684.9783416297      2.79E-07
    9    -684.9783416834      1.34E-07
   10    -684.9783416752      3.47E-08
   11    -684.9783416545      2.00E-08
   12    -684.9783416577      8.49E-09 Convergence criterion met
 ---------------------------------------
 SCF time:  CPU 393.58 s  wall 472.89 s
 SCF   energy in the final basis set = -684.9783416577
 Total energy in the final basis set = -684.9783416577

 --------------------------------------------------------------

                    Orbital Energies (a.u.)
 --------------------------------------------------------------

 Alpha MOs
 -- Occupied --
-19.207 -19.171 -19.167 -19.160 -19.150 -19.143 -10.338 -10.314
-10.283 -10.282 -10.262 -10.247  -1.151  -1.107  -1.081  -1.069
 -1.064  -1.041  -0.827  -0.805  -0.736  -0.654  -0.635  -0.607
 -0.578  -0.555  -0.550  -0.529  -0.512  -0.504  -0.490  -0.483
 -0.461  -0.457  -0.439  -0.436  -0.413  -0.395  -0.376  -0.372
 -0.348  -0.348  -0.324  -0.314  -0.301  -0.290
 -- Virtual --
 -0.085  -0.034  -0.027  -0.014  -0.002   0.007   0.014   0.019
  0.037   0.039   0.050   0.059   0.062   0.070   0.077   0.085
  0.089   0.093   0.094   0.102   0.108   0.113   0.116   0.120
  0.124   0.127   0.132   0.136   0.137   0.142   0.148   0.156
  0.161   0.163   0.177   0.182   0.187   0.192   0.200   0.205
  0.208   0.215   0.224   0.240   0.243   0.246   0.255   0.262
  0.264   0.272   0.277   0.286   0.288   0.292   0.296   0.302
  0.305   0.309   0.316   0.317   0.323   0.329   0.331   0.338
  0.347   0.353   0.361   0.367   0.373   0.387   0.393   0.397
  0.412   0.422   0.431   0.449   0.458   0.483   0.491   0.508
  0.510   0.521   0.534   0.539   0.552   0.563   0.583   0.591
  0.606   0.632   0.650   0.657   0.659   0.684   0.696   0.704
  0.712   0.716   0.723   0.739   0.767   0.777   0.805   0.808
  0.872   0.903   0.910   0.954   1.000   1.008   1.048   1.072
  1.081   1.095   1.100   1.111   1.129   1.139   1.148   1.162
  1.164   1.176   1.181   1.186   1.191   1.210   1.223   1.239
  1.268   1.277   1.303   1.312   1.335   1.357   1.380   1.397
  1.422   1.436   1.449   1.459   1.467   1.492   1.510   1.522
  1.541   1.553   1.575   1.580   1.588   1.595   1.625   1.652
  1.653   1.678   1.687   1.688   1.704   1.737   1.739   1.752
  1.758   1.800   1.824   1.866   1.872   1.903   1.948   1.975
  1.994   2.010   2.039   2.055   2.075   2.087   2.098   2.100
  2.124   2.136   2.164   2.188   2.236   2.290   2.401   2.442
  2.459   2.488   2.540   2.547   2.557   2.581   2.620   2.669
  2.679   2.741   2.763   2.774   2.781   2.811   2.833   2.842
  2.847   2.852   2.867   2.896   2.914   2.943   2.988   3.006
  3.053   3.067   3.083   3.098   3.112   3.124   3.133   3.161
  3.174   3.199   3.231   3.274   3.314   3.341   3.346   3.359
  3.388   3.449   3.502   3.525   3.662   3.741   3.758   3.826
  3.853   3.860   3.869   3.885   3.965   3.984   4.034   4.076
  4.119   4.147   4.203   4.271   5.022   5.032   5.055   5.063
  5.072   5.087   5.132   5.182   5.320   5.349   5.392   5.425
  5.547   5.616   5.641   5.662   5.740   5.859  23.725  23.753
 23.772  23.822  23.832  23.834  49.871  49.886  49.897  49.926
 49.971  49.999
 --------------------------------------------------------------

          Ground-State Mulliken Net Atomic Charges

     Atom                 Charge (a.u.)
  ----------------------------------------
      1 O                    -0.064938
      2 C                     0.144670
      3 O                    -0.282798
      4 C                    -0.340115
      5 O                    -0.202521
      6 C                     0.050820
      7 O                    -0.228935
      8 C                     0.152351
      9 C                    -0.236527
     10 C                    -0.450986
     11 O                    -0.285545
     12 O                    -0.204524
     13 H                     0.221607
     14 H                     0.193975
     15 H                     0.221115
     16 H                     0.261307
     17 H                     0.272085
     18 H                     0.266926
     19 H                     0.248199
     20 H                     0.263834
  ----------------------------------------
  Sum of atomic charges =    -0.000000

 -----------------------------------------------------------------
                    Cartesian Multipole Moments
 -----------------------------------------------------------------
    Charge (ESU x 10^10)
                -0.0000
    Dipole Moment (Debye)
         X       1.3210      Y       1.5216      Z      -0.5528
       Tot       2.0895
    Quadrupole Moments (Debye-Ang)
        XX     -71.2133     XY      -0.0328     YY     -86.8061
        XZ       8.1063     YZ       0.0301     ZZ     -62.2580
    Octopole Moments (Debye-Ang^2)
       XXX     -16.3163    XXY       6.9939    XYY      23.8614
       YYY      -3.3528    XXZ      16.5206    XYZ       0.5801
       YYZ      -0.7104    XZZ       8.6719    YZZ       3.7108
       ZZZ       4.9246
    Hexadecapole Moments (Debye-Ang^3)
      XXXX   -2060.2206   XXXY     -66.7471   XXYY    -486.4927
      XYYY       1.0719   YYYY    -711.6774   XXXZ      57.2320
      XXYZ      20.7390   XYYZ      19.9675   YYYZ      -0.1292
      XXZZ    -295.3147   XYZZ       6.1967   YYZZ    -131.4280
      XZZZ      19.3798   YZZZ       1.8801   ZZZZ    -135.1038
 -----------------------------------------------------------------
 Calculating analytic gradient of the SCF energy
 Gradient of SCF Energy
            1           2           3           4           5           6
    1   0.0000471   0.0014656  -0.0011214   0.0006983  -0.0004772  -0.0005897
    2  -0.0005179   0.0009634  -0.0004825   0.0000974   0.0007367  -0.0018350
    3   0.0005505  -0.0021444   0.0011701   0.0000511   0.0001793  -0.0023895
            7           8           9          10          11          12
    1   0.0010675  -0.0002046  -0.0008169  -0.0000482   0.0008288  -0.0018465
    2   0.0010615   0.0005586  -0.0018552   0.0004905   0.0008276  -0.0005112
    3   0.0009849   0.0010066  -0.0004300  -0.0011516  -0.0000118   0.0002359
           13          14          15          16          17          18
    1  -0.0005005   0.0005155  -0.0003103   0.0000861   0.0018696   0.0000566
    2   0.0004231   0.0003470   0.0001691  -0.0001058   0.0001453   0.0000669
    3   0.0003501  -0.0000214  -0.0001168   0.0012006  -0.0002537   0.0000185
           19          20
    1   0.0001752  -0.0008951
    2   0.0000533  -0.0006327
    3   0.0001386   0.0006331
 Max gradient component =       2.390E-03
 RMS gradient           =       8.678E-04
 Gradient time:  CPU 160.00 s  wall 198.25 s
 Geometry Optimization Parameters
   NAtoms,    NIC,     NZ,  NCons,   NDum,   NFix, NCnnct, MaxDiis
       20     144       0       0       0       0       0       0

 Cartesian Hessian Update
 Hessian Updated using BFGS Update


** GEOMETRY OPTIMIZATION IN DELOCALIZED INTERNAL COORDINATES **
   Searching for a Minimum

   Optimization Cycle:   2

                       Coordinates (Angstroms)
     ATOM                X               Y               Z
      1  O        -0.6694676343   -1.3487627920   -0.2628164434
      2  C        -1.9203777175   -0.9186406413    0.0077513988
      3  O        -2.7834126470   -1.6042115619    0.4772501904
      4  C        -2.0540179080    0.5574491453   -0.3457476192
      5  O        -2.9415522567    1.2723725819    0.4556660317
      6  C        -0.6038418668    1.0145150428   -0.3053777447
      7  O        -0.1796475291    2.1110025018   -0.0666384947
      8  C         0.2257182414   -0.2492896611   -0.5960114922
      9  C         1.5250936547   -0.3970390291    0.1936501584
     10  C         2.5318871313    0.7316115338   -0.1007420797
     11  O         3.7989211971    0.3965582321    0.4781385367
     12  O         2.0845988896   -1.6463651698   -0.1676599977
     13  H         1.2752856598   -0.3885534764    1.2673992393
     14  H         2.1705863230    1.6964923394    0.2563953384
     15  H         2.7049682030    0.7977767431   -1.1777908402
     16  H         3.7970337913    0.6419711228    1.4103253548
     17  H         3.0290171967   -1.5969670151    0.0442488017
     18  H         0.4493179829   -0.3175185327   -1.6668645895
     19  H        -2.3426470783    0.5915744604   -1.4140040034
     20  H        -3.6027241090    0.6465135904    0.7869372307
   Point Group: c1    Number of degrees of freedom:    54


   Energy is   -684.978341658

 Hessian Updated using BFGS Update

 53 Hessian modes will be used to form the next step
  Hessian Eigenvalues:
     0.004106    0.005008    0.005565    0.007750    0.010467    0.010657
     0.011627    0.014136    0.016563    0.044229    0.045816    0.047672
     0.049933    0.051531    0.058098    0.059493    0.065769    0.074034
     0.077960    0.086363    0.112775    0.133717    0.137334    0.156367
     0.159928    0.164971    0.169662    0.197494    0.209044    0.222670
     0.233972    0.249331    0.249969    0.274637    0.287525    0.292548
     0.294123    0.296501    0.326594    0.329666    0.339002    0.342412
     0.343980    0.362393    0.412353    0.437926    0.466349    0.489573
     0.518301    0.523124    0.530893    0.975107    1.025359

 Minimum Search - Taking Simple RFO Step
 Searching for Lamda that Minimizes Along All modes
 Value Taken    Lamda =  -0.00033512
 Step Taken.  Stepsize is  0.167183

                             Maximum     Tolerance    Cnvgd?
         Gradient           0.001815      0.000300      NO
         Displacement       0.093745      0.001200      NO
         Energy change     -0.000661      0.000001      NO


 New Cartesian Coordinates Obtained by Inverse Iteration

 Displacement from previous Coordinates is:  0.210858
 ----------------------------------------------------------------
             Standard Nuclear Orientation (Angstroms)
    I     Atom           X                Y                Z
 ----------------------------------------------------------------
    1      O      -0.6655329140    -1.3423853374    -0.2554317644
    2      C      -1.9161355657    -0.9206367691     0.0258817126
    3      O      -2.7808132875    -1.6188861059     0.4670534845
    4      C      -2.0580212971     0.5511168706    -0.3419369419
    5      O      -2.9598020160     1.2725201007     0.4348054482
    6      C      -0.6128446109     1.0194549384    -0.2839728543
    7      O      -0.2035184124     2.1273519344    -0.0875330793
    8      C       0.2247981897    -0.2375038024    -0.5852580955
    9      C       1.5278590955    -0.3892543605     0.1986956273
   10      C       2.5362146942     0.7337343236    -0.0935753888
   11      O       3.8099074078     0.3757907857     0.4539497773
   12      O       2.0813892713    -1.6391939493    -0.1714380946
   13      H       1.2862264115    -0.3926734232     1.2728619781
   14      H       2.1869837326     1.6940555573     0.2843762921
   15      H       2.6929003433     0.8129729105    -1.1716131740
   16      H       3.8404987661     0.6263871717     1.3814024789
   17      H       3.0192714926    -1.6089839219     0.0565845814
   18      H       0.4423327848    -0.2992215844    -1.6572288685
   19      H      -2.3303374468     0.5714582182    -1.4142925170
   20      H      -3.6266371151     0.6543858574     0.7607783740
 ----------------------------------------------------------------
 Molecular Point Group                 C1    NOp =  1
 Largest Abelian Subgroup              C1    NOp =  1
 Nuclear Repulsion Energy =   750.0129020236 hartrees
 There are       46 alpha and       46 beta electrons
 Applying Cartesian multipole field
    Component          Value
    ---------          -----
     (2,0,0)        1.00000E-11
     (0,2,0)        2.00000E-11
     (0,0,2)       -3.00000E-11
 Nucleus-field energy     =     0.0000000233 hartrees
 Requested basis set is 6-311++G(d,p)
 There are 112 shells and 320 basis functions
 A cutoff of  1.0D-11 yielded   5378 shell pairs
 There are     44276 function pairs (     47483 Cartesian)
 Smallest overlap matrix eigenvalue = 6.65E-06
 Guess MOs from SCF MO coefficient file
 Reading MOs from coefficient file
 Reading MOs from coefficient file
 A restricted hybrid HF-DFT SCF calculation will be
 performed using Pulay DIIS extrapolation
 Exchange:     0.2000 Hartree-Fock + 0.0800 Slater + 0.7200 B88
 Correlation:  0.1900 VWN1RPA + 0.8100 LYP
 Using SG-1 standard quadrature grid
 SCF converges when DIIS error is below 1.0E-08
 Geometry optimization detected.  Setting ReadMinima to 0
 Setting SaveMinima to 0
 ---------------------------------------
  Cycle       Energy         DIIS Error
 ---------------------------------------
    1    -684.9810794256      6.71E-04
    2    -684.9781887617      7.17E-05
    3    -684.9781714904      9.76E-05
    4    -684.9782528356      3.03E-05
    5    -684.9782596552      1.27E-05
    6    -684.9782613907      3.49E-06
    7    -684.9782618030      1.51E-06
    8    -684.9782615972      5.12E-07
    9    -684.9782616437      1.42E-07
   10    -684.9782616541      5.38E-08
   11    -684.9782616562      1.60E-08
   12    -684.9782616552      6.00E-09 Convergence criterion met
 ---------------------------------------
 SCF time:  CPU 385.76 s  wall 419.32 s
 SCF   energy in the final basis set = -684.9782616552
 Total energy in the final basis set = -684.9782616552

 --------------------------------------------------------------

                    Orbital Energies (a.u.)
 --------------------------------------------------------------

 Alpha MOs
 -- Occupied --
-19.206 -19.171 -19.166 -19.160 -19.149 -19.142 -10.337 -10.313
-10.283 -10.281 -10.262 -10.247  -1.151  -1.107  -1.081  -1.070
 -1.065  -1.041  -0.827  -0.805  -0.737  -0.654  -0.635  -0.607
 -0.578  -0.555  -0.551  -0.530  -0.512  -0.504  -0.490  -0.483
 -0.461  -0.457  -0.439  -0.436  -0.414  -0.396  -0.377  -0.372
 -0.348  -0.347  -0.324  -0.314  -0.300  -0.290
 -- Virtual --
 -0.085  -0.033  -0.027  -0.012  -0.002   0.007   0.014   0.019
  0.036   0.039   0.050   0.059   0.063   0.070   0.077   0.085
  0.089   0.094   0.095   0.102   0.108   0.113   0.116   0.120
  0.124   0.127   0.132   0.136   0.137   0.143   0.149   0.156
  0.161   0.164   0.178   0.182   0.187   0.192   0.201   0.205
  0.208   0.216   0.224   0.240   0.243   0.246   0.255   0.261
  0.264   0.272   0.278   0.286   0.288   0.292   0.296   0.302
  0.306   0.310   0.316   0.317   0.324   0.330   0.333   0.339
  0.347   0.353   0.361   0.367   0.372   0.388   0.392   0.395
  0.411   0.422   0.432   0.449   0.454   0.483   0.493   0.509
  0.512   0.521   0.536   0.542   0.553   0.563   0.583   0.592
  0.607   0.632   0.651   0.658   0.661   0.684   0.696   0.705
  0.714   0.718   0.723   0.740   0.767   0.779   0.804   0.808
  0.871   0.904   0.911   0.956   1.001   1.012   1.046   1.073
  1.083   1.093   1.102   1.111   1.129   1.143   1.147   1.164
  1.166   1.175   1.181   1.187   1.190   1.211   1.222   1.240
  1.265   1.276   1.305   1.314   1.336   1.360   1.378   1.396
  1.426   1.436   1.446   1.461   1.465   1.490   1.510   1.522
  1.542   1.552   1.572   1.580   1.588   1.598   1.628   1.650
  1.656   1.680   1.685   1.693   1.705   1.738   1.744   1.749
  1.763   1.802   1.827   1.867   1.873   1.904   1.951   1.975
  1.998   2.008   2.041   2.057   2.078   2.088   2.103   2.107
  2.125   2.137   2.171   2.190   2.236   2.292   2.399   2.444
  2.459   2.489   2.544   2.549   2.560   2.583   2.619   2.666
  2.678   2.744   2.761   2.776   2.782   2.810   2.836   2.843
  2.847   2.854   2.867   2.897   2.920   2.943   2.988   3.008
  3.054   3.068   3.083   3.101   3.113   3.125   3.136   3.163
  3.177   3.202   3.235   3.275   3.315   3.342   3.348   3.358
  3.397   3.449   3.505   3.528   3.667   3.747   3.762   3.828
  3.855   3.864   3.870   3.890   3.965   3.985   4.038   4.075
  4.120   4.149   4.202   4.273   5.025   5.035   5.054   5.063
  5.070   5.089   5.135   5.184   5.319   5.350   5.393   5.425
  5.551   5.623   5.649   5.669   5.738   5.861  23.726  23.756
 23.775  23.824  23.839  23.839  49.872  49.887  49.899  49.928
 49.971  50.008
 --------------------------------------------------------------

          Ground-State Mulliken Net Atomic Charges

     Atom                 Charge (a.u.)
  ----------------------------------------
      1 O                    -0.069908
      2 C                     0.144476
      3 O                    -0.284317
      4 C                    -0.332271
      5 O                    -0.205129
      6 C                     0.042207
      7 O                    -0.232038
      8 C                     0.154790
      9 C                    -0.221585
     10 C                    -0.455143
     11 O                    -0.287864
     12 O                    -0.205747
     13 H                     0.219575
     14 H                     0.192667
     15 H                     0.220488
     16 H                     0.261939
     17 H                     0.271881
     18 H                     0.269747
     19 H                     0.252085
     20 H                     0.264148
  ----------------------------------------
  Sum of atomic charges =     0.000000

 -----------------------------------------------------------------
                    Cartesian Multipole Moments
 -----------------------------------------------------------------
    Charge (ESU x 10^10)
                 0.0000
    Dipole Moment (Debye)
         X       1.3971      Y       1.5310      Z      -0.3834
       Tot       2.1078
    Quadrupole Moments (Debye-Ang)
        XX     -70.7655     XY       0.0679     YY     -86.8922
        XZ       8.3224     YZ       0.0805     ZZ     -62.3098
    Octopole Moments (Debye-Ang^2)
       XXX     -14.4796    XXY       7.6630    XYY      24.8860
       YYY      -4.0860    XXZ      18.3390    XYZ       0.3536
       YYZ      -0.1851    XZZ       8.7109    YZZ       3.5259
       ZZZ       4.7709
    Hexadecapole Moments (Debye-Ang^3)
      XXXX   -2053.2635   XXXY     -62.3725   XXYY    -487.7141
      XYYY       1.5429   YYYY    -714.5775   XXXZ      64.4369
      XXYZ      21.3686   XYYZ      19.9021   YYYZ       1.8598
      XXZZ    -296.4862   XYZZ       6.4025   YYZZ    -131.2129
      XZZZ      19.0837   YZZZ       2.9767   ZZZZ    -132.7065
 -----------------------------------------------------------------
 Calculating analytic gradient of the SCF energy
 Gradient of SCF Energy
            1           2           3           4           5           6
    1  -0.0014408   0.0016450   0.0008673  -0.0000154  -0.0011983   0.0006181
    2   0.0000616   0.0000933   0.0009708   0.0001312  -0.0011172  -0.0003741
    3  -0.0006797   0.0047130  -0.0024522  -0.0037797   0.0001626   0.0061722
            7           8           9          10          11          12
    1  -0.0014870  -0.0000607  -0.0006464  -0.0005634   0.0003842   0.0018068
    2  -0.0016003   0.0011680   0.0005463   0.0009842   0.0008047   0.0003039
    3  -0.0024483  -0.0025836  -0.0002845   0.0001979   0.0013454   0.0016199
           13          14          15          16          17          18
    1   0.0002009   0.0003574   0.0000618   0.0000470  -0.0011797  -0.0000094
    2  -0.0003016  -0.0006608  -0.0003674  -0.0008446  -0.0007227  -0.0003913
    3  -0.0003862  -0.0002350   0.0003417  -0.0014084  -0.0007474   0.0002157
           19          20
    1  -0.0002829   0.0008955
    2   0.0002402   0.0010754
    3   0.0003665  -0.0001300
 Max gradient component =       6.172E-03
 RMS gradient           =       1.467E-03
 Gradient time:  CPU 158.70 s  wall 158.74 s
 Geometry Optimization Parameters
   NAtoms,    NIC,     NZ,  NCons,   NDum,   NFix, NCnnct, MaxDiis
       20     144       0       0       0       0       0       0

 Cartesian Hessian Update
 Hessian Updated using BFGS Update


** GEOMETRY OPTIMIZATION IN DELOCALIZED INTERNAL COORDINATES **
   Searching for a Minimum

   Optimization Cycle:   3

                       Coordinates (Angstroms)
     ATOM                X               Y               Z
      1  O        -0.6655329140   -1.3423853374   -0.2554317644
      2  C        -1.9161355657   -0.9206367691    0.0258817126
      3  O        -2.7808132875   -1.6188861059    0.4670534845
      4  C        -2.0580212971    0.5511168706   -0.3419369419
      5  O        -2.9598020160    1.2725201007    0.4348054482
      6  C        -0.6128446109    1.0194549384   -0.2839728543
      7  O        -0.2035184124    2.1273519344   -0.0875330793
      8  C         0.2247981897   -0.2375038024   -0.5852580955
      9  C         1.5278590955   -0.3892543605    0.1986956273
     10  C         2.5362146942    0.7337343236   -0.0935753888
     11  O         3.8099074078    0.3757907857    0.4539497773
     12  O         2.0813892713   -1.6391939493   -0.1714380946
     13  H         1.2862264115   -0.3926734232    1.2728619781
     14  H         2.1869837326    1.6940555573    0.2843762921
     15  H         2.6929003433    0.8129729105   -1.1716131740
     16  H         3.8404987661    0.6263871717    1.3814024789
     17  H         3.0192714926   -1.6089839219    0.0565845814
     18  H         0.4423327848   -0.2992215844   -1.6572288685
     19  H        -2.3303374468    0.5714582182   -1.4142925170
     20  H        -3.6266371151    0.6543858574    0.7607783740
   Point Group: c1    Number of degrees of freedom:    54


   Energy is   -684.978261655

 Hessian Updated using BFGS Update

 54 Hessian modes will be used to form the next step
  Hessian Eigenvalues:
     0.004040    0.005477    0.005965    0.007800    0.009718    0.010638
     0.013272    0.016483    0.026900    0.043575    0.047023    0.047854
     0.050824    0.052725    0.057625    0.062010    0.065804    0.074040
     0.078996    0.086544    0.112557    0.132101    0.137362    0.158153
     0.159991    0.160846    0.165051    0.168594    0.197295    0.210573
     0.222291    0.227483    0.248420    0.252501    0.274892    0.280046
     0.291515    0.294363    0.297631    0.326176    0.330330    0.338982
     0.342612    0.344936    0.362671    0.408731    0.437545    0.462625
     0.502040    0.518416    0.523108    0.531839    0.992495    1.025387

 Minimum Search - Taking Simple RFO Step
 Searching for Lamda that Minimizes Along All modes
 Value Taken    Lamda =  -0.00041900
 Step Taken.  Stepsize is  0.117092

                             Maximum     Tolerance    Cnvgd?
         Gradient           0.002243      0.000300      NO
         Displacement       0.073133      0.001200      NO
         Energy change      0.000080      0.000001      NO


 New Cartesian Coordinates Obtained by Inverse Iteration

 Displacement from previous Coordinates is:  0.114249
 ----------------------------------------------------------------
             Standard Nuclear Orientation (Angstroms)
    I     Atom           X                Y                Z
 ----------------------------------------------------------------
    1      O      -0.6657631238    -1.3440303715    -0.2661793686
    2      C      -1.9186954897    -0.9239457731     0.0100383156
    3      O      -2.7755740376    -1.6174907091     0.4745361465
    4      C      -2.0572427001     0.5521535448    -0.3438550728
    5      O      -2.9438569370     1.2715974663     0.4506731447
    6      C      -0.6105873809     1.0207741777    -0.3069484756
    7      O      -0.1971980011     2.1226046695    -0.0833664172
    8      C       0.2260407386    -0.2404212550    -0.5955043592
    9      C       1.5241243780    -0.3887675094     0.1968852313
   10      C       2.5325528895     0.7329494704    -0.0924490723
   11      O       3.8030998621     0.3720835012     0.4581866110
   12      O       2.0822062669    -1.6369015953    -0.1703201943
   13      H       1.2768173556    -0.3910970345     1.2699592165
   14      H       2.1812160333     1.6938772374     0.2836837831
   15      H       2.6932907670     0.8114162936    -1.1702458625
   16      H       3.8325298057     0.6333917932     1.3833494048
   17      H       3.0155414592    -1.6033296220     0.0763393613
   18      H       0.4509155412    -0.3064381063    -1.6659484814
   19      H      -2.3457412394     0.5806903008    -1.4123090626
   20      H      -3.6089366631     0.6513729356     0.7775841277
 ----------------------------------------------------------------
 Molecular Point Group                 C1    NOp =  1
 Largest Abelian Subgroup              C1    NOp =  1
 Nuclear Repulsion Energy =   750.3790445435 hartrees
 There are       46 alpha and       46 beta electrons
 Applying Cartesian multipole field
    Component          Value
    ---------          -----
     (2,0,0)        1.00000E-11
     (0,2,0)        2.00000E-11
     (0,0,2)       -3.00000E-11
 Nucleus-field energy     =     0.0000000231 hartrees
 Requested basis set is 6-311++G(d,p)
 There are 112 shells and 320 basis functions
 A cutoff of  1.0D-11 yielded   5379 shell pairs
 There are     44288 function pairs (     47495 Cartesian)
 Smallest overlap matrix eigenvalue = 6.63E-06
 Guess MOs from SCF MO coefficient file
 Reading MOs from coefficient file
 Reading MOs from coefficient file
 A restricted hybrid HF-DFT SCF calculation will be
 performed using Pulay DIIS extrapolation
 Exchange:     0.2000 Hartree-Fock + 0.0800 Slater + 0.7200 B88
 Correlation:  0.1900 VWN1RPA + 0.8100 LYP
 Using SG-1 standard quadrature grid
 SCF converges when DIIS error is below 1.0E-08
 Geometry optimization detected.  Setting ReadMinima to 0
 Setting SaveMinima to 0
 ---------------------------------------
  Cycle       Energy         DIIS Error
 ---------------------------------------
    1    -684.9751619955      4.31E-04
    2    -684.9784018590      5.46E-05
    3    -684.9783967660      7.17E-05
    4    -684.9784415274      1.26E-05
    5    -684.9784426592      4.81E-06
    6    -684.9784427232      3.39E-06
    7    -684.9784429482      8.27E-07
    8    -684.9784429305      2.55E-07
    9    -684.9784429103      1.09E-07
   10    -684.9784429121      3.18E-08
   11    -684.9784429148      9.62E-09 Convergence criterion met
 ---------------------------------------
 SCF time:  CPU 357.91 s  wall 358.73 s
 SCF   energy in the final basis set = -684.9784429148
 Total energy in the final basis set = -684.9784429148

 --------------------------------------------------------------

                    Orbital Energies (a.u.)
 --------------------------------------------------------------

 Alpha MOs
 -- Occupied --
-19.206 -19.171 -19.166 -19.160 -19.150 -19.142 -10.338 -10.313
-10.283 -10.281 -10.262 -10.247  -1.151  -1.107  -1.081  -1.070
 -1.065  -1.041  -0.826  -0.804  -0.737  -0.654  -0.634  -0.607
 -0.578  -0.555  -0.551  -0.530  -0.512  -0.504  -0.489  -0.483
 -0.460  -0.457  -0.439  -0.436  -0.413  -0.396  -0.377  -0.371
 -0.348  -0.347  -0.324  -0.313  -0.300  -0.290
 -- Virtual --
 -0.084  -0.033  -0.027  -0.013  -0.002   0.008   0.014   0.019
  0.037   0.039   0.050   0.059   0.063   0.071   0.077   0.086
  0.089   0.094   0.094   0.102   0.108   0.113   0.116   0.120
  0.124   0.127   0.132   0.136   0.137   0.143   0.149   0.156
  0.161   0.164   0.177   0.183   0.187   0.192   0.201   0.206
  0.208   0.216   0.224   0.240   0.243   0.247   0.255   0.262
  0.264   0.272   0.278   0.287   0.288   0.292   0.297   0.303
  0.305   0.310   0.316   0.317   0.324   0.330   0.332   0.339
  0.348   0.353   0.362   0.367   0.373   0.387   0.393   0.396
  0.411   0.423   0.433   0.449   0.456   0.484   0.493   0.508
  0.511   0.521   0.535   0.541   0.552   0.564   0.584   0.592
  0.607   0.632   0.651   0.658   0.661   0.684   0.697   0.705
  0.714   0.716   0.723   0.739   0.767   0.778   0.803   0.808
  0.871   0.903   0.911   0.955   1.002   1.010   1.047   1.071
  1.081   1.093   1.100   1.112   1.129   1.142   1.147   1.163
  1.165   1.176   1.182   1.187   1.191   1.211   1.222   1.240
  1.266   1.276   1.306   1.312   1.334   1.357   1.379   1.397
  1.423   1.438   1.449   1.460   1.466   1.491   1.510   1.521
  1.543   1.552   1.575   1.579   1.589   1.599   1.627   1.651
  1.655   1.680   1.685   1.690   1.708   1.738   1.741   1.753
  1.759   1.802   1.828   1.867   1.874   1.905   1.948   1.977
  1.996   2.011   2.042   2.056   2.077   2.088   2.101   2.103
  2.124   2.135   2.166   2.190   2.236   2.293   2.403   2.443
  2.459   2.489   2.545   2.550   2.559   2.584   2.620   2.667
  2.679   2.743   2.763   2.776   2.782   2.810   2.833   2.843
  2.848   2.852   2.867   2.898   2.919   2.944   2.988   3.008
  3.054   3.068   3.084   3.101   3.113   3.125   3.136   3.163
  3.175   3.203   3.236   3.275   3.315   3.343   3.348   3.361
  3.392   3.450   3.504   3.527   3.665   3.744   3.763   3.826
  3.854   3.862   3.870   3.889   3.966   3.987   4.035   4.077
  4.120   4.150   4.205   4.275   5.023   5.033   5.055   5.064
  5.071   5.091   5.134   5.183   5.320   5.352   5.394   5.427
  5.551   5.622   5.646   5.667   5.741   5.860  23.726  23.757
 23.773  23.825  23.836  23.837  49.872  49.887  49.898  49.928
 49.972  50.003
 --------------------------------------------------------------

          Ground-State Mulliken Net Atomic Charges

     Atom                 Charge (a.u.)
  ----------------------------------------
      1 O                    -0.067087
      2 C                     0.145342
      3 O                    -0.282984
      4 C                    -0.341256
      5 O                    -0.202200
      6 C                     0.046798
      7 O                    -0.229786
      8 C                     0.143782
      9 C                    -0.211959
     10 C                    -0.456326
     11 O                    -0.287970
     12 O                    -0.204842
     13 H                     0.220709
     14 H                     0.192876
     15 H                     0.220101
     16 H                     0.262221
     17 H                     0.271724
     18 H                     0.268246
     19 H                     0.248960
     20 H                     0.263651
  ----------------------------------------
  Sum of atomic charges =    -0.000000

 -----------------------------------------------------------------
                    Cartesian Multipole Moments
 -----------------------------------------------------------------
    Charge (ESU x 10^10)
                 0.0000
    Dipole Moment (Debye)
         X       1.3561      Y       1.5569      Z      -0.4284
       Tot       2.1087
    Quadrupole Moments (Debye-Ang)
        XX     -70.6924     XY       0.1608     YY     -86.7919
        XZ       8.4653     YZ       0.0123     ZZ     -62.3304
    Octopole Moments (Debye-Ang^2)
       XXX     -14.8976    XXY       8.1835    XYY      24.5560
       YYY      -3.7404    XXZ      18.4023    XYZ       0.3069
       YYZ      -0.1203    XZZ       8.6186    YZZ       3.6059
       ZZZ       5.1823
    Hexadecapole Moments (Debye-Ang^3)
      XXXX   -2046.4501   XXXY     -60.9031   XXYY    -485.6189
      XYYY       1.3443   YYYY    -713.2430   XXXZ      64.8118
      XXYZ      20.8996   XYYZ      20.6038   YYYZ       1.1641
      XXZZ    -295.6837   XYZZ       6.3024   YYZZ    -131.3860
      XZZZ      18.7987   YZZZ       2.6835   ZZZZ    -134.6744
 -----------------------------------------------------------------
 Calculating analytic gradient of the SCF energy
 Gradient of SCF Energy
            1           2           3           4           5           6
    1  -0.0006382  -0.0008573   0.0009204   0.0001832  -0.0005683   0.0003341
    2   0.0001033  -0.0014850   0.0006930  -0.0001011  -0.0005580   0.0016489
    3   0.0004730  -0.0006678  -0.0000647   0.0007797  -0.0002808  -0.0007428
            7           8           9          10          11          12
    1  -0.0006159   0.0003515   0.0001895  -0.0003196   0.0000107   0.0013708
    2  -0.0011121   0.0003970   0.0006047   0.0001808   0.0002547   0.0004879
    3  -0.0000106  -0.0001205  -0.0000991   0.0009767  -0.0000687   0.0011176
           13          14          15          16          17          18
    1   0.0002490  -0.0001123   0.0002773  -0.0003124  -0.0011625  -0.0001852
    2  -0.0002907  -0.0003330  -0.0004041  -0.0005539  -0.0001890   0.0000270
    3  -0.0002511  -0.0001942   0.0002470  -0.0008590  -0.0003843   0.0000803
           19          20
    1   0.0000546   0.0008307
    2   0.0000917   0.0005377
    3   0.0003721  -0.0003028
 Max gradient component =       1.649E-03
 RMS gradient           =       5.995E-04
 Gradient time:  CPU 157.82 s  wall 157.85 s
 Geometry Optimization Parameters
   NAtoms,    NIC,     NZ,  NCons,   NDum,   NFix, NCnnct, MaxDiis
       20     144       0       0       0       0       0       0

 Cartesian Hessian Update
 Hessian Updated using BFGS Update


** GEOMETRY OPTIMIZATION IN DELOCALIZED INTERNAL COORDINATES **
   Searching for a Minimum

   Optimization Cycle:   4

                       Coordinates (Angstroms)
     ATOM                X               Y               Z
      1  O        -0.6657631238   -1.3440303715   -0.2661793686
      2  C        -1.9186954897   -0.9239457731    0.0100383156
      3  O        -2.7755740376   -1.6174907091    0.4745361465
      4  C        -2.0572427001    0.5521535448   -0.3438550728
      5  O        -2.9438569370    1.2715974663    0.4506731447
      6  C        -0.6105873809    1.0207741777   -0.3069484756
      7  O        -0.1971980011    2.1226046695   -0.0833664172
      8  C         0.2260407386   -0.2404212550   -0.5955043592
      9  C         1.5241243780   -0.3887675094    0.1968852313
     10  C         2.5325528895    0.7329494704   -0.0924490723
     11  O         3.8030998621    0.3720835012    0.4581866110
     12  O         2.0822062669   -1.6369015953   -0.1703201943
     13  H         1.2768173556   -0.3910970345    1.2699592165
     14  H         2.1812160333    1.6938772374    0.2836837831
     15  H         2.6932907670    0.8114162936   -1.1702458625
     16  H         3.8325298057    0.6333917932    1.3833494048
     17  H         3.0155414592   -1.6033296220    0.0763393613
     18  H         0.4509155412   -0.3064381063   -1.6659484814
     19  H        -2.3457412394    0.5806903008   -1.4123090626
     20  H        -3.6089366631    0.6513729356    0.7775841277
   Point Group: c1    Number of degrees of freedom:    54


   Energy is   -684.978442915

 Hessian Updated using BFGS Update

 54 Hessian modes will be used to form the next step
  Hessian Eigenvalues:
     0.004162    0.005495    0.005857    0.007734    0.009423    0.010637
     0.013507    0.016468    0.033488    0.043690    0.047213    0.047959
     0.049723    0.051402    0.058507    0.062809    0.065848    0.074072
     0.078423    0.087233    0.112419    0.131692    0.137401    0.155791
     0.159646    0.159995    0.164581    0.169873    0.197144    0.210226
     0.222384    0.231396    0.248115    0.250809    0.274742    0.281528
     0.291931    0.294258    0.296376    0.325970    0.329691    0.338906
     0.342263    0.343903    0.363516    0.409952    0.438525    0.460937
     0.489003    0.516614    0.522998    0.530843    0.976380    1.025339

 Minimum Search - Taking Simple RFO Step
 Searching for Lamda that Minimizes Along All modes
 Value Taken    Lamda =  -0.00011987
 Step Taken.  Stepsize is  0.101942

                             Maximum     Tolerance    Cnvgd?
         Gradient           0.001030      0.000300      NO
         Displacement       0.042997      0.001200      NO
         Energy change     -0.000181      0.000001      NO


 New Cartesian Coordinates Obtained by Inverse Iteration

 Displacement from previous Coordinates is:  0.187330
 ----------------------------------------------------------------
             Standard Nuclear Orientation (Angstroms)
    I     Atom           X                Y                Z
 ----------------------------------------------------------------
    1      O      -0.6705649738    -1.3494224698    -0.2675823890
    2      C      -1.9195068172    -0.9196919901     0.0163850217
    3      O      -2.7814761897    -1.6093740871     0.4799711752
    4      C      -2.0516769459     0.5562677287    -0.3400028478
    5      O      -2.9323296304     1.2797300201     0.4584276887
    6      C      -0.6014442819     1.0145059071    -0.3047392041
    7      O      -0.1779724296     2.1134141084    -0.0793343694
    8      C       0.2259253705    -0.2509787883    -0.5990706276
    9      C       1.5258733505    -0.4024421105     0.1881916960
   10      C       2.5283543318     0.7284994678    -0.0952066562
   11      O       3.7913875477     0.3923126831     0.4886389745
   12      O       2.0871525190    -1.6448972810    -0.1934807843
   13      H       1.2784701559    -0.4103636528     1.2620099296
   14      H       2.1593735877     1.6898098409     0.2649963989
   15      H       2.7067431561     0.8003870266    -1.1712132815
   16      H       3.8008378917     0.6780847732     1.4086167973
   17      H       3.0220620025    -1.6064039607     0.0537403184
   18      H       0.4480755794    -0.3159312648    -1.6704885725
   19      H      -2.3416611813     0.5851787256    -1.4088994920
   20      H      -3.6028835191     0.6618047378     0.7831492003
 ----------------------------------------------------------------
 Molecular Point Group                 C1    NOp =  1
 Largest Abelian Subgroup              C1    NOp =  1
 Nuclear Repulsion Energy =   750.3550836802 hartrees
 There are       46 alpha and       46 beta electrons
 Applying Cartesian multipole field
    Component          Value
    ---------          -----
     (2,0,0)        1.00000E-11
     (0,2,0)        2.00000E-11
     (0,0,2)       -3.00000E-11
 Nucleus-field energy     =     0.0000000231 hartrees
 Requested basis set is 6-311++G(d,p)
 There are 112 shells and 320 basis functions
 A cutoff of  1.0D-11 yielded   5379 shell pairs
 There are     44310 function pairs (     47519 Cartesian)
 Smallest overlap matrix eigenvalue = 6.64E-06
 Guess MOs from SCF MO coefficient file
 Reading MOs from coefficient file
 Reading MOs from coefficient file
 A restricted hybrid HF-DFT SCF calculation will be
 performed using Pulay DIIS extrapolation
 Exchange:     0.2000 Hartree-Fock + 0.0800 Slater + 0.7200 B88
 Correlation:  0.1900 VWN1RPA + 0.8100 LYP
 Using SG-1 standard quadrature grid
 SCF converges when DIIS error is below 1.0E-08
 Geometry optimization detected.  Setting ReadMinima to 0
 Setting SaveMinima to 0
 ---------------------------------------
  Cycle       Energy         DIIS Error
 ---------------------------------------
    1    -684.9757315341      3.60E-04
    2    -684.9784328062      4.66E-05
    3    -684.9784207686      6.16E-05
    4    -684.9784556016      1.56E-05
    5    -684.9784568649      8.52E-06
    6    -684.9784575107      1.86E-06
    7    -684.9784573953      8.25E-07
    8    -684.9784574617      1.32E-07
    9    -684.9784574408      6.94E-08
   10    -684.9784574325      2.20E-08
   11    -684.9784574343      8.87E-09 Convergence criterion met
 ---------------------------------------
 SCF time:  CPU 353.29 s  wall 353.80 s
 SCF   energy in the final basis set = -684.9784574343
 Total energy in the final basis set = -684.9784574343

 --------------------------------------------------------------

                    Orbital Energies (a.u.)
 --------------------------------------------------------------

 Alpha MOs
 -- Occupied --
-19.206 -19.171 -19.167 -19.160 -19.150 -19.143 -10.338 -10.314
-10.283 -10.282 -10.262 -10.246  -1.151  -1.107  -1.081  -1.069
 -1.064  -1.041  -0.827  -0.804  -0.736  -0.653  -0.634  -0.607
 -0.578  -0.555  -0.551  -0.530  -0.511  -0.504  -0.489  -0.483
 -0.460  -0.457  -0.439  -0.436  -0.414  -0.396  -0.377  -0.371
 -0.348  -0.348  -0.324  -0.314  -0.300  -0.290
 -- Virtual --
 -0.084  -0.034  -0.027  -0.013  -0.002   0.008   0.014   0.018
  0.036   0.039   0.050   0.059   0.063   0.071   0.077   0.086
  0.089   0.094   0.094   0.102   0.108   0.113   0.116   0.120
  0.123   0.127   0.132   0.136   0.137   0.143   0.149   0.156
  0.161   0.164   0.177   0.183   0.187   0.192   0.201   0.205
  0.208   0.216   0.223   0.240   0.243   0.246   0.255   0.262
  0.264   0.272   0.278   0.287   0.289   0.292   0.296   0.302
  0.305   0.309   0.316   0.317   0.324   0.329   0.331   0.338
  0.347   0.353   0.361   0.367   0.373   0.387   0.393   0.397
  0.411   0.423   0.432   0.449   0.456   0.484   0.493   0.507
  0.512   0.521   0.535   0.540   0.552   0.564   0.583   0.592
  0.606   0.632   0.651   0.658   0.660   0.685   0.696   0.705
  0.713   0.715   0.723   0.739   0.767   0.777   0.804   0.808
  0.871   0.903   0.911   0.954   1.003   1.010   1.048   1.073
  1.083   1.094   1.102   1.111   1.128   1.140   1.147   1.163
  1.165   1.176   1.182   1.187   1.192   1.211   1.221   1.240
  1.266   1.274   1.304   1.313   1.335   1.357   1.381   1.396
  1.422   1.436   1.449   1.460   1.465   1.492   1.511   1.522
  1.542   1.552   1.574   1.580   1.587   1.597   1.628   1.651
  1.654   1.679   1.686   1.691   1.705   1.737   1.741   1.750
  1.759   1.801   1.826   1.870   1.873   1.907   1.947   1.975
  1.995   2.009   2.042   2.055   2.078   2.088   2.100   2.103
  2.126   2.136   2.166   2.190   2.236   2.292   2.402   2.441
  2.460   2.489   2.545   2.547   2.558   2.583   2.619   2.665
  2.683   2.741   2.762   2.775   2.782   2.810   2.835   2.842
  2.848   2.853   2.867   2.899   2.917   2.943   2.988   3.007
  3.054   3.068   3.084   3.099   3.113   3.124   3.136   3.161
  3.176   3.202   3.234   3.274   3.313   3.341   3.347   3.358
  3.391   3.449   3.503   3.526   3.663   3.742   3.763   3.825
  3.851   3.861   3.867   3.886   3.967   3.986   4.035   4.076
  4.120   4.148   4.204   4.274   5.023   5.033   5.054   5.063
  5.071   5.088   5.134   5.183   5.319   5.351   5.393   5.427
  5.549   5.619   5.644   5.662   5.739   5.859  23.725  23.755
 23.772  23.823  23.833  23.836  49.871  49.886  49.897  49.927
 49.971  50.002
 --------------------------------------------------------------

          Ground-State Mulliken Net Atomic Charges

     Atom                 Charge (a.u.)
  ----------------------------------------
      1 O                    -0.067124
      2 C                     0.142639
      3 O                    -0.282832
      4 C                    -0.338750
      5 O                    -0.202157
      6 C                     0.049327
      7 O                    -0.229675
      8 C                     0.139624
      9 C                    -0.211529
     10 C                    -0.459285
     11 O                    -0.286684
     12 O                    -0.204035
     13 H                     0.221764
     14 H                     0.192484
     15 H                     0.221366
     16 H                     0.262119
     17 H                     0.270794
     18 H                     0.268771
     19 H                     0.249523
     20 H                     0.263662
  ----------------------------------------
  Sum of atomic charges =     0.000000

 -----------------------------------------------------------------
                    Cartesian Multipole Moments
 -----------------------------------------------------------------
    Charge (ESU x 10^10)
                -0.0000
    Dipole Moment (Debye)
         X       1.2919      Y       1.5708      Z      -0.4715
       Tot       2.0877
    Quadrupole Moments (Debye-Ang)
        XX     -70.9568     XY       0.0998     YY     -86.7060
        XZ       8.2241     YZ       0.0391     ZZ     -62.3560
    Octopole Moments (Debye-Ang^2)
       XXX     -16.6618    XXY       8.5586    XYY      24.3957
       YYY      -3.3488    XXZ      16.8097    XYZ       0.5973
       YYZ      -0.0597    XZZ       8.4887    YZZ       3.9159
       ZZZ       5.1059
    Hexadecapole Moments (Debye-Ang^3)
      XXXX   -2047.2949   XXXY     -63.1898   XXYY    -483.7889
      XYYY       1.2258   YYYY    -713.5404   XXXZ      58.7546
      XXYZ      21.6729   XYYZ      21.3289   YYYZ      -0.7139
      XXZZ    -295.6522   XYZZ       6.9196   YYZZ    -131.6436
      XZZZ      19.9948   YZZZ       1.5050   ZZZZ    -136.0134
 -----------------------------------------------------------------
 Calculating analytic gradient of the SCF energy
 Gradient of SCF Energy
            1           2           3           4           5           6
    1  -0.0000177   0.0005696  -0.0006725  -0.0001231   0.0001984  -0.0001137
    2  -0.0001667   0.0005297  -0.0004999  -0.0002181   0.0004386  -0.0003006
    3  -0.0000003   0.0001622   0.0001991   0.0000241  -0.0002416  -0.0004916
            7           8           9          10          11          12
    1   0.0007226   0.0002297   0.0002354   0.0002120   0.0000679  -0.0012065
    2   0.0004090  -0.0002050  -0.0007390  -0.0006498   0.0004708  -0.0002897
    3   0.0002857   0.0001468   0.0005242  -0.0005873  -0.0005193  -0.0002530
           13          14          15          16          17          18
    1  -0.0003727  -0.0000723   0.0000303  -0.0000947   0.0005009   0.0000800
    2   0.0001912   0.0003778   0.0000872   0.0001776   0.0006251   0.0000836
    3   0.0001569   0.0001057  -0.0001100   0.0008504  -0.0001319  -0.0000793
           19          20
    1   0.0000285  -0.0002021
    2   0.0000881  -0.0004099
    3  -0.0002291   0.0001885
 Max gradient component =       1.207E-03
 RMS gradient           =       3.852E-04
 Gradient time:  CPU 157.75 s  wall 157.78 s
 Geometry Optimization Parameters
   NAtoms,    NIC,     NZ,  NCons,   NDum,   NFix, NCnnct, MaxDiis
       20     144       0       0       0       0       0       0

 Cartesian Hessian Update
 Hessian Updated using BFGS Update


** GEOMETRY OPTIMIZATION IN DELOCALIZED INTERNAL COORDINATES **
   Searching for a Minimum

   Optimization Cycle:   5

                       Coordinates (Angstroms)
     ATOM                X               Y               Z
      1  O        -0.6705649738   -1.3494224698   -0.2675823890
      2  C        -1.9195068172   -0.9196919901    0.0163850217
      3  O        -2.7814761897   -1.6093740871    0.4799711752
      4  C        -2.0516769459    0.5562677287   -0.3400028478
      5  O        -2.9323296304    1.2797300201    0.4584276887
      6  C        -0.6014442819    1.0145059071   -0.3047392041
      7  O        -0.1779724296    2.1134141084   -0.0793343694
      8  C         0.2259253705   -0.2509787883   -0.5990706276
      9  C         1.5258733505   -0.4024421105    0.1881916960
     10  C         2.5283543318    0.7284994678   -0.0952066562
     11  O         3.7913875477    0.3923126831    0.4886389745
     12  O         2.0871525190   -1.6448972810   -0.1934807843
     13  H         1.2784701559   -0.4103636528    1.2620099296
     14  H         2.1593735877    1.6898098409    0.2649963989
     15  H         2.7067431561    0.8003870266   -1.1712132815
     16  H         3.8008378917    0.6780847732    1.4086167973
     17  H         3.0220620025   -1.6064039607    0.0537403184
     18  H         0.4480755794   -0.3159312648   -1.6704885725
     19  H        -2.3416611813    0.5851787256   -1.4088994920
     20  H        -3.6028835191    0.6618047378    0.7831492003
   Point Group: c1    Number of degrees of freedom:    54


   Energy is   -684.978457434

 Hessian Updated using BFGS Update

 54 Hessian modes will be used to form the next step
  Hessian Eigenvalues:
     0.004660    0.005532    0.006244    0.007728    0.008889    0.010640
     0.014557    0.016352    0.033043    0.044184    0.047575    0.047909
     0.050876    0.054953    0.061500    0.062515    0.066480    0.074609
     0.078365    0.087028    0.113022    0.133258    0.136637    0.159289
     0.159994    0.162727    0.168179    0.170868    0.199617    0.211412
     0.224000    0.233343    0.249148    0.256547    0.274946    0.286012
     0.291668    0.294345    0.306603    0.326382    0.330427    0.338970
     0.342451    0.346034    0.362527    0.408935    0.436790    0.461188
     0.496569    0.516278    0.523108    0.534035    0.985932    1.025859

 Minimum Search - Taking Simple RFO Step
 Searching for Lamda that Minimizes Along All modes
 Value Taken    Lamda =  -0.00006715
 Step Taken.  Stepsize is  0.056236

                             Maximum     Tolerance    Cnvgd?
         Gradient           0.001686      0.000300      NO
         Displacement       0.024896      0.001200      NO
         Energy change     -0.000015      0.000001      NO


 New Cartesian Coordinates Obtained by Inverse Iteration

 Displacement from previous Coordinates is:  0.092010
 ----------------------------------------------------------------
             Standard Nuclear Orientation (Angstroms)
    I     Atom           X                Y                Z
 ----------------------------------------------------------------
    1      O      -0.6682484337    -1.3465006534    -0.2685938878
    2      C      -1.9192028336    -0.9216138231     0.0135786452
    3      O      -2.7778668049    -1.6137537897     0.4784924969
    4      C      -2.0553113433     0.5543801274    -0.3404382856
    5      O      -2.9391434229     1.2752642364     0.4567699715
    6      C      -0.6067754400     1.0172030408    -0.3027321214
    7      O      -0.1889921158     2.1187669788    -0.0817953832
    8      C       0.2254367542    -0.2453104787    -0.5977828955
    9      C       1.5258517669    -0.3969789461     0.1896368209
   10      C       2.5322991387     0.7298261281    -0.0938744202
   11      O       3.7975099399     0.3804113854     0.4776843492
   12      O       2.0846289618    -1.6421873791    -0.1886500642
   13      H       1.2792060199    -0.4043249110     1.2633603686
   14      H       2.1722678818     1.6910424920     0.2745213102
   15      H       2.7027972847     0.8064432100    -1.1707186235
   16      H       3.8219963589     0.6697558239     1.3956232806
   17      H       3.0161583885    -1.6138286941     0.0707181602
   18      H       0.4478429709    -0.3091628686    -1.6690727163
   19      H      -2.3436611294     0.5828238345    -1.4096191036
   20      H      -3.6120544187     0.6582337007     0.7770010742
 ----------------------------------------------------------------
 Molecular Point Group                 C1    NOp =  1
 Largest Abelian Subgroup              C1    NOp =  1
 Nuclear Repulsion Energy =   750.1889977192 hartrees
 There are       46 alpha and       46 beta electrons
 Applying Cartesian multipole field
    Component          Value
    ---------          -----
     (2,0,0)        1.00000E-11
     (0,2,0)        2.00000E-11
     (0,0,2)       -3.00000E-11
 Nucleus-field energy     =     0.0000000231 hartrees
 Requested basis set is 6-311++G(d,p)
 There are 112 shells and 320 basis functions
 A cutoff of  1.0D-11 yielded   5380 shell pairs
 There are     44308 function pairs (     47519 Cartesian)
 Smallest overlap matrix eigenvalue = 6.65E-06
 Guess MOs from SCF MO coefficient file
 Reading MOs from coefficient file
 Reading MOs from coefficient file
 A restricted hybrid HF-DFT SCF calculation will be
 performed using Pulay DIIS extrapolation
 Exchange:     0.2000 Hartree-Fock + 0.0800 Slater + 0.7200 B88
 Correlation:  0.1900 VWN1RPA + 0.8100 LYP
 Using SG-1 standard quadrature grid
 SCF converges when DIIS error is below 1.0E-08
 Geometry optimization detected.  Setting ReadMinima to 0
 Setting SaveMinima to 0
 ---------------------------------------
  Cycle       Energy         DIIS Error
 ---------------------------------------
    1    -684.9777404349      1.79E-04
    2    -684.9784887682      2.57E-05
    3    -684.9784888003      2.73E-05
    4    -684.9784949742      1.13E-05
    5    -684.9784960356      4.29E-06
    6    -684.9784962920      1.04E-06
    7    -684.9784963633      4.76E-07
    8    -684.9784963252      7.37E-08
    9    -684.9784963275      3.34E-08
   10    -684.9784963277      1.48E-08
   11    -684.9784963286      4.42E-09 Convergence criterion met
 ---------------------------------------
 SCF time:  CPU 348.64 s  wall 349.26 s
 SCF   energy in the final basis set = -684.9784963286
 Total energy in the final basis set = -684.9784963286

 --------------------------------------------------------------

                    Orbital Energies (a.u.)
 --------------------------------------------------------------

 Alpha MOs
 -- Occupied --
-19.206 -19.171 -19.167 -19.160 -19.150 -19.142 -10.338 -10.314
-10.283 -10.281 -10.262 -10.247  -1.151  -1.107  -1.081  -1.069
 -1.064  -1.040  -0.826  -0.804  -0.736  -0.653  -0.634  -0.607
 -0.578  -0.555  -0.551  -0.530  -0.511  -0.504  -0.489  -0.482
 -0.460  -0.457  -0.439  -0.436  -0.413  -0.396  -0.377  -0.371
 -0.348  -0.347  -0.324  -0.314  -0.300  -0.290
 -- Virtual --
 -0.084  -0.033  -0.027  -0.013  -0.002   0.008   0.014   0.018
  0.036   0.039   0.050   0.059   0.063   0.071   0.077   0.086
  0.089   0.094   0.094   0.102   0.108   0.113   0.116   0.120
  0.124   0.127   0.132   0.135   0.137   0.143   0.149   0.156
  0.161   0.164   0.177   0.183   0.187   0.192   0.201   0.205
  0.208   0.216   0.224   0.240   0.243   0.246   0.255   0.261
  0.265   0.272   0.278   0.287   0.289   0.292   0.296   0.303
  0.305   0.309   0.316   0.317   0.324   0.329   0.332   0.339
  0.347   0.353   0.361   0.367   0.373   0.387   0.393   0.396
  0.410   0.424   0.432   0.449   0.455   0.484   0.493   0.507
  0.512   0.520   0.534   0.540   0.552   0.564   0.583   0.592
  0.607   0.632   0.651   0.658   0.660   0.685   0.697   0.705
  0.714   0.715   0.723   0.739   0.767   0.777   0.803   0.808
  0.870   0.903   0.912   0.955   1.003   1.011   1.048   1.073
  1.083   1.093   1.101   1.112   1.129   1.142   1.148   1.163
  1.165   1.176   1.182   1.187   1.192   1.211   1.221   1.241
  1.266   1.274   1.305   1.313   1.334   1.358   1.380   1.396
  1.423   1.437   1.449   1.461   1.465   1.491   1.511   1.522
  1.543   1.551   1.573   1.579   1.588   1.597   1.628   1.650
  1.654   1.680   1.685   1.691   1.706   1.737   1.741   1.751
  1.759   1.801   1.827   1.869   1.874   1.908   1.947   1.975
  1.996   2.008   2.042   2.055   2.078   2.088   2.101   2.103
  2.125   2.135   2.167   2.190   2.236   2.293   2.402   2.442
  2.460   2.489   2.545   2.550   2.560   2.584   2.620   2.663
  2.682   2.741   2.762   2.775   2.781   2.809   2.834   2.843
  2.848   2.853   2.867   2.898   2.918   2.943   2.987   3.007
  3.054   3.067   3.083   3.100   3.113   3.124   3.136   3.162
  3.176   3.203   3.235   3.272   3.312   3.342   3.346   3.360
  3.391   3.450   3.504   3.526   3.664   3.743   3.765   3.825
  3.851   3.861   3.868   3.888   3.967   3.986   4.035   4.077
  4.120   4.147   4.204   4.275   5.023   5.033   5.054   5.063
  5.071   5.090   5.134   5.183   5.319   5.351   5.393   5.426
  5.549   5.621   5.645   5.663   5.739   5.859  23.725  23.755
 23.772  23.824  23.834  23.836  49.871  49.886  49.897  49.927
 49.971  50.002
 --------------------------------------------------------------

          Ground-State Mulliken Net Atomic Charges

     Atom                 Charge (a.u.)
  ----------------------------------------
      1 O                    -0.066958
      2 C                     0.143651
      3 O                    -0.283246
      4 C                    -0.338102
      5 O                    -0.202761
      6 C                     0.046652
      7 O                    -0.229980
      8 C                     0.137592
      9 C                    -0.203745
     10 C                    -0.459866
     11 O                    -0.288362
     12 O                    -0.204693
     13 H                     0.221187
     14 H                     0.192230
     15 H                     0.220543
     16 H                     0.262566
     17 H                     0.271130
     18 H                     0.268788
     19 H                     0.249473
     20 H                     0.263901
  ----------------------------------------
  Sum of atomic charges =     0.000000

 -----------------------------------------------------------------
                    Cartesian Multipole Moments
 -----------------------------------------------------------------
    Charge (ESU x 10^10)
                 0.0000
    Dipole Moment (Debye)
         X       1.3179      Y       1.5795      Z      -0.4425
       Tot       2.1042
    Quadrupole Moments (Debye-Ang)
        XX     -70.7007     XY       0.1873     YY     -86.6814
        XZ       8.4131     YZ       0.0196     ZZ     -62.3977
    Octopole Moments (Debye-Ang^2)
       XXX     -16.0392    XXY       8.8690    XYY      24.7967
       YYY      -3.5610    XXZ      17.6432    XYZ       0.4982
       YYZ       0.0678    XZZ       8.5493    YZZ       3.8345
       ZZZ       5.1016
    Hexadecapole Moments (Debye-Ang^3)
      XXXX   -2044.4655   XXXY     -60.3744   XXYY    -483.7942
      XYYY       1.3049   YYYY    -713.5564   XXXZ      62.6357
      XXYZ      21.5576   XYYZ      21.5128   YYYZ      -0.1601
      XXZZ    -296.2145   XYZZ       6.9675   YYZZ    -131.5641
      XZZZ      19.6533   YZZZ       1.8553   ZZZZ    -135.6526
 -----------------------------------------------------------------
 Calculating analytic gradient of the SCF energy
 Gradient of SCF Energy
            1           2           3           4           5           6
    1  -0.0000225  -0.0000039  -0.0000249   0.0000870  -0.0000923  -0.0000858
    2   0.0000599  -0.0000970   0.0000346   0.0000983   0.0000970  -0.0001063
    3   0.0000815  -0.0004174   0.0001989   0.0000564  -0.0001409   0.0002922
            7           8           9          10          11          12
    1   0.0000248   0.0001258   0.0000421   0.0000612   0.0000806  -0.0002174
    2   0.0000601   0.0000907  -0.0000409  -0.0001887   0.0003237  -0.0002235
    3  -0.0001258  -0.0000724  -0.0000765  -0.0000073  -0.0002200   0.0002100
           13          14          15          16          17          18
    1  -0.0001549   0.0000580  -0.0000213  -0.0000238   0.0002217   0.0000230
    2   0.0000160   0.0000934  -0.0000461  -0.0000684   0.0000871  -0.0000900
    3   0.0000244  -0.0000291  -0.0000364   0.0003035  -0.0000879   0.0000323
           19          20
    1   0.0000003  -0.0000778
    2  -0.0000647  -0.0000352
    3  -0.0000964   0.0001110
 Max gradient component =       4.174E-04
 RMS gradient           =       1.319E-04
 Gradient time:  CPU 160.02 s  wall 160.06 s
 Geometry Optimization Parameters
   NAtoms,    NIC,     NZ,  NCons,   NDum,   NFix, NCnnct, MaxDiis
       20     144       0       0       0       0       0       0

 Cartesian Hessian Update
 Hessian Updated using BFGS Update


** GEOMETRY OPTIMIZATION IN DELOCALIZED INTERNAL COORDINATES **
   Searching for a Minimum

   Optimization Cycle:   6

                       Coordinates (Angstroms)
     ATOM                X               Y               Z
      1  O        -0.6682484337   -1.3465006534   -0.2685938878
      2  C        -1.9192028336   -0.9216138231    0.0135786452
      3  O        -2.7778668049   -1.6137537897    0.4784924969
      4  C        -2.0553113433    0.5543801274   -0.3404382856
      5  O        -2.9391434229    1.2752642364    0.4567699715
      6  C        -0.6067754400    1.0172030408   -0.3027321214
      7  O        -0.1889921158    2.1187669788   -0.0817953832
      8  C         0.2254367542   -0.2453104787   -0.5977828955
      9  C         1.5258517669   -0.3969789461    0.1896368209
     10  C         2.5322991387    0.7298261281   -0.0938744202
     11  O         3.7975099399    0.3804113854    0.4776843492
     12  O         2.0846289618   -1.6421873791   -0.1886500642
     13  H         1.2792060199   -0.4043249110    1.2633603686
     14  H         2.1722678818    1.6910424920    0.2745213102
     15  H         2.7027972847    0.8064432100   -1.1707186235
     16  H         3.8219963589    0.6697558239    1.3956232806
     17  H         3.0161583885   -1.6138286941    0.0707181602
     18  H         0.4478429709   -0.3091628686   -1.6690727163
     19  H        -2.3436611294    0.5828238345   -1.4096191036
     20  H        -3.6120544187    0.6582337007    0.7770010742
   Point Group: c1    Number of degrees of freedom:    54


   Energy is   -684.978496329

 Hessian Updated using BFGS Update

 54 Hessian modes will be used to form the next step
  Hessian Eigenvalues:
     0.004537    0.005478    0.006054    0.006531    0.009573    0.010625
     0.014167    0.016339    0.033006    0.043972    0.047624    0.048031
     0.051019    0.055617    0.060692    0.062547    0.067991    0.074158
     0.078495    0.087026    0.112763    0.133401    0.136997    0.159425
     0.159984    0.161981    0.169152    0.173570    0.198406    0.216247
     0.221539    0.231168    0.248848    0.257094    0.276634    0.283810
     0.291623    0.294257    0.309768    0.325978    0.330227    0.339072
     0.342378    0.345713    0.362672    0.408663    0.439640    0.458680
     0.494001    0.516276    0.523190    0.531895    0.987052    1.025826

 Minimum Search - Taking Simple RFO Step
 Searching for Lamda that Minimizes Along All modes
 Value Taken    Lamda =  -0.00002302
 Step Taken.  Stepsize is  0.058599

                             Maximum     Tolerance    Cnvgd?
         Gradient           0.000260      0.000300     YES
         Displacement       0.036142      0.001200      NO
         Energy change     -0.000039      0.000001      NO


 New Cartesian Coordinates Obtained by Inverse Iteration

 Displacement from previous Coordinates is:  0.049401
 ----------------------------------------------------------------
             Standard Nuclear Orientation (Angstroms)
    I     Atom           X                Y                Z
 ----------------------------------------------------------------
    1      O      -0.6677132203    -1.3462839716    -0.2722035392
    2      C      -1.9175662523    -0.9220212100     0.0156545417
    3      O      -2.7764616881    -1.6171004115     0.4749259559
    4      C      -2.0555694770     0.5534460985    -0.3394984065
    5      O      -2.9361653988     1.2754346101     0.4597468206
    6      C      -0.6075526772     1.0180765238    -0.3081637225
    7      O      -0.1907839617     2.1193196197    -0.0852010537
    8      C       0.2253130520    -0.2445143008    -0.6006652293
    9      C       1.5247258440    -0.3956854522     0.1885082322
   10      C       2.5316507299     0.7306127764    -0.0916638816
   11      O       3.7965649689     0.3744017607     0.4762433735
   12      O       2.0843562036    -1.6401602254    -0.1912262395
   13      H       1.2778899186    -0.4056109765     1.2619380690
   14      H       2.1736515942     1.6905854765     0.2813785786
   15      H       2.7006489891     0.8111620862    -1.1683671342
   16      H       3.8305229395     0.6753048096     1.3895380960
   17      H       3.0110095005    -1.6194443565     0.0839550250
   18      H       0.4490154340    -0.3082480393    -1.6716578409
   19      H      -2.3476029105     0.5806435673    -1.4075633711
   20      H      -3.6111940645     0.6605710294     0.7784307021
 ----------------------------------------------------------------
 Molecular Point Group                 C1    NOp =  1
 Largest Abelian Subgroup              C1    NOp =  1
 Nuclear Repulsion Energy =   750.2897664412 hartrees
 There are       46 alpha and       46 beta electrons
 Applying Cartesian multipole field
    Component          Value
    ---------          -----
     (2,0,0)        1.00000E-11
     (0,2,0)        2.00000E-11
     (0,0,2)       -3.00000E-11
 Nucleus-field energy     =     0.0000000231 hartrees
 Requested basis set is 6-311++G(d,p)
 There are 112 shells and 320 basis functions
 A cutoff of  1.0D-11 yielded   5379 shell pairs
 There are     44303 function pairs (     47513 Cartesian)
 Smallest overlap matrix eigenvalue = 6.68E-06
 Guess MOs from SCF MO coefficient file
 Reading MOs from coefficient file
 Reading MOs from coefficient file
 A restricted hybrid HF-DFT SCF calculation will be
 performed using Pulay DIIS extrapolation
 Exchange:     0.2000 Hartree-Fock + 0.0800 Slater + 0.7200 B88
 Correlation:  0.1900 VWN1RPA + 0.8100 LYP
 Using SG-1 standard quadrature grid
 SCF converges when DIIS error is below 1.0E-08
 Geometry optimization detected.  Setting ReadMinima to 0
 Setting SaveMinima to 0
 ---------------------------------------
  Cycle       Energy         DIIS Error
 ---------------------------------------
    1    -684.9792447102      1.28E-04
    2    -684.9784968813      2.14E-05
    3    -684.9784960348      2.49E-05
    4    -684.9785002760      1.05E-05
    5    -684.9785013408      3.83E-06
    6    -684.9785015506      7.24E-07
    7    -684.9785015884      3.48E-07
    8    -684.9785015553      1.07E-07
    9    -684.9785015507      3.58E-08
   10    -684.9785015490      1.07E-08
   11    -684.9785015493      3.95E-09 Convergence criterion met
 ---------------------------------------
 SCF time:  CPU 346.34 s  wall 347.06 s
 SCF   energy in the final basis set = -684.9785015493
 Total energy in the final basis set = -684.9785015493

 --------------------------------------------------------------

                    Orbital Energies (a.u.)
 --------------------------------------------------------------

 Alpha MOs
 -- Occupied --
-19.206 -19.171 -19.167 -19.160 -19.150 -19.142 -10.338 -10.313
-10.282 -10.281 -10.261 -10.246  -1.151  -1.107  -1.081  -1.070
 -1.065  -1.040  -0.826  -0.804  -0.736  -0.653  -0.634  -0.607
 -0.578  -0.555  -0.551  -0.531  -0.511  -0.503  -0.488  -0.482
 -0.460  -0.457  -0.439  -0.436  -0.413  -0.396  -0.378  -0.370
 -0.348  -0.347  -0.324  -0.313  -0.299  -0.290
 -- Virtual --
 -0.084  -0.033  -0.027  -0.013  -0.002   0.008   0.014   0.018
  0.036   0.039   0.050   0.059   0.063   0.071   0.077   0.086
  0.089   0.094   0.094   0.102   0.108   0.113   0.116   0.120
  0.124   0.127   0.132   0.135   0.137   0.143   0.149   0.156
  0.161   0.164   0.177   0.183   0.187   0.192   0.201   0.205
  0.209   0.216   0.224   0.240   0.243   0.245   0.255   0.261
  0.265   0.272   0.278   0.287   0.289   0.292   0.296   0.303
  0.305   0.310   0.315   0.317   0.325   0.329   0.332   0.339
  0.347   0.353   0.362   0.367   0.373   0.387   0.393   0.396
  0.410   0.424   0.433   0.448   0.455   0.484   0.494   0.507
  0.512   0.520   0.534   0.540   0.552   0.565   0.583   0.593
  0.607   0.631   0.651   0.658   0.661   0.685   0.697   0.705
  0.714   0.715   0.723   0.739   0.767   0.777   0.803   0.808
  0.870   0.903   0.912   0.955   1.005   1.011   1.048   1.073
  1.083   1.093   1.101   1.112   1.129   1.142   1.147   1.163
  1.166   1.176   1.182   1.188   1.192   1.212   1.220   1.241
  1.266   1.274   1.305   1.314   1.334   1.358   1.380   1.395
  1.423   1.438   1.449   1.462   1.465   1.491   1.511   1.523
  1.544   1.551   1.573   1.579   1.587   1.598   1.629   1.651
  1.655   1.679   1.685   1.691   1.707   1.737   1.741   1.751
  1.759   1.802   1.828   1.869   1.874   1.909   1.947   1.976
  1.997   2.009   2.043   2.056   2.078   2.088   2.101   2.104
  2.125   2.135   2.167   2.191   2.236   2.293   2.403   2.442
  2.460   2.489   2.545   2.551   2.563   2.585   2.620   2.661
  2.683   2.741   2.763   2.775   2.782   2.809   2.834   2.843
  2.848   2.853   2.867   2.899   2.919   2.943   2.987   3.007
  3.054   3.067   3.084   3.101   3.113   3.124   3.137   3.163
  3.176   3.204   3.236   3.272   3.312   3.342   3.346   3.359
  3.392   3.450   3.504   3.527   3.664   3.743   3.767   3.825
  3.850   3.862   3.868   3.889   3.967   3.987   4.035   4.077
  4.120   4.147   4.205   4.276   5.024   5.034   5.054   5.063
  5.071   5.091   5.135   5.183   5.319   5.351   5.393   5.426
  5.550   5.622   5.646   5.664   5.740   5.859  23.726  23.756
 23.773  23.824  23.835  23.837  49.871  49.887  49.898  49.928
 49.971  50.003
 --------------------------------------------------------------

          Ground-State Mulliken Net Atomic Charges

     Atom                 Charge (a.u.)
  ----------------------------------------
      1 O                    -0.067094
      2 C                     0.143448
      3 O                    -0.283290
      4 C                    -0.339956
      5 O                    -0.202618
      6 C                     0.047153
      7 O                    -0.230142
      8 C                     0.131795
      9 C                    -0.193403
     10 C                    -0.460833
     11 O                    -0.289772
     12 O                    -0.204902
     13 H                     0.221089
     14 H                     0.191910
     15 H                     0.220037
     16 H                     0.262946
     17 H                     0.271162
     18 H                     0.268734
     19 H                     0.249811
     20 H                     0.263924
  ----------------------------------------
  Sum of atomic charges =    -0.000000

 -----------------------------------------------------------------
                    Cartesian Multipole Moments
 -----------------------------------------------------------------
    Charge (ESU x 10^10)
                -0.0000
    Dipole Moment (Debye)
         X       1.3190      Y       1.5973      Z      -0.4100
       Tot       2.1117
    Quadrupole Moments (Debye-Ang)
        XX     -70.5703     XY       0.2384     YY     -86.6254
        XZ       8.4977     YZ      -0.0264     ZZ     -62.4173
    Octopole Moments (Debye-Ang^2)
       XXX     -15.7809    XXY       9.4654    XYY      25.0809
       YYY      -3.5752    XXZ      18.1772    XYZ       0.5002
       YYZ       0.3164    XZZ       8.4517    YZZ       3.8455
       ZZZ       5.2430
    Hexadecapole Moments (Debye-Ang^3)
      XXXX   -2039.1345   XXXY     -58.6111   XXYY    -482.7308
      XYYY       1.0492   YYYY    -713.6271   XXXZ      64.2836
      XXYZ      21.4710   XYYZ      21.8986   YYYZ      -0.2950
      XXZZ    -296.1704   XYZZ       7.0695   YYZZ    -131.5564
      XZZZ      19.4113   YZZZ       1.8029   ZZZZ    -135.9521
 -----------------------------------------------------------------
 Calculating analytic gradient of the SCF energy
 Gradient of SCF Energy
            1           2           3           4           5           6
    1  -0.0001357   0.0000256   0.0001667  -0.0001485  -0.0001709   0.0001457
    2  -0.0000776   0.0000446   0.0000857  -0.0001721  -0.0002691   0.0006118
    3  -0.0001544   0.0010626  -0.0005033   0.0001201  -0.0002045  -0.0008021
            7           8           9          10          11          12
    1  -0.0002718   0.0000313  -0.0000209  -0.0000845  -0.0000576   0.0004246
    2  -0.0004467   0.0000188   0.0002711  -0.0000200   0.0001648  -0.0000218
    3   0.0001507   0.0000987  -0.0001022   0.0003428  -0.0000555   0.0003527
           13          14          15          16          17          18
    1   0.0000488  -0.0000167   0.0000405  -0.0000617  -0.0001961  -0.0000357
    2  -0.0000856  -0.0000382  -0.0001328  -0.0001843  -0.0001157   0.0000619
    3  -0.0000524  -0.0000920   0.0000589  -0.0001924  -0.0000506   0.0000373
           19          20
    1   0.0001251   0.0001918
    2   0.0001373   0.0001679
    3  -0.0000128  -0.0000016
 Max gradient component =       1.063E-03
 RMS gradient           =       2.534E-04
 Gradient time:  CPU 157.38 s  wall 157.39 s
 Geometry Optimization Parameters
   NAtoms,    NIC,     NZ,  NCons,   NDum,   NFix, NCnnct, MaxDiis
       20     144       0       0       0       0       0       0

 Cartesian Hessian Update
 Hessian Updated using BFGS Update


** GEOMETRY OPTIMIZATION IN DELOCALIZED INTERNAL COORDINATES **
   Searching for a Minimum

   Optimization Cycle:   7

                       Coordinates (Angstroms)
     ATOM                X               Y               Z
      1  O        -0.6677132203   -1.3462839716   -0.2722035392
      2  C        -1.9175662523   -0.9220212100    0.0156545417
      3  O        -2.7764616881   -1.6171004115    0.4749259559
      4  C        -2.0555694770    0.5534460985   -0.3394984065
      5  O        -2.9361653988    1.2754346101    0.4597468206
      6  C        -0.6075526772    1.0180765238   -0.3081637225
      7  O        -0.1907839617    2.1193196197   -0.0852010537
      8  C         0.2253130520   -0.2445143008   -0.6006652293
      9  C         1.5247258440   -0.3956854522    0.1885082322
     10  C         2.5316507299    0.7306127764   -0.0916638816
     11  O         3.7965649689    0.3744017607    0.4762433735
     12  O         2.0843562036   -1.6401602254   -0.1912262395
     13  H         1.2778899186   -0.4056109765    1.2619380690
     14  H         2.1736515942    1.6905854765    0.2813785786
     15  H         2.7006489891    0.8111620862   -1.1683671342
     16  H         3.8305229395    0.6753048096    1.3895380960
     17  H         3.0110095005   -1.6194443565    0.0839550250
     18  H         0.4490154340   -0.3082480393   -1.6716578409
     19  H        -2.3476029105    0.5806435673   -1.4075633711
     20  H        -3.6111940645    0.6605710294    0.7784307021
   Point Group: c1    Number of degrees of freedom:    54


   Energy is   -684.978501549

 Hessian Updated using BFGS Update

 54 Hessian modes will be used to form the next step
  Hessian Eigenvalues:
     0.003009    0.004860    0.006274    0.006551    0.010597    0.014008
     0.015976    0.018200    0.035358    0.044062    0.047635    0.048771
     0.051273    0.055679    0.061460    0.064769    0.069834    0.074418
     0.078549    0.087680    0.112899    0.133545    0.139124    0.159345
     0.159996    0.164347    0.169143    0.177635    0.197642    0.215037
     0.221072    0.232521    0.249612    0.257846    0.276667    0.289186
     0.291547    0.294226    0.313321    0.326260    0.331007    0.339078
     0.342613    0.346644    0.362680    0.411541    0.438617    0.465338
     0.499725    0.516169    0.523263    0.534039    0.997553    1.025910

 Minimum Search - Taking Simple RFO Step
 Searching for Lamda that Minimizes Along All modes
 Value Taken    Lamda =  -0.00002149
 Step Taken.  Stepsize is  0.053387

                             Maximum     Tolerance    Cnvgd?
         Gradient           0.000315      0.000300      NO
         Displacement       0.030746      0.001200      NO
         Energy change     -0.000005      0.000001      NO


 New Cartesian Coordinates Obtained by Inverse Iteration

 Displacement from previous Coordinates is:  0.042050
 ----------------------------------------------------------------
             Standard Nuclear Orientation (Angstroms)
    I     Atom           X                Y                Z
 ----------------------------------------------------------------
    1      O      -0.6683792154    -1.3472971817    -0.2725698746
    2      C      -1.9186845825    -0.9227243292     0.0137996780
    3      O      -2.7762997232    -1.6162002956     0.4778650182
    4      C      -2.0547337435     0.5537348146    -0.3382486813
    5      O      -2.9333108068     1.2758859299     0.4628996734
    6      C      -0.6063003404     1.0166834442    -0.3059824722
    7      O      -0.1885143247     2.1187120603    -0.0884729642
    8      C       0.2249173376    -0.2459732844    -0.6010770134
    9      C       1.5249998620    -0.3977321140     0.1865421362
   10      C       2.5310259745     0.7299912516    -0.0906659099
   11      O       3.7943551344     0.3736457035     0.4809879589
   12      O       2.0850511496    -1.6400910195    -0.1991149486
   13      H       1.2796011293    -0.4113359653     1.2602381837
   14      H       2.1711482114     1.6890613816     0.2828360790
   15      H       2.7021459757     0.8120887370    -1.1669572999
   16      H       3.8321368319     0.6897108997     1.3888517018
   17      H       3.0085274888    -1.6243211437     0.0865957530
   18      H       0.4475168252    -0.3087966996    -1.6724094506
   19      H      -2.3474947117     0.5826284233    -1.4060752507
   20      H      -3.6129689482     0.6628188016     0.7750666594
 ----------------------------------------------------------------
 Molecular Point Group                 C1    NOp =  1
 Largest Abelian Subgroup              C1    NOp =  1
 Nuclear Repulsion Energy =   750.3268502336 hartrees
 There are       46 alpha and       46 beta electrons
 Applying Cartesian multipole field
    Component          Value
    ---------          -----
     (2,0,0)        1.00000E-11
     (0,2,0)        2.00000E-11
     (0,0,2)       -3.00000E-11
 Nucleus-field energy     =     0.0000000231 hartrees
 Requested basis set is 6-311++G(d,p)
 There are 112 shells and 320 basis functions
 A cutoff of  1.0D-11 yielded   5379 shell pairs
 There are     44303 function pairs (     47513 Cartesian)
 Smallest overlap matrix eigenvalue = 6.68E-06
 Guess MOs from SCF MO coefficient file
 Reading MOs from coefficient file
 Reading MOs from coefficient file
 A restricted hybrid HF-DFT SCF calculation will be
 performed using Pulay DIIS extrapolation
 Exchange:     0.2000 Hartree-Fock + 0.0800 Slater + 0.7200 B88
 Correlation:  0.1900 VWN1RPA + 0.8100 LYP
 Using SG-1 standard quadrature grid
 SCF converges when DIIS error is below 1.0E-08
 Geometry optimization detected.  Setting ReadMinima to 0
 Setting SaveMinima to 0
 ---------------------------------------
  Cycle       Energy         DIIS Error
 ---------------------------------------
    1    -684.9788820333      1.21E-04
    2    -684.9785087193      1.70E-05
    3    -684.9785097149      1.26E-05
    4    -684.9785110912      7.60E-06
    5    -684.9785116677      2.20E-06
    6    -684.9785117169      7.69E-07
    7    -684.9785116580      2.69E-07
    8    -684.9785116610      7.30E-08
    9    -684.9785116619      3.67E-08
   10    -684.9785116649      8.90E-09 Convergence criterion met
 ---------------------------------------
 SCF time:  CPU 318.76 s  wall 319.00 s
 SCF   energy in the final basis set = -684.9785116649
 Total energy in the final basis set = -684.9785116649

 --------------------------------------------------------------

                    Orbital Energies (a.u.)
 --------------------------------------------------------------

 Alpha MOs
 -- Occupied --
-19.205 -19.171 -19.167 -19.159 -19.150 -19.142 -10.337 -10.313
-10.282 -10.281 -10.261 -10.246  -1.151  -1.107  -1.081  -1.069
 -1.064  -1.040  -0.826  -0.804  -0.736  -0.653  -0.634  -0.607
 -0.578  -0.555  -0.551  -0.531  -0.511  -0.503  -0.488  -0.482
 -0.460  -0.457  -0.439  -0.435  -0.413  -0.396  -0.378  -0.370
 -0.348  -0.347  -0.324  -0.313  -0.299  -0.290
 -- Virtual --
 -0.084  -0.033  -0.027  -0.013  -0.002   0.008   0.014   0.018
  0.036   0.040   0.050   0.059   0.063   0.071   0.077   0.086
  0.089   0.094   0.094   0.102   0.108   0.113   0.116   0.120
  0.124   0.127   0.132   0.135   0.137   0.143   0.149   0.156
  0.161   0.164   0.177   0.184   0.187   0.192   0.201   0.205
  0.209   0.216   0.224   0.240   0.243   0.245   0.255   0.261
  0.265   0.272   0.278   0.287   0.289   0.292   0.296   0.303
  0.305   0.310   0.315   0.317   0.325   0.329   0.332   0.339
  0.347   0.353   0.362   0.367   0.373   0.387   0.393   0.396
  0.410   0.425   0.433   0.448   0.455   0.485   0.494   0.507
  0.513   0.520   0.534   0.540   0.553   0.565   0.583   0.593
  0.607   0.631   0.651   0.659   0.661   0.685   0.698   0.705
  0.714   0.715   0.723   0.739   0.767   0.777   0.803   0.808
  0.870   0.902   0.913   0.955   1.005   1.011   1.048   1.073
  1.083   1.093   1.102   1.112   1.129   1.142   1.147   1.163
  1.166   1.176   1.182   1.188   1.193   1.212   1.219   1.241
  1.266   1.273   1.305   1.314   1.334   1.359   1.381   1.396
  1.423   1.438   1.449   1.463   1.465   1.490   1.512   1.523
  1.544   1.550   1.573   1.580   1.587   1.598   1.630   1.650
  1.655   1.679   1.685   1.692   1.707   1.737   1.742   1.750
  1.760   1.802   1.828   1.871   1.875   1.910   1.947   1.976
  1.997   2.008   2.044   2.055   2.079   2.088   2.101   2.105
  2.126   2.135   2.168   2.191   2.237   2.293   2.403   2.443
  2.460   2.489   2.544   2.552   2.565   2.586   2.620   2.659
  2.684   2.741   2.762   2.775   2.782   2.809   2.834   2.843
  2.848   2.853   2.867   2.899   2.920   2.942   2.987   3.008
  3.054   3.067   3.084   3.101   3.113   3.124   3.138   3.163
  3.176   3.205   3.237   3.270   3.311   3.342   3.346   3.360
  3.391   3.450   3.505   3.527   3.664   3.743   3.769   3.825
  3.848   3.862   3.868   3.889   3.968   3.987   4.035   4.077
  4.120   4.147   4.205   4.276   5.024   5.034   5.054   5.063
  5.071   5.091   5.135   5.184   5.319   5.351   5.394   5.426
  5.550   5.623   5.647   5.664   5.740   5.859  23.726  23.756
 23.773  23.825  23.835  23.837  49.871  49.887  49.898  49.928
 49.971  50.003
 --------------------------------------------------------------

          Ground-State Mulliken Net Atomic Charges

     Atom                 Charge (a.u.)
  ----------------------------------------
      1 O                    -0.066822
      2 C                     0.142797
      3 O                    -0.283476
      4 C                    -0.337909
      5 O                    -0.202664
      6 C                     0.045881
      7 O                    -0.230065
      8 C                     0.127188
      9 C                    -0.187113
     10 C                    -0.462450
     11 O                    -0.290468
     12 O                    -0.204877
     13 H                     0.221279
     14 H                     0.191542
     15 H                     0.219920
     16 H                     0.263232
     17 H                     0.270998
     18 H                     0.269521
     19 H                     0.249656
     20 H                     0.263831
  ----------------------------------------
  Sum of atomic charges =     0.000000

 -----------------------------------------------------------------
                    Cartesian Multipole Moments
 -----------------------------------------------------------------
    Charge (ESU x 10^10)
                -0.0000
    Dipole Moment (Debye)
         X       1.3075      Y       1.6116      Z      -0.4106
       Tot       2.1155
    Quadrupole Moments (Debye-Ang)
        XX     -70.4762     XY       0.2913     YY     -86.5471
        XZ       8.5692     YZ      -0.0088     ZZ     -62.4780
    Octopole Moments (Debye-Ang^2)
       XXX     -16.0229    XXY       9.9990    XYY      25.2591
       YYY      -3.5232    XXZ      18.0230    XYZ       0.5381
       YYZ       0.4759    XZZ       8.4235    YZZ       3.9213
       ZZZ       5.2098
    Hexadecapole Moments (Debye-Ang^3)
      XXXX   -2035.1417   XXXY     -57.3851   XXYY    -481.4981
      XYYY       0.9184   YYYY    -713.5030   XXXZ      64.9078
      XXYZ      21.7801   XYYZ      22.4432   YYYZ      -0.5502
      XXZZ    -296.6176   XYZZ       7.3168   YYZZ    -131.5769
      XZZZ      19.6553   YZZZ       1.6066   ZZZZ    -136.3993
 -----------------------------------------------------------------
 Calculating analytic gradient of the SCF energy
 Gradient of SCF Energy
            1           2           3           4           5           6
    1   0.0000077  -0.0004000   0.0003128  -0.0000420  -0.0000157   0.0001678
    2   0.0000782  -0.0002771   0.0002017   0.0000218  -0.0001592   0.0003568
    3   0.0000635  -0.0001331  -0.0000186   0.0001829  -0.0001781   0.0002862
            7           8           9          10          11          12
    1  -0.0001635   0.0000008   0.0000325  -0.0000414  -0.0000949   0.0002902
    2  -0.0002860  -0.0000728   0.0003340  -0.0000683   0.0000754   0.0000597
    3  -0.0001842  -0.0001608   0.0000991   0.0002572   0.0000062   0.0001410
           13          14          15          16          17          18
    1   0.0000698  -0.0000586   0.0000714  -0.0000691  -0.0002566  -0.0000295
    2  -0.0000532  -0.0000379  -0.0000935  -0.0000920  -0.0000299  -0.0000331
    3  -0.0000286  -0.0000703   0.0000552  -0.0002418   0.0000147   0.0000022
           19          20
    1   0.0000036   0.0002147
    2  -0.0000673   0.0001426
    3   0.0000295  -0.0001223
 Max gradient component =       4.000E-04
 RMS gradient           =       1.575E-04
 Gradient time:  CPU 157.02 s  wall 157.05 s
 Geometry Optimization Parameters
   NAtoms,    NIC,     NZ,  NCons,   NDum,   NFix, NCnnct, MaxDiis
       20     144       0       0       0       0       0       0

 Cartesian Hessian Update
 Hessian Updated using BFGS Update


** GEOMETRY OPTIMIZATION IN DELOCALIZED INTERNAL COORDINATES **
   Searching for a Minimum

   Optimization Cycle:   8

                       Coordinates (Angstroms)
     ATOM                X               Y               Z
      1  O        -0.6683792154   -1.3472971817   -0.2725698746
      2  C        -1.9186845825   -0.9227243292    0.0137996780
      3  O        -2.7762997232   -1.6162002956    0.4778650182
      4  C        -2.0547337435    0.5537348146   -0.3382486813
      5  O        -2.9333108068    1.2758859299    0.4628996734
      6  C        -0.6063003404    1.0166834442   -0.3059824722
      7  O        -0.1885143247    2.1187120603   -0.0884729642
      8  C         0.2249173376   -0.2459732844   -0.6010770134
      9  C         1.5249998620   -0.3977321140    0.1865421362
     10  C         2.5310259745    0.7299912516   -0.0906659099
     11  O         3.7943551344    0.3736457035    0.4809879589
     12  O         2.0850511496   -1.6400910195   -0.1991149486
     13  H         1.2796011293   -0.4113359653    1.2602381837
     14  H         2.1711482114    1.6890613816    0.2828360790
     15  H         2.7021459757    0.8120887370   -1.1669572999
     16  H         3.8321368319    0.6897108997    1.3888517018
     17  H         3.0085274888   -1.6243211437    0.0865957530
     18  H         0.4475168252   -0.3087966996   -1.6724094506
     19  H        -2.3474947117    0.5826284233   -1.4060752507
     20  H        -3.6129689482    0.6628188016    0.7750666594
   Point Group: c1    Number of degrees of freedom:    54


   Energy is   -684.978511665

 Hessian Updated using BFGS Update

 54 Hessian modes will be used to form the next step
  Hessian Eigenvalues:
     0.002907    0.004785    0.006280    0.006550    0.010580    0.013899
     0.016198    0.021102    0.034918    0.044309    0.047702    0.049657
     0.051139    0.055450    0.061037    0.062528    0.071828    0.074214
     0.078516    0.087300    0.112847    0.135640    0.141854    0.159988
     0.160345    0.164655    0.169202    0.178594    0.197578    0.215652
     0.221983    0.231771    0.249038    0.257882    0.277337    0.284515
     0.291585    0.294225    0.310261    0.326063    0.330318    0.339064
     0.342404    0.345982    0.362734    0.408508    0.439767    0.461079
     0.494767    0.516385    0.523115    0.532426    0.983578    1.025982

 Minimum Search - Taking Simple RFO Step
 Searching for Lamda that Minimizes Along All modes
 Value Taken    Lamda =  -0.00000444
 Step Taken.  Stepsize is  0.012763

                             Maximum     Tolerance    Cnvgd?
         Gradient           0.000357      0.000300      NO
         Displacement       0.004350      0.001200      NO
         Energy change     -0.000010      0.000001      NO


 New Cartesian Coordinates Obtained by Inverse Iteration

 Displacement from previous Coordinates is:  0.020010
 ----------------------------------------------------------------
             Standard Nuclear Orientation (Angstroms)
    I     Atom           X                Y                Z
 ----------------------------------------------------------------
    1      O      -0.6685810758    -1.3473410001    -0.2734964297
    2      C      -1.9187230826    -0.9224431081     0.0135120790
    3      O      -2.7768384535    -1.6161594451     0.4769036197
    4      C      -2.0551639934     0.5541570229    -0.3378422899
    5      O      -2.9330995841     1.2753220345     0.4654929758
    6      C      -0.6064764030     1.0166012871    -0.3064685455
    7      O      -0.1882470715     2.1185037812    -0.0877544699
    8      C       0.2248220366    -0.2460530424    -0.6017293497
    9      C       1.5252169569    -0.3983289460     0.1854048759
   10      C       2.5323830629     0.7291742264    -0.0916880857
   11      O       3.7941925578     0.3741200448     0.4848787161
   12      O       2.0844948707    -1.6412085673    -0.1998681416
   13      H       1.2794080511    -0.4107835311     1.2591442910
   14      H       2.1721124933     1.6889934002     0.2796387302
   15      H       2.7056112710     0.8098899807    -1.1678470563
   16      H       3.8304697120     0.6949341575     1.3914685224
   17      H       3.0082176730    -1.6259477858     0.0862670497
   18      H       0.4475591843    -0.3089638279    -1.6730511303
   19      H      -2.3490158268     0.5839088527    -1.4054542607
   20      H      -3.6136028548     0.6621138803     0.7765978757
 ----------------------------------------------------------------
 Molecular Point Group                 C1    NOp =  1
 Largest Abelian Subgroup              C1    NOp =  1
 Nuclear Repulsion Energy =   750.2243173987 hartrees
 There are       46 alpha and       46 beta electrons
 Applying Cartesian multipole field
    Component          Value
    ---------          -----
     (2,0,0)        1.00000E-11
     (0,2,0)        2.00000E-11
     (0,0,2)       -3.00000E-11
 Nucleus-field energy     =     0.0000000231 hartrees
 Requested basis set is 6-311++G(d,p)
 There are 112 shells and 320 basis functions
 A cutoff of  1.0D-11 yielded   5379 shell pairs
 There are     44303 function pairs (     47513 Cartesian)
 Smallest overlap matrix eigenvalue = 6.69E-06
 Guess MOs from SCF MO coefficient file
 Reading MOs from coefficient file
 Reading MOs from coefficient file
 A restricted hybrid HF-DFT SCF calculation will be
 performed using Pulay DIIS extrapolation
 Exchange:     0.2000 Hartree-Fock + 0.0800 Slater + 0.7200 B88
 Correlation:  0.1900 VWN1RPA + 0.8100 LYP
 Using SG-1 standard quadrature grid
 SCF converges when DIIS error is below 1.0E-08
 Geometry optimization detected.  Setting ReadMinima to 0
 Setting SaveMinima to 0
 ---------------------------------------
  Cycle       Energy         DIIS Error
 ---------------------------------------
    1    -684.9772770433      4.36E-05
    2    -684.9785133014      6.38E-06
    3    -684.9785133578      7.40E-06
    4    -684.9785134367      2.32E-06
    5    -684.9785135181      9.41E-07
    6    -684.9785136035      3.23E-07
    7    -684.9785135808      1.01E-07
    8    -684.9785135776      3.04E-08
    9    -684.9785135703      1.25E-08
   10    -684.9785135730      3.80E-09 Convergence criterion met
 ---------------------------------------
 SCF time:  CPU 305.54 s  wall 306.04 s
 SCF   energy in the final basis set = -684.9785135730
 Total energy in the final basis set = -684.9785135730

 --------------------------------------------------------------

                    Orbital Energies (a.u.)
 --------------------------------------------------------------

 Alpha MOs
 -- Occupied --
-19.205 -19.171 -19.167 -19.159 -19.150 -19.142 -10.337 -10.313
-10.282 -10.281 -10.261 -10.246  -1.151  -1.107  -1.081  -1.069
 -1.064  -1.040  -0.826  -0.804  -0.736  -0.653  -0.634  -0.607
 -0.578  -0.555  -0.551  -0.531  -0.511  -0.503  -0.488  -0.482
 -0.460  -0.457  -0.439  -0.435  -0.413  -0.396  -0.378  -0.370
 -0.348  -0.347  -0.324  -0.313  -0.299  -0.290
 -- Virtual --
 -0.084  -0.033  -0.027  -0.013  -0.002   0.008   0.014   0.018
  0.036   0.040   0.050   0.059   0.063   0.071   0.077   0.086
  0.089   0.094   0.094   0.102   0.108   0.113   0.116   0.120
  0.124   0.127   0.132   0.135   0.137   0.143   0.149   0.156
  0.161   0.164   0.177   0.184   0.187   0.192   0.201   0.205
  0.209   0.216   0.224   0.240   0.243   0.245   0.255   0.261
  0.265   0.272   0.278   0.287   0.289   0.292   0.296   0.303
  0.305   0.309   0.315   0.317   0.325   0.329   0.332   0.339
  0.347   0.353   0.362   0.367   0.373   0.387   0.393   0.396
  0.410   0.425   0.433   0.448   0.455   0.485   0.494   0.507
  0.513   0.520   0.534   0.540   0.552   0.565   0.583   0.593
  0.607   0.631   0.651   0.658   0.661   0.685   0.698   0.705
  0.714   0.715   0.723   0.738   0.767   0.777   0.802   0.808
  0.870   0.902   0.913   0.955   1.005   1.011   1.048   1.073
  1.083   1.093   1.102   1.112   1.129   1.142   1.147   1.162
  1.166   1.176   1.182   1.188   1.193   1.213   1.219   1.241
  1.266   1.273   1.305   1.314   1.334   1.359   1.381   1.395
  1.423   1.438   1.449   1.463   1.465   1.490   1.512   1.523
  1.544   1.550   1.573   1.580   1.587   1.598   1.630   1.650
  1.655   1.679   1.685   1.692   1.707   1.736   1.741   1.750
  1.760   1.802   1.828   1.871   1.875   1.911   1.946   1.975
  1.997   2.008   2.043   2.055   2.078   2.088   2.100   2.105
  2.125   2.135   2.168   2.191   2.237   2.293   2.403   2.442
  2.460   2.489   2.544   2.552   2.565   2.586   2.620   2.659
  2.685   2.740   2.762   2.775   2.781   2.809   2.834   2.843
  2.848   2.853   2.867   2.899   2.920   2.942   2.986   3.008
  3.054   3.067   3.083   3.101   3.113   3.123   3.138   3.163
  3.176   3.205   3.236   3.270   3.311   3.342   3.346   3.359
  3.391   3.450   3.504   3.527   3.664   3.743   3.769   3.825
  3.848   3.862   3.867   3.889   3.968   3.987   4.035   4.077
  4.120   4.146   4.205   4.276   5.023   5.034   5.054   5.063
  5.071   5.090   5.135   5.183   5.319   5.351   5.393   5.426
  5.550   5.622   5.646   5.663   5.739   5.859  23.726  23.756
 23.773  23.824  23.835  23.836  49.871  49.887  49.897  49.928
 49.971  50.003
 --------------------------------------------------------------

          Ground-State Mulliken Net Atomic Charges

     Atom                 Charge (a.u.)
  ----------------------------------------
      1 O                    -0.066601
      2 C                     0.142409
      3 O                    -0.283506
      4 C                    -0.337327
      5 O                    -0.202770
      6 C                     0.045007
      7 O                    -0.230070
      8 C                     0.127823
      9 C                    -0.186441
     10 C                    -0.463025
     11 O                    -0.290495
     12 O                    -0.204960
     13 H                     0.221322
     14 H                     0.191516
     15 H                     0.219904
     16 H                     0.263333
     17 H                     0.271016
     18 H                     0.269312
     19 H                     0.249643
     20 H                     0.263909
  ----------------------------------------
  Sum of atomic charges =    -0.000000

 -----------------------------------------------------------------
                    Cartesian Multipole Moments
 -----------------------------------------------------------------
    Charge (ESU x 10^10)
                -0.0000
    Dipole Moment (Debye)
         X       1.3061      Y       1.6177      Z      -0.4206
       Tot       2.1213
    Quadrupole Moments (Debye-Ang)
        XX     -70.4806     XY       0.3027     YY     -86.5335
        XZ       8.5404     YZ      -0.0126     ZZ     -62.4846
    Octopole Moments (Debye-Ang^2)
       XXX     -16.1712    XXY      10.1187    XYY      25.3263
       YYY      -3.4714    XXZ      17.8622    XYZ       0.6167
       YYZ       0.4829    XZZ       8.4172    YZZ       3.9535
       ZZZ       5.2015
    Hexadecapole Moments (Debye-Ang^3)
      XXXX   -2035.9597   XXXY     -57.1786   XXYY    -481.3326
      XYYY       0.8763   YYYY    -713.5441   XXXZ      64.1856
      XXYZ      21.8168   XYYZ      22.5336   YYYZ      -0.7709
      XXZZ    -296.7260   XYZZ       7.4331   YYZZ    -131.6130
      XZZZ      19.6574   YZZZ       1.4722   ZZZZ    -136.6122
 -----------------------------------------------------------------
 Calculating analytic gradient of the SCF energy
 Gradient of SCF Energy
            1           2           3           4           5           6
    1   0.0001083  -0.0000773  -0.0000172  -0.0000104   0.0000130  -0.0000190
    2   0.0000232   0.0000458  -0.0000006   0.0000635   0.0000161  -0.0000810
    3  -0.0000168  -0.0001025   0.0000784   0.0000802  -0.0000945  -0.0000070
            7           8           9          10          11          12
    1  -0.0000255  -0.0000208  -0.0000288   0.0000715   0.0000033  -0.0000470
    2   0.0000714  -0.0000755   0.0000576  -0.0000443   0.0000417  -0.0000664
    3  -0.0000391   0.0000500  -0.0000266  -0.0000024  -0.0000211   0.0000038
           13          14          15          16          17          18
    1  -0.0000315   0.0000354  -0.0000200   0.0000027   0.0000820   0.0000237
    2   0.0000218   0.0000192  -0.0000079   0.0000406  -0.0000016  -0.0000537
    3   0.0000247  -0.0000298  -0.0000276   0.0000890   0.0000752   0.0000175
           19          20
    1   0.0000226  -0.0000648
    2  -0.0000585  -0.0000115
    3  -0.0000684   0.0000170
 Max gradient component =       1.083E-04
 RMS gradient           =       4.931E-05
 Gradient time:  CPU 156.85 s  wall 156.88 s
 Geometry Optimization Parameters
   NAtoms,    NIC,     NZ,  NCons,   NDum,   NFix, NCnnct, MaxDiis
       20     144       0       0       0       0       0       0

 Cartesian Hessian Update
 Hessian Updated using BFGS Update


** GEOMETRY OPTIMIZATION IN DELOCALIZED INTERNAL COORDINATES **
   Searching for a Minimum

   Optimization Cycle:   9

                       Coordinates (Angstroms)
     ATOM                X               Y               Z
      1  O        -0.6685810758   -1.3473410001   -0.2734964297
      2  C        -1.9187230826   -0.9224431081    0.0135120790
      3  O        -2.7768384535   -1.6161594451    0.4769036197
      4  C        -2.0551639934    0.5541570229   -0.3378422899
      5  O        -2.9330995841    1.2753220345    0.4654929758
      6  C        -0.6064764030    1.0166012871   -0.3064685455
      7  O        -0.1882470715    2.1185037812   -0.0877544699
      8  C         0.2248220366   -0.2460530424   -0.6017293497
      9  C         1.5252169569   -0.3983289460    0.1854048759
     10  C         2.5323830629    0.7291742264   -0.0916880857
     11  O         3.7941925578    0.3741200448    0.4848787161
     12  O         2.0844948707   -1.6412085673   -0.1998681416
     13  H         1.2794080511   -0.4107835311    1.2591442910
     14  H         2.1721124933    1.6889934002    0.2796387302
     15  H         2.7056112710    0.8098899807   -1.1678470563
     16  H         3.8304697120    0.6949341575    1.3914685224
     17  H         3.0082176730   -1.6259477858    0.0862670497
     18  H         0.4475591843   -0.3089638279   -1.6730511303
     19  H        -2.3490158268    0.5839088527   -1.4054542607
     20  H        -3.6136028548    0.6621138803    0.7765978757
   Point Group: c1    Number of degrees of freedom:    54


   Energy is   -684.978513573

 Hessian Updated using BFGS Update

 54 Hessian modes will be used to form the next step
  Hessian Eigenvalues:
     0.002781    0.005064    0.006311    0.006545    0.010431    0.013745
     0.015823    0.020179    0.035194    0.043624    0.047850    0.049328
     0.051709    0.055086    0.061581    0.062479    0.070574    0.074741
     0.079413    0.087546    0.113381    0.138659    0.139777    0.159984
     0.161921    0.164480    0.169451    0.178578    0.198192    0.217715
     0.224759    0.233389    0.248586    0.258122    0.279203    0.290690
     0.293512    0.297790    0.310160    0.327147    0.330595    0.339069
     0.343063    0.345567    0.362034    0.410281    0.441212    0.473290
     0.508981    0.519098    0.523903    0.537888    0.989942    1.025718

 Minimum Search - Taking Simple RFO Step
 Searching for Lamda that Minimizes Along All modes
 Value Taken    Lamda =   0.00000000
 Step Taken.  Stepsize is  0.007009

                             Maximum     Tolerance    Cnvgd?
         Gradient           0.000137      0.000300     YES
         Displacement       0.003362      0.001200      NO
         Energy change     -0.000002      0.000001      NO


 New Cartesian Coordinates Obtained by Inverse Iteration

 Displacement from previous Coordinates is:  0.010307
 ----------------------------------------------------------------
             Standard Nuclear Orientation (Angstroms)
    I     Atom           X                Y                Z
 ----------------------------------------------------------------
    1      O      -0.6688035581    -1.3478026108    -0.2734494947
    2      C      -1.9186700233    -0.9224392055     0.0137300871
    3      O      -2.7771470059    -1.6159622244     0.4767017498
    4      C      -2.0546910046     0.5542056309    -0.3378308221
    5      O      -2.9315893236     1.2758951914     0.4662013945
    6      C      -0.6058711393     1.0161916534    -0.3074293737
    7      O      -0.1870321099     2.1179819761    -0.0894120342
    8      C       0.2248694795    -0.2468058819    -0.6021517889
    9      C       1.5250590294    -0.3988689028     0.1852616307
   10      C       2.5313720736     0.7294747523    -0.0910333427
   11      O       3.7934385832     0.3743775074     0.4849916664
   12      O       2.0851344503    -1.6411414446    -0.2005740888
   13      H       1.2791710997    -0.4119058995     1.2589532945
   14      H       2.1704617471     1.6886698616     0.2812718321
   15      H       2.7044677432     0.8112061838    -1.1671119636
   16      H       3.8304358444     0.6960144633     1.3911904620
   17      H       3.0085246159    -1.6258221325     0.0863983278
   18      H       0.4476479089    -0.3100631540    -1.6734466843
   19      H      -2.3494469130     0.5841189557    -1.4051381691
   20      H      -3.6125919735     0.6631646944     0.7769862934
 ----------------------------------------------------------------
 Molecular Point Group                 C1    NOp =  1
 Largest Abelian Subgroup              C1    NOp =  1
 Nuclear Repulsion Energy =   750.2669505528 hartrees
 There are       46 alpha and       46 beta electrons
 Applying Cartesian multipole field
    Component          Value
    ---------          -----
     (2,0,0)        1.00000E-11
     (0,2,0)        2.00000E-11
     (0,0,2)       -3.00000E-11
 Nucleus-field energy     =     0.0000000231 hartrees
 Requested basis set is 6-311++G(d,p)
 There are 112 shells and 320 basis functions
 A cutoff of  1.0D-11 yielded   5379 shell pairs
 There are     44303 function pairs (     47513 Cartesian)
 Smallest overlap matrix eigenvalue = 6.69E-06
 Guess MOs from SCF MO coefficient file
 Reading MOs from coefficient file
 Reading MOs from coefficient file
 A restricted hybrid HF-DFT SCF calculation will be
 performed using Pulay DIIS extrapolation
 Exchange:     0.2000 Hartree-Fock + 0.0800 Slater + 0.7200 B88
 Correlation:  0.1900 VWN1RPA + 0.8100 LYP
 Using SG-1 standard quadrature grid
 SCF converges when DIIS error is below 1.0E-08
 Geometry optimization detected.  Setting ReadMinima to 0
 Setting SaveMinima to 0
 ---------------------------------------
  Cycle       Energy         DIIS Error
 ---------------------------------------
    1    -684.9787627623      2.12E-05
    2    -684.9785138280      2.91E-06
    3    -684.9785139025      3.70E-06
    4    -684.9785141041      7.80E-07
    5    -684.9785140808      4.42E-07
    6    -684.9785140695      1.34E-07
    7    -684.9785140548      5.28E-08
    8    -684.9785140620      1.05E-08
    9    -684.9785140607      5.34E-09 Convergence criterion met
 ---------------------------------------
 SCF time:  CPU 274.93 s  wall 275.14 s
 SCF   energy in the final basis set = -684.9785140607
 Total energy in the final basis set = -684.9785140607

 --------------------------------------------------------------

                    Orbital Energies (a.u.)
 --------------------------------------------------------------

 Alpha MOs
 -- Occupied --
-19.205 -19.171 -19.167 -19.159 -19.150 -19.142 -10.337 -10.313
-10.282 -10.281 -10.261 -10.246  -1.151  -1.107  -1.081  -1.069
 -1.064  -1.040  -0.826  -0.804  -0.736  -0.653  -0.634  -0.607
 -0.578  -0.555  -0.551  -0.531  -0.511  -0.503  -0.488  -0.482
 -0.460  -0.457  -0.439  -0.435  -0.413  -0.396  -0.378  -0.370
 -0.348  -0.347  -0.324  -0.313  -0.299  -0.290
 -- Virtual --
 -0.084  -0.033  -0.027  -0.013  -0.002   0.008   0.014   0.018
  0.036   0.040   0.050   0.059   0.063   0.071   0.077   0.086
  0.089   0.094   0.094   0.102   0.108   0.113   0.116   0.120
  0.124   0.127   0.132   0.135   0.137   0.143   0.149   0.156
  0.161   0.164   0.177   0.184   0.187   0.192   0.201   0.205
  0.209   0.216   0.224   0.240   0.243   0.245   0.255   0.261
  0.265   0.272   0.278   0.287   0.289   0.292   0.296   0.303
  0.305   0.309   0.315   0.317   0.325   0.329   0.332   0.339
  0.347   0.353   0.362   0.367   0.373   0.387   0.393   0.396
  0.409   0.425   0.433   0.448   0.455   0.485   0.494   0.507
  0.513   0.520   0.534   0.540   0.552   0.565   0.583   0.593
  0.607   0.631   0.651   0.658   0.661   0.685   0.698   0.706
  0.714   0.715   0.723   0.738   0.767   0.777   0.802   0.808
  0.870   0.902   0.913   0.955   1.006   1.011   1.048   1.073
  1.083   1.092   1.102   1.112   1.129   1.142   1.147   1.162
  1.166   1.176   1.182   1.188   1.193   1.213   1.219   1.241
  1.266   1.273   1.305   1.314   1.334   1.359   1.381   1.395
  1.423   1.438   1.449   1.463   1.465   1.490   1.512   1.523
  1.544   1.550   1.573   1.580   1.587   1.598   1.630   1.650
  1.655   1.679   1.685   1.692   1.707   1.736   1.741   1.750
  1.759   1.802   1.828   1.871   1.875   1.911   1.946   1.975
  1.997   2.008   2.044   2.055   2.079   2.088   2.100   2.105
  2.125   2.135   2.168   2.191   2.237   2.293   2.403   2.442
  2.460   2.489   2.544   2.552   2.565   2.586   2.620   2.659
  2.685   2.740   2.762   2.775   2.781   2.809   2.834   2.843
  2.848   2.853   2.867   2.899   2.920   2.942   2.986   3.008
  3.054   3.067   3.083   3.101   3.113   3.123   3.138   3.163
  3.176   3.205   3.236   3.270   3.311   3.342   3.346   3.359
  3.391   3.450   3.504   3.527   3.664   3.743   3.770   3.825
  3.848   3.862   3.867   3.889   3.968   3.987   4.035   4.077
  4.120   4.146   4.205   4.276   5.023   5.034   5.054   5.063
  5.071   5.091   5.135   5.183   5.319   5.351   5.394   5.426
  5.550   5.622   5.646   5.663   5.739   5.859  23.726  23.756
 23.773  23.824  23.835  23.836  49.871  49.887  49.897  49.928
 49.971  50.003
 --------------------------------------------------------------

          Ground-State Mulliken Net Atomic Charges

     Atom                 Charge (a.u.)
  ----------------------------------------
      1 O                    -0.066610
      2 C                     0.142133
      3 O                    -0.283508
      4 C                    -0.337231
      5 O                    -0.202733
      6 C                     0.045114
      7 O                    -0.230003
      8 C                     0.127202
      9 C                    -0.185930
     10 C                    -0.462967
     11 O                    -0.290648
     12 O                    -0.204977
     13 H                     0.221377
     14 H                     0.191510
     15 H                     0.219922
     16 H                     0.263353
     17 H                     0.271012
     18 H                     0.269434
     19 H                     0.249675
     20 H                     0.263874
  ----------------------------------------
  Sum of atomic charges =     0.000000

 -----------------------------------------------------------------
                    Cartesian Multipole Moments
 -----------------------------------------------------------------
    Charge (ESU x 10^10)
                -0.0000
    Dipole Moment (Debye)
         X       1.3040      Y       1.6191      Z      -0.4180
       Tot       2.1205
    Quadrupole Moments (Debye-Ang)
        XX     -70.4761     XY       0.2975     YY     -86.5282
        XZ       8.5479     YZ      -0.0093     ZZ     -62.4859
    Octopole Moments (Debye-Ang^2)
       XXX     -16.1642    XXY      10.1885    XYY      25.3124
       YYY      -3.4465    XXZ      17.8851    XYZ       0.6219
       YYZ       0.5183    XZZ       8.3975    YZZ       3.9602
       ZZZ       5.2265
    Hexadecapole Moments (Debye-Ang^3)
      XXXX   -2034.9498   XXXY     -57.3038   XXYY    -481.1603
      XYYY       0.8319   YYYY    -713.5685   XXXZ      64.2958
      XXYZ      21.8363   XYYZ      22.5660   YYYZ      -0.7531
      XXZZ    -296.6632   XYZZ       7.4310   YYZZ    -131.6165
      XZZZ      19.6570   YZZZ       1.4760   ZZZZ    -136.6773
 -----------------------------------------------------------------
 Calculating analytic gradient of the SCF energy
 Gradient of SCF Energy
            1           2           3           4           5           6
    1   0.0000532  -0.0000358  -0.0000034  -0.0000206   0.0000055   0.0000122
    2  -0.0000028   0.0000344   0.0000012   0.0000142   0.0000021  -0.0000215
    3   0.0000062   0.0000030   0.0000239   0.0000379  -0.0000861  -0.0000336
            7           8           9          10          11          12
    1   0.0000089  -0.0000220  -0.0000196   0.0000071  -0.0000087   0.0000088
    2   0.0000108  -0.0000434   0.0000343  -0.0000138   0.0000225  -0.0000347
    3  -0.0000351   0.0000126   0.0000095   0.0000078  -0.0000027   0.0000189
           13          14          15          16          17          18
    1  -0.0000033  -0.0000038  -0.0000050  -0.0000095   0.0000175   0.0000137
    2   0.0000354   0.0000244  -0.0000272   0.0000301  -0.0000067  -0.0000285
    3   0.0000190  -0.0000203  -0.0000065   0.0000311   0.0000642   0.0000069
           19          20
    1   0.0000195  -0.0000146
    2  -0.0000345   0.0000037
    3  -0.0000449  -0.0000117
 Max gradient component =       8.607E-05
 RMS gradient           =       2.589E-05
 Gradient time:  CPU 157.58 s  wall 157.61 s
 Geometry Optimization Parameters
   NAtoms,    NIC,     NZ,  NCons,   NDum,   NFix, NCnnct, MaxDiis
       20     144       0       0       0       0       0       0

 Cartesian Hessian Update
 Hessian Updated using BFGS Update


** GEOMETRY OPTIMIZATION IN DELOCALIZED INTERNAL COORDINATES **
   Searching for a Minimum

   Optimization Cycle:  10

                       Coordinates (Angstroms)
     ATOM                X               Y               Z
      1  O        -0.6688035581   -1.3478026108   -0.2734494947
      2  C        -1.9186700233   -0.9224392055    0.0137300871
      3  O        -2.7771470059   -1.6159622244    0.4767017498
      4  C        -2.0546910046    0.5542056309   -0.3378308221
      5  O        -2.9315893236    1.2758951914    0.4662013945
      6  C        -0.6058711393    1.0161916534   -0.3074293737
      7  O        -0.1870321099    2.1179819761   -0.0894120342
      8  C         0.2248694795   -0.2468058819   -0.6021517889
      9  C         1.5250590294   -0.3988689028    0.1852616307
     10  C         2.5313720736    0.7294747523   -0.0910333427
     11  O         3.7934385832    0.3743775074    0.4849916664
     12  O         2.0851344503   -1.6411414446   -0.2005740888
     13  H         1.2791710997   -0.4119058995    1.2589532945
     14  H         2.1704617471    1.6886698616    0.2812718321
     15  H         2.7044677432    0.8112061838   -1.1671119636
     16  H         3.8304358444    0.6960144633    1.3911904620
     17  H         3.0085246159   -1.6258221325    0.0863983278
     18  H         0.4476479089   -0.3100631540   -1.6734466843
     19  H        -2.3494469130    0.5841189557   -1.4051381691
     20  H        -3.6125919735    0.6631646944    0.7769862934
   Point Group: c1    Number of degrees of freedom:    54


   Energy is   -684.978514061

 Hessian Updated using BFGS Update

 54 Hessian modes will be used to form the next step
  Hessian Eigenvalues:
     0.002534    0.004875    0.006182    0.006739    0.009879    0.013430
     0.015246    0.020413    0.035633    0.044257    0.048351    0.049310
     0.051880    0.055250    0.061414    0.061993    0.070763    0.075362
     0.078424    0.087756    0.114029    0.136854    0.140887    0.159711
     0.162226    0.163513    0.169121    0.178597    0.200893    0.219101
     0.228828    0.232229    0.248387    0.260587    0.280377    0.290685
     0.293599    0.298977    0.322893    0.325787    0.330433    0.339200
     0.342725    0.350299    0.359043    0.413330    0.432597    0.478136
     0.499988    0.512993    0.523182    0.533637    0.987684    1.025715

 Minimum Search - Taking Simple RFO Step
 Searching for Lamda that Minimizes Along All modes
 Value Taken    Lamda =   0.00000000
 Step Taken.  Stepsize is  0.004322

                             Maximum     Tolerance    Cnvgd?
         Gradient           0.000037      0.000300     YES
         Displacement       0.001775      0.001200      NO
         Energy change     -0.000000      0.000001     YES

 Final energy is   -684.97851406074801     


 ******************************
 **  OPTIMIZATION CONVERGED  **
 ******************************

                       Coordinates (Angstroms)
     ATOM                X               Y               Z
      1  O        -0.6688035581   -1.3478026108   -0.2734494947
      2  C        -1.9186700233   -0.9224392055    0.0137300871
      3  O        -2.7771470059   -1.6159622244    0.4767017498
      4  C        -2.0546910046    0.5542056309   -0.3378308221
      5  O        -2.9315893236    1.2758951914    0.4662013945
      6  C        -0.6058711393    1.0161916534   -0.3074293737
      7  O        -0.1870321099    2.1179819761   -0.0894120342
      8  C         0.2248694795   -0.2468058819   -0.6021517889
      9  C         1.5250590294   -0.3988689028    0.1852616307
     10  C         2.5313720736    0.7294747523   -0.0910333427
     11  O         3.7934385832    0.3743775074    0.4849916664
     12  O         2.0851344503   -1.6411414446   -0.2005740888
     13  H         1.2791710997   -0.4119058995    1.2589532945
     14  H         2.1704617471    1.6886698616    0.2812718321
     15  H         2.7044677432    0.8112061838   -1.1671119636
     16  H         3.8304358444    0.6960144633    1.3911904620
     17  H         3.0085246159   -1.6258221325    0.0863983278
     18  H         0.4476479089   -0.3100631540   -1.6734466843
     19  H        -2.3494469130    0.5841189557   -1.4051381691
     20  H        -3.6125919735    0.6631646944    0.7769862934

Z-matrix Print:
$molecule
0 1
O 
C  1 1.351137
O  2 1.196787 1 124.287268
C  1 1.455641 2 112.197438 3 -169.935097 0
H  4 1.096040 1 107.568684 2 -109.861960 0
C  2 1.524000 1 109.789677 3 179.897575 0
H  6 1.107665 2 105.794947 1 87.322424 0
O  6 1.391494 2 115.181080 1 -148.364724 0
H  8 0.967363 6 107.503402 2 -29.257177 0
C  6 1.520998 2 101.810337 1 -22.555051 0
O  10 1.198707 6 127.998753 2 -153.690445 0
C  4 1.527624 1 109.320289 2 131.952550 0
H  12 1.101565 4 108.276387 1 -58.376471 0
O  12 1.416261 4 106.467533 1 59.967989 0
H  14 0.967077 12 106.430922 4 163.928209 0
C  12 1.536933 4 113.049830 1 -179.593547 0
H  16 1.090377 12 111.575367 4 66.787816 0
H  16 1.092972 12 109.608140 4 -53.833882 0
O  16 1.432030 12 108.825399 4 -169.293400 0
H  19 0.962297 16 109.256493 12 -89.669403 0
$end


 --------------------------------------------------------------

                    Orbital Energies (a.u.)
 --------------------------------------------------------------

 Alpha MOs
 -- Occupied --
-19.205 -19.171 -19.167 -19.159 -19.150 -19.142 -10.337 -10.313
-10.282 -10.281 -10.261 -10.246  -1.151  -1.107  -1.081  -1.069
 -1.064  -1.040  -0.826  -0.804  -0.736  -0.653  -0.634  -0.607
 -0.578  -0.555  -0.551  -0.531  -0.511  -0.503  -0.488  -0.482
 -0.460  -0.457  -0.439  -0.435  -0.413  -0.396  -0.378  -0.370
 -0.348  -0.347  -0.324  -0.313  -0.299  -0.290
 -- Virtual --
 -0.084  -0.033  -0.027  -0.013  -0.002   0.008   0.014   0.018
  0.036   0.040   0.050   0.059   0.063   0.071   0.077   0.086
  0.089   0.094   0.094   0.102   0.108   0.113   0.116   0.120
  0.124   0.127   0.132   0.135   0.137   0.143   0.149   0.156
  0.161   0.164   0.177   0.184   0.187   0.192   0.201   0.205
  0.209   0.216   0.224   0.240   0.243   0.245   0.255   0.261
  0.265   0.272   0.278   0.287   0.289   0.292   0.296   0.303
  0.305   0.309   0.315   0.317   0.325   0.329   0.332   0.339
  0.347   0.353   0.362   0.367   0.373   0.387   0.393   0.396
  0.409   0.425   0.433   0.448   0.455   0.485   0.494   0.507
  0.513   0.520   0.534   0.540   0.552   0.565   0.583   0.593
  0.607   0.631   0.651   0.658   0.661   0.685   0.698   0.706
  0.714   0.715   0.723   0.738   0.767   0.777   0.802   0.808
  0.870   0.902   0.913   0.955   1.006   1.011   1.048   1.073
  1.083   1.092   1.102   1.112   1.129   1.142   1.147   1.162
  1.166   1.176   1.182   1.188   1.193   1.213   1.219   1.241
  1.266   1.273   1.305   1.314   1.334   1.359   1.381   1.395
  1.423   1.438   1.449   1.463   1.465   1.490   1.512   1.523
  1.544   1.550   1.573   1.580   1.587   1.598   1.630   1.650
  1.655   1.679   1.685   1.692   1.707   1.736   1.741   1.750
  1.759   1.802   1.828   1.871   1.875   1.911   1.946   1.975
  1.997   2.008   2.044   2.055   2.079   2.088   2.100   2.105
  2.125   2.135   2.168   2.191   2.237   2.293   2.403   2.442
  2.460   2.489   2.544   2.552   2.565   2.586   2.620   2.659
  2.685   2.740   2.762   2.775   2.781   2.809   2.834   2.843
  2.848   2.853   2.867   2.899   2.920   2.942   2.986   3.008
  3.054   3.067   3.083   3.101   3.113   3.123   3.138   3.163
  3.176   3.205   3.236   3.270   3.311   3.342   3.346   3.359
  3.391   3.450   3.504   3.527   3.664   3.743   3.770   3.825
  3.848   3.862   3.867   3.889   3.968   3.987   4.035   4.077
  4.120   4.146   4.205   4.276   5.023   5.034   5.054   5.063
  5.071   5.091   5.135   5.183   5.319   5.351   5.394   5.426
  5.550   5.622   5.646   5.663   5.739   5.859  23.726  23.756
 23.773  23.824  23.835  23.836  49.871  49.887  49.897  49.928
 49.971  50.003
 --------------------------------------------------------------

          Ground-State Mulliken Net Atomic Charges

     Atom                 Charge (a.u.)
  ----------------------------------------
      1 O                    -0.066610
      2 C                     0.142133
      3 O                    -0.283508
      4 C                    -0.337231
      5 O                    -0.202733
      6 C                     0.045114
      7 O                    -0.230003
      8 C                     0.127202
      9 C                    -0.185930
     10 C                    -0.462967
     11 O                    -0.290648
     12 O                    -0.204977
     13 H                     0.221377
     14 H                     0.191510
     15 H                     0.219922
     16 H                     0.263353
     17 H                     0.271012
     18 H                     0.269434
     19 H                     0.249675
     20 H                     0.263874
  ----------------------------------------
  Sum of atomic charges =     0.000000

 -----------------------------------------------------------------
                    Cartesian Multipole Moments
 -----------------------------------------------------------------
    Charge (ESU x 10^10)
                -0.0000
    Dipole Moment (Debye)
         X       1.3040      Y       1.6191      Z      -0.4180
       Tot       2.1205
    Quadrupole Moments (Debye-Ang)
        XX     -70.4761     XY       0.2975     YY     -86.5282
        XZ       8.5479     YZ      -0.0093     ZZ     -62.4859
    Octopole Moments (Debye-Ang^2)
       XXX     -16.1642    XXY      10.1885    XYY      25.3124
       YYY      -3.4465    XXZ      17.8851    XYZ       0.6219
       YYZ       0.5183    XZZ       8.3975    YZZ       3.9602
       ZZZ       5.2265
    Hexadecapole Moments (Debye-Ang^3)
      XXXX   -2034.9498   XXXY     -57.3038   XXYY    -481.1603
      XYYY       0.8319   YYYY    -713.5685   XXXZ      64.2958
      XXYZ      21.8363   XYYZ      22.5660   YYYZ      -0.7531
      XXZZ    -296.6632   XYZZ       7.4310   YYZZ    -131.6165
      XZZZ      19.6570   YZZZ       1.4760   ZZZZ    -136.6773
 -----------------------------------------------------------------
Archival summary:
1\1\pikachu\OPT\ProcedureUnspecified\BasisUnspecified\668\cher\TueDec1320:58:572016TueDec1320:58:572016\0\\#,OPT,ProcedureUnspecified,BasisUnspecified,\\0,1\O\C,1,1.35114\O,2,1.19679,1,124.287\C,1,1.45564,2,112.197,3,-169.935,0\H,4,1.09604,1,107.569,2,-109.862,0\C,2,1.524,1,109.79,3,179.898,0\H,6,1.10766,2,105.795,1,87.3224,0\O,6,1.39149,2,115.181,1,-148.365,0\H,8,0.967363,6,107.503,2,-29.2572,0\C,6,1.521,2,101.81,1,-22.5551,0\O,10,1.19871,6,127.999,2,-153.69,0\C,4,1.52762,1,109.32,2,131.953,0\H,12,1.10156,4,108.276,1,-58.3765,0\O,12,1.41626,4,106.468,1,59.968,0\H,14,0.967077,12,106.431,4,163.928,0\C,12,1.53693,4,113.05,1,-179.594,0\H,16,1.09038,12,111.575,4,66.7878,0\H,16,1.09297,12,109.608,4,-53.8339,0\O,16,1.43203,12,108.825,4,-169.293,0\H,19,0.962297,16,109.256,12,-89.6694,0\\\@

 Total job time:  5446.70s(wall), 5169.28s(cpu) 
 Tue Dec 13 20:58:57 2016

        *************************************************************
        *                                                           *
        *  Thank you very much for using Q-Chem.  Have a nice day.  *
        *                                                           *
        *************************************************************


 
User input: 2 of 3 
 
pikachu 127.0.1
Q-Chem Developer Version! Running on 127.0.1.*
                  Welcome to Q-Chem
     A Quantum Leap Into The Future Of Chemistry


 Q-Chem 4.4, Q-Chem, Inc., Pleasanton, CA (2016)

 Y. Shao,  Z. Gan,  E. Epifanovsky,  A. T. B. Gilbert,  M. Wormit,  
 J. Kussmann,  A. W. Lange,  A. Behn,  J. Deng,  X. Feng,  D. Ghosh,  
 M. Goldey,  P. R. Horn,  L. D. Jacobson,  I. Kaliman,  F. Rob,  
 R. Z. Khaliullin,  T. Kus,  A. Landau,  J. Liu,  E. I. Proynov,  Y. M. Rhee,  
 R. M. Richard,  M. A. Rohrdanz,  R. P. Steele,  E. J. Sundstrom,  
 H. L. Woodcock III,  P. M. Zimmerman,  D. Zuev,  B. Albrecht,  E. Alguire,  
 B. Austin,  S. A. Baeppler,  G. J. O. Beran,  Y. A. Bernard,  E. Berquist,  
 K. Brandhorst,  K. B. Bravaya,  S. T. Brown,  D. Casanova,  C.-M. Chang,  
 Y. Chen,  S. H. Chien,  K. D. Closser,  M. P. Coons,  D. L. Crittenden,  
 S. Dasgupta,  M. Diedenhofen,  R. A. DiStasio Jr.,  H. Do,  A. D. Dutoi,  
 R. G. Edgar,  P.-T. Fang,  S. Fatehi,  Q. Feng,  L. Fusti-Molnar,  
 A. Ghysels,  A. Golubeva-Zadorozhnaya,  J. Gomes,  A. Gunina,  
 M. W. D. Hanson-Heine,  P. H. P. Harbach,  A. W. Hauser,  J. E. Herr,  
 E. G. Hohenstein,  Z. C. Holden,  K. Hui,  T.-C. Jagau,  H. Ji,  B. Kaduk,  
 K. Khistyaev,  Jaehoon Kim,  Jihan Kim,  R. A. King,  P. Klunzinger,  
 K. Koh,  D. Kosenkov,  T. Kowalczyk,  C. M. Krauter,  A. Kunitsa,  
 K. U. Lao,  A. Laurent,  K. V. Lawler,  J. Lee,  D. Lefrancois,  S. Lehtola,  
 S. V. Levchenko,  C. Y. Lin,  Y.-S. Lin,  F. Liu,  E. Livshits,  
 R. C. Lochan,  A. Luenser,  P. Manohar,  S. F. Manzer,  S.-P. Mao,  Y. Mao,  
 N. Mardirossian,  A. V. Marenich,  L. A. Martinez-Martinez,  S. A. Maurer,  
 N. J. Mayhall,  J.-M. Mewes,  A. F. Morrison,  K. Nanda,  T. S. Nguyen-Beck,  
 C. M. Oana,  R. Olivares-Amaya,  D. P. O'Neill,  J. A. Parkhill,  
 T. M. Perrine,  R. Peverati,  P. A. Pieniazek,  F. Plasser,  A. Prociuk,  
 D. R. Rehn,  E. Rosta,  N. J. Russ,  N. Sergueev,  S. M. Sharada,  
 S. Sharma,  D. W. Small,  A. Sodt,  T. Stauch,  T. Stein,  D. Stuck,  
 Y.-C. Su,  A. J. W. Thom,  T. Tsuchimochi,  L. Vogt,  O. Vydrov,  T. Wang,  
 M. A. Watson,  J. Wenzel,  A. White,  C. F. Williams,  V. Vanovschi,  
 K. Yao,  S. Yeganeh,  S. R. Yost,  Z.-Q. You,  I. Y. Zhang,  X. Zhang,  
 Y. Zhao,  B. R. Brooks,  G. K. L. Chan,  D. M. Chipman,  C. J. Cramer,  
 W. A. Goddard III,  M. S. Gordon,  W. J. Hehre,  A. Klamt,  
 H. F. Schaefer III,  M. W. Schmidt,  C. D. Sherrill,  D. G. Truhlar,  
 A. Warshel,  X. Xu,  A. Aspuru-Guzik,  R. Baer,  A. T. Bell,  N. A. Besley,  
 J.-D. Chai,  A. Dreuw,  B. D. Dunietz,  T. R. Furlani,  S. R. Gwaltney,  
 C.-P. Hsu,  Y. Jung,  J. Kong,  D. S. Lambrecht,  W. Liang,  C. Ochsenfeld,  
 V. A. Rassolov,  L. V. Slipchenko,  J. E. Subotnik,  T. Van Voorhis,  
 J. M. Herbert,  A. I. Krylov,  P. M. W. Gill,  M. Head-Gordon

 Contributors to earlier versions of Q-Chem not listed above: 
 R. D. Adamson,  J. Baker,  E. F. C. Byrd,  A. K. Chakraborty,  C.-L. Cheng,  
 H. Dachsel,  R. J. Doerksen,  G. Hawkins,  A. Heyden,  S. Hirata,  
 G. Kedziora,  F. J. Keil,  C. Kelley,  P. P. Korambath,  W. Kurlancheek,  
 A. M. Lee,  M. S. Lee,  D. Liotard,  I. Lotan,  P. E. Maslen,  N. Nair,  
 D. Neuhauser,  R. Olson,  B. Peters,  J. Ritchie,  N. E. Schultz,  
 N. Shenvi,  A. C. Simmonett,  K. S. Thanthiriwatte,  Q. Wu,  W. Zhang

 Please cite Q-Chem as follows:
 Y. Shao et al., Mol. Phys. 113, 184-215 (2015)
 DOI: 10.1080/00268976.2014.952696

 Q-Chem 4.4.2 for Intel X86 EM64T Linux

 Parts of Q-Chem use Armadillo 5.200.1 (Boston Tea Smuggler).
 http://arma.sourceforge.net/

 Q-Chem begins on Tue Dec 13 20:58:57 2016  


Host: 0

     Scratch files written to /scratch/cher/qchem6799//
The previous job contains 0 fragments, simply inherited here
FILE_GEOM_ORG=        593

Checking the input file for inconsistencies... 	...done.

--------------------------------------------------------------
User input:
--------------------------------------------------------------

$molecule
   read
$end

$rem
   BASIS 6-311++G**
   JOB_TYPE FREQUENCY
   METHOD B3LYP
$end

--------------------------------------------------------------
 ----------------------------------------------------------------
             Standard Nuclear Orientation (Angstroms)
    I     Atom           X                Y                Z
 ----------------------------------------------------------------
    1      O      -0.6730341571    -1.3473574693    -0.2549357051
    2      C      -1.9220340985    -0.9174732754     0.0292667677
    3      O      -2.7808832031    -1.6051303268     0.5002292537
    4      C      -2.0565540130     0.5556855660    -0.3371812828
    5      O      -2.9316313249     1.2866670111     0.4604151781
    6      C      -0.6071104006     1.0160842340    -0.3130853064
    7      O      -0.1866174536     2.1194974568    -0.1067735292
    8      C       0.2216825477    -0.2509249567    -0.5958290268
    9      C       1.5225518333    -0.3966336829     0.1916631892
   10      C       2.5300017593     0.7275329513    -0.0972282856
   11      O       3.7922525941     0.3766950764     0.4809986203
   12      O       2.0806051133    -1.6434979102    -0.1821026240
   13      H       1.2778426701    -0.3984067569     1.2657017862
   14      H       2.1707354871     1.6909392999     0.2656747563
   15      H       2.7020041361     0.7980665983    -1.1742740243
   16      H       3.8306706346     0.7075051534     1.3838297965
   17      H       3.0043330061    -1.6264476266     0.1036828118
   18      H       0.4431871472    -0.3253878168    -1.6666676976
   19      H      -2.3524591774     0.5750980466    -1.4044132701
   20      H      -3.6130722217     0.6780173810     0.7781799594
 ----------------------------------------------------------------
 Molecular Point Group                 C1    NOp =  1
 Largest Abelian Subgroup              C1    NOp =  1
 Nuclear Repulsion Energy =   750.2669505528 hartrees
 There are       46 alpha and       46 beta electrons
 Requested basis set is 6-311++G(d,p)
 There are 112 shells and 320 basis functions

 Total QAlloc Memory Limit   2000 MB
 Mega-Array Size        61 MB
 MEM_STATIC part        62 MB
 A cutoff of  1.0D-11 yielded   5379 shell pairs
 There are     44303 function pairs (     47513 Cartesian)

 -------------------------------------------------------
 OpenMP Integral Computing Module                       
 Release: version 1.0, May 2013, Q-Chem Inc. Pittsburgh 
 -------------------------------------------------------
 Integral Job Info:
 Integral job number is                      11
 Integral operator is                         1
 short-range coefficients                     0
 long-range coefficients              100000000
 Omega coefficients                           0
 if combine SR and LR in K                    0
 Integral screening is                        0
 Integral computing path is                   2
 max size of driver memory is            800000
 size of driver memory is                593474
 size of scratch memory is              2260544
 max col of scratch BK array               1296
 max len of scratch array in speh3          155
 max len of scratch index in speh4           18
 max int batch size is                      520
 min int batch size is                       52
 fixed nKL is                                52
 max L of basis functions is                  2
 order of int derivative is                   0
 number of shells is                        112
 number of basis is                         332
 number of cartesian basis is               332
 number of contracted shell pairs          5379
 number of primitive shell pairs          13095
 maxK2 (contraction) of shell pair           36
 max number of K2 of shell pair               1
 max number of CS2 of shell pair            909
 max number of PS2 of shell pair           2196
 mem total for path MDJ                   91720
 -------------------------------------------------------
 Smallest overlap matrix eigenvalue = 6.69E-06
 Guess from superposition of atomic densities
 Warning:  Energy on first SCF cycle will be non-variational
 A restricted hybrid HF-DFT SCF calculation will be
 performed using Pulay DIIS extrapolation
 Exchange:     0.2000 Hartree-Fock + 0.0800 Slater + 0.7200 B88
 Correlation:  0.1900 VWN1RPA + 0.8100 LYP
 Using SG-1 standard quadrature grid
 SCF converges when DIIS error is below 1.0E-08
 ---------------------------------------
  Cycle       Energy         DIIS Error
 ---------------------------------------
    1    -687.3627696011      3.62E-02
    2    -684.7050232374      5.41E-03
    3    -683.9383544723      1.06E-02
    4    -684.9461861867      1.76E-03
    5    -684.9745245897      6.68E-04
    6    -684.9780840736      1.98E-04
    7    -684.9784660613      6.19E-05
    8    -684.9784941707      2.86E-05
    9    -684.9785006106      5.68E-06
   10    -684.9785014368      2.11E-06
   11    -684.9785015542      7.31E-07
   12    -684.9785015746      1.59E-07
   13    -684.9785015456      4.53E-08
   14    -684.9785015456      1.82E-08
   15    -684.9785015482      5.75E-09 Convergence criterion met
 ---------------------------------------
 SCF time:  CPU 488.39 s  wall 488.85 s
 SCF   energy in the final basis set = -684.9785015482
 Total energy in the final basis set = -684.9785015482

 --------------------------------------------------------------

                    Orbital Energies (a.u.)
 --------------------------------------------------------------

 Alpha MOs
 -- Occupied --
-19.205 -19.171 -19.167 -19.159 -19.150 -19.142 -10.337 -10.313
-10.282 -10.281 -10.261 -10.246  -1.151  -1.107  -1.081  -1.069
 -1.064  -1.040  -0.826  -0.804  -0.736  -0.653  -0.634  -0.607
 -0.578  -0.555  -0.551  -0.531  -0.511  -0.503  -0.488  -0.482
 -0.460  -0.457  -0.439  -0.435  -0.413  -0.396  -0.378  -0.370
 -0.348  -0.347  -0.324  -0.313  -0.299  -0.290
 -- Virtual --
 -0.084  -0.033  -0.027  -0.013  -0.002   0.008   0.014   0.018
  0.036   0.040   0.050   0.059   0.063   0.071   0.077   0.086
  0.089   0.094   0.094   0.102   0.108   0.113   0.116   0.120
  0.124   0.127   0.132   0.135   0.137   0.143   0.149   0.156
  0.161   0.164   0.177   0.184   0.187   0.192   0.201   0.205
  0.209   0.216   0.224   0.240   0.243   0.245   0.255   0.261
  0.265   0.272   0.278   0.287   0.289   0.292   0.296   0.303
  0.305   0.309   0.315   0.317   0.325   0.329   0.332   0.339
  0.347   0.353   0.362   0.367   0.373   0.387   0.393   0.396
  0.409   0.425   0.433   0.448   0.455   0.485   0.494   0.507
  0.513   0.520   0.534   0.540   0.552   0.565   0.583   0.593
  0.607   0.631   0.651   0.658   0.661   0.685   0.698   0.706
  0.714   0.715   0.723   0.738   0.767   0.777   0.802   0.808
  0.870   0.902   0.913   0.955   1.006   1.011   1.048   1.073
  1.083   1.092   1.102   1.112   1.129   1.142   1.147   1.162
  1.166   1.176   1.182   1.188   1.193   1.213   1.219   1.241
  1.266   1.273   1.305   1.314   1.334   1.359   1.381   1.395
  1.423   1.438   1.449   1.463   1.465   1.490   1.512   1.523
  1.544   1.550   1.573   1.580   1.587   1.598   1.630   1.650
  1.655   1.679   1.685   1.692   1.707   1.736   1.742   1.750
  1.759   1.802   1.828   1.871   1.875   1.911   1.946   1.975
  1.997   2.008   2.044   2.055   2.079   2.088   2.100   2.105
  2.125   2.135   2.168   2.191   2.237   2.293   2.403   2.442
  2.460   2.489   2.544   2.552   2.565   2.586   2.620   2.659
  2.685   2.740   2.762   2.775   2.781   2.809   2.834   2.843
  2.848   2.853   2.867   2.899   2.920   2.942   2.986   3.008
  3.054   3.067   3.083   3.101   3.113   3.123   3.138   3.163
  3.176   3.205   3.236   3.270   3.311   3.342   3.346   3.359
  3.391   3.450   3.504   3.527   3.664   3.743   3.770   3.825
  3.848   3.862   3.867   3.889   3.968   3.987   4.035   4.077
  4.120   4.146   4.205   4.276   5.023   5.034   5.054   5.063
  5.071   5.091   5.135   5.183   5.319   5.351   5.394   5.426
  5.550   5.622   5.646   5.663   5.739   5.859  23.726  23.756
 23.773  23.824  23.835  23.836  49.871  49.887  49.897  49.928
 49.971  50.003
 --------------------------------------------------------------

          Ground-State Mulliken Net Atomic Charges

     Atom                 Charge (a.u.)
  ----------------------------------------
      1 O                    -0.066603
      2 C                     0.142233
      3 O                    -0.283503
      4 C                    -0.337399
      5 O                    -0.202714
      6 C                     0.045316
      7 O                    -0.230029
      8 C                     0.126869
      9 C                    -0.185749
     10 C                    -0.462930
     11 O                    -0.290665
     12 O                    -0.204969
     13 H                     0.221396
     14 H                     0.191494
     15 H                     0.219912
     16 H                     0.263358
     17 H                     0.271016
     18 H                     0.269407
     19 H                     0.249685
     20 H                     0.263874
  ----------------------------------------
  Sum of atomic charges =     0.000000

 -----------------------------------------------------------------
                    Cartesian Multipole Moments
 -----------------------------------------------------------------
    Charge (ESU x 10^10)
                 0.0000
    Dipole Moment (Debye)
         X       1.3056      Y       1.6131      Z      -0.4360
       Tot       2.1206
    Quadrupole Moments (Debye-Ang)
        XX     -70.4620     XY       0.3637     YY     -86.5196
        XZ       8.5597     YZ       0.2298     ZZ     -62.5105
    Octopole Moments (Debye-Ang^2)
       XXX     -15.5998    XXY      10.2945    XYY      25.4851
       YYY      -4.1233    XXZ      17.4959    XYZ       0.4406
       YYZ       0.2587    XZZ       8.5644    YZZ       3.8477
       ZZZ       4.3228
    Hexadecapole Moments (Debye-Ang^3)
      XXXX   -2034.8103   XXXY     -55.9030   XXYY    -480.5598
      XYYY       2.6520   YYYY    -713.5800   XXXZ      66.0453
      XXYZ      23.8457   XYYZ      23.1316   YYYZ       2.3934
      XXZZ    -297.1049   XYZZ       7.3493   YYZZ    -131.6249
      XZZZ      20.3608   YZZZ       4.1154   ZZZZ    -136.8029
 -----------------------------------------------------------------
 Calculating MO derivatives via CPSCF
   1         3          60      0.210272    0.029454
   2         3          60      0.025821    0.003366
   3         3          60      0.002027    0.000279
   4        19          44      0.000133    0.000020
   5        62           1      0.000001    0.000001
   6        63           0      0.000000    0.000000    Roots Converged
 Calculating analytic Hessian of the SCF energy
 Polarizability Matrix (a.u.)
            1           2           3
    1-111.4115327  -4.9346846   3.6825261
    2  -4.9346846 -89.2601902   0.3827050
    3   3.6825261   0.3827050 -71.4262053

 Direct stationary perturbation theory relativistic correction:

 rels  =       0.233132928662
 relv  =      -1.139856386457
 rel2e =       0.515192346143
 E_rel =      -0.391531111653

 Hessian of the SCF Energy
            1           2           3           4           5           6
    1   0.4360020  -0.0147487  -0.0955201  -0.1926121   0.0971378   0.0247062
    2  -0.0147487   0.3341627  -0.0347379   0.0518564  -0.1559999   0.0028734
    3  -0.0955201  -0.0347379   0.0923209   0.0303713  -0.0110622  -0.0534071
    4  -0.1926121   0.0518564   0.0303713   0.7396842   0.2267062  -0.2292352
    5   0.0971378  -0.1559999  -0.0110622   0.2267062   0.6838406  -0.1858203
    6   0.0247062   0.0028734  -0.0534071  -0.2292352  -0.1858203   0.3387660
    7  -0.0864672  -0.0295758   0.0377749  -0.4082236  -0.2859219   0.1873152
    8  -0.0166483   0.0323349   0.0020626  -0.2747233  -0.3506728   0.1636940
    9   0.0356677   0.0060580  -0.0016297   0.1858012   0.1678884  -0.1773422
   10  -0.0178107   0.0311349   0.0004090  -0.0805647   0.0212927  -0.0086945
   11   0.0173848  -0.0097471   0.0045712   0.0045311  -0.1436513   0.0172307
   12   0.0084366  -0.0032593   0.0193160  -0.0094177   0.0095945  -0.0867026
   13   0.0010346   0.0029146   0.0006143  -0.0163590   0.0056424   0.0081417
   14   0.0096444  -0.0077204   0.0023396   0.0232131  -0.0189874  -0.0267368
   15  -0.0027432  -0.0005263   0.0001142   0.0086970   0.0005423  -0.0012706
   16  -0.0161103  -0.0224684   0.0023923   0.0228968  -0.0503426   0.0067783
   17  -0.0006813  -0.0465888  -0.0025318  -0.0384834  -0.0301874   0.0004456
   18   0.0003217   0.0084947   0.0006903   0.0087882   0.0080554   0.0042589
   19   0.0078069   0.0066730  -0.0002188  -0.0172287   0.0132111  -0.0042502
   20   0.0000682  -0.0060674   0.0014335   0.0029028   0.0097348  -0.0057840
   21   0.0013118  -0.0026379   0.0007475  -0.0018976   0.0020797  -0.0012160
   22  -0.0857997  -0.0132162   0.0106055  -0.0548503  -0.0205622   0.0148887
   23  -0.0342480  -0.1338090   0.0240868  -0.0274622   0.0154249   0.0053627
   24   0.0132965   0.0194244  -0.0657616   0.0143011   0.0026135  -0.0151384
   25  -0.0317582  -0.0077712  -0.0073380  -0.0002778  -0.0044957  -0.0020784
   26  -0.0399274  -0.0034716  -0.0109314   0.0052727  -0.0063660  -0.0045611
   27   0.0113592  -0.0016178   0.0058862  -0.0007870   0.0015872   0.0022784
   28   0.0002179   0.0016798  -0.0015575  -0.0015548  -0.0008682   0.0005137
   29   0.0089671   0.0012022   0.0011863  -0.0036100   0.0021870   0.0014864
   30  -0.0044045  -0.0001179  -0.0003973   0.0000175  -0.0010054  -0.0006538
   31  -0.0069024  -0.0005144  -0.0003711   0.0039146  -0.0006049  -0.0019434
   32  -0.0024304   0.0005074  -0.0001563   0.0015159  -0.0010534  -0.0003171
   33  -0.0020425  -0.0000153   0.0002351   0.0012126  -0.0001142  -0.0005386
   34   0.0001040   0.0007074   0.0007742   0.0025880   0.0018655  -0.0006693
   35   0.0003299   0.0021877  -0.0001308  -0.0006505  -0.0011580   0.0003963
   36   0.0002644  -0.0002940   0.0010243   0.0000448   0.0006343  -0.0004728
   37   0.0026459   0.0007255   0.0013121  -0.0003590   0.0003659   0.0000478
   38   0.0004951  -0.0000158  -0.0005045  -0.0003593   0.0002946  -0.0001633
   39   0.0005472  -0.0001306   0.0024474  -0.0001808  -0.0000239  -0.0003315
   40  -0.0002570   0.0002842   0.0001018   0.0002511  -0.0005125   0.0001079
   41  -0.0005719   0.0001183   0.0000764   0.0003337  -0.0003587  -0.0000266
   42  -0.0003113   0.0000967   0.0000180   0.0002766  -0.0002800   0.0000524
   43   0.0001499   0.0000551  -0.0006043   0.0000968   0.0000149   0.0000168
   44   0.0000423  -0.0001520  -0.0004410   0.0001034   0.0000690  -0.0000663
   45   0.0001500   0.0000802   0.0002576  -0.0000265   0.0000868   0.0000464
   46   0.0000105   0.0000386  -0.0000269  -0.0003921  -0.0001430   0.0001170
   47   0.0002902  -0.0000805  -0.0000265  -0.0003973   0.0001670   0.0000488
   48   0.0007016   0.0001276  -0.0000121  -0.0004145  -0.0000260   0.0002312
   49   0.0008501  -0.0000542  -0.0001548  -0.0007527   0.0001809   0.0001464
   50  -0.0015257   0.0003115  -0.0000443   0.0006918  -0.0000120  -0.0002736
   51   0.0002584   0.0000760  -0.0000351  -0.0001237  -0.0001084   0.0001362
   52  -0.0125803  -0.0056115   0.0215373   0.0026895  -0.0022243   0.0026769
   53  -0.0195188  -0.0037007   0.0290046   0.0050475  -0.0042799   0.0024697
   54   0.0086072   0.0044233  -0.0025319  -0.0032036   0.0019098  -0.0003434
   55  -0.0005868  -0.0003989  -0.0002945   0.0017901  -0.0013231   0.0014218
   56   0.0002732  -0.0030616  -0.0052283   0.0118751  -0.0012657   0.0347341
   57  -0.0003591   0.0012126   0.0012250  -0.0044176   0.0039481  -0.0120859
   58   0.0020629  -0.0017102   0.0001934  -0.0007362   0.0005810  -0.0000075
   59  -0.0043325  -0.0004097   0.0010339   0.0116363   0.0022749  -0.0049928
   60  -0.0002481   0.0004699  -0.0005076   0.0001938  -0.0004996   0.0037333
            7           8           9          10          11          12
    1  -0.0864672  -0.0166483   0.0356677  -0.0178107   0.0173848   0.0084366
    2  -0.0295758   0.0323349   0.0060580   0.0311349  -0.0097471  -0.0032593
    3   0.0377749   0.0020626  -0.0016297   0.0004090   0.0045712   0.0193160
    4  -0.4082236  -0.2747233   0.1858012  -0.0805647   0.0045311  -0.0094177
    5  -0.2859219  -0.3506728   0.1678884   0.0212927  -0.1436513   0.0095945
    6   0.1873152   0.1636940  -0.1773422  -0.0086945   0.0172307  -0.0867026
    7   0.4908802   0.3210787  -0.2378454  -0.0017671  -0.0115541   0.0169259
    8   0.3210787   0.3491717  -0.1928899  -0.0383291  -0.0293868   0.0248522
    9  -0.2378454  -0.1928899   0.1624420   0.0238452   0.0179312   0.0064051
   10  -0.0017671  -0.0383291   0.0238452   0.5254789  -0.0436238  -0.0447529
   11  -0.0115541  -0.0293868   0.0179312  -0.0436238   0.4594316   0.0182894
   12   0.0169259   0.0248522   0.0064051  -0.0447529   0.0182894   0.4816309
   13   0.0056407  -0.0015844  -0.0030680  -0.1445062   0.0671126   0.0838486
   14   0.0031809   0.0029503   0.0000839   0.0242691  -0.1397601  -0.0415848
   15  -0.0049244   0.0011686   0.0037835   0.0772395  -0.0716231  -0.1208768
   16  -0.0019516   0.0152480  -0.0065866  -0.1509993   0.0024274   0.0079881
   17   0.0059433  -0.0025101   0.0016165  -0.0065914  -0.0794948   0.0042766
   18   0.0019218   0.0033439  -0.0018892  -0.0025886  -0.0003598  -0.0798051
   19   0.0011665  -0.0074550   0.0038585  -0.0111407  -0.0527715  -0.0096925
   20  -0.0036506  -0.0042276   0.0038687  -0.0273752  -0.0265407  -0.0135565
   21  -0.0015757  -0.0022199   0.0014988  -0.0031603  -0.0111754   0.0161840
   22   0.0049442   0.0032887  -0.0008206  -0.0222627   0.0247690   0.0145395
   23   0.0132061   0.0019573  -0.0046952   0.0081102   0.0013489  -0.0027598
   24   0.0004037  -0.0002005   0.0079647   0.0028951   0.0013723   0.0257147
   25  -0.0002537   0.0013361   0.0005590  -0.0000730  -0.0000264  -0.0004320
   26  -0.0043668  -0.0004953   0.0031316   0.0009448  -0.0035738  -0.0026957
   27   0.0021110   0.0006324  -0.0019477   0.0006647  -0.0025962  -0.0018774
   28   0.0008540   0.0006670  -0.0004725  -0.0000337  -0.0001699   0.0002313
   29   0.0018868   0.0000210  -0.0009246  -0.0003420  -0.0007999  -0.0001841
   30  -0.0004833   0.0000872   0.0004260  -0.0000680  -0.0002272   0.0002571
   31  -0.0022577  -0.0009296   0.0012563   0.0001696  -0.0004337  -0.0001282
   32  -0.0005997   0.0002109   0.0001315   0.0001252   0.0006464   0.0001918
   33  -0.0007455  -0.0003362   0.0004362   0.0000591  -0.0001238  -0.0003113
   34  -0.0009712  -0.0010405   0.0004189  -0.0001747   0.0018985   0.0015825
   35   0.0006438   0.0009641  -0.0005316  -0.0000528  -0.0001660  -0.0002116
   36  -0.0001173  -0.0002972   0.0003091  -0.0002475   0.0006455   0.0000483
   37   0.0000212  -0.0000977  -0.0000221  -0.0000169   0.0000032  -0.0002724
   38   0.0001573  -0.0000345   0.0000652   0.0000030   0.0000305   0.0000888
   39  -0.0002088  -0.0000984   0.0001932  -0.0001202   0.0001828  -0.0002546
   40   0.0000129   0.0002423  -0.0000967   0.0000441   0.0004563   0.0000849
   41  -0.0000868   0.0001434  -0.0000041   0.0000156   0.0003315  -0.0000449
   42  -0.0000514   0.0001020  -0.0000616   0.0000716   0.0002625   0.0002544
   43   0.0000556   0.0000299  -0.0000366  -0.0000082   0.0000515   0.0001666
   44   0.0000152  -0.0000160   0.0000139   0.0000062   0.0000344  -0.0000244
   45  -0.0000003  -0.0000434  -0.0000031  -0.0000132  -0.0000095  -0.0002012
   46   0.0001760   0.0001346  -0.0000621  -0.0000246   0.0000678  -0.0000332
   47   0.0001525  -0.0000176  -0.0000149  -0.0000571  -0.0000850   0.0000091
   48   0.0002557   0.0001400  -0.0001725  -0.0000167   0.0001027   0.0000499
   49   0.0003440   0.0000569  -0.0000892  -0.0000482   0.0000670   0.0000762
   50  -0.0002852  -0.0001221   0.0001420   0.0000003  -0.0005471  -0.0004100
   51   0.0000499   0.0000794  -0.0000710  -0.0000220   0.0001406  -0.0000509
   52  -0.0023165  -0.0004016  -0.0003706  -0.0007752  -0.0001091  -0.0017037
   53  -0.0030052  -0.0001272  -0.0004026   0.0013146  -0.0000050   0.0033622
   54   0.0008785  -0.0002624  -0.0001756  -0.0000560  -0.0005414  -0.0013371
   55  -0.0002884  -0.0003605  -0.0006999  -0.0694461   0.0046075  -0.0794606
   56  -0.0018189  -0.0018766  -0.0041049   0.0051551  -0.0409191   0.0150631
   57  -0.0005816   0.0000822   0.0019622  -0.0677135   0.0127494  -0.2446132
   58   0.0004017  -0.0005120  -0.0012367  -0.0260404  -0.0146882   0.0120130
   59  -0.0053997   0.0017331   0.0026371   0.0240000   0.0128533  -0.0109966
   60  -0.0011029   0.0001035  -0.0021283   0.0222694   0.0131779  -0.0138300
           13          14          15          16          17          18
    1   0.0010346   0.0096444  -0.0027432  -0.0161103  -0.0006813   0.0003217
    2   0.0029146  -0.0077204  -0.0005263  -0.0224684  -0.0465888   0.0084947
    3   0.0006143   0.0023396   0.0001142   0.0023923  -0.0025318   0.0006903
    4  -0.0163590   0.0232131   0.0086970   0.0228968  -0.0384834   0.0087882
    5   0.0056424  -0.0189874   0.0005423  -0.0503426  -0.0301874   0.0080554
    6   0.0081417  -0.0267368  -0.0012706   0.0067783   0.0004456   0.0042589
    7   0.0056407   0.0031809  -0.0049244  -0.0019516   0.0059433   0.0019218
    8  -0.0015844   0.0029503   0.0011686   0.0152480  -0.0025101   0.0033439
    9  -0.0030680   0.0000839   0.0037835  -0.0065866   0.0016165  -0.0018892
   10  -0.1445062   0.0242691   0.0772395  -0.1509993  -0.0065914  -0.0025886
   11   0.0671126  -0.1397601  -0.0716231   0.0024274  -0.0794948  -0.0003598
   12   0.0838486  -0.0415848  -0.1208768   0.0079881   0.0042766  -0.0798051
   13   0.4247111   0.1295158  -0.2375843  -0.0240001   0.0262309   0.0264512
   14   0.1295158   0.3888967  -0.0032981  -0.0027994   0.0080064   0.0089248
   15  -0.2375843  -0.0032981   0.2066022   0.0065137  -0.0081147  -0.0025966
   16  -0.0240001  -0.0027994   0.0065137   0.5035670   0.2114418   0.0221112
   17   0.0262309   0.0080064  -0.0081147   0.2114418   0.9201442   0.1229148
   18   0.0264512   0.0089248  -0.0025966   0.0221112   0.1229148   0.2568441
   19   0.0049042   0.0022999   0.0000251  -0.1823286  -0.2193430  -0.0386671
   20  -0.0008312   0.0029908   0.0038350  -0.2249224  -0.6819105  -0.1131631
   21  -0.0031881   0.0006392   0.0014678  -0.0390207  -0.1153860  -0.0846382
   22  -0.0065176  -0.0068679   0.0005914  -0.1196898   0.0102089   0.0004324
   23  -0.0024798  -0.0038315   0.0020511   0.0532066  -0.0932672  -0.0111400
   24  -0.0026955  -0.0031539  -0.0018642  -0.0002508  -0.0006934  -0.0895737
   25   0.0016453   0.0003334  -0.0008781  -0.0129020   0.0169847  -0.0002640
   26   0.0010738   0.0011437  -0.0002238   0.0244998   0.0017163   0.0155855
   27   0.0017678   0.0003596  -0.0008652   0.0099574   0.0087475   0.0076122
   28   0.0008047  -0.0000371  -0.0004050  -0.0020764   0.0019149   0.0005494
   29   0.0003285  -0.0003635  -0.0001213   0.0010241   0.0065680   0.0011064
   30   0.0001395   0.0000164  -0.0001031   0.0001918   0.0007558   0.0005728
   31  -0.0008304   0.0003316   0.0004514   0.0023162  -0.0009893   0.0000268
   32  -0.0001287   0.0001945   0.0000052  -0.0009275  -0.0039452  -0.0008588
   33  -0.0002898   0.0001165   0.0002419   0.0007061  -0.0000929  -0.0002238
   34  -0.0018459  -0.0001883   0.0005721  -0.0051535  -0.0078202  -0.0053739
   35   0.0008274   0.0002509  -0.0003058  -0.0010532   0.0022080   0.0004505
   36  -0.0004481  -0.0001261   0.0003711  -0.0030992  -0.0024557  -0.0015813
   37  -0.0001617  -0.0000179   0.0002020   0.0014184  -0.0018876  -0.0008428
   38  -0.0000131  -0.0000715  -0.0000161  -0.0001025   0.0004839   0.0005889
   39  -0.0001752  -0.0000351   0.0002948  -0.0000494  -0.0024113  -0.0011569
   40   0.0001033   0.0000363  -0.0000764  -0.0014988  -0.0021726  -0.0008407
   41   0.0000144   0.0000418   0.0000051  -0.0014156  -0.0019205  -0.0006693
   42  -0.0000050   0.0000166  -0.0000729  -0.0005549  -0.0013154   0.0000409
   43  -0.0000011   0.0000006  -0.0000626  -0.0003306  -0.0002864   0.0001695
   44   0.0000099  -0.0000010  -0.0000068  -0.0000689  -0.0000789  -0.0001164
   45  -0.0000081   0.0000036   0.0000598   0.0001862   0.0000144  -0.0000860
   46   0.0001357  -0.0000266  -0.0000271  -0.0002891  -0.0000199  -0.0001017
   47   0.0000715  -0.0000616  -0.0000314  -0.0000497   0.0007557   0.0001719
   48   0.0001058  -0.0000328  -0.0000916  -0.0003186  -0.0001125  -0.0000355
   49   0.0001310  -0.0001006  -0.0000604  -0.0001348  -0.0000250  -0.0003068
   50   0.0002426   0.0001726  -0.0000621   0.0018964   0.0018173   0.0014677
   51  -0.0000305   0.0000004  -0.0000270  -0.0004995  -0.0002801   0.0003362
   52  -0.0000636   0.0006358  -0.0000983  -0.0015399   0.0023026   0.0154703
   53   0.0002038  -0.0001445  -0.0003505   0.0009874   0.0011479  -0.0269272
   54   0.0000896  -0.0000451   0.0003168   0.0014099  -0.0029615  -0.0029829
   55   0.0028507   0.0060801   0.0301511  -0.0090634  -0.0001871  -0.0307869
   56   0.0033825  -0.0007055  -0.0241613  -0.0079755   0.0011442  -0.0153331
   57   0.0122655  -0.0112446  -0.0236017  -0.0064199  -0.0005069  -0.0039881
   58  -0.2476756  -0.1895030   0.1224166  -0.0021302   0.0034603   0.0035301
   59  -0.2325334  -0.2330007   0.1012340   0.0013943  -0.0040884  -0.0025370
   60   0.1140688   0.0737567  -0.0618824  -0.0014355  -0.0019090  -0.0017980
           19          20          21          22          23          24
    1   0.0078069   0.0000682   0.0013118  -0.0857997  -0.0342480   0.0132965
    2   0.0066730  -0.0060674  -0.0026379  -0.0132162  -0.1338090   0.0194244
    3  -0.0002188   0.0014335   0.0007475   0.0106055   0.0240868  -0.0657616
    4  -0.0172287   0.0029028  -0.0018976  -0.0548503  -0.0274622   0.0143011
    5   0.0132111   0.0097348   0.0020797  -0.0205622   0.0154249   0.0026135
    6  -0.0042502  -0.0057840  -0.0012160   0.0148887   0.0053627  -0.0151384
    7   0.0011665  -0.0036506  -0.0015757   0.0049442   0.0132061   0.0004037
    8  -0.0074550  -0.0042276  -0.0022199   0.0032887   0.0019573  -0.0002005
    9   0.0038585   0.0038687   0.0014988  -0.0008206  -0.0046952   0.0079647
   10  -0.0111407  -0.0273752  -0.0031603  -0.0222627   0.0081102   0.0028951
   11  -0.0527715  -0.0265407  -0.0111754   0.0247690   0.0013489   0.0013723
   12  -0.0096925  -0.0135565   0.0161840   0.0145395  -0.0027598   0.0257147
   13   0.0049042  -0.0008312  -0.0031881  -0.0065176  -0.0024798  -0.0026955
   14   0.0022999   0.0029908   0.0006392  -0.0068679  -0.0038315  -0.0031539
   15   0.0000251   0.0038350   0.0014678   0.0005914   0.0020511  -0.0018642
   16  -0.1823286  -0.2249224  -0.0390207  -0.1196898   0.0532066  -0.0002508
   17  -0.2193430  -0.6819105  -0.1153860   0.0102089  -0.0932672  -0.0006934
   18  -0.0386671  -0.1131631  -0.0846382   0.0004324  -0.0111400  -0.0895737
   19   0.1790392   0.2561173   0.0477917   0.0235558   0.0021190   0.0020866
   20   0.2561173   0.7536335   0.1368919  -0.0026680  -0.0439671  -0.0155230
   21   0.0477917   0.1368919   0.0494119  -0.0027992  -0.0126076   0.0156274
   22   0.0235558  -0.0026680  -0.0027992   0.4839156  -0.0365654  -0.0193254
   23   0.0021190  -0.0439671  -0.0126076  -0.0365654   0.3928831   0.0144777
   24   0.0020866  -0.0155230   0.0156274  -0.0193254   0.0144777   0.5379889
   25  -0.0007313  -0.0066900  -0.0005064  -0.1244885  -0.0081426  -0.0494112
   26  -0.0037460   0.0008355  -0.0017625   0.0201288  -0.0691349   0.0147641
   27  -0.0021939  -0.0035651  -0.0017141  -0.0480667  -0.0011564  -0.1151334
   28  -0.0022229   0.0002788  -0.0002670  -0.0207914  -0.0166020   0.0025065
   29  -0.0039077  -0.0029288  -0.0013067  -0.0049493   0.0050479  -0.0056312
   30  -0.0020133   0.0003861  -0.0001700  -0.0083200  -0.0124574   0.0022128
   31  -0.0020717   0.0009976  -0.0002452   0.0022107  -0.0044572   0.0039540
   32   0.0030294   0.0019554   0.0006532  -0.0018081  -0.0023069   0.0009115
   33  -0.0004170  -0.0000214   0.0004009   0.0013441   0.0002831   0.0019053
   34   0.0017551   0.0029999   0.0007735  -0.0270844   0.0438921   0.0056259
   35   0.0008166   0.0001775   0.0003294   0.0133913  -0.0168256   0.0002507
   36   0.0006151   0.0009541   0.0004902  -0.0077961   0.0155816   0.0069697
   37   0.0001760   0.0008173   0.0002746   0.0020931   0.0022145  -0.0300508
   38  -0.0000861  -0.0002461  -0.0003919  -0.0019977   0.0009356   0.0033077
   39   0.0002493   0.0012147   0.0006601   0.0015005   0.0039354  -0.0190977
   40  -0.0023193   0.0019367   0.0004123   0.0006785   0.0003339  -0.0000405
   41   0.0038363   0.0001350   0.0010402   0.0000307  -0.0003326   0.0002727
   42   0.0012316   0.0009022  -0.0003456   0.0000718  -0.0001457  -0.0000715
   43   0.0002345   0.0001846  -0.0002571   0.0005681   0.0000696   0.0017482
   44   0.0000913  -0.0000721   0.0004839   0.0008994   0.0005720   0.0009296
   45   0.0001971  -0.0001704   0.0004685  -0.0006934   0.0000374  -0.0000319
   46   0.0002833  -0.0000059   0.0002261  -0.0004000  -0.0004925   0.0005797
   47  -0.0002491  -0.0004740  -0.0001987  -0.0001660  -0.0001909   0.0003337
   48   0.0004616   0.0000285   0.0000476  -0.0001950   0.0001310  -0.0001635
   49  -0.0000268  -0.0001904   0.0000744  -0.0011596   0.0013433   0.0016716
   50  -0.0008396  -0.0006391  -0.0002755   0.0030848  -0.0079715  -0.0017438
   51   0.0001696   0.0000982  -0.0000324  -0.0006248   0.0001478  -0.0004381
   52  -0.0004878   0.0010537  -0.0012366  -0.0534721   0.0061563   0.0480539
   53   0.0009302  -0.0023860   0.0032329   0.0117724  -0.0474871  -0.0354038
   54   0.0005982   0.0002403   0.0003129   0.0455570  -0.0210666  -0.2911298
   55  -0.0013382  -0.0009909   0.0037659   0.0006790   0.0008441   0.0049953
   56  -0.0005003  -0.0007020   0.0024886  -0.0008676  -0.0004675   0.0035587
   57   0.0007964   0.0014749   0.0005354  -0.0011214  -0.0002378  -0.0008548
   58   0.0009748  -0.0000322  -0.0004764  -0.0021289  -0.0010459  -0.0003441
   59  -0.0002257   0.0006988   0.0001229   0.0020943   0.0014220   0.0001330
   60  -0.0006279   0.0004554   0.0002631   0.0002317   0.0001719   0.0008752
           25          26          27          28          29          30
    1  -0.0317582  -0.0399274   0.0113592   0.0002179   0.0089671  -0.0044045
    2  -0.0077712  -0.0034716  -0.0016178   0.0016798   0.0012022  -0.0001179
    3  -0.0073380  -0.0109314   0.0058862  -0.0015575   0.0011863  -0.0003973
    4  -0.0002778   0.0052727  -0.0007870  -0.0015548  -0.0036100   0.0000175
    5  -0.0044957  -0.0063660   0.0015872  -0.0008682   0.0021870  -0.0010054
    6  -0.0020784  -0.0045611   0.0022784   0.0005137   0.0014864  -0.0006538
    7  -0.0002537  -0.0043668   0.0021110   0.0008540   0.0018868  -0.0004833
    8   0.0013361  -0.0004953   0.0006324   0.0006670   0.0000210   0.0000872
    9   0.0005590   0.0031316  -0.0019477  -0.0004725  -0.0009246   0.0004260
   10  -0.0000730   0.0009448   0.0006647  -0.0000337  -0.0003420  -0.0000680
   11  -0.0000264  -0.0035738  -0.0025962  -0.0001699  -0.0007999  -0.0002272
   12  -0.0004320  -0.0026957  -0.0018774   0.0002313  -0.0001841   0.0002571
   13   0.0016453   0.0010738   0.0017678   0.0008047   0.0003285   0.0001395
   14   0.0003334   0.0011437   0.0003596  -0.0000371  -0.0003635   0.0000164
   15  -0.0008781  -0.0002238  -0.0008652  -0.0004050  -0.0001213  -0.0001031
   16  -0.0129020   0.0244998   0.0099574  -0.0020764   0.0010241   0.0001918
   17   0.0169847   0.0017163   0.0087475   0.0019149   0.0065680   0.0007558
   18  -0.0002640   0.0155855   0.0076122   0.0005494   0.0011064   0.0005728
   19  -0.0007313  -0.0037460  -0.0021939  -0.0022229  -0.0039077  -0.0020133
   20  -0.0066900   0.0008355  -0.0035651   0.0002788  -0.0029288   0.0003861
   21  -0.0005064  -0.0017625  -0.0017141  -0.0002670  -0.0013067  -0.0001700
   22  -0.1244885   0.0201288  -0.0480667  -0.0207914  -0.0049493  -0.0083200
   23  -0.0081426  -0.0691349  -0.0011564  -0.0166020   0.0050479  -0.0124574
   24  -0.0494112   0.0147641  -0.1151334   0.0025065  -0.0056312   0.0022128
   25   0.4958602  -0.0031523  -0.0153109  -0.1019786  -0.0305994   0.0198701
   26  -0.0031523   0.4447544  -0.0053577  -0.0515408  -0.1185101   0.0196213
   27  -0.0153109  -0.0053577   0.5810488   0.0243566   0.0212199  -0.0929944
   28  -0.1019786  -0.0515408   0.0243566   0.4320847  -0.0553174  -0.0418676
   29  -0.0305994  -0.1185101   0.0212199  -0.0553174   0.5547723   0.0476836
   30   0.0198701   0.0196213  -0.0929944  -0.0418676   0.0476836   0.6034095
   31  -0.0464270   0.0044388  -0.0221918  -0.1750741   0.0518867  -0.0255429
   32  -0.0156863   0.0014040  -0.0097375   0.0331477  -0.0766909  -0.0107068
   33  -0.0057959  -0.0028169  -0.0000068  -0.0643134   0.0125717  -0.1074335
   34  -0.1062286   0.0652093   0.0144542   0.0042202  -0.0107523  -0.0066823
   35   0.0198450  -0.1798478  -0.0472024   0.0158849  -0.0527682  -0.0129601
   36  -0.0002672  -0.0379946  -0.0856551  -0.0035783   0.0021172   0.0034487
   37  -0.0626964  -0.0050175   0.0464505  -0.0040887  -0.0041040   0.0230283
   38  -0.0034312  -0.0452659   0.0123862  -0.0059833  -0.0022121   0.0260558
   39   0.0443364   0.0117361  -0.2744140  -0.0002102   0.0016322  -0.0073229
   40   0.0121065  -0.0147687  -0.0092429  -0.0744754   0.0674213   0.0288721
   41   0.0083296  -0.0162861  -0.0110093   0.0694665  -0.2594973  -0.0830533
   42  -0.0000240   0.0076488   0.0020655   0.0314500  -0.0874418  -0.0903775
   43  -0.0056504  -0.0008730   0.0242465  -0.0547608  -0.0028089   0.0562435
   44  -0.0079509  -0.0023719   0.0250542  -0.0010720  -0.0545754   0.0085784
   45   0.0042110  -0.0006123  -0.0075482   0.0472218   0.0126444  -0.2979398
   46  -0.0011688  -0.0002169  -0.0028416  -0.0056814  -0.0128196  -0.0382565
   47  -0.0001625  -0.0007903  -0.0018591   0.0042490   0.0014978   0.0154398
   48   0.0005161  -0.0007566   0.0017995   0.0043857  -0.0053622  -0.0156483
   49  -0.0180081   0.0048021  -0.0046018   0.0031558  -0.0028193   0.0003912
   50   0.0414193  -0.0052738   0.0111443   0.0044038  -0.0032050   0.0028674
   51   0.0121990  -0.0015771   0.0023845   0.0005697  -0.0013927   0.0028245
   52   0.0031500  -0.0026238  -0.0304033   0.0014799   0.0006390  -0.0010768
   53   0.0002433   0.0021998   0.0031706  -0.0000735   0.0001313  -0.0009297
   54   0.0008900  -0.0034297  -0.0212680   0.0008911   0.0007248  -0.0001191
   55  -0.0001158  -0.0005621  -0.0000841   0.0000210  -0.0000509  -0.0000236
   56  -0.0000253  -0.0000656  -0.0000443   0.0000193  -0.0000119   0.0000225
   57  -0.0003244   0.0002756   0.0002045  -0.0000660   0.0000084  -0.0000082
   58  -0.0000037   0.0004252   0.0003560  -0.0001000  -0.0000726  -0.0000153
   59  -0.0003577  -0.0006006  -0.0001561  -0.0000475   0.0001357  -0.0000565
   60   0.0000489  -0.0000436   0.0001446   0.0000618  -0.0000165   0.0000164
           31          32          33          34          35          36
    1  -0.0069024  -0.0024304  -0.0020425   0.0001040   0.0003299   0.0002644
    2  -0.0005144   0.0005074  -0.0000153   0.0007074   0.0021877  -0.0002940
    3  -0.0003711  -0.0001563   0.0002351   0.0007742  -0.0001308   0.0010243
    4   0.0039146   0.0015159   0.0012126   0.0025880  -0.0006505   0.0000448
    5  -0.0006049  -0.0010534  -0.0001142   0.0018655  -0.0011580   0.0006343
    6  -0.0019434  -0.0003171  -0.0005386  -0.0006693   0.0003963  -0.0004728
    7  -0.0022577  -0.0005997  -0.0007455  -0.0009712   0.0006438  -0.0001173
    8  -0.0009296   0.0002109  -0.0003362  -0.0010405   0.0009641  -0.0002972
    9   0.0012563   0.0001315   0.0004362   0.0004189  -0.0005316   0.0003091
   10   0.0001696   0.0001252   0.0000591  -0.0001747  -0.0000528  -0.0002475
   11  -0.0004337   0.0006464  -0.0001238   0.0018985  -0.0001660   0.0006455
   12  -0.0001282   0.0001918  -0.0003113   0.0015825  -0.0002116   0.0000483
   13  -0.0008304  -0.0001287  -0.0002898  -0.0018459   0.0008274  -0.0004481
   14   0.0003316   0.0001945   0.0001165  -0.0001883   0.0002509  -0.0001261
   15   0.0004514   0.0000052   0.0002419   0.0005721  -0.0003058   0.0003711
   16   0.0023162  -0.0009275   0.0007061  -0.0051535  -0.0010532  -0.0030992
   17  -0.0009893  -0.0039452  -0.0000929  -0.0078202   0.0022080  -0.0024557
   18   0.0000268  -0.0008588  -0.0002238  -0.0053739   0.0004505  -0.0015813
   19  -0.0020717   0.0030294  -0.0004170   0.0017551   0.0008166   0.0006151
   20   0.0009976   0.0019554  -0.0000214   0.0029999   0.0001775   0.0009541
   21  -0.0002452   0.0006532   0.0004009   0.0007735   0.0003294   0.0004902
   22   0.0022107  -0.0018081   0.0013441  -0.0270844   0.0133913  -0.0077961
   23  -0.0044572  -0.0023069   0.0002831   0.0438921  -0.0168256   0.0155816
   24   0.0039540   0.0009115   0.0019053   0.0056259   0.0002507   0.0069697
   25  -0.0464270  -0.0156863  -0.0057959  -0.1062286   0.0198450  -0.0002672
   26   0.0044388   0.0014040  -0.0028169   0.0652093  -0.1798478  -0.0379946
   27  -0.0221918  -0.0097375  -0.0000068   0.0144542  -0.0472024  -0.0856551
   28  -0.1750741   0.0331477  -0.0643134   0.0042202   0.0158849  -0.0035783
   29   0.0518867  -0.0766909   0.0125717  -0.0107523  -0.0527682   0.0021172
   30  -0.0255429  -0.0107068  -0.1074335  -0.0066823  -0.0129601   0.0034487
   31   0.2860769  -0.0613083   0.0998918   0.0012949   0.0010658  -0.0000154
   32  -0.0613083   0.1457099   0.1660652  -0.0083646   0.0030764  -0.0036356
   33   0.0998918   0.1660652   0.5701884  -0.0022630  -0.0006387   0.0025762
   34   0.0012949  -0.0083646  -0.0022630   0.5845685  -0.0645423   0.1290073
   35   0.0010658   0.0030764  -0.0006387  -0.0645423   0.2963514   0.0850061
   36  -0.0000154  -0.0036356   0.0025762   0.1290073   0.0850061   0.1275527
   37   0.0024443   0.0011648  -0.0011161  -0.0036261   0.0107377   0.0163062
   38   0.0017675   0.0011597  -0.0014458   0.0155749  -0.0148727  -0.0353112
   39   0.0005847  -0.0004130   0.0025478   0.0084392  -0.0131071  -0.0043447
   40  -0.0223413   0.0300404   0.0030084  -0.0020695  -0.0077032   0.0011516
   41   0.0048470  -0.0012192   0.0016655  -0.0028483  -0.0045424   0.0014237
   42  -0.0127105   0.0174516   0.0047211   0.0005096   0.0007747   0.0017295
   43  -0.0057764   0.0011727  -0.0403203   0.0014721   0.0012914  -0.0020343
   44   0.0015352   0.0023027   0.0091619   0.0008252   0.0029291  -0.0010920
   45  -0.0091774   0.0002755  -0.0163175  -0.0012022  -0.0000143   0.0018700
   46  -0.0352585   0.0208256   0.0095229  -0.0002056   0.0008106   0.0004267
   47   0.0023152  -0.0755981  -0.1850686  -0.0014386  -0.0009691   0.0008459
   48  -0.0339994  -0.1632124  -0.4554405   0.0007822   0.0004962  -0.0002247
   49  -0.0014762   0.0001396   0.0009036  -0.4512179   0.0095105  -0.1321809
   50  -0.0000255   0.0037554   0.0007394  -0.0355889  -0.0373853  -0.0264544
   51   0.0003139   0.0033656  -0.0035352  -0.1482987  -0.0121927  -0.0564437
   52  -0.0001759   0.0000216   0.0006119   0.0024177  -0.0011700   0.0020425
   53   0.0001297  -0.0000328   0.0000939  -0.0006192   0.0005446   0.0003544
   54  -0.0001752  -0.0000202   0.0005687   0.0016850  -0.0004605   0.0024268
   55  -0.0000240   0.0000480  -0.0000111   0.0001621   0.0000573   0.0000407
   56   0.0000515  -0.0000006  -0.0000039   0.0000202   0.0000172  -0.0000224
   57   0.0001053  -0.0000213   0.0000464  -0.0000877   0.0000049  -0.0000029
   58   0.0001884   0.0000226   0.0000542  -0.0000051  -0.0000400  -0.0001151
   59  -0.0001035  -0.0000754  -0.0000193   0.0002103  -0.0001720   0.0001204
   60  -0.0000837   0.0000280  -0.0000608  -0.0000476   0.0000469  -0.0000914
           37          38          39          40          41          42
    1   0.0026459   0.0004951   0.0005472  -0.0002570  -0.0005719  -0.0003113
    2   0.0007255  -0.0000158  -0.0001306   0.0002842   0.0001183   0.0000967
    3   0.0013121  -0.0005045   0.0024474   0.0001018   0.0000764   0.0000180
    4  -0.0003590  -0.0003593  -0.0001808   0.0002511   0.0003337   0.0002766
    5   0.0003659   0.0002946  -0.0000239  -0.0005125  -0.0003587  -0.0002800
    6   0.0000478  -0.0001633  -0.0003315   0.0001079  -0.0000266   0.0000524
    7   0.0000212   0.0001573  -0.0002088   0.0000129  -0.0000868  -0.0000514
    8  -0.0000977  -0.0000345  -0.0000984   0.0002423   0.0001434   0.0001020
    9  -0.0000221   0.0000652   0.0001932  -0.0000967  -0.0000041  -0.0000616
   10  -0.0000169   0.0000030  -0.0001202   0.0000441   0.0000156   0.0000716
   11   0.0000032   0.0000305   0.0001828   0.0004563   0.0003315   0.0002625
   12  -0.0002724   0.0000888  -0.0002546   0.0000849  -0.0000449   0.0002544
   13  -0.0001617  -0.0000131  -0.0001752   0.0001033   0.0000144  -0.0000050
   14  -0.0000179  -0.0000715  -0.0000351   0.0000363   0.0000418   0.0000166
   15   0.0002020  -0.0000161   0.0002948  -0.0000764   0.0000051  -0.0000729
   16   0.0014184  -0.0001025  -0.0000494  -0.0014988  -0.0014156  -0.0005549
   17  -0.0018876   0.0004839  -0.0024113  -0.0021726  -0.0019205  -0.0013154
   18  -0.0008428   0.0005889  -0.0011569  -0.0008407  -0.0006693   0.0000409
   19   0.0001760  -0.0000861   0.0002493  -0.0023193   0.0038363   0.0012316
   20   0.0008173  -0.0002461   0.0012147   0.0019367   0.0001350   0.0009022
   21   0.0002746  -0.0003919   0.0006601   0.0004123   0.0010402  -0.0003456
   22   0.0020931  -0.0019977   0.0015005   0.0006785   0.0000307   0.0000718
   23   0.0022145   0.0009356   0.0039354   0.0003339  -0.0003326  -0.0001457
   24  -0.0300508   0.0033077  -0.0190977  -0.0000405   0.0002727  -0.0000715
   25  -0.0626964  -0.0034312   0.0443364   0.0121065   0.0083296  -0.0000240
   26  -0.0050175  -0.0452659   0.0117361  -0.0147687  -0.0162861   0.0076488
   27   0.0464505   0.0123862  -0.2744140  -0.0092429  -0.0110093   0.0020655
   28  -0.0040887  -0.0059833  -0.0002102  -0.0744754   0.0694665   0.0314500
   29  -0.0041040  -0.0022121   0.0016322   0.0674213  -0.2594973  -0.0874418
   30   0.0230283   0.0260558  -0.0073229   0.0288721  -0.0830533  -0.0903775
   31   0.0024443   0.0017675   0.0005847  -0.0223413   0.0048470  -0.0127105
   32   0.0011648   0.0011597  -0.0004130   0.0300404  -0.0012192   0.0174516
   33  -0.0011161  -0.0014458   0.0025478   0.0030084   0.0016655   0.0047211
   34  -0.0036261   0.0155749   0.0084392  -0.0020695  -0.0028483   0.0005096
   35   0.0107377  -0.0148727  -0.0131071  -0.0077032  -0.0045424   0.0007747
   36   0.0163062  -0.0353112  -0.0043447   0.0011516   0.0014237   0.0017295
   37   0.0688368  -0.0025327  -0.0532970   0.0004572   0.0002253  -0.0007328
   38  -0.0025327   0.0612836  -0.0040579   0.0006792   0.0009217  -0.0001958
   39  -0.0532970  -0.0040579   0.3010518   0.0006096   0.0007906   0.0003837
   40   0.0004572   0.0006792   0.0006096   0.0888633  -0.0811151  -0.0278010
   41   0.0002253   0.0009217   0.0007906  -0.0811151   0.2768840   0.0884604
   42  -0.0007328  -0.0001958   0.0003837  -0.0278010   0.0884604   0.0880482
   43  -0.0025342  -0.0037079   0.0000807   0.0001274  -0.0015288   0.0085398
   44  -0.0028339  -0.0027923   0.0007853   0.0044955   0.0040873  -0.0275943
   45   0.0006515   0.0007934   0.0009985   0.0025183   0.0007436  -0.0085103
   46  -0.0003862  -0.0003805   0.0009013   0.0016943   0.0007077   0.0004184
   47  -0.0003624   0.0001620   0.0002355   0.0002235   0.0009003   0.0013925
   48  -0.0000574  -0.0002937  -0.0002780   0.0017965   0.0005585   0.0025945
   49   0.0003697  -0.0008630  -0.0007346  -0.0013924  -0.0002436  -0.0004953
   50   0.0002681  -0.0001043  -0.0007178   0.0000568   0.0006758  -0.0000902
   51   0.0011071  -0.0012460  -0.0007424  -0.0005625  -0.0002854  -0.0005247
   52  -0.0046172   0.0007933  -0.0022667  -0.0000305   0.0000231   0.0000750
   53   0.0003145   0.0003231   0.0004541   0.0000894  -0.0000505  -0.0000438
   54  -0.0030741   0.0003430  -0.0006403   0.0000006   0.0000635   0.0000504
   55   0.0000403  -0.0000072   0.0000644   0.0000605   0.0000004   0.0000413
   56  -0.0000323  -0.0000035  -0.0000194  -0.0000004  -0.0000210   0.0000134
   57   0.0001042  -0.0000033   0.0000517  -0.0000283  -0.0000166  -0.0000189
   58  -0.0000165  -0.0000058  -0.0000703  -0.0000149  -0.0000202   0.0000003
   59   0.0000490   0.0000242   0.0000480  -0.0000232  -0.0000108  -0.0000145
   60  -0.0000189   0.0000006  -0.0000460   0.0000249   0.0000093   0.0000244
           43          44          45          46          47          48
    1   0.0001499   0.0000423   0.0001500   0.0000105   0.0002902   0.0007016
    2   0.0000551  -0.0001520   0.0000802   0.0000386  -0.0000805   0.0001276
    3  -0.0006043  -0.0004410   0.0002576  -0.0000269  -0.0000265  -0.0000121
    4   0.0000968   0.0001034  -0.0000265  -0.0003921  -0.0003973  -0.0004145
    5   0.0000149   0.0000690   0.0000868  -0.0001430   0.0001670  -0.0000260
    6   0.0000168  -0.0000663   0.0000464   0.0001170   0.0000488   0.0002312
    7   0.0000556   0.0000152  -0.0000003   0.0001760   0.0001525   0.0002557
    8   0.0000299  -0.0000160  -0.0000434   0.0001346  -0.0000176   0.0001400
    9  -0.0000366   0.0000139  -0.0000031  -0.0000621  -0.0000149  -0.0001725
   10  -0.0000082   0.0000062  -0.0000132  -0.0000246  -0.0000571  -0.0000167
   11   0.0000515   0.0000344  -0.0000095   0.0000678  -0.0000850   0.0001027
   12   0.0001666  -0.0000244  -0.0002012  -0.0000332   0.0000091   0.0000499
   13  -0.0000011   0.0000099  -0.0000081   0.0001357   0.0000715   0.0001058
   14   0.0000006  -0.0000010   0.0000036  -0.0000266  -0.0000616  -0.0000328
   15  -0.0000626  -0.0000068   0.0000598  -0.0000271  -0.0000314  -0.0000916
   16  -0.0003306  -0.0000689   0.0001862  -0.0002891  -0.0000497  -0.0003186
   17  -0.0002864  -0.0000789   0.0000144  -0.0000199   0.0007557  -0.0001125
   18   0.0001695  -0.0001164  -0.0000860  -0.0001017   0.0001719  -0.0000355
   19   0.0002345   0.0000913   0.0001971   0.0002833  -0.0002491   0.0004616
   20   0.0001846  -0.0000721  -0.0001704  -0.0000059  -0.0004740   0.0000285
   21  -0.0002571   0.0004839   0.0004685   0.0002261  -0.0001987   0.0000476
   22   0.0005681   0.0008994  -0.0006934  -0.0004000  -0.0001660  -0.0001950
   23   0.0000696   0.0005720   0.0000374  -0.0004925  -0.0001909   0.0001310
   24   0.0017482   0.0009296  -0.0000319   0.0005797   0.0003337  -0.0001635
   25  -0.0056504  -0.0079509   0.0042110  -0.0011688  -0.0001625   0.0005161
   26  -0.0008730  -0.0023719  -0.0006123  -0.0002169  -0.0007903  -0.0007566
   27   0.0242465   0.0250542  -0.0075482  -0.0028416  -0.0018591   0.0017995
   28  -0.0547608  -0.0010720   0.0472218  -0.0056814   0.0042490   0.0043857
   29  -0.0028089  -0.0545754   0.0126444  -0.0128196   0.0014978  -0.0053622
   30   0.0562435   0.0085784  -0.2979398  -0.0382565   0.0154398  -0.0156483
   31  -0.0057764   0.0015352  -0.0091774  -0.0352585   0.0023152  -0.0339994
   32   0.0011727   0.0023027   0.0002755   0.0208256  -0.0755981  -0.1632124
   33  -0.0403203   0.0091619  -0.0163175   0.0095229  -0.1850686  -0.4554405
   34   0.0014721   0.0008252  -0.0012022  -0.0002056  -0.0014386   0.0007822
   35   0.0012914   0.0029291  -0.0000143   0.0008106  -0.0009691   0.0004962
   36  -0.0020343  -0.0010920   0.0018700   0.0004267   0.0008459  -0.0002247
   37  -0.0025342  -0.0028339   0.0006515  -0.0003862  -0.0003624  -0.0000574
   38  -0.0037079  -0.0027923   0.0007934  -0.0003805   0.0001620  -0.0002937
   39   0.0000807   0.0007853   0.0009985   0.0009013   0.0002355  -0.0002780
   40   0.0001274   0.0044955   0.0025183   0.0016943   0.0002235   0.0017965
   41  -0.0015288   0.0040873   0.0007436   0.0007077   0.0009003   0.0005585
   42   0.0085398  -0.0275943  -0.0085103   0.0004184   0.0013925   0.0025945
   43   0.0710687   0.0031566  -0.0430562  -0.0042572   0.0037648  -0.0040502
   44   0.0031566   0.0506251  -0.0170693   0.0009282  -0.0003558   0.0013425
   45  -0.0430562  -0.0170693   0.3266959  -0.0013264   0.0030697   0.0002309
   46  -0.0042572   0.0009282  -0.0013264   0.0455335  -0.0087923   0.0305709
   47   0.0037648  -0.0003558   0.0030697  -0.0087923   0.0744693   0.1676711
   48  -0.0040502   0.0013425   0.0002309   0.0305709   0.1676711   0.4671572
   49  -0.0000774   0.0001772  -0.0001262   0.0000394   0.0005154  -0.0005706
   50  -0.0003647  -0.0003018   0.0000143  -0.0006202   0.0006993  -0.0008316
   51  -0.0000991   0.0005557  -0.0005456  -0.0002806  -0.0020368  -0.0000289
   52  -0.0003844  -0.0003599   0.0005149   0.0002278   0.0001176   0.0000565
   53  -0.0002223   0.0000971   0.0001602   0.0000035  -0.0000518   0.0000312
   54  -0.0006943  -0.0004933   0.0005636   0.0002065   0.0000283  -0.0000212
   55   0.0000013  -0.0000045  -0.0000148   0.0000032  -0.0000091   0.0000057
   56   0.0000071   0.0000032  -0.0000130  -0.0000061   0.0000006  -0.0000072
   57  -0.0000183  -0.0000050   0.0000105  -0.0000140  -0.0000055  -0.0000193
   58   0.0000065   0.0000047  -0.0000061  -0.0000401  -0.0000157  -0.0000160
   59  -0.0000068  -0.0000028   0.0000086   0.0000069   0.0000228   0.0000058
   60   0.0000216   0.0000034  -0.0000179   0.0000006  -0.0000047   0.0000255
           49          50          51          52          53          54
    1   0.0008501  -0.0015257   0.0002584  -0.0125803  -0.0195188   0.0086072
    2  -0.0000542   0.0003115   0.0000760  -0.0056115  -0.0037007   0.0044233
    3  -0.0001548  -0.0000443  -0.0000351   0.0215373   0.0290046  -0.0025319
    4  -0.0007527   0.0006918  -0.0001237   0.0026895   0.0050475  -0.0032036
    5   0.0001809  -0.0000120  -0.0001084  -0.0022243  -0.0042799   0.0019098
    6   0.0001464  -0.0002736   0.0001362   0.0026769   0.0024697  -0.0003434
    7   0.0003440  -0.0002852   0.0000499  -0.0023165  -0.0030052   0.0008785
    8   0.0000569  -0.0001221   0.0000794  -0.0004016  -0.0001272  -0.0002624
    9  -0.0000892   0.0001420  -0.0000710  -0.0003706  -0.0004026  -0.0001756
   10  -0.0000482   0.0000003  -0.0000220  -0.0007752   0.0013146  -0.0000560
   11   0.0000670  -0.0005471   0.0001406  -0.0001091  -0.0000050  -0.0005414
   12   0.0000762  -0.0004100  -0.0000509  -0.0017037   0.0033622  -0.0013371
   13   0.0001310   0.0002426  -0.0000305  -0.0000636   0.0002038   0.0000896
   14  -0.0001006   0.0001726   0.0000004   0.0006358  -0.0001445  -0.0000451
   15  -0.0000604  -0.0000621  -0.0000270  -0.0000983  -0.0003505   0.0003168
   16  -0.0001348   0.0018964  -0.0004995  -0.0015399   0.0009874   0.0014099
   17  -0.0000250   0.0018173  -0.0002801   0.0023026   0.0011479  -0.0029615
   18  -0.0003068   0.0014677   0.0003362   0.0154703  -0.0269272  -0.0029829
   19  -0.0000268  -0.0008396   0.0001696  -0.0004878   0.0009302   0.0005982
   20  -0.0001904  -0.0006391   0.0000982   0.0010537  -0.0023860   0.0002403
   21   0.0000744  -0.0002755  -0.0000324  -0.0012366   0.0032329   0.0003129
   22  -0.0011596   0.0030848  -0.0006248  -0.0534721   0.0117724   0.0455570
   23   0.0013433  -0.0079715   0.0001478   0.0061563  -0.0474871  -0.0210666
   24   0.0016716  -0.0017438  -0.0004381   0.0480539  -0.0354038  -0.2911298
   25  -0.0180081   0.0414193   0.0121990   0.0031500   0.0002433   0.0008900
   26   0.0048021  -0.0052738  -0.0015771  -0.0026238   0.0021998  -0.0034297
   27  -0.0046018   0.0111443   0.0023845  -0.0304033   0.0031706  -0.0212680
   28   0.0031558   0.0044038   0.0005697   0.0014799  -0.0000735   0.0008911
   29  -0.0028193  -0.0032050  -0.0013927   0.0006390   0.0001313   0.0007248
   30   0.0003912   0.0028674   0.0028245  -0.0010768  -0.0009297  -0.0001191
   31  -0.0014762  -0.0000255   0.0003139  -0.0001759   0.0001297  -0.0001752
   32   0.0001396   0.0037554   0.0033656   0.0000216  -0.0000328  -0.0000202
   33   0.0009036   0.0007394  -0.0035352   0.0006119   0.0000939   0.0005687
   34  -0.4512179  -0.0355889  -0.1482987   0.0024177  -0.0006192   0.0016850
   35   0.0095105  -0.0373853  -0.0121927  -0.0011700   0.0005446  -0.0004605
   36  -0.1321809  -0.0264544  -0.0564437   0.0020425   0.0003544   0.0024268
   37   0.0003697   0.0002681   0.0011071  -0.0046172   0.0003145  -0.0030741
   38  -0.0008630  -0.0001043  -0.0012460   0.0007933   0.0003231   0.0003430
   39  -0.0007346  -0.0007178  -0.0007424  -0.0022667   0.0004541  -0.0006403
   40  -0.0013924   0.0000568  -0.0005625  -0.0000305   0.0000894   0.0000006
   41  -0.0002436   0.0006758  -0.0002854   0.0000231  -0.0000505   0.0000635
   42  -0.0004953  -0.0000902  -0.0005247   0.0000750  -0.0000438   0.0000504
   43  -0.0000774  -0.0003647  -0.0000991  -0.0003844  -0.0002223  -0.0006943
   44   0.0001772  -0.0003018   0.0005557  -0.0003599   0.0000971  -0.0004933
   45  -0.0001262   0.0000143  -0.0005456   0.0005149   0.0001602   0.0005636
   46   0.0000394  -0.0006202  -0.0002806   0.0002278   0.0000035   0.0002065
   47   0.0005154   0.0006993  -0.0020368   0.0001176  -0.0000518   0.0000283
   48  -0.0005706  -0.0008316  -0.0000289   0.0000565   0.0000312  -0.0000212
   49   0.4693090  -0.0125303   0.1359942   0.0001567   0.0000028   0.0001046
   50  -0.0125303   0.0482020   0.0146383  -0.0002965   0.0000020  -0.0001321
   51   0.1359942   0.0146383   0.0564693  -0.0000864   0.0000294   0.0003199
   52   0.0001567  -0.0002965  -0.0000864   0.0671618   0.0012764  -0.0536848
   53   0.0000028   0.0000020   0.0000294   0.0012764   0.0534596   0.0217468
   54   0.0001046  -0.0001321   0.0003199  -0.0536848   0.0217468   0.3156469
   55  -0.0000106  -0.0000567  -0.0000341  -0.0009028   0.0010543  -0.0000481
   56  -0.0000134  -0.0000090  -0.0000057  -0.0000419   0.0004813  -0.0001736
   57  -0.0000314   0.0000371  -0.0000189  -0.0000742  -0.0001463   0.0003941
   58  -0.0000509   0.0000695   0.0000000   0.0000630   0.0000692   0.0000180
   59   0.0000443  -0.0000649  -0.0000065  -0.0001806  -0.0001210   0.0001068
   60  -0.0000103  -0.0000153   0.0000234  -0.0000374   0.0000939  -0.0000508
           55          56          57          58          59          60
    1  -0.0005868   0.0002732  -0.0003591   0.0020629  -0.0043325  -0.0002481
    2  -0.0003989  -0.0030616   0.0012126  -0.0017102  -0.0004097   0.0004699
    3  -0.0002945  -0.0052283   0.0012250   0.0001934   0.0010339  -0.0005076
    4   0.0017901   0.0118751  -0.0044176  -0.0007362   0.0116363   0.0001938
    5  -0.0013231  -0.0012657   0.0039481   0.0005810   0.0022749  -0.0004996
    6   0.0014218   0.0347341  -0.0120859  -0.0000075  -0.0049928   0.0037333
    7  -0.0002884  -0.0018189  -0.0005816   0.0004017  -0.0053997  -0.0011029
    8  -0.0003605  -0.0018766   0.0000822  -0.0005120   0.0017331   0.0001035
    9  -0.0006999  -0.0041049   0.0019622  -0.0012367   0.0026371  -0.0021283
   10  -0.0694461   0.0051551  -0.0677135  -0.0260404   0.0240000   0.0222694
   11   0.0046075  -0.0409191   0.0127494  -0.0146882   0.0128533   0.0131779
   12  -0.0794606   0.0150631  -0.2446132   0.0120130  -0.0109966  -0.0138300
   13   0.0028507   0.0033825   0.0122655  -0.2476756  -0.2325334   0.1140688
   14   0.0060801  -0.0007055  -0.0112446  -0.1895030  -0.2330007   0.0737567
   15   0.0301511  -0.0241613  -0.0236017   0.1224166   0.1012340  -0.0618824
   16  -0.0090634  -0.0079755  -0.0064199  -0.0021302   0.0013943  -0.0014355
   17  -0.0001871   0.0011442  -0.0005069   0.0034603  -0.0040884  -0.0019090
   18  -0.0307869  -0.0153331  -0.0039881   0.0035301  -0.0025370  -0.0017980
   19  -0.0013382  -0.0005003   0.0007964   0.0009748  -0.0002257  -0.0006279
   20  -0.0009909  -0.0007020   0.0014749  -0.0000322   0.0006988   0.0004554
   21   0.0037659   0.0024886   0.0005354  -0.0004764   0.0001229   0.0002631
   22   0.0006790  -0.0008676  -0.0011214  -0.0021289   0.0020943   0.0002317
   23   0.0008441  -0.0004675  -0.0002378  -0.0010459   0.0014220   0.0001719
   24   0.0049953   0.0035587  -0.0008548  -0.0003441   0.0001330   0.0008752
   25  -0.0001158  -0.0000253  -0.0003244  -0.0000037  -0.0003577   0.0000489
   26  -0.0005621  -0.0000656   0.0002756   0.0004252  -0.0006006  -0.0000436
   27  -0.0000841  -0.0000443   0.0002045   0.0003560  -0.0001561   0.0001446
   28   0.0000210   0.0000193  -0.0000660  -0.0001000  -0.0000475   0.0000618
   29  -0.0000509  -0.0000119   0.0000084  -0.0000726   0.0001357  -0.0000165
   30  -0.0000236   0.0000225  -0.0000082  -0.0000153  -0.0000565   0.0000164
   31  -0.0000240   0.0000515   0.0001053   0.0001884  -0.0001035  -0.0000837
   32   0.0000480  -0.0000006  -0.0000213   0.0000226  -0.0000754   0.0000280
   33  -0.0000111  -0.0000039   0.0000464   0.0000542  -0.0000193  -0.0000608
   34   0.0001621   0.0000202  -0.0000877  -0.0000051   0.0002103  -0.0000476
   35   0.0000573   0.0000172   0.0000049  -0.0000400  -0.0001720   0.0000469
   36   0.0000407  -0.0000224  -0.0000029  -0.0001151   0.0001204  -0.0000914
   37   0.0000403  -0.0000323   0.0001042  -0.0000165   0.0000490  -0.0000189
   38  -0.0000072  -0.0000035  -0.0000033  -0.0000058   0.0000242   0.0000006
   39   0.0000644  -0.0000194   0.0000517  -0.0000703   0.0000480  -0.0000460
   40   0.0000605  -0.0000004  -0.0000283  -0.0000149  -0.0000232   0.0000249
   41   0.0000004  -0.0000210  -0.0000166  -0.0000202  -0.0000108   0.0000093
   42   0.0000413   0.0000134  -0.0000189   0.0000003  -0.0000145   0.0000244
   43   0.0000013   0.0000071  -0.0000183   0.0000065  -0.0000068   0.0000216
   44  -0.0000045   0.0000032  -0.0000050   0.0000047  -0.0000028   0.0000034
   45  -0.0000148  -0.0000130   0.0000105  -0.0000061   0.0000086  -0.0000179
   46   0.0000032  -0.0000061  -0.0000140  -0.0000401   0.0000069   0.0000006
   47  -0.0000091   0.0000006  -0.0000055  -0.0000157   0.0000228  -0.0000047
   48   0.0000057  -0.0000072  -0.0000193  -0.0000160   0.0000058   0.0000255
   49  -0.0000106  -0.0000134  -0.0000314  -0.0000509   0.0000443  -0.0000103
   50  -0.0000567  -0.0000090   0.0000371   0.0000695  -0.0000649  -0.0000153
   51  -0.0000341  -0.0000057  -0.0000189   0.0000000  -0.0000065   0.0000234
   52  -0.0009028  -0.0000419  -0.0000742   0.0000630  -0.0001806  -0.0000374
   53   0.0010543   0.0004813  -0.0001463   0.0000692  -0.0001210   0.0000939
   54  -0.0000481  -0.0001736   0.0003941   0.0000180   0.0001068  -0.0000508
   55   0.0754983  -0.0089508   0.0691793   0.0006697   0.0002103   0.0017919
   56  -0.0089508   0.0482261  -0.0062012  -0.0005516  -0.0007629  -0.0005622
   57   0.0691793  -0.0062012   0.2819835  -0.0011933  -0.0014048  -0.0012015
   58   0.0006697  -0.0005516  -0.0011933   0.2745754   0.2035649  -0.1351011
   59   0.0002103  -0.0007629  -0.0014048   0.2035649   0.2201445  -0.0852665
   60   0.0017919  -0.0005622  -0.0012015  -0.1351011  -0.0852665   0.0765087
 Gradient time:  CPU 9157.32 s  wall 9158.91 s
 **********************************************************************
 **                                                                  **
 **                       VIBRATIONAL ANALYSIS                       **
 **                       --------------------                       **
 **                                                                  **
 **        VIBRATIONAL FREQUENCIES (CM**-1) AND NORMAL MODES         **
 **     FORCE CONSTANTS (mDYN/ANGSTROM) AND REDUCED MASSES (AMU)     **
 **                  INFRARED INTENSITIES (KM/MOL)                   **
 **                                                                  **
 **********************************************************************


 Mode:                 1                      2                      3
 Frequency:        45.73                  57.30                  97.76
 Force Cnst:      0.0102                 0.0100                 0.0324
 Red. Mass:       8.2697                 5.1690                 5.7459
 IR Active:          YES                    YES                    YES
 IR Intens:        2.445                  3.019                  3.337
 Raman Active:       YES                    YES                    YES
               X      Y      Z        X      Y      Z        X      Y      Z
 O          0.021  0.013  0.178    0.014  0.019 -0.121    0.031  0.032 -0.173
 C         -0.026  0.008 -0.020    0.011 -0.015 -0.088    0.078  0.016  0.042
 O         -0.083  0.022 -0.105    0.012 -0.070 -0.168    0.184  0.034  0.260
 C          0.010 -0.005 -0.090   -0.004  0.021  0.055   -0.005 -0.012 -0.031
 O         -0.168 -0.004 -0.293    0.060 -0.050  0.195   -0.108 -0.027 -0.145
 C          0.004 -0.001  0.169   -0.005  0.027 -0.001   -0.020  0.035  0.014
 O         -0.013 -0.035  0.383   -0.002  0.028 -0.005   -0.043  0.011  0.187
 C          0.014  0.009  0.137    0.007  0.043 -0.035    0.003  0.074 -0.126
 C          0.059  0.021  0.055   -0.033  0.081  0.045   -0.013  0.029 -0.110
 C          0.046 -0.011 -0.129    0.049 -0.052 -0.184    0.088 -0.083 -0.147
 O          0.123 -0.002 -0.295    0.014  0.012 -0.074   -0.046 -0.024  0.180
 O          0.009 -0.013  0.096   -0.117 -0.041  0.340   -0.117 -0.049 -0.005
 H          0.149  0.103  0.075   -0.063  0.337  0.039   -0.031  0.131 -0.113
 H          0.108  0.009 -0.118    0.095  0.055 -0.419    0.060  0.009 -0.413
 H         -0.103 -0.061 -0.156    0.080 -0.322 -0.197    0.303 -0.327 -0.129
 H          0.259  0.040 -0.316   -0.003  0.188 -0.137   -0.258  0.075  0.153
 H          0.046  0.013 -0.025   -0.117 -0.036  0.339   -0.161 -0.176  0.140
 H         -0.043  0.009  0.124    0.058  0.082 -0.027   -0.014  0.151 -0.134
 H          0.220 -0.042 -0.149   -0.084  0.123  0.080    0.063 -0.099 -0.053
 H         -0.156 -0.033 -0.322    0.048 -0.065  0.140    0.032 -0.101  0.017
 TransDip   0.043  0.007 -0.025    0.001  0.043 -0.035   -0.014 -0.025 -0.051

 Mode:                 4                      5                      6
 Frequency:       115.96                 146.96                 228.67
 Force Cnst:      0.0339                 0.0815                 0.1350
 Red. Mass:       4.2789                 6.4081                 4.3829
 IR Active:          YES                    YES                    YES
 IR Intens:        7.473                  1.585                 29.102
 Raman Active:       YES                    YES                    YES
               X      Y      Z        X      Y      Z        X      Y      Z
 O         -0.037 -0.043  0.102    0.086  0.084  0.273    0.027 -0.002  0.062
 C         -0.049  0.004 -0.001    0.009 -0.006  0.034   -0.013 -0.064  0.055
 O         -0.116  0.032 -0.083   -0.030 -0.084 -0.145    0.038 -0.173 -0.020
 C          0.031  0.016  0.012   -0.040 -0.011  0.040   -0.036 -0.052 -0.033
 O          0.089  0.062  0.036   -0.121 -0.089  0.031    0.215  0.229 -0.013
 C          0.046 -0.056  0.027   -0.054  0.087  0.028   -0.064 -0.052 -0.075
 O          0.082 -0.081  0.086   -0.114  0.146 -0.166   -0.139 -0.057  0.103
 C         -0.011 -0.091  0.001   -0.000  0.098  0.104   -0.024  0.004 -0.055
 C          0.044 -0.056 -0.090    0.090  0.055 -0.057   -0.024  0.099 -0.053
 C         -0.016 -0.031 -0.176    0.208 -0.082 -0.107    0.039  0.047 -0.025
 O         -0.090  0.248  0.144    0.089 -0.115  0.145   -0.019 -0.115  0.026
 O          0.056 -0.057 -0.079   -0.094 -0.008 -0.153   -0.007  0.093  0.010
 H          0.113 -0.019 -0.074    0.214  0.063 -0.029   -0.049  0.144 -0.058
 H         -0.175  0.020 -0.477    0.243  0.015 -0.314    0.116  0.068 -0.002
 H          0.167 -0.293 -0.164    0.374 -0.286 -0.092    0.094  0.059 -0.015
 H         -0.346  0.387  0.104   -0.083 -0.102  0.148   -0.040 -0.178  0.050
 H          0.011 -0.125  0.063   -0.127 -0.233 -0.038   -0.014  0.123  0.031
 H         -0.098 -0.135 -0.015   -0.118  0.040  0.080   -0.053 -0.070 -0.056
 H          0.024  0.052  0.015   -0.021 -0.007  0.034   -0.137 -0.155 -0.005
 H          0.008  0.122 -0.025   -0.117 -0.138 -0.054   -0.287  0.608 -0.385
 TransDip  -0.075 -0.010 -0.044    0.020 -0.033  0.012   -0.131  0.083 -0.077

 Mode:                 7                      8                      9
 Frequency:       241.50                 275.46                 282.32
 Force Cnst:      0.1616                 0.0559                 0.2358
 Red. Mass:       4.7042                 1.2501                 5.0218
 IR Active:          YES                    YES                    YES
 IR Intens:        7.339                 48.750                 10.320
 Raman Active:       YES                    YES                    YES
               X      Y      Z        X      Y      Z        X      Y      Z
 O          0.019  0.020 -0.105    0.010 -0.004  0.013   -0.021 -0.019 -0.059
 C          0.032 -0.027  0.045    0.012 -0.008  0.012    0.009 -0.036  0.123
 O          0.095 -0.142 -0.018    0.009 -0.019 -0.010    0.014 -0.164 -0.057
 C          0.033 -0.004  0.076    0.014 -0.001  0.015    0.043  0.026  0.233
 O          0.034  0.146 -0.066   -0.006 -0.001 -0.010   -0.183  0.087 -0.083
 C          0.011  0.043  0.094    0.014 -0.004  0.006    0.063  0.009  0.134
 O         -0.089  0.113 -0.069    0.051 -0.015 -0.003    0.273 -0.023 -0.096
 C          0.037  0.044  0.119   -0.006  0.001 -0.002   -0.049 -0.002 -0.012
 C          0.020 -0.146  0.110   -0.020  0.025  0.002   -0.041  0.060 -0.044
 C         -0.069 -0.092  0.062   -0.018  0.020  0.009   -0.032  0.043 -0.063
 O          0.043  0.181 -0.057   -0.040 -0.063  0.020   -0.088 -0.049  0.002
 O         -0.126 -0.173 -0.059   -0.033  0.036 -0.044    0.031  0.082  0.034
 H          0.079 -0.240  0.121   -0.014  0.008  0.001   -0.036  0.110 -0.038
 H         -0.200 -0.127  0.036    0.011  0.012  0.049    0.028  0.074 -0.097
 H         -0.179 -0.099  0.042   -0.060  0.048  0.002    0.032 -0.000 -0.054
 H          0.070  0.220 -0.073    0.375  0.767 -0.308   -0.290 -0.417  0.147
 H         -0.118 -0.353 -0.085   -0.146 -0.150  0.322    0.083  0.255 -0.135
 H          0.111  0.180  0.123   -0.005 -0.006 -0.001   -0.089  0.078 -0.025
 H          0.112 -0.071  0.049    0.029 -0.013  0.010    0.241 -0.077  0.164
 H         -0.242  0.334 -0.309   -0.013  0.000 -0.024   -0.316  0.139 -0.270
 TransDip  -0.062 -0.024  0.055    0.097  0.196  0.045   -0.094  0.019  0.038

 Mode:                10                     11                     12
 Frequency:       293.86                 336.56                 356.46
 Force Cnst:      0.2718                 0.4796                 0.0972
 Red. Mass:       5.3425                 7.1858                 1.2988
 IR Active:          YES                    YES                    YES
 IR Intens:       12.713                  8.917                 91.003
 Raman Active:       YES                    YES                    YES
               X      Y      Z        X      Y      Z        X      Y      Z
 O         -0.134 -0.026 -0.195   -0.099 -0.055 -0.092   -0.001  0.018  0.021
 C         -0.113  0.003  0.013   -0.102 -0.039  0.008   -0.011 -0.009  0.001
 O         -0.098 -0.000  0.038   -0.097 -0.026  0.047    0.020 -0.072 -0.030
 C         -0.081  0.007  0.080   -0.098 -0.025  0.003   -0.017  0.008  0.012
 O         -0.093  0.092  0.004   -0.053  0.032  0.014   -0.025  0.088 -0.054
 C         -0.062 -0.015  0.068   -0.047 -0.111 -0.057   -0.001 -0.006 -0.010
 O         -0.150  0.038 -0.049    0.143 -0.194 -0.016   -0.007 -0.008  0.006
 C         -0.002 -0.027  0.033   -0.050 -0.014 -0.029    0.001  0.000 -0.007
 C          0.104 -0.056  0.010    0.036  0.126  0.017    0.001 -0.006 -0.005
 C          0.135 -0.063 -0.045    0.249  0.104  0.109   -0.002 -0.001  0.006
 O          0.116 -0.057  0.057    0.337  0.181  0.027    0.001  0.002  0.001
 O          0.319  0.025  0.031   -0.242  0.035 -0.052    0.003 -0.009  0.004
 H          0.146 -0.059  0.017    0.027  0.129  0.017   -0.006 -0.007 -0.007
 H          0.165 -0.007 -0.162    0.256  0.084  0.171   -0.010 -0.009  0.018
 H          0.171 -0.205 -0.049    0.242  0.181  0.116   -0.004  0.015  0.007
 H          0.300  0.478 -0.149    0.245 -0.095  0.135    0.006  0.004 -0.000
 H          0.275  0.182  0.173   -0.275 -0.343  0.058    0.006 -0.001 -0.006
 H          0.005  0.100  0.025    0.017 -0.049 -0.009   -0.008 -0.020 -0.007
 H         -0.042  0.007  0.068   -0.145 -0.047  0.017   -0.040 -0.013  0.021
 H         -0.145  0.148 -0.002   -0.086  0.078  0.028    0.540 -0.087  0.823
 TransDip   0.021  0.108  0.031   -0.027 -0.085  0.034    0.171 -0.057  0.247

 Mode:                13                     14                     15
 Frequency:       399.30                 430.19                 494.12
 Force Cnst:      0.4002                 0.4985                 0.1632
 Red. Mass:       4.2600                 4.5716                 1.1342
 IR Active:          YES                    YES                    YES
 IR Intens:       29.836                 28.539                135.888
 Raman Active:       YES                    YES                    YES
               X      Y      Z        X      Y      Z        X      Y      Z
 O         -0.021 -0.115 -0.118    0.027 -0.110 -0.033   -0.010  0.009  0.001
 C          0.002 -0.060 -0.036    0.074 -0.037  0.138   -0.017  0.008 -0.026
 O         -0.068  0.069  0.030   -0.168  0.119 -0.063    0.022 -0.014  0.010
 C          0.092 -0.067 -0.015    0.183 -0.088  0.199   -0.017  0.017 -0.017
 O          0.129 -0.021 -0.062    0.047 -0.019 -0.080   -0.012  0.006  0.010
 C          0.025 -0.057  0.118    0.042 -0.004  0.071    0.007  0.001  0.012
 O         -0.036  0.001 -0.046   -0.157  0.092 -0.005    0.000  0.004 -0.004
 C          0.016  0.012  0.228    0.022 -0.024 -0.139    0.008 -0.017  0.021
 C         -0.009  0.100  0.175    0.014  0.023 -0.161    0.021 -0.007 -0.004
 C         -0.001  0.013 -0.082    0.030  0.103  0.025   -0.012  0.021 -0.007
 O         -0.062 -0.053 -0.005    0.016  0.004 -0.001   -0.012  0.003 -0.035
 O         -0.081  0.176 -0.103   -0.052 -0.059  0.050    0.044  0.010 -0.026
 H          0.208  0.070  0.224   -0.081  0.111 -0.178    0.036 -0.012  0.002
 H          0.137  0.159 -0.334   -0.037 -0.013  0.276   -0.009  0.009  0.037
 H         -0.001 -0.331 -0.103    0.065  0.421  0.052   -0.023  0.053 -0.003
 H         -0.178 -0.181  0.049    0.026 -0.091  0.033   -0.165 -0.321  0.092
 H         -0.090  0.013 -0.074   -0.123 -0.184  0.282   -0.213 -0.360  0.815
 H          0.174  0.147  0.253   -0.127 -0.027 -0.165    0.006 -0.002  0.018
 H          0.166 -0.040 -0.038    0.314 -0.256  0.143   -0.012  0.064 -0.015
 H          0.293 -0.047  0.239    0.159 -0.056  0.092   -0.019  0.004 -0.008
 TransDip   0.082 -0.106  0.112    0.114 -0.077  0.102   -0.160 -0.229  0.247

 Mode:                16                     17                     18
 Frequency:       537.35                 558.69                 613.62
 Force Cnst:      0.6132                 1.2824                 0.8662
 Red. Mass:       3.6047                 6.9731                 3.9046
 IR Active:          YES                    YES                    YES
 IR Intens:       26.351                  0.834                 15.147
 Raman Active:       YES                    YES                    YES
               X      Y      Z        X      Y      Z        X      Y      Z
 O         -0.070  0.008  0.009   -0.169  0.082  0.022   -0.054  0.122 -0.094
 C         -0.133 -0.055 -0.151   -0.160 -0.095  0.096   -0.006  0.039  0.212
 O          0.011 -0.081  0.100   -0.137 -0.199  0.087   -0.100 -0.038 -0.029
 C         -0.006  0.007 -0.105    0.101 -0.077 -0.075   -0.047 -0.073 -0.022
 O          0.077 -0.027 -0.013    0.182 -0.163 -0.079    0.005 -0.054 -0.000
 C          0.040  0.003  0.174    0.096  0.212 -0.063    0.016  0.044 -0.203
 O          0.034  0.054 -0.046    0.120  0.216  0.064    0.052 -0.014  0.054
 C         -0.035  0.024  0.097   -0.087  0.090 -0.103    0.115  0.063  0.094
 C          0.097  0.017 -0.144   -0.144 -0.036  0.007    0.165  0.014  0.056
 C          0.042  0.157 -0.050   -0.005 -0.129  0.056    0.007  0.108 -0.057
 O         -0.055 -0.037  0.030    0.106  0.054 -0.012   -0.110 -0.044 -0.001
 O         -0.024 -0.114  0.068    0.051  0.084 -0.015    0.002 -0.089 -0.001
 H          0.247  0.151 -0.108   -0.348 -0.117 -0.038    0.402  0.062  0.104
 H         -0.055  0.004  0.262    0.068 -0.034 -0.132   -0.057  0.036  0.078
 H          0.115  0.553 -0.013   -0.026 -0.360  0.038    0.001  0.263 -0.049
 H          0.013  0.103 -0.027    0.064 -0.036  0.026   -0.107 -0.012 -0.016
 H          0.068 -0.023 -0.229   -0.032  0.155  0.254    0.038 -0.221 -0.111
 H         -0.214  0.208  0.041   -0.156 -0.032 -0.105    0.304 -0.066  0.141
 H          0.144  0.311 -0.137    0.142 -0.166 -0.100   -0.298 -0.468  0.042
 H          0.050  0.006 -0.012    0.208 -0.159 -0.028    0.003 -0.050  0.003
 TransDip   0.056  0.126 -0.089   -0.022 -0.014  0.014    0.123  0.005  0.022

 Mode:                19                     20                     21
 Frequency:       654.68                 677.21                 731.88
 Force Cnst:      2.2557                 1.1306                 2.1265
 Red. Mass:       8.9326                 4.1842                 6.7379
 IR Active:          YES                    YES                    YES
 IR Intens:        1.081                 45.461                 13.507
 Raman Active:       YES                    YES                    YES
               X      Y      Z        X      Y      Z        X      Y      Z
 O         -0.031  0.463  0.005    0.161 -0.030 -0.025    0.189  0.051  0.041
 C         -0.094  0.172  0.035    0.099 -0.126  0.026   -0.162 -0.243 -0.232
 O          0.001  0.018 -0.020   -0.093  0.091 -0.006   -0.214 -0.013  0.158
 C          0.066 -0.134  0.099   -0.139 -0.120 -0.069   -0.031 -0.089  0.088
 O          0.109 -0.106 -0.071    0.054  0.024 -0.010   -0.106  0.092  0.041
 C          0.035 -0.315  0.208   -0.189  0.058  0.079    0.135 -0.016 -0.036
 O         -0.092 -0.273 -0.111    0.129 -0.040 -0.027    0.007  0.030  0.011
 C          0.035  0.160 -0.067   -0.091  0.230  0.062    0.288  0.115 -0.197
 C         -0.030 -0.011 -0.023   -0.024 -0.021 -0.074    0.088  0.025  0.086
 C         -0.031 -0.073  0.030   -0.026 -0.069  0.017   -0.028 -0.032  0.031
 O          0.004  0.014 -0.013    0.008  0.016 -0.007   -0.072 -0.006 -0.028
 O          0.018  0.025  0.008    0.066 -0.047  0.019   -0.025  0.018 -0.015
 H         -0.190 -0.050 -0.059   -0.060 -0.063 -0.082   -0.075 -0.017  0.043
 H         -0.043 -0.053 -0.035   -0.078 -0.108  0.064   -0.041  0.012 -0.094
 H         -0.051 -0.137  0.022   -0.029  0.005  0.022   -0.098 -0.178  0.008
 H          0.004 -0.014 -0.002   -0.016 -0.009  0.003   -0.027 -0.021 -0.026
 H         -0.012  0.066  0.104    0.005  0.062  0.219    0.000 -0.138 -0.098
 H         -0.058  0.390 -0.111   -0.274  0.570 -0.008    0.461 -0.050 -0.144
 H          0.376 -0.019  0.002   -0.286 -0.303 -0.024    0.062  0.342  0.075
 H          0.070 -0.044 -0.046   -0.014  0.204  0.180   -0.196  0.194  0.039
 TransDip   0.001  0.003  0.033   -0.201  0.002  0.079    0.101 -0.037 -0.048

 Mode:                22                     23                     24
 Frequency:       883.33                 907.42                 927.29
 Force Cnst:      1.2890                 1.9212                 2.0264
 Red. Mass:       2.8038                 3.9601                 3.9998
 IR Active:          YES                    YES                    YES
 IR Intens:       14.784                 18.807                  5.408
 Raman Active:       YES                    YES                    YES
               X      Y      Z        X      Y      Z        X      Y      Z
 O         -0.021  0.029  0.027   -0.064  0.066  0.029    0.022 -0.045  0.004
 C          0.011 -0.023 -0.086   -0.012 -0.043 -0.245   -0.006 -0.084  0.023
 O          0.031  0.028  0.001    0.078  0.068  0.013   -0.057 -0.070  0.044
 C          0.017 -0.049  0.092    0.059 -0.146  0.253    0.220  0.261  0.039
 O          0.027 -0.011 -0.029    0.024 -0.013 -0.054   -0.012  0.012 -0.002
 C         -0.081  0.037 -0.022   -0.085  0.072 -0.164   -0.114 -0.028 -0.175
 O          0.019 -0.004  0.006    0.030 -0.001  0.036   -0.048 -0.123  0.004
 C         -0.072  0.011 -0.038   -0.114 -0.002  0.086   -0.084  0.201  0.046
 C         -0.080  0.014  0.103    0.030 -0.010 -0.001    0.030  0.041  0.016
 C          0.054  0.227  0.041   -0.023 -0.096 -0.073    0.001 -0.035  0.007
 O         -0.036 -0.018 -0.017    0.044  0.001  0.027   -0.015  0.004 -0.006
 O          0.058 -0.168 -0.038    0.000  0.045  0.009    0.040 -0.053 -0.004
 H         -0.153 -0.232  0.069    0.299  0.133  0.064    0.127  0.002  0.031
 H          0.328  0.512 -0.430   -0.159 -0.299  0.322   -0.050 -0.068  0.047
 H          0.076 -0.353  0.002   -0.048  0.359 -0.042   -0.028  0.020  0.006
 H          0.199 -0.096  0.002   -0.195  0.080  0.009   -0.032  0.000 -0.005
 H          0.051 -0.090 -0.007   -0.007  0.053  0.033    0.023 -0.004  0.058
 H         -0.012 -0.069 -0.017    0.048 -0.257  0.139   -0.048  0.227  0.053
 H          0.087 -0.043  0.061    0.089 -0.208  0.217    0.334  0.430 -0.002
 H         -0.020  0.074  0.026   -0.095  0.185  0.058    0.250 -0.450 -0.299
 TransDip   0.006  0.113  0.048   -0.137 -0.018 -0.015    0.044 -0.041 -0.044

 Mode:                25                     26                     27
 Frequency:       979.07                1010.03                1042.82
 Force Cnst:      2.9398                 1.9995                 2.1215
 Red. Mass:       5.2051                 3.3265                 3.3110
 IR Active:          YES                    YES                    YES
 IR Intens:       22.062                127.271                 70.131
 Raman Active:       YES                    YES                    YES
               X      Y      Z        X      Y      Z        X      Y      Z
 O         -0.160 -0.105  0.061   -0.096 -0.089  0.032   -0.151 -0.126  0.078
 C          0.019  0.061  0.003   -0.025  0.046 -0.068    0.019  0.046 -0.002
 O          0.068  0.004 -0.030    0.058  0.020 -0.012    0.054  0.005 -0.024
 C         -0.059  0.010  0.034    0.038 -0.083  0.026   -0.017 -0.031 -0.006
 O          0.078 -0.049 -0.049   -0.056  0.031  0.029   -0.006  0.006  0.007
 C         -0.217  0.062  0.117    0.197 -0.062 -0.116    0.007 -0.022  0.031
 O          0.042 -0.008 -0.022   -0.026 -0.003  0.017   -0.001 -0.022 -0.012
 C          0.050  0.071 -0.220    0.029  0.137  0.122    0.176  0.218 -0.065
 C          0.280  0.099  0.072    0.022  0.012 -0.140   -0.131 -0.062  0.091
 C          0.059 -0.127  0.137    0.069 -0.039  0.137    0.052  0.031 -0.126
 O         -0.146  0.025 -0.064   -0.101  0.036 -0.055    0.037 -0.009  0.022
 O          0.000  0.054  0.020   -0.010  0.013  0.023    0.014 -0.037 -0.028
 H          0.205  0.133  0.057   -0.126 -0.047 -0.169   -0.230 -0.105  0.059
 H         -0.121 -0.129 -0.030   -0.015  0.055 -0.192    0.206 -0.061  0.270
 H         -0.049 -0.267  0.104    0.193 -0.330  0.129   -0.158  0.398 -0.132
 H          0.091 -0.056 -0.052    0.332 -0.119 -0.021   -0.463  0.181 -0.024
 H          0.071 -0.532 -0.227   -0.017  0.076  0.042   -0.021  0.248  0.102
 H         -0.067 -0.155 -0.216   -0.327  0.381  0.028    0.290  0.121 -0.022
 H          0.162  0.068 -0.041   -0.257 -0.294  0.114   -0.032 -0.033  0.001
 H          0.012  0.081  0.046   -0.061  0.005 -0.020   -0.021  0.014 -0.003
 TransDip   0.148  0.007  0.026    0.361  0.015 -0.002    0.119  0.229 -0.072

 Mode:                28                     29                     30
 Frequency:      1056.05                1104.16                1107.95
 Force Cnst:      2.5954                 1.4061                 3.1760
 Red. Mass:       3.9498                 1.9574                 4.3913
 IR Active:          YES                    YES                    YES
 IR Intens:       28.460                 37.258                174.671
 Raman Active:       YES                    YES                    YES
               X      Y      Z        X      Y      Z        X      Y      Z
 O          0.067  0.061 -0.029   -0.041  0.023 -0.004    0.030 -0.047 -0.018
 C          0.009 -0.029  0.012    0.042 -0.040  0.002   -0.076  0.089  0.020
 O         -0.027 -0.002  0.008   -0.008 -0.002  0.004    0.008 -0.010 -0.003
 C          0.003  0.012 -0.011   -0.011  0.026  0.015   -0.054 -0.013  0.022
 O          0.001  0.002  0.002    0.018 -0.006 -0.012    0.021 -0.036 -0.021
 C         -0.009  0.009  0.009   -0.128  0.040  0.025    0.025 -0.003  0.016
 O         -0.003  0.008  0.001    0.016 -0.021 -0.006    0.002  0.011  0.000
 C         -0.059 -0.091  0.028    0.146  0.007  0.073    0.049 -0.012  0.063
 C         -0.106 -0.028  0.041   -0.056 -0.084 -0.128   -0.133  0.388 -0.058
 C          0.361 -0.105  0.054    0.014  0.015  0.025   -0.061 -0.145  0.060
 O         -0.210  0.083 -0.093   -0.024  0.017 -0.010    0.012  0.022 -0.004
 O          0.010  0.007 -0.013   -0.034  0.029  0.012    0.084 -0.203 -0.078
 H         -0.151 -0.073  0.038    0.025 -0.047 -0.106    0.027  0.533 -0.045
 H          0.499 -0.171  0.384   -0.179  0.005 -0.145    0.004 -0.138  0.106
 H          0.122  0.302  0.033    0.338 -0.060  0.069   -0.072 -0.045  0.071
 H         -0.335  0.153 -0.128    0.398 -0.145  0.030    0.045 -0.006  0.006
 H         -0.006  0.125  0.029   -0.074  0.342  0.149    0.033  0.195  0.100
 H          0.054 -0.130  0.053    0.422 -0.399  0.164    0.429 -0.248  0.163
 H          0.037  0.046 -0.020    0.114  0.145 -0.022    0.094  0.115 -0.021
 H          0.010 -0.006  0.005    0.028 -0.023 -0.023   -0.075  0.149  0.108
 TransDip   0.136 -0.031  0.098    0.176  0.063  0.058   -0.277  0.296  0.121

 Mode:                31                     32                     33
 Frequency:      1148.38                1183.28                1197.68
 Force Cnst:      3.7404                 1.1980                 1.1762
 Red. Mass:       4.8139                 1.4522                 1.3917
 IR Active:          YES                    YES                    YES
 IR Intens:      267.424                 18.226                  4.849
 Raman Active:       YES                    YES                    YES
               X      Y      Z        X      Y      Z        X      Y      Z
 O          0.174 -0.126 -0.000   -0.013 -0.011 -0.008    0.017 -0.013  0.019
 C         -0.225  0.232  0.018    0.053 -0.003  0.074   -0.028  0.018 -0.014
 O          0.001 -0.043  0.009    0.004  0.015 -0.021    0.004 -0.003  0.001
 C         -0.149  0.122  0.188   -0.039 -0.097 -0.026    0.019  0.008 -0.018
 O          0.114 -0.148 -0.135   -0.018 -0.013  0.008   -0.007  0.013  0.014
 C         -0.016  0.024 -0.088    0.065 -0.011 -0.060    0.025 -0.015  0.030
 O          0.004 -0.007  0.014   -0.007  0.003  0.009   -0.001  0.008 -0.004
 C          0.026 -0.019  0.016   -0.073  0.053 -0.009   -0.059  0.007 -0.083
 C          0.008 -0.114 -0.018    0.003 -0.028  0.029   -0.044 -0.026  0.101
 C          0.023  0.041 -0.015    0.008  0.005 -0.011    0.021 -0.008 -0.049
 O         -0.011 -0.002 -0.002   -0.009  0.004  0.001   -0.031  0.017  0.006
 O         -0.032  0.044  0.020    0.001  0.002 -0.001    0.008 -0.015 -0.027
 H         -0.023 -0.245 -0.020    0.158  0.008  0.065    0.298  0.254  0.182
 H          0.004  0.044 -0.041   -0.089 -0.030 -0.010   -0.323 -0.149 -0.001
 H          0.082  0.025 -0.011    0.105  0.039  0.007    0.399  0.186  0.027
 H          0.026 -0.006 -0.004    0.126 -0.056  0.016    0.475 -0.205  0.061
 H         -0.041  0.122  0.048   -0.008  0.052  0.032   -0.023  0.156  0.082
 H          0.171  0.565 -0.010   -0.039 -0.055  0.009    0.139  0.184 -0.057
 H         -0.109  0.270  0.155    0.419  0.708 -0.133   -0.085 -0.287  0.004
 H         -0.120  0.311  0.180   -0.190  0.313  0.231    0.041 -0.079 -0.048
 TransDip  -0.447  0.217  0.166    0.109  0.058  0.058    0.059 -0.012  0.036

 Mode:                34                     35                     36
 Frequency:      1236.89                1270.69                1300.52
 Force Cnst:      1.7793                 1.2735                 1.4062
 Red. Mass:       1.9740                 1.3387                 1.4111
 IR Active:          YES                    YES                    YES
 IR Intens:       48.466                  4.803                 10.847
 Raman Active:       YES                    YES                    YES
               X      Y      Z        X      Y      Z        X      Y      Z
 O          0.048 -0.033  0.001    0.014 -0.013  0.002   -0.045  0.026  0.022
 C         -0.114  0.110 -0.001   -0.003 -0.000 -0.004    0.035 -0.029  0.009
 O          0.012 -0.016  0.001    0.002  0.002 -0.001   -0.002  0.003 -0.002
 C          0.092 -0.103 -0.077   -0.018  0.025 -0.006    0.023 -0.038  0.006
 O         -0.051  0.049  0.090    0.005 -0.004 -0.005   -0.003  0.012 -0.005
 C         -0.091  0.047 -0.021    0.056 -0.031  0.040   -0.049  0.030 -0.029
 O          0.017 -0.008  0.003   -0.009  0.007 -0.005    0.008  0.002  0.005
 C         -0.001 -0.022 -0.001   -0.090  0.063 -0.055    0.081 -0.113 -0.025
 C          0.015 -0.013 -0.036    0.032 -0.012 -0.045   -0.014 -0.003 -0.010
 C         -0.004  0.006  0.015   -0.014  0.002  0.051   -0.017 -0.007  0.038
 O          0.003 -0.003 -0.004    0.006 -0.000 -0.009    0.004  0.006 -0.005
 O         -0.011  0.010  0.013   -0.028 -0.008  0.014   -0.021 -0.017 -0.015
 H          0.056 -0.157 -0.029    0.624 -0.269  0.079    0.416  0.223  0.087
 H          0.080  0.048 -0.016    0.222  0.111 -0.012    0.230  0.082  0.037
 H         -0.050 -0.047  0.002   -0.150 -0.147  0.018   -0.089 -0.110  0.021
 H         -0.091  0.043 -0.016   -0.190  0.080 -0.027   -0.088  0.039 -0.011
 H         -0.011  0.030  0.011   -0.067  0.367  0.160   -0.056  0.314  0.115
 H          0.226  0.174  0.024    0.253 -0.300  0.041   -0.093  0.654 -0.123
 H          0.737 -0.392 -0.281   -0.127 -0.124  0.023   -0.086  0.247  0.051
 H         -0.027  0.009  0.077    0.011 -0.018 -0.018    0.034 -0.055 -0.046
 TransDip  -0.218  0.022 -0.042   -0.035  0.060  0.010    0.043  0.094 -0.021

 Mode:                37                     38                     39
 Frequency:      1328.06                1344.82                1351.49
 Force Cnst:      1.2597                 1.5592                 1.5254
 Red. Mass:       1.2122                 1.4632                 1.4174
 IR Active:          YES                    YES                    YES
 IR Intens:       63.117                  5.930                 12.627
 Raman Active:       YES                    YES                    YES
               X      Y      Z        X      Y      Z        X      Y      Z
 O         -0.020 -0.000  0.024   -0.023  0.013  0.009    0.049 -0.024 -0.021
 C          0.017 -0.013  0.011    0.044 -0.062 -0.021   -0.055  0.069  0.007
 O          0.004  0.006 -0.006   -0.010  0.002  0.006    0.005 -0.008 -0.000
 C          0.012 -0.029 -0.003   -0.030  0.138 -0.003   -0.003 -0.073  0.009
 O         -0.002  0.011 -0.005    0.003 -0.055  0.004    0.003  0.031  0.000
 C          0.012 -0.004  0.008    0.035 -0.013 -0.014   -0.018  0.011  0.007
 O         -0.000  0.005  0.001   -0.017 -0.015 -0.002    0.007 -0.004 -0.001
 C         -0.069 -0.003 -0.011    0.018  0.015  0.006    0.018  0.060  0.011
 C         -0.045 -0.011 -0.056   -0.033 -0.061 -0.018   -0.033 -0.095 -0.004
 C         -0.029 -0.015  0.012   -0.033 -0.005  0.022   -0.045 -0.008  0.007
 O          0.004  0.002 -0.006    0.001  0.008 -0.003   -0.006  0.016  0.005
 O          0.029  0.032  0.029    0.012  0.010 -0.003    0.012  0.013 -0.006
 H          0.023  0.000 -0.047    0.114  0.453  0.021    0.137  0.561  0.044
 H          0.170  0.071 -0.020    0.294  0.111  0.029    0.442  0.145  0.067
 H          0.166  0.052  0.044    0.047 -0.027  0.033    0.023 -0.004  0.018
 H         -0.026  0.027 -0.014   -0.021  0.018 -0.006    0.085 -0.027  0.016
 H          0.090 -0.510 -0.199    0.031 -0.163 -0.068    0.030 -0.163 -0.066
 H          0.671  0.276  0.117   -0.018  0.052 -0.004   -0.272 -0.363 -0.016
 H         -0.167  0.149  0.061    0.328 -0.413 -0.137   -0.083  0.157  0.043
 H          0.045 -0.073 -0.059   -0.249  0.399  0.289    0.163 -0.260 -0.184
 TransDip   0.064 -0.223 -0.105    0.021 -0.006  0.075   -0.014 -0.087 -0.072

 Mode:                40                     41                     42
 Frequency:      1376.96                1392.34                1401.02
 Force Cnst:      1.3996                 2.0784                 1.3845
 Red. Mass:       1.2529                 1.8196                 1.1972
 IR Active:          YES                    YES                    YES
 IR Intens:       15.501                 34.580                 20.398
 Raman Active:       YES                    YES                    YES
               X      Y      Z        X      Y      Z        X      Y      Z
 O         -0.007  0.003  0.000    0.013 -0.001 -0.009    0.001  0.001 -0.007
 C          0.005 -0.006 -0.002   -0.045  0.037  0.011   -0.001  0.002 -0.003
 O         -0.002 -0.001  0.001   -0.002 -0.014  0.006   -0.002 -0.002  0.002
 C          0.012  0.011 -0.004    0.228 -0.010 -0.073   -0.009  0.005  0.005
 O         -0.003 -0.007 -0.000   -0.045 -0.040 -0.000    0.002 -0.001  0.000
 C         -0.004  0.006 -0.001   -0.063  0.020  0.037   -0.003  0.006 -0.005
 O         -0.002 -0.005 -0.001    0.000 -0.021 -0.008   -0.000 -0.005 -0.000
 C          0.024 -0.008  0.000    0.006  0.013 -0.006    0.052 -0.003 -0.000
 C         -0.006  0.044 -0.009    0.002 -0.013  0.004   -0.038  0.053  0.023
 C         -0.029 -0.053 -0.088   -0.005  0.004  0.007   -0.076 -0.041  0.011
 O         -0.032  0.041  0.049    0.002 -0.003 -0.005    0.013 -0.003 -0.030
 O         -0.001  0.007  0.018   -0.000  0.000 -0.002    0.004  0.003  0.014
 H          0.088 -0.417 -0.005   -0.004  0.055  0.005    0.192 -0.406  0.066
 H          0.471  0.019  0.174   -0.005  0.013 -0.015    0.153  0.079 -0.069
 H         -0.292  0.128 -0.126    0.063  0.003  0.019    0.700  0.240  0.160
 H          0.570 -0.253  0.123   -0.048  0.024 -0.012   -0.192  0.108 -0.060
 H          0.011 -0.089 -0.026   -0.002  0.008  0.004    0.017 -0.108 -0.038
 H         -0.075  0.022 -0.023   -0.030 -0.140 -0.003   -0.307 -0.050 -0.066
 H         -0.010 -0.016  0.002   -0.579  0.143  0.188    0.041 -0.019 -0.013
 H         -0.042  0.064  0.044   -0.344  0.514  0.351    0.003 -0.005 -0.003
 TransDip   0.116 -0.023  0.045   -0.169  0.081  0.023   -0.115  0.074 -0.046

 Mode:                43                     44                     45
 Frequency:      1436.20                1500.05                1832.92
 Force Cnst:      1.8657                 1.4360                25.6936
 Red. Mass:       1.5352                 1.0832                12.9804
 IR Active:          YES                    YES                    YES
 IR Intens:        2.431                  3.165                572.512
 Raman Active:       YES                    YES                    YES
               X      Y      Z        X      Y      Z        X      Y      Z
 O         -0.010  0.002  0.004    0.000 -0.000  0.000   -0.012 -0.033  0.006
 C          0.008 -0.012  0.002    0.000  0.000  0.000    0.394  0.335 -0.220
 O          0.003  0.004 -0.003   -0.000 -0.000 -0.000   -0.255 -0.216  0.142
 C         -0.000 -0.002 -0.002   -0.000  0.000  0.000   -0.034 -0.060  0.008
 O          0.000  0.002 -0.000    0.000  0.000 -0.000    0.005  0.012 -0.000
 C          0.003 -0.008  0.003    0.001 -0.000  0.001    0.224  0.551  0.104
 O          0.001  0.008  0.001   -0.000  0.000 -0.001   -0.141 -0.368 -0.068
 C         -0.064 -0.010 -0.001   -0.002  0.001 -0.000   -0.057 -0.028 -0.004
 C          0.170 -0.012  0.038    0.006  0.009  0.001    0.020  0.012  0.007
 C         -0.084 -0.040 -0.012   -0.023  0.061 -0.048    0.002  0.002  0.001
 O         -0.010  0.013 -0.004   -0.005  0.006 -0.006    0.002 -0.003 -0.000
 O         -0.031 -0.026 -0.029   -0.000 -0.003  0.001   -0.004 -0.003 -0.003
 H         -0.557  0.142 -0.117   -0.036 -0.048 -0.011   -0.049  0.003  0.003
 H          0.424  0.137  0.001    0.044 -0.211  0.685   -0.048 -0.003 -0.010
 H          0.306  0.175  0.062    0.297 -0.620 -0.026   -0.005 -0.001 -0.001
 H          0.031  0.002 -0.003   -0.015  0.017 -0.011   -0.010  0.008 -0.002
 H         -0.078  0.434  0.165    0.005 -0.010 -0.009   -0.006  0.048  0.007
 H          0.227  0.058  0.053    0.015 -0.003  0.003    0.065  0.020  0.036
 H         -0.014  0.011  0.003   -0.001 -0.000  0.000   -0.038 -0.036  0.020
 H          0.010 -0.012 -0.007    0.000 -0.000 -0.000   -0.001 -0.016 -0.026
 TransDip   0.042  0.027  0.001   -0.010 -0.055  0.009    0.518  0.553 -0.115

 Mode:                46                     47                     48
 Frequency:      1873.04                2919.12                2968.62
 Force Cnst:     26.6427                 5.4077                 5.6229
 Red. Mass:      12.8895                 1.0771                 1.0829
 IR Active:          YES                    YES                    YES
 IR Intens:      125.161                 22.077                 33.894
 Raman Active:       YES                    YES                    YES
               X      Y      Z        X      Y      Z        X      Y      Z
 O          0.007  0.007 -0.006   -0.000  0.000 -0.000   -0.001 -0.000  0.000
 C         -0.418 -0.391  0.231   -0.000  0.001 -0.002    0.000 -0.000 -0.000
 O          0.269  0.231 -0.151   -0.001 -0.000  0.000   -0.000 -0.000  0.000
 C         -0.021  0.018 -0.007   -0.025  0.004 -0.075    0.000  0.000  0.000
 O          0.011 -0.003 -0.006    0.001 -0.002 -0.001   -0.000 -0.000  0.000
 C          0.209  0.516  0.087   -0.002 -0.001 -0.002   -0.000 -0.001 -0.000
 O         -0.126 -0.334 -0.062    0.000  0.001  0.000    0.000  0.000  0.000
 C          0.011 -0.011 -0.012   -0.001  0.000  0.001   -0.001  0.002  0.007
 C          0.011  0.005  0.007   -0.000  0.000  0.000    0.016  0.004 -0.080
 C          0.004  0.004 -0.000   -0.000 -0.000  0.000   -0.003  0.001  0.006
 O         -0.002 -0.002 -0.000    0.000 -0.000 -0.000    0.000 -0.000  0.000
 O         -0.005  0.000 -0.003   -0.000  0.000 -0.000    0.001 -0.002 -0.000
 H         -0.027  0.003  0.011    0.001 -0.000 -0.000   -0.210 -0.016  0.967
 H         -0.037  0.001 -0.004   -0.000  0.000  0.000    0.013 -0.016 -0.006
 H         -0.004 -0.003 -0.002    0.000  0.000 -0.000    0.008  0.002 -0.070
 H         -0.001  0.005 -0.004   -0.000  0.000  0.000    0.004  0.002  0.002
 H         -0.009  0.028  0.002    0.000  0.000 -0.000    0.007 -0.004 -0.000
 H          0.012 -0.015 -0.012    0.003 -0.002 -0.019    0.024 -0.007 -0.090
 H         -0.020  0.003  0.022    0.296 -0.036  0.951   -0.000  0.000 -0.001
 H          0.080 -0.085 -0.051    0.005  0.005 -0.004   -0.000  0.000 -0.000
 TransDip  -0.299  0.013  0.197    0.094 -0.053 -0.105    0.060 -0.059 -0.167

 Mode:                49                     50                     51
 Frequency:      3044.52                3058.95                3121.30
 Force Cnst:      5.9105                 5.8469                 6.3575
 Red. Mass:       1.0823                 1.0605                 1.1075
 IR Active:          YES                    YES                    YES
 IR Intens:        5.624                 23.913                 10.673
 Raman Active:       YES                    YES                    YES
               X      Y      Z        X      Y      Z        X      Y      Z
 O          0.001  0.001  0.000    0.000  0.000  0.000   -0.000  0.000  0.000
 C         -0.002  0.000  0.000   -0.000  0.000  0.000    0.000 -0.000 -0.000
 O          0.000  0.000 -0.000    0.000 -0.000 -0.000   -0.000  0.000  0.000
 C         -0.000  0.000 -0.002   -0.000 -0.000 -0.000    0.000  0.000 -0.000
 O          0.000 -0.000  0.000    0.000 -0.000  0.000   -0.000  0.000  0.000
 C         -0.000 -0.001 -0.000    0.000  0.000 -0.000   -0.000 -0.001 -0.000
 O          0.000  0.000 -0.000   -0.000 -0.000 -0.000    0.001  0.000  0.000
 C          0.015 -0.007 -0.079    0.003 -0.001 -0.014    0.000 -0.000 -0.002
 C          0.002 -0.000 -0.008    0.001 -0.001 -0.006    0.002 -0.000 -0.006
 C         -0.001 -0.006  0.012   -0.001  0.042 -0.053    0.029 -0.061 -0.067
 O          0.000 -0.000  0.000   -0.001  0.000  0.000   -0.001  0.001  0.002
 O          0.000 -0.000  0.000   -0.000 -0.000  0.000   -0.000  0.000  0.000
 H         -0.015 -0.001  0.078   -0.013 -0.002  0.063   -0.014 -0.003  0.054
 H         -0.024  0.065  0.028    0.167 -0.447 -0.186   -0.271  0.758  0.293
 H          0.026  0.007 -0.169   -0.139 -0.043  0.822   -0.085 -0.038  0.494
 H          0.000  0.001  0.002    0.003 -0.001 -0.006    0.009 -0.005 -0.013
 H         -0.000  0.001  0.001    0.003 -0.002 -0.001    0.000  0.002 -0.002
 H         -0.195  0.079  0.953   -0.033  0.015  0.173   -0.002  0.002  0.021
 H          0.005 -0.002  0.018    0.001 -0.000  0.004    0.000 -0.000  0.000
 H         -0.001 -0.000 -0.000   -0.000 -0.000 -0.000   -0.000  0.000 -0.000
 TransDip   0.030  0.040 -0.057   -0.019  0.073 -0.138    0.013 -0.055 -0.088

 Mode:                52                     53                     54
 Frequency:      3766.32                3768.16                3843.24
 Force Cnst:      8.9056                 8.9202                 9.2858
 Red. Mass:       1.0656                 1.0663                 1.0670
 IR Active:          YES                    YES                    YES
 IR Intens:       95.847                 64.963                 49.080
 Raman Active:       YES                    YES                    YES
               X      Y      Z        X      Y      Z        X      Y      Z
 O          0.000 -0.000 -0.000   -0.000 -0.000  0.000    0.000  0.000 -0.000
 C         -0.000  0.000  0.000    0.001  0.001 -0.001   -0.000 -0.000  0.000
 O          0.000  0.000 -0.000   -0.000 -0.000  0.000    0.000  0.000 -0.000
 C         -0.000 -0.000  0.000   -0.001 -0.001  0.001   -0.000  0.000  0.000
 O         -0.002 -0.002  0.001   -0.045 -0.037  0.022    0.000  0.000 -0.000
 C          0.000  0.000  0.000    0.000 -0.000  0.000   -0.000  0.000  0.000
 O         -0.000 -0.000 -0.000    0.000  0.000 -0.000    0.000 -0.000 -0.000
 C          0.000 -0.000  0.000    0.000  0.000 -0.000   -0.000  0.000 -0.000
 C         -0.001  0.000 -0.000    0.000 -0.000  0.000    0.000 -0.000  0.000
 C          0.001 -0.001  0.000   -0.000  0.000 -0.000    0.002 -0.001 -0.002
 O         -0.000 -0.000 -0.002    0.000 -0.000  0.000   -0.004 -0.021 -0.059
 O         -0.059  0.001 -0.018    0.003 -0.000  0.001    0.001  0.000  0.000
 H          0.002 -0.003 -0.006   -0.000  0.000  0.000   -0.000 -0.000 -0.001
 H         -0.003  0.001 -0.001    0.000 -0.000 -0.000    0.001  0.006  0.006
 H         -0.000  0.001 -0.001   -0.000 -0.000  0.000   -0.002  0.001  0.012
 H          0.001  0.009  0.023   -0.000 -0.000 -0.000    0.048  0.345  0.935
 H          0.954 -0.011  0.288   -0.050  0.001 -0.015   -0.024 -0.001 -0.008
 H         -0.000  0.000  0.000   -0.000 -0.000  0.001    0.000  0.000 -0.000
 H         -0.000 -0.000 -0.001   -0.001 -0.002 -0.008   -0.000 -0.000 -0.000
 H          0.038  0.032 -0.018    0.713  0.608 -0.339   -0.001 -0.001  0.000
 TransDip   0.308 -0.008  0.059    0.189  0.131 -0.118    0.098  0.071  0.189

 STANDARD THERMODYNAMIC QUANTITIES AT   298.15 K  AND     1.00 ATM

   This Molecule has  0 Imaginary Frequencies
   Zero point vibrational energy:       93.291 kcal/mol

   Atom    1 Element O  Has Mass   15.99491
   Atom    2 Element C  Has Mass   12.00000
   Atom    3 Element O  Has Mass   15.99491
   Atom    4 Element C  Has Mass   12.00000
   Atom    5 Element O  Has Mass   15.99491
   Atom    6 Element C  Has Mass   12.00000
   Atom    7 Element O  Has Mass   15.99491
   Atom    8 Element C  Has Mass   12.00000
   Atom    9 Element C  Has Mass   12.00000
   Atom   10 Element C  Has Mass   12.00000
   Atom   11 Element O  Has Mass   15.99491
   Atom   12 Element O  Has Mass   15.99491
   Atom   13 Element H  Has Mass    1.00783
   Atom   14 Element H  Has Mass    1.00783
   Atom   15 Element H  Has Mass    1.00783
   Atom   16 Element H  Has Mass    1.00783
   Atom   17 Element H  Has Mass    1.00783
   Atom   18 Element H  Has Mass    1.00783
   Atom   19 Element H  Has Mass    1.00783
   Atom   20 Element H  Has Mass    1.00783
   Molecular Mass:   176.032100 amu
   Principal axes and moments of inertia in amu*Bohr^2:
                             1           2           3
    Eigenvalues --     1026.95357  3070.54015  3878.94139
          X               0.99998    -0.00125     0.00542
          Y               0.00125     1.00000     0.00032
          Z              -0.00542    -0.00031     0.99999
   Rotational Symmetry Number is   1
   The Molecule is an Asymmetric Top
   Translational Enthalpy:        0.889 kcal/mol
   Rotational Enthalpy:           0.889 kcal/mol
   Vibrational Enthalpy:         98.961 kcal/mol
   gas constant (RT):             0.592 kcal/mol
   Translational Entropy:        41.404  cal/mol.K
   Rotational Entropy:           30.881  cal/mol.K
   Vibrational Entropy:          35.753  cal/mol.K

   Total Enthalpy:              101.331 kcal/mol
   Total Entropy:               108.038  cal/mol.K

 ======================================================================

 STANDARD THERMODYNAMIC QUANTITIES FOR ANHARMONIC VIBRATION -- TOSH

   Zero point vibrational energy: ************ kcal/mol

   Vibrational Enthalpy:       Infinity kcal/mol
   Vibrational Entropy:             NaN  cal/mol.K

   Total Enthalpy:             Infinity kcal/mol
   Total Entropy:                   NaN  cal/mol.K

 ======================================================================

 STANDARD THERMODYNAMIC QUANTITIES FOR ANHARMONIC VIBRATION -- VPT2

   Zero point vibrational energy: ************ kcal/mol

   Vibrational Enthalpy:       Infinity kcal/mol
   Vibrational Entropy:             NaN  cal/mol.K

   Total Enthalpy:             Infinity kcal/mol
   Total Entropy:                   NaN  cal/mol.K

 ======================================================================

Archival summary:
1\1\pikachu\FREQ\ProcedureUnspecified\BasisUnspecified\668\cher\TueDec1323:39:452016TueDec1323:39:452016\0\\#,FREQ,ProcedureUnspecified,BasisUnspecified,\\0,1\O\C,1,1.35114\O,2,1.19679,1,124.287\C,1,1.45564,2,112.197,3,-169.935,0\H,4,1.09604,1,107.569,2,-109.862,0\C,2,1.524,1,109.79,3,179.898,0\H,6,1.10766,2,105.795,1,87.3224,0\O,6,1.39149,2,115.181,1,-148.365,0\H,8,0.967363,6,107.503,2,-29.2572,0\C,6,1.521,2,101.81,1,-22.5551,0\O,10,1.19871,6,127.999,2,-153.69,0\C,4,1.52762,1,109.32,2,131.953,0\H,12,1.10156,4,108.276,1,-58.3765,0\O,12,1.41626,4,106.468,1,59.968,0\H,14,0.967077,12,106.431,4,163.928,0\C,12,1.53693,4,113.05,1,-179.594,0\H,16,1.09038,12,111.575,4,66.7878,0\H,16,1.09297,12,109.608,4,-53.8339,0\O,16,1.43203,12,108.825,4,-169.293,0\H,19,0.962297,16,109.256,12,-89.6694,0\\\@

 Total job time:  9648.48s(wall), 9646.43s(cpu) 
 Tue Dec 13 23:39:45 2016

        *************************************************************
        *                                                           *
        *  Thank you very much for using Q-Chem.  Have a nice day.  *
        *                                                           *
        *************************************************************


 
User input: 3 of 3 
 
pikachu 127.0.1
Q-Chem Developer Version! Running on 127.0.1.*
                  Welcome to Q-Chem
     A Quantum Leap Into The Future Of Chemistry


 Q-Chem 4.4, Q-Chem, Inc., Pleasanton, CA (2016)

 Y. Shao,  Z. Gan,  E. Epifanovsky,  A. T. B. Gilbert,  M. Wormit,  
 J. Kussmann,  A. W. Lange,  A. Behn,  J. Deng,  X. Feng,  D. Ghosh,  
 M. Goldey,  P. R. Horn,  L. D. Jacobson,  I. Kaliman,  F. Rob,  
 R. Z. Khaliullin,  T. Kus,  A. Landau,  J. Liu,  E. I. Proynov,  Y. M. Rhee,  
 R. M. Richard,  M. A. Rohrdanz,  R. P. Steele,  E. J. Sundstrom,  
 H. L. Woodcock III,  P. M. Zimmerman,  D. Zuev,  B. Albrecht,  E. Alguire,  
 B. Austin,  S. A. Baeppler,  G. J. O. Beran,  Y. A. Bernard,  E. Berquist,  
 K. Brandhorst,  K. B. Bravaya,  S. T. Brown,  D. Casanova,  C.-M. Chang,  
 Y. Chen,  S. H. Chien,  K. D. Closser,  M. P. Coons,  D. L. Crittenden,  
 S. Dasgupta,  M. Diedenhofen,  R. A. DiStasio Jr.,  H. Do,  A. D. Dutoi,  
 R. G. Edgar,  P.-T. Fang,  S. Fatehi,  Q. Feng,  L. Fusti-Molnar,  
 A. Ghysels,  A. Golubeva-Zadorozhnaya,  J. Gomes,  A. Gunina,  
 M. W. D. Hanson-Heine,  P. H. P. Harbach,  A. W. Hauser,  J. E. Herr,  
 E. G. Hohenstein,  Z. C. Holden,  K. Hui,  T.-C. Jagau,  H. Ji,  B. Kaduk,  
 K. Khistyaev,  Jaehoon Kim,  Jihan Kim,  R. A. King,  P. Klunzinger,  
 K. Koh,  D. Kosenkov,  T. Kowalczyk,  C. M. Krauter,  A. Kunitsa,  
 K. U. Lao,  A. Laurent,  K. V. Lawler,  J. Lee,  D. Lefrancois,  S. Lehtola,  
 S. V. Levchenko,  C. Y. Lin,  Y.-S. Lin,  F. Liu,  E. Livshits,  
 R. C. Lochan,  A. Luenser,  P. Manohar,  S. F. Manzer,  S.-P. Mao,  Y. Mao,  
 N. Mardirossian,  A. V. Marenich,  L. A. Martinez-Martinez,  S. A. Maurer,  
 N. J. Mayhall,  J.-M. Mewes,  A. F. Morrison,  K. Nanda,  T. S. Nguyen-Beck,  
 C. M. Oana,  R. Olivares-Amaya,  D. P. O'Neill,  J. A. Parkhill,  
 T. M. Perrine,  R. Peverati,  P. A. Pieniazek,  F. Plasser,  A. Prociuk,  
 D. R. Rehn,  E. Rosta,  N. J. Russ,  N. Sergueev,  S. M. Sharada,  
 S. Sharma,  D. W. Small,  A. Sodt,  T. Stauch,  T. Stein,  D. Stuck,  
 Y.-C. Su,  A. J. W. Thom,  T. Tsuchimochi,  L. Vogt,  O. Vydrov,  T. Wang,  
 M. A. Watson,  J. Wenzel,  A. White,  C. F. Williams,  V. Vanovschi,  
 K. Yao,  S. Yeganeh,  S. R. Yost,  Z.-Q. You,  I. Y. Zhang,  X. Zhang,  
 Y. Zhao,  B. R. Brooks,  G. K. L. Chan,  D. M. Chipman,  C. J. Cramer,  
 W. A. Goddard III,  M. S. Gordon,  W. J. Hehre,  A. Klamt,  
 H. F. Schaefer III,  M. W. Schmidt,  C. D. Sherrill,  D. G. Truhlar,  
 A. Warshel,  X. Xu,  A. Aspuru-Guzik,  R. Baer,  A. T. Bell,  N. A. Besley,  
 J.-D. Chai,  A. Dreuw,  B. D. Dunietz,  T. R. Furlani,  S. R. Gwaltney,  
 C.-P. Hsu,  Y. Jung,  J. Kong,  D. S. Lambrecht,  W. Liang,  C. Ochsenfeld,  
 V. A. Rassolov,  L. V. Slipchenko,  J. E. Subotnik,  T. Van Voorhis,  
 J. M. Herbert,  A. I. Krylov,  P. M. W. Gill,  M. Head-Gordon

 Contributors to earlier versions of Q-Chem not listed above: 
 R. D. Adamson,  J. Baker,  E. F. C. Byrd,  A. K. Chakraborty,  C.-L. Cheng,  
 H. Dachsel,  R. J. Doerksen,  G. Hawkins,  A. Heyden,  S. Hirata,  
 G. Kedziora,  F. J. Keil,  C. Kelley,  P. P. Korambath,  W. Kurlancheek,  
 A. M. Lee,  M. S. Lee,  D. Liotard,  I. Lotan,  P. E. Maslen,  N. Nair,  
 D. Neuhauser,  R. Olson,  B. Peters,  J. Ritchie,  N. E. Schultz,  
 N. Shenvi,  A. C. Simmonett,  K. S. Thanthiriwatte,  Q. Wu,  W. Zhang

 Please cite Q-Chem as follows:
 Y. Shao et al., Mol. Phys. 113, 184-215 (2015)
 DOI: 10.1080/00268976.2014.952696

 Q-Chem 4.4.2 for Intel X86 EM64T Linux

 Parts of Q-Chem use Armadillo 5.200.1 (Boston Tea Smuggler).
 http://arma.sourceforge.net/

 Q-Chem begins on Tue Dec 13 23:39:45 2016  


Host: 0

     Scratch files written to /scratch/cher/qchem6799//
The previous job contains 0 fragments, simply inherited here
FILE_GEOM_ORG=        593

Checking the input file for inconsistencies... 	...done.

--------------------------------------------------------------
User input:
--------------------------------------------------------------

$molecule
   read
$end
$rem
   BASIS  =  6-311++G**
   JOB_TYPE  =  SP
   METHOD  =  B3LYP
   SOLVENT_METHOD SMD
$end


--------------------------------------------------------------
 ----------------------------------------------------------------
             Standard Nuclear Orientation (Angstroms)
    I     Atom           X                Y                Z
 ----------------------------------------------------------------
    1      O      -0.6688035581    -1.3478026108    -0.2734494947
    2      C      -1.9186700233    -0.9224392055     0.0137300871
    3      O      -2.7771470059    -1.6159622244     0.4767017498
    4      C      -2.0546910046     0.5542056309    -0.3378308221
    5      O      -2.9315893236     1.2758951914     0.4662013945
    6      C      -0.6058711393     1.0161916534    -0.3074293737
    7      O      -0.1870321099     2.1179819761    -0.0894120342
    8      C       0.2248694795    -0.2468058819    -0.6021517889
    9      C       1.5250590294    -0.3988689028     0.1852616307
   10      C       2.5313720736     0.7294747523    -0.0910333427
   11      O       3.7934385832     0.3743775074     0.4849916664
   12      O       2.0851344503    -1.6411414446    -0.2005740888
   13      H       1.2791710997    -0.4119058995     1.2589532945
   14      H       2.1704617471     1.6886698616     0.2812718321
   15      H       2.7044677432     0.8112061838    -1.1671119636
   16      H       3.8304358444     0.6960144633     1.3911904620
   17      H       3.0085246159    -1.6258221325     0.0863983278
   18      H       0.4476479089    -0.3100631540    -1.6734466843
   19      H      -2.3494469130     0.5841189557    -1.4051381691
   20      H      -3.6125919735     0.6631646944     0.7769862934
 ----------------------------------------------------------------
 Nuclear Repulsion Energy =   750.2669505528 hartrees
 There are       46 alpha and       46 beta electrons
 Requested basis set is 6-311++G(d,p)
 There are 112 shells and 320 basis functions

 Total QAlloc Memory Limit   2000 MB
 Mega-Array Size        61 MB
 MEM_STATIC part        62 MB
 A cutoff of  1.0D-08 yielded   5019 shell pairs
 There are     41511 function pairs (     44435 Cartesian)

 -------------------------------------------------------
 OpenMP Integral Computing Module                       
 Release: version 1.0, May 2013, Q-Chem Inc. Pittsburgh 
 -------------------------------------------------------
 Integral Job Info:
 Integral job number is                      11
 Integral operator is                         1
 short-range coefficients                     0
 long-range coefficients              100000000
 Omega coefficients                           0
 if combine SR and LR in K                    0
 Integral screening is                        0
 Integral computing path is                   2
 max size of driver memory is            800000
 size of driver memory is                593474
 size of scratch memory is              2260544
 max col of scratch BK array               1296
 max len of scratch array in speh3          155
 max len of scratch index in speh4           18
 max int batch size is                      520
 min int batch size is                       52
 fixed nKL is                                52
 max L of basis functions is                  2
 order of int derivative is                   0
 number of shells is                        112
 number of basis is                         332
 number of cartesian basis is               332
 number of contracted shell pairs          5019
 number of primitive shell pairs          11901
 maxK2 (contraction) of shell pair           36
 max number of K2 of shell pair               1
 max number of CS2 of shell pair            862
 max number of PS2 of shell pair           1974
 mem total for path MDJ                   86520
 -------------------------------------------------------
 Smallest overlap matrix eigenvalue = 6.69E-06

 Q-Chem warning in module /home/taweetham/qchem/stvman/mkSTV.C, line 257:

 Overlap eigenvalue is smaller than square root of threshold


 Scale SEOQF with 1.000000e-01/1.000000e-01/1.000000e-01

 Standard Electronic Orientation quadrupole field applied
 Nucleus-field energy     =     0.0000000231 hartrees
 Guess from superposition of atomic densities
 Warning:  Energy on first SCF cycle will be non-variational
 A restricted hybrid HF-DFT SCF calculation will be
 performed using Pulay DIIS extrapolation
 Exchange:     0.2000 Hartree-Fock + 0.0800 Slater + 0.7200 B88
 Correlation:  0.1900 VWN1RPA + 0.8100 LYP
 Using SG-1 standard quadrature grid
 SCF converges when DIIS error is below 1.0E-05
 ---------------------------------------
  Cycle       Energy         DIIS Error
 ---------------------------------------
    1    -687.3627926721      3.62E-02
    2    -684.7049443546      5.41E-03
    3    -683.9386914233      1.06E-02
    4    -684.9465637109      1.76E-03
    5    -684.9747159774      6.68E-04
    6    -684.9781847009      1.98E-04
    7    -684.9786203229      6.19E-05
    8    -684.9786510696      2.86E-05
    9    -684.9786580446      5.69E-06 Convergence criterion met
 ---------------------------------------
 SCF time:  CPU 237.70 s  wall 237.76 s

 Citation of the SMD model:
 Marenich, A.V.; Cramer, C.J.; Truhlar, D.G.
 J. Phys. Chem. B 2009, 113, 6378-6396.
 iSolventCode=           1
 Solvent: water                                                           

 vradii
            1           2           3           4           5           6
    1   1.5200000   1.8500000   1.5200000   1.8500000   1.5200000   1.8500000
            7           8           9          10          11          12
    1   1.5200000   1.8500000   1.8500000   1.8500000   1.5200000   1.5200000
           13          14          15          16          17          18
    1   1.2000000   1.2000000   1.2000000   1.2000000   1.2000000   1.2000000
           19          20
    1   1.2000000   1.2000000
Changing PCM_TESSEL_METHOD to VTN
Changing PCM_VDW_RADII to SMD_RADIUS
 Discretize the solute cavity surface with Lebedev spheres
	Using 302 Lebedev grid points for each H atom
	Using 302 Lebedev grid points for other atoms
	Atomic van der Waals radii will be scaled by 1.20
 Removing interior tesserae...
 Keep 2007 surface tesserae and discard 4033 interior tesserae
 Molecular Surface Area = 177.076 Angst**2
 A restricted hybrid HF-DFT SCF calculation will be
 performed using Pulay DIIS extrapolation
 Polarizable Continuum solvation model will be applied
 Exchange:     0.2000 Hartree-Fock + 0.0800 Slater + 0.7200 B88
 Correlation:  0.1900 VWN1RPA + 0.8100 LYP
 Using SG-1 standard quadrature grid
 SCF converges when DIIS error is below 1.0E-05

 Citation of the SMD model:
 Marenich, A.V.; Cramer, C.J.; Truhlar, D.G.
 J. Phys. Chem. B 2009, 113, 6378-6396.
 iSolventCode=           1
 Solvent: water                                                           

 vradii
            1           2           3           4           5           6
    1   1.5200000   1.8500000   1.5200000   1.8500000   1.5200000   1.8500000
            7           8           9          10          11          12
    1   1.5200000   1.8500000   1.8500000   1.8500000   1.5200000   1.5200000
           13          14          15          16          17          18
    1   1.2000000   1.2000000   1.2000000   1.2000000   1.2000000   1.2000000
           19          20
    1   1.2000000   1.2000000
 ---------------------------------------
  Cycle       Energy         DIIS Error
 ---------------------------------------
    1    -684.9785137022      2.13E-06
 Time req'd to invert C: 11.02 s (CPU) 11.03 s (wall)
    2    -685.0170378023      5.34E-04
    3    -685.0170285008      5.34E-04
    4    -685.0170377309      5.34E-04
    5    -685.0170377241      5.34E-04
    6    -685.0170188538      5.34E-04
    7    -685.0170221480      5.34E-04
    8    -685.0170092709      5.34E-04
    9    -685.0170100222      5.34E-04
   10    -685.0170093977      5.34E-04
   11    -685.0170051310      5.34E-04
   12    -685.0170066261      5.34E-04
   13    -685.0170079542      5.34E-04
   14    -685.0170079385      5.34E-04
   15    -685.0170129474      5.34E-04
   16    -685.0170354289      5.34E-04
   17    -685.0218513952      5.69E-04
   18    -685.0242823246      2.61E-04
   19    -685.0248643737      7.42E-05
   20    -685.0249143161      3.69E-05
   21    -685.0249269296      5.66E-06 Convergence criterion met
 ---------------------------------------
 SCF time:  CPU 475.17 s  wall 475.76 s
(0)  E-EN(g) gas-phase elect-nuc energy                 -684.978513702 a.u.
(3)  G-ENP(liq) elect-nuc-pol free energy of system     -685.024926930 a.u.
(4)  G-CDS(liq) cavity-dispersion-solvent structure 
     free energy                                                5.8740 kcal/mol
(6)  G-S(liq) free energy of system                     -685.015566069 a.u.
(9)  DeltaG-S(liq) free energy of  solvation
     (9) = (6) - (0)                                          -23.2507 kcal/mol
 SCF   energy in the final basis set = -685.0155660687
 Total energy in the final basis set = -685.0155660687

 --------------------------------------------------------------

                    Orbital Energies (a.u.)
 --------------------------------------------------------------

 Alpha MOs
 -- Occupied --
-19.200 -19.160 -19.156 -19.149 -19.138 -19.136 -10.336 -10.304
-10.264 -10.263 -10.241 -10.222  -1.145  -1.098  -1.074  -1.059
 -1.052  -1.026  -0.810  -0.788  -0.717  -0.635  -0.622  -0.596
 -0.560  -0.539  -0.534  -0.512  -0.505  -0.491  -0.483  -0.471
 -0.451  -0.443  -0.432  -0.421  -0.403  -0.392  -0.372  -0.353
 -0.343  -0.339  -0.312  -0.307  -0.289  -0.281
 -- Virtual --
 -0.068  -0.025  -0.003   0.006   0.014   0.018   0.032   0.035
  0.044   0.054   0.061   0.072   0.075   0.082   0.086   0.092
  0.099   0.107   0.110   0.116   0.122   0.124   0.130   0.131
  0.137   0.141   0.143   0.148   0.152   0.154   0.166   0.172
  0.176   0.179   0.192   0.194   0.201   0.207   0.216   0.216
  0.223   0.232   0.236   0.251   0.252   0.257   0.263   0.266
  0.272   0.282   0.286   0.289   0.294   0.301   0.303   0.307
  0.310   0.315   0.319   0.322   0.334   0.335   0.338   0.347
  0.357   0.358   0.368   0.376   0.382   0.395   0.397   0.407
  0.412   0.423   0.441   0.453   0.470   0.502   0.512   0.515
  0.533   0.537   0.554   0.560   0.573   0.586   0.604   0.612
  0.627   0.650   0.674   0.676   0.681   0.702   0.719   0.726
  0.734   0.738   0.739   0.756   0.784   0.797   0.815   0.824
  0.884   0.915   0.930   0.972   1.022   1.029   1.064   1.086
  1.094   1.104   1.109   1.121   1.133   1.145   1.150   1.166
  1.170   1.174   1.183   1.191   1.196   1.209   1.224   1.242
  1.272   1.284   1.320   1.325   1.350   1.371   1.399   1.409
  1.438   1.458   1.468   1.478   1.485   1.510   1.531   1.541
  1.561   1.569   1.591   1.597   1.602   1.618   1.650   1.668
  1.672   1.695   1.701   1.708   1.729   1.756   1.762   1.763
  1.778   1.818   1.849   1.890   1.897   1.933   1.965   1.993
  2.017   2.030   2.066   2.074   2.097   2.108   2.120   2.126
  2.146   2.157   2.187   2.214   2.260   2.317   2.422   2.468
  2.485   2.514   2.569   2.574   2.588   2.608   2.631   2.681
  2.714   2.762   2.779   2.793   2.796   2.822   2.847   2.855
  2.859   2.867   2.872   2.915   2.934   2.960   3.003   3.026
  3.067   3.081   3.097   3.110   3.125   3.135   3.149   3.171
  3.190   3.215   3.250   3.289   3.322   3.350   3.355   3.359
  3.399   3.466   3.514   3.527   3.666   3.751   3.793   3.837
  3.864   3.877   3.885   3.901   3.976   4.006   4.041   4.083
  4.130   4.160   4.216   4.294   5.030   5.039   5.055   5.071
  5.076   5.104   5.133   5.190   5.324   5.369   5.400   5.430
  5.554   5.644   5.655   5.672   5.748   5.861  23.745  23.775
 23.790  23.835  23.846  23.852  49.876  49.905  49.910  49.934
 49.980  50.006
 --------------------------------------------------------------

          Ground-State Mulliken Net Atomic Charges

     Atom                 Charge (a.u.)
  ----------------------------------------
      1 O                    -0.138991
      2 C                     0.195421
      3 O                    -0.384247
      4 C                    -0.318110
      5 O                    -0.299750
      6 C                     0.044679
      7 O                    -0.328361
      8 C                     0.306501
      9 C                    -0.200783
     10 C                    -0.495776
     11 O                    -0.383108
     12 O                    -0.325538
     13 H                     0.277886
     14 H                     0.197582
     15 H                     0.239212
     16 H                     0.320438
     17 H                     0.307109
     18 H                     0.338682
     19 H                     0.329446
     20 H                     0.317708
  ----------------------------------------
  Sum of atomic charges =    -0.000000

 -----------------------------------------------------------------
                    Cartesian Multipole Moments
 -----------------------------------------------------------------
    Charge (ESU x 10^10)
                -0.0000
    Dipole Moment (Debye)
         X       1.4005      Y       2.2293      Z      -0.8138
       Tot       2.7556
    Quadrupole Moments (Debye-Ang)
        XX     -71.9149     XY       0.4549     YY     -91.5083
        XZ      11.2765     YZ      -0.1679     ZZ     -60.6626
    Octopole Moments (Debye-Ang^2)
       XXX     -21.6432    XXY      14.4772    XYY      30.4881
       YYY      -2.1568    XXZ      18.8043    XYZ       0.7530
       YYZ      -0.2882    XZZ       9.5088    YZZ       5.1324
       ZZZ       3.5425
    Hexadecapole Moments (Debye-Ang^3)
      XXXX   -2076.5071   XXXY     -65.4328   XXYY    -501.4271
      XYYY       2.7100   YYYY    -751.8910   XXXZ      87.1616
      XXYZ      24.2062   XYYZ      28.7894   YYYZ      -1.2444
      XXZZ    -287.7911   XYZZ       8.1471   YYZZ    -133.5827
      XZZZ      27.4519   YZZZ       1.0153   ZZZZ    -127.8044
 -----------------------------------------------------------------
Archival summary:
1\1\pikachu\SP\ProcedureUnspecified\BasisUnspecified\668\cher\TueDec1323:51:392016TueDec1323:51:392016\0\\#,ProcedureUnspecified,BasisUnspecified,\\0,1\O\C,1,1.35114\O,2,1.19679,1,124.287\C,1,1.45564,2,112.197,3,-169.935,0\H,4,1.09604,1,107.569,2,-109.862,0\C,2,1.524,1,109.79,3,179.898,0\H,6,1.10766,2,105.795,1,87.3224,0\O,6,1.39149,2,115.181,1,-148.365,0\H,8,0.967363,6,107.503,2,-29.2572,0\C,6,1.521,2,101.81,1,-22.5551,0\O,10,1.19871,6,127.999,2,-153.69,0\C,4,1.52762,1,109.32,2,131.953,0\H,12,1.10156,4,108.276,1,-58.3765,0\O,12,1.41626,4,106.468,1,59.968,0\H,14,0.967077,12,106.431,4,163.928,0\C,12,1.53693,4,113.05,1,-179.594,0\H,16,1.09038,12,111.575,4,66.7878,0\H,16,1.09297,12,109.608,4,-53.8339,0\O,16,1.43203,12,108.825,4,-169.293,0\H,19,0.962297,16,109.256,12,-89.6694,0\\\@

 Total job time:  713.95s(wall), 713.28s(cpu) 
 Tue Dec 13 23:51:39 2016

        *************************************************************
        *                                                           *
        *  Thank you very much for using Q-Chem.  Have a nice day.  *
        *                                                           *
        *************************************************************
