# Supplementary material for: A DFT investigation of the blue bottle experiment: E∘half-cell analysis of autoxidation catalysed by redox indicators
Source: R Soc Open Sci. 2017 Nov 8;4(11):170708. doi: 10.1098/rsos.170708 (PMC5717635; doi:10.1098/rsos.170708)
Supplement: output.zip [file rsos170708supp2.zip › B3LYP_6-311++Gdp_reducing_agents/C6H8O6_alt3.out]

pikachu 127.0.1
Q-Chem Developer Version! Running on 127.0.1.*
                  Welcome to Q-Chem
     A Quantum Leap Into The Future Of Chemistry


 Q-Chem 4.4, Q-Chem, Inc., Pleasanton, CA (2016)

 Y. Shao,  Z. Gan,  E. Epifanovsky,  A. T. B. Gilbert,  M. Wormit,  
 J. Kussmann,  A. W. Lange,  A. Behn,  J. Deng,  X. Feng,  D. Ghosh,  
 M. Goldey,  P. R. Horn,  L. D. Jacobson,  I. Kaliman,  F. Rob,  
 R. Z. Khaliullin,  T. Kus,  A. Landau,  J. Liu,  E. I. Proynov,  Y. M. Rhee,  
 R. M. Richard,  M. A. Rohrdanz,  R. P. Steele,  E. J. Sundstrom,  
 H. L. Woodcock III,  P. M. Zimmerman,  D. Zuev,  B. Albrecht,  E. Alguire,  
 B. Austin,  S. A. Baeppler,  G. J. O. Beran,  Y. A. Bernard,  E. Berquist,  
 K. Brandhorst,  K. B. Bravaya,  S. T. Brown,  D. Casanova,  C.-M. Chang,  
 Y. Chen,  S. H. Chien,  K. D. Closser,  M. P. Coons,  D. L. Crittenden,  
 S. Dasgupta,  M. Diedenhofen,  R. A. DiStasio Jr.,  H. Do,  A. D. Dutoi,  
 R. G. Edgar,  P.-T. Fang,  S. Fatehi,  Q. Feng,  L. Fusti-Molnar,  
 A. Ghysels,  A. Golubeva-Zadorozhnaya,  J. Gomes,  A. Gunina,  
 M. W. D. Hanson-Heine,  P. H. P. Harbach,  A. W. Hauser,  J. E. Herr,  
 E. G. Hohenstein,  Z. C. Holden,  K. Hui,  T.-C. Jagau,  H. Ji,  B. Kaduk,  
 K. Khistyaev,  Jaehoon Kim,  Jihan Kim,  R. A. King,  P. Klunzinger,  
 K. Koh,  D. Kosenkov,  T. Kowalczyk,  C. M. Krauter,  A. Kunitsa,  
 K. U. Lao,  A. Laurent,  K. V. Lawler,  J. Lee,  D. Lefrancois,  S. Lehtola,  
 S. V. Levchenko,  C. Y. Lin,  Y.-S. Lin,  F. Liu,  E. Livshits,  
 R. C. Lochan,  A. Luenser,  P. Manohar,  S. F. Manzer,  S.-P. Mao,  Y. Mao,  
 N. Mardirossian,  A. V. Marenich,  L. A. Martinez-Martinez,  S. A. Maurer,  
 N. J. Mayhall,  J.-M. Mewes,  A. F. Morrison,  K. Nanda,  T. S. Nguyen-Beck,  
 C. M. Oana,  R. Olivares-Amaya,  D. P. O'Neill,  J. A. Parkhill,  
 T. M. Perrine,  R. Peverati,  P. A. Pieniazek,  F. Plasser,  A. Prociuk,  
 D. R. Rehn,  E. Rosta,  N. J. Russ,  N. Sergueev,  S. M. Sharada,  
 S. Sharma,  D. W. Small,  A. Sodt,  T. Stauch,  T. Stein,  D. Stuck,  
 Y.-C. Su,  A. J. W. Thom,  T. Tsuchimochi,  L. Vogt,  O. Vydrov,  T. Wang,  
 M. A. Watson,  J. Wenzel,  A. White,  C. F. Williams,  V. Vanovschi,  
 K. Yao,  S. Yeganeh,  S. R. Yost,  Z.-Q. You,  I. Y. Zhang,  X. Zhang,  
 Y. Zhao,  B. R. Brooks,  G. K. L. Chan,  D. M. Chipman,  C. J. Cramer,  
 W. A. Goddard III,  M. S. Gordon,  W. J. Hehre,  A. Klamt,  
 H. F. Schaefer III,  M. W. Schmidt,  C. D. Sherrill,  D. G. Truhlar,  
 A. Warshel,  X. Xu,  A. Aspuru-Guzik,  R. Baer,  A. T. Bell,  N. A. Besley,  
 J.-D. Chai,  A. Dreuw,  B. D. Dunietz,  T. R. Furlani,  S. R. Gwaltney,  
 C.-P. Hsu,  Y. Jung,  J. Kong,  D. S. Lambrecht,  W. Liang,  C. Ochsenfeld,  
 V. A. Rassolov,  L. V. Slipchenko,  J. E. Subotnik,  T. Van Voorhis,  
 J. M. Herbert,  A. I. Krylov,  P. M. W. Gill,  M. Head-Gordon

 Contributors to earlier versions of Q-Chem not listed above: 
 R. D. Adamson,  J. Baker,  E. F. C. Byrd,  A. K. Chakraborty,  C.-L. Cheng,  
 H. Dachsel,  R. J. Doerksen,  G. Hawkins,  A. Heyden,  S. Hirata,  
 G. Kedziora,  F. J. Keil,  C. Kelley,  P. P. Korambath,  W. Kurlancheek,  
 A. M. Lee,  M. S. Lee,  D. Liotard,  I. Lotan,  P. E. Maslen,  N. Nair,  
 D. Neuhauser,  R. Olson,  B. Peters,  J. Ritchie,  N. E. Schultz,  
 N. Shenvi,  A. C. Simmonett,  K. S. Thanthiriwatte,  Q. Wu,  W. Zhang

 Please cite Q-Chem as follows:
 Y. Shao et al., Mol. Phys. 113, 184-215 (2015)
 DOI: 10.1080/00268976.2014.952696

 Q-Chem 4.4.2 for Intel X86 EM64T Linux

 Parts of Q-Chem use Armadillo 5.200.1 (Boston Tea Smuggler).
 http://arma.sourceforge.net/

 Q-Chem begins on Tue Dec 13 14:29:43 2016  


Host: 0

     Scratch files written to /scratch/cher/qchem5210//
FILE_GEOM_ORG=        593

Checking the input file for inconsistencies... 	...done.

--------------------------------------------------------------
User input:
--------------------------------------------------------------
$molecule
0 1
  O   -0.7365591   -1.3065372    0.0349255
  C   -2.0173406   -0.8839755    0.1241649
  O   -2.9435640   -1.5639976    0.4717009
  C   -2.0467925    0.6048855   -0.2722481
  C   -0.5885478    1.0493961   -0.3872921
  O   -0.2496133    1.6739675    0.8513486
  C    0.1523098   -0.2872858   -0.5229779
  C    1.5092177   -0.3978100    0.1632236
  C    2.4844764    0.7053614   -0.2811848
  O    3.8005027    0.3803172    0.1731582
  O    2.0490913   -1.6592272   -0.1811312
  H    1.3486716   -0.3195650    1.2506063
  H    2.1643842    1.6902172    0.0768859
  H    2.5541716    0.7251065   -1.3740198
  H    3.8430447    0.5746093    1.1233450
  H    3.0081311   -1.5694391   -0.0306124
  H    0.2814053   -0.5341879   -1.5826608
  O   -3.0306325    1.2947115   -0.3670618
  H   -0.4144854    1.7142394   -1.2423340
  H   -0.8590621    2.4217167    0.9731545
$end

$rem
   BASIS  =  6-311++G**
   JOB_TYPE  =  optimization
   METHOD  =  B3LYP
$end

--------------------------------------------------------------
 ----------------------------------------------------------------
             Standard Nuclear Orientation (Angstroms)
    I     Atom           X                Y                Z
 ----------------------------------------------------------------
    1      O      -0.7365590934    -1.3065372123     0.0349254992
    2      C      -2.0173405950    -0.8839755168     0.1241648970
    3      O      -2.9435639933    -1.5639976202     0.4717008950
    4      C      -2.0467924994     0.6048854833    -0.2722481024
    5      C      -0.5885478007     1.0493960884    -0.3872920995
    6      O      -0.2496133052     1.6739674890     0.8513486014
    7      C       0.1523098041    -0.2872858090    -0.5229778988
    8      C       1.5092177033    -0.3978100046     0.1632236037
    9      C       2.4844764002     0.7053613989    -0.2811847941
   10      O       3.8005027005     0.3803172033     0.1731582082
   11      O       2.0490913082    -1.6592272026    -0.1811311959
   12      H       1.3486716010    -0.3195650057     1.2506063034
   13      H       2.1643841962     1.6902171977     0.0768859058
   14      H       2.5541716022     0.7251064997    -1.3740197939
   15      H       3.8430446981     0.5746093030     1.1233450083
   16      H       3.0081311077    -1.5694390994    -0.0306123941
   17      H       0.2814053069    -0.5341879081    -1.5826607986
   18      O      -3.0306325016     1.2947114799    -0.3670618039
   19      H      -0.4144854015     1.7142393893    -1.2423339989
   20      H      -0.8590621080     2.4217166868     0.9731545006
 ----------------------------------------------------------------
 Molecular Point Group                 C1    NOp =  1
 Largest Abelian Subgroup              C1    NOp =  1
 Nuclear Repulsion Energy =   752.9003258872 hartrees
 There are       46 alpha and       46 beta electrons
 Requested basis set is 6-311++G(d,p)
 There are 112 shells and 320 basis functions

 Total QAlloc Memory Limit   2000 MB
 Mega-Array Size        61 MB
 MEM_STATIC part        62 MB
 A cutoff of  1.0D-11 yielded   5455 shell pairs
 There are     44624 function pairs (     47840 Cartesian)

 -------------------------------------------------------
 OpenMP Integral Computing Module                       
 Release: version 1.0, May 2013, Q-Chem Inc. Pittsburgh 
 -------------------------------------------------------
 Integral Job Info:
 Integral job number is                      11
 Integral operator is                         1
 short-range coefficients                     0
 long-range coefficients              100000000
 Omega coefficients                           0
 if combine SR and LR in K                    0
 Integral screening is                        0
 Integral computing path is                   2
 max size of driver memory is            800000
 size of driver memory is                593474
 size of scratch memory is              2260544
 max col of scratch BK array               1296
 max len of scratch array in speh3          155
 max len of scratch index in speh4           18
 max int batch size is                      520
 min int batch size is                       52
 fixed nKL is                                52
 max L of basis functions is                  2
 order of int derivative is                   0
 number of shells is                        112
 number of basis is                         332
 number of cartesian basis is               332
 number of contracted shell pairs          5455
 number of primitive shell pairs          13237
 maxK2 (contraction) of shell pair           36
 max number of K2 of shell pair               1
 max number of CS2 of shell pair            914
 max number of PS2 of shell pair           2196
 mem total for path MDJ                   90888
 -------------------------------------------------------
 Smallest overlap matrix eigenvalue = 4.51E-06

 Scale SEOQF with 1.000000e-01/1.000000e-01/1.000000e-01

 Standard Electronic Orientation quadrupole field applied
 Nucleus-field energy     =     0.0000000222 hartrees
 Guess from superposition of atomic densities
 Warning:  Energy on first SCF cycle will be non-variational
 A restricted hybrid HF-DFT SCF calculation will be
 performed using Pulay DIIS extrapolation
 Exchange:     0.2000 Hartree-Fock + 0.0800 Slater + 0.7200 B88
 Correlation:  0.1900 VWN1RPA + 0.8100 LYP
 Using SG-1 standard quadrature grid
 SCF converges when DIIS error is below 1.0E-08
 ---------------------------------------
  Cycle       Energy         DIIS Error
 ---------------------------------------
    1    -687.2767854625      3.58E-02
    2    -684.7000239251      5.33E-03
    3    -683.9054295932      1.07E-02
    4    -684.9322652706      1.90E-03
    5    -684.9638872584      7.69E-04
    6    -684.9687285835      2.27E-04
    7    -684.9692131016      8.26E-05
    8    -684.9692661210      3.30E-05
    9    -684.9692752230      8.15E-06
   10    -684.9692759652      2.38E-06
   11    -684.9692760873      9.48E-07
   12    -684.9692760788      1.80E-07
   13    -684.9692760523      5.25E-08
   14    -684.9692760513      2.17E-08
   15    -684.9692760539      6.88E-09 Convergence criterion met
 ---------------------------------------
 SCF time:  CPU 496.62 s  wall 497.86 s
 SCF   energy in the final basis set = -684.9692760539
 Total energy in the final basis set = -684.9692760539

 --------------------------------------------------------------

                    Orbital Energies (a.u.)
 --------------------------------------------------------------

 Alpha MOs
 -- Occupied --
-19.201 -19.186 -19.181 -19.165 -19.145 -19.140 -10.331 -10.314
-10.285 -10.279 -10.256 -10.251  -1.143  -1.107  -1.085  -1.072
 -1.059  -1.039  -0.833  -0.785  -0.731  -0.666  -0.637  -0.596
 -0.591  -0.553  -0.538  -0.524  -0.513  -0.503  -0.493  -0.479
 -0.465  -0.450  -0.434  -0.428  -0.414  -0.404  -0.377  -0.372
 -0.353  -0.343  -0.340  -0.324  -0.296  -0.281
 -- Virtual --
 -0.122  -0.032  -0.026  -0.010   0.009   0.016   0.020   0.028
  0.030   0.035   0.042   0.057   0.062   0.072   0.080   0.082
  0.085   0.089   0.097   0.099   0.105   0.107   0.112   0.117
  0.119   0.125   0.129   0.137   0.138   0.141   0.143   0.160
  0.160   0.167   0.176   0.178   0.180   0.193   0.197   0.200
  0.208   0.217   0.220   0.230   0.240   0.252   0.257   0.261
  0.265   0.271   0.275   0.282   0.288   0.296   0.297   0.302
  0.308   0.311   0.314   0.316   0.328   0.331   0.338   0.343
  0.345   0.357   0.364   0.370   0.370   0.378   0.382   0.394
  0.397   0.424   0.435   0.444   0.455   0.476   0.481   0.501
  0.519   0.534   0.544   0.557   0.564   0.576   0.580   0.603
  0.615   0.637   0.650   0.670   0.673   0.678   0.695   0.708
  0.717   0.733   0.743   0.759   0.772   0.799   0.808   0.854
  0.874   0.907   0.921   0.944   0.959   0.974   1.021   1.046
  1.074   1.089   1.095   1.107   1.117   1.151   1.152   1.157
  1.161   1.166   1.182   1.187   1.207   1.211   1.224   1.239
  1.257   1.272   1.291   1.318   1.333   1.344   1.346   1.403
  1.412   1.427   1.444   1.458   1.481   1.495   1.510   1.520
  1.546   1.557   1.576   1.595   1.601   1.621   1.627   1.654
  1.669   1.691   1.703   1.713   1.743   1.749   1.768   1.792
  1.801   1.815   1.828   1.853   1.886   1.900   1.936   1.966
  1.986   2.000   2.021   2.036   2.041   2.063   2.101   2.108
  2.146   2.169   2.181   2.192   2.264   2.325   2.367   2.453
  2.480   2.519   2.531   2.557   2.578   2.588   2.619   2.670
  2.686   2.712   2.726   2.784   2.791   2.818   2.822   2.833
  2.863   2.878   2.880   2.891   2.913   2.946   2.979   3.006
  3.024   3.063   3.069   3.089   3.126   3.132   3.146   3.158
  3.185   3.216   3.234   3.248   3.283   3.292   3.313   3.350
  3.384   3.435   3.469   3.564   3.636   3.707   3.745   3.825
  3.846   3.869   3.889   3.971   3.982   3.989   4.062   4.088
  4.103   4.166   4.207   4.288   4.996   5.025   5.031   5.066
  5.079   5.095   5.123   5.170   5.328   5.352   5.386   5.436
  5.531   5.593   5.609   5.648   5.749   5.864  23.724  23.769
 23.781  23.812  23.820  23.841  49.878  49.882  49.890  49.934
 49.950  50.052
 --------------------------------------------------------------

          Ground-State Mulliken Net Atomic Charges

     Atom                 Charge (a.u.)
  ----------------------------------------
      1 O                    -0.028764
      2 C                     0.138825
      3 O                    -0.258484
      4 C                     0.199142
      5 C                    -0.471840
      6 O                    -0.171872
      7 C                     0.016173
      8 C                    -0.279424
      9 C                    -0.392855
     10 O                    -0.276430
     11 O                    -0.191078
     12 H                     0.259593
     13 H                     0.182411
     14 H                     0.215952
     15 H                     0.259925
     16 H                     0.270440
     17 H                     0.251675
     18 O                    -0.225753
     19 H                     0.242347
     20 H                     0.260017
  ----------------------------------------
  Sum of atomic charges =     0.000000

 -----------------------------------------------------------------
                    Cartesian Multipole Moments
 -----------------------------------------------------------------
    Charge (ESU x 10^10)
                 0.0000
    Dipole Moment (Debye)
         X       3.6898      Y       4.6211      Z      -0.3678
       Tot       5.9249
    Quadrupole Moments (Debye-Ang)
        XX     -86.4073     XY      -2.3029     YY     -74.3133
        XZ       6.3683     YZ       2.3295     ZZ     -64.5620
    Octopole Moments (Debye-Ang^2)
       XXX      56.1142    XXY       2.3594    XYY       9.6179
       YYY      29.8686    XXZ      21.9244    XYZ      -7.6250
       YYZ       4.9872    XZZ       8.4336    YZZ       3.1577
       ZZZ       3.2987
    Hexadecapole Moments (Debye-Ang^3)
      XXXX   -2300.1816   XXXY     -43.7823   XXYY    -469.7096
      XYYY     -26.8279   YYYY    -593.7221   XXXZ     100.1600
      XXYZ      35.4677   XYYZ       0.7327   YYYZ      23.9183
      XXZZ    -316.1148   XYZZ       2.4904   YYZZ    -121.6714
      XZZZ      12.7938   YZZZ       4.9552   ZZZZ    -153.0530
 -----------------------------------------------------------------
 Calculating analytic gradient of the SCF energy
 Gradient of SCF Energy
            1           2           3           4           5           6
    1   0.0037811   0.0060863  -0.0092580   0.0095582  -0.0004544   0.0050745
    2  -0.0012867   0.0088693  -0.0068814  -0.0073004   0.0015263  -0.0067830
    3  -0.0006384  -0.0023581   0.0033464   0.0001893   0.0014555   0.0005849
            7           8           9          10          11          12
    1  -0.0012316   0.0023066   0.0021547   0.0007953  -0.0076905  -0.0007399
    2  -0.0010053  -0.0029039  -0.0010307  -0.0025916  -0.0007558   0.0012360
    3   0.0011606  -0.0005684   0.0032092  -0.0087826  -0.0020349   0.0015856
           13          14          15          16          17          18
    1  -0.0008934   0.0001261  -0.0018729   0.0061592   0.0004105  -0.0098950
    2   0.0018712   0.0000392   0.0010344   0.0035167  -0.0000238   0.0070205
    3  -0.0000370  -0.0012751   0.0064876   0.0017790  -0.0012407  -0.0001071
           19          20
    1   0.0004648  -0.0048816
    2   0.0009955   0.0044537
    3  -0.0016924  -0.0010633
 Max gradient component =       9.895E-03
 RMS gradient           =       4.070E-03
 Gradient time:  CPU 160.36 s  wall 160.38 s
 Geometry Optimization Parameters
   NAtoms,    NIC,     NZ,  NCons,   NDum,   NFix, NCnnct, MaxDiis
       20     145       0       0       0       0       0       0


** GEOMETRY OPTIMIZATION IN DELOCALIZED INTERNAL COORDINATES **
   Searching for a Minimum

   Optimization Cycle:   1

                       Coordinates (Angstroms)
     ATOM                X               Y               Z
      1  O        -0.7365590934   -1.3065372123    0.0349254992
      2  C        -2.0173405950   -0.8839755168    0.1241648970
      3  O        -2.9435639933   -1.5639976202    0.4717008950
      4  C        -2.0467924994    0.6048854833   -0.2722481024
      5  C        -0.5885478007    1.0493960884   -0.3872920995
      6  O        -0.2496133052    1.6739674890    0.8513486014
      7  C         0.1523098041   -0.2872858090   -0.5229778988
      8  C         1.5092177033   -0.3978100046    0.1632236037
      9  C         2.4844764002    0.7053613989   -0.2811847941
     10  O         3.8005027005    0.3803172033    0.1731582082
     11  O         2.0490913082   -1.6592272026   -0.1811311959
     12  H         1.3486716010   -0.3195650057    1.2506063034
     13  H         2.1643841962    1.6902171977    0.0768859058
     14  H         2.5541716022    0.7251064997   -1.3740197939
     15  H         3.8430446981    0.5746093030    1.1233450083
     16  H         3.0081311077   -1.5694390994   -0.0306123941
     17  H         0.2814053069   -0.5341879081   -1.5826607986
     18  O        -3.0306325016    1.2947114799   -0.3670618039
     19  H        -0.4144854015    1.7142393893   -1.2423339989
     20  H        -0.8590621080    2.4217166868    0.9731545006
   Point Group: c1    Number of degrees of freedom:    54


   Energy is   -684.969276054


 Attempting to Generate Delocalized Internal Coordinates

 54 Hessian modes will be used to form the next step
  Hessian Eigenvalues:
     0.004145    0.004861    0.005847    0.005930    0.008804    0.011258
     0.011718    0.011941    0.013708    0.040839    0.042888    0.045037
     0.050432    0.050744    0.050967    0.058107    0.064147    0.073310
     0.074373    0.083866    0.113476    0.120086    0.137077    0.160000
     0.160000    0.160000    0.164831    0.166177    0.195667    0.198137
     0.220333    0.236586    0.247940    0.249959    0.273645    0.285033
     0.286919    0.289809    0.299314    0.334672    0.340160    0.341593
     0.341624    0.342148    0.354576    0.410342    0.412774    0.432773
     0.519128    0.523836    0.529070    0.532179    1.021959    1.045929

 Minimum Search - Taking Simple RFO Step
 Searching for Lamda that Minimizes Along All modes
 Value Taken    Lamda =  -0.00145008
 Step Taken.  Stepsize is  0.207295

                             Maximum     Tolerance    Cnvgd?
         Gradient           0.008265      0.000300      NO
         Displacement       0.086708      0.001200      NO
         Energy change     *********      0.000001      NO


 New Cartesian Coordinates Obtained by Inverse Iteration

 Displacement from previous Coordinates is:  0.288916
 ----------------------------------------------------------------
             Standard Nuclear Orientation (Angstroms)
    I     Atom           X                Y                Z
 ----------------------------------------------------------------
    1      O      -0.7412865680    -1.3041624855     0.0434161314
    2      C      -2.0210141269    -0.8864350233     0.1150531944
    3      O      -2.9446053979    -1.5635722076     0.4542131930
    4      C      -2.0447176792     0.6092648082    -0.2582506292
    5      C      -0.5859892843     1.0511752088    -0.3747318804
    6      O      -0.2361838016     1.6853640543     0.8580718006
    7      C       0.1506492918    -0.2867722573    -0.5143776397
    8      C       1.5119103848    -0.4078887966     0.1595210910
    9      C       2.4807911110     0.7006704661    -0.2863118289
   10      O       3.7962312303     0.4199649634     0.2034834345
   11      O       2.0353219716    -1.6775178460    -0.1949664743
   12      H       1.3619356796    -0.3419330694     1.2464146674
   13      H       2.1395514122     1.6825656067     0.0505964017
   14      H       2.5687352641     0.7032831271    -1.3760249810
   15      H       3.8440587902     0.6615787321     1.1358519816
   16      H       2.9929971884    -1.6331124345    -0.0596683912
   17      H       0.2700928843    -0.5334238139    -1.5732547118
   18      O      -3.0233582595     1.2880645341    -0.3969768974
   19      H      -0.4162217548     1.7113849314    -1.2302654992
   20      H      -0.8300892057     2.4340043423     0.9991975798
 ----------------------------------------------------------------
 Molecular Point Group                 C1    NOp =  1
 Largest Abelian Subgroup              C1    NOp =  1
 Nuclear Repulsion Energy =   752.6417099994 hartrees
 There are       46 alpha and       46 beta electrons
 Applying Cartesian multipole field
    Component          Value
    ---------          -----
     (2,0,0)        1.00000E-11
     (0,2,0)        2.00000E-11
     (0,0,2)       -3.00000E-11
 Nucleus-field energy     =     0.0000000222 hartrees
 Requested basis set is 6-311++G(d,p)
 There are 112 shells and 320 basis functions
 A cutoff of  1.0D-11 yielded   5452 shell pairs
 There are     44607 function pairs (     47821 Cartesian)
 Smallest overlap matrix eigenvalue = 4.49E-06
 Guess MOs from SCF MO coefficient file
 Reading MOs from coefficient file
 Reading MOs from coefficient file
 A restricted hybrid HF-DFT SCF calculation will be
 performed using Pulay DIIS extrapolation
 Exchange:     0.2000 Hartree-Fock + 0.0800 Slater + 0.7200 B88
 Correlation:  0.1900 VWN1RPA + 0.8100 LYP
 Using SG-1 standard quadrature grid
 SCF converges when DIIS error is below 1.0E-08
 Geometry optimization detected.  Setting ReadMinima to 0
 Setting SaveMinima to 0
 ---------------------------------------
  Cycle       Energy         DIIS Error
 ---------------------------------------
    1    -684.9903601791      7.03E-04
    2    -684.9697755278      9.47E-05
    3    -684.9697705535      1.12E-04
    4    -684.9698790553      3.57E-05
    5    -684.9698882215      1.42E-05
    6    -684.9698895322      5.81E-06
    7    -684.9698898490      1.85E-06
    8    -684.9698899696      8.51E-07
    9    -684.9698900007      1.93E-07
   10    -684.9698899879      7.96E-08
   11    -684.9698899720      2.74E-08
   12    -684.9698899829      1.09E-08
   13    -684.9698899849      2.73E-09 Convergence criterion met
 ---------------------------------------
 SCF time:  CPU 418.81 s  wall 419.27 s
 SCF   energy in the final basis set = -684.9698899849
 Total energy in the final basis set = -684.9698899849

 --------------------------------------------------------------

                    Orbital Energies (a.u.)
 --------------------------------------------------------------

 Alpha MOs
 -- Occupied --
-19.200 -19.184 -19.181 -19.161 -19.144 -19.140 -10.329 -10.313
-10.284 -10.279 -10.256 -10.250  -1.145  -1.109  -1.085  -1.069
 -1.061  -1.039  -0.834  -0.785  -0.731  -0.667  -0.638  -0.597
 -0.592  -0.553  -0.538  -0.524  -0.513  -0.503  -0.492  -0.480
 -0.466  -0.451  -0.434  -0.426  -0.415  -0.405  -0.374  -0.372
 -0.352  -0.343  -0.339  -0.323  -0.296  -0.280
 -- Virtual --
 -0.120  -0.032  -0.025  -0.010   0.009   0.017   0.020   0.028
  0.031   0.036   0.042   0.057   0.063   0.073   0.080   0.083
  0.084   0.089   0.098   0.100   0.105   0.107   0.113   0.117
  0.119   0.126   0.128   0.137   0.138   0.142   0.142   0.159
  0.161   0.168   0.177   0.179   0.181   0.192   0.198   0.201
  0.209   0.217   0.221   0.230   0.239   0.251   0.258   0.261
  0.267   0.271   0.275   0.283   0.289   0.297   0.299   0.302
  0.309   0.312   0.314   0.318   0.329   0.331   0.338   0.344
  0.344   0.356   0.365   0.369   0.370   0.378   0.383   0.395
  0.399   0.424   0.435   0.445   0.455   0.478   0.482   0.504
  0.525   0.535   0.544   0.558   0.566   0.578   0.581   0.604
  0.615   0.638   0.653   0.668   0.676   0.681   0.696   0.709
  0.718   0.731   0.746   0.760   0.774   0.800   0.811   0.855
  0.872   0.914   0.921   0.937   0.960   0.976   1.023   1.045
  1.083   1.090   1.099   1.105   1.118   1.148   1.153   1.157
  1.161   1.167   1.182   1.187   1.206   1.211   1.227   1.240
  1.260   1.273   1.297   1.318   1.332   1.345   1.358   1.413
  1.415   1.430   1.449   1.458   1.482   1.498   1.517   1.523
  1.547   1.554   1.574   1.593   1.593   1.620   1.629   1.655
  1.670   1.688   1.705   1.713   1.741   1.745   1.774   1.789
  1.795   1.822   1.834   1.855   1.887   1.900   1.936   1.967
  1.988   2.003   2.025   2.033   2.049   2.065   2.103   2.113
  2.147   2.174   2.186   2.196   2.269   2.332   2.371   2.457
  2.484   2.519   2.531   2.562   2.577   2.587   2.624   2.665
  2.690   2.711   2.714   2.784   2.790   2.814   2.822   2.833
  2.863   2.878   2.880   2.889   2.908   2.946   2.983   3.003
  3.025   3.066   3.072   3.095   3.126   3.133   3.145   3.158
  3.186   3.219   3.237   3.246   3.286   3.294   3.319   3.346
  3.392   3.440   3.473   3.572   3.647   3.716   3.752   3.835
  3.852   3.886   3.892   3.967   3.981   3.984   4.061   4.085
  4.104   4.167   4.208   4.288   4.998   5.026   5.032   5.062
  5.080   5.087   5.125   5.175   5.327   5.348   5.382   5.426
  5.538   5.607   5.625   5.662   5.754   5.869  23.725  23.773
 23.784  23.819  23.829  23.852  49.881  49.886  49.892  49.936
 49.956  50.057
 --------------------------------------------------------------

          Ground-State Mulliken Net Atomic Charges

     Atom                 Charge (a.u.)
  ----------------------------------------
      1 O                    -0.027326
      2 C                     0.141974
      3 O                    -0.259454
      4 C                     0.197412
      5 C                    -0.463605
      6 O                    -0.180307
      7 C                    -0.000872
      8 C                    -0.270120
      9 C                    -0.390773
     10 O                    -0.278971
     11 O                    -0.196924
     12 H                     0.262673
     13 H                     0.181136
     14 H                     0.217649
     15 H                     0.259591
     16 H                     0.272052
     17 H                     0.251858
     18 O                    -0.222517
     19 H                     0.243755
     20 H                     0.262770
  ----------------------------------------
  Sum of atomic charges =     0.000000

 -----------------------------------------------------------------
                    Cartesian Multipole Moments
 -----------------------------------------------------------------
    Charge (ESU x 10^10)
                 0.0000
    Dipole Moment (Debye)
         X       3.6517      Y       4.5885      Z      -0.3247
       Tot       5.8733
    Quadrupole Moments (Debye-Ang)
        XX     -86.4247     XY      -2.5215     YY     -73.9020
        XZ       5.8243     YZ       2.6033     ZZ     -64.5145
    Octopole Moments (Debye-Ang^2)
       XXX      54.9498    XXY       2.0154    XYY      10.8264
       YYY      29.5358    XXZ      21.5784    XYZ      -7.0154
       YYZ       5.6735    XZZ       8.4002    YZZ       3.3542
       ZZZ       3.5941
    Hexadecapole Moments (Debye-Ang^3)
      XXXX   -2297.1730   XXXY     -47.9105   XXYY    -464.8138
      XYYY     -31.6379   YYYY    -596.3823   XXXZ      90.3356
      XXYZ      38.3250   XYYZ      -0.1091   YYYZ      23.4281
      XXZZ    -314.7871   XYZZ       2.6952   YYZZ    -121.7330
      XZZZ       9.9155   YZZZ       3.9820   ZZZZ    -153.1719
 -----------------------------------------------------------------
 Calculating analytic gradient of the SCF energy
 Gradient of SCF Energy
            1           2           3           4           5           6
    1   0.0005432   0.0001721  -0.0007233   0.0023484   0.0000144  -0.0003520
    2   0.0000094   0.0014917  -0.0007307  -0.0010058  -0.0003915  -0.0003573
    3   0.0002987  -0.0044151   0.0014252   0.0060977  -0.0025573   0.0002262
            7           8           9          10          11          12
    1  -0.0005576  -0.0005428  -0.0000783   0.0007564  -0.0015925  -0.0005527
    2  -0.0002007  -0.0015288   0.0003264   0.0006157  -0.0005289   0.0003663
    3   0.0004886  -0.0001843  -0.0011084   0.0000024   0.0003988   0.0003249
           13          14          15          16          17          18
    1   0.0005820  -0.0003786   0.0002264   0.0017203   0.0001307  -0.0017151
    2   0.0003089   0.0002420  -0.0000666   0.0000743  -0.0002038   0.0009222
    3  -0.0000377  -0.0001849   0.0011641  -0.0005676   0.0001063  -0.0017238
           19          20
    1   0.0003878  -0.0003888
    2  -0.0000466   0.0007037
    3  -0.0000396   0.0002857
 Max gradient component =       6.098E-03
 RMS gradient           =       1.279E-03
 Gradient time:  CPU 159.56 s  wall 159.60 s
 Geometry Optimization Parameters
   NAtoms,    NIC,     NZ,  NCons,   NDum,   NFix, NCnnct, MaxDiis
       20     145       0       0       0       0       0       0

 Cartesian Hessian Update
 Hessian Updated using BFGS Update


** GEOMETRY OPTIMIZATION IN DELOCALIZED INTERNAL COORDINATES **
   Searching for a Minimum

   Optimization Cycle:   2

                       Coordinates (Angstroms)
     ATOM                X               Y               Z
      1  O        -0.7412865680   -1.3041624855    0.0434161314
      2  C        -2.0210141269   -0.8864350233    0.1150531944
      3  O        -2.9446053979   -1.5635722076    0.4542131930
      4  C        -2.0447176792    0.6092648082   -0.2582506292
      5  C        -0.5859892843    1.0511752088   -0.3747318804
      6  O        -0.2361838016    1.6853640543    0.8580718006
      7  C         0.1506492918   -0.2867722573   -0.5143776397
      8  C         1.5119103848   -0.4078887966    0.1595210910
      9  C         2.4807911110    0.7006704661   -0.2863118289
     10  O         3.7962312303    0.4199649634    0.2034834345
     11  O         2.0353219716   -1.6775178460   -0.1949664743
     12  H         1.3619356796   -0.3419330694    1.2464146674
     13  H         2.1395514122    1.6825656067    0.0505964017
     14  H         2.5687352641    0.7032831271   -1.3760249810
     15  H         3.8440587902    0.6615787321    1.1358519816
     16  H         2.9929971884   -1.6331124345   -0.0596683912
     17  H         0.2700928843   -0.5334238139   -1.5732547118
     18  O        -3.0233582595    1.2880645341   -0.3969768974
     19  H        -0.4162217548    1.7113849314   -1.2302654992
     20  H        -0.8300892057    2.4340043423    0.9991975798
   Point Group: c1    Number of degrees of freedom:    54


   Energy is   -684.969889985

 Hessian Updated using BFGS Update

 53 Hessian modes will be used to form the next step
  Hessian Eigenvalues:
     0.004098    0.005448    0.005910    0.006383    0.009634    0.011341
     0.011940    0.012339    0.013900    0.040880    0.043138    0.044940
     0.049405    0.050706    0.052039    0.058431    0.063249    0.073016
     0.073743    0.083412    0.113466    0.118301    0.137231    0.159715
     0.162449    0.165089    0.166344    0.195199    0.198143    0.220780
     0.236536    0.247964    0.250064    0.273812    0.285103    0.288802
     0.290021    0.299276    0.332655    0.339338    0.341033    0.341646
     0.342041    0.354468    0.411459    0.414567    0.433992    0.481412
     0.519895    0.527205    0.530856    0.959621    1.037646

 Minimum Search - Taking Simple RFO Step
 Searching for Lamda that Minimizes Along All modes
 Value Taken    Lamda =  -0.00077120
 Step Taken.  Stepsize is  0.266045

                             Maximum     Tolerance    Cnvgd?
         Gradient           0.002109      0.000300      NO
         Displacement       0.172241      0.001200      NO
         Energy change     -0.000614      0.000001      NO


 New Cartesian Coordinates Obtained by Inverse Iteration

 Displacement from previous Coordinates is:  0.227077
 ----------------------------------------------------------------
             Standard Nuclear Orientation (Angstroms)
    I     Atom           X                Y                Z
 ----------------------------------------------------------------
    1      O      -0.7396782223    -1.2958489945     0.0560216604
    2      C      -2.0161045428    -0.8755048352     0.1362839043
    3      O      -2.9437347384    -1.5559969046     0.4421952135
    4      C      -2.0449947076     0.6018259846    -0.3103155918
    5      C      -0.5865065758     1.0552234383    -0.3663483104
    6      O      -0.2673342795     1.6750564685     0.8826004547
    7      C       0.1529036447    -0.2800000373    -0.5073076349
    8      C       1.5159987504    -0.4049217457     0.1609432798
    9      C       2.4830656329     0.6981893052    -0.2926396700
   10      O       3.8016812598     0.4214415700     0.1897239787
   11      O       2.0278001144    -1.6809801482    -0.1933682174
   12      H       1.3756614701    -0.3437980021     1.2472716637
   13      H       2.1423864862     1.6790438272     0.0421401618
   14      H       2.5664873427     0.6939823481    -1.3814052470
   15      H       3.8724617452     0.6900618847     1.1084868311
   16      H       2.9791310329    -1.6675552108    -0.0441195811
   17      H       0.2673001607    -0.5260794053    -1.5658428111
   18      O      -3.0193932445     1.2834668401    -0.4249147087
   19      H      -0.3984358477     1.7265064263    -1.2070323808
   20      H      -0.8598863510     2.4183900312     1.0286175476
 ----------------------------------------------------------------
 Molecular Point Group                 C1    NOp =  1
 Largest Abelian Subgroup              C1    NOp =  1
 Nuclear Repulsion Energy =   752.9336909884 hartrees
 There are       46 alpha and       46 beta electrons
 Applying Cartesian multipole field
    Component          Value
    ---------          -----
     (2,0,0)        1.00000E-11
     (0,2,0)        2.00000E-11
     (0,0,2)       -3.00000E-11
 Nucleus-field energy     =     0.0000000221 hartrees
 Requested basis set is 6-311++G(d,p)
 There are 112 shells and 320 basis functions
 A cutoff of  1.0D-11 yielded   5449 shell pairs
 There are     44611 function pairs (     47831 Cartesian)
 Smallest overlap matrix eigenvalue = 4.64E-06
 Guess MOs from SCF MO coefficient file
 Reading MOs from coefficient file
 Reading MOs from coefficient file
 A restricted hybrid HF-DFT SCF calculation will be
 performed using Pulay DIIS extrapolation
 Exchange:     0.2000 Hartree-Fock + 0.0800 Slater + 0.7200 B88
 Correlation:  0.1900 VWN1RPA + 0.8100 LYP
 Using SG-1 standard quadrature grid
 SCF converges when DIIS error is below 1.0E-08
 Geometry optimization detected.  Setting ReadMinima to 0
 Setting SaveMinima to 0
 ---------------------------------------
  Cycle       Energy         DIIS Error
 ---------------------------------------
    1    -684.9754146418      6.55E-04
    2    -684.9692635051      7.82E-05
    3    -684.9692229233      1.11E-04
    4    -684.9693319862      3.67E-05
    5    -684.9693426771      1.34E-05
    6    -684.9693443187      4.22E-06
    7    -684.9693446986      1.69E-06
    8    -684.9693446402      7.60E-07
    9    -684.9693446434      1.27E-07
   10    -684.9693446354      4.92E-08
   11    -684.9693446489      1.35E-08
   12    -684.9693446464      7.71E-09 Convergence criterion met
 ---------------------------------------
 SCF time:  CPU 392.92 s  wall 393.37 s
 SCF   energy in the final basis set = -684.9693446464
 Total energy in the final basis set = -684.9693446464

 --------------------------------------------------------------

                    Orbital Energies (a.u.)
 --------------------------------------------------------------

 Alpha MOs
 -- Occupied --
-19.198 -19.184 -19.180 -19.160 -19.143 -19.139 -10.328 -10.311
-10.283 -10.278 -10.255 -10.249  -1.145  -1.111  -1.085  -1.069
 -1.061  -1.039  -0.835  -0.786  -0.731  -0.667  -0.638  -0.596
 -0.592  -0.554  -0.538  -0.524  -0.512  -0.503  -0.492  -0.480
 -0.465  -0.451  -0.434  -0.426  -0.416  -0.405  -0.373  -0.372
 -0.352  -0.344  -0.339  -0.323  -0.296  -0.279
 -- Virtual --
 -0.119  -0.032  -0.024  -0.009   0.008   0.017   0.021   0.027
  0.031   0.036   0.044   0.057   0.063   0.074   0.081   0.082
  0.085   0.089   0.098   0.100   0.105   0.107   0.113   0.117
  0.119   0.126   0.130   0.137   0.138   0.141   0.143   0.158
  0.161   0.168   0.177   0.179   0.181   0.193   0.199   0.202
  0.211   0.217   0.223   0.232   0.240   0.250   0.258   0.262
  0.267   0.272   0.275   0.284   0.289   0.297   0.299   0.302
  0.308   0.311   0.314   0.318   0.328   0.331   0.339   0.343
  0.347   0.357   0.365   0.368   0.371   0.377   0.383   0.395
  0.401   0.424   0.436   0.445   0.455   0.475   0.486   0.503
  0.527   0.537   0.547   0.559   0.567   0.578   0.582   0.604
  0.617   0.638   0.658   0.671   0.675   0.681   0.698   0.711
  0.716   0.729   0.747   0.761   0.777   0.796   0.810   0.852
  0.879   0.909   0.924   0.954   0.963   0.977   1.025   1.048
  1.081   1.090   1.098   1.102   1.118   1.148   1.150   1.156
  1.162   1.167   1.179   1.187   1.207   1.211   1.226   1.242
  1.258   1.269   1.293   1.318   1.338   1.346   1.368   1.411
  1.416   1.436   1.450   1.460   1.489   1.495   1.517   1.524
  1.548   1.551   1.572   1.591   1.594   1.614   1.633   1.657
  1.668   1.691   1.704   1.717   1.741   1.748   1.767   1.787
  1.795   1.816   1.840   1.851   1.890   1.907   1.938   1.970
  1.992   2.000   2.027   2.040   2.051   2.068   2.108   2.118
  2.148   2.176   2.190   2.200   2.274   2.335   2.371   2.457
  2.484   2.520   2.534   2.560   2.583   2.592   2.620   2.665
  2.688   2.714   2.719   2.779   2.793   2.815   2.822   2.831
  2.858   2.880   2.882   2.887   2.911   2.948   2.983   3.002
  3.029   3.068   3.075   3.100   3.127   3.138   3.149   3.165
  3.186   3.223   3.243   3.251   3.288   3.295   3.326   3.345
  3.395   3.442   3.477   3.578   3.657   3.720   3.757   3.843
  3.856   3.890   3.902   3.964   3.979   3.986   4.060   4.088
  4.104   4.170   4.203   4.291   5.000   5.028   5.033   5.061
  5.080   5.088   5.125   5.174   5.328   5.349   5.379   5.423
  5.539   5.618   5.634   5.673   5.758   5.868  23.728  23.771
 23.785  23.823  23.838  23.861  49.883  49.889  49.894  49.938
 49.958  50.064
 --------------------------------------------------------------

          Ground-State Mulliken Net Atomic Charges

     Atom                 Charge (a.u.)
  ----------------------------------------
      1 O                    -0.032461
      2 C                     0.164295
      3 O                    -0.258860
      4 C                     0.182814
      5 C                    -0.425853
      6 O                    -0.181758
      7 C                    -0.048009
      8 C                    -0.251549
      9 C                    -0.391661
     10 O                    -0.281526
     11 O                    -0.197864
     12 H                     0.263615
     13 H                     0.179921
     14 H                     0.217695
     15 H                     0.259899
     16 H                     0.271286
     17 H                     0.249700
     18 O                    -0.226275
     19 H                     0.243510
     20 H                     0.263079
  ----------------------------------------
  Sum of atomic charges =    -0.000000

 -----------------------------------------------------------------
                    Cartesian Multipole Moments
 -----------------------------------------------------------------
    Charge (ESU x 10^10)
                -0.0000
    Dipole Moment (Debye)
         X       3.6880      Y       4.5981      Z      -0.2743
       Tot       5.9008
    Quadrupole Moments (Debye-Ang)
        XX     -86.0731     XY      -2.5314     YY     -73.6070
        XZ       5.8090     YZ       2.6654     ZZ     -64.5952
    Octopole Moments (Debye-Ang^2)
       XXX      55.8441    XXY       2.6394    XYY      11.5368
       YYY      28.8100    XXZ      22.9568    XYZ      -7.0244
       YYZ       6.3140    XZZ       8.0676    YZZ       3.2620
       ZZZ       3.9432
    Hexadecapole Moments (Debye-Ang^3)
      XXXX   -2290.3613   XXXY     -44.5187   XXYY    -460.1042
      XYYY     -31.8610   YYYY    -592.1336   XXXZ      91.2981
      XXYZ      39.7197   XYYZ      -0.5372   YYYZ      24.5511
      XXZZ    -316.0009   XYZZ       3.0552   YYZZ    -121.3228
      XZZZ       8.2333   YZZZ       5.0305   ZZZZ    -155.5855
 -----------------------------------------------------------------
 Calculating analytic gradient of the SCF energy
 Gradient of SCF Energy
            1           2           3           4           5           6
    1  -0.0020107  -0.0017108   0.0038692  -0.0031542  -0.0017191  -0.0019037
    2   0.0000902   0.0010552   0.0020666  -0.0018308  -0.0006544   0.0052116
    3  -0.0026636   0.0121781  -0.0049241  -0.0127931   0.0026444   0.0016798
            7           8           9          10          11          12
    1  -0.0003116  -0.0014903  -0.0013291   0.0003360   0.0036429   0.0000830
    2  -0.0002432   0.0005613   0.0012020   0.0020053   0.0000189  -0.0005497
    3  -0.0022201  -0.0000291  -0.0016027   0.0041355   0.0020764  -0.0006873
           13          14          15          16          17          18
    1   0.0009163  -0.0001426   0.0007638  -0.0025963   0.0002060   0.0046958
    2  -0.0010799  -0.0001138  -0.0012719  -0.0014722   0.0000856  -0.0020499
    3  -0.0002023   0.0006765  -0.0029246  -0.0014937   0.0007647   0.0040373
           19          20
    1  -0.0007718   0.0026272
    2  -0.0008069  -0.0022241
    3   0.0007745   0.0005733
 Max gradient component =       1.279E-02
 RMS gradient           =       3.062E-03
 Gradient time:  CPU 159.82 s  wall 159.83 s
 Geometry Optimization Parameters
   NAtoms,    NIC,     NZ,  NCons,   NDum,   NFix, NCnnct, MaxDiis
       20     145       0       0       0       0       0       0

 Cartesian Hessian Update
 Hessian Updated using BFGS Update


** GEOMETRY OPTIMIZATION IN DELOCALIZED INTERNAL COORDINATES **
   Searching for a Minimum

   Optimization Cycle:   3

                       Coordinates (Angstroms)
     ATOM                X               Y               Z
      1  O        -0.7396782223   -1.2958489945    0.0560216604
      2  C        -2.0161045428   -0.8755048352    0.1362839043
      3  O        -2.9437347384   -1.5559969046    0.4421952135
      4  C        -2.0449947076    0.6018259846   -0.3103155918
      5  C        -0.5865065758    1.0552234383   -0.3663483104
      6  O        -0.2673342795    1.6750564685    0.8826004547
      7  C         0.1529036447   -0.2800000373   -0.5073076349
      8  C         1.5159987504   -0.4049217457    0.1609432798
      9  C         2.4830656329    0.6981893052   -0.2926396700
     10  O         3.8016812598    0.4214415700    0.1897239787
     11  O         2.0278001144   -1.6809801482   -0.1933682174
     12  H         1.3756614701   -0.3437980021    1.2472716637
     13  H         2.1423864862    1.6790438272    0.0421401618
     14  H         2.5664873427    0.6939823481   -1.3814052470
     15  H         3.8724617452    0.6900618847    1.1084868311
     16  H         2.9791310329   -1.6675552108   -0.0441195811
     17  H         0.2673001607   -0.5260794053   -1.5658428111
     18  O        -3.0193932445    1.2834668401   -0.4249147087
     19  H        -0.3984358477    1.7265064263   -1.2070323808
     20  H        -0.8598863510    2.4183900312    1.0286175476
   Point Group: c1    Number of degrees of freedom:    54


   Energy is   -684.969344646

 Hessian Updated using BFGS Update

 54 Hessian modes will be used to form the next step
  Hessian Eigenvalues:
     0.004312    0.005434    0.005921    0.006518    0.011097    0.011242
     0.011939    0.013157    0.029264    0.040898    0.043782    0.044923
     0.050654    0.051310    0.055026    0.058332    0.067269    0.073396
     0.076032    0.085606    0.113158    0.118541    0.136754    0.159949
     0.160013    0.164012    0.166079    0.166388    0.195374    0.198208
     0.220829    0.237390    0.247994    0.249689    0.272218    0.283197
     0.285617    0.290226    0.299283    0.333657    0.340226    0.341614
     0.341818    0.342022    0.354135    0.410304    0.415719    0.434133
     0.500271    0.519780    0.527960    0.530874    0.983178    1.039096

 Minimum Search - Taking Simple RFO Step
 Searching for Lamda that Minimizes Along All modes
 Value Taken    Lamda =  -0.00143761
 Step Taken.  Stepsize is  0.174563

                             Maximum     Tolerance    Cnvgd?
         Gradient           0.004708      0.000300      NO
         Displacement       0.117068      0.001200      NO
         Energy change      0.000545      0.000001      NO


 New Cartesian Coordinates Obtained by Inverse Iteration

 Displacement from previous Coordinates is:  0.125499
 ----------------------------------------------------------------
             Standard Nuclear Orientation (Angstroms)
    I     Atom           X                Y                Z
 ----------------------------------------------------------------
    1      O      -0.7392368993    -1.2975942625     0.0540329337
    2      C      -2.0209664478    -0.8854776915     0.1110434442
    3      O      -2.9445327975    -1.5596245128     0.4511899401
    4      C      -2.0470808619     0.6063173943    -0.2892723757
    5      C      -0.5866146393     1.0542249752    -0.3694196315
    6      O      -0.2546545798     1.6733991688     0.8742652073
    7      C       0.1524293054    -0.2810855844    -0.5088108882
    8      C       1.5144201309    -0.4016912364     0.1626976499
    9      C       2.4816135044     0.7005638323    -0.2889345196
   10      O       3.8002425691     0.4072240400     0.1796306913
   11      O       2.0337858965    -1.6724725830    -0.1926222392
   12      H       1.3718306874    -0.3392355269     1.2497190216
   13      H       2.1459164110     1.6818383850     0.0543551658
   14      H       2.5589576426     0.7033007555    -1.3790186886
   15      H       3.8696784930     0.6651320454     1.1043155208
   16      H       2.9845893434    -1.6419547837    -0.0268305549
   17      H       0.2685718774    -0.5276979989    -1.5679891728
   18      O      -3.0241685997     1.2857767112    -0.4191766192
   19      H      -0.4044802288     1.7239693383    -1.2145415693
   20      H      -0.8514916764     2.4175903745     1.0163572268
 ----------------------------------------------------------------
 Molecular Point Group                 C1    NOp =  1
 Largest Abelian Subgroup              C1    NOp =  1
 Nuclear Repulsion Energy =   752.9776291642 hartrees
 There are       46 alpha and       46 beta electrons
 Applying Cartesian multipole field
    Component          Value
    ---------          -----
     (2,0,0)        1.00000E-11
     (0,2,0)        2.00000E-11
     (0,0,2)       -3.00000E-11
 Nucleus-field energy     =     0.0000000221 hartrees
 Requested basis set is 6-311++G(d,p)
 There are 112 shells and 320 basis functions
 A cutoff of  1.0D-11 yielded   5453 shell pairs
 There are     44633 function pairs (     47853 Cartesian)
 Smallest overlap matrix eigenvalue = 4.55E-06
 Guess MOs from SCF MO coefficient file
 Reading MOs from coefficient file
 Reading MOs from coefficient file
 A restricted hybrid HF-DFT SCF calculation will be
 performed using Pulay DIIS extrapolation
 Exchange:     0.2000 Hartree-Fock + 0.0800 Slater + 0.7200 B88
 Correlation:  0.1900 VWN1RPA + 0.8100 LYP
 Using SG-1 standard quadrature grid
 SCF converges when DIIS error is below 1.0E-08
 Geometry optimization detected.  Setting ReadMinima to 0
 Setting SaveMinima to 0
 ---------------------------------------
  Cycle       Energy         DIIS Error
 ---------------------------------------
    1    -684.9658180310      4.87E-04
    2    -684.9700198073      5.09E-05
    3    -684.9700140092      6.74E-05
    4    -684.9700509985      3.01E-05
    5    -684.9700588923      6.55E-06
    6    -684.9700591022      2.01E-06
    7    -684.9700590252      1.10E-06
    8    -684.9700590912      3.03E-07
    9    -684.9700591100      1.97E-07
   10    -684.9700591073      6.81E-08
   11    -684.9700591537      1.85E-08
   12    -684.9700591395      4.64E-09 Convergence criterion met
 ---------------------------------------
 SCF time:  CPU 392.68 s  wall 392.99 s
 SCF   energy in the final basis set = -684.9700591395
 Total energy in the final basis set = -684.9700591395

 --------------------------------------------------------------

                    Orbital Energies (a.u.)
 --------------------------------------------------------------

 Alpha MOs
 -- Occupied --
-19.199 -19.184 -19.180 -19.161 -19.143 -19.139 -10.329 -10.312
-10.283 -10.278 -10.255 -10.249  -1.145  -1.110  -1.085  -1.070
 -1.061  -1.039  -0.834  -0.785  -0.731  -0.666  -0.637  -0.596
 -0.592  -0.554  -0.538  -0.524  -0.512  -0.503  -0.492  -0.480
 -0.465  -0.451  -0.434  -0.426  -0.415  -0.405  -0.374  -0.372
 -0.352  -0.343  -0.339  -0.323  -0.296  -0.279
 -- Virtual --
 -0.119  -0.032  -0.025  -0.010   0.009   0.017   0.021   0.027
  0.031   0.036   0.042   0.057   0.063   0.073   0.080   0.082
  0.085   0.089   0.098   0.100   0.105   0.107   0.113   0.117
  0.119   0.126   0.129   0.137   0.138   0.141   0.143   0.159
  0.161   0.168   0.177   0.179   0.181   0.193   0.198   0.202
  0.210   0.218   0.221   0.230   0.240   0.252   0.258   0.261
  0.267   0.271   0.275   0.283   0.289   0.297   0.299   0.302
  0.309   0.312   0.314   0.318   0.329   0.331   0.339   0.344
  0.345   0.357   0.365   0.369   0.371   0.378   0.383   0.395
  0.400   0.424   0.436   0.446   0.454   0.476   0.483   0.503
  0.525   0.535   0.546   0.559   0.567   0.579   0.582   0.605
  0.616   0.639   0.654   0.670   0.676   0.681   0.697   0.710
  0.718   0.730   0.747   0.762   0.775   0.801   0.810   0.855
  0.875   0.911   0.921   0.941   0.962   0.977   1.024   1.046
  1.080   1.090   1.099   1.104   1.118   1.149   1.151   1.156
  1.163   1.167   1.181   1.188   1.207   1.211   1.226   1.242
  1.258   1.273   1.296   1.318   1.335   1.345   1.360   1.411
  1.413   1.432   1.449   1.461   1.485   1.495   1.515   1.521
  1.548   1.555   1.574   1.593   1.596   1.616   1.631   1.656
  1.670   1.688   1.705   1.714   1.742   1.747   1.773   1.792
  1.796   1.820   1.834   1.855   1.889   1.903   1.938   1.968
  1.989   2.002   2.026   2.036   2.049   2.064   2.106   2.114
  2.148   2.175   2.187   2.198   2.270   2.334   2.371   2.456
  2.485   2.521   2.536   2.560   2.580   2.589   2.623   2.665
  2.690   2.712   2.718   2.783   2.792   2.815   2.821   2.831
  2.859   2.880   2.883   2.888   2.910   2.948   2.983   3.004
  3.028   3.066   3.074   3.098   3.128   3.135   3.147   3.161
  3.189   3.223   3.241   3.250   3.287   3.295   3.321   3.347
  3.395   3.439   3.476   3.573   3.651   3.718   3.755   3.838
  3.852   3.889   3.895   3.968   3.983   3.985   4.059   4.087
  4.104   4.171   4.204   4.292   4.998   5.027   5.032   5.063
  5.081   5.090   5.125   5.175   5.328   5.351   5.383   5.428
  5.537   5.612   5.629   5.666   5.755   5.868  23.727  23.772
 23.786  23.822  23.832  23.855  49.882  49.887  49.894  49.937
 49.956  50.059
 --------------------------------------------------------------

          Ground-State Mulliken Net Atomic Charges

     Atom                 Charge (a.u.)
  ----------------------------------------
      1 O                    -0.029075
      2 C                     0.149464
      3 O                    -0.259915
      4 C                     0.192483
      5 C                    -0.455383
      6 O                    -0.178470
      7 C                    -0.016445
      8 C                    -0.260782
      9 C                    -0.389394
     10 O                    -0.280375
     11 O                    -0.195082
     12 H                     0.263121
     13 H                     0.180308
     14 H                     0.216926
     15 H                     0.259689
     16 H                     0.270890
     17 H                     0.251030
     18 O                    -0.224395
     19 H                     0.243612
     20 H                     0.261792
  ----------------------------------------
  Sum of atomic charges =     0.000000

 -----------------------------------------------------------------
                    Cartesian Multipole Moments
 -----------------------------------------------------------------
    Charge (ESU x 10^10)
                 0.0000
    Dipole Moment (Debye)
         X       3.6864      Y       4.6029      Z      -0.2735
       Tot       5.9035
    Quadrupole Moments (Debye-Ang)
        XX     -86.0872     XY      -2.3929     YY     -73.7418
        XZ       6.0609     YZ       2.6043     ZZ     -64.6535
    Octopole Moments (Debye-Ang^2)
       XXX      56.4485    XXY       2.8381    XYY      11.1570
       YYY      28.9794    XXZ      23.3167    XYZ      -7.4264
       YYZ       6.0971    XZZ       8.1125    YZZ       3.2535
       ZZZ       3.9958
    Hexadecapole Moments (Debye-Ang^3)
      XXXX   -2291.1203   XXXY     -43.3319   XXYY    -462.4895
      XYYY     -30.8054   YYYY    -592.6769   XXXZ      94.0723
      XXYZ      38.6368   XYYZ       0.0834   YYYZ      24.2298
      XXZZ    -316.6211   XYZZ       2.7681   YYZZ    -121.3401
      XZZZ       8.7429   YZZZ       4.9559   ZZZZ    -154.6800
 -----------------------------------------------------------------
 Calculating analytic gradient of the SCF energy
 Gradient of SCF Energy
            1           2           3           4           5           6
    1  -0.0001025  -0.0010356   0.0007764  -0.0000285  -0.0005013  -0.0002906
    2   0.0002721  -0.0003576   0.0005672  -0.0002393   0.0000344   0.0006945
    3  -0.0000077  -0.0006395   0.0002978  -0.0008928  -0.0000568   0.0003899
            7           8           9          10          11          12
    1   0.0001471   0.0001389  -0.0003583   0.0001075   0.0008331   0.0001091
    2   0.0001253   0.0003522   0.0002749   0.0002273   0.0002602  -0.0002702
    3  -0.0001901  -0.0001476   0.0005555   0.0000804   0.0009004  -0.0001713
           13          14          15          16          17          18
    1  -0.0000200   0.0002340  -0.0001590  -0.0006972  -0.0000957   0.0005644
    2  -0.0002673  -0.0002151  -0.0004434  -0.0001336   0.0000178  -0.0002532
    3  -0.0001572   0.0002301  -0.0006291  -0.0004148   0.0001339   0.0005988
           19          20
    1  -0.0000571   0.0004355
    2  -0.0001299  -0.0005163
    3   0.0002232  -0.0001030
 Max gradient component =       1.036E-03
 RMS gradient           =       4.061E-04
 Gradient time:  CPU 159.12 s  wall 159.12 s
 Geometry Optimization Parameters
   NAtoms,    NIC,     NZ,  NCons,   NDum,   NFix, NCnnct, MaxDiis
       20     145       0       0       0       0       0       0

 Cartesian Hessian Update
 Hessian Updated using BFGS Update


** GEOMETRY OPTIMIZATION IN DELOCALIZED INTERNAL COORDINATES **
   Searching for a Minimum

   Optimization Cycle:   4

                       Coordinates (Angstroms)
     ATOM                X               Y               Z
      1  O        -0.7392368993   -1.2975942625    0.0540329337
      2  C        -2.0209664478   -0.8854776915    0.1110434442
      3  O        -2.9445327975   -1.5596245128    0.4511899401
      4  C        -2.0470808619    0.6063173943   -0.2892723757
      5  C        -0.5866146393    1.0542249752   -0.3694196315
      6  O        -0.2546545798    1.6733991688    0.8742652073
      7  C         0.1524293054   -0.2810855844   -0.5088108882
      8  C         1.5144201309   -0.4016912364    0.1626976499
      9  C         2.4816135044    0.7005638323   -0.2889345196
     10  O         3.8002425691    0.4072240400    0.1796306913
     11  O         2.0337858965   -1.6724725830   -0.1926222392
     12  H         1.3718306874   -0.3392355269    1.2497190216
     13  H         2.1459164110    1.6818383850    0.0543551658
     14  H         2.5589576426    0.7033007555   -1.3790186886
     15  H         3.8696784930    0.6651320454    1.1043155208
     16  H         2.9845893434   -1.6419547837   -0.0268305549
     17  H         0.2685718774   -0.5276979989   -1.5679891728
     18  O        -3.0241685997    1.2857767112   -0.4191766192
     19  H        -0.4044802288    1.7239693383   -1.2145415693
     20  H        -0.8514916764    2.4175903745    1.0163572268
   Point Group: c1    Number of degrees of freedom:    54


   Energy is   -684.970059140

 Hessian Updated using BFGS Update

 53 Hessian modes will be used to form the next step
  Hessian Eigenvalues:
     0.004367    0.005419    0.005924    0.006411    0.011103    0.011360
     0.011940    0.013156    0.031276    0.040878    0.044028    0.044736
     0.050519    0.051524    0.055302    0.058210    0.067864    0.073452
     0.075839    0.113149    0.118042    0.136869    0.159684    0.160023
     0.163462    0.165976    0.166741    0.195150    0.198344    0.220772
     0.236592    0.247983    0.249678    0.271931    0.283316    0.285836
     0.289917    0.299309    0.333157    0.339639    0.341158    0.341631
     0.342029    0.354031    0.410573    0.414598    0.434652    0.489805
     0.520050    0.527243    0.530844    0.974286    1.037969

 Minimum Search - Taking Simple RFO Step
 Searching for Lamda that Minimizes Along All modes
 Value Taken    Lamda =  -0.00012977
 Step Taken.  Stepsize is  0.120380

                             Maximum     Tolerance    Cnvgd?
         Gradient           0.000756      0.000300      NO
         Displacement       0.042226      0.001200      NO
         Energy change     -0.000714      0.000001      NO


 New Cartesian Coordinates Obtained by Inverse Iteration

 Displacement from previous Coordinates is:  0.119132
 ----------------------------------------------------------------
             Standard Nuclear Orientation (Angstroms)
    I     Atom           X                Y                Z
 ----------------------------------------------------------------
    1      O      -0.7410164230    -1.3003030074     0.0579425468
    2      C      -2.0201410389    -0.8814420873     0.1299539581
    3      O      -2.9499052235    -1.5624687720     0.4414588844
    4      C      -2.0447458036     0.6112637482    -0.2696199360
    5      C      -0.5830098821     1.0529537485    -0.3683462868
    6      O      -0.2371580103     1.6766340953     0.8685894696
    7      C       0.1503940602    -0.2854297622    -0.5084653410
    8      C       1.5141872312    -0.4082771394     0.1578495733
    9      C       2.4785763190     0.6998921721    -0.2878538355
   10      O       3.7944723905     0.4159491200     0.1943356510
   11      O       2.0350022165    -1.6747163280    -0.2104740988
   12      H       1.3726294135    -0.3514964391     1.2458476813
   13      H       2.1346075183     1.6796745238     0.0536309217
   14      H       2.5626452304     0.7044257221    -1.3779214524
   15      H       3.8542255852     0.6838135483     1.1181494361
   16      H       2.9857899138    -1.6422370964    -0.0375971354
   17      H       0.2627302365    -0.5322562212    -1.5683931973
   18      O      -3.0221942019     1.2850564730    -0.4304309656
   19      H      -0.4063932257     1.7176411531    -1.2194544674
   20      H      -0.8318871758     2.4238253891     1.0117891362
 ----------------------------------------------------------------
 Molecular Point Group                 C1    NOp =  1
 Largest Abelian Subgroup              C1    NOp =  1
 Nuclear Repulsion Energy =   752.8582257934 hartrees
 There are       46 alpha and       46 beta electrons
 Applying Cartesian multipole field
    Component          Value
    ---------          -----
     (2,0,0)        1.00000E-11
     (0,2,0)        2.00000E-11
     (0,0,2)       -3.00000E-11
 Nucleus-field energy     =     0.0000000221 hartrees
 Requested basis set is 6-311++G(d,p)
 There are 112 shells and 320 basis functions
 A cutoff of  1.0D-11 yielded   5454 shell pairs
 There are     44637 function pairs (     47858 Cartesian)
 Smallest overlap matrix eigenvalue = 4.51E-06
 Guess MOs from SCF MO coefficient file
 Reading MOs from coefficient file
 Reading MOs from coefficient file
 A restricted hybrid HF-DFT SCF calculation will be
 performed using Pulay DIIS extrapolation
 Exchange:     0.2000 Hartree-Fock + 0.0800 Slater + 0.7200 B88
 Correlation:  0.1900 VWN1RPA + 0.8100 LYP
 Using SG-1 standard quadrature grid
 SCF converges when DIIS error is below 1.0E-08
 Geometry optimization detected.  Setting ReadMinima to 0
 Setting SaveMinima to 0
 ---------------------------------------
  Cycle       Energy         DIIS Error
 ---------------------------------------
    1    -684.9655145450      4.64E-04
    2    -684.9699830844      4.33E-05
    3    -684.9699926069      5.59E-05
    4    -684.9700197458      1.67E-05
    5    -684.9700215846      8.54E-06
    6    -684.9700220265      3.47E-06
    7    -684.9700222143      1.45E-06
    8    -684.9700223625      4.87E-07
    9    -684.9700222740      2.38E-07
   10    -684.9700222523      7.96E-08
   11    -684.9700222832      2.20E-08
   12    -684.9700222723      1.02E-08
   13    -684.9700222726      2.76E-09 Convergence criterion met
 ---------------------------------------
 SCF time:  CPU 414.58 s  wall 415.16 s
 SCF   energy in the final basis set = -684.9700222726
 Total energy in the final basis set = -684.9700222726

 --------------------------------------------------------------

                    Orbital Energies (a.u.)
 --------------------------------------------------------------

 Alpha MOs
 -- Occupied --
-19.199 -19.185 -19.181 -19.161 -19.144 -19.140 -10.329 -10.313
-10.284 -10.278 -10.255 -10.249  -1.145  -1.109  -1.086  -1.069
 -1.061  -1.039  -0.834  -0.785  -0.731  -0.666  -0.637  -0.596
 -0.592  -0.553  -0.538  -0.524  -0.512  -0.503  -0.492  -0.480
 -0.465  -0.451  -0.434  -0.426  -0.415  -0.406  -0.373  -0.372
 -0.352  -0.344  -0.339  -0.323  -0.295  -0.279
 -- Virtual --
 -0.119  -0.032  -0.025  -0.010   0.009   0.017   0.020   0.027
  0.031   0.036   0.042   0.057   0.063   0.073   0.080   0.083
  0.084   0.089   0.097   0.100   0.105   0.107   0.113   0.117
  0.119   0.126   0.129   0.137   0.138   0.141   0.143   0.159
  0.161   0.168   0.177   0.179   0.181   0.193   0.198   0.202
  0.210   0.218   0.222   0.230   0.239   0.250   0.258   0.261
  0.268   0.271   0.275   0.283   0.288   0.297   0.299   0.302
  0.309   0.312   0.314   0.318   0.329   0.331   0.339   0.343
  0.346   0.357   0.366   0.368   0.370   0.378   0.382   0.394
  0.399   0.424   0.436   0.445   0.453   0.475   0.484   0.503
  0.525   0.535   0.545   0.559   0.566   0.578   0.583   0.604
  0.615   0.639   0.653   0.669   0.675   0.682   0.697   0.710
  0.717   0.730   0.747   0.762   0.776   0.799   0.811   0.854
  0.875   0.912   0.920   0.937   0.961   0.978   1.023   1.046
  1.081   1.090   1.101   1.105   1.118   1.149   1.153   1.156
  1.163   1.168   1.180   1.187   1.207   1.212   1.228   1.241
  1.260   1.270   1.295   1.316   1.333   1.346   1.359   1.409
  1.417   1.432   1.449   1.461   1.484   1.496   1.516   1.521
  1.549   1.553   1.574   1.593   1.594   1.619   1.630   1.656
  1.670   1.690   1.705   1.714   1.741   1.745   1.769   1.792
  1.793   1.820   1.835   1.855   1.891   1.902   1.935   1.968
  1.989   2.003   2.026   2.035   2.049   2.066   2.105   2.115
  2.147   2.175   2.188   2.197   2.270   2.333   2.368   2.457
  2.486   2.519   2.536   2.562   2.581   2.587   2.626   2.666
  2.692   2.711   2.714   2.782   2.792   2.813   2.822   2.832
  2.861   2.879   2.882   2.888   2.910   2.948   2.983   3.003
  3.027   3.067   3.073   3.098   3.128   3.134   3.146   3.159
  3.187   3.221   3.240   3.248   3.287   3.295   3.321   3.346
  3.392   3.439   3.475   3.572   3.649   3.717   3.755   3.835
  3.850   3.888   3.893   3.968   3.983   3.986   4.059   4.086
  4.105   4.170   4.205   4.292   4.998   5.027   5.032   5.062
  5.079   5.090   5.126   5.175   5.327   5.350   5.385   5.428
  5.538   5.609   5.627   5.663   5.753   5.867  23.726  23.773
 23.786  23.820  23.831  23.853  49.881  49.886  49.892  49.937
 49.956  50.059
 --------------------------------------------------------------

          Ground-State Mulliken Net Atomic Charges

     Atom                 Charge (a.u.)
  ----------------------------------------
      1 O                    -0.029212
      2 C                     0.149655
      3 O                    -0.259139
      4 C                     0.186377
      5 C                    -0.448390
      6 O                    -0.178404
      7 C                    -0.025291
      8 C                    -0.259686
      9 C                    -0.391637
     10 O                    -0.279473
     11 O                    -0.193956
     12 H                     0.263904
     13 H                     0.180426
     14 H                     0.217502
     15 H                     0.259705
     16 H                     0.270407
     17 H                     0.252501
     18 O                    -0.222566
     19 H                     0.244406
     20 H                     0.262872
  ----------------------------------------
  Sum of atomic charges =    -0.000000

 -----------------------------------------------------------------
                    Cartesian Multipole Moments
 -----------------------------------------------------------------
    Charge (ESU x 10^10)
                 0.0000
    Dipole Moment (Debye)
         X       3.6744      Y       4.6245      Z      -0.1823
       Tot       5.9093
    Quadrupole Moments (Debye-Ang)
        XX     -86.3468     XY      -2.4500     YY     -73.7348
        XZ       5.7825     YZ       2.5840     ZZ     -64.6374
    Octopole Moments (Debye-Ang^2)
       XXX      55.8697    XXY       2.9905    XYY      11.3266
       YYY      29.3011    XXZ      23.2321    XYZ      -7.3213
       YYZ       6.3812    XZZ       8.1704    YZZ       3.2782
       ZZZ       4.0462
    Hexadecapole Moments (Debye-Ang^3)
      XXXX   -2293.3347   XXXY     -45.1869   XXYY    -462.7219
      XYYY     -31.9507   YYYY    -594.1570   XXXZ      89.9264
      XXYZ      38.7141   XYYZ       0.0351   YYYZ      23.6998
      XXZZ    -316.2023   XYZZ       3.1004   YYZZ    -121.5215
      XZZZ       8.6774   YZZZ       4.4752   ZZZZ    -154.5279
 -----------------------------------------------------------------
 Calculating analytic gradient of the SCF energy
 Gradient of SCF Energy
            1           2           3           4           5           6
    1   0.0002877   0.0007887  -0.0007481   0.0001911   0.0002346   0.0004932
    2  -0.0003641   0.0009386  -0.0006732  -0.0000935   0.0000664  -0.0007378
    3  -0.0005433   0.0016498  -0.0009900   0.0021992  -0.0005589  -0.0004136
            7           8           9          10          11          12
    1   0.0000137   0.0002434   0.0001151   0.0000200  -0.0007977  -0.0002157
    2  -0.0000260  -0.0005071  -0.0004185   0.0001302  -0.0001827   0.0000855
    3   0.0000606   0.0003091  -0.0000615  -0.0006053  -0.0000007   0.0000926
           13          14          15          16          17          18
    1  -0.0000805  -0.0000112  -0.0001006   0.0004045   0.0001390  -0.0006941
    2   0.0002508   0.0000431   0.0000415   0.0004094   0.0001930   0.0004549
    3   0.0000823  -0.0001352   0.0006210  -0.0001703  -0.0001764  -0.0010793
           19          20
    1   0.0001711  -0.0004542
    2   0.0001033   0.0002861
    3  -0.0001631  -0.0001171
 Max gradient component =       2.199E-03
 RMS gradient           =       5.451E-04
 Gradient time:  CPU 160.28 s  wall 160.32 s
 Geometry Optimization Parameters
   NAtoms,    NIC,     NZ,  NCons,   NDum,   NFix, NCnnct, MaxDiis
       20     145       0       0       0       0       0       0

 Cartesian Hessian Update
 Hessian Updated using BFGS Update


** GEOMETRY OPTIMIZATION IN DELOCALIZED INTERNAL COORDINATES **
   Searching for a Minimum

   Optimization Cycle:   5

                       Coordinates (Angstroms)
     ATOM                X               Y               Z
      1  O        -0.7410164230   -1.3003030074    0.0579425468
      2  C        -2.0201410389   -0.8814420873    0.1299539581
      3  O        -2.9499052235   -1.5624687720    0.4414588844
      4  C        -2.0447458036    0.6112637482   -0.2696199360
      5  C        -0.5830098821    1.0529537485   -0.3683462868
      6  O        -0.2371580103    1.6766340953    0.8685894696
      7  C         0.1503940602   -0.2854297622   -0.5084653410
      8  C         1.5141872312   -0.4082771394    0.1578495733
      9  C         2.4785763190    0.6998921721   -0.2878538355
     10  O         3.7944723905    0.4159491200    0.1943356510
     11  O         2.0350022165   -1.6747163280   -0.2104740988
     12  H         1.3726294135   -0.3514964391    1.2458476813
     13  H         2.1346075183    1.6796745238    0.0536309217
     14  H         2.5626452304    0.7044257221   -1.3779214524
     15  H         3.8542255852    0.6838135483    1.1181494361
     16  H         2.9857899138   -1.6422370964   -0.0375971354
     17  H         0.2627302365   -0.5322562212   -1.5683931973
     18  O        -3.0221942019    1.2850564730   -0.4304309656
     19  H        -0.4063932257    1.7176411531   -1.2194544674
     20  H        -0.8318871758    2.4238253891    1.0117891362
   Point Group: c1    Number of degrees of freedom:    54


   Energy is   -684.970022273

 Hessian Updated using BFGS Update

 54 Hessian modes will be used to form the next step
  Hessian Eigenvalues:
     0.004245    0.005240    0.005866    0.009091    0.010194    0.011933
     0.012808    0.021654    0.033662    0.041181    0.044173    0.044968
     0.051077    0.051854    0.055253    0.058222    0.068550    0.073468
     0.075835    0.085840    0.113238    0.118918    0.136229    0.159596
     0.160188    0.164847    0.166177    0.166696    0.194348    0.198561
     0.220836    0.237251    0.248164    0.249678    0.272041    0.283323
     0.284683    0.290250    0.299706    0.333315    0.339932    0.341474
     0.341631    0.342029    0.353964    0.410208    0.416106    0.434385
     0.492961    0.519636    0.527706    0.530982    0.980023    1.037650

 Minimum Search - Taking Simple RFO Step
 Searching for Lamda that Minimizes Along All modes
 Value Taken    Lamda =  -0.00014909
 Step Taken.  Stepsize is  0.078082

                             Maximum     Tolerance    Cnvgd?
         Gradient           0.000880      0.000300      NO
         Displacement       0.033087      0.001200      NO
         Energy change      0.000037      0.000001      NO


 New Cartesian Coordinates Obtained by Inverse Iteration

 Displacement from previous Coordinates is:  0.070910
 ----------------------------------------------------------------
             Standard Nuclear Orientation (Angstroms)
    I     Atom           X                Y                Z
 ----------------------------------------------------------------
    1      O      -0.7404569205    -1.2977617924     0.0599906378
    2      C      -2.0211154802    -0.8824562543     0.1194075680
    3      O      -2.9477555603    -1.5570351744     0.4520503558
    4      C      -2.0454790803     0.6092376334    -0.2849231127
    5      C      -0.5836738475     1.0537894971    -0.3670009608
    6      O      -0.2488464687     1.6713016673     0.8763837695
    7      C       0.1509909281    -0.2837846136    -0.5081643896
    8      C       1.5153336158    -0.4068812905     0.1570994883
    9      C       2.4812490123     0.6991182982    -0.2905568114
   10      O       3.7969464006     0.4141421620     0.1919175096
   11      O       2.0337868460    -1.6751666954    -0.2095481839
   12      H       1.3749793286    -0.3490446491     1.2450098258
   13      H       2.1390902683     1.6797693474     0.0494936866
   14      H       2.5647110717     0.7015984690    -1.3805530509
   15      H       3.8606912465     0.6893209830     1.1128312463
   16      H       2.9831660604    -1.6492589244    -0.0302388690
   17      H       0.2624094499    -0.5316127702    -1.5678195252
   18      O      -3.0222923636     1.2863315364    -0.4315130880
   19      H      -0.4011553355     1.7231663025    -1.2129080558
   20      H      -0.8437700412     2.4177291083     1.0200325018
 ----------------------------------------------------------------
 Molecular Point Group                 C1    NOp =  1
 Largest Abelian Subgroup              C1    NOp =  1
 Nuclear Repulsion Energy =   752.8235862272 hartrees
 There are       46 alpha and       46 beta electrons
 Applying Cartesian multipole field
    Component          Value
    ---------          -----
     (2,0,0)        1.00000E-11
     (0,2,0)        2.00000E-11
     (0,0,2)       -3.00000E-11
 Nucleus-field energy     =     0.0000000221 hartrees
 Requested basis set is 6-311++G(d,p)
 There are 112 shells and 320 basis functions
 A cutoff of  1.0D-11 yielded   5453 shell pairs
 There are     44633 function pairs (     47853 Cartesian)
 Smallest overlap matrix eigenvalue = 4.54E-06
 Guess MOs from SCF MO coefficient file
 Reading MOs from coefficient file
 Reading MOs from coefficient file
 A restricted hybrid HF-DFT SCF calculation will be
 performed using Pulay DIIS extrapolation
 Exchange:     0.2000 Hartree-Fock + 0.0800 Slater + 0.7200 B88
 Correlation:  0.1900 VWN1RPA + 0.8100 LYP
 Using SG-1 standard quadrature grid
 SCF converges when DIIS error is below 1.0E-08
 Geometry optimization detected.  Setting ReadMinima to 0
 Setting SaveMinima to 0
 ---------------------------------------
  Cycle       Energy         DIIS Error
 ---------------------------------------
    1    -684.9699657635      2.86E-04
    2    -684.9700877136      2.30E-05
    3    -684.9700968153      2.13E-05
    4    -684.9701002009      9.10E-06
    5    -684.9701011718      2.64E-06
    6    -684.9701013264      2.23E-06
    7    -684.9701013436      6.69E-07
    8    -684.9701013078      1.79E-07
    9    -684.9701012956      1.55E-07
   10    -684.9701012939      4.56E-08
   11    -684.9701012935      1.26E-08
   12    -684.9701012959      5.00E-09 Convergence criterion met
 ---------------------------------------
 SCF time:  CPU 381.48 s  wall 381.64 s
 SCF   energy in the final basis set = -684.9701012959
 Total energy in the final basis set = -684.9701012959

 --------------------------------------------------------------

                    Orbital Energies (a.u.)
 --------------------------------------------------------------

 Alpha MOs
 -- Occupied --
-19.199 -19.184 -19.181 -19.161 -19.143 -19.140 -10.329 -10.312
-10.284 -10.278 -10.255 -10.249  -1.145  -1.110  -1.085  -1.069
 -1.061  -1.039  -0.834  -0.785  -0.731  -0.666  -0.637  -0.596
 -0.593  -0.553  -0.538  -0.524  -0.512  -0.503  -0.492  -0.480
 -0.465  -0.451  -0.434  -0.426  -0.415  -0.405  -0.373  -0.372
 -0.352  -0.343  -0.339  -0.324  -0.295  -0.279
 -- Virtual --
 -0.119  -0.032  -0.025  -0.010   0.009   0.017   0.020   0.027
  0.031   0.036   0.042   0.057   0.063   0.074   0.080   0.082
  0.085   0.089   0.097   0.100   0.105   0.107   0.113   0.117
  0.119   0.126   0.129   0.137   0.138   0.141   0.143   0.159
  0.161   0.168   0.177   0.179   0.181   0.193   0.198   0.202
  0.210   0.218   0.222   0.230   0.239   0.250   0.258   0.261
  0.268   0.271   0.275   0.283   0.288   0.298   0.299   0.302
  0.309   0.312   0.314   0.318   0.329   0.331   0.339   0.343
  0.345   0.357   0.365   0.368   0.370   0.378   0.382   0.394
  0.399   0.424   0.436   0.445   0.453   0.475   0.484   0.503
  0.525   0.535   0.546   0.559   0.566   0.578   0.583   0.605
  0.615   0.639   0.654   0.669   0.676   0.681   0.697   0.710
  0.717   0.729   0.747   0.762   0.776   0.800   0.810   0.855
  0.875   0.911   0.921   0.939   0.962   0.978   1.024   1.046
  1.081   1.090   1.100   1.104   1.118   1.149   1.152   1.156
  1.163   1.167   1.181   1.188   1.208   1.211   1.227   1.242
  1.259   1.272   1.295   1.316   1.334   1.345   1.361   1.409
  1.415   1.433   1.449   1.461   1.485   1.495   1.516   1.521
  1.548   1.554   1.573   1.592   1.595   1.617   1.631   1.656
  1.670   1.688   1.705   1.714   1.741   1.746   1.771   1.792
  1.795   1.820   1.834   1.855   1.890   1.903   1.936   1.967
  1.988   2.001   2.026   2.035   2.049   2.065   2.105   2.115
  2.147   2.175   2.188   2.198   2.271   2.334   2.370   2.456
  2.486   2.519   2.537   2.562   2.580   2.588   2.624   2.665
  2.691   2.711   2.715   2.782   2.792   2.814   2.821   2.831
  2.859   2.879   2.882   2.888   2.909   2.947   2.983   3.004
  3.028   3.067   3.073   3.098   3.127   3.135   3.146   3.161
  3.188   3.222   3.241   3.249   3.286   3.294   3.321   3.346
  3.393   3.438   3.475   3.573   3.650   3.718   3.756   3.837
  3.850   3.888   3.894   3.967   3.982   3.986   4.059   4.087
  4.104   4.169   4.204   4.292   4.998   5.027   5.032   5.062
  5.080   5.090   5.125   5.175   5.328   5.350   5.384   5.427
  5.537   5.610   5.628   5.664   5.753   5.868  23.726  23.772
 23.785  23.821  23.832  23.853  49.882  49.887  49.893  49.937
 49.956  50.059
 --------------------------------------------------------------

          Ground-State Mulliken Net Atomic Charges

     Atom                 Charge (a.u.)
  ----------------------------------------
      1 O                    -0.029193
      2 C                     0.149544
      3 O                    -0.259845
      4 C                     0.190018
      5 C                    -0.453741
      6 O                    -0.178316
      7 C                    -0.021628
      8 C                    -0.256598
      9 C                    -0.391944
     10 O                    -0.280145
     11 O                    -0.194245
     12 H                     0.264008
     13 H                     0.179873
     14 H                     0.217527
     15 H                     0.259869
     16 H                     0.270294
     17 H                     0.251741
     18 O                    -0.223827
     19 H                     0.244244
     20 H                     0.262363
  ----------------------------------------
  Sum of atomic charges =     0.000000

 -----------------------------------------------------------------
                    Cartesian Multipole Moments
 -----------------------------------------------------------------
    Charge (ESU x 10^10)
                -0.0000
    Dipole Moment (Debye)
         X       3.6844      Y       4.6134      Z      -0.2307
       Tot       5.9086
    Quadrupole Moments (Debye-Ang)
        XX     -86.2393     XY      -2.3683     YY     -73.6413
        XZ       5.9342     YZ       2.6346     ZZ     -64.6864
    Octopole Moments (Debye-Ang^2)
       XXX      56.0049    XXY       3.0443    XYY      11.4363
       YYY      28.9836    XXZ      23.2172    XYZ      -7.4786
       YYZ       6.3977    XZZ       8.1663    YZZ       3.3322
       ZZZ       4.0973
    Hexadecapole Moments (Debye-Ang^3)
      XXXX   -2293.1961   XXXY     -43.0870   XXYY    -461.5219
      XYYY     -31.1129   YYYY    -592.6903   XXXZ      91.4793
      XXYZ      39.1797   XYYZ       0.3959   YYYZ      24.0086
      XXZZ    -316.8081   XYZZ       3.1348   YYZZ    -121.4519
      XZZZ       8.7919   YZZZ       4.8050   ZZZZ    -155.4968
 -----------------------------------------------------------------
 Calculating analytic gradient of the SCF energy
 Gradient of SCF Energy
            1           2           3           4           5           6
    1   0.0000646  -0.0000353  -0.0000627   0.0000979   0.0000011   0.0000819
    2   0.0000019   0.0000120  -0.0000167  -0.0000596  -0.0000029   0.0000194
    3  -0.0000756  -0.0000533   0.0000208   0.0000957   0.0000933   0.0000147
            7           8           9          10          11          12
    1  -0.0000086   0.0001034   0.0000615   0.0000524  -0.0002776  -0.0001504
    2   0.0000004  -0.0001430  -0.0001936   0.0002394  -0.0001797   0.0000019
    3  -0.0001026   0.0001296  -0.0001522  -0.0001144   0.0001916   0.0000098
           13          14          15          16          17          18
    1   0.0000558  -0.0000472   0.0000192   0.0001281   0.0000763  -0.0000776
    2   0.0000291   0.0000087  -0.0000715   0.0001546  -0.0000136   0.0001160
    3   0.0000329  -0.0000708   0.0002316  -0.0002359   0.0000050  -0.0000138
           19          20
    1  -0.0000142  -0.0000686
    2   0.0000133   0.0000839
    3  -0.0000472   0.0000407
 Max gradient component =       2.776E-04
 RMS gradient           =       1.026E-04
 Gradient time:  CPU 160.34 s  wall 160.34 s
 Geometry Optimization Parameters
   NAtoms,    NIC,     NZ,  NCons,   NDum,   NFix, NCnnct, MaxDiis
       20     145       0       0       0       0       0       0

 Cartesian Hessian Update
 Hessian Updated using BFGS Update


** GEOMETRY OPTIMIZATION IN DELOCALIZED INTERNAL COORDINATES **
   Searching for a Minimum

   Optimization Cycle:   6

                       Coordinates (Angstroms)
     ATOM                X               Y               Z
      1  O        -0.7404569205   -1.2977617924    0.0599906378
      2  C        -2.0211154802   -0.8824562543    0.1194075680
      3  O        -2.9477555603   -1.5570351744    0.4520503558
      4  C        -2.0454790803    0.6092376334   -0.2849231127
      5  C        -0.5836738475    1.0537894971   -0.3670009608
      6  O        -0.2488464687    1.6713016673    0.8763837695
      7  C         0.1509909281   -0.2837846136   -0.5081643896
      8  C         1.5153336158   -0.4068812905    0.1570994883
      9  C         2.4812490123    0.6991182982   -0.2905568114
     10  O         3.7969464006    0.4141421620    0.1919175096
     11  O         2.0337868460   -1.6751666954   -0.2095481839
     12  H         1.3749793286   -0.3490446491    1.2450098258
     13  H         2.1390902683    1.6797693474    0.0494936866
     14  H         2.5647110717    0.7015984690   -1.3805530509
     15  H         3.8606912465    0.6893209830    1.1128312463
     16  H         2.9831660604   -1.6492589244   -0.0302388690
     17  H         0.2624094499   -0.5316127702   -1.5678195252
     18  O        -3.0222923636    1.2863315364   -0.4315130880
     19  H        -0.4011553355    1.7231663025   -1.2129080558
     20  H        -0.8437700412    2.4177291083    1.0200325018
   Point Group: c1    Number of degrees of freedom:    54


   Energy is   -684.970101296

 Hessian Updated using BFGS Update

 54 Hessian modes will be used to form the next step
  Hessian Eigenvalues:
     0.004264    0.005153    0.005851    0.008729    0.010027    0.011933
     0.012834    0.021784    0.034954    0.041343    0.044261    0.044817
     0.050498    0.051206    0.055257    0.057965    0.068687    0.073432
     0.075845    0.086270    0.113163    0.118409    0.136221    0.159502
     0.160061    0.164914    0.165974    0.166696    0.193642    0.198478
     0.220632    0.237701    0.247998    0.249672    0.272241    0.283200
     0.284609    0.290410    0.299654    0.333184    0.339776    0.341333
     0.341632    0.342095    0.353968    0.410206    0.417159    0.434439
     0.490616    0.519569    0.527398    0.530830    0.978890    1.037678

 Minimum Search - Taking Simple RFO Step
 Searching for Lamda that Minimizes Along All modes
 Value Taken    Lamda =  -0.00001429
 Step Taken.  Stepsize is  0.039101

                             Maximum     Tolerance    Cnvgd?
         Gradient           0.000226      0.000300     YES
         Displacement       0.021659      0.001200      NO
         Energy change     -0.000079      0.000001      NO


 New Cartesian Coordinates Obtained by Inverse Iteration

 Displacement from previous Coordinates is:  0.043265
 ----------------------------------------------------------------
             Standard Nuclear Orientation (Angstroms)
    I     Atom           X                Y                Z
 ----------------------------------------------------------------
    1      O      -0.7402611927    -1.2963734634     0.0629413868
    2      C      -2.0212326819    -0.8821346971     0.1193309340
    3      O      -2.9476797586    -1.5564354273     0.4523998659
    4      C      -2.0460885823     0.6087877409    -0.2885288618
    5      C      -0.5842592204     1.0542799707    -0.3663268190
    6      O      -0.2520612527     1.6695372813     0.8787030865
    7      C       0.1506196558    -0.2828876159    -0.5072372125
    8      C       1.5157343383    -0.4056933347     0.1563976853
    9      C       2.4812226284     0.7006257430    -0.2900406469
   10      O       3.7978669334     0.4103543770     0.1863676275
   11      O       2.0345183367    -1.6735123350    -0.2119381774
   12      H       1.3771390755    -0.3498906097     1.2445035164
   13      H       2.1415871671     1.6805580010     0.0543159222
   14      H       2.5614350480     0.7063599654    -1.3801239939
   15      H       3.8681955277     0.6889217822     1.1053856580
   16      H       2.9812969349    -1.6537321297    -0.0200894406
   17      H       0.2602050239    -0.5311931293    -1.5669371465
   18      O      -3.0230001110     1.2842114384    -0.4400009704
   19      H      -0.3998174132     1.7248453517    -1.2107251920
   20      H      -0.8466113265     2.4158739309     1.0225933207
 ----------------------------------------------------------------
 Molecular Point Group                 C1    NOp =  1
 Largest Abelian Subgroup              C1    NOp =  1
 Nuclear Repulsion Energy =   752.8499918919 hartrees
 There are       46 alpha and       46 beta electrons
 Applying Cartesian multipole field
    Component          Value
    ---------          -----
     (2,0,0)        1.00000E-11
     (0,2,0)        2.00000E-11
     (0,0,2)       -3.00000E-11
 Nucleus-field energy     =     0.0000000221 hartrees
 Requested basis set is 6-311++G(d,p)
 There are 112 shells and 320 basis functions
 A cutoff of  1.0D-11 yielded   5452 shell pairs
 There are     44617 function pairs (     47837 Cartesian)
 Smallest overlap matrix eigenvalue = 4.54E-06
 Guess MOs from SCF MO coefficient file
 Reading MOs from coefficient file
 Reading MOs from coefficient file
 A restricted hybrid HF-DFT SCF calculation will be
 performed using Pulay DIIS extrapolation
 Exchange:     0.2000 Hartree-Fock + 0.0800 Slater + 0.7200 B88
 Correlation:  0.1900 VWN1RPA + 0.8100 LYP
 Using SG-1 standard quadrature grid
 SCF converges when DIIS error is below 1.0E-08
 Geometry optimization detected.  Setting ReadMinima to 0
 Setting SaveMinima to 0
 ---------------------------------------
  Cycle       Energy         DIIS Error
 ---------------------------------------
    1    -684.9705962401      9.63E-05
    2    -684.9701078000      1.21E-05
    3    -684.9701088889      7.64E-06
    4    -684.9701089627      6.03E-06
    5    -684.9701095594      1.29E-06
    6    -684.9701095502      6.35E-07
    7    -684.9701095469      1.76E-07
    8    -684.9701095498      5.06E-08
    9    -684.9701095498      3.71E-08
   10    -684.9701095507      8.22E-09 Convergence criterion met
 ---------------------------------------
 SCF time:  CPU 320.77 s  wall 321.14 s
 SCF   energy in the final basis set = -684.9701095507
 Total energy in the final basis set = -684.9701095507

 --------------------------------------------------------------

                    Orbital Energies (a.u.)
 --------------------------------------------------------------

 Alpha MOs
 -- Occupied --
-19.199 -19.184 -19.180 -19.161 -19.143 -19.140 -10.329 -10.312
-10.283 -10.278 -10.255 -10.249  -1.145  -1.110  -1.085  -1.069
 -1.061  -1.039  -0.834  -0.785  -0.731  -0.666  -0.637  -0.596
 -0.593  -0.553  -0.539  -0.524  -0.512  -0.503  -0.491  -0.480
 -0.465  -0.451  -0.434  -0.426  -0.415  -0.405  -0.373  -0.372
 -0.352  -0.343  -0.339  -0.324  -0.295  -0.279
 -- Virtual --
 -0.119  -0.032  -0.025  -0.010   0.009   0.017   0.021   0.027
  0.031   0.036   0.042   0.057   0.063   0.074   0.080   0.082
  0.085   0.089   0.097   0.100   0.105   0.107   0.113   0.117
  0.119   0.126   0.129   0.137   0.138   0.141   0.143   0.159
  0.161   0.168   0.177   0.179   0.181   0.193   0.198   0.202
  0.210   0.218   0.222   0.230   0.239   0.250   0.258   0.261
  0.268   0.271   0.275   0.283   0.288   0.298   0.300   0.301
  0.309   0.312   0.314   0.318   0.329   0.331   0.340   0.343
  0.345   0.357   0.365   0.368   0.370   0.378   0.382   0.394
  0.400   0.424   0.436   0.445   0.452   0.474   0.485   0.503
  0.525   0.535   0.546   0.559   0.567   0.578   0.584   0.605
  0.615   0.639   0.654   0.669   0.676   0.682   0.697   0.710
  0.717   0.729   0.747   0.762   0.776   0.801   0.810   0.855
  0.875   0.910   0.922   0.938   0.962   0.979   1.024   1.046
  1.081   1.091   1.100   1.105   1.117   1.149   1.152   1.156
  1.164   1.167   1.181   1.188   1.208   1.212   1.227   1.242
  1.259   1.272   1.295   1.316   1.334   1.346   1.362   1.408
  1.415   1.434   1.449   1.463   1.485   1.495   1.516   1.521
  1.549   1.554   1.574   1.592   1.595   1.616   1.631   1.656
  1.670   1.688   1.704   1.714   1.742   1.746   1.771   1.792
  1.796   1.820   1.834   1.855   1.891   1.903   1.936   1.968
  1.988   2.001   2.027   2.035   2.049   2.065   2.106   2.115
  2.147   2.176   2.188   2.198   2.271   2.335   2.369   2.456
  2.487   2.519   2.539   2.562   2.581   2.588   2.624   2.664
  2.691   2.711   2.716   2.782   2.792   2.813   2.821   2.831
  2.858   2.880   2.882   2.888   2.910   2.947   2.983   3.004
  3.029   3.066   3.073   3.099   3.128   3.135   3.145   3.161
  3.189   3.223   3.242   3.250   3.286   3.294   3.322   3.346
  3.394   3.439   3.476   3.573   3.651   3.718   3.756   3.837
  3.849   3.889   3.894   3.967   3.983   3.986   4.059   4.086
  4.105   4.169   4.203   4.293   4.998   5.027   5.032   5.062
  5.080   5.091   5.125   5.175   5.328   5.351   5.384   5.427
  5.537   5.611   5.628   5.664   5.754   5.868  23.727  23.773
 23.785  23.822  23.832  23.854  49.882  49.887  49.893  49.937
 49.956  50.059
 --------------------------------------------------------------

          Ground-State Mulliken Net Atomic Charges

     Atom                 Charge (a.u.)
  ----------------------------------------
      1 O                    -0.029036
      2 C                     0.150556
      3 O                    -0.260045
      4 C                     0.188084
      5 C                    -0.451750
      6 O                    -0.178286
      7 C                    -0.026338
      8 C                    -0.252748
      9 C                    -0.391248
     10 O                    -0.280994
     11 O                    -0.193801
     12 H                     0.264068
     13 H                     0.179641
     14 H                     0.217101
     15 H                     0.259906
     16 H                     0.270038
     17 H                     0.251730
     18 O                    -0.223725
     19 H                     0.244451
     20 H                     0.262394
  ----------------------------------------
  Sum of atomic charges =    -0.000000

 -----------------------------------------------------------------
                    Cartesian Multipole Moments
 -----------------------------------------------------------------
    Charge (ESU x 10^10)
                -0.0000
    Dipole Moment (Debye)
         X       3.6929      Y       4.6165      Z      -0.2013
       Tot       5.9152
    Quadrupole Moments (Debye-Ang)
        XX     -86.1742     XY      -2.3535     YY     -73.5713
        XZ       6.0056     YZ       2.6204     ZZ     -64.7328
    Octopole Moments (Debye-Ang^2)
       XXX      56.4448    XXY       3.2454    XYY      11.5662
       YYY      28.8799    XXZ      23.8137    XYZ      -7.6686
       YYZ       6.5535    XZZ       8.1137    YZZ       3.3046
       ZZZ       4.2370
    Hexadecapole Moments (Debye-Ang^3)
      XXXX   -2291.8748   XXXY     -42.1650   XXYY    -460.8716
      XYYY     -31.2363   YYYY    -591.6620   XXXZ      92.6223
      XXYZ      39.1631   XYYZ       0.5363   YYYZ      24.1858
      XXZZ    -317.4245   XYZZ       3.1640   YYZZ    -121.3986
      XZZZ       8.5617   YZZZ       5.0243   ZZZZ    -155.8911
 -----------------------------------------------------------------
 Calculating analytic gradient of the SCF energy
 Gradient of SCF Energy
            1           2           3           4           5           6
    1  -0.0000733  -0.0001807   0.0002069  -0.0001912  -0.0000369  -0.0000627
    2   0.0000554  -0.0002325   0.0001783   0.0001546  -0.0000023   0.0001586
    3  -0.0000350   0.0000183  -0.0000612  -0.0000568   0.0001269  -0.0000273
            7           8           9          10          11          12
    1  -0.0000366   0.0000106  -0.0000721  -0.0000208   0.0002498   0.0000030
    2   0.0001408   0.0001527   0.0000178   0.0001011  -0.0000805  -0.0000782
    3  -0.0001506  -0.0000996   0.0002255  -0.0000889   0.0003090  -0.0000582
           13          14          15          16          17          18
    1   0.0000012   0.0000285  -0.0000281  -0.0000828  -0.0000058   0.0002289
    2  -0.0000299  -0.0000690  -0.0001744  -0.0000576   0.0000136  -0.0001166
    3  -0.0000318   0.0000533  -0.0001109  -0.0001357   0.0000368   0.0000518
           19          20
    1  -0.0000228   0.0000848
    2  -0.0000250  -0.0001070
    3   0.0000131   0.0000213
 Max gradient component =       3.090E-04
 RMS gradient           =       1.144E-04
 Gradient time:  CPU 159.05 s  wall 159.05 s
 Geometry Optimization Parameters
   NAtoms,    NIC,     NZ,  NCons,   NDum,   NFix, NCnnct, MaxDiis
       20     145       0       0       0       0       0       0

 Cartesian Hessian Update
 Hessian Updated using BFGS Update


** GEOMETRY OPTIMIZATION IN DELOCALIZED INTERNAL COORDINATES **
   Searching for a Minimum

   Optimization Cycle:   7

                       Coordinates (Angstroms)
     ATOM                X               Y               Z
      1  O        -0.7402611927   -1.2963734634    0.0629413868
      2  C        -2.0212326819   -0.8821346971    0.1193309340
      3  O        -2.9476797586   -1.5564354273    0.4523998659
      4  C        -2.0460885823    0.6087877409   -0.2885288618
      5  C        -0.5842592204    1.0542799707   -0.3663268190
      6  O        -0.2520612527    1.6695372813    0.8787030865
      7  C         0.1506196558   -0.2828876159   -0.5072372125
      8  C         1.5157343383   -0.4056933347    0.1563976853
      9  C         2.4812226284    0.7006257430   -0.2900406469
     10  O         3.7978669334    0.4103543770    0.1863676275
     11  O         2.0345183367   -1.6735123350   -0.2119381774
     12  H         1.3771390755   -0.3498906097    1.2445035164
     13  H         2.1415871671    1.6805580010    0.0543159222
     14  H         2.5614350480    0.7063599654   -1.3801239939
     15  H         3.8681955277    0.6889217822    1.1053856580
     16  H         2.9812969349   -1.6537321297   -0.0200894406
     17  H         0.2602050239   -0.5311931293   -1.5669371465
     18  O        -3.0230001110    1.2842114384   -0.4400009704
     19  H        -0.3998174132    1.7248453517   -1.2107251920
     20  H        -0.8466113265    2.4158739309    1.0225933207
   Point Group: c1    Number of degrees of freedom:    54


   Energy is   -684.970109551

 Hessian Updated using BFGS Update

 54 Hessian modes will be used to form the next step
  Hessian Eigenvalues:
     0.002835    0.005480    0.005860    0.007694    0.009257    0.011919
     0.013433    0.021770    0.034756    0.041347    0.044197    0.044984
     0.051093    0.055212    0.055964    0.063852    0.068682    0.074380
     0.076271    0.085936    0.113520    0.119196    0.137737    0.160006
     0.160893    0.165215    0.166695    0.170775    0.192000    0.198697
     0.220783    0.237480    0.247879    0.249685    0.272566    0.283789
     0.289938    0.290444    0.303282    0.334207    0.340118    0.341573
     0.341916    0.342742    0.353964    0.412574    0.419043    0.435477
     0.502373    0.519756    0.529054    0.532953    0.995117    1.038704

 Minimum Search - Taking Simple RFO Step
 Searching for Lamda that Minimizes Along All modes
 Value Taken    Lamda =  -0.00001207
 Step Taken.  Stepsize is  0.058199

                             Maximum     Tolerance    Cnvgd?
         Gradient           0.000200      0.000300     YES
         Displacement       0.028004      0.001200      NO
         Energy change     -0.000008      0.000001      NO


 New Cartesian Coordinates Obtained by Inverse Iteration

 Displacement from previous Coordinates is:  0.055864
 ----------------------------------------------------------------
             Standard Nuclear Orientation (Angstroms)
    I     Atom           X                Y                Z
 ----------------------------------------------------------------
    1      O      -0.7408228357    -1.2955047739     0.0669397714
    2      C      -2.0215130709    -0.8802543655     0.1217367182
    3      O      -2.9483634367    -1.5524415672     0.4582319143
    4      C      -2.0453007315     0.6095436872    -0.2911995064
    5      C      -0.5828150784     1.0538213794    -0.3659329407
    6      O      -0.2516581933     1.6652124996     0.8810939427
    7      C       0.1499121469    -0.2841151608    -0.5074375444
    8      C       1.5164197679    -0.4078086064     0.1523813673
    9      C       2.4811811348     0.7005808450    -0.2906191691
   10      O       3.7958521995     0.4128484236     0.1929612057
   11      O       2.0345521832    -1.6735615367    -0.2237023510
   12      H       1.3802099001    -0.3565356364     1.2410450362
   13      H       2.1380158040     1.6798754791     0.0521617061
   14      H       2.5659516376     0.7063569652    -1.3803698711
   15      H       3.8648092072     0.7047440422     1.1078895898
   16      H       2.9783706580    -1.6607050468    -0.0173096117
   17      H       0.2558037455    -0.5332934971    -1.5673859986
   18      O      -3.0217688680     1.2847895622    -0.4463166010
   19      H      -0.3957682829     1.7258954875    -1.2085705387
   20      H      -0.8442587570     2.4130546602     1.0253934235
 ----------------------------------------------------------------
 Molecular Point Group                 C1    NOp =  1
 Largest Abelian Subgroup              C1    NOp =  1
 Nuclear Repulsion Energy =   752.8906797303 hartrees
 There are       46 alpha and       46 beta electrons
 Applying Cartesian multipole field
    Component          Value
    ---------          -----
     (2,0,0)        1.00000E-11
     (0,2,0)        2.00000E-11
     (0,0,2)       -3.00000E-11
 Nucleus-field energy     =     0.0000000220 hartrees
 Requested basis set is 6-311++G(d,p)
 There are 112 shells and 320 basis functions
 A cutoff of  1.0D-11 yielded   5449 shell pairs
 There are     44608 function pairs (     47828 Cartesian)
 Smallest overlap matrix eigenvalue = 4.54E-06
 Guess MOs from SCF MO coefficient file
 Reading MOs from coefficient file
 Reading MOs from coefficient file
 A restricted hybrid HF-DFT SCF calculation will be
 performed using Pulay DIIS extrapolation
 Exchange:     0.2000 Hartree-Fock + 0.0800 Slater + 0.7200 B88
 Correlation:  0.1900 VWN1RPA + 0.8100 LYP
 Using SG-1 standard quadrature grid
 SCF converges when DIIS error is below 1.0E-08
 Geometry optimization detected.  Setting ReadMinima to 0
 Setting SaveMinima to 0
 ---------------------------------------
  Cycle       Energy         DIIS Error
 ---------------------------------------
    1    -684.9701026635      1.30E-04
    2    -684.9701128428      1.86E-05
    3    -684.9701125877      2.07E-05
    4    -684.9701157334      8.20E-06
    5    -684.9701164808      2.93E-06
    6    -684.9701165570      8.49E-07
    7    -684.9701165537      3.27E-07
    8    -684.9701165498      1.23E-07
    9    -684.9701165328      3.49E-08
   10    -684.9701165383      1.32E-08
   11    -684.9701165432      4.30E-09 Convergence criterion met
 ---------------------------------------
 SCF time:  CPU 348.20 s  wall 367.71 s
 SCF   energy in the final basis set = -684.9701165432
 Total energy in the final basis set = -684.9701165432

 --------------------------------------------------------------

                    Orbital Energies (a.u.)
 --------------------------------------------------------------

 Alpha MOs
 -- Occupied --
-19.199 -19.184 -19.180 -19.160 -19.143 -19.140 -10.329 -10.312
-10.283 -10.278 -10.255 -10.249  -1.145  -1.110  -1.085  -1.069
 -1.061  -1.039  -0.834  -0.785  -0.731  -0.666  -0.637  -0.596
 -0.593  -0.553  -0.539  -0.524  -0.511  -0.503  -0.491  -0.480
 -0.465  -0.451  -0.434  -0.426  -0.415  -0.406  -0.373  -0.372
 -0.352  -0.343  -0.339  -0.324  -0.295  -0.279
 -- Virtual --
 -0.119  -0.032  -0.025  -0.009   0.009   0.017   0.021   0.026
  0.031   0.036   0.042   0.057   0.063   0.074   0.080   0.083
  0.085   0.089   0.097   0.100   0.105   0.107   0.113   0.116
  0.119   0.126   0.129   0.137   0.138   0.141   0.143   0.159
  0.161   0.168   0.177   0.179   0.181   0.193   0.198   0.202
  0.211   0.218   0.222   0.230   0.239   0.250   0.258   0.261
  0.268   0.271   0.275   0.283   0.288   0.298   0.300   0.301
  0.309   0.312   0.314   0.318   0.329   0.331   0.340   0.343
  0.345   0.356   0.365   0.368   0.370   0.378   0.382   0.394
  0.400   0.424   0.436   0.445   0.451   0.474   0.485   0.503
  0.526   0.534   0.546   0.559   0.567   0.578   0.585   0.605
  0.615   0.639   0.654   0.669   0.676   0.682   0.697   0.710
  0.717   0.728   0.747   0.763   0.777   0.800   0.810   0.855
  0.875   0.910   0.922   0.938   0.962   0.980   1.024   1.046
  1.081   1.091   1.100   1.105   1.117   1.149   1.152   1.156
  1.164   1.168   1.180   1.188   1.208   1.212   1.227   1.243
  1.259   1.271   1.295   1.314   1.334   1.346   1.363   1.406
  1.415   1.435   1.450   1.463   1.485   1.495   1.516   1.521
  1.549   1.553   1.574   1.591   1.596   1.615   1.632   1.657
  1.671   1.687   1.704   1.714   1.742   1.746   1.772   1.792
  1.797   1.820   1.835   1.855   1.892   1.904   1.936   1.968
  1.988   2.001   2.027   2.035   2.049   2.066   2.106   2.116
  2.146   2.177   2.188   2.199   2.272   2.336   2.369   2.457
  2.487   2.519   2.540   2.563   2.582   2.587   2.625   2.664
  2.692   2.710   2.715   2.781   2.793   2.813   2.821   2.831
  2.858   2.880   2.882   2.888   2.910   2.947   2.983   3.004
  3.030   3.067   3.073   3.099   3.128   3.135   3.145   3.161
  3.189   3.223   3.243   3.250   3.285   3.294   3.322   3.345
  3.394   3.438   3.476   3.573   3.651   3.718   3.757   3.837
  3.849   3.888   3.895   3.967   3.982   3.987   4.059   4.087
  4.105   4.168   4.203   4.294   4.999   5.027   5.032   5.062
  5.080   5.091   5.125   5.175   5.328   5.350   5.384   5.427
  5.536   5.611   5.629   5.664   5.753   5.868  23.727  23.773
 23.785  23.822  23.833  23.854  49.882  49.887  49.893  49.937
 49.956  50.058
 --------------------------------------------------------------

          Ground-State Mulliken Net Atomic Charges

     Atom                 Charge (a.u.)
  ----------------------------------------
      1 O                    -0.028961
      2 C                     0.151177
      3 O                    -0.260225
      4 C                     0.186963
      5 C                    -0.451066
      6 O                    -0.177919
      7 C                    -0.031126
      8 C                    -0.248238
      9 C                    -0.392443
     10 O                    -0.281167
     11 O                    -0.193226
     12 H                     0.264779
     13 H                     0.179192
     14 H                     0.217295
     15 H                     0.259978
     16 H                     0.269605
     17 H                     0.251898
     18 O                    -0.223785
     19 H                     0.244789
     20 H                     0.262480
  ----------------------------------------
  Sum of atomic charges =     0.000000

 -----------------------------------------------------------------
                    Cartesian Multipole Moments
 -----------------------------------------------------------------
    Charge (ESU x 10^10)
                -0.0000
    Dipole Moment (Debye)
         X       3.6933      Y       4.6177      Z      -0.1892
       Tot       5.9161
    Quadrupole Moments (Debye-Ang)
        XX     -86.2295     XY      -2.2986     YY     -73.4526
        XZ       6.0236     YZ       2.6338     ZZ     -64.7737
    Octopole Moments (Debye-Ang^2)
       XXX      56.2155    XXY       3.3827    XYY      11.8219
       YYY      28.7201    XXZ      23.7457    XYZ      -7.7898
       YYZ       6.7508    XZZ       8.1262    YZZ       3.3637
       ZZZ       4.3200
    Hexadecapole Moments (Debye-Ang^3)
      XXXX   -2292.1692   XXXY     -41.0835   XXYY    -459.6195
      XYYY     -31.1552   YYYY    -590.5666   XXXZ      92.0124
      XXYZ      39.4897   XYYZ       1.0415   YYYZ      24.1133
      XXZZ    -317.7632   XYZZ       3.3789   YYZZ    -121.3903
      XZZZ       8.7830   YZZZ       5.0717   ZZZZ    -156.7128
 -----------------------------------------------------------------
 Calculating analytic gradient of the SCF energy
 Gradient of SCF Energy
            1           2           3           4           5           6
    1  -0.0000974  -0.0000403   0.0001018  -0.0001656   0.0000304   0.0000234
    2   0.0000540  -0.0002171   0.0001164   0.0001287   0.0000619   0.0000102
    3   0.0000607  -0.0000633   0.0000246  -0.0002523   0.0002410  -0.0001043
            7           8           9          10          11          12
    1   0.0000073  -0.0000040   0.0000209  -0.0000494   0.0000486   0.0000102
    2   0.0000668   0.0000635  -0.0000295   0.0000171  -0.0000206  -0.0000454
    3  -0.0000589   0.0000444   0.0000940  -0.0000315   0.0000686  -0.0000148
           13          14          15          16          17          18
    1  -0.0000255   0.0000425  -0.0000295  -0.0000542  -0.0000366   0.0001747
    2  -0.0000015  -0.0000094  -0.0000557   0.0000036   0.0000351  -0.0000905
    3  -0.0000126   0.0000384  -0.0000917  -0.0000589  -0.0000010   0.0001116
           19          20
    1  -0.0000161   0.0000589
    2  -0.0000040  -0.0000837
    3   0.0000061  -0.0000002
 Max gradient component =       2.523E-04
 RMS gradient           =       8.171E-05
 Gradient time:  CPU 159.16 s  wall 194.31 s
 Geometry Optimization Parameters
   NAtoms,    NIC,     NZ,  NCons,   NDum,   NFix, NCnnct, MaxDiis
       20     145       0       0       0       0       0       0

 Cartesian Hessian Update
 Hessian Updated using BFGS Update


** GEOMETRY OPTIMIZATION IN DELOCALIZED INTERNAL COORDINATES **
   Searching for a Minimum

   Optimization Cycle:   8

                       Coordinates (Angstroms)
     ATOM                X               Y               Z
      1  O        -0.7408228357   -1.2955047739    0.0669397714
      2  C        -2.0215130709   -0.8802543655    0.1217367182
      3  O        -2.9483634367   -1.5524415672    0.4582319143
      4  C        -2.0453007315    0.6095436872   -0.2911995064
      5  C        -0.5828150784    1.0538213794   -0.3659329407
      6  O        -0.2516581933    1.6652124996    0.8810939427
      7  C         0.1499121469   -0.2841151608   -0.5074375444
      8  C         1.5164197679   -0.4078086064    0.1523813673
      9  C         2.4811811348    0.7005808450   -0.2906191691
     10  O         3.7958521995    0.4128484236    0.1929612057
     11  O         2.0345521832   -1.6735615367   -0.2237023510
     12  H         1.3802099001   -0.3565356364    1.2410450362
     13  H         2.1380158040    1.6798754791    0.0521617061
     14  H         2.5659516376    0.7063569652   -1.3803698711
     15  H         3.8648092072    0.7047440422    1.1078895898
     16  H         2.9783706580   -1.6607050468   -0.0173096117
     17  H         0.2558037455   -0.5332934971   -1.5673859986
     18  O        -3.0217688680    1.2847895622   -0.4463166010
     19  H        -0.3957682829    1.7258954875   -1.2085705387
     20  H        -0.8442587570    2.4130546602    1.0253934235
   Point Group: c1    Number of degrees of freedom:    54


   Energy is   -684.970116543

 Hessian Updated using BFGS Update

 54 Hessian modes will be used to form the next step
  Hessian Eigenvalues:
     0.002329    0.005447    0.006005    0.007617    0.009176    0.011916
     0.013567    0.022477    0.034864    0.041464    0.044470    0.045072
     0.051214    0.055194    0.055844    0.062847    0.068769    0.074366
     0.076003    0.085862    0.113525    0.120516    0.137175    0.160113
     0.160866    0.164982    0.166808    0.172566    0.188763    0.200425
     0.220825    0.237695    0.247934    0.249675    0.273180    0.284110
     0.289273    0.290643    0.303524    0.334086    0.340088    0.341580
     0.341973    0.342426    0.354036    0.411725    0.419447    0.436710
     0.499234    0.519941    0.528560    0.532169    0.986404    1.038470

 Minimum Search - Taking Simple RFO Step
 Searching for Lamda that Minimizes Along All modes
 Value Taken    Lamda =  -0.00000231
 Step Taken.  Stepsize is  0.019742

                             Maximum     Tolerance    Cnvgd?
         Gradient           0.000149      0.000300     YES
         Displacement       0.009822      0.001200      NO
         Energy change     -0.000007      0.000001      NO


 New Cartesian Coordinates Obtained by Inverse Iteration

 Displacement from previous Coordinates is:  0.017589
 ----------------------------------------------------------------
             Standard Nuclear Orientation (Angstroms)
    I     Atom           X                Y                Z
 ----------------------------------------------------------------
    1      O      -0.7406363526    -1.2951686582     0.0675236843
    2      C      -2.0213544630    -0.8797692505     0.1230599242
    3      O      -2.9482700343    -1.5524108226     0.4588378201
    4      C      -2.0455249441     0.6096946015    -0.2907564388
    5      C      -0.5831228775     1.0541794437    -0.3653810650
    6      O      -0.2531957277     1.6648670319     0.8825263788
    7      C       0.1497203979    -0.2838095204    -0.5074721327
    8      C       1.5168953217    -0.4079624373     0.1508087662
    9      C       2.4823161230     0.7003012692    -0.2914482632
   10      O       3.7961736682     0.4124130488     0.1947902911
   11      O       2.0342244490    -1.6735486087    -0.2269927803
   12      H       1.3814139334    -0.3573848460     1.2396277076
   13      H       2.1390661640     1.6797294683     0.0508162814
   14      H       2.5681665607     0.7058257931    -1.3811762137
   15      H       3.8649704890     0.7084682579     1.1084950250
   16      H       2.9768994141    -1.6638112029    -0.0149264891
   17      H       0.2546982049    -0.5331450940    -1.5675099121
   18      O      -3.0223246545     1.2839772129    -0.4489258325
   19      H      -0.3957930875     1.7269129391    -1.2074502490
   20      H      -0.8455134543     2.4131442145     1.0265440401
 ----------------------------------------------------------------
 Molecular Point Group                 C1    NOp =  1
 Largest Abelian Subgroup              C1    NOp =  1
 Nuclear Repulsion Energy =   752.8201503013 hartrees
 There are       46 alpha and       46 beta electrons
 Applying Cartesian multipole field
    Component          Value
    ---------          -----
     (2,0,0)        1.00000E-11
     (0,2,0)        2.00000E-11
     (0,0,2)       -3.00000E-11
 Nucleus-field energy     =     0.0000000220 hartrees
 Requested basis set is 6-311++G(d,p)
 There are 112 shells and 320 basis functions
 A cutoff of  1.0D-11 yielded   5448 shell pairs
 There are     44604 function pairs (     47824 Cartesian)
 Smallest overlap matrix eigenvalue = 4.55E-06
 Guess MOs from SCF MO coefficient file
 Reading MOs from coefficient file
 Reading MOs from coefficient file
 A restricted hybrid HF-DFT SCF calculation will be
 performed using Pulay DIIS extrapolation
 Exchange:     0.2000 Hartree-Fock + 0.0800 Slater + 0.7200 B88
 Correlation:  0.1900 VWN1RPA + 0.8100 LYP
 Using SG-1 standard quadrature grid
 SCF converges when DIIS error is below 1.0E-08
 Geometry optimization detected.  Setting ReadMinima to 0
 Setting SaveMinima to 0
 ---------------------------------------
  Cycle       Energy         DIIS Error
 ---------------------------------------
    1    -684.9695271116      4.88E-05
    2    -684.9701168092      6.82E-06
    3    -684.9701171193      6.39E-06
    4    -684.9701171315      2.92E-06
    5    -684.9701172919      8.65E-07
    6    -684.9701173216      4.32E-07
    7    -684.9701173160      1.24E-07
    8    -684.9701173037      4.22E-08
    9    -684.9701172977      2.02E-08
   10    -684.9701173022      7.05E-09 Convergence criterion met
 ---------------------------------------
 SCF time:  CPU 314.56 s  wall 377.93 s
 SCF   energy in the final basis set = -684.9701173022
 Total energy in the final basis set = -684.9701173022

 --------------------------------------------------------------

                    Orbital Energies (a.u.)
 --------------------------------------------------------------

 Alpha MOs
 -- Occupied --
-19.199 -19.184 -19.180 -19.160 -19.143 -19.140 -10.329 -10.312
-10.283 -10.278 -10.255 -10.249  -1.144  -1.110  -1.085  -1.069
 -1.061  -1.039  -0.834  -0.785  -0.731  -0.666  -0.637  -0.596
 -0.593  -0.553  -0.539  -0.524  -0.511  -0.503  -0.491  -0.480
 -0.465  -0.451  -0.434  -0.426  -0.415  -0.406  -0.373  -0.372
 -0.352  -0.343  -0.339  -0.324  -0.295  -0.279
 -- Virtual --
 -0.119  -0.032  -0.025  -0.009   0.009   0.017   0.021   0.026
  0.031   0.036   0.042   0.057   0.063   0.074   0.080   0.083
  0.085   0.089   0.097   0.100   0.105   0.107   0.113   0.116
  0.119   0.126   0.129   0.137   0.138   0.141   0.143   0.159
  0.161   0.168   0.177   0.179   0.181   0.193   0.198   0.202
  0.211   0.218   0.222   0.230   0.239   0.249   0.258   0.261
  0.268   0.271   0.275   0.283   0.288   0.298   0.300   0.301
  0.309   0.312   0.314   0.318   0.329   0.331   0.340   0.343
  0.345   0.356   0.365   0.368   0.370   0.378   0.382   0.394
  0.400   0.424   0.436   0.445   0.450   0.474   0.485   0.503
  0.526   0.534   0.546   0.559   0.567   0.577   0.585   0.604
  0.615   0.639   0.654   0.669   0.676   0.682   0.697   0.710
  0.717   0.728   0.748   0.763   0.777   0.800   0.810   0.854
  0.875   0.909   0.922   0.937   0.962   0.980   1.024   1.046
  1.081   1.091   1.101   1.105   1.117   1.149   1.152   1.156
  1.164   1.168   1.180   1.188   1.208   1.212   1.227   1.243
  1.259   1.271   1.295   1.314   1.334   1.346   1.363   1.406
  1.415   1.435   1.450   1.463   1.485   1.495   1.516   1.521
  1.550   1.552   1.574   1.591   1.596   1.615   1.632   1.657
  1.671   1.687   1.704   1.714   1.742   1.746   1.772   1.792
  1.797   1.820   1.835   1.855   1.892   1.904   1.935   1.968
  1.988   2.000   2.027   2.035   2.049   2.066   2.106   2.116
  2.146   2.177   2.188   2.198   2.272   2.336   2.369   2.457
  2.488   2.519   2.541   2.563   2.582   2.587   2.625   2.664
  2.693   2.710   2.715   2.781   2.793   2.813   2.820   2.831
  2.857   2.880   2.882   2.888   2.910   2.946   2.983   3.004
  3.030   3.067   3.073   3.099   3.128   3.135   3.144   3.161
  3.189   3.222   3.243   3.250   3.285   3.293   3.322   3.345
  3.393   3.438   3.476   3.573   3.650   3.718   3.758   3.837
  3.848   3.888   3.895   3.967   3.982   3.987   4.059   4.086
  4.105   4.168   4.203   4.294   4.999   5.027   5.032   5.062
  5.080   5.091   5.125   5.175   5.328   5.350   5.384   5.427
  5.536   5.611   5.628   5.664   5.753   5.867  23.727  23.773
 23.785  23.822  23.833  23.854  49.881  49.887  49.893  49.937
 49.956  50.058
 --------------------------------------------------------------

          Ground-State Mulliken Net Atomic Charges

     Atom                 Charge (a.u.)
  ----------------------------------------
      1 O                    -0.029047
      2 C                     0.151238
      3 O                    -0.260200
      4 C                     0.186162
      5 C                    -0.450902
      6 O                    -0.177899
      7 C                    -0.031938
      8 C                    -0.246211
      9 C                    -0.393055
     10 O                    -0.281346
     11 O                    -0.193021
     12 H                     0.264745
     13 H                     0.178968
     14 H                     0.217289
     15 H                     0.260046
     16 H                     0.269500
     17 H                     0.251890
     18 O                    -0.223733
     19 H                     0.244973
     20 H                     0.262540
  ----------------------------------------
  Sum of atomic charges =    -0.000000

 -----------------------------------------------------------------
                    Cartesian Multipole Moments
 -----------------------------------------------------------------
    Charge (ESU x 10^10)
                -0.0000
    Dipole Moment (Debye)
         X       3.6956      Y       4.6206      Z      -0.1803
       Tot       5.9194
    Quadrupole Moments (Debye-Ang)
        XX     -86.2454     XY      -2.2935     YY     -73.4139
        XZ       6.0174     YZ       2.6267     ZZ     -64.7898
    Octopole Moments (Debye-Ang^2)
       XXX      56.1718    XXY       3.4726    XYY      11.9167
       YYY      28.7064    XXZ      23.8103    XYZ      -7.8426
       YYZ       6.8220    XZZ       8.1370    YZZ       3.3727
       ZZZ       4.3456
    Hexadecapole Moments (Debye-Ang^3)
      XXXX   -2293.2067   XXXY     -40.6465   XXYY    -459.2980
      XYYY     -31.2655   YYYY    -590.2857   XXXZ      91.8574
      XXYZ      39.5283   XYYZ       1.1671   YYYZ      24.0261
      XXZZ    -317.9605   XYZZ       3.4664   YYZZ    -121.4144
      XZZZ       8.8353   YZZZ       5.0311   ZZZZ    -156.9774
 -----------------------------------------------------------------
 Calculating analytic gradient of the SCF energy
 Gradient of SCF Energy
            1           2           3           4           5           6
    1  -0.0000432   0.0000841  -0.0000539  -0.0000460   0.0000623  -0.0000404
    2   0.0000095  -0.0000410  -0.0000039   0.0000699   0.0000309  -0.0000110
    3   0.0000060  -0.0000189   0.0000046  -0.0000092   0.0001439  -0.0000700
            7           8           9          10          11          12
    1   0.0000122  -0.0000138   0.0000624  -0.0000064  -0.0000328  -0.0000120
    2  -0.0000008   0.0000059  -0.0000073  -0.0000232  -0.0000226  -0.0000163
    3  -0.0000210  -0.0000303  -0.0000178  -0.0000086  -0.0000175  -0.0000072
           13          14          15          16          17          18
    1   0.0000150  -0.0000193   0.0000178   0.0000373  -0.0000043  -0.0000043
    2  -0.0000231   0.0000084  -0.0000056  -0.0000013  -0.0000169   0.0000091
    3   0.0000034  -0.0000202   0.0000279  -0.0000040   0.0000068   0.0000013
           19          20
    1  -0.0000058  -0.0000090
    2   0.0000161   0.0000231
    3  -0.0000153   0.0000461
 Max gradient component =       1.439E-04
 RMS gradient           =       3.421E-05
 Gradient time:  CPU 159.88 s  wall 191.69 s
 Geometry Optimization Parameters
   NAtoms,    NIC,     NZ,  NCons,   NDum,   NFix, NCnnct, MaxDiis
       20     145       0       0       0       0       0       0

 Cartesian Hessian Update
 Hessian Updated using BFGS Update


** GEOMETRY OPTIMIZATION IN DELOCALIZED INTERNAL COORDINATES **
   Searching for a Minimum

   Optimization Cycle:   9

                       Coordinates (Angstroms)
     ATOM                X               Y               Z
      1  O        -0.7406363526   -1.2951686582    0.0675236843
      2  C        -2.0213544630   -0.8797692505    0.1230599242
      3  O        -2.9482700343   -1.5524108226    0.4588378201
      4  C        -2.0455249441    0.6096946015   -0.2907564388
      5  C        -0.5831228775    1.0541794437   -0.3653810650
      6  O        -0.2531957277    1.6648670319    0.8825263788
      7  C         0.1497203979   -0.2838095204   -0.5074721327
      8  C         1.5168953217   -0.4079624373    0.1508087662
      9  C         2.4823161230    0.7003012692   -0.2914482632
     10  O         3.7961736682    0.4124130488    0.1947902911
     11  O         2.0342244490   -1.6735486087   -0.2269927803
     12  H         1.3814139334   -0.3573848460    1.2396277076
     13  H         2.1390661640    1.6797294683    0.0508162814
     14  H         2.5681665607    0.7058257931   -1.3811762137
     15  H         3.8649704890    0.7084682579    1.1084950250
     16  H         2.9768994141   -1.6638112029   -0.0149264891
     17  H         0.2546982049   -0.5331450940   -1.5675099121
     18  O        -3.0223246545    1.2839772129   -0.4489258325
     19  H        -0.3957930875    1.7269129391   -1.2074502490
     20  H        -0.8455134543    2.4131442145    1.0265440401
   Point Group: c1    Number of degrees of freedom:    54


   Energy is   -684.970117302

 Hessian Updated using BFGS Update

 54 Hessian modes will be used to form the next step
  Hessian Eigenvalues:
     0.002350    0.005459    0.006137    0.007774    0.008708    0.011813
     0.013523    0.022599    0.033193    0.041539    0.044472    0.045722
     0.051540    0.055598    0.055926    0.062855    0.068929    0.074442
     0.075717    0.085923    0.113517    0.123935    0.137814    0.159877
     0.161737    0.165725    0.166780    0.175356    0.193473    0.207905
     0.220824    0.238096    0.247897    0.249317    0.273248    0.286560
     0.290553    0.298181    0.304722    0.334013    0.340307    0.341630
     0.341957    0.343605    0.353814    0.413794    0.414182    0.437420
     0.505228    0.518278    0.529099    0.532674    0.987240    1.039761

 Minimum Search - Taking Simple RFO Step
 Searching for Lamda that Minimizes Along All modes
 Value Taken    Lamda =   0.00000000
 Step Taken.  Stepsize is  0.005515

                             Maximum     Tolerance    Cnvgd?
         Gradient           0.000119      0.000300     YES
         Displacement       0.001920      0.001200      NO
         Energy change     -0.000001      0.000001     YES

 Final energy is   -684.97011730215388     


 ******************************
 **  OPTIMIZATION CONVERGED  **
 ******************************

                       Coordinates (Angstroms)
     ATOM                X               Y               Z
      1  O        -0.7406363526   -1.2951686582    0.0675236843
      2  C        -2.0213544630   -0.8797692505    0.1230599242
      3  O        -2.9482700343   -1.5524108226    0.4588378201
      4  C        -2.0455249441    0.6096946015   -0.2907564388
      5  C        -0.5831228775    1.0541794437   -0.3653810650
      6  O        -0.2531957277    1.6648670319    0.8825263788
      7  C         0.1497203979   -0.2838095204   -0.5074721327
      8  C         1.5168953217   -0.4079624373    0.1508087662
      9  C         2.4823161230    0.7003012692   -0.2914482632
     10  O         3.7961736682    0.4124130488    0.1947902911
     11  O         2.0342244490   -1.6735486087   -0.2269927803
     12  H         1.3814139334   -0.3573848460    1.2396277076
     13  H         2.1390661640    1.6797294683    0.0508162814
     14  H         2.5681665607    0.7058257931   -1.3811762137
     15  H         3.8649704890    0.7084682579    1.1084950250
     16  H         2.9768994141   -1.6638112029   -0.0149264891
     17  H         0.2546982049   -0.5331450940   -1.5675099121
     18  O        -3.0223246545    1.2839772129   -0.4489258325
     19  H        -0.3957930875    1.7269129391   -1.2074502490
     20  H        -0.8455134543    2.4131442145    1.0265440401

Z-matrix Print:
$molecule
0 1
O 
C  1 1.347546
O  2 1.193468 1 125.169554
C  1 1.464992 2 112.394450 3 174.314063 0
H  4 1.094015 1 106.336730 2 -96.096138 0
C  4 1.522470 1 108.648589 2 147.513937 0
H  6 1.098381 4 108.306071 1 -53.688835 0
O  6 1.418475 4 106.565051 1 65.201231 0
H  8 0.966283 6 106.759382 4 165.343184 0
C  4 1.532143 1 106.008072 2 20.457727 0
H  10 1.093958 4 112.565150 1 -144.752372 0
O  10 1.427958 4 110.121017 1 89.859773 0
H  12 0.965143 10 108.673633 4 -169.378237 0
C  10 1.530280 4 102.003194 1 -24.166272 0
O  14 1.197419 10 127.558212 4 -163.357545 0
C  6 1.534887 4 112.418117 1 -174.515879 0
H  16 1.092815 6 111.058831 4 65.572232 0
H  16 1.093118 6 109.894592 4 -55.632346 0
O  16 1.430220 6 109.542800 4 -171.141199 0
H  19 0.962932 16 109.046776 6 -82.541200 0
$end


 --------------------------------------------------------------

                    Orbital Energies (a.u.)
 --------------------------------------------------------------

 Alpha MOs
 -- Occupied --
-19.199 -19.184 -19.180 -19.160 -19.143 -19.140 -10.329 -10.312
-10.283 -10.278 -10.255 -10.249  -1.144  -1.110  -1.085  -1.069
 -1.061  -1.039  -0.834  -0.785  -0.731  -0.666  -0.637  -0.596
 -0.593  -0.553  -0.539  -0.524  -0.511  -0.503  -0.491  -0.480
 -0.465  -0.451  -0.434  -0.426  -0.415  -0.406  -0.373  -0.372
 -0.352  -0.343  -0.339  -0.324  -0.295  -0.279
 -- Virtual --
 -0.119  -0.032  -0.025  -0.009   0.009   0.017   0.021   0.026
  0.031   0.036   0.042   0.057   0.063   0.074   0.080   0.083
  0.085   0.089   0.097   0.100   0.105   0.107   0.113   0.116
  0.119   0.126   0.129   0.137   0.138   0.141   0.143   0.159
  0.161   0.168   0.177   0.179   0.181   0.193   0.198   0.202
  0.211   0.218   0.222   0.230   0.239   0.249   0.258   0.261
  0.268   0.271   0.275   0.283   0.288   0.298   0.300   0.301
  0.309   0.312   0.314   0.318   0.329   0.331   0.340   0.343
  0.345   0.356   0.365   0.368   0.370   0.378   0.382   0.394
  0.400   0.424   0.436   0.445   0.450   0.474   0.485   0.503
  0.526   0.534   0.546   0.559   0.567   0.577   0.585   0.604
  0.615   0.639   0.654   0.669   0.676   0.682   0.697   0.710
  0.717   0.728   0.748   0.763   0.777   0.800   0.810   0.854
  0.875   0.909   0.922   0.937   0.962   0.980   1.024   1.046
  1.081   1.091   1.101   1.105   1.117   1.149   1.152   1.156
  1.164   1.168   1.180   1.188   1.208   1.212   1.227   1.243
  1.259   1.271   1.295   1.314   1.334   1.346   1.363   1.406
  1.415   1.435   1.450   1.463   1.485   1.495   1.516   1.521
  1.550   1.552   1.574   1.591   1.596   1.615   1.632   1.657
  1.671   1.687   1.704   1.714   1.742   1.746   1.772   1.792
  1.797   1.820   1.835   1.855   1.892   1.904   1.935   1.968
  1.988   2.000   2.027   2.035   2.049   2.066   2.106   2.116
  2.146   2.177   2.188   2.198   2.272   2.336   2.369   2.457
  2.488   2.519   2.541   2.563   2.582   2.587   2.625   2.664
  2.693   2.710   2.715   2.781   2.793   2.813   2.820   2.831
  2.857   2.880   2.882   2.888   2.910   2.946   2.983   3.004
  3.030   3.067   3.073   3.099   3.128   3.135   3.144   3.161
  3.189   3.222   3.243   3.250   3.285   3.293   3.322   3.345
  3.393   3.438   3.476   3.573   3.650   3.718   3.758   3.837
  3.848   3.888   3.895   3.967   3.982   3.987   4.059   4.086
  4.105   4.168   4.203   4.294   4.999   5.027   5.032   5.062
  5.080   5.091   5.125   5.175   5.328   5.350   5.384   5.427
  5.536   5.611   5.628   5.664   5.753   5.867  23.727  23.773
 23.785  23.822  23.833  23.854  49.881  49.887  49.893  49.937
 49.956  50.058
 --------------------------------------------------------------

          Ground-State Mulliken Net Atomic Charges

     Atom                 Charge (a.u.)
  ----------------------------------------
      1 O                    -0.029047
      2 C                     0.151238
      3 O                    -0.260200
      4 C                     0.186162
      5 C                    -0.450902
      6 O                    -0.177899
      7 C                    -0.031938
      8 C                    -0.246211
      9 C                    -0.393055
     10 O                    -0.281346
     11 O                    -0.193021
     12 H                     0.264745
     13 H                     0.178968
     14 H                     0.217289
     15 H                     0.260046
     16 H                     0.269500
     17 H                     0.251890
     18 O                    -0.223733
     19 H                     0.244973
     20 H                     0.262540
  ----------------------------------------
  Sum of atomic charges =    -0.000000

 -----------------------------------------------------------------
                    Cartesian Multipole Moments
 -----------------------------------------------------------------
    Charge (ESU x 10^10)
                -0.0000
    Dipole Moment (Debye)
         X       3.6956      Y       4.6206      Z      -0.1803
       Tot       5.9194
    Quadrupole Moments (Debye-Ang)
        XX     -86.2454     XY      -2.2935     YY     -73.4139
        XZ       6.0174     YZ       2.6267     ZZ     -64.7898
    Octopole Moments (Debye-Ang^2)
       XXX      56.1718    XXY       3.4726    XYY      11.9167
       YYY      28.7064    XXZ      23.8103    XYZ      -7.8426
       YYZ       6.8220    XZZ       8.1370    YZZ       3.3727
       ZZZ       4.3456
    Hexadecapole Moments (Debye-Ang^3)
      XXXX   -2293.2067   XXXY     -40.6465   XXYY    -459.2980
      XYYY     -31.2655   YYYY    -590.2857   XXXZ      91.8574
      XXYZ      39.5283   XYYZ       1.1671   YYYZ      24.0261
      XXZZ    -317.9605   XYZZ       3.4664   YYZZ    -121.4144
      XZZZ       8.8353   YZZZ       5.0311   ZZZZ    -156.9774
 -----------------------------------------------------------------
Archival summary:
1\1\pikachu\OPT\ProcedureUnspecified\BasisUnspecified\668\cher\TueDec1315:54:222016TueDec1315:54:222016\0\\#,OPT,ProcedureUnspecified,BasisUnspecified,\\0,1\O\C,1,1.34755\O,2,1.19347,1,125.17\C,1,1.46499,2,112.394,3,174.314,0\H,4,1.09401,1,106.337,2,-96.0961,0\C,4,1.52247,1,108.649,2,147.514,0\H,6,1.09838,4,108.306,1,-53.6888,0\O,6,1.41848,4,106.565,1,65.2012,0\H,8,0.966283,6,106.759,4,165.343,0\C,4,1.53214,1,106.008,2,20.4577,0\H,10,1.09396,4,112.565,1,-144.752,0\O,10,1.42796,4,110.121,1,89.8598,0\H,12,0.965143,10,108.674,4,-169.378,0\C,10,1.53028,4,102.003,1,-24.1663,0\O,14,1.19742,10,127.558,4,-163.358,0\C,6,1.53489,4,112.418,1,-174.516,0\H,16,1.09282,6,111.059,4,65.5722,0\H,16,1.09312,6,109.895,4,-55.6323,0\O,16,1.43022,6,109.543,4,-171.141,0\H,19,0.962932,16,109.047,6,-82.5412,0\\\@

 Total job time:  5078.31s(wall), 4924.16s(cpu) 
 Tue Dec 13 15:54:22 2016

        *************************************************************
        *                                                           *
        *  Thank you very much for using Q-Chem.  Have a nice day.  *
        *                                                           *
        *************************************************************


 
User input: 2 of 3 
 
pikachu 127.0.1
Q-Chem Developer Version! Running on 127.0.1.*
                  Welcome to Q-Chem
     A Quantum Leap Into The Future Of Chemistry


 Q-Chem 4.4, Q-Chem, Inc., Pleasanton, CA (2016)

 Y. Shao,  Z. Gan,  E. Epifanovsky,  A. T. B. Gilbert,  M. Wormit,  
 J. Kussmann,  A. W. Lange,  A. Behn,  J. Deng,  X. Feng,  D. Ghosh,  
 M. Goldey,  P. R. Horn,  L. D. Jacobson,  I. Kaliman,  F. Rob,  
 R. Z. Khaliullin,  T. Kus,  A. Landau,  J. Liu,  E. I. Proynov,  Y. M. Rhee,  
 R. M. Richard,  M. A. Rohrdanz,  R. P. Steele,  E. J. Sundstrom,  
 H. L. Woodcock III,  P. M. Zimmerman,  D. Zuev,  B. Albrecht,  E. Alguire,  
 B. Austin,  S. A. Baeppler,  G. J. O. Beran,  Y. A. Bernard,  E. Berquist,  
 K. Brandhorst,  K. B. Bravaya,  S. T. Brown,  D. Casanova,  C.-M. Chang,  
 Y. Chen,  S. H. Chien,  K. D. Closser,  M. P. Coons,  D. L. Crittenden,  
 S. Dasgupta,  M. Diedenhofen,  R. A. DiStasio Jr.,  H. Do,  A. D. Dutoi,  
 R. G. Edgar,  P.-T. Fang,  S. Fatehi,  Q. Feng,  L. Fusti-Molnar,  
 A. Ghysels,  A. Golubeva-Zadorozhnaya,  J. Gomes,  A. Gunina,  
 M. W. D. Hanson-Heine,  P. H. P. Harbach,  A. W. Hauser,  J. E. Herr,  
 E. G. Hohenstein,  Z. C. Holden,  K. Hui,  T.-C. Jagau,  H. Ji,  B. Kaduk,  
 K. Khistyaev,  Jaehoon Kim,  Jihan Kim,  R. A. King,  P. Klunzinger,  
 K. Koh,  D. Kosenkov,  T. Kowalczyk,  C. M. Krauter,  A. Kunitsa,  
 K. U. Lao,  A. Laurent,  K. V. Lawler,  J. Lee,  D. Lefrancois,  S. Lehtola,  
 S. V. Levchenko,  C. Y. Lin,  Y.-S. Lin,  F. Liu,  E. Livshits,  
 R. C. Lochan,  A. Luenser,  P. Manohar,  S. F. Manzer,  S.-P. Mao,  Y. Mao,  
 N. Mardirossian,  A. V. Marenich,  L. A. Martinez-Martinez,  S. A. Maurer,  
 N. J. Mayhall,  J.-M. Mewes,  A. F. Morrison,  K. Nanda,  T. S. Nguyen-Beck,  
 C. M. Oana,  R. Olivares-Amaya,  D. P. O'Neill,  J. A. Parkhill,  
 T. M. Perrine,  R. Peverati,  P. A. Pieniazek,  F. Plasser,  A. Prociuk,  
 D. R. Rehn,  E. Rosta,  N. J. Russ,  N. Sergueev,  S. M. Sharada,  
 S. Sharma,  D. W. Small,  A. Sodt,  T. Stauch,  T. Stein,  D. Stuck,  
 Y.-C. Su,  A. J. W. Thom,  T. Tsuchimochi,  L. Vogt,  O. Vydrov,  T. Wang,  
 M. A. Watson,  J. Wenzel,  A. White,  C. F. Williams,  V. Vanovschi,  
 K. Yao,  S. Yeganeh,  S. R. Yost,  Z.-Q. You,  I. Y. Zhang,  X. Zhang,  
 Y. Zhao,  B. R. Brooks,  G. K. L. Chan,  D. M. Chipman,  C. J. Cramer,  
 W. A. Goddard III,  M. S. Gordon,  W. J. Hehre,  A. Klamt,  
 H. F. Schaefer III,  M. W. Schmidt,  C. D. Sherrill,  D. G. Truhlar,  
 A. Warshel,  X. Xu,  A. Aspuru-Guzik,  R. Baer,  A. T. Bell,  N. A. Besley,  
 J.-D. Chai,  A. Dreuw,  B. D. Dunietz,  T. R. Furlani,  S. R. Gwaltney,  
 C.-P. Hsu,  Y. Jung,  J. Kong,  D. S. Lambrecht,  W. Liang,  C. Ochsenfeld,  
 V. A. Rassolov,  L. V. Slipchenko,  J. E. Subotnik,  T. Van Voorhis,  
 J. M. Herbert,  A. I. Krylov,  P. M. W. Gill,  M. Head-Gordon

 Contributors to earlier versions of Q-Chem not listed above: 
 R. D. Adamson,  J. Baker,  E. F. C. Byrd,  A. K. Chakraborty,  C.-L. Cheng,  
 H. Dachsel,  R. J. Doerksen,  G. Hawkins,  A. Heyden,  S. Hirata,  
 G. Kedziora,  F. J. Keil,  C. Kelley,  P. P. Korambath,  W. Kurlancheek,  
 A. M. Lee,  M. S. Lee,  D. Liotard,  I. Lotan,  P. E. Maslen,  N. Nair,  
 D. Neuhauser,  R. Olson,  B. Peters,  J. Ritchie,  N. E. Schultz,  
 N. Shenvi,  A. C. Simmonett,  K. S. Thanthiriwatte,  Q. Wu,  W. Zhang

 Please cite Q-Chem as follows:
 Y. Shao et al., Mol. Phys. 113, 184-215 (2015)
 DOI: 10.1080/00268976.2014.952696

 Q-Chem 4.4.2 for Intel X86 EM64T Linux

 Parts of Q-Chem use Armadillo 5.200.1 (Boston Tea Smuggler).
 http://arma.sourceforge.net/

 Q-Chem begins on Tue Dec 13 15:54:22 2016  


Host: 0

     Scratch files written to /scratch/cher/qchem5210//
The previous job contains 0 fragments, simply inherited here
FILE_GEOM_ORG=        593

Checking the input file for inconsistencies... 	...done.

--------------------------------------------------------------
User input:
--------------------------------------------------------------

$molecule
   read
$end

$rem
   BASIS 6-311++G**
   JOB_TYPE FREQUENCY
   METHOD B3LYP
$end

--------------------------------------------------------------
 ----------------------------------------------------------------
             Standard Nuclear Orientation (Angstroms)
    I     Atom           X                Y                Z
 ----------------------------------------------------------------
    1      O      -0.7428790793    -1.2942911005     0.0798221266
    2      C      -2.0220614427    -0.8747062485     0.1391589045
    3      O      -2.9496479001    -1.5432258988     0.4812565479
    4      C      -2.0433432573     0.6133015803    -0.2800195141
    5      C      -0.5798951935     1.0529556091    -0.3623573143
    6      O      -0.2428762887     1.6671749193     0.8819164255
    7      C       0.1482006964    -0.2878192374    -0.5025813935
    8      C       1.5177179127    -0.4138183788     0.1504590122
    9      C       2.4847145086     0.6898089188    -0.2998757726
   10      O       3.7996903360     0.3996128744     0.1819478853
   11      O       2.0295438294    -1.6823827679    -0.2248414182
   12      H       1.3869359394    -0.3588358023     1.2396389689
   13      H       2.1459307261     1.6715466833     0.0402148926
   14      H       2.5660362068     0.6910789919    -1.3899642976
   15      H       3.8732139598     0.6987935794     1.0942653808
   16      H       2.9731206579    -1.6748042297    -0.0167348267
   17      H       0.2479838064    -0.5413572357    -1.5621239723
   18      O      -3.0187005937     1.2900386001    -0.4365996657
   19      H      -0.3939957327     1.7220171761    -1.2076627777
   20      H      -0.8322673379     2.4178143640     1.0256478878
 ----------------------------------------------------------------
 Molecular Point Group                 C1    NOp =  1
 Largest Abelian Subgroup              C1    NOp =  1
 Nuclear Repulsion Energy =   752.8201503013 hartrees
 There are       46 alpha and       46 beta electrons
 Requested basis set is 6-311++G(d,p)
 There are 112 shells and 320 basis functions

 Total QAlloc Memory Limit   2000 MB
 Mega-Array Size        61 MB
 MEM_STATIC part        62 MB
 A cutoff of  1.0D-11 yielded   5448 shell pairs
 There are     44604 function pairs (     47824 Cartesian)

 -------------------------------------------------------
 OpenMP Integral Computing Module                       
 Release: version 1.0, May 2013, Q-Chem Inc. Pittsburgh 
 -------------------------------------------------------
 Integral Job Info:
 Integral job number is                      11
 Integral operator is                         1
 short-range coefficients                     0
 long-range coefficients              100000000
 Omega coefficients                           0
 if combine SR and LR in K                    0
 Integral screening is                        0
 Integral computing path is                   2
 max size of driver memory is            800000
 size of driver memory is                593474
 size of scratch memory is              2260544
 max col of scratch BK array               1296
 max len of scratch array in speh3          155
 max len of scratch index in speh4           18
 max int batch size is                      520
 min int batch size is                       52
 fixed nKL is                                52
 max L of basis functions is                  2
 order of int derivative is                   0
 number of shells is                        112
 number of basis is                         332
 number of cartesian basis is               332
 number of contracted shell pairs          5448
 number of primitive shell pairs          13221
 maxK2 (contraction) of shell pair           36
 max number of K2 of shell pair               1
 max number of CS2 of shell pair            907
 max number of PS2 of shell pair           2196
 mem total for path MDJ                   90888
 -------------------------------------------------------
 Smallest overlap matrix eigenvalue = 4.55E-06
 Guess from superposition of atomic densities
 Warning:  Energy on first SCF cycle will be non-variational
 A restricted hybrid HF-DFT SCF calculation will be
 performed using Pulay DIIS extrapolation
 Exchange:     0.2000 Hartree-Fock + 0.0800 Slater + 0.7200 B88
 Correlation:  0.1900 VWN1RPA + 0.8100 LYP
 Using SG-1 standard quadrature grid
 SCF converges when DIIS error is below 1.0E-08
 ---------------------------------------
  Cycle       Energy         DIIS Error
 ---------------------------------------
    1    -687.3099160755      3.60E-02
    2    -684.7000058225      5.35E-03
    3    -683.9294316224      1.06E-02
    4    -684.9349146033      1.85E-03
    5    -684.9649245937      7.56E-04
    6    -684.9695991712      2.20E-04
    7    -684.9700581548      7.87E-05
    8    -684.9701061724      3.17E-05
    9    -684.9701145350      7.69E-06
   10    -684.9701152538      2.24E-06
   11    -684.9701153686      9.03E-07
   12    -684.9701153461      1.73E-07
   13    -684.9701153194      4.95E-08
   14    -684.9701153182      1.96E-08
   15    -684.9701153207      5.85E-09 Convergence criterion met
 ---------------------------------------
 SCF time:  CPU 493.96 s  wall 591.43 s
 SCF   energy in the final basis set = -684.9701153207
 Total energy in the final basis set = -684.9701153207

 --------------------------------------------------------------

                    Orbital Energies (a.u.)
 --------------------------------------------------------------

 Alpha MOs
 -- Occupied --
-19.199 -19.184 -19.180 -19.160 -19.143 -19.140 -10.329 -10.312
-10.283 -10.278 -10.255 -10.249  -1.144  -1.110  -1.085  -1.069
 -1.061  -1.039  -0.834  -0.785  -0.731  -0.666  -0.637  -0.596
 -0.593  -0.553  -0.539  -0.524  -0.511  -0.503  -0.491  -0.480
 -0.465  -0.451  -0.434  -0.426  -0.415  -0.406  -0.373  -0.372
 -0.352  -0.343  -0.339  -0.324  -0.295  -0.279
 -- Virtual --
 -0.119  -0.032  -0.025  -0.009   0.009   0.017   0.021   0.026
  0.031   0.036   0.042   0.057   0.063   0.074   0.080   0.083
  0.085   0.089   0.097   0.100   0.105   0.107   0.113   0.116
  0.119   0.126   0.129   0.137   0.138   0.141   0.143   0.159
  0.161   0.168   0.177   0.179   0.181   0.193   0.198   0.202
  0.211   0.218   0.222   0.230   0.239   0.249   0.258   0.261
  0.268   0.271   0.275   0.283   0.288   0.298   0.300   0.301
  0.309   0.312   0.314   0.318   0.329   0.331   0.340   0.343
  0.345   0.356   0.365   0.368   0.370   0.378   0.382   0.394
  0.400   0.424   0.436   0.445   0.450   0.474   0.485   0.503
  0.526   0.534   0.546   0.559   0.567   0.577   0.585   0.604
  0.615   0.639   0.654   0.669   0.676   0.682   0.697   0.710
  0.717   0.728   0.748   0.763   0.777   0.800   0.810   0.854
  0.875   0.909   0.922   0.937   0.962   0.980   1.024   1.046
  1.081   1.091   1.101   1.105   1.117   1.149   1.152   1.156
  1.164   1.168   1.180   1.188   1.208   1.212   1.227   1.243
  1.259   1.271   1.295   1.314   1.334   1.346   1.363   1.406
  1.415   1.435   1.450   1.463   1.485   1.495   1.516   1.521
  1.550   1.552   1.574   1.591   1.596   1.615   1.632   1.657
  1.671   1.687   1.704   1.714   1.742   1.746   1.772   1.792
  1.797   1.820   1.835   1.855   1.892   1.904   1.935   1.968
  1.988   2.000   2.027   2.035   2.049   2.066   2.106   2.116
  2.146   2.177   2.188   2.198   2.272   2.336   2.369   2.457
  2.488   2.519   2.541   2.563   2.582   2.587   2.625   2.664
  2.693   2.710   2.715   2.781   2.793   2.813   2.820   2.831
  2.857   2.880   2.882   2.888   2.910   2.946   2.983   3.004
  3.030   3.067   3.073   3.099   3.128   3.135   3.144   3.161
  3.189   3.222   3.243   3.250   3.285   3.293   3.322   3.345
  3.393   3.438   3.476   3.573   3.650   3.718   3.758   3.837
  3.848   3.888   3.895   3.967   3.982   3.987   4.059   4.086
  4.105   4.168   4.203   4.294   4.999   5.027   5.032   5.062
  5.080   5.091   5.125   5.175   5.328   5.350   5.384   5.427
  5.536   5.611   5.628   5.664   5.753   5.867  23.727  23.773
 23.785  23.822  23.833  23.854  49.881  49.887  49.893  49.937
 49.956  50.058
 --------------------------------------------------------------

          Ground-State Mulliken Net Atomic Charges

     Atom                 Charge (a.u.)
  ----------------------------------------
      1 O                    -0.029084
      2 C                     0.151188
      3 O                    -0.260193
      4 C                     0.186237
      5 C                    -0.450988
      6 O                    -0.177912
      7 C                    -0.031845
      8 C                    -0.246149
      9 C                    -0.393082
     10 O                    -0.281352
     11 O                    -0.193042
     12 H                     0.264740
     13 H                     0.178967
     14 H                     0.217287
     15 H                     0.260047
     16 H                     0.269506
     17 H                     0.251893
     18 O                    -0.223729
     19 H                     0.244972
     20 H                     0.262538
  ----------------------------------------
  Sum of atomic charges =    -0.000000

 -----------------------------------------------------------------
                    Cartesian Multipole Moments
 -----------------------------------------------------------------
    Charge (ESU x 10^10)
                -0.0000
    Dipole Moment (Debye)
         X       3.7091      Y       4.6084      Z      -0.2126
       Tot       5.9195
    Quadrupole Moments (Debye-Ang)
        XX     -86.1980     XY      -2.2199     YY     -73.3962
        XZ       6.1392     YZ       2.6697     ZZ     -64.8616
    Octopole Moments (Debye-Ang^2)
       XXX      56.1178    XXY       3.5323    XYY      11.8540
       YYY      29.0422    XXZ      23.2148    XYZ      -7.9259
       YYZ       6.4042    XZZ       7.9843    YZZ       3.5126
       ZZZ       3.3389
    Hexadecapole Moments (Debye-Ang^3)
      XXXX   -2291.7764   XXXY     -37.0389   XXYY    -458.9132
      XYYY     -28.7159   YYYY    -589.7495   XXXZ      98.2946
      XXYZ      39.9054   XYYZ       2.6285   YYYZ      25.0557
      XXZZ    -318.6997   XYZZ       3.7150   YYZZ    -121.5455
      XZZZ      12.2494   YZZZ       5.7534   ZZZZ    -157.1632
 -----------------------------------------------------------------
 Calculating MO derivatives via CPSCF
   1         3          60      0.222539    0.037533
   2         3          60      0.027572    0.003671
   3         3          60      0.002076    0.000302
   4        20          43      0.000140    0.000022
   5        62           1      0.000001    0.000001
   6        63           0      0.000000    0.000000    Roots Converged
 Calculating analytic Hessian of the SCF energy
 Polarizability Matrix (a.u.)
            1           2           3
    1-113.7557615  -1.0156692   0.7664355
    2  -1.0156692 -88.0226623   2.2674327
    3   0.7664355   2.2674327 -70.8847116

 Direct stationary perturbation theory relativistic correction:

 rels  =       0.233138744160
 relv  =      -1.140618165262
 rel2e =       0.515915470197
 E_rel =      -0.391563950905

 Hessian of the SCF Energy
            1           2           3           4           5           6
    1   0.4486449  -0.0330671  -0.0637310  -0.1971266   0.1001992  -0.0060334
    2  -0.0330671   0.3023352  -0.0857232   0.0545615  -0.1466161   0.0267070
    3  -0.0637310  -0.0857232   0.1049599   0.0075067   0.0207028  -0.0459197
    4  -0.1971266   0.0545615   0.0075067   0.8094487   0.2502322  -0.1674714
    5   0.1001992  -0.1466161   0.0207028   0.2502322   0.6217904  -0.1772937
    6  -0.0060334   0.0267070  -0.0459197  -0.1674714  -0.1772937   0.2364492
    7  -0.0989011  -0.0321397   0.0266654  -0.4756112  -0.3050746   0.1547712
    8  -0.0180628   0.0294956  -0.0042695  -0.2958860  -0.3329814   0.1290375
    9   0.0224029  -0.0013565   0.0071992   0.1506304   0.1290560  -0.1212654
   10  -0.0410816   0.0341386  -0.0004142  -0.0617424  -0.0298870   0.0011613
   11   0.0066169  -0.0121311   0.0090547   0.0074437  -0.1229211   0.0040160
   12   0.0025639   0.0057347   0.0210828  -0.0039135   0.0045426  -0.1013199
   13   0.0090433  -0.0155953  -0.0010233  -0.0108502  -0.0114911  -0.0015804
   14  -0.0018118  -0.0406616   0.0059957  -0.0258706  -0.0071055   0.0046557
   15  -0.0002225   0.0237663  -0.0067652   0.0115363   0.0116389   0.0280221
   16   0.0027318  -0.0017664  -0.0021251  -0.0039295   0.0050446   0.0082665
   17  -0.0008752  -0.0000312  -0.0006934   0.0024438   0.0017338   0.0049614
   18  -0.0016216  -0.0014168   0.0018528  -0.0013812   0.0009800   0.0008976
   19  -0.0831908  -0.0035844   0.0149036  -0.0521120  -0.0256434   0.0153741
   20  -0.0151987  -0.1168728   0.0316483  -0.0401682   0.0135017  -0.0036504
   21   0.0226415   0.0279530  -0.0814188   0.0155580  -0.0035341  -0.0123694
   22  -0.0327673  -0.0076199  -0.0047282  -0.0003057  -0.0041821  -0.0010831
   23  -0.0369385  -0.0019744  -0.0070396   0.0039954  -0.0064672  -0.0008864
   24   0.0196805  -0.0015262   0.0071292  -0.0007039   0.0035761   0.0002314
   25  -0.0007090   0.0014017  -0.0018803  -0.0014045  -0.0010292   0.0003235
   26   0.0084761   0.0005743   0.0007303  -0.0031828   0.0021229   0.0005552
   27  -0.0043660  -0.0000462  -0.0001932   0.0002057  -0.0011843   0.0000288
   28  -0.0067863  -0.0001164  -0.0003632   0.0036535  -0.0010029  -0.0007852
   29  -0.0025406   0.0006905  -0.0001815   0.0015609  -0.0008932  -0.0001607
   30  -0.0011460   0.0000027   0.0003266   0.0006409  -0.0000319  -0.0001375
   31  -0.0000178   0.0006239   0.0004131   0.0026482   0.0012689  -0.0005341
   32   0.0008880   0.0019279  -0.0001355  -0.0006967  -0.0005515   0.0000656
   33   0.0002098  -0.0001909   0.0009298  -0.0004033   0.0001221  -0.0002029
   34   0.0030396   0.0005961   0.0015920  -0.0004006   0.0002064  -0.0002341
   35   0.0006512   0.0000871  -0.0005911  -0.0004694   0.0002087   0.0000040
   36   0.0009771   0.0002594   0.0021875  -0.0002209  -0.0001136   0.0000656
   37  -0.0001498   0.0002261   0.0002145   0.0002472  -0.0002005  -0.0000883
   38  -0.0007685   0.0003250   0.0001002   0.0004929  -0.0004200   0.0000012
   39  -0.0001609   0.0000864  -0.0000345   0.0002002  -0.0000557   0.0000991
   40   0.0001269   0.0001084  -0.0005553   0.0001207   0.0000793   0.0000259
   41  -0.0000102  -0.0001631  -0.0003867   0.0000738   0.0000463  -0.0001474
   42   0.0002027   0.0000633   0.0003086  -0.0001288   0.0000993   0.0000283
   43   0.0002201   0.0000290   0.0000354  -0.0005096  -0.0000817   0.0000726
   44   0.0003512  -0.0001208   0.0000059  -0.0004661   0.0001473   0.0000747
   45   0.0006404   0.0000805  -0.0000402  -0.0003123   0.0000509   0.0000951
   46   0.0007526  -0.0001241  -0.0001335  -0.0007167   0.0000906   0.0000649
   47  -0.0012846   0.0002774  -0.0000119   0.0006784   0.0000557  -0.0000054
   48   0.0001751   0.0000741  -0.0000596  -0.0000038  -0.0001368   0.0000626
   49  -0.0118675  -0.0040007   0.0256053   0.0047713  -0.0012379   0.0032152
   50  -0.0157418   0.0003359   0.0287176   0.0054902  -0.0014633   0.0024611
   51   0.0117813   0.0050958  -0.0106953  -0.0035050   0.0017125  -0.0012589
   52   0.0076841   0.0019250  -0.0024451  -0.0107516   0.0231118  -0.0025711
   53   0.0097151  -0.0131972   0.0011592   0.0367862  -0.0176857   0.0102803
   54  -0.0029968   0.0024912  -0.0026431  -0.0090533   0.0114406   0.0178605
   55   0.0011143   0.0039991   0.0003086  -0.0066085   0.0004378  -0.0027605
   56  -0.0001328  -0.0048697   0.0003509   0.0020533  -0.0010730   0.0000207
   57  -0.0008915  -0.0023433   0.0015133   0.0010189  -0.0010951  -0.0012066
   58  -0.0007600   0.0004045   0.0001543   0.0011794  -0.0008405  -0.0001337
   59  -0.0004648   0.0005891   0.0005669   0.0009275  -0.0014289  -0.0006967
   60  -0.0001056   0.0002886   0.0002798  -0.0001997  -0.0004768  -0.0001599
            7           8           9          10          11          12
    1  -0.0989011  -0.0180628   0.0224029  -0.0410816   0.0066169   0.0025639
    2  -0.0321397   0.0294956  -0.0013565   0.0341386  -0.0121311   0.0057347
    3   0.0266654  -0.0042695   0.0071992  -0.0004142   0.0090547   0.0210828
    4  -0.4756112  -0.2958860   0.1506304  -0.0617424   0.0074437  -0.0039135
    5  -0.3050746  -0.3329814   0.1290560  -0.0298870  -0.1229211   0.0045426
    6   0.1547712   0.1290375  -0.1212654   0.0011613   0.0040160  -0.1013199
    7   0.5768704   0.3456961  -0.1870719  -0.0124637  -0.0166479   0.0080416
    8   0.3456961   0.3282973  -0.1428885  -0.0393263  -0.0183756   0.0175962
    9  -0.1870719  -0.1428885   0.0980456   0.0177337   0.0149871   0.0160893
   10  -0.0124637  -0.0393263   0.0177337   0.8370040  -0.2754937   0.0497030
   11  -0.0166479  -0.0183756   0.0149871  -0.2754937   0.5820507  -0.0937425
   12   0.0080416   0.0175962   0.0160893   0.0497030  -0.0937425   0.2144000
   13   0.0023484   0.0026876  -0.0004685  -0.1249572  -0.0387421   0.0275323
   14  -0.0012972  -0.0086582   0.0029183  -0.0320362  -0.1026541   0.0145861
   15   0.0014456   0.0036461  -0.0063147   0.0099553   0.0183966  -0.0696035
   16   0.0009746  -0.0021568  -0.0011874  -0.0110108  -0.0134457  -0.0348029
   17  -0.0011033  -0.0013571  -0.0003543  -0.0042348  -0.0072316  -0.0169381
   18  -0.0016526  -0.0027046   0.0012344  -0.0087380  -0.0142315  -0.0176273
   19   0.0053217   0.0058880  -0.0011329  -0.0244590   0.0394197   0.0018478
   20   0.0185391   0.0023295  -0.0012522   0.0328445   0.0089304   0.0002069
   21  -0.0052719   0.0008589   0.0079502  -0.0018497   0.0002050   0.0034112
   22  -0.0007647   0.0013007   0.0004401  -0.0018670  -0.0019389  -0.0005032
   23  -0.0044127  -0.0001051   0.0016989   0.0001618  -0.0057129   0.0005124
   24   0.0026938   0.0000584  -0.0011091   0.0000205  -0.0021633  -0.0002476
   25   0.0006554   0.0007360  -0.0002653  -0.0014883  -0.0006246  -0.0000435
   26   0.0019527  -0.0000448  -0.0005890   0.0004180   0.0003950  -0.0001375
   27  -0.0005817   0.0001981   0.0001775  -0.0001112   0.0000135   0.0000315
   28  -0.0022145  -0.0007764   0.0007767   0.0015628  -0.0001466   0.0003752
   29  -0.0007253   0.0001352   0.0001358  -0.0003695  -0.0002303   0.0000429
   30  -0.0004512  -0.0002616   0.0001643   0.0004652  -0.0000599   0.0000944
   31  -0.0009719  -0.0009880   0.0003876   0.0014455   0.0027051   0.0001802
   32   0.0006862   0.0008912  -0.0003769  -0.0017696  -0.0011557   0.0000025
   33  -0.0000075  -0.0001261   0.0001522   0.0001513   0.0007731  -0.0001616
   34   0.0001804  -0.0000275  -0.0000150   0.0003576   0.0002628  -0.0000722
   35   0.0001932  -0.0000096   0.0000300   0.0001100   0.0002873  -0.0001594
   36   0.0000089   0.0000137  -0.0000494   0.0001212   0.0003027  -0.0000260
   37  -0.0000339   0.0001223  -0.0000203  -0.0002860   0.0000508   0.0001672
   38  -0.0001669   0.0001788  -0.0000066  -0.0005993  -0.0001755  -0.0001226
   39  -0.0000488   0.0000291  -0.0000184  -0.0001056  -0.0000229  -0.0002013
   40   0.0000143   0.0000119  -0.0000145  -0.0001351  -0.0000183  -0.0000557
   41  -0.0000219  -0.0000291   0.0000508  -0.0000284  -0.0000202   0.0001056
   42   0.0000389  -0.0000617  -0.0000129   0.0001213  -0.0001011   0.0000384
   43   0.0002257   0.0001442  -0.0000733  -0.0002880  -0.0000251  -0.0000196
   44   0.0001885   0.0000023  -0.0000329  -0.0000508   0.0000692  -0.0000866
   45   0.0002116   0.0000975  -0.0000941  -0.0001852  -0.0000161  -0.0000343
   46   0.0003194   0.0000739  -0.0000613  -0.0002208   0.0002128  -0.0000772
   47  -0.0002754  -0.0001184   0.0000802  -0.0001526  -0.0007056  -0.0000103
   48   0.0000043   0.0000773  -0.0000570   0.0000213   0.0000471   0.0000259
   49  -0.0024484  -0.0008557  -0.0007910   0.0002639  -0.0006193   0.0005396
   50  -0.0027473  -0.0008125  -0.0005780  -0.0008780  -0.0008976   0.0002750
   51   0.0015075   0.0001106   0.0001104   0.0002108   0.0002042  -0.0005767
   52   0.0071535   0.0038598  -0.0027554  -0.5633208   0.3182278  -0.0724248
   53  -0.0012153   0.0009481  -0.0018322   0.3173576  -0.3137126   0.0626728
   54  -0.0004403  -0.0020995  -0.0022720  -0.0683125   0.0612618  -0.0674350
   55  -0.0001879  -0.0026173   0.0014344  -0.0014206  -0.0231489   0.0223282
   56  -0.0013092  -0.0004861   0.0003404   0.0004030  -0.0043788   0.0044913
   57  -0.0000888   0.0002501   0.0002697  -0.0002217   0.0030196   0.0005180
   58  -0.0004666   0.0001765   0.0000511   0.0041077  -0.0040885  -0.0013663
   59  -0.0001189   0.0006999  -0.0000305  -0.0006073  -0.0014300   0.0004278
   60   0.0002259   0.0004382  -0.0001998   0.0002734  -0.0019439   0.0015418
           13          14          15          16          17          18
    1   0.0090433  -0.0018118  -0.0002225   0.0027318  -0.0008752  -0.0016216
    2  -0.0155953  -0.0406616   0.0237663  -0.0017664  -0.0000312  -0.0014168
    3  -0.0010233   0.0059957  -0.0067652  -0.0021251  -0.0006934   0.0018528
    4  -0.0108502  -0.0258706   0.0115363  -0.0039295   0.0024438  -0.0013812
    5  -0.0114911  -0.0071055   0.0116389   0.0050446   0.0017338   0.0009800
    6  -0.0015804   0.0046557   0.0280221   0.0082665   0.0049614   0.0008976
    7   0.0023484  -0.0012972   0.0014456   0.0009746  -0.0011033  -0.0016526
    8   0.0026876  -0.0086582   0.0036461  -0.0021568  -0.0013571  -0.0027046
    9  -0.0004685   0.0029183  -0.0063147  -0.0011874  -0.0003543   0.0012344
   10  -0.1249572  -0.0320362   0.0099553  -0.0110108  -0.0042348  -0.0087380
   11  -0.0387421  -0.1026541   0.0183966  -0.0134457  -0.0072316  -0.0142315
   12   0.0275323   0.0145861  -0.0696035  -0.0348029  -0.0169381  -0.0176273
   13   0.4268973   0.0156868  -0.0257721  -0.0772061  -0.0096468  -0.0506705
   14   0.0156868   0.5534558  -0.0921799   0.0090917  -0.0972194  -0.0305123
   15  -0.0257721  -0.0921799   0.4956012  -0.0391704  -0.0673932  -0.1799968
   16  -0.0772061   0.0090917  -0.0391704   0.2913288  -0.2400943   0.0328911
   17  -0.0096468  -0.0972194  -0.0673932  -0.2400943   0.4193793   0.1480418
   18  -0.0506705  -0.0305123  -0.1799968   0.0328911   0.1480418   0.2768456
   19  -0.1067286   0.0352286   0.0039064   0.0065717  -0.0066577   0.0033333
   20   0.0368954  -0.1424706  -0.0077034   0.0094014  -0.0178798  -0.0094905
   21  -0.0035661   0.0046852  -0.0799518   0.0221298  -0.0367557  -0.0120539
   22  -0.0059608   0.0111971  -0.0003366  -0.0009801  -0.0014718  -0.0021918
   23   0.0261385  -0.0002751   0.0114422  -0.0017695   0.0016388   0.0005075
   24   0.0080746   0.0027015   0.0049174  -0.0009716   0.0014124  -0.0009866
   25  -0.0005326   0.0013292   0.0000822  -0.0011641   0.0003110   0.0000646
   26   0.0008136   0.0028239   0.0007431  -0.0029907  -0.0020426  -0.0000460
   27   0.0007846   0.0001207   0.0012355   0.0002487  -0.0007149  -0.0003129
   28   0.0009030  -0.0010007   0.0001851  -0.0011368   0.0005737   0.0009959
   29  -0.0004023  -0.0013360  -0.0004644   0.0014849   0.0011092  -0.0000229
   30  -0.0000856  -0.0000672  -0.0006343  -0.0000376   0.0000458   0.0004624
   31  -0.0071131  -0.0039680  -0.0028500   0.0008578   0.0005350   0.0005862
   32   0.0006701   0.0022869  -0.0002428   0.0007753  -0.0000375  -0.0002051
   33  -0.0028395  -0.0009832  -0.0012751   0.0005879  -0.0005907   0.0006906
   34   0.0005239  -0.0013725  -0.0003894  -0.0002928   0.0009996   0.0006507
   35  -0.0003309   0.0001341   0.0004121   0.0003549  -0.0004231   0.0000982
   36  -0.0005886  -0.0013909  -0.0014023   0.0009459  -0.0006696   0.0008741
   37  -0.0009502  -0.0007609  -0.0007367  -0.0011833   0.0006368   0.0005221
   38  -0.0004436  -0.0006215  -0.0007676   0.0024888   0.0000204  -0.0003477
   39  -0.0001548  -0.0001779   0.0007024   0.0007320  -0.0000749  -0.0006086
   40   0.0001289   0.0000973   0.0004312  -0.0002598   0.0000165  -0.0001930
   41  -0.0002198  -0.0000743  -0.0004297   0.0006859   0.0000989   0.0000294
   42  -0.0001170   0.0000039  -0.0006284   0.0003327   0.0001099   0.0002977
   43  -0.0000242   0.0000468  -0.0002493   0.0002802  -0.0000200   0.0000908
   44   0.0000682   0.0003744   0.0001926  -0.0002879  -0.0004522  -0.0001762
   45  -0.0001154   0.0000601  -0.0000174   0.0002146   0.0000060  -0.0002114
   46  -0.0000139  -0.0002478  -0.0002944   0.0000557  -0.0002919  -0.0000423
   47   0.0019242   0.0007474   0.0007943  -0.0005157  -0.0000398  -0.0000371
   48  -0.0002901  -0.0002063   0.0004801   0.0000491   0.0001718  -0.0000078
   49   0.0006400   0.0039779   0.0128938  -0.0017025   0.0023708  -0.0000863
   50  -0.0003237  -0.0046391  -0.0261145   0.0048218  -0.0052139  -0.0009926
   51  -0.0009062  -0.0003266  -0.0010534  -0.0002172   0.0002779   0.0013895
   52  -0.0475941   0.0319470  -0.0043665  -0.0004459  -0.0023972  -0.0011702
   53   0.0096604   0.0165318  -0.0024663  -0.0006621   0.0027666   0.0017719
   54  -0.0061091  -0.0014681   0.0131407   0.0028656   0.0018688   0.0039710
   55  -0.0630013  -0.0276092   0.0396817   0.0056912   0.0056437  -0.0108448
   56  -0.0271908  -0.1570448   0.1265331   0.0008294   0.0126597  -0.0202578
   57   0.0359394   0.1242837  -0.1875913   0.0000979   0.0054228  -0.0369597
   58   0.0044475  -0.0126273  -0.0057298  -0.2091802   0.2532622   0.0394577
   59   0.0098416  -0.0135942   0.0001965   0.2287103  -0.3074787  -0.0709877
   60   0.0219562  -0.0326984  -0.0088651   0.0091503  -0.0381340  -0.0397509
           19          20          21          22          23          24
    1  -0.0831908  -0.0151987   0.0226415  -0.0327673  -0.0369385   0.0196805
    2  -0.0035844  -0.1168728   0.0279530  -0.0076199  -0.0019744  -0.0015262
    3   0.0149036   0.0316483  -0.0814188  -0.0047282  -0.0070396   0.0071292
    4  -0.0521120  -0.0401682   0.0155580  -0.0003057   0.0039954  -0.0007039
    5  -0.0256434   0.0135017  -0.0035341  -0.0041821  -0.0064672   0.0035761
    6   0.0153741  -0.0036504  -0.0123694  -0.0010831  -0.0008864   0.0002314
    7   0.0053217   0.0185391  -0.0052719  -0.0007647  -0.0044127   0.0026938
    8   0.0058880   0.0023295   0.0008589   0.0013007  -0.0001051   0.0000584
    9  -0.0011329  -0.0012522   0.0079502   0.0004401   0.0016989  -0.0011091
   10  -0.0244590   0.0328445  -0.0018497  -0.0018670   0.0001618   0.0000205
   11   0.0394197   0.0089304   0.0002050  -0.0019389  -0.0057129  -0.0021633
   12   0.0018478   0.0002069   0.0034112  -0.0005032   0.0005124  -0.0002476
   13  -0.1067286   0.0368954  -0.0035661  -0.0059608   0.0261385   0.0080746
   14   0.0352286  -0.1424706   0.0046852   0.0111971  -0.0002751   0.0027015
   15   0.0039064  -0.0077034  -0.0799518  -0.0003366   0.0114422   0.0049174
   16   0.0065717   0.0094014   0.0221298  -0.0009801  -0.0017695  -0.0009716
   17  -0.0066577  -0.0178798  -0.0367557  -0.0014718   0.0016388   0.0014124
   18   0.0033333  -0.0094905  -0.0120539  -0.0021918   0.0005075  -0.0009866
   19   0.4996232  -0.0646420   0.0087276  -0.1462792   0.0208039  -0.0511949
   20  -0.0646420   0.4198164   0.0546053  -0.0057014  -0.0700759  -0.0005691
   21   0.0087276   0.0546053   0.5827826  -0.0463160   0.0078091  -0.1072747
   22  -0.1462792  -0.0057014  -0.0463160   0.5026884  -0.0058874  -0.0035944
   23   0.0208039  -0.0700759   0.0078091  -0.0058874   0.4483129   0.0028829
   24  -0.0511949  -0.0005691  -0.1072747  -0.0035944   0.0028829   0.5928729
   25  -0.0222973  -0.0174750   0.0070541  -0.0986224  -0.0488015   0.0274393
   26  -0.0074485   0.0057407  -0.0050525  -0.0281428  -0.1164006   0.0263835
   27  -0.0053289  -0.0113474   0.0038841   0.0208148   0.0254915  -0.1008791
   28   0.0032362  -0.0053132   0.0039742  -0.0490980   0.0036727  -0.0181414
   29  -0.0007712  -0.0030825   0.0012439  -0.0181846   0.0004811  -0.0085432
   30   0.0013674   0.0011178   0.0010908   0.0010123  -0.0025829   0.0029282
   31  -0.0237160   0.0447840   0.0083752  -0.1049100   0.0605526   0.0127369
   32   0.0122488  -0.0163169  -0.0003293   0.0156566  -0.1836686  -0.0465277
   33  -0.0053465   0.0118218   0.0051058   0.0001177  -0.0398506  -0.0837777
   34  -0.0004793   0.0004357  -0.0332698  -0.0556315  -0.0020965   0.0253518
   35  -0.0021247   0.0014147   0.0025823  -0.0011980  -0.0450344  -0.0002345
   36  -0.0003227   0.0020580  -0.0172771   0.0220813  -0.0003863  -0.2908648
   37   0.0004341   0.0000831  -0.0005807   0.0109280  -0.0136831  -0.0085668
   38   0.0003239  -0.0006637   0.0002385   0.0082846  -0.0171877  -0.0108556
   39  -0.0001276  -0.0004024  -0.0000540  -0.0016171   0.0097410   0.0033099
   40   0.0008593   0.0001304   0.0013762  -0.0030785   0.0005577   0.0238174
   41   0.0009563   0.0007111   0.0007528  -0.0051396  -0.0005543   0.0256162
   42  -0.0009239   0.0000478  -0.0003935   0.0041730  -0.0009250  -0.0112612
   43  -0.0004827  -0.0001617   0.0005550  -0.0002063  -0.0004440  -0.0023501
   44  -0.0003370   0.0000301   0.0004293  -0.0000858  -0.0003869  -0.0018960
   45  -0.0001917   0.0002790  -0.0001660   0.0007023  -0.0007439   0.0023538
   46  -0.0009582   0.0016897   0.0016953  -0.0158358   0.0035295  -0.0034177
   47   0.0023434  -0.0077014  -0.0020420   0.0424391  -0.0052651   0.0082203
   48  -0.0009427   0.0003110  -0.0008705   0.0124495  -0.0020328   0.0012170
   49  -0.0506140   0.0084930   0.0148739   0.0002404  -0.0072597  -0.0325329
   50   0.0103789  -0.0641996  -0.0678772   0.0010575   0.0021299   0.0019532
   51   0.0167748  -0.0642563  -0.2887338  -0.0015307  -0.0056434  -0.0177426
   52  -0.0085293  -0.0119776  -0.0008751   0.0020043   0.0019380   0.0018949
   53  -0.0082064  -0.0018428   0.0012138   0.0001500   0.0011082  -0.0000219
   54   0.0008882  -0.0001860  -0.0004382   0.0002947  -0.0001730   0.0001939
   55   0.0042983   0.0086285  -0.0129478   0.0003423   0.0002148   0.0002034
   56  -0.0071701  -0.0113282   0.0173485  -0.0004983  -0.0006854  -0.0005031
   57   0.0002411  -0.0016371   0.0034086   0.0002262  -0.0001517  -0.0003257
   58  -0.0004981  -0.0012869  -0.0022837   0.0001041  -0.0002719  -0.0004394
   59  -0.0010061  -0.0000401  -0.0043351  -0.0000349   0.0001225   0.0000360
   60  -0.0018525  -0.0016014  -0.0066314  -0.0004108   0.0003302  -0.0006846
           25          26          27          28          29          30
    1  -0.0007090   0.0084761  -0.0043660  -0.0067863  -0.0025406  -0.0011460
    2   0.0014017   0.0005743  -0.0000462  -0.0001164   0.0006905   0.0000027
    3  -0.0018803   0.0007303  -0.0001932  -0.0003632  -0.0001815   0.0003266
    4  -0.0014045  -0.0031828   0.0002057   0.0036535   0.0015609   0.0006409
    5  -0.0010292   0.0021229  -0.0011843  -0.0010029  -0.0008932  -0.0000319
    6   0.0003235   0.0005552   0.0000288  -0.0007852  -0.0001607  -0.0001375
    7   0.0006554   0.0019527  -0.0005817  -0.0022145  -0.0007253  -0.0004512
    8   0.0007360  -0.0000448   0.0001981  -0.0007764   0.0001352  -0.0002616
    9  -0.0002653  -0.0005890   0.0001775   0.0007767   0.0001358   0.0001643
   10  -0.0014883   0.0004180  -0.0001112   0.0015628  -0.0003695   0.0004652
   11  -0.0006246   0.0003950   0.0000135  -0.0001466  -0.0002303  -0.0000599
   12  -0.0000435  -0.0001375   0.0000315   0.0003752   0.0000429   0.0000944
   13  -0.0005326   0.0008136   0.0007846   0.0009030  -0.0004023  -0.0000856
   14   0.0013292   0.0028239   0.0001207  -0.0010007  -0.0013360  -0.0000672
   15   0.0000822   0.0007431   0.0012355   0.0001851  -0.0004644  -0.0006343
   16  -0.0011641  -0.0029907   0.0002487  -0.0011368   0.0014849  -0.0000376
   17   0.0003110  -0.0020426  -0.0007149   0.0005737   0.0011092   0.0000458
   18   0.0000646  -0.0000460  -0.0003129   0.0009959  -0.0000229   0.0004624
   19  -0.0222973  -0.0074485  -0.0053289   0.0032362  -0.0007712   0.0013674
   20  -0.0174750   0.0057407  -0.0113474  -0.0053132  -0.0030825   0.0011178
   21   0.0070541  -0.0050525   0.0038841   0.0039742   0.0012439   0.0010908
   22  -0.0986224  -0.0281428   0.0208148  -0.0490980  -0.0181846   0.0010123
   23  -0.0488015  -0.1164006   0.0254915   0.0036727   0.0004811  -0.0025829
   24   0.0274393   0.0263835  -0.1008791  -0.0181414  -0.0085432   0.0029282
   25   0.4308268  -0.0502808  -0.0247763  -0.1873671   0.0289799  -0.0599062
   26  -0.0502808   0.5502489   0.0516483   0.0454442  -0.0717760   0.0063491
   27  -0.0247763   0.0516483   0.6060500  -0.0194922  -0.0117992  -0.1028101
   28  -0.1873671   0.0454442  -0.0194922   0.3101192  -0.0469333   0.1020189
   29   0.0289799  -0.0717760  -0.0117992  -0.0469333   0.1259097   0.1558962
   30  -0.0599062   0.0063491  -0.1028101   0.1020189   0.1558962   0.5679308
   31   0.0035492  -0.0106720  -0.0062989   0.0015725  -0.0079122  -0.0011275
   32   0.0145832  -0.0529174  -0.0114107   0.0010399   0.0034394  -0.0007124
   33  -0.0037270   0.0058032   0.0048239   0.0001842  -0.0022702   0.0026377
   34  -0.0022949  -0.0031429   0.0223535   0.0026360   0.0012331  -0.0007508
   35  -0.0029293  -0.0005491   0.0265624   0.0017835   0.0010806  -0.0014705
   36  -0.0004807   0.0018375  -0.0109688   0.0002487  -0.0005458   0.0028023
   37  -0.0698825   0.0615070   0.0222541  -0.0249307   0.0325502   0.0033684
   38   0.0633322  -0.2609031  -0.0756741   0.0061324  -0.0008413   0.0020253
   39   0.0262161  -0.0816745  -0.0855248  -0.0109362   0.0149562   0.0047954
   40  -0.0477682   0.0008150   0.0352377  -0.0094174  -0.0010581  -0.0417252
   41   0.0013835  -0.0545816  -0.0071558   0.0013954   0.0025771   0.0077058
   42   0.0250882  -0.0027029  -0.3042274  -0.0091664  -0.0005741  -0.0136940
   43  -0.0071188  -0.0120094  -0.0400894  -0.0398602   0.0125876  -0.0046189
   44   0.0045247   0.0008543   0.0128274  -0.0053045  -0.0618460  -0.1679383
   45   0.0038417  -0.0039657  -0.0133629  -0.0494068  -0.1500785  -0.4630691
   46   0.0030052  -0.0028402   0.0003353  -0.0011639   0.0008521   0.0003916
   47   0.0046062  -0.0025650   0.0025885   0.0000772   0.0040123  -0.0000579
   48   0.0000390  -0.0007390   0.0025066   0.0001558   0.0024498  -0.0034673
   49   0.0015800   0.0007643  -0.0011334  -0.0004619  -0.0000137   0.0006751
   50   0.0002918  -0.0001627  -0.0006634   0.0001006   0.0000544   0.0001169
   51   0.0004851   0.0007481  -0.0003726  -0.0002708   0.0000001   0.0005106
   52   0.0013005   0.0001618  -0.0000067  -0.0012692  -0.0000205  -0.0003012
   53  -0.0002195  -0.0005314   0.0000655   0.0006148   0.0003015   0.0001148
   54   0.0000752   0.0001100  -0.0000713  -0.0002126  -0.0000625  -0.0000052
   55  -0.0001628   0.0002663  -0.0001730   0.0001075  -0.0002214   0.0001693
   56   0.0000064  -0.0004117   0.0003398   0.0000280   0.0002452  -0.0001885
   57  -0.0000156   0.0002151  -0.0000465   0.0001211  -0.0001602   0.0001754
   58  -0.0001048   0.0000910   0.0001232  -0.0000845  -0.0000960   0.0000409
   59  -0.0001260   0.0001261   0.0001401  -0.0002685  -0.0000308  -0.0000035
   60   0.0003859  -0.0002165   0.0000316  -0.0002611   0.0001383  -0.0001015
           31          32          33          34          35          36
    1  -0.0000178   0.0008880   0.0002098   0.0030396   0.0006512   0.0009771
    2   0.0006239   0.0019279  -0.0001909   0.0005961   0.0000871   0.0002594
    3   0.0004131  -0.0001355   0.0009298   0.0015920  -0.0005911   0.0021875
    4   0.0026482  -0.0006967  -0.0004033  -0.0004006  -0.0004694  -0.0002209
    5   0.0012689  -0.0005515   0.0001221   0.0002064   0.0002087  -0.0001136
    6  -0.0005341   0.0000656  -0.0002029  -0.0002341   0.0000040   0.0000656
    7  -0.0009719   0.0006862  -0.0000075   0.0001804   0.0001932   0.0000089
    8  -0.0009880   0.0008912  -0.0001261  -0.0000275  -0.0000096   0.0000137
    9   0.0003876  -0.0003769   0.0001522  -0.0000150   0.0000300  -0.0000494
   10   0.0014455  -0.0017696   0.0001513   0.0003576   0.0001100   0.0001212
   11   0.0027051  -0.0011557   0.0007731   0.0002628   0.0002873   0.0003027
   12   0.0001802   0.0000025  -0.0001616  -0.0000722  -0.0001594  -0.0000260
   13  -0.0071131   0.0006701  -0.0028395   0.0005239  -0.0003309  -0.0005886
   14  -0.0039680   0.0022869  -0.0009832  -0.0013725   0.0001341  -0.0013909
   15  -0.0028500  -0.0002428  -0.0012751  -0.0003894   0.0004121  -0.0014023
   16   0.0008578   0.0007753   0.0005879  -0.0002928   0.0003549   0.0009459
   17   0.0005350  -0.0000375  -0.0005907   0.0009996  -0.0004231  -0.0006696
   18   0.0005862  -0.0002051   0.0006906   0.0006507   0.0000982   0.0008741
   19  -0.0237160   0.0122488  -0.0053465  -0.0004793  -0.0021247  -0.0003227
   20   0.0447840  -0.0163169   0.0118218   0.0004357   0.0014147   0.0020580
   21   0.0083752  -0.0003293   0.0051058  -0.0332698   0.0025823  -0.0172771
   22  -0.1049100   0.0156566   0.0001177  -0.0556315  -0.0011980   0.0220813
   23   0.0605526  -0.1836686  -0.0398506  -0.0020965  -0.0450344  -0.0003863
   24   0.0127369  -0.0465277  -0.0837777   0.0253518  -0.0002345  -0.2908648
   25   0.0035492   0.0145832  -0.0037270  -0.0022949  -0.0029293  -0.0004807
   26  -0.0106720  -0.0529174   0.0058032  -0.0031429  -0.0005491   0.0018375
   27  -0.0062989  -0.0114107   0.0048239   0.0223535   0.0265624  -0.0109688
   28   0.0015725   0.0010399   0.0001842   0.0026360   0.0017835   0.0002487
   29  -0.0079122   0.0034394  -0.0022702   0.0012331   0.0010806  -0.0005458
   30  -0.0011275  -0.0007124   0.0026377  -0.0007508  -0.0014705   0.0028023
   31   0.6040460  -0.0613919   0.0939932  -0.0007855   0.0114537   0.0066059
   32  -0.0613919   0.3031145   0.0811994   0.0092156  -0.0168549  -0.0122738
   33   0.0939932   0.0811994   0.1028530   0.0146865  -0.0360872  -0.0034577
   34  -0.0007855   0.0092156   0.0146865   0.0608150  -0.0036513  -0.0290795
   35   0.0114537  -0.0168549  -0.0360872  -0.0036513   0.0618416   0.0093567
   36   0.0066059  -0.0122738  -0.0034577  -0.0290795   0.0093567   0.3174471
   37  -0.0016315  -0.0069757   0.0017918   0.0002955   0.0006866   0.0005022
   38  -0.0028310  -0.0050819   0.0020854   0.0003225   0.0005561   0.0007081
   39   0.0009666   0.0019007   0.0012028  -0.0006411  -0.0002235   0.0002561
   40   0.0011783   0.0012549  -0.0021414  -0.0022914  -0.0036737   0.0004265
   41   0.0007227   0.0030180  -0.0013375  -0.0026436  -0.0029073   0.0011418
   42  -0.0012162  -0.0002237   0.0022615   0.0011288   0.0013026   0.0007788
   43  -0.0001142   0.0007609   0.0004397  -0.0005847  -0.0004725   0.0009647
   44  -0.0009195  -0.0009944   0.0010170  -0.0004080   0.0001702   0.0002722
   45   0.0006477   0.0003305  -0.0003896  -0.0001406  -0.0003863  -0.0003396
   46  -0.4755823   0.0128955  -0.0993919   0.0001321  -0.0009502  -0.0005507
   47  -0.0341620  -0.0377182  -0.0220572   0.0000267  -0.0000243  -0.0007588
   48  -0.1140755  -0.0112643  -0.0340243   0.0010235  -0.0010560  -0.0005470
   49   0.0024136  -0.0011282   0.0018158  -0.0051572   0.0008505  -0.0017792
   50  -0.0002369   0.0004423   0.0007810   0.0002922   0.0001241   0.0003489
   51   0.0017147  -0.0002667   0.0020760  -0.0024185   0.0001124  -0.0001797
   52  -0.0024085   0.0013398  -0.0003990  -0.0001879  -0.0000626  -0.0001961
   53   0.0001015   0.0001208  -0.0001437  -0.0000396  -0.0001270  -0.0000211
   54  -0.0002352   0.0000551   0.0000669   0.0000009   0.0000173   0.0000253
   55  -0.0003766  -0.0000417   0.0000695   0.0000833  -0.0001007   0.0000441
   56   0.0005085   0.0000325  -0.0000007  -0.0000700   0.0000202  -0.0000468
   57  -0.0000612  -0.0000157   0.0001528   0.0001121  -0.0001508   0.0001464
   58  -0.0000837  -0.0000109   0.0002086   0.0000426  -0.0001205   0.0002918
   59  -0.0001744   0.0000235   0.0000350  -0.0001387   0.0000048  -0.0000920
   60  -0.0002090   0.0004308   0.0003359   0.0001110  -0.0001188   0.0005294
           37          38          39          40          41          42
    1  -0.0001498  -0.0007685  -0.0001609   0.0001269  -0.0000102   0.0002027
    2   0.0002261   0.0003250   0.0000864   0.0001084  -0.0001631   0.0000633
    3   0.0002145   0.0001002  -0.0000345  -0.0005553  -0.0003867   0.0003086
    4   0.0002472   0.0004929   0.0002002   0.0001207   0.0000738  -0.0001288
    5  -0.0002005  -0.0004200  -0.0000557   0.0000793   0.0000463   0.0000993
    6  -0.0000883   0.0000012   0.0000991   0.0000259  -0.0001474   0.0000283
    7  -0.0000339  -0.0001669  -0.0000488   0.0000143  -0.0000219   0.0000389
    8   0.0001223   0.0001788   0.0000291   0.0000119  -0.0000291  -0.0000617
    9  -0.0000203  -0.0000066  -0.0000184  -0.0000145   0.0000508  -0.0000129
   10  -0.0002860  -0.0005993  -0.0001056  -0.0001351  -0.0000284   0.0001213
   11   0.0000508  -0.0001755  -0.0000229  -0.0000183  -0.0000202  -0.0001011
   12   0.0001672  -0.0001226  -0.0002013  -0.0000557   0.0001056   0.0000384
   13  -0.0009502  -0.0004436  -0.0001548   0.0001289  -0.0002198  -0.0001170
   14  -0.0007609  -0.0006215  -0.0001779   0.0000973  -0.0000743   0.0000039
   15  -0.0007367  -0.0007676   0.0007024   0.0004312  -0.0004297  -0.0006284
   16  -0.0011833   0.0024888   0.0007320  -0.0002598   0.0006859   0.0003327
   17   0.0006368   0.0000204  -0.0000749   0.0000165   0.0000989   0.0001099
   18   0.0005221  -0.0003477  -0.0006086  -0.0001930   0.0000294   0.0002977
   19   0.0004341   0.0003239  -0.0001276   0.0008593   0.0009563  -0.0009239
   20   0.0000831  -0.0006637  -0.0004024   0.0001304   0.0007111   0.0000478
   21  -0.0005807   0.0002385  -0.0000540   0.0013762   0.0007528  -0.0003935
   22   0.0109280   0.0082846  -0.0016171  -0.0030785  -0.0051396   0.0041730
   23  -0.0136831  -0.0171877   0.0097410   0.0005577  -0.0005543  -0.0009250
   24  -0.0085668  -0.0108556   0.0033099   0.0238174   0.0256162  -0.0112612
   25  -0.0698825   0.0633322   0.0262161  -0.0477682   0.0013835   0.0250882
   26   0.0615070  -0.2609031  -0.0816745   0.0008150  -0.0545816  -0.0027029
   27   0.0222541  -0.0756741  -0.0855248   0.0352377  -0.0071558  -0.3042274
   28  -0.0249307   0.0061324  -0.0109362  -0.0094174   0.0013954  -0.0091664
   29   0.0325502  -0.0008413   0.0149562  -0.0010581   0.0025771  -0.0005741
   30   0.0033684   0.0020253   0.0047954  -0.0417252   0.0077058  -0.0136940
   31  -0.0016315  -0.0028310   0.0009666   0.0011783   0.0007227  -0.0012162
   32  -0.0069757  -0.0050819   0.0019007   0.0012549   0.0030180  -0.0002237
   33   0.0017918   0.0020854   0.0012028  -0.0021414  -0.0013375   0.0022615
   34   0.0002955   0.0003225  -0.0006411  -0.0022914  -0.0026436   0.0011288
   35   0.0006866   0.0005561  -0.0002235  -0.0036737  -0.0029073   0.0013026
   36   0.0005022   0.0007081   0.0002561   0.0004265   0.0011418   0.0007788
   37   0.0860353  -0.0764435  -0.0225238   0.0009342   0.0018373   0.0017305
   38  -0.0764435   0.2801995   0.0826705  -0.0011128   0.0024644  -0.0001444
   39  -0.0225238   0.0826705   0.0815769   0.0083716  -0.0280133  -0.0071801
   40   0.0009342  -0.0011128   0.0083716   0.0655327  -0.0001477  -0.0205761
   41   0.0018373   0.0024644  -0.0280133  -0.0001477   0.0497450   0.0005849
   42   0.0017305  -0.0001444  -0.0071801  -0.0205761   0.0005849   0.3326514
   43   0.0016617   0.0006191   0.0002855  -0.0052702   0.0010447  -0.0013877
   44   0.0001719   0.0008360   0.0014415   0.0034311   0.0000436   0.0024417
   45   0.0018897   0.0003088   0.0021335  -0.0037034   0.0012667   0.0007484
   46  -0.0013631  -0.0002799  -0.0003491  -0.0000613   0.0001978  -0.0001308
   47  -0.0000623   0.0007889  -0.0001729  -0.0003500  -0.0003434   0.0000615
   48  -0.0004066  -0.0003422  -0.0003707  -0.0001166   0.0005884  -0.0005326
   49  -0.0000748   0.0000404   0.0000056  -0.0002641  -0.0003080   0.0006710
   50  -0.0000579  -0.0000256  -0.0000565  -0.0003471  -0.0000130   0.0001564
   51   0.0001185   0.0000596   0.0000921  -0.0004364  -0.0004061   0.0005876
   52   0.0001299   0.0002450   0.0000099   0.0000344   0.0000149  -0.0000066
   53  -0.0000090   0.0000635   0.0000374   0.0000051  -0.0000021   0.0000040
   54  -0.0000314   0.0000381   0.0000049  -0.0000140  -0.0000010   0.0000272
   55  -0.0000500  -0.0000658  -0.0001075  -0.0003343   0.0001404   0.0000960
   56   0.0000954   0.0002806   0.0001263   0.0002082  -0.0000699  -0.0001777
   57   0.0001488  -0.0000481  -0.0001851  -0.0000924   0.0000818   0.0001999
   58  -0.0001301   0.0004294  -0.0000150  -0.0000492   0.0000665   0.0000701
   59   0.0002252   0.0002071  -0.0001147  -0.0000080   0.0000536   0.0000354
   60   0.0002466   0.0000731   0.0000045  -0.0000627  -0.0000467   0.0000023
           43          44          45          46          47          48
    1   0.0002201   0.0003512   0.0006404   0.0007526  -0.0012846   0.0001751
    2   0.0000290  -0.0001208   0.0000805  -0.0001241   0.0002774   0.0000741
    3   0.0000354   0.0000059  -0.0000402  -0.0001335  -0.0000119  -0.0000596
    4  -0.0005096  -0.0004661  -0.0003123  -0.0007167   0.0006784  -0.0000038
    5  -0.0000817   0.0001473   0.0000509   0.0000906   0.0000557  -0.0001368
    6   0.0000726   0.0000747   0.0000951   0.0000649  -0.0000054   0.0000626
    7   0.0002257   0.0001885   0.0002116   0.0003194  -0.0002754   0.0000043
    8   0.0001442   0.0000023   0.0000975   0.0000739  -0.0001184   0.0000773
    9  -0.0000733  -0.0000329  -0.0000941  -0.0000613   0.0000802  -0.0000570
   10  -0.0002880  -0.0000508  -0.0001852  -0.0002208  -0.0001526   0.0000213
   11  -0.0000251   0.0000692  -0.0000161   0.0002128  -0.0007056   0.0000471
   12  -0.0000196  -0.0000866  -0.0000343  -0.0000772  -0.0000103   0.0000259
   13  -0.0000242   0.0000682  -0.0001154  -0.0000139   0.0019242  -0.0002901
   14   0.0000468   0.0003744   0.0000601  -0.0002478   0.0007474  -0.0002063
   15  -0.0002493   0.0001926  -0.0000174  -0.0002944   0.0007943   0.0004801
   16   0.0002802  -0.0002879   0.0002146   0.0000557  -0.0005157   0.0000491
   17  -0.0000200  -0.0004522   0.0000060  -0.0002919  -0.0000398   0.0001718
   18   0.0000908  -0.0001762  -0.0002114  -0.0000423  -0.0000371  -0.0000078
   19  -0.0004827  -0.0003370  -0.0001917  -0.0009582   0.0023434  -0.0009427
   20  -0.0001617   0.0000301   0.0002790   0.0016897  -0.0077014   0.0003110
   21   0.0005550   0.0004293  -0.0001660   0.0016953  -0.0020420  -0.0008705
   22  -0.0002063  -0.0000858   0.0007023  -0.0158358   0.0424391   0.0124495
   23  -0.0004440  -0.0003869  -0.0007439   0.0035295  -0.0052651  -0.0020328
   24  -0.0023501  -0.0018960   0.0023538  -0.0034177   0.0082203   0.0012170
   25  -0.0071188   0.0045247   0.0038417   0.0030052   0.0046062   0.0000390
   26  -0.0120094   0.0008543  -0.0039657  -0.0028402  -0.0025650  -0.0007390
   27  -0.0400894   0.0128274  -0.0133629   0.0003353   0.0025885   0.0025066
   28  -0.0398602  -0.0053045  -0.0494068  -0.0011639   0.0000772   0.0001558
   29   0.0125876  -0.0618460  -0.1500785   0.0008521   0.0040123   0.0024498
   30  -0.0046189  -0.1679383  -0.4630691   0.0003916  -0.0000579  -0.0034673
   31  -0.0001142  -0.0009195   0.0006477  -0.4755823  -0.0341620  -0.1140755
   32   0.0007609  -0.0009944   0.0003305   0.0128955  -0.0377182  -0.0112643
   33   0.0004397   0.0010170  -0.0003896  -0.0993919  -0.0220572  -0.0340243
   34  -0.0005847  -0.0004080  -0.0001406   0.0001321   0.0000267   0.0010235
   35  -0.0004725   0.0001702  -0.0003863  -0.0009502  -0.0000243  -0.0010560
   36   0.0009647   0.0002722  -0.0003396  -0.0005507  -0.0007588  -0.0005470
   37   0.0016617   0.0001719   0.0018897  -0.0013631  -0.0000623  -0.0004066
   38   0.0006191   0.0008360   0.0003088  -0.0002799   0.0007889  -0.0003422
   39   0.0002855   0.0014415   0.0021335  -0.0003491  -0.0001729  -0.0003707
   40  -0.0052702   0.0034311  -0.0037034  -0.0000613  -0.0003500  -0.0001166
   41   0.0010447   0.0000436   0.0012667   0.0001978  -0.0003434   0.0005884
   42  -0.0013877   0.0024417   0.0007484  -0.0001308   0.0000615  -0.0005326
   43   0.0515077  -0.0012792   0.0462137   0.0000003  -0.0007317  -0.0001959
   44  -0.0012792   0.0613193   0.1534326   0.0000323   0.0000491  -0.0020838
   45   0.0462137   0.1534326   0.4722942  -0.0004778  -0.0007168   0.0001007
   46   0.0000003   0.0000323  -0.0004778   0.4912554  -0.0147423   0.1021466
   47  -0.0007317   0.0000491  -0.0007168  -0.0147423   0.0485318   0.0141336
   48  -0.0001959  -0.0020838   0.0001007   0.1021466   0.0141336   0.0351662
   49   0.0003027   0.0001742   0.0000625   0.0001829  -0.0002844  -0.0000000
   50   0.0000313  -0.0000586   0.0000259   0.0000331  -0.0000544   0.0000258
   51   0.0001902   0.0000345  -0.0000342   0.0001542  -0.0000369   0.0004053
   52   0.0002277   0.0000894   0.0001391   0.0001641   0.0003129  -0.0000657
   53  -0.0000774  -0.0001115  -0.0000469  -0.0001615   0.0001516   0.0000224
   54   0.0000355   0.0000301   0.0000112   0.0000611   0.0000079  -0.0000341
   55   0.0000125   0.0000125  -0.0000311   0.0000002   0.0001173   0.0000286
   56  -0.0000236  -0.0000011   0.0000004   0.0000022  -0.0001127  -0.0000165
   57   0.0000451  -0.0000040  -0.0000446   0.0000170   0.0000443  -0.0000390
   58   0.0000204   0.0000948   0.0000012   0.0000482   0.0000355   0.0000041
   59   0.0000627   0.0000758   0.0000153   0.0000284   0.0000343  -0.0000236
   60   0.0000559   0.0000183   0.0000664   0.0000608  -0.0000235   0.0000453
           49          50          51          52          53          54
    1  -0.0118675  -0.0157418   0.0117813   0.0076841   0.0097151  -0.0029968
    2  -0.0040007   0.0003359   0.0050958   0.0019250  -0.0131972   0.0024912
    3   0.0256053   0.0287176  -0.0106953  -0.0024451   0.0011592  -0.0026431
    4   0.0047713   0.0054902  -0.0035050  -0.0107516   0.0367862  -0.0090533
    5  -0.0012379  -0.0014633   0.0017125   0.0231118  -0.0176857   0.0114406
    6   0.0032152   0.0024611  -0.0012589  -0.0025711   0.0102803   0.0178605
    7  -0.0024484  -0.0027473   0.0015075   0.0071535  -0.0012153  -0.0004403
    8  -0.0008557  -0.0008125   0.0001106   0.0038598   0.0009481  -0.0020995
    9  -0.0007910  -0.0005780   0.0001104  -0.0027554  -0.0018322  -0.0022720
   10   0.0002639  -0.0008780   0.0002108  -0.5633208   0.3173576  -0.0683125
   11  -0.0006193  -0.0008976   0.0002042   0.3182278  -0.3137126   0.0612618
   12   0.0005396   0.0002750  -0.0005767  -0.0724248   0.0626728  -0.0674350
   13   0.0006400  -0.0003237  -0.0009062  -0.0475941   0.0096604  -0.0061091
   14   0.0039779  -0.0046391  -0.0003266   0.0319470   0.0165318  -0.0014681
   15   0.0128938  -0.0261145  -0.0010534  -0.0043665  -0.0024663   0.0131407
   16  -0.0017025   0.0048218  -0.0002172  -0.0004459  -0.0006621   0.0028656
   17   0.0023708  -0.0052139   0.0002779  -0.0023972   0.0027666   0.0018688
   18  -0.0000863  -0.0009926   0.0013895  -0.0011702   0.0017719   0.0039710
   19  -0.0506140   0.0103789   0.0167748  -0.0085293  -0.0082064   0.0008882
   20   0.0084930  -0.0641996  -0.0642563  -0.0119776  -0.0018428  -0.0001860
   21   0.0148739  -0.0678772  -0.2887338  -0.0008751   0.0012138  -0.0004382
   22   0.0002404   0.0010575  -0.0015307   0.0020043   0.0001500   0.0002947
   23  -0.0072597   0.0021299  -0.0056434   0.0019380   0.0011082  -0.0001730
   24  -0.0325329   0.0019532  -0.0177426   0.0018949  -0.0000219   0.0001939
   25   0.0015800   0.0002918   0.0004851   0.0013005  -0.0002195   0.0000752
   26   0.0007643  -0.0001627   0.0007481   0.0001618  -0.0005314   0.0001100
   27  -0.0011334  -0.0006634  -0.0003726  -0.0000067   0.0000655  -0.0000713
   28  -0.0004619   0.0001006  -0.0002708  -0.0012692   0.0006148  -0.0002126
   29  -0.0000137   0.0000544   0.0000001  -0.0000205   0.0003015  -0.0000625
   30   0.0006751   0.0001169   0.0005106  -0.0003012   0.0001148  -0.0000052
   31   0.0024136  -0.0002369   0.0017147  -0.0024085   0.0001015  -0.0002352
   32  -0.0011282   0.0004423  -0.0002667   0.0013398   0.0001208   0.0000551
   33   0.0018158   0.0007810   0.0020760  -0.0003990  -0.0001437   0.0000669
   34  -0.0051572   0.0002922  -0.0024185  -0.0001879  -0.0000396   0.0000009
   35   0.0008505   0.0001241   0.0001124  -0.0000626  -0.0001270   0.0000173
   36  -0.0017792   0.0003489  -0.0001797  -0.0001961  -0.0000211   0.0000253
   37  -0.0000748  -0.0000579   0.0001185   0.0001299  -0.0000090  -0.0000314
   38   0.0000404  -0.0000256   0.0000596   0.0002450   0.0000635   0.0000381
   39   0.0000056  -0.0000565   0.0000921   0.0000099   0.0000374   0.0000049
   40  -0.0002641  -0.0003471  -0.0004364   0.0000344   0.0000051  -0.0000140
   41  -0.0003080  -0.0000130  -0.0004061   0.0000149  -0.0000021  -0.0000010
   42   0.0006710   0.0001564   0.0005876  -0.0000066   0.0000040   0.0000272
   43   0.0003027   0.0000313   0.0001902   0.0002277  -0.0000774   0.0000355
   44   0.0001742  -0.0000586   0.0000345   0.0000894  -0.0001115   0.0000301
   45   0.0000625   0.0000259  -0.0000342   0.0001391  -0.0000469   0.0000112
   46   0.0001829   0.0000331   0.0001542   0.0001641  -0.0001615   0.0000611
   47  -0.0002844  -0.0000544  -0.0000369   0.0003129   0.0001516   0.0000079
   48  -0.0000000   0.0000258   0.0004053  -0.0000657   0.0000224  -0.0000341
   49   0.0612019  -0.0013798  -0.0240108  -0.0003690   0.0005117  -0.0002559
   50  -0.0013798   0.0746899   0.0630456   0.0006106   0.0003896   0.0000208
   51  -0.0240108   0.0630456   0.3138919   0.0001207  -0.0003873   0.0001915
   52  -0.0003690   0.0006106   0.0001207   0.6144766  -0.3692876   0.0848754
   53   0.0005117   0.0003896  -0.0003873  -0.3692876   0.3238142  -0.0728256
   54  -0.0002559   0.0000208   0.0001915   0.0848754  -0.0728256   0.0372665
   55   0.0010031  -0.0009405   0.0002986   0.0022966   0.0026926  -0.0025432
   56  -0.0003050   0.0000987  -0.0003206  -0.0002572   0.0009673  -0.0005857
   57  -0.0004756  -0.0001734   0.0011469   0.0004550  -0.0010077   0.0004330
   58   0.0003597  -0.0004550  -0.0000609  -0.0005954   0.0022834   0.0011079
   59   0.0002097  -0.0007244   0.0002427   0.0002189   0.0000472   0.0000598
   60   0.0007076  -0.0014726   0.0002452   0.0000885   0.0014105  -0.0002936
           55          56          57          58          59          60
    1   0.0011143  -0.0001328  -0.0008915  -0.0007600  -0.0004648  -0.0001056
    2   0.0039991  -0.0048697  -0.0023433   0.0004045   0.0005891   0.0002886
    3   0.0003086   0.0003509   0.0015133   0.0001543   0.0005669   0.0002798
    4  -0.0066085   0.0020533   0.0010189   0.0011794   0.0009275  -0.0001997
    5   0.0004378  -0.0010730  -0.0010951  -0.0008405  -0.0014289  -0.0004768
    6  -0.0027605   0.0000207  -0.0012066  -0.0001337  -0.0006967  -0.0001599
    7  -0.0001879  -0.0013092  -0.0000888  -0.0004666  -0.0001189   0.0002259
    8  -0.0026173  -0.0004861   0.0002501   0.0001765   0.0006999   0.0004382
    9   0.0014344   0.0003404   0.0002697   0.0000511  -0.0000305  -0.0001998
   10  -0.0014206   0.0004030  -0.0002217   0.0041077  -0.0006073   0.0002734
   11  -0.0231489  -0.0043788   0.0030196  -0.0040885  -0.0014300  -0.0019439
   12   0.0223282   0.0044913   0.0005180  -0.0013663   0.0004278   0.0015418
   13  -0.0630013  -0.0271908   0.0359394   0.0044475   0.0098416   0.0219562
   14  -0.0276092  -0.1570448   0.1242837  -0.0126273  -0.0135942  -0.0326984
   15   0.0396817   0.1265331  -0.1875913  -0.0057298   0.0001965  -0.0088651
   16   0.0056912   0.0008294   0.0000979  -0.2091802   0.2287103   0.0091503
   17   0.0056437   0.0126597   0.0054228   0.2532622  -0.3074787  -0.0381340
   18  -0.0108448  -0.0202578  -0.0369597   0.0394577  -0.0709877  -0.0397509
   19   0.0042983  -0.0071701   0.0002411  -0.0004981  -0.0010061  -0.0018525
   20   0.0086285  -0.0113282  -0.0016371  -0.0012869  -0.0000401  -0.0016014
   21  -0.0129478   0.0173485   0.0034086  -0.0022837  -0.0043351  -0.0066314
   22   0.0003423  -0.0004983   0.0002262   0.0001041  -0.0000349  -0.0004108
   23   0.0002148  -0.0006854  -0.0001517  -0.0002719   0.0001225   0.0003302
   24   0.0002034  -0.0005031  -0.0003257  -0.0004394   0.0000360  -0.0006846
   25  -0.0001628   0.0000064  -0.0000156  -0.0001048  -0.0001260   0.0003859
   26   0.0002663  -0.0004117   0.0002151   0.0000910   0.0001261  -0.0002165
   27  -0.0001730   0.0003398  -0.0000465   0.0001232   0.0001401   0.0000316
   28   0.0001075   0.0000280   0.0001211  -0.0000845  -0.0002685  -0.0002611
   29  -0.0002214   0.0002452  -0.0001602  -0.0000960  -0.0000308   0.0001383
   30   0.0001693  -0.0001885   0.0001754   0.0000409  -0.0000035  -0.0001015
   31  -0.0003766   0.0005085  -0.0000612  -0.0000837  -0.0001744  -0.0002090
   32  -0.0000417   0.0000325  -0.0000157  -0.0000109   0.0000235   0.0004308
   33   0.0000695  -0.0000007   0.0001528   0.0002086   0.0000350   0.0003359
   34   0.0000833  -0.0000700   0.0001121   0.0000426  -0.0001387   0.0001110
   35  -0.0001007   0.0000202  -0.0001508  -0.0001205   0.0000048  -0.0001188
   36   0.0000441  -0.0000468   0.0001464   0.0002918  -0.0000920   0.0005294
   37  -0.0000500   0.0000954   0.0001488  -0.0001301   0.0002252   0.0002466
   38  -0.0000658   0.0002806  -0.0000481   0.0004294   0.0002071   0.0000731
   39  -0.0001075   0.0001263  -0.0001851  -0.0000150  -0.0001147   0.0000045
   40  -0.0003343   0.0002082  -0.0000924  -0.0000492  -0.0000080  -0.0000627
   41   0.0001404  -0.0000699   0.0000818   0.0000665   0.0000536  -0.0000467
   42   0.0000960  -0.0001777   0.0001999   0.0000701   0.0000354   0.0000023
   43   0.0000125  -0.0000236   0.0000451   0.0000204   0.0000627   0.0000559
   44   0.0000125  -0.0000011  -0.0000040   0.0000948   0.0000758   0.0000183
   45  -0.0000311   0.0000004  -0.0000446   0.0000012   0.0000153   0.0000664
   46   0.0000002   0.0000022   0.0000170   0.0000482   0.0000284   0.0000608
   47   0.0001173  -0.0001127   0.0000443   0.0000355   0.0000343  -0.0000235
   48   0.0000286  -0.0000165  -0.0000390   0.0000041  -0.0000236   0.0000453
   49   0.0010031  -0.0003050  -0.0004756   0.0003597   0.0002097   0.0007076
   50  -0.0009405   0.0000987  -0.0001734  -0.0004550  -0.0007244  -0.0014726
   51   0.0002986  -0.0003206   0.0011469  -0.0000609   0.0002427   0.0002452
   52   0.0022966  -0.0002572   0.0004550  -0.0005954   0.0002189   0.0000885
   53   0.0026926   0.0009673  -0.0010077   0.0022834   0.0000472   0.0014105
   54  -0.0025432  -0.0005857   0.0004330   0.0011079   0.0000598  -0.0002936
   55   0.0571175   0.0324048  -0.0360194   0.0000752   0.0001877   0.0007648
   56   0.0324048   0.1647779  -0.1276134   0.0004180   0.0013792   0.0001592
   57  -0.0360194  -0.1276134   0.2185833  -0.0005566   0.0010829  -0.0001487
   58   0.0000752   0.0004180  -0.0005566   0.2015678  -0.2374643  -0.0309256
   59   0.0001877   0.0013792   0.0010829  -0.2374643   0.3213640   0.0734455
   60   0.0007648   0.0001592  -0.0001487  -0.0309256   0.0734455   0.0537534
 Gradient time:  CPU 9325.78 s  wall 11253.17 s
 **********************************************************************
 **                                                                  **
 **                       VIBRATIONAL ANALYSIS                       **
 **                       --------------------                       **
 **                                                                  **
 **        VIBRATIONAL FREQUENCIES (CM**-1) AND NORMAL MODES         **
 **     FORCE CONSTANTS (mDYN/ANGSTROM) AND REDUCED MASSES (AMU)     **
 **                  INFRARED INTENSITIES (KM/MOL)                   **
 **                                                                  **
 **********************************************************************


 Mode:                 1                      2                      3
 Frequency:        51.16                  66.30                  99.83
 Force Cnst:      0.0136                 0.0182                 0.0203
 Red. Mass:       8.8455                 7.0211                 3.4534
 IR Active:          YES                    YES                    YES
 IR Intens:        2.349                  1.803                  2.230
 Raman Active:       YES                    YES                    YES
               X      Y      Z        X      Y      Z        X      Y      Z
 O          0.010 -0.040 -0.158   -0.002 -0.020 -0.084   -0.010 -0.027 -0.128
 C          0.009 -0.066 -0.095    0.019  0.012  0.089    0.011  0.023  0.004
 O          0.020 -0.124 -0.176    0.059  0.054  0.279    0.021  0.057  0.097
 C         -0.021 -0.012  0.115   -0.013 -0.017 -0.002    0.023  0.023  0.003
 C         -0.035 -0.004 -0.124   -0.019 -0.020 -0.137    0.027 -0.008  0.016
 O          0.115  0.195 -0.266    0.044  0.062 -0.193    0.044 -0.152  0.086
 C          0.008  0.007 -0.079   -0.013 -0.020 -0.114   -0.003 -0.014 -0.087
 C         -0.038  0.049  0.032   -0.020 -0.055 -0.099   -0.011 -0.000 -0.072
 C          0.030 -0.043 -0.049    0.003  0.035  0.182   -0.003 -0.058 -0.181
 O         -0.015 -0.024  0.086   -0.057 -0.024  0.319   -0.072  0.168  0.129
 O         -0.053 -0.016  0.234    0.028  0.021 -0.303   -0.035 -0.052  0.078
 H         -0.107  0.195  0.017   -0.077 -0.257 -0.095   -0.020  0.129 -0.080
 H          0.041  0.015 -0.209   -0.055 -0.025  0.288   -0.125  0.011 -0.496
 H          0.108 -0.199 -0.043    0.145  0.199  0.193    0.186 -0.342 -0.166
 H         -0.068  0.104  0.049   -0.176 -0.131  0.363   -0.294  0.319  0.098
 H         -0.065 -0.013  0.286   -0.005 -0.034 -0.157   -0.074 -0.125  0.251
 H          0.093  0.002 -0.069   -0.017 -0.039 -0.108   -0.013  0.040 -0.101
 O         -0.033  0.052  0.462   -0.024 -0.025  0.036    0.031  0.033 -0.011
 H         -0.175 -0.109 -0.241   -0.080 -0.066 -0.187    0.050  0.072  0.086
 H          0.048  0.143 -0.268    0.033  0.055 -0.200    0.090 -0.129  0.155
 TransDip  -0.023  0.005 -0.043   -0.031 -0.028 -0.008   -0.039 -0.004 -0.028

 Mode:                 4                      5                      6
 Frequency:       108.03                 139.47                 219.20
 Force Cnst:      0.0498                 0.0552                 0.1871
 Red. Mass:       7.2437                 4.8175                 6.6105
 IR Active:          YES                    YES                    YES
 IR Intens:        3.858                  2.121                  8.386
 Raman Active:       YES                    YES                    YES
               X      Y      Z        X      Y      Z        X      Y      Z
 O         -0.081 -0.058  0.232    0.061  0.098  0.250   -0.023 -0.060 -0.138
 C         -0.082  0.001 -0.005    0.017 -0.012  0.028    0.004 -0.037  0.038
 O         -0.181  0.052 -0.175    0.014 -0.094 -0.140    0.013 -0.085 -0.025
 C          0.060  0.008  0.008   -0.026 -0.008  0.026    0.017  0.003  0.164
 C          0.089 -0.126 -0.029   -0.030  0.054  0.048    0.023  0.067  0.180
 O          0.126 -0.030 -0.087   -0.018  0.109  0.012    0.351  0.216  0.013
 C         -0.015 -0.191  0.092   -0.019  0.062  0.064   -0.022  0.041  0.056
 C          0.030 -0.129  0.002    0.050  0.019 -0.106   -0.057 -0.055  0.063
 C         -0.148  0.037  0.016    0.129 -0.090 -0.165   -0.122 -0.010  0.054
 O         -0.098  0.274  0.011    0.027 -0.006  0.166   -0.076  0.090 -0.044
 O          0.167 -0.037 -0.128   -0.118 -0.040 -0.158   -0.124 -0.057 -0.021
 H          0.092 -0.222  0.014    0.162  0.039 -0.092   -0.033 -0.110  0.068
 H         -0.317 -0.029  0.025    0.081 -0.006 -0.445   -0.176 -0.046  0.095
 H         -0.153  0.055  0.015    0.338 -0.336 -0.149   -0.198  0.018  0.048
 H         -0.159  0.274  0.016   -0.196  0.095  0.151   -0.038  0.082 -0.045
 H          0.162  0.032 -0.110   -0.170 -0.284  0.071   -0.116 -0.121 -0.058
 H         -0.081 -0.310  0.114   -0.167  0.002  0.062    0.014  0.184  0.027
 O          0.129  0.128  0.094   -0.055 -0.063 -0.025   -0.014 -0.133 -0.214
 H          0.142 -0.218 -0.091   -0.056  0.025  0.018   -0.117 -0.017  0.079
 H          0.126 -0.022 -0.130   -0.023  0.109 -0.009    0.525  0.354 -0.003
 TransDip  -0.025 -0.057  0.007   -0.034 -0.032  0.004   -0.009  0.032  0.087

 Mode:                 7                      8                      9
 Frequency:       238.45                 284.88                 299.44
 Force Cnst:      0.1766                 0.2851                 0.0689
 Red. Mass:       5.2717                 5.9621                 1.3046
 IR Active:          YES                    YES                    YES
 IR Intens:       11.170                  3.923                 35.648
 Raman Active:       YES                    YES                    YES
               X      Y      Z        X      Y      Z        X      Y      Z
 O         -0.025  0.039  0.112   -0.123 -0.119 -0.148   -0.019 -0.010 -0.008
 C         -0.044  0.008  0.045   -0.105 -0.003  0.003   -0.017  0.004 -0.004
 O         -0.061 -0.022 -0.055   -0.189  0.113  0.014   -0.038  0.032 -0.002
 C         -0.054  0.010  0.046   -0.051 -0.021  0.084   -0.016 -0.009 -0.004
 C         -0.035 -0.020 -0.029   -0.042 -0.002  0.128   -0.009 -0.014 -0.015
 O          0.267 -0.202 -0.024   -0.062  0.178  0.047    0.028 -0.041 -0.013
 C         -0.072 -0.016 -0.087   -0.007 -0.028  0.068    0.002 -0.004  0.004
 C         -0.056  0.158 -0.084    0.096 -0.024 -0.017    0.010  0.016  0.027
 C          0.030  0.105 -0.047    0.128 -0.065 -0.123    0.043  0.017  0.041
 O         -0.055 -0.173  0.059    0.083 -0.058  0.058    0.064 -0.006  0.001
 O          0.096  0.188  0.069    0.308  0.055 -0.015   -0.035  0.020 -0.046
 H         -0.113  0.249 -0.096    0.187  0.004 -0.006    0.012 -0.021  0.026
 H          0.174  0.141 -0.023    0.164  0.022 -0.341    0.068  0.012  0.074
 H          0.117  0.129 -0.040    0.231 -0.295 -0.115   -0.015  0.039  0.035
 H         -0.079 -0.219  0.077    0.012  0.107  0.011    0.363  0.704 -0.261
 H          0.110  0.392  0.010    0.328  0.308 -0.101   -0.141 -0.231  0.436
 H         -0.145 -0.124 -0.066   -0.015  0.106  0.035    0.029 -0.023  0.012
 O         -0.078 -0.047 -0.047   -0.081 -0.087 -0.027   -0.032 -0.029  0.009
 H         -0.092  0.030 -0.001   -0.069 -0.067  0.068   -0.010 -0.009 -0.012
 H          0.469 -0.081  0.162   -0.052  0.216 -0.112    0.048 -0.033  0.022
 TransDip  -0.001  0.107  0.009    0.020  0.054 -0.025    0.096  0.128  0.105

 Mode:                10                     11                     12
 Frequency:       310.08                 339.93                 367.38
 Force Cnst:      0.2440                 0.4284                 0.1444
 Red. Mass:       4.3066                 6.2929                 1.8159
 IR Active:          YES                    YES                    YES
 IR Intens:       11.389                  0.253                110.387
 Raman Active:       YES                    YES                    YES
               X      Y      Z        X      Y      Z        X      Y      Z
 O         -0.019  0.030  0.002   -0.116 -0.004 -0.048    0.022  0.077  0.013
 C         -0.019  0.053 -0.016   -0.163 -0.079  0.051    0.019  0.050 -0.006
 O         -0.080  0.132 -0.027    0.003 -0.305  0.086    0.069 -0.016 -0.014
 C         -0.059 -0.005 -0.017   -0.127  0.040  0.038   -0.040  0.049 -0.020
 C         -0.029  0.014 -0.053   -0.086 -0.073  0.011   -0.000  0.040 -0.019
 O          0.061 -0.099 -0.029   -0.015 -0.060 -0.025   -0.044 -0.044  0.033
 C          0.015  0.017 -0.022   -0.044 -0.010  0.019    0.007  0.012 -0.022
 C          0.059 -0.028  0.018    0.041  0.033  0.016    0.001 -0.072 -0.001
 C          0.118 -0.003  0.076    0.152  0.018  0.022   -0.051 -0.056  0.016
 O          0.204  0.197 -0.037    0.198  0.097 -0.001   -0.041 -0.015  0.001
 O         -0.082 -0.104  0.042   -0.024  0.012 -0.007    0.092 -0.053  0.015
 H          0.022 -0.043  0.015    0.060  0.027  0.019   -0.031 -0.096 -0.005
 H          0.027 -0.047  0.122    0.153  0.031 -0.012   -0.086 -0.076  0.033
 H          0.111  0.070  0.078    0.169 -0.011  0.025   -0.075 -0.040  0.013
 H         -0.079 -0.668  0.276    0.096 -0.181  0.101    0.053  0.232 -0.090
 H          0.006 -0.099 -0.362   -0.015 -0.057 -0.051    0.095  0.057  0.004
 H          0.040 -0.034 -0.006   -0.005 -0.021  0.027   -0.009  0.015 -0.027
 O         -0.168 -0.144  0.053    0.075  0.307 -0.107   -0.088 -0.009  0.022
 H         -0.023  0.040 -0.031   -0.147 -0.082 -0.010    0.046  0.066  0.014
 H          0.224  0.018  0.016    0.464  0.375 -0.345    0.598  0.543 -0.414
 TransDip   0.006 -0.107 -0.015   -0.001  0.004 -0.016    0.151  0.271 -0.129

 Mode:                13                     14                     15
 Frequency:       375.26                 440.52                 462.49
 Force Cnst:      0.1755                 0.3767                 0.1700
 Red. Mass:       2.1150                 3.2950                 1.3490
 IR Active:          YES                    YES                    YES
 IR Intens:       35.051                  7.281                131.947
 Raman Active:       YES                    YES                    YES
               X      Y      Z        X      Y      Z        X      Y      Z
 O          0.016 -0.095 -0.015   -0.009  0.014  0.001   -0.011  0.013  0.011
 C          0.030 -0.026  0.001   -0.026 -0.042 -0.184   -0.024 -0.017 -0.081
 O         -0.047  0.076 -0.012    0.043 -0.002  0.084    0.015 -0.010  0.037
 C          0.073 -0.048  0.001   -0.047 -0.018 -0.179   -0.029  0.002 -0.066
 C          0.035 -0.052  0.010    0.011 -0.003  0.002    0.010  0.013  0.027
 O         -0.071 -0.023  0.026    0.088 -0.036 -0.016    0.031  0.028  0.017
 C          0.013 -0.023  0.043    0.033  0.025  0.149    0.004 -0.010  0.017
 C         -0.010  0.087  0.017   -0.004  0.030  0.208    0.020 -0.014 -0.010
 C          0.011  0.061 -0.031   -0.025 -0.089 -0.021   -0.014  0.016 -0.005
 O         -0.020 -0.017 -0.004   -0.021 -0.010  0.006   -0.015  0.004 -0.035
 O         -0.105  0.084 -0.037   -0.034  0.106 -0.080    0.061  0.005 -0.021
 H          0.049  0.109  0.026    0.124 -0.061  0.223    0.021 -0.017 -0.008
 H          0.064  0.089 -0.055    0.052  0.049 -0.348   -0.015  0.004  0.037
 H          0.027  0.022 -0.028   -0.066 -0.482 -0.025   -0.022  0.047 -0.003
 H         -0.112 -0.249  0.081   -0.033  0.074 -0.021   -0.170 -0.430  0.123
 H         -0.140 -0.099  0.116    0.051  0.178 -0.462   -0.120 -0.298  0.794
 H          0.055 -0.017  0.048    0.235  0.004  0.175   -0.009  0.010  0.009
 O          0.079 -0.042  0.028   -0.059  0.021  0.048   -0.039  0.010  0.015
 H          0.086 -0.077  0.004    0.100 -0.033 -0.006    0.040  0.006  0.027
 H          0.484  0.511 -0.499    0.086 -0.062  0.109   -0.002 -0.004  0.050
 TransDip   0.178  0.008 -0.066   -0.001  0.001 -0.086   -0.166 -0.258  0.204

 Mode:                16                     17                     18
 Frequency:       479.82                 583.12                 620.92
 Force Cnst:      0.5096                 0.7168                 1.6237
 Red. Mass:       3.7569                 3.5778                 7.1480
 IR Active:          YES                    YES                    YES
 IR Intens:       63.029                 11.989                 14.205
 Raman Active:       YES                    YES                    YES
               X      Y      Z        X      Y      Z        X      Y      Z
 O         -0.005  0.026 -0.084   -0.019 -0.070 -0.059   -0.101  0.301 -0.076
 C          0.049  0.127  0.238    0.019  0.076  0.040   -0.191 -0.028  0.044
 O          0.035 -0.021 -0.108    0.070 -0.010 -0.024   -0.195 -0.100  0.058
 C          0.007  0.081  0.172   -0.078  0.115 -0.007    0.076 -0.196  0.009
 C         -0.011 -0.012 -0.103    0.044 -0.065 -0.002    0.056  0.054 -0.074
 O         -0.050 -0.088 -0.073    0.007 -0.012 -0.020   -0.006 -0.074 -0.041
 C          0.043 -0.001  0.054    0.067 -0.094  0.166    0.188  0.236  0.042
 C         -0.003 -0.003  0.177    0.170  0.034 -0.019    0.184  0.006  0.047
 C         -0.040 -0.097  0.008    0.025  0.177 -0.091   -0.014  0.082 -0.055
 O         -0.011  0.011 -0.037   -0.099 -0.062  0.033   -0.130 -0.048  0.006
 O          0.037  0.093 -0.087   -0.046 -0.093  0.020    0.020 -0.096  0.005
 H          0.028 -0.110  0.184    0.485  0.143  0.014    0.391  0.033  0.064
 H          0.021  0.021 -0.264   -0.016  0.078  0.160   -0.081  0.016  0.076
 H         -0.104 -0.440  0.005    0.063  0.460 -0.088   -0.043  0.219 -0.059
 H         -0.149 -0.330  0.089   -0.090  0.093 -0.022   -0.139  0.028 -0.022
 H         -0.069 -0.127  0.389    0.009 -0.216 -0.229    0.036 -0.230 -0.064
 H          0.244 -0.061  0.089    0.178 -0.081  0.171    0.334  0.162  0.076
 O         -0.029 -0.014 -0.047   -0.148  0.049 -0.015    0.163 -0.125  0.039
 H         -0.021 -0.018 -0.107    0.233 -0.156 -0.035   -0.205  0.171 -0.037
 H         -0.138 -0.182  0.051   -0.083 -0.089  0.013    0.094 -0.003 -0.011
 TransDip  -0.044 -0.109  0.225    0.091  0.062 -0.013    0.112  0.043 -0.012

 Mode:                19                     20                     21
 Frequency:       639.70                 721.70                 788.15
 Force Cnst:      1.2183                 2.4418                 2.0481
 Red. Mass:       5.0532                 7.9570                 5.5960
 IR Active:          YES                    YES                    YES
 IR Intens:       14.517                 11.557                 47.160
 Raman Active:       YES                    YES                    YES
               X      Y      Z        X      Y      Z        X      Y      Z
 O         -0.198  0.041 -0.026   -0.136  0.280 -0.030   -0.156 -0.103 -0.015
 C         -0.112  0.094  0.089   -0.059  0.247 -0.275    0.053  0.069 -0.015
 O          0.028 -0.164  0.013    0.233  0.070 -0.000    0.136  0.004 -0.022
 C          0.141  0.104 -0.127    0.035 -0.095  0.219    0.145 -0.000 -0.067
 C          0.313  0.056 -0.074   -0.076 -0.320  0.177   -0.171  0.218 -0.050
 O         -0.008  0.066  0.086   -0.023  0.004 -0.034   -0.017 -0.095 -0.107
 C         -0.067 -0.114 -0.027   -0.076 -0.198  0.026   -0.254  0.101  0.272
 C         -0.090  0.001 -0.032   -0.041 -0.004 -0.010   -0.053 -0.022 -0.032
 C          0.027  0.010  0.001    0.017  0.035 -0.017    0.015  0.032 -0.044
 O          0.059  0.016  0.005    0.038  0.001  0.010    0.040  0.001  0.017
 O         -0.037  0.066  0.003   -0.023  0.028 -0.000    0.059 -0.074  0.004
 H         -0.159  0.036 -0.038   -0.026  0.026 -0.006    0.234 -0.024  0.003
 H          0.083  0.040 -0.035    0.056  0.048 -0.020    0.028 -0.011  0.093
 H          0.065 -0.026  0.004    0.050  0.035 -0.013    0.065  0.193 -0.037
 H          0.067  0.014  0.007    0.027 -0.003  0.013   -0.014  0.012  0.018
 H         -0.024  0.125 -0.058   -0.018  0.033 -0.026    0.035  0.103  0.127
 H         -0.129 -0.154 -0.024   -0.029 -0.141  0.009   -0.360  0.194  0.242
 O         -0.032 -0.141  0.062    0.088 -0.100 -0.017    0.130 -0.072  0.032
 H          0.725  0.033  0.004   -0.323 -0.426  0.043   -0.167  0.134 -0.124
 H         -0.167 -0.021 -0.104   -0.173 -0.067 -0.275    0.268  0.036  0.353
 TransDip   0.059  0.073 -0.077   -0.069 -0.081 -0.021   -0.027  0.195  0.098

 Mode:                22                     23                     24
 Frequency:       840.43                 878.95                 908.38
 Force Cnst:      3.3524                 1.2531                 1.2310
 Red. Mass:       8.0557                 2.7531                 2.5321
 IR Active:          YES                    YES                    YES
 IR Intens:       19.205                  9.823                 14.552
 Raman Active:       YES                    YES                    YES
               X      Y      Z        X      Y      Z        X      Y      Z
 O         -0.030 -0.091  0.121   -0.051 -0.021  0.019    0.081  0.050 -0.025
 C         -0.087 -0.147 -0.380    0.014  0.056  0.055    0.015 -0.070 -0.008
 O         -0.015 -0.029  0.109    0.037  0.002 -0.024   -0.045  0.006  0.011
 C          0.130  0.278  0.417   -0.001 -0.061 -0.085   -0.009  0.038  0.040
 C          0.067  0.235 -0.169   -0.104  0.034 -0.049    0.103 -0.051  0.079
 O         -0.087 -0.051 -0.021    0.026  0.061  0.092   -0.018 -0.051 -0.086
 C          0.048 -0.067 -0.087    0.013 -0.092 -0.119   -0.070  0.088  0.074
 C          0.049  0.015  0.087   -0.022  0.020  0.117   -0.124  0.000  0.005
 C          0.022  0.068  0.001    0.045  0.191  0.023    0.025  0.148  0.029
 O         -0.033 -0.012 -0.005   -0.039 -0.020 -0.012   -0.008 -0.007 -0.010
 O          0.001 -0.034 -0.015    0.027 -0.118 -0.031    0.038 -0.119 -0.017
 H          0.047 -0.027  0.083   -0.139 -0.156  0.098   -0.218 -0.186 -0.004
 H          0.078  0.136 -0.128    0.246  0.415 -0.416    0.226  0.352 -0.352
 H         -0.009 -0.089 -0.003    0.036 -0.303  0.018    0.083 -0.253  0.030
 H          0.012 -0.010 -0.010    0.123 -0.059 -0.014    0.164 -0.060 -0.006
 H          0.017 -0.156 -0.092    0.039 -0.168 -0.081    0.023  0.101  0.068
 H          0.167 -0.339 -0.004    0.120 -0.273 -0.064   -0.186  0.343  0.001
 O         -0.020 -0.060 -0.074    0.031  0.002  0.017   -0.027  0.007 -0.010
 H         -0.111  0.333 -0.142   -0.302  0.187  0.036    0.369 -0.219 -0.002
 H         -0.003  0.002  0.042    0.067  0.093  0.117   -0.076 -0.086 -0.166
 TransDip   0.118  0.064 -0.040    0.082  0.044 -0.037   -0.017  0.083  0.088

 Mode:                25                     26                     27
 Frequency:       980.66                1022.23                1052.10
 Force Cnst:      2.9875                 2.3925                 3.9451
 Red. Mass:       5.2726                 3.8860                 6.0490
 IR Active:          YES                    YES                    YES
 IR Intens:      133.131                 24.044                 43.840
 Raman Active:       YES                    YES                    YES
               X      Y      Z        X      Y      Z        X      Y      Z
 O          0.213  0.177 -0.110    0.139  0.075 -0.069    0.085 -0.037  0.027
 C          0.001 -0.115  0.019   -0.067 -0.006  0.016   -0.121  0.100  0.044
 O         -0.102  0.002  0.018   -0.065 -0.032  0.019   -0.044 -0.064  0.014
 C          0.021  0.019  0.008    0.112  0.108 -0.060    0.158  0.165 -0.138
 C         -0.069  0.034 -0.156   -0.102  0.005  0.021   -0.057  0.075  0.342
 O          0.020  0.048  0.107   -0.004  0.006 -0.009   -0.058 -0.062 -0.208
 C         -0.149 -0.218  0.109   -0.168 -0.155  0.025    0.084 -0.096 -0.138
 C         -0.134 -0.052  0.079    0.177  0.109 -0.071    0.042 -0.066  0.094
 C         -0.090  0.058 -0.166    0.054 -0.078  0.173   -0.171  0.090 -0.112
 O          0.155 -0.026  0.062   -0.127  0.023 -0.048    0.148 -0.053  0.059
 O          0.004 -0.026 -0.024    0.003  0.027  0.025   -0.021  0.033  0.002
 H          0.138  0.005  0.106    0.209  0.113 -0.062   -0.076 -0.057  0.080
 H          0.031 -0.032  0.203   -0.109 -0.012 -0.171   -0.072  0.089 -0.027
 H         -0.095  0.405 -0.157    0.139 -0.386  0.172   -0.265  0.085 -0.111
 H         -0.273  0.085  0.066    0.378 -0.114 -0.051   -0.211  0.060  0.060
 H         -0.016  0.212  0.088    0.033 -0.386 -0.154   -0.004 -0.160 -0.080
 H          0.270 -0.311  0.155   -0.286  0.023 -0.041    0.062  0.247 -0.225
 O          0.015  0.002 -0.003    0.019 -0.035  0.015   -0.010 -0.044  0.029
 H          0.032  0.014 -0.135    0.052 -0.092 -0.019   -0.318  0.168  0.341
 H          0.066  0.077  0.175    0.077  0.039  0.155    0.088 -0.013  0.075
 TransDip  -0.352 -0.113 -0.004    0.020 -0.121  0.098   -0.163  0.114  0.075

 Mode:                28                     29                     30
 Frequency:      1064.69                1095.26                1097.86
 Force Cnst:      1.8070                 2.0167                 2.4757
 Red. Mass:       2.7055                 2.8534                 3.4863
 IR Active:          YES                    YES                    YES
 IR Intens:       16.602                 53.856                128.562
 Raman Active:       YES                    YES                    YES
               X      Y      Z        X      Y      Z        X      Y      Z
 O          0.031  0.009  0.001   -0.024 -0.021  0.020    0.067 -0.068  0.017
 C         -0.012  0.002  0.013    0.011 -0.009 -0.006   -0.141  0.125 -0.020
 O         -0.014 -0.010  0.002    0.013  0.003 -0.002   -0.018 -0.048  0.019
 C          0.038  0.042 -0.029    0.017  0.027  0.001    0.090  0.101 -0.038
 C         -0.021  0.004  0.064   -0.001 -0.084 -0.023   -0.070 -0.088 -0.031
 O         -0.008 -0.008 -0.032    0.023  0.011  0.036    0.010  0.015  0.038
 C         -0.018 -0.027 -0.032   -0.135  0.089 -0.103    0.154  0.041  0.087
 C         -0.080 -0.040  0.106    0.051  0.237  0.129   -0.157  0.180 -0.103
 C          0.283 -0.064 -0.028   -0.070 -0.067 -0.024   -0.014 -0.075  0.037
 O         -0.144  0.049 -0.052    0.056 -0.016  0.019   -0.003  0.021 -0.007
 O          0.008  0.004 -0.017    0.070 -0.112 -0.045    0.027 -0.129 -0.046
 H         -0.176 -0.099  0.102    0.037  0.277  0.112   -0.118  0.207 -0.113
 H          0.460 -0.124  0.354    0.071 -0.095  0.205   -0.022 -0.076  0.037
 H         -0.028  0.375 -0.056   -0.414  0.076 -0.042    0.097  0.000  0.047
 H         -0.504  0.177 -0.074   -0.400  0.123  0.015    0.154 -0.042  0.002
 H          0.002  0.083  0.011    0.087 -0.345 -0.121   -0.016  0.457  0.196
 H          0.056  0.027 -0.038   -0.194  0.142 -0.116    0.554 -0.011  0.137
 O         -0.002 -0.009  0.006    0.003 -0.010  0.001   -0.006 -0.033  0.011
 H         -0.032  0.009  0.064    0.211 -0.124 -0.001   -0.276 -0.096 -0.078
 H         -0.000 -0.008 -0.006   -0.128 -0.053 -0.223    0.026  0.021  0.083
 TransDip   0.102  0.048  0.065   -0.204  0.054 -0.103   -0.178  0.314  0.040

 Mode:                31                     32                     33
 Frequency:      1142.72                1187.90                1211.03
 Force Cnst:      2.7901                 1.3334                 1.3815
 Red. Mass:       3.6265                 1.6038                 1.5988
 IR Active:          YES                    YES                    YES
 IR Intens:       28.897                 98.405                172.931
 Raman Active:       YES                    YES                    YES
               X      Y      Z        X      Y      Z        X      Y      Z
 O         -0.036  0.049 -0.030   -0.049  0.025  0.008   -0.083  0.047  0.004
 C          0.065 -0.048  0.022    0.076 -0.083  0.020    0.084 -0.088  0.010
 O          0.010  0.029 -0.013   -0.007  0.006 -0.002   -0.007  0.007 -0.001
 C         -0.109 -0.141  0.028    0.059  0.086 -0.036    0.033  0.054 -0.001
 C          0.111  0.194  0.156   -0.032 -0.045  0.036   -0.092 -0.033  0.031
 O         -0.039 -0.034 -0.116    0.022 -0.007  0.008   -0.036  0.021 -0.021
 C          0.021 -0.159  0.016   -0.047  0.045 -0.059    0.083  0.002 -0.036
 C         -0.082  0.194 -0.018   -0.026 -0.030  0.076   -0.008  0.011  0.004
 C         -0.008 -0.081  0.037    0.011 -0.002 -0.041   -0.003 -0.002 -0.011
 O         -0.012  0.019 -0.003   -0.028  0.011  0.007    0.003 -0.002  0.002
 O          0.031 -0.083 -0.044    0.002 -0.012 -0.019    0.004 -0.006 -0.009
 H          0.074  0.435 -0.016    0.325  0.169  0.110   -0.186  0.095 -0.023
 H         -0.002 -0.090  0.073   -0.297 -0.122  0.006   -0.070 -0.032  0.010
 H          0.061  0.021  0.046    0.387  0.156 -0.012    0.035  0.024 -0.007
 H          0.158 -0.045  0.003    0.461 -0.167  0.022    0.030 -0.009  0.002
 H          0.024  0.019 -0.002   -0.019  0.188  0.095    0.006 -0.031 -0.016
 H          0.217 -0.486  0.118    0.153 -0.102 -0.001    0.075 -0.083 -0.016
 O          0.005  0.036 -0.007   -0.015 -0.008  0.004    0.005 -0.008  0.001
 H          0.105  0.371  0.287   -0.134  0.078  0.115    0.478 -0.414 -0.143
 H          0.039 -0.009  0.024   -0.178 -0.087 -0.357    0.300  0.158  0.590
 TransDip  -0.004  0.046  0.166    0.313  0.000 -0.055    0.402  0.075  0.103

 Mode:                34                     35                     36
 Frequency:      1218.33                1271.39                1295.33
 Force Cnst:      1.6722                 1.1483                 1.2208
 Red. Mass:       1.9121                 1.2057                 1.2349
 IR Active:          YES                    YES                    YES
 IR Intens:       69.503                 20.680                 32.069
 Raman Active:       YES                    YES                    YES
               X      Y      Z        X      Y      Z        X      Y      Z
 O          0.075 -0.051  0.026    0.005 -0.011  0.015   -0.014  0.009  0.004
 C         -0.106  0.118 -0.024   -0.019  0.020 -0.005    0.023 -0.021  0.008
 O          0.015 -0.009  0.000    0.005 -0.002 -0.000   -0.000  0.005 -0.003
 C         -0.064 -0.096  0.043   -0.011 -0.017  0.016   -0.001  0.004 -0.014
 C          0.022  0.025 -0.032   -0.069  0.009  0.013    0.107 -0.010  0.009
 O         -0.017  0.012 -0.009    0.008  0.005 -0.012   -0.031  0.004  0.003
 C         -0.038 -0.012 -0.064   -0.031  0.012 -0.061   -0.009 -0.029 -0.043
 C         -0.022 -0.025  0.113    0.026 -0.004 -0.036    0.006  0.006  0.015
 C          0.015  0.002 -0.057   -0.007  0.003  0.039   -0.007 -0.007  0.026
 O         -0.026  0.007  0.008    0.005  0.000 -0.007   -0.001  0.007 -0.001
 O          0.008 -0.005 -0.023   -0.029 -0.009  0.011   -0.021 -0.022 -0.011
 H          0.085  0.225  0.118    0.534 -0.260  0.029    0.468  0.095  0.064
 H         -0.258 -0.119  0.035    0.150  0.075 -0.020    0.163  0.054  0.013
 H          0.342  0.192 -0.031   -0.132 -0.120  0.027   -0.109 -0.074  0.019
 H          0.376 -0.133  0.017   -0.155  0.047 -0.007   -0.042  0.005  0.004
 H          0.002  0.003  0.007   -0.053  0.388  0.159   -0.044  0.349  0.134
 H         -0.034  0.391 -0.166    0.271 -0.066 -0.022   -0.189  0.177 -0.111
 O          0.025  0.002 -0.003    0.020 -0.007  0.000   -0.020  0.010 -0.001
 H          0.376 -0.088 -0.044    0.494  0.057  0.183   -0.464 -0.225 -0.298
 H          0.147  0.075  0.307   -0.026 -0.013 -0.052    0.149  0.082  0.306
 TransDip  -0.240  0.027  0.114   -0.109  0.096  0.005    0.049  0.143  0.100

 Mode:                37                     38                     39
 Frequency:      1336.61                1343.82                1367.40
 Force Cnst:      1.3053                 1.4157                 1.4312
 Red. Mass:       1.2401                 1.3306                 1.2992
 IR Active:          YES                    YES                    YES
 IR Intens:       38.273                  9.799                  0.909
 Raman Active:       YES                    YES                    YES
               X      Y      Z        X      Y      Z        X      Y      Z
 O          0.010  0.003 -0.021   -0.020  0.016  0.000   -0.048  0.020  0.026
 C         -0.006  0.008 -0.005    0.016 -0.021 -0.001    0.038 -0.049  0.011
 O         -0.004 -0.003  0.003   -0.004  0.001  0.001    0.006  0.012 -0.006
 C          0.000 -0.001  0.003    0.011  0.013  0.008    0.001  0.004  0.003
 C         -0.005 -0.010 -0.006   -0.069 -0.023 -0.054    0.014 -0.017 -0.036
 O         -0.001  0.003 -0.007    0.017  0.005  0.001   -0.002  0.006 -0.005
 C          0.034 -0.011  0.015    0.090 -0.060  0.036   -0.012 -0.092  0.017
 C          0.072  0.051  0.047   -0.004 -0.057  0.006   -0.006  0.069 -0.018
 C          0.056  0.032 -0.025   -0.019  0.000  0.027    0.030  0.009  0.004
 O         -0.000 -0.015  0.003    0.001  0.008 -0.002    0.009 -0.014 -0.010
 O         -0.030 -0.034 -0.021   -0.010 -0.010 -0.025    0.000 -0.001  0.010
 H         -0.246 -0.216  0.027    0.029  0.612 -0.012   -0.057 -0.351 -0.009
 H         -0.464 -0.167  0.040    0.260  0.097  0.015   -0.317 -0.104 -0.007
 H         -0.163 -0.095 -0.037   -0.066 -0.070  0.025    0.049 -0.039  0.007
 H         -0.015 -0.013  0.005   -0.038  0.012  0.001   -0.117  0.041 -0.016
 H         -0.063  0.493  0.180   -0.018  0.144  0.042    0.002 -0.019 -0.010
 H         -0.493 -0.202  0.016   -0.346  0.376 -0.112    0.350  0.704 -0.148
 O          0.000 -0.000 -0.000    0.002 -0.002 -0.001   -0.005  0.004 -0.002
 H          0.035  0.119  0.107    0.147  0.318  0.272   -0.084  0.220  0.135
 H          0.010  0.006  0.018   -0.047 -0.022 -0.103    0.027  0.018  0.048
 TransDip   0.011  0.185  0.071    0.078 -0.031 -0.055    0.022 -0.021  0.002

 Mode:                40                     41                     42
 Frequency:      1383.99                1394.98                1409.08
 Force Cnst:      1.4274                 1.6616                 1.5074
 Red. Mass:       1.2649                 1.4492                 1.2885
 IR Active:          YES                    YES                    YES
 IR Intens:       25.107                  2.762                 14.617
 Raman Active:       YES                    YES                    YES
               X      Y      Z        X      Y      Z        X      Y      Z
 O         -0.009  0.005 -0.002   -0.015  0.007  0.008   -0.007  0.006 -0.007
 C          0.007 -0.009 -0.001    0.003 -0.001  0.006    0.003 -0.001 -0.001
 O         -0.001  0.001  0.000   -0.001 -0.001 -0.001   -0.003 -0.002  0.001
 C          0.003  0.006  0.003   -0.006 -0.020 -0.005    0.001 -0.003 -0.000
 C         -0.003 -0.029 -0.019   -0.064  0.143  0.032   -0.029  0.036  0.001
 O         -0.003  0.008 -0.006    0.032 -0.034  0.038    0.011 -0.008  0.011
 C          0.030 -0.013  0.009    0.040 -0.066 -0.003    0.063 -0.032  0.001
 C         -0.000  0.050 -0.003    0.026  0.005 -0.004    0.017  0.061  0.031
 C         -0.029 -0.055 -0.085    0.021  0.005 -0.025   -0.089 -0.054  0.021
 O         -0.030  0.038  0.050   -0.009  0.007  0.019    0.010 -0.002 -0.030
 O         -0.001  0.005  0.015   -0.012 -0.006 -0.007   -0.007 -0.008  0.002
 H          0.023 -0.432  0.008   -0.125  0.046 -0.022    0.005 -0.350  0.047
 H          0.445  0.026  0.117   -0.005 -0.039  0.065    0.207  0.103 -0.128
 H         -0.305  0.150 -0.113   -0.278 -0.070 -0.049    0.683  0.317  0.083
 H          0.570 -0.209  0.073    0.169 -0.069  0.027   -0.204  0.090 -0.040
 H          0.004 -0.059 -0.015   -0.019  0.129  0.041   -0.011  0.070  0.028
 H         -0.155  0.061 -0.026    0.085  0.253 -0.081   -0.325  0.037 -0.048
 O         -0.002  0.000 -0.001    0.009  0.001  0.001    0.001  0.001  0.000
 H          0.013  0.145  0.127    0.081 -0.486 -0.463    0.035 -0.093 -0.095
 H          0.037  0.022  0.072   -0.226 -0.131 -0.444   -0.064 -0.036 -0.128
 TransDip   0.156 -0.030  0.026    0.021 -0.021 -0.044   -0.076  0.069 -0.067

 Mode:                43                     44                     45
 Frequency:      1443.87                1500.40                1852.16
 Force Cnst:      1.9807                 1.4399                25.9095
 Red. Mass:       1.6125                 1.0856                12.8190
 IR Active:          YES                    YES                    YES
 IR Intens:        3.166                  3.154                119.268
 Raman Active:       YES                    YES                    YES
               X      Y      Z        X      Y      Z        X      Y      Z
 O         -0.008 -0.003  0.008    0.000 -0.000  0.000   -0.010  0.015 -0.002
 C          0.003 -0.011  0.005   -0.000  0.000  0.000   -0.175 -0.099  0.050
 O          0.008  0.007 -0.004    0.000  0.000 -0.000    0.098  0.064 -0.033
 C         -0.006 -0.004 -0.000   -0.000 -0.000 -0.001    0.663 -0.431  0.095
 C          0.035 -0.012  0.004    0.003  0.000  0.002   -0.037  0.017 -0.009
 O         -0.008  0.004 -0.008   -0.001 -0.000 -0.001    0.000 -0.001 -0.001
 C         -0.110  0.008  0.001   -0.006  0.002 -0.000   -0.014  0.025 -0.005
 C          0.181 -0.027  0.014    0.014  0.007  0.002    0.001 -0.001  0.000
 C         -0.056 -0.031 -0.002   -0.039  0.051 -0.050   -0.001  0.000 -0.000
 O         -0.012  0.009  0.003   -0.007  0.008 -0.006    0.001 -0.000  0.000
 O         -0.032 -0.022 -0.023   -0.002 -0.004  0.001    0.001 -0.001  0.000
 H         -0.589  0.184 -0.078   -0.056 -0.042 -0.006    0.003  0.001 -0.000
 H          0.321  0.124 -0.090    0.189 -0.142  0.677   -0.006  0.001  0.000
 H          0.103  0.172  0.004    0.351 -0.591 -0.008   -0.003 -0.001 -0.001
 H          0.065 -0.017  0.004   -0.012  0.015 -0.010   -0.002  0.000  0.001
 H         -0.055  0.410  0.147    0.002  0.002 -0.004    0.001 -0.003  0.001
 H          0.421  0.045  0.040    0.020 -0.010  0.005    0.010 -0.034  0.012
 O          0.001  0.001 -0.000   -0.000  0.000 -0.000   -0.430  0.292 -0.066
 H         -0.058  0.049  0.036   -0.011 -0.002 -0.001    0.162 -0.021  0.031
 H          0.039  0.022  0.073   -0.001 -0.001  0.002    0.026  0.023  0.021
 TransDip  -0.009  0.045  0.034   -0.041 -0.039  0.008    0.221 -0.248  0.108

 Mode:                46                     47                     48
 Frequency:      1856.85                3007.93                3047.80
 Force Cnst:     26.3737                 5.7737                 5.7856
 Red. Mass:      12.9828                 1.0831                 1.0571
 IR Active:          YES                    YES                    YES
 IR Intens:      418.012                 17.301                 20.278
 Raman Active:       YES                    YES                    YES
               X      Y      Z        X      Y      Z        X      Y      Z
 O         -0.016 -0.018  0.011   -0.000 -0.000  0.000    0.000 -0.000  0.000
 C          0.609  0.473 -0.233    0.000 -0.000  0.000    0.000  0.000  0.000
 O         -0.398 -0.301  0.151   -0.000  0.000  0.000    0.000 -0.000  0.000
 C          0.135 -0.145  0.039    0.000  0.000  0.000    0.000 -0.000  0.000
 C         -0.010 -0.005 -0.006   -0.000  0.000 -0.001   -0.001 -0.005  0.005
 O         -0.001  0.002  0.000    0.000 -0.000  0.000   -0.000  0.000  0.000
 C         -0.057 -0.017  0.006   -0.000  0.003  0.009   -0.001  0.003  0.010
 C          0.008  0.002 -0.001    0.008 -0.000 -0.081    0.000 -0.000 -0.004
 C         -0.002 -0.002  0.000   -0.002  0.002  0.009   -0.010  0.049 -0.042
 O          0.002  0.000  0.000    0.000 -0.000  0.000   -0.001  0.000 -0.000
 O          0.001 -0.002 -0.000    0.001 -0.002 -0.000   -0.000 -0.000  0.000
 H         -0.016 -0.002 -0.002   -0.109  0.034  0.975   -0.007  0.002  0.054
 H          0.002 -0.001 -0.001    0.011 -0.015 -0.006    0.201 -0.587 -0.219
 H          0.001  0.002  0.000    0.005 -0.003 -0.115   -0.059  0.010  0.728
 H         -0.006 -0.000  0.002    0.004  0.002  0.003    0.001 -0.002 -0.006
 H          0.003  0.012  0.004    0.005 -0.004 -0.001    0.002 -0.003 -0.001
 H          0.086  0.076  0.005    0.016 -0.031 -0.121    0.014 -0.032 -0.128
 O         -0.105  0.081 -0.019   -0.000  0.000 -0.000   -0.000  0.000 -0.000
 H          0.017  0.020  0.038   -0.002 -0.005  0.007    0.016  0.054 -0.066
 H          0.009  0.012  0.006    0.000  0.000  0.002   -0.000  0.000  0.000
 TransDip   0.607  0.214 -0.119    0.030 -0.057 -0.116   -0.067  0.092 -0.088

 Mode:                49                     50                     51
 Frequency:      3053.80                3067.23                3101.85
 Force Cnst:      5.9670                 6.0159                 6.2908
 Red. Mass:       1.0860                 1.0853                 1.1097
 IR Active:          YES                    YES                    YES
 IR Intens:        2.821                 34.427                 20.184
 Raman Active:       YES                    YES                    YES
               X      Y      Z        X      Y      Z        X      Y      Z
 O         -0.001 -0.001  0.000    0.001  0.000  0.000   -0.000  0.000  0.000
 C          0.000 -0.001 -0.000   -0.001 -0.000 -0.000    0.000 -0.000  0.000
 O          0.000  0.000  0.000    0.000  0.000 -0.000   -0.000  0.000 -0.000
 C         -0.001  0.001 -0.000   -0.001  0.000 -0.000   -0.000 -0.000 -0.000
 C          0.013  0.045 -0.050    0.008  0.032 -0.036   -0.000  0.000 -0.001
 O          0.000 -0.001 -0.001   -0.000 -0.000 -0.000    0.000  0.000 -0.000
 C         -0.003  0.012  0.047    0.006 -0.017 -0.064    0.000 -0.001 -0.005
 C         -0.001  0.001  0.007    0.001 -0.001 -0.009    0.002 -0.001 -0.010
 C          0.001 -0.002 -0.003   -0.003  0.012 -0.002    0.022 -0.055 -0.075
 O          0.000 -0.000  0.000   -0.000 -0.000 -0.000   -0.001  0.001  0.001
 O         -0.000  0.000 -0.000   -0.000 -0.000  0.000   -0.000  0.000  0.000
 H          0.007 -0.003 -0.076   -0.008  0.003  0.100   -0.013  0.001  0.099
 H         -0.009  0.024  0.008    0.047 -0.135 -0.050   -0.218  0.662  0.231
 H         -0.001  0.001  0.023   -0.008  0.001  0.073   -0.055 -0.004  0.659
 H         -0.000 -0.000 -0.001    0.001  0.000  0.000    0.008 -0.003 -0.013
 H         -0.000  0.000 -0.001    0.000  0.000  0.001    0.001  0.002 -0.002
 H          0.046 -0.135 -0.556   -0.068  0.192  0.765   -0.002  0.015  0.059
 O          0.000 -0.000  0.000    0.000 -0.000  0.000    0.000  0.000  0.000
 H         -0.145 -0.505  0.617   -0.098 -0.359  0.435   -0.001 -0.005  0.007
 H         -0.002 -0.003 -0.004   -0.001 -0.002 -0.002    0.001  0.001  0.000
 TransDip  -0.020  0.036 -0.035    0.029  0.053 -0.178    0.035 -0.086 -0.110

 Mode:                52                     53                     54
 Frequency:      3778.24                3801.62                3831.63
 Force Cnst:      8.9634                 9.0843                 9.2286
 Red. Mass:       1.0657                 1.0668                 1.0669
 IR Active:          YES                    YES                    YES
 IR Intens:       80.583                 57.839                 43.286
 Raman Active:       YES                    YES                    YES
               X      Y      Z        X      Y      Z        X      Y      Z
 O          0.000 -0.000 -0.000    0.000  0.000  0.000    0.000  0.000 -0.000
 C         -0.000 -0.000  0.000   -0.000 -0.000 -0.000   -0.000  0.000  0.000
 O          0.000  0.000 -0.000    0.000  0.000 -0.000    0.000  0.000 -0.000
 C         -0.000  0.000 -0.000   -0.001  0.000  0.000   -0.000  0.000 -0.000
 C          0.000  0.000 -0.000    0.001 -0.000  0.001   -0.000  0.000  0.000
 O         -0.000  0.000  0.000    0.038 -0.049 -0.011    0.000 -0.000 -0.000
 C          0.000 -0.000  0.000   -0.000  0.000 -0.000   -0.000  0.000 -0.000
 C         -0.001 -0.000 -0.000   -0.000  0.000  0.000    0.000 -0.000  0.000
 C          0.001 -0.000  0.000   -0.000  0.000  0.000    0.001 -0.001 -0.002
 O         -0.000 -0.000 -0.002   -0.000  0.000  0.000   -0.007 -0.019 -0.059
 O         -0.061  0.002 -0.013   -0.000  0.000 -0.000    0.002 -0.000  0.000
 H          0.001 -0.003 -0.005   -0.000  0.000 -0.000   -0.001 -0.001 -0.001
 H         -0.003  0.000 -0.001    0.000 -0.000 -0.000    0.002  0.004  0.005
 H         -0.000  0.001 -0.001    0.000  0.000 -0.000   -0.001  0.001  0.012
 H          0.003  0.010  0.033   -0.000 -0.001 -0.004    0.086  0.313  0.943
 H          0.975 -0.019  0.209    0.003 -0.000  0.001   -0.034 -0.001 -0.008
 H          0.000  0.000  0.000   -0.000 -0.000  0.001    0.000 -0.000 -0.000
 O          0.000 -0.000  0.000    0.000 -0.000 -0.000    0.000 -0.000  0.000
 H          0.000 -0.000  0.000    0.000  0.001  0.003   -0.000  0.000 -0.000
 H          0.002 -0.003 -0.000   -0.603  0.780  0.158   -0.003  0.004  0.001
 TransDip   0.284 -0.022  0.040   -0.094  0.203  0.095    0.100  0.062  0.175

 STANDARD THERMODYNAMIC QUANTITIES AT   298.15 K  AND     1.00 ATM

   This Molecule has  0 Imaginary Frequencies
   Zero point vibrational energy:       93.612 kcal/mol

   Atom    1 Element O  Has Mass   15.99491
   Atom    2 Element C  Has Mass   12.00000
   Atom    3 Element O  Has Mass   15.99491
   Atom    4 Element C  Has Mass   12.00000
   Atom    5 Element C  Has Mass   12.00000
   Atom    6 Element O  Has Mass   15.99491
   Atom    7 Element C  Has Mass   12.00000
   Atom    8 Element C  Has Mass   12.00000
   Atom    9 Element C  Has Mass   12.00000
   Atom   10 Element O  Has Mass   15.99491
   Atom   11 Element O  Has Mass   15.99491
   Atom   12 Element H  Has Mass    1.00783
   Atom   13 Element H  Has Mass    1.00783
   Atom   14 Element H  Has Mass    1.00783
   Atom   15 Element H  Has Mass    1.00783
   Atom   16 Element H  Has Mass    1.00783
   Atom   17 Element H  Has Mass    1.00783
   Atom   18 Element O  Has Mass   15.99491
   Atom   19 Element H  Has Mass    1.00783
   Atom   20 Element H  Has Mass    1.00783
   Molecular Mass:   176.032100 amu
   Principal axes and moments of inertia in amu*Bohr^2:
                             1           2           3
    Eigenvalues --      974.19629  3112.20972  3818.93428
          X               1.00000     0.00011     0.00200
          Y              -0.00012     0.99999     0.00342
          Z              -0.00200    -0.00342     0.99999
   Rotational Symmetry Number is   1
   The Molecule is an Asymmetric Top
   Translational Enthalpy:        0.889 kcal/mol
   Rotational Enthalpy:           0.889 kcal/mol
   Vibrational Enthalpy:         99.277 kcal/mol
   gas constant (RT):             0.592 kcal/mol
   Translational Entropy:        41.404  cal/mol.K
   Rotational Entropy:           30.827  cal/mol.K
   Vibrational Entropy:          35.417  cal/mol.K

   Total Enthalpy:              101.647 kcal/mol
   Total Entropy:               107.647  cal/mol.K

 ======================================================================

 STANDARD THERMODYNAMIC QUANTITIES FOR ANHARMONIC VIBRATION -- TOSH

   Zero point vibrational energy: ************ kcal/mol

   Vibrational Enthalpy:       Infinity kcal/mol
   Vibrational Entropy:             NaN  cal/mol.K

   Total Enthalpy:             Infinity kcal/mol
   Total Entropy:                   NaN  cal/mol.K

 ======================================================================

 STANDARD THERMODYNAMIC QUANTITIES FOR ANHARMONIC VIBRATION -- VPT2

   Zero point vibrational energy: ************ kcal/mol

   Vibrational Enthalpy:       Infinity kcal/mol
   Vibrational Entropy:             NaN  cal/mol.K

   Total Enthalpy:             Infinity kcal/mol
   Total Entropy:                   NaN  cal/mol.K

 ======================================================================

Archival summary:
1\1\pikachu\FREQ\ProcedureUnspecified\BasisUnspecified\668\cher\TueDec1319:11:472016TueDec1319:11:472016\0\\#,FREQ,ProcedureUnspecified,BasisUnspecified,\\0,1\O\C,1,1.34755\O,2,1.19347,1,125.17\C,1,1.46499,2,112.394,3,174.314,0\H,4,1.09401,1,106.337,2,-96.0961,0\C,4,1.52247,1,108.649,2,147.514,0\H,6,1.09838,4,108.306,1,-53.6888,0\O,6,1.41848,4,106.565,1,65.2012,0\H,8,0.966283,6,106.759,4,165.343,0\C,4,1.53214,1,106.008,2,20.4577,0\H,10,1.09396,4,112.565,1,-144.752,0\O,10,1.42796,4,110.121,1,89.8598,0\H,12,0.965143,10,108.674,4,-169.378,0\C,10,1.53028,4,102.003,1,-24.1663,0\O,14,1.19742,10,127.558,4,-163.358,0\C,6,1.53489,4,112.418,1,-174.516,0\H,16,1.09282,6,111.059,4,65.5722,0\H,16,1.09312,6,109.895,4,-55.6323,0\O,16,1.43022,6,109.543,4,-171.141,0\H,19,0.962932,16,109.047,6,-82.5412,0\\\@

 Total job time:  11845.57s(wall), 9820.45s(cpu) 
 Tue Dec 13 19:11:47 2016

        *************************************************************
        *                                                           *
        *  Thank you very much for using Q-Chem.  Have a nice day.  *
        *                                                           *
        *************************************************************


 
User input: 3 of 3 
 
pikachu 127.0.1
Q-Chem Developer Version! Running on 127.0.1.*
                  Welcome to Q-Chem
     A Quantum Leap Into The Future Of Chemistry


 Q-Chem 4.4, Q-Chem, Inc., Pleasanton, CA (2016)

 Y. Shao,  Z. Gan,  E. Epifanovsky,  A. T. B. Gilbert,  M. Wormit,  
 J. Kussmann,  A. W. Lange,  A. Behn,  J. Deng,  X. Feng,  D. Ghosh,  
 M. Goldey,  P. R. Horn,  L. D. Jacobson,  I. Kaliman,  F. Rob,  
 R. Z. Khaliullin,  T. Kus,  A. Landau,  J. Liu,  E. I. Proynov,  Y. M. Rhee,  
 R. M. Richard,  M. A. Rohrdanz,  R. P. Steele,  E. J. Sundstrom,  
 H. L. Woodcock III,  P. M. Zimmerman,  D. Zuev,  B. Albrecht,  E. Alguire,  
 B. Austin,  S. A. Baeppler,  G. J. O. Beran,  Y. A. Bernard,  E. Berquist,  
 K. Brandhorst,  K. B. Bravaya,  S. T. Brown,  D. Casanova,  C.-M. Chang,  
 Y. Chen,  S. H. Chien,  K. D. Closser,  M. P. Coons,  D. L. Crittenden,  
 S. Dasgupta,  M. Diedenhofen,  R. A. DiStasio Jr.,  H. Do,  A. D. Dutoi,  
 R. G. Edgar,  P.-T. Fang,  S. Fatehi,  Q. Feng,  L. Fusti-Molnar,  
 A. Ghysels,  A. Golubeva-Zadorozhnaya,  J. Gomes,  A. Gunina,  
 M. W. D. Hanson-Heine,  P. H. P. Harbach,  A. W. Hauser,  J. E. Herr,  
 E. G. Hohenstein,  Z. C. Holden,  K. Hui,  T.-C. Jagau,  H. Ji,  B. Kaduk,  
 K. Khistyaev,  Jaehoon Kim,  Jihan Kim,  R. A. King,  P. Klunzinger,  
 K. Koh,  D. Kosenkov,  T. Kowalczyk,  C. M. Krauter,  A. Kunitsa,  
 K. U. Lao,  A. Laurent,  K. V. Lawler,  J. Lee,  D. Lefrancois,  S. Lehtola,  
 S. V. Levchenko,  C. Y. Lin,  Y.-S. Lin,  F. Liu,  E. Livshits,  
 R. C. Lochan,  A. Luenser,  P. Manohar,  S. F. Manzer,  S.-P. Mao,  Y. Mao,  
 N. Mardirossian,  A. V. Marenich,  L. A. Martinez-Martinez,  S. A. Maurer,  
 N. J. Mayhall,  J.-M. Mewes,  A. F. Morrison,  K. Nanda,  T. S. Nguyen-Beck,  
 C. M. Oana,  R. Olivares-Amaya,  D. P. O'Neill,  J. A. Parkhill,  
 T. M. Perrine,  R. Peverati,  P. A. Pieniazek,  F. Plasser,  A. Prociuk,  
 D. R. Rehn,  E. Rosta,  N. J. Russ,  N. Sergueev,  S. M. Sharada,  
 S. Sharma,  D. W. Small,  A. Sodt,  T. Stauch,  T. Stein,  D. Stuck,  
 Y.-C. Su,  A. J. W. Thom,  T. Tsuchimochi,  L. Vogt,  O. Vydrov,  T. Wang,  
 M. A. Watson,  J. Wenzel,  A. White,  C. F. Williams,  V. Vanovschi,  
 K. Yao,  S. Yeganeh,  S. R. Yost,  Z.-Q. You,  I. Y. Zhang,  X. Zhang,  
 Y. Zhao,  B. R. Brooks,  G. K. L. Chan,  D. M. Chipman,  C. J. Cramer,  
 W. A. Goddard III,  M. S. Gordon,  W. J. Hehre,  A. Klamt,  
 H. F. Schaefer III,  M. W. Schmidt,  C. D. Sherrill,  D. G. Truhlar,  
 A. Warshel,  X. Xu,  A. Aspuru-Guzik,  R. Baer,  A. T. Bell,  N. A. Besley,  
 J.-D. Chai,  A. Dreuw,  B. D. Dunietz,  T. R. Furlani,  S. R. Gwaltney,  
 C.-P. Hsu,  Y. Jung,  J. Kong,  D. S. Lambrecht,  W. Liang,  C. Ochsenfeld,  
 V. A. Rassolov,  L. V. Slipchenko,  J. E. Subotnik,  T. Van Voorhis,  
 J. M. Herbert,  A. I. Krylov,  P. M. W. Gill,  M. Head-Gordon

 Contributors to earlier versions of Q-Chem not listed above: 
 R. D. Adamson,  J. Baker,  E. F. C. Byrd,  A. K. Chakraborty,  C.-L. Cheng,  
 H. Dachsel,  R. J. Doerksen,  G. Hawkins,  A. Heyden,  S. Hirata,  
 G. Kedziora,  F. J. Keil,  C. Kelley,  P. P. Korambath,  W. Kurlancheek,  
 A. M. Lee,  M. S. Lee,  D. Liotard,  I. Lotan,  P. E. Maslen,  N. Nair,  
 D. Neuhauser,  R. Olson,  B. Peters,  J. Ritchie,  N. E. Schultz,  
 N. Shenvi,  A. C. Simmonett,  K. S. Thanthiriwatte,  Q. Wu,  W. Zhang

 Please cite Q-Chem as follows:
 Y. Shao et al., Mol. Phys. 113, 184-215 (2015)
 DOI: 10.1080/00268976.2014.952696

 Q-Chem 4.4.2 for Intel X86 EM64T Linux

 Parts of Q-Chem use Armadillo 5.200.1 (Boston Tea Smuggler).
 http://arma.sourceforge.net/

 Q-Chem begins on Tue Dec 13 19:11:48 2016  


Host: 0

     Scratch files written to /scratch/cher/qchem5210//
The previous job contains 0 fragments, simply inherited here
FILE_GEOM_ORG=        593

Checking the input file for inconsistencies... 	...done.

--------------------------------------------------------------
User input:
--------------------------------------------------------------

$molecule
   read
$end
$rem
   BASIS  =  6-311++G**
   JOB_TYPE  =  SP
   METHOD  =  B3LYP
   SOLVENT_METHOD SMD
$end


--------------------------------------------------------------
 ----------------------------------------------------------------
             Standard Nuclear Orientation (Angstroms)
    I     Atom           X                Y                Z
 ----------------------------------------------------------------
    1      O      -0.7406363526    -1.2951686582     0.0675236843
    2      C      -2.0213544630    -0.8797692505     0.1230599242
    3      O      -2.9482700343    -1.5524108226     0.4588378201
    4      C      -2.0455249441     0.6096946015    -0.2907564388
    5      C      -0.5831228775     1.0541794437    -0.3653810650
    6      O      -0.2531957277     1.6648670319     0.8825263788
    7      C       0.1497203979    -0.2838095204    -0.5074721327
    8      C       1.5168953217    -0.4079624373     0.1508087662
    9      C       2.4823161230     0.7003012692    -0.2914482632
   10      O       3.7961736682     0.4124130488     0.1947902911
   11      O       2.0342244490    -1.6735486087    -0.2269927803
   12      H       1.3814139334    -0.3573848460     1.2396277076
   13      H       2.1390661640     1.6797294683     0.0508162814
   14      H       2.5681665607     0.7058257931    -1.3811762137
   15      H       3.8649704890     0.7084682579     1.1084950250
   16      H       2.9768994141    -1.6638112029    -0.0149264891
   17      H       0.2546982049    -0.5331450940    -1.5675099121
   18      O      -3.0223246545     1.2839772129    -0.4489258325
   19      H      -0.3957930875     1.7269129391    -1.2074502490
   20      H      -0.8455134543     2.4131442145     1.0265440401
 ----------------------------------------------------------------
 Nuclear Repulsion Energy =   752.8201503013 hartrees
 There are       46 alpha and       46 beta electrons
 Requested basis set is 6-311++G(d,p)
 There are 112 shells and 320 basis functions

 Total QAlloc Memory Limit   2000 MB
 Mega-Array Size        61 MB
 MEM_STATIC part        62 MB
 A cutoff of  1.0D-08 yielded   5099 shell pairs
 There are     41814 function pairs (     44740 Cartesian)

 -------------------------------------------------------
 OpenMP Integral Computing Module                       
 Release: version 1.0, May 2013, Q-Chem Inc. Pittsburgh 
 -------------------------------------------------------
 Integral Job Info:
 Integral job number is                      11
 Integral operator is                         1
 short-range coefficients                     0
 long-range coefficients              100000000
 Omega coefficients                           0
 if combine SR and LR in K                    0
 Integral screening is                        0
 Integral computing path is                   2
 max size of driver memory is            800000
 size of driver memory is                593474
 size of scratch memory is              2260544
 max col of scratch BK array               1296
 max len of scratch array in speh3          155
 max len of scratch index in speh4           18
 max int batch size is                      520
 min int batch size is                       52
 fixed nKL is                                52
 max L of basis functions is                  2
 order of int derivative is                   0
 number of shells is                        112
 number of basis is                         332
 number of cartesian basis is               332
 number of contracted shell pairs          5099
 number of primitive shell pairs          12080
 maxK2 (contraction) of shell pair           36
 max number of K2 of shell pair               1
 max number of CS2 of shell pair            870
 max number of PS2 of shell pair           2016
 mem total for path MDJ                   87144
 -------------------------------------------------------
 Smallest overlap matrix eigenvalue = 4.55E-06

 Q-Chem warning in module /home/taweetham/qchem/stvman/mkSTV.C, line 257:

 Overlap eigenvalue is smaller than square root of threshold


 Scale SEOQF with 1.000000e-01/1.000000e-01/1.000000e-01

 Standard Electronic Orientation quadrupole field applied
 Nucleus-field energy     =     0.0000000220 hartrees
 Guess from superposition of atomic densities
 Warning:  Energy on first SCF cycle will be non-variational
 A restricted hybrid HF-DFT SCF calculation will be
 performed using Pulay DIIS extrapolation
 Exchange:     0.2000 Hartree-Fock + 0.0800 Slater + 0.7200 B88
 Correlation:  0.1900 VWN1RPA + 0.8100 LYP
 Using SG-1 standard quadrature grid
 SCF converges when DIIS error is below 1.0E-05
 ---------------------------------------
  Cycle       Energy         DIIS Error
 ---------------------------------------
    1    -687.3099250260      3.60E-02
    2    -684.6999229300      5.35E-03
    3    -683.9299059942      1.06E-02
    4    -684.9353800641      1.85E-03
    5    -684.9652308019      7.56E-04
    6    -684.9698081219      2.20E-04
    7    -684.9703369112      7.87E-05
    8    -684.9703902712      3.17E-05
    9    -684.9703976264      7.71E-06 Convergence criterion met
 ---------------------------------------
 SCF time:  CPU 242.18 s  wall 289.60 s

 Citation of the SMD model:
 Marenich, A.V.; Cramer, C.J.; Truhlar, D.G.
 J. Phys. Chem. B 2009, 113, 6378-6396.
 iSolventCode=           1
 Solvent: water                                                           

 vradii
            1           2           3           4           5           6
    1   1.5200000   1.8500000   1.5200000   1.8500000   1.8500000   1.5200000
            7           8           9          10          11          12
    1   1.8500000   1.8500000   1.8500000   1.5200000   1.5200000   1.2000000
           13          14          15          16          17          18
    1   1.2000000   1.2000000   1.2000000   1.2000000   1.2000000   1.5200000
           19          20
    1   1.2000000   1.2000000
Changing PCM_TESSEL_METHOD to VTN
Changing PCM_VDW_RADII to SMD_RADIUS
 Discretize the solute cavity surface with Lebedev spheres
	Using 302 Lebedev grid points for each H atom
	Using 302 Lebedev grid points for other atoms
	Atomic van der Waals radii will be scaled by 1.20
 Removing interior tesserae...
 Keep 2027 surface tesserae and discard 4013 interior tesserae
 Molecular Surface Area = 177.342 Angst**2
 A restricted hybrid HF-DFT SCF calculation will be
 performed using Pulay DIIS extrapolation
 Polarizable Continuum solvation model will be applied
 Exchange:     0.2000 Hartree-Fock + 0.0800 Slater + 0.7200 B88
 Correlation:  0.1900 VWN1RPA + 0.8100 LYP
 Using SG-1 standard quadrature grid
 SCF converges when DIIS error is below 1.0E-05

 Citation of the SMD model:
 Marenich, A.V.; Cramer, C.J.; Truhlar, D.G.
 J. Phys. Chem. B 2009, 113, 6378-6396.
 iSolventCode=           1
 Solvent: water                                                           

 vradii
            1           2           3           4           5           6
    1   1.5200000   1.8500000   1.5200000   1.8500000   1.8500000   1.5200000
            7           8           9          10          11          12
    1   1.8500000   1.8500000   1.8500000   1.5200000   1.5200000   1.2000000
           13          14          15          16          17          18
    1   1.2000000   1.2000000   1.2000000   1.2000000   1.2000000   1.5200000
           19          20
    1   1.2000000   1.2000000
 ---------------------------------------
  Cycle       Energy         DIIS Error
 ---------------------------------------
    1    -684.9701171469      2.27E-06
 Time req'd to invert C: 11.43 s (CPU) 14.25 s (wall)
    2    -685.0085834997      5.31E-04
    3    -685.0085719632      5.32E-04
    4    -685.0085817501      5.32E-04
    5    -685.0085755669      5.32E-04
    6    -685.0085626573      5.32E-04
    7    -685.0086090994      5.31E-04
    8    -685.0085477502      5.33E-04
    9    -685.0086538489      5.30E-04
   10    -685.0086086248      5.31E-04
   11    -685.0086096753      5.31E-04
   12    -685.0086218158      5.31E-04
   13    -685.0086264712      5.31E-04
   14    -685.0086160671      5.31E-04
   15    -685.0086350858      5.30E-04
   16    -685.0086178184      5.30E-04
   17    -685.0138408445      5.73E-04
   18    -685.0163174735      2.64E-04
   19    -685.0169040827      8.62E-05
   20    -685.0169710402      3.46E-05
   21    -685.0169800798      7.90E-06 Convergence criterion met
 ---------------------------------------
 SCF time:  CPU 557.17 s  wall 691.54 s
(0)  E-EN(g) gas-phase elect-nuc energy                 -684.970117147 a.u.
(3)  G-ENP(liq) elect-nuc-pol free energy of system     -685.016980080 a.u.
(4)  G-CDS(liq) cavity-dispersion-solvent structure 
     free energy                                                6.1641 kcal/mol
(6)  G-S(liq) free energy of system                     -685.007157041 a.u.
(9)  DeltaG-S(liq) free energy of  solvation
     (9) = (6) - (0)                                          -23.2429 kcal/mol
 SCF   energy in the final basis set = -685.0071570407
 Total energy in the final basis set = -685.0071570407

 --------------------------------------------------------------

                    Orbital Energies (a.u.)
 --------------------------------------------------------------

 Alpha MOs
 -- Occupied --
-19.200 -19.174 -19.155 -19.154 -19.138 -19.135 -10.336 -10.307
-10.258 -10.257 -10.236 -10.222  -1.145  -1.104  -1.074  -1.052
 -1.051  -1.026  -0.814  -0.769  -0.714  -0.651  -0.620  -0.582
 -0.571  -0.535  -0.524  -0.508  -0.503  -0.499  -0.481  -0.476
 -0.450  -0.441  -0.424  -0.414  -0.407  -0.391  -0.369  -0.352
 -0.350  -0.335  -0.329  -0.311  -0.285  -0.276
 -- Virtual --
 -0.112  -0.005   0.003   0.015   0.017   0.027   0.037   0.042
  0.044   0.049   0.050   0.069   0.077   0.084   0.088   0.092
  0.100   0.104   0.110   0.114   0.120   0.121   0.127   0.132
  0.136   0.139   0.141   0.148   0.152   0.156   0.160   0.171
  0.177   0.187   0.191   0.197   0.198   0.210   0.213   0.215
  0.227   0.233   0.238   0.242   0.252   0.261   0.264   0.272
  0.276   0.280   0.286   0.291   0.294   0.298   0.303   0.308
  0.313   0.318   0.320   0.327   0.330   0.340   0.341   0.348
  0.352   0.365   0.372   0.378   0.381   0.383   0.396   0.399
  0.413   0.427   0.441   0.448   0.461   0.495   0.506   0.528
  0.547   0.555   0.566   0.583   0.585   0.597   0.608   0.623
  0.636   0.661   0.671   0.684   0.698   0.703   0.713   0.735
  0.741   0.749   0.764   0.778   0.795   0.816   0.830   0.856
  0.888   0.924   0.936   0.954   0.979   1.000   1.038   1.061
  1.096   1.101   1.109   1.111   1.124   1.148   1.157   1.159
  1.164   1.169   1.181   1.190   1.207   1.214   1.240   1.241
  1.258   1.277   1.305   1.331   1.352   1.363   1.385   1.425
  1.438   1.455   1.475   1.479   1.504   1.516   1.531   1.539
  1.569   1.571   1.594   1.613   1.619   1.632   1.654   1.682
  1.689   1.701   1.710   1.733   1.760   1.764   1.791   1.812
  1.813   1.832   1.857   1.877   1.916   1.921   1.952   1.991
  2.016   2.026   2.050   2.053   2.074   2.092   2.132   2.138
  2.173   2.199   2.209   2.223   2.295   2.362   2.391   2.484
  2.515   2.541   2.566   2.583   2.598   2.613   2.653   2.683
  2.716   2.732   2.733   2.791   2.809   2.825   2.835   2.838
  2.872   2.884   2.892   2.903   2.932   2.969   2.993   3.022
  3.042   3.084   3.094   3.116   3.137   3.145   3.161   3.170
  3.200   3.242   3.257   3.264   3.302   3.314   3.322   3.354
  3.387   3.445   3.488   3.565   3.650   3.717   3.782   3.861
  3.867   3.903   3.909   3.984   4.000   4.004   4.063   4.087
  4.120   4.187   4.211   4.314   5.001   5.026   5.038   5.072
  5.091   5.102   5.117   5.171   5.332   5.367   5.406   5.432
  5.532   5.637   5.655   5.671   5.755   5.860  23.748  23.794
 23.802  23.835  23.851  23.853  49.881  49.908  49.916  49.943
 49.964  50.053
 --------------------------------------------------------------

          Ground-State Mulliken Net Atomic Charges

     Atom                 Charge (a.u.)
  ----------------------------------------
      1 O                    -0.095568
      2 C                     0.213140
      3 O                    -0.385733
      4 C                     0.290483
      5 C                    -0.513399
      6 O                    -0.247573
      7 C                     0.091351
      8 C                    -0.185238
      9 C                    -0.437319
     10 O                    -0.377642
     11 O                    -0.322027
     12 H                     0.289966
     13 H                     0.193825
     14 H                     0.237935
     15 H                     0.318977
     16 H                     0.307889
     17 H                     0.310877
     18 O                    -0.309727
     19 H                     0.302764
     20 H                     0.317019
  ----------------------------------------
  Sum of atomic charges =     0.000000

 -----------------------------------------------------------------
                    Cartesian Multipole Moments
 -----------------------------------------------------------------
    Charge (ESU x 10^10)
                -0.0000
    Dipole Moment (Debye)
         X       4.8568      Y       6.5372      Z      -0.5770
       Tot       8.1643
    Quadrupole Moments (Debye-Ang)
        XX     -92.5911     XY      -2.9223     YY     -74.5945
        XZ       7.6633     YZ       2.8516     ZZ     -63.7017
    Octopole Moments (Debye-Ang^2)
       XXX      71.7752    XXY       9.0158    XYY      15.4887
       YYY      40.3512    XXZ      27.1063    XYZ      -9.7054
       YYZ       6.3549    XZZ      10.1925    YZZ       5.2921
       ZZZ       2.5543
    Hexadecapole Moments (Debye-Ang^3)
      XXXX   -2419.3681   XXXY     -49.7363   XXYY    -477.8670
      XYYY     -35.8817   YYYY    -596.4501   XXXZ     111.9642
      XXYZ      46.9079   XYYZ       3.7819   YYYZ      25.8159
      XXZZ    -316.9570   XYZZ       3.5954   YYZZ    -120.7044
      XZZZ      12.1394   YZZZ       4.6780   ZZZZ    -151.9755
 -----------------------------------------------------------------
Archival summary:
1\1\pikachu\SP\ProcedureUnspecified\BasisUnspecified\668\cher\TueDec1319:28:092016TueDec1319:28:092016\0\\#,ProcedureUnspecified,BasisUnspecified,\\0,1\O\C,1,1.34755\O,2,1.19347,1,125.17\C,1,1.46499,2,112.394,3,174.314,0\H,4,1.09401,1,106.337,2,-96.0961,0\C,4,1.52247,1,108.649,2,147.514,0\H,6,1.09838,4,108.306,1,-53.6888,0\O,6,1.41848,4,106.565,1,65.2012,0\H,8,0.966283,6,106.759,4,165.343,0\C,4,1.53214,1,106.008,2,20.4577,0\H,10,1.09396,4,112.565,1,-144.752,0\O,10,1.42796,4,110.121,1,89.8598,0\H,12,0.965143,10,108.674,4,-169.378,0\C,10,1.53028,4,102.003,1,-24.1663,0\O,14,1.19742,10,127.558,4,-163.358,0\C,6,1.53489,4,112.418,1,-174.516,0\H,16,1.09282,6,111.059,4,65.5722,0\H,16,1.09312,6,109.895,4,-55.6323,0\O,16,1.43022,6,109.543,4,-171.141,0\H,19,0.962932,16,109.047,6,-82.5412,0\\\@

 Total job time:  981.72s(wall), 799.77s(cpu) 
 Tue Dec 13 19:28:09 2016

        *************************************************************
        *                                                           *
        *  Thank you very much for using Q-Chem.  Have a nice day.  *
        *                                                           *
        *************************************************************
