# Supplementary material for: A DFT investigation of the blue bottle experiment: E∘half-cell analysis of autoxidation catalysed by redox indicators
Source: R Soc Open Sci. 2017 Nov 8;4(11):170708. doi: 10.1098/rsos.170708 (PMC5717635; doi:10.1098/rsos.170708)
Supplement: output.zip [file rsos170708supp2.zip › B3LYP_6-311++Gdp_reducing_agents/C6H8O6_GDL.out]

pikachu 127.0.1
Q-Chem Developer Version! Running on 127.0.1.*
                  Welcome to Q-Chem
     A Quantum Leap Into The Future Of Chemistry


 Q-Chem 4.4, Q-Chem, Inc., Pleasanton, CA (2016)

 Y. Shao,  Z. Gan,  E. Epifanovsky,  A. T. B. Gilbert,  M. Wormit,  
 J. Kussmann,  A. W. Lange,  A. Behn,  J. Deng,  X. Feng,  D. Ghosh,  
 M. Goldey,  P. R. Horn,  L. D. Jacobson,  I. Kaliman,  F. Rob,  
 R. Z. Khaliullin,  T. Kus,  A. Landau,  J. Liu,  E. I. Proynov,  Y. M. Rhee,  
 R. M. Richard,  M. A. Rohrdanz,  R. P. Steele,  E. J. Sundstrom,  
 H. L. Woodcock III,  P. M. Zimmerman,  D. Zuev,  B. Albrecht,  E. Alguire,  
 B. Austin,  S. A. Baeppler,  G. J. O. Beran,  Y. A. Bernard,  
 E. J. Berquist,  K. Brandhorst,  K. B. Bravaya,  S. T. Brown,  D. Casanova,  
 C.-M. Chang,  Y. Chen,  S. H. Chien,  K. D. Closser,  M. P. Coons,  
 D. L. Crittenden,  S. Dasgupta,  M. Diedenhofen,  R. A. DiStasio Jr.,  
 H. Do,  A. D. Dutoi,  R. G. Edgar,  P.-T. Fang,  S. Fatehi,  Q. Feng,  
 L. Fusti-Molnar,  A. Ghysels,  A. Golubeva-Zadorozhnaya,  J. Gomes,  
 A. Gunina,  M. W. D. Hanson-Heine,  P. H. P. Harbach,  A. W. Hauser,  
 J. E. Herr,  E. G. Hohenstein,  Z. C. Holden,  K. Hui,  T.-C. Jagau,  H. Ji,  
 B. Kaduk,  K. Khistyaev,  Jaehoon Kim,  Jihan Kim,  R. A. King,  
 P. Klunzinger,  K. Koh,  D. Kosenkov,  T. Kowalczyk,  C. M. Krauter,  
 A. Kunitsa,  K. U. Lao,  A. Laurent,  K. V. Lawler,  J. Lee,  D. Lefrancois,  
 S. Lehtola,  S. V. Levchenko,  C. Y. Lin,  Y.-S. Lin,  F. Liu,  E. Livshits,  
 R. C. Lochan,  A. Luenser,  P. Manohar,  S. F. Manzer,  S.-P. Mao,  Y. Mao,  
 N. Mardirossian,  A. V. Marenich,  L. A. Martinez-Martinez,  S. A. Maurer,  
 N. J. Mayhall,  J.-M. Mewes,  A. F. Morrison,  K. Nanda,  T. S. Nguyen-Beck,  
 C. M. Oana,  R. Olivares-Amaya,  D. P. O'Neill,  J. A. Parkhill,  
 T. M. Perrine,  R. Peverati,  P. A. Pieniazek,  F. Plasser,  A. Prociuk,  
 D. R. Rehn,  E. Rosta,  N. J. Russ,  N. Sergueev,  S. M. Sharada,  
 S. Sharma,  D. W. Small,  A. Sodt,  T. Stauch,  T. Stein,  D. Stuck,  
 Y.-C. Su,  A. J. W. Thom,  T. Tsuchimochi,  L. Vogt,  O. Vydrov,  T. Wang,  
 M. A. Watson,  J. Wenzel,  A. White,  C. F. Williams,  V. Vanovschi,  
 K. Yao,  S. Yeganeh,  S. R. Yost,  Z.-Q. You,  I. Y. Zhang,  X. Zhang,  
 Y. Zhao,  B. R. Brooks,  G. K. L. Chan,  D. M. Chipman,  C. J. Cramer,  
 W. A. Goddard III,  M. S. Gordon,  W. J. Hehre,  A. Klamt,  
 H. F. Schaefer III,  M. W. Schmidt,  C. D. Sherrill,  D. G. Truhlar,  
 A. Warshel,  X. Xu,  A. Aspuru-Guzik,  R. Baer,  A. T. Bell,  N. A. Besley,  
 J.-D. Chai,  A. Dreuw,  B. D. Dunietz,  T. R. Furlani,  S. R. Gwaltney,  
 C.-P. Hsu,  Y. Jung,  J. Kong,  D. S. Lambrecht,  W. Liang,  C. Ochsenfeld,  
 V. A. Rassolov,  L. V. Slipchenko,  J. E. Subotnik,  T. Van Voorhis,  
 J. M. Herbert,  A. I. Krylov,  P. M. W. Gill,  M. Head-Gordon

 Contributors to earlier versions of Q-Chem not listed above: 
 R. D. Adamson,  J. Baker,  E. F. C. Byrd,  A. K. Chakraborty,  C.-L. Cheng,  
 H. Dachsel,  R. J. Doerksen,  G. Hawkins,  A. Heyden,  S. Hirata,  
 G. Kedziora,  F. J. Keil,  C. Kelley,  P. P. Korambath,  W. Kurlancheek,  
 A. M. Lee,  M. S. Lee,  D. Liotard,  I. Lotan,  P. E. Maslen,  N. Nair,  
 D. Neuhauser,  R. Olson,  B. Peters,  J. Ritchie,  N. E. Schultz,  
 N. Shenvi,  A. C. Simmonett,  K. S. Thanthiriwatte,  Q. Wu,  W. Zhang

 Please cite Q-Chem as follows:
 Y. Shao et al., Mol. Phys. 113, 184-215 (2015)
 DOI: 10.1080/00268976.2014.952696

 Q-Chem 4.4.2 for Intel X86 EM64T Linux

 Parts of Q-Chem use Armadillo 5.200.1 (Boston Tea Smuggler).
 http://arma.sourceforge.net/

 Q-Chem begins on Tue Jul 11 07:59:53 2017  


Host: 0

     Scratch files written to /scratch/taweetham/qchem5312//

Checking the input file for inconsistencies... 	...done.

--------------------------------------------------------------
User input:
--------------------------------------------------------------
$molecule
0 1
  C   -2.2800801   -1.3545200    0.4538482
  C   -0.8463794   -1.2545796   -0.0161120
  C   -2.4769059    1.0575420   -0.3276450
  O   -1.0940564    1.1607534   -0.3886760
  C   -0.2868238    0.0689384   -0.3746461
  O    0.8933684    0.1831166   -0.6649254
  O   -0.1764049   -2.2658502   -0.1632873
  O   -2.3639408   -2.1442959    1.6119467
  H   -2.8591954    0.6767191   -1.3016595
  C   -2.8603139    0.0443634    0.7749446
  H   -2.3853458   -3.0921056    1.3166514
  O   -4.2501622   -0.0311286    0.9723238
  C   -3.0752388    2.4517284   -0.0950187
  O   -2.5951781    3.0163614    1.0967805
  H   -2.8658000   -1.8198883   -0.3739444
  H   -2.3965955    0.4078538    1.7194375
  H   -4.6611038   -0.2847246    0.1047136
  H   -4.1891182    2.4098766   -0.0948655
  H   -2.7887527    3.1185379   -0.9358809
  H   -3.2284008    2.7568621    1.8158351
$end

$rem
   BASIS  =  6-311++G**
   JOB_TYPE  =  Optimization
   METHOD  =  B3LYP
$end

--------------------------------------------------------------
 ----------------------------------------------------------------
             Standard Nuclear Orientation (Angstroms)
    I     Atom           X                Y                Z
 ----------------------------------------------------------------
    1      C      -0.9745744368    -1.1540175907     0.2044982208
    2      C      -1.7220223900     0.1546918231     0.0822296727
    3      C       1.0696981837     0.3013186050     0.6173675946
    4      O       0.3875513804     1.4118197365     0.1397557319
    5      C      -0.9625357441     1.4231086552    -0.0052222639
    6      O      -1.5431797971     2.4792350610    -0.1991342574
    7      O      -2.9431856018     0.1706823794     0.1234527032
    8      O      -1.4859245642    -2.0986324754    -0.7000428184
    9      H       0.8822180421     0.1982222126     1.7101154702
   10      C       0.5334617510    -0.9643345824    -0.0896040408
   11      H      -2.2856364836    -2.5054168293    -0.2746159139
   12      O       1.2539895925    -2.1192327065     0.2616591657
   13      C       2.5763450814     0.5100490544     0.4116500754
   14      O       2.8808416117     0.6982254803    -0.9453781223
   15      H      -1.1076738790    -1.5120299440     1.2528243809
   16      H       0.6591559761    -0.7981152834    -1.1831299755
   17      H       1.1968828156    -2.2176874359     1.2480550656
   18      H       3.1559332790    -0.3429141883     0.8347459771
   19      H       2.9006955195     1.4141374481     0.9694846421
   20      H       3.0754490868    -0.1978715695    -1.3254944207
 ----------------------------------------------------------------
 Molecular Point Group                 C1    NOp =  1
 Largest Abelian Subgroup              C1    NOp =  1
 Nuclear Repulsion Energy =   768.3562797761 hartrees
 There are       46 alpha and       46 beta electrons
 Requested basis set is 6-311++G(d,p)
 There are 112 shells and 320 basis functions

 Total QAlloc Memory Limit   2000 MB
 Mega-Array Size        61 MB
 MEM_STATIC part        62 MB
 A cutoff of  1.0D-11 yielded   5512 shell pairs
 There are     45509 function pairs (     48832 Cartesian)

 -------------------------------------------------------
 OpenMP Integral Computing Module                       
 Release: version 1.0, May 2013, Q-Chem Inc. Pittsburgh 
 -------------------------------------------------------
 Integral Job Info:
 Integral job number is                      11
 Integral operator is                         1
 short-range coefficients                     0
 long-range coefficients              100000000
 Omega coefficients                           0
 if combine SR and LR in K                    0
 Integral screening is                        0
 Integral computing path is                   2
 max size of driver memory is            800000
 size of driver memory is                593474
 size of scratch memory is              2260544
 max col of scratch BK array               1296
 max len of scratch array in speh3          155
 max len of scratch index in speh4           18
 max int batch size is                      520
 min int batch size is                       52
 fixed nKL is                                52
 max L of basis functions is                  2
 order of int derivative is                   0
 number of shells is                        112
 number of basis is                         332
 number of cartesian basis is               332
 number of contracted shell pairs          5512
 number of primitive shell pairs          13351
 maxK2 (contraction) of shell pair           36
 max number of K2 of shell pair               1
 max number of CS2 of shell pair            929
 max number of PS2 of shell pair           2232
 mem total for path MDJ                   95048
 -------------------------------------------------------
 Smallest overlap matrix eigenvalue = 4.93E-06

 Scale SEOQF with 1.000000e-01/1.000000e-01/1.000000e-01

 Standard Electronic Orientation quadrupole field applied
 Nucleus-field energy     =     0.0000000211 hartrees
 Guess from superposition of atomic densities
 Warning:  Energy on first SCF cycle will be non-variational
 A restricted hybrid HF-DFT SCF calculation will be
 performed using Pulay DIIS extrapolation
 Exchange:     0.2000 Hartree-Fock + 0.0800 Slater + 0.7200 B88
 Correlation:  0.1900 VWN1RPA + 0.8100 LYP
 Using SG-1 standard quadrature grid
 SCF converges when DIIS error is below 1.0E-08
 ---------------------------------------
  Cycle       Energy         DIIS Error
 ---------------------------------------
    1    -687.3235916335      3.59E-02
    2    -684.6579493652      5.50E-03
    3    -683.7080610564      1.15E-02
    4    -684.9112353671      1.96E-03
    5    -684.9449209103      8.40E-04
    6    -684.9508174665      2.36E-04
    7    -684.9513288057      9.97E-05
    8    -684.9514095481      3.66E-05
    9    -684.9514215784      7.35E-06
   10    -684.9514225001      2.43E-06
   11    -684.9514225026      9.27E-07
   12    -684.9514224973      2.07E-07
   13    -684.9514224847      5.70E-08
   14    -684.9514224862      2.05E-08
   15    -684.9514224864      7.67E-09 Convergence criterion met
 ---------------------------------------
 SCF time:  CPU 477.85 s  wall 542.14 s
 SCF   energy in the final basis set = -684.9514224864
 Total energy in the final basis set = -684.9514224864

 --------------------------------------------------------------

                    Orbital Energies (a.u.)
 --------------------------------------------------------------

 Alpha MOs
 -- Occupied --
-19.204 -19.172 -19.168 -19.166 -19.153 -19.143 -10.336 -10.306
-10.276 -10.276 -10.271 -10.254  -1.150  -1.098  -1.081  -1.059
 -1.057  -1.048  -0.824  -0.802  -0.711  -0.678  -0.667  -0.610
 -0.570  -0.561  -0.556  -0.522  -0.516  -0.490  -0.484  -0.478
 -0.460  -0.455  -0.437  -0.424  -0.408  -0.389  -0.376  -0.363
 -0.344  -0.340  -0.322  -0.318  -0.305  -0.287
 -- Virtual --
 -0.128  -0.044  -0.021  -0.015  -0.003   0.005   0.023   0.027
  0.033   0.042   0.049   0.057   0.064   0.070   0.071   0.083
  0.087   0.089   0.095   0.102   0.103   0.109   0.116   0.121
  0.122   0.124   0.129   0.138   0.142   0.147   0.153   0.155
  0.166   0.168   0.172   0.184   0.191   0.196   0.202   0.206
  0.213   0.215   0.224   0.230   0.234   0.242   0.251   0.254
  0.266   0.274   0.281   0.285   0.289   0.290   0.296   0.303
  0.307   0.313   0.317   0.321   0.324   0.330   0.337   0.342
  0.349   0.354   0.357   0.369   0.370   0.382   0.394   0.410
  0.418   0.428   0.436   0.440   0.460   0.473   0.497   0.512
  0.523   0.533   0.542   0.556   0.564   0.581   0.588   0.596
  0.610   0.620   0.647   0.663   0.670   0.683   0.688   0.696
  0.718   0.724   0.748   0.774   0.775   0.803   0.822   0.870
  0.877   0.891   0.904   0.945   0.981   0.992   1.010   1.050
  1.074   1.098   1.105   1.109   1.135   1.152   1.157   1.162
  1.177   1.185   1.189   1.200   1.209   1.211   1.220   1.241
  1.263   1.269   1.278   1.289   1.324   1.359   1.370   1.419
  1.424   1.439   1.451   1.472   1.490   1.507   1.518   1.535
  1.556   1.568   1.569   1.582   1.611   1.632   1.638   1.655
  1.663   1.680   1.699   1.708   1.736   1.753   1.774   1.788
  1.797   1.807   1.825   1.851   1.880   1.895   1.913   1.947
  1.993   2.003   2.015   2.024   2.067   2.074   2.086   2.120
  2.138   2.154   2.218   2.252   2.261   2.288   2.370   2.431
  2.457   2.493   2.511   2.557   2.570   2.625   2.644   2.651
  2.696   2.751   2.774   2.793   2.820   2.837   2.850   2.875
  2.882   2.900   2.920   2.929   2.949   2.969   2.995   3.014
  3.043   3.059   3.070   3.080   3.111   3.130   3.151   3.179
  3.207   3.209   3.253   3.268   3.268   3.304   3.339   3.347
  3.361   3.445   3.496   3.569   3.639   3.706   3.738   3.751
  3.802   3.817   3.883   3.910   3.971   4.015   4.077   4.108
  4.130   4.212   4.258   4.305   5.001   5.043   5.063   5.067
  5.080   5.107   5.125   5.220   5.337   5.348   5.381   5.399
  5.549   5.590   5.605   5.621   5.765   5.904  23.721  23.752
 23.770  23.792  23.814  23.833  49.872  49.888  49.904  49.922
 49.948  50.038
 --------------------------------------------------------------

          Ground-State Mulliken Net Atomic Charges

     Atom                 Charge (a.u.)
  ----------------------------------------
      1 C                    -0.267383
      2 C                     0.318079
      3 C                    -0.154334
      4 O                     0.015438
      5 C                     0.069650
      6 O                    -0.218926
      7 O                    -0.226279
      8 O                    -0.179724
      9 H                     0.189165
     10 C                    -0.386868
     11 H                     0.275707
     12 O                    -0.178951
     13 C                    -0.420334
     14 O                    -0.203205
     15 H                     0.205594
     16 H                     0.277491
     17 H                     0.252053
     18 H                     0.165384
     19 H                     0.207831
     20 H                     0.259612
  ----------------------------------------
  Sum of atomic charges =     0.000000

 -----------------------------------------------------------------
                    Cartesian Multipole Moments
 -----------------------------------------------------------------
    Charge (ESU x 10^10)
                 0.0000
    Dipole Moment (Debye)
         X       2.7286      Y      -4.4954      Z       3.9154
       Tot       6.5562
    Quadrupole Moments (Debye-Ang)
        XX     -75.7272     XY       5.5202     YY     -81.2872
        XZ       1.3516     YZ      -2.1827     ZZ     -64.6202
    Octopole Moments (Debye-Ang^2)
       XXX      31.9243    XXY     -35.2454    XYY      -5.7187
       YYY     -25.9416    XXZ       6.9363    XYZ       7.9250
       YYZ      17.7238    XZZ       5.5079    YZZ      -6.2293
       ZZZ       0.5675
    Hexadecapole Moments (Debye-Ang^3)
      XXXX   -1467.9675   XXXY      21.5562   XXYY    -371.8854
      XYYY      81.3252   YYYY    -936.9199   XXXZ      11.0144
      XXYZ      21.4736   XYYZ       4.4166   YYYZ     -23.9097
      XXZZ    -248.1533   XYZZ     -20.7983   YYZZ    -164.1466
      XZZZ     -10.1797   YZZZ      -7.9713   ZZZZ    -171.2539
 -----------------------------------------------------------------
 Calculating analytic gradient of the SCF energy
 Gradient of SCF Energy
            1           2           3           4           5           6
    1  -0.0158983   0.0412962  -0.0065523   0.0162731   0.0044183  -0.0188090
    2   0.0021204   0.0217667   0.0343800  -0.0257899  -0.0643055   0.0280930
    3   0.0008067  -0.0131578  -0.0172441   0.0088513   0.0055904  -0.0029347
            7           8           9          10          11          12
    1  -0.0243139   0.0245922  -0.0024095   0.0064800  -0.0192989  -0.0054356
    2  -0.0013022   0.0179693  -0.0009422  -0.0038047  -0.0108034   0.0042615
    3   0.0043327  -0.0136842   0.0046087   0.0050563   0.0167159  -0.0247615
           13          14          15          16          17          18
    1  -0.0061389  -0.0106054  -0.0038736   0.0014163  -0.0022138   0.0106558
    2  -0.0028703   0.0266885  -0.0053455   0.0062489   0.0007343  -0.0074991
    3  -0.0148135   0.0177644   0.0058860  -0.0106913   0.0254090   0.0021472
           19          20
    1   0.0056689   0.0047484
    2   0.0065585  -0.0261582
    3   0.0070529  -0.0069344
 Max gradient component =       6.431E-02
 RMS gradient           =       1.688E-02
 Gradient time:  CPU 148.73 s  wall 181.81 s
 Geometry Optimization Parameters
   NAtoms,    NIC,     NZ,  NCons,   NDum,   NFix, NCnnct, MaxDiis
       20     145       0       0       0       0       0       0


** GEOMETRY OPTIMIZATION IN DELOCALIZED INTERNAL COORDINATES **
   Searching for a Minimum

   Optimization Cycle:   1

                       Coordinates (Angstroms)
     ATOM                X               Y               Z
      1  C        -0.9745744368   -1.1540175907    0.2044982208
      2  C        -1.7220223900    0.1546918231    0.0822296727
      3  C         1.0696981837    0.3013186050    0.6173675946
      4  O         0.3875513804    1.4118197365    0.1397557319
      5  C        -0.9625357441    1.4231086552   -0.0052222639
      6  O        -1.5431797971    2.4792350610   -0.1991342574
      7  O        -2.9431856018    0.1706823794    0.1234527032
      8  O        -1.4859245642   -2.0986324754   -0.7000428184
      9  H         0.8822180421    0.1982222126    1.7101154702
     10  C         0.5334617510   -0.9643345824   -0.0896040408
     11  H        -2.2856364836   -2.5054168293   -0.2746159139
     12  O         1.2539895925   -2.1192327065    0.2616591657
     13  C         2.5763450814    0.5100490544    0.4116500754
     14  O         2.8808416117    0.6982254803   -0.9453781223
     15  H        -1.1076738790   -1.5120299440    1.2528243809
     16  H         0.6591559761   -0.7981152834   -1.1831299755
     17  H         1.1968828156   -2.2176874359    1.2480550656
     18  H         3.1559332790   -0.3429141883    0.8347459771
     19  H         2.9006955195    1.4141374481    0.9694846421
     20  H         3.0754490868   -0.1978715695   -1.3254944207
   Point Group: c1    Number of degrees of freedom:    54


   Energy is   -684.951422486


 Attempting to Generate Delocalized Internal Coordinates

 54 Hessian modes will be used to form the next step
  Hessian Eigenvalues:
     0.004564    0.005656    0.009142    0.009281    0.014724    0.014875
     0.015081    0.015190    0.017123    0.037558    0.040065    0.045102
     0.049180    0.049441    0.052687    0.059057    0.059852    0.068113
     0.076778    0.079143    0.115630    0.123664    0.139186    0.153326
     0.160000    0.160000    0.160000    0.172381    0.191632    0.203385
     0.219706    0.244367    0.249415    0.249996    0.270840    0.272706
     0.289768    0.306016    0.319998    0.321110    0.322326    0.322630
     0.325211    0.336031    0.446691    0.449204    0.450546    0.458812
     0.489449    0.489513    0.490046    0.515366    0.945186    0.950659

 Minimum Search - Taking Simple RFO Step
 Searching for Lamda that Minimizes Along All modes
 Value Taken    Lamda =  -0.01955368
 Calculated Step too Large.  Step scaled by  0.915285
 Step Taken.  Stepsize is  0.300000

                             Maximum     Tolerance    Cnvgd?
         Gradient           0.046351      0.000300      NO
         Displacement       0.101177      0.001200      NO
         Energy change     *********      0.000001      NO


 New Cartesian Coordinates Obtained by Inverse Iteration

 Displacement from previous Coordinates is:  0.367384
 ----------------------------------------------------------------
             Standard Nuclear Orientation (Angstroms)
    I     Atom           X                Y                Z
 ----------------------------------------------------------------
    1      C      -0.9633866388    -1.1589920541     0.2152167290
    2      C      -1.7294580342     0.1640732088     0.1201467053
    3      C       1.0528487743     0.2893978302     0.6235699799
    4      O       0.3768485505     1.4413844265     0.1435314056
    5      C      -0.9691890786     1.4798305582     0.0133602902
    6      O      -1.5239860894     2.5207843182    -0.2273757509
    7      O      -2.9391237184     0.1724483937     0.1238812786
    8      O      -1.4885471299    -2.1098656002    -0.6888364845
    9      H       0.8824207130     0.1984611890     1.7129612578
   10      C       0.5343781373    -0.9841655257    -0.0747390108
   11      H      -2.2955752814    -2.4953356226    -0.3206930433
   12      O       1.2884141724    -2.1344331112     0.2534191551
   13      C       2.5514664367     0.5094977431     0.4074790530
   14      O       2.8945051734     0.6686314684    -0.9565710795
   15      H      -1.0779450808    -1.5005818411     1.2595721937
   16      H       0.6506290445    -0.8389731134    -1.1556483143
   17      H       1.2558329309    -2.2738256261     1.2116514531
   18      H       3.0979846117    -0.3231417540     0.8684042822
   19      H       2.8454327351     1.4228999197     0.9369715544
   20      H       3.1039391950    -0.1968569569    -1.3330847674
 ----------------------------------------------------------------
 Molecular Point Group                 C1    NOp =  1
 Largest Abelian Subgroup              C1    NOp =  1
 Nuclear Repulsion Energy =   765.6894029108 hartrees
 There are       46 alpha and       46 beta electrons
 Applying Cartesian multipole field
    Component          Value
    ---------          -----
     (2,0,0)        1.00000E-11
     (0,2,0)        2.00000E-11
     (0,0,2)       -3.00000E-11
 Nucleus-field energy     =     0.0000000213 hartrees
 Requested basis set is 6-311++G(d,p)
 There are 112 shells and 320 basis functions
 A cutoff of  1.0D-11 yielded   5504 shell pairs
 There are     45469 function pairs (     48787 Cartesian)
 Smallest overlap matrix eigenvalue = 4.93E-06
 Guess MOs from SCF MO coefficient file
 Reading MOs from coefficient file
 Reading MOs from coefficient file
 A restricted hybrid HF-DFT SCF calculation will be
 performed using Pulay DIIS extrapolation
 Exchange:     0.2000 Hartree-Fock + 0.0800 Slater + 0.7200 B88
 Correlation:  0.1900 VWN1RPA + 0.8100 LYP
 Using SG-1 standard quadrature grid
 SCF converges when DIIS error is below 1.0E-08
 Geometry optimization detected.  Setting ReadMinima to 0
 Setting SaveMinima to 0
 ---------------------------------------
  Cycle       Energy         DIIS Error
 ---------------------------------------
    1    -684.9936386642      1.55E-03
    2    -684.9615291509      3.16E-04
    3    -684.9595591578      5.68E-04
    4    -684.9624841620      1.14E-04
    5    -684.9625960946      3.59E-05
    6    -684.9626080467      9.63E-06
    7    -684.9626088098      4.94E-06
    8    -684.9626090612      2.01E-06
    9    -684.9626091555      6.85E-07
   10    -684.9626091479      1.33E-07
   11    -684.9626091457      6.21E-08
   12    -684.9626091471      2.52E-08
   13    -684.9626091471      9.28E-09 Convergence criterion met
 ---------------------------------------
 SCF time:  CPU 419.08 s  wall 525.00 s
 SCF   energy in the final basis set = -684.9626091471
 Total energy in the final basis set = -684.9626091471

 --------------------------------------------------------------

                    Orbital Energies (a.u.)
 --------------------------------------------------------------

 Alpha MOs
 -- Occupied --
-19.201 -19.171 -19.169 -19.164 -19.150 -19.142 -10.334 -10.308
-10.277 -10.276 -10.271 -10.251  -1.145  -1.101  -1.082  -1.061
 -1.059  -1.049  -0.830  -0.798  -0.709  -0.677  -0.666  -0.609
 -0.573  -0.561  -0.558  -0.521  -0.515  -0.491  -0.484  -0.479
 -0.460  -0.452  -0.437  -0.426  -0.409  -0.393  -0.376  -0.365
 -0.344  -0.341  -0.327  -0.321  -0.306  -0.284
 -- Virtual --
 -0.120  -0.042  -0.018  -0.012  -0.003   0.006   0.024   0.029
  0.034   0.042   0.049   0.057   0.064   0.071   0.073   0.084
  0.087   0.090   0.096   0.103   0.104   0.110   0.115   0.121
  0.122   0.125   0.129   0.139   0.142   0.146   0.152   0.155
  0.164   0.167   0.172   0.180   0.190   0.197   0.202   0.209
  0.210   0.214   0.224   0.229   0.236   0.242   0.253   0.257
  0.264   0.272   0.280   0.284   0.289   0.292   0.296   0.303
  0.309   0.313   0.319   0.322   0.324   0.328   0.338   0.341
  0.348   0.353   0.357   0.368   0.370   0.381   0.394   0.408
  0.414   0.425   0.437   0.438   0.461   0.475   0.502   0.519
  0.526   0.536   0.549   0.559   0.564   0.584   0.588   0.599
  0.614   0.622   0.648   0.670   0.672   0.691   0.697   0.702
  0.719   0.724   0.749   0.774   0.776   0.803   0.824   0.869
  0.876   0.888   0.906   0.950   0.978   0.994   1.005   1.049
  1.070   1.100   1.103   1.109   1.136   1.152   1.158   1.162
  1.179   1.186   1.189   1.199   1.204   1.212   1.224   1.239
  1.261   1.267   1.279   1.291   1.329   1.361   1.369   1.418
  1.428   1.439   1.462   1.479   1.487   1.511   1.518   1.535
  1.552   1.564   1.570   1.576   1.602   1.633   1.645   1.652
  1.662   1.684   1.696   1.712   1.729   1.750   1.772   1.784
  1.788   1.807   1.825   1.849   1.886   1.898   1.912   1.967
  1.991   2.021   2.028   2.039   2.061   2.077   2.097   2.131
  2.138   2.156   2.229   2.258   2.271   2.293   2.365   2.454
  2.475   2.503   2.520   2.569   2.574   2.618   2.630   2.645
  2.696   2.744   2.771   2.783   2.808   2.826   2.843   2.863
  2.873   2.895   2.905   2.919   2.937   2.956   2.987   3.008
  3.044   3.059   3.067   3.095   3.119   3.135   3.157   3.179
  3.194   3.198   3.250   3.271   3.282   3.312   3.337   3.341
  3.370   3.454   3.494   3.590   3.633   3.716   3.757   3.783
  3.836   3.847   3.880   3.924   3.969   4.012   4.074   4.097
  4.115   4.192   4.258   4.303   5.000   5.039   5.061   5.066
  5.074   5.108   5.124   5.212   5.322   5.352   5.385   5.401
  5.545   5.619   5.639   5.655   5.762   5.893  23.728  23.753
 23.777  23.797  23.823  23.834  49.878  49.892  49.909  49.926
 49.951  50.047
 --------------------------------------------------------------

          Ground-State Mulliken Net Atomic Charges

     Atom                 Charge (a.u.)
  ----------------------------------------
      1 C                    -0.281585
      2 C                     0.306796
      3 C                    -0.190537
      4 O                     0.010271
      5 C                     0.074439
      6 O                    -0.224691
      7 O                    -0.225737
      8 O                    -0.188820
      9 H                     0.199991
     10 C                    -0.331574
     11 H                     0.274193
     12 O                    -0.185344
     13 C                    -0.386569
     14 O                    -0.214352
     15 H                     0.208098
     16 H                     0.277337
     17 H                     0.248443
     18 H                     0.161775
     19 H                     0.209155
     20 H                     0.258713
  ----------------------------------------
  Sum of atomic charges =     0.000000

 -----------------------------------------------------------------
                    Cartesian Multipole Moments
 -----------------------------------------------------------------
    Charge (ESU x 10^10)
                 0.0000
    Dipole Moment (Debye)
         X       2.5873      Y      -4.5135      Z       4.0629
       Tot       6.6010
    Quadrupole Moments (Debye-Ang)
        XX     -75.5504     XY       5.2033     YY     -81.1290
        XZ       1.5768     YZ      -1.9306     ZZ     -64.5429
    Octopole Moments (Debye-Ang^2)
       XXX      29.3813    XXY     -35.7555    XYY      -4.8358
       YYY     -27.6382    XXZ       6.4754    XYZ       6.5820
       YYZ      17.9362    XZZ       5.6004    YZZ      -6.5930
       ZZZ       0.0822
    Hexadecapole Moments (Debye-Ang^3)
      XXXX   -1462.1925   XXXY      26.7102   XXYY    -372.8115
      XYYY      84.7945   YYYY    -956.5791   XXXZ      12.7659
      XXYZ      22.3242   XYYZ       7.0412   YYYZ     -22.4583
      XXZZ    -245.6960   XYZZ     -19.2104   YYZZ    -166.7530
      XZZZ      -7.9175   YZZZ      -6.8417   ZZZZ    -171.0014
 -----------------------------------------------------------------
 Calculating analytic gradient of the SCF energy
 Gradient of SCF Energy
            1           2           3           4           5           6
    1  -0.0063817   0.0193829  -0.0056381   0.0052454  -0.0008582  -0.0044784
    2   0.0039057   0.0092463   0.0168330  -0.0080555  -0.0257440   0.0125163
    3   0.0020821  -0.0032141  -0.0060254   0.0019560   0.0045930  -0.0025896
            7           8           9          10          11          12
    1  -0.0112419   0.0023974  -0.0006220   0.0061923  -0.0020955  -0.0021231
    2  -0.0004155   0.0027890  -0.0010858  -0.0050554  -0.0038713  -0.0015956
    3   0.0009029  -0.0049448   0.0020593   0.0043003   0.0031067  -0.0052289
           13          14          15          16          17          18
    1  -0.0020248  -0.0015953  -0.0006012  -0.0002871   0.0005814   0.0017029
    2  -0.0019569   0.0048522  -0.0009094   0.0021922   0.0009391  -0.0008352
    3  -0.0040444   0.0014616   0.0005296  -0.0016526   0.0044354   0.0008162
           19          20
    1   0.0013330   0.0011117
    2   0.0003478  -0.0040970
    3   0.0032297  -0.0017731
 Max gradient component =       2.574E-02
 RMS gradient           =       6.171E-03
 Gradient time:  CPU 147.81 s  wall 187.32 s
 Geometry Optimization Parameters
   NAtoms,    NIC,     NZ,  NCons,   NDum,   NFix, NCnnct, MaxDiis
       20     145       0       0       0       0       0       0

 Cartesian Hessian Update
 Hessian Updated using BFGS Update


** GEOMETRY OPTIMIZATION IN DELOCALIZED INTERNAL COORDINATES **
   Searching for a Minimum

   Optimization Cycle:   2

                       Coordinates (Angstroms)
     ATOM                X               Y               Z
      1  C        -0.9633866388   -1.1589920541    0.2152167290
      2  C        -1.7294580342    0.1640732088    0.1201467053
      3  C         1.0528487743    0.2893978302    0.6235699799
      4  O         0.3768485505    1.4413844265    0.1435314056
      5  C        -0.9691890786    1.4798305582    0.0133602902
      6  O        -1.5239860894    2.5207843182   -0.2273757509
      7  O        -2.9391237184    0.1724483937    0.1238812786
      8  O        -1.4885471299   -2.1098656002   -0.6888364845
      9  H         0.8824207130    0.1984611890    1.7129612578
     10  C         0.5343781373   -0.9841655257   -0.0747390108
     11  H        -2.2955752814   -2.4953356226   -0.3206930433
     12  O         1.2884141724   -2.1344331112    0.2534191551
     13  C         2.5514664367    0.5094977431    0.4074790530
     14  O         2.8945051734    0.6686314684   -0.9565710795
     15  H        -1.0779450808   -1.5005818411    1.2595721937
     16  H         0.6506290445   -0.8389731134   -1.1556483143
     17  H         1.2558329309   -2.2738256261    1.2116514531
     18  H         3.0979846117   -0.3231417540    0.8684042822
     19  H         2.8454327351    1.4228999197    0.9369715544
     20  H         3.1039391950   -0.1968569569   -1.3330847674
   Point Group: c1    Number of degrees of freedom:    54


   Energy is   -684.962609147

 Hessian Updated using BFGS Update

 53 Hessian modes will be used to form the next step
  Hessian Eigenvalues:
     0.004554    0.005664    0.009158    0.009531    0.014722    0.014927
     0.015164    0.015192    0.017143    0.037824    0.040348    0.045306
     0.049170    0.049558    0.052649    0.059133    0.059866    0.068458
     0.076867    0.078745    0.116162    0.123193    0.139170    0.153041
     0.159560    0.162646    0.173236    0.193624    0.204615    0.220136
     0.243301    0.248235    0.252308    0.262184    0.272307    0.289880
     0.300373    0.312877    0.320244    0.321807    0.323036    0.324183
     0.328423    0.430348    0.447021    0.449986    0.456298    0.489481
     0.489849    0.498434    0.514987    0.904793    0.947663

 Minimum Search - Taking Simple RFO Step
 Searching for Lamda that Minimizes Along All modes
 Value Taken    Lamda =  -0.00384311
 Calculated Step too Large.  Step scaled by  0.820524
 Step Taken.  Stepsize is  0.300000

                             Maximum     Tolerance    Cnvgd?
         Gradient           0.009974      0.000300      NO
         Displacement       0.091391      0.001200      NO
         Energy change     -0.011187      0.000001      NO


 New Cartesian Coordinates Obtained by Inverse Iteration

 Displacement from previous Coordinates is:  0.374090
 ----------------------------------------------------------------
             Standard Nuclear Orientation (Angstroms)
    I     Atom           X                Y                Z
 ----------------------------------------------------------------
    1      C      -0.9485620793    -1.1652755322     0.2129729344
    2      C      -1.7341132046     0.1544321537     0.1313056657
    3      C       1.0501697836     0.2823334590     0.6198032319
    4      O       0.3680208437     1.4549656818     0.1509375818
    5      C      -0.9775825225     1.4968411970     0.0178402983
    6      O      -1.5438726995     2.5255342476    -0.2030638364
    7      O      -2.9362619671     0.1530038923     0.1428239994
    8      O      -1.4901370280    -2.1185544423    -0.6759138341
    9      H       0.8792055544     0.1919820283     1.7048722008
   10      C       0.5352294778    -0.9772063362    -0.0970444723
   11      H      -2.3234100800    -2.4477169368    -0.3293799359
   12      O       1.3085484310    -2.1193850352     0.2186856196
   13      C       2.5463852196     0.5207954689     0.4125967561
   14      O       2.9106258328     0.6050912661    -0.9529741220
   15      H      -1.0459762086    -1.4975260813     1.2599671571
   16      H       0.6474758970    -0.8335143966    -1.1744428227
   17      H       1.2598232525    -2.2958959982     1.1637742958
   18      H       3.0928927264    -0.2771211290     0.9227473624
   19      H       2.8127201173     1.4697469054     0.8813086157
   20      H       3.1363080769    -0.2712925620    -1.2735998085
 ----------------------------------------------------------------
 Molecular Point Group                 C1    NOp =  1
 Largest Abelian Subgroup              C1    NOp =  1
 Nuclear Repulsion Energy =   765.5552224222 hartrees
 There are       46 alpha and       46 beta electrons
 Applying Cartesian multipole field
    Component          Value
    ---------          -----
     (2,0,0)        1.00000E-11
     (0,2,0)        2.00000E-11
     (0,0,2)       -3.00000E-11
 Nucleus-field energy     =     0.0000000214 hartrees
 Requested basis set is 6-311++G(d,p)
 There are 112 shells and 320 basis functions
 A cutoff of  1.0D-11 yielded   5507 shell pairs
 There are     45481 function pairs (     48807 Cartesian)
 Smallest overlap matrix eigenvalue = 4.89E-06
 Guess MOs from SCF MO coefficient file
 Reading MOs from coefficient file
 Reading MOs from coefficient file
 A restricted hybrid HF-DFT SCF calculation will be
 performed using Pulay DIIS extrapolation
 Exchange:     0.2000 Hartree-Fock + 0.0800 Slater + 0.7200 B88
 Correlation:  0.1900 VWN1RPA + 0.8100 LYP
 Using SG-1 standard quadrature grid
 SCF converges when DIIS error is below 1.0E-08
 Geometry optimization detected.  Setting ReadMinima to 0
 Setting SaveMinima to 0
 ---------------------------------------
  Cycle       Energy         DIIS Error
 ---------------------------------------
    1    -684.9633340925      8.99E-04
    2    -684.9643269004      2.17E-04
    3    -684.9630688081      4.32E-04
    4    -684.9648011410      5.62E-05
    5    -684.9648236525      2.49E-05
    6    -684.9648284405      4.91E-06
    7    -684.9648287649      2.42E-06
    8    -684.9648287392      7.62E-07
    9    -684.9648287672      3.10E-07
   10    -684.9648287560      6.36E-08
   11    -684.9648287582      3.05E-08
   12    -684.9648287593      6.79E-09 Convergence criterion met
 ---------------------------------------
 SCF time:  CPU 385.13 s  wall 481.97 s
 SCF   energy in the final basis set = -684.9648287593
 Total energy in the final basis set = -684.9648287593

 --------------------------------------------------------------

                    Orbital Energies (a.u.)
 --------------------------------------------------------------

 Alpha MOs
 -- Occupied --
-19.200 -19.170 -19.170 -19.163 -19.148 -19.143 -10.333 -10.308
-10.277 -10.276 -10.271 -10.250  -1.143  -1.104  -1.083  -1.062
 -1.061  -1.050  -0.832  -0.796  -0.708  -0.675  -0.665  -0.608
 -0.575  -0.561  -0.557  -0.519  -0.515  -0.493  -0.486  -0.479
 -0.460  -0.451  -0.438  -0.427  -0.409  -0.395  -0.377  -0.366
 -0.345  -0.341  -0.330  -0.321  -0.307  -0.282
 -- Virtual --
 -0.115  -0.041  -0.017  -0.011  -0.003   0.008   0.024   0.029
  0.034   0.042   0.049   0.056   0.063   0.073   0.075   0.084
  0.086   0.090   0.097   0.103   0.104   0.110   0.114   0.120
  0.123   0.124   0.130   0.139   0.141   0.145   0.152   0.154
  0.163   0.167   0.172   0.177   0.189   0.199   0.201   0.210
  0.210   0.213   0.226   0.230   0.236   0.243   0.255   0.259
  0.264   0.272   0.280   0.285   0.289   0.293   0.295   0.302
  0.311   0.313   0.317   0.323   0.324   0.328   0.338   0.340
  0.346   0.354   0.357   0.368   0.370   0.379   0.394   0.406
  0.413   0.423   0.437   0.439   0.461   0.480   0.502   0.522
  0.525   0.537   0.552   0.559   0.567   0.585   0.590   0.603
  0.616   0.627   0.649   0.670   0.674   0.692   0.700   0.705
  0.720   0.724   0.749   0.774   0.776   0.799   0.826   0.870
  0.877   0.888   0.903   0.945   0.975   0.989   1.004   1.051
  1.072   1.100   1.104   1.110   1.141   1.154   1.162   1.163
  1.179   1.186   1.189   1.199   1.203   1.212   1.223   1.237
  1.260   1.266   1.277   1.298   1.333   1.361   1.368   1.415
  1.430   1.438   1.461   1.479   1.489   1.511   1.522   1.535
  1.547   1.561   1.574   1.579   1.604   1.632   1.647   1.654
  1.659   1.687   1.696   1.718   1.726   1.751   1.770   1.782
  1.793   1.811   1.827   1.850   1.890   1.900   1.904   1.975
  1.989   2.019   2.031   2.047   2.061   2.075   2.106   2.132
  2.134   2.155   2.235   2.259   2.272   2.294   2.361   2.465
  2.480   2.505   2.523   2.572   2.579   2.614   2.624   2.646
  2.696   2.741   2.769   2.780   2.807   2.824   2.843   2.860
  2.872   2.894   2.898   2.921   2.936   2.954   2.982   3.005
  3.049   3.057   3.070   3.099   3.119   3.140   3.156   3.176
  3.193   3.197   3.249   3.277   3.284   3.316   3.337   3.347
  3.379   3.455   3.495   3.601   3.633   3.722   3.768   3.791
  3.849   3.861   3.881   3.925   3.973   4.016   4.074   4.087
  4.114   4.183   4.260   4.305   4.999   5.040   5.060   5.067
  5.075   5.110   5.125   5.209   5.316   5.357   5.390   5.405
  5.543   5.632   5.650   5.666   5.761   5.888  23.732  23.756
 23.783  23.794  23.836  23.840  49.879  49.896  49.912  49.926
 49.953  50.053
 --------------------------------------------------------------

          Ground-State Mulliken Net Atomic Charges

     Atom                 Charge (a.u.)
  ----------------------------------------
      1 C                    -0.286094
      2 C                     0.299335
      3 C                    -0.161611
      4 O                    -0.002429
      5 C                     0.070732
      6 O                    -0.225978
      7 O                    -0.226412
      8 O                    -0.190416
      9 H                     0.208566
     10 C                    -0.320715
     11 H                     0.273056
     12 O                    -0.189260
     13 C                    -0.399344
     14 O                    -0.218517
     15 H                     0.206453
     16 H                     0.280512
     17 H                     0.248750
     18 H                     0.162743
     19 H                     0.210180
     20 H                     0.260450
  ----------------------------------------
  Sum of atomic charges =     0.000000

 -----------------------------------------------------------------
                    Cartesian Multipole Moments
 -----------------------------------------------------------------
    Charge (ESU x 10^10)
                 0.0000
    Dipole Moment (Debye)
         X       2.5264      Y      -4.4035      Z       4.0492
       Tot       6.4938
    Quadrupole Moments (Debye-Ang)
        XX     -75.3741     XY       5.0873     YY     -80.9724
        XZ       2.1212     YZ      -2.0890     ZZ     -64.8344
    Octopole Moments (Debye-Ang^2)
       XXX      28.3391    XXY     -35.3160    XYY      -2.5850
       YYY     -25.6151    XXZ       6.5372    XYZ       6.3580
       YYZ      17.3509    XZZ       4.4426    YZZ      -6.2031
       ZZZ      -0.0392
    Hexadecapole Moments (Debye-Ang^3)
      XXXX   -1462.1093   XXXY      30.4675   XXYY    -372.0939
      XYYY      84.6434   YYYY    -959.2032   XXXZ      19.2694
      XXYZ      21.2571   XYYZ       7.8493   YYYZ     -28.7551
      XXZZ    -248.6028   XYZZ     -18.0772   YYZZ    -166.2196
      XZZZ      -3.6455   YZZZ      -9.9284   ZZZZ    -170.1368
 -----------------------------------------------------------------
 Calculating analytic gradient of the SCF energy
 Gradient of SCF Energy
            1           2           3           4           5           6
    1  -0.0005374   0.0049410  -0.0030809   0.0024474  -0.0028142   0.0000400
    2   0.0011754   0.0032729   0.0062099  -0.0043306  -0.0055328   0.0015062
    3   0.0022396  -0.0009133  -0.0013457   0.0013551  -0.0016468   0.0007985
            7           8           9          10          11          12
    1  -0.0015814  -0.0042675   0.0004322   0.0033128   0.0034888  -0.0029536
    2   0.0000008   0.0011131   0.0001022  -0.0029479  -0.0015458  -0.0005118
    3   0.0006262  -0.0016620   0.0003784   0.0005743   0.0002306   0.0010798
           13          14          15          16          17          18
    1   0.0001518   0.0000346  -0.0006778  -0.0001780   0.0013337  -0.0004421
    2   0.0000799  -0.0015390   0.0003048   0.0001188   0.0011766   0.0001251
    3   0.0003015  -0.0003716  -0.0009103   0.0002593  -0.0013292  -0.0007787
           19          20
    1   0.0006457  -0.0002951
    2  -0.0008021   0.0020243
    3   0.0005385   0.0005757
 Max gradient component =       6.210E-03
 RMS gradient           =       2.038E-03
 Gradient time:  CPU 146.82 s  wall 180.99 s
 Geometry Optimization Parameters
   NAtoms,    NIC,     NZ,  NCons,   NDum,   NFix, NCnnct, MaxDiis
       20     145       0       0       0       0       0       0

 Cartesian Hessian Update
 Hessian Updated using BFGS Update


** GEOMETRY OPTIMIZATION IN DELOCALIZED INTERNAL COORDINATES **
   Searching for a Minimum

   Optimization Cycle:   3

                       Coordinates (Angstroms)
     ATOM                X               Y               Z
      1  C        -0.9485620793   -1.1652755322    0.2129729344
      2  C        -1.7341132046    0.1544321537    0.1313056657
      3  C         1.0501697836    0.2823334590    0.6198032319
      4  O         0.3680208437    1.4549656818    0.1509375818
      5  C        -0.9775825225    1.4968411970    0.0178402983
      6  O        -1.5438726995    2.5255342476   -0.2030638364
      7  O        -2.9362619671    0.1530038923    0.1428239994
      8  O        -1.4901370280   -2.1185544423   -0.6759138341
      9  H         0.8792055544    0.1919820283    1.7048722008
     10  C         0.5352294778   -0.9772063362   -0.0970444723
     11  H        -2.3234100800   -2.4477169368   -0.3293799359
     12  O         1.3085484310   -2.1193850352    0.2186856196
     13  C         2.5463852196    0.5207954689    0.4125967561
     14  O         2.9106258328    0.6050912661   -0.9529741220
     15  H        -1.0459762086   -1.4975260813    1.2599671571
     16  H         0.6474758970   -0.8335143966   -1.1744428227
     17  H         1.2598232525   -2.2958959982    1.1637742958
     18  H         3.0928927264   -0.2771211290    0.9227473624
     19  H         2.8127201173    1.4697469054    0.8813086157
     20  H         3.1363080769   -0.2712925620   -1.2735998085
   Point Group: c1    Number of degrees of freedom:    54


   Energy is   -684.964828759

 Hessian Updated using BFGS Update

 54 Hessian modes will be used to form the next step
  Hessian Eigenvalues:
     0.004113    0.005620    0.009162    0.009443    0.011046    0.014930
     0.015190    0.015789    0.017176    0.037907    0.041398    0.045307
     0.049235    0.049670    0.052746    0.059834    0.059877    0.068291
     0.077175    0.079677    0.116022    0.122727    0.139836    0.153812
     0.159779    0.160216    0.163009    0.173414    0.194586    0.204573
     0.219867    0.245216    0.246517    0.250441    0.260768    0.273123
     0.289878    0.297755    0.312452    0.320511    0.322090    0.322909
     0.324180    0.329561    0.423470    0.448349    0.450538    0.458055
     0.489498    0.489849    0.514606    0.542779    0.939963    0.951526

 Minimum Search - Taking Simple RFO Step
 Searching for Lamda that Minimizes Along All modes
 Value Taken    Lamda =  -0.00222722
 Calculated Step too Large.  Step scaled by  0.626371
 Step Taken.  Stepsize is  0.300000

                             Maximum     Tolerance    Cnvgd?
         Gradient           0.003571      0.000300      NO
         Displacement       0.104189      0.001200      NO
         Energy change     -0.002220      0.000001      NO


 New Cartesian Coordinates Obtained by Inverse Iteration

 Displacement from previous Coordinates is:  0.334100
 ----------------------------------------------------------------
             Standard Nuclear Orientation (Angstroms)
    I     Atom           X                Y                Z
 ----------------------------------------------------------------
    1      C      -0.9376552704    -1.1711053074     0.2171154020
    2      C      -1.7374932473     0.1440568797     0.1425926971
    3      C       1.0515378390     0.2809067004     0.6222406202
    4      O       0.3602019350     1.4650359654     0.1664609313
    5      C      -0.9862927731     1.5048900257     0.0455077951
    6      O      -1.5587574237     2.5207939217    -0.2008678858
    7      O      -2.9367806835     0.1318494249     0.1363406602
    8      O      -1.4829493803    -2.1280481736    -0.6622995836
    9      H       0.8826908990     0.1864785169     1.7057079791
   10      C       0.5376366668    -0.9684314315    -0.1058860408
   11      H      -2.3526795320    -2.3922831998    -0.3497394246
   12      O       1.3287226303    -2.1062299944     0.1901095469
   13      C       2.5447333085     0.5318376148     0.4102844973
   14      O       2.9176858323     0.5505979770    -0.9559538245
   15      H      -1.0240498769    -1.5002156565     1.2669311745
   16      H       0.6442032232    -0.8135701773    -1.1815491513
   17      H       1.2535194944    -2.3254249616     1.1242966249
   18      H       3.1001088493    -0.2304550774     0.9633242916
   19      H       2.7882057381     1.5096011256     0.8275428100
   20      H       3.1549011944    -0.3390463224    -1.2289422324
 ----------------------------------------------------------------
 Molecular Point Group                 C1    NOp =  1
 Largest Abelian Subgroup              C1    NOp =  1
 Nuclear Repulsion Energy =   765.4077566113 hartrees
 There are       46 alpha and       46 beta electrons
 Applying Cartesian multipole field
    Component          Value
    ---------          -----
     (2,0,0)        1.00000E-11
     (0,2,0)        2.00000E-11
     (0,0,2)       -3.00000E-11
 Nucleus-field energy     =     0.0000000215 hartrees
 Requested basis set is 6-311++G(d,p)
 There are 112 shells and 320 basis functions
 A cutoff of  1.0D-11 yielded   5509 shell pairs
 There are     45526 function pairs (     48853 Cartesian)
 Smallest overlap matrix eigenvalue = 4.96E-06
 Guess MOs from SCF MO coefficient file
 Reading MOs from coefficient file
 Reading MOs from coefficient file
 A restricted hybrid HF-DFT SCF calculation will be
 performed using Pulay DIIS extrapolation
 Exchange:     0.2000 Hartree-Fock + 0.0800 Slater + 0.7200 B88
 Correlation:  0.1900 VWN1RPA + 0.8100 LYP
 Using SG-1 standard quadrature grid
 SCF converges when DIIS error is below 1.0E-08
 Geometry optimization detected.  Setting ReadMinima to 0
 Setting SaveMinima to 0
 ---------------------------------------
  Cycle       Energy         DIIS Error
 ---------------------------------------
    1    -684.9497846127      7.52E-04
    2    -684.9656886606      1.45E-04
    3    -684.9652567705      2.63E-04
    4    -684.9659003956      5.28E-05
    5    -684.9659220388      1.72E-05
    6    -684.9659244707      4.77E-06
    7    -684.9659246913      1.95E-06
    8    -684.9659246039      5.13E-07
    9    -684.9659245681      2.73E-07
   10    -684.9659245906      1.20E-07
   11    -684.9659245951      3.57E-08
   12    -684.9659245950      1.63E-08
   13    -684.9659245892      4.18E-09 Convergence criterion met
 ---------------------------------------
 SCF time:  CPU 405.10 s  wall 511.56 s
 SCF   energy in the final basis set = -684.9659245892
 Total energy in the final basis set = -684.9659245892

 --------------------------------------------------------------

                    Orbital Energies (a.u.)
 --------------------------------------------------------------

 Alpha MOs
 -- Occupied --
-19.199 -19.171 -19.170 -19.163 -19.148 -19.143 -10.333 -10.309
-10.277 -10.276 -10.271 -10.250  -1.142  -1.106  -1.083  -1.062
 -1.061  -1.050  -0.833  -0.795  -0.706  -0.674  -0.664  -0.607
 -0.577  -0.562  -0.555  -0.518  -0.516  -0.494  -0.486  -0.479
 -0.460  -0.451  -0.438  -0.428  -0.409  -0.398  -0.377  -0.367
 -0.346  -0.340  -0.332  -0.321  -0.307  -0.282
 -- Virtual --
 -0.114  -0.041  -0.016  -0.010  -0.002   0.008   0.024   0.029
  0.033   0.041   0.049   0.055   0.063   0.073   0.076   0.084
  0.085   0.091   0.097   0.103   0.105   0.111   0.113   0.120
  0.123   0.124   0.130   0.139   0.140   0.144   0.151   0.154
  0.162   0.167   0.171   0.176   0.188   0.198   0.202   0.210
  0.210   0.212   0.227   0.231   0.236   0.242   0.254   0.261
  0.264   0.272   0.280   0.285   0.289   0.290   0.295   0.303
  0.312   0.314   0.316   0.323   0.325   0.328   0.337   0.340
  0.345   0.355   0.356   0.368   0.369   0.376   0.394   0.404
  0.412   0.420   0.436   0.441   0.460   0.483   0.501   0.520
  0.526   0.538   0.552   0.558   0.569   0.584   0.591   0.605
  0.618   0.630   0.647   0.667   0.675   0.692   0.701   0.708
  0.718   0.723   0.747   0.773   0.776   0.794   0.823   0.867
  0.877   0.889   0.902   0.939   0.970   0.989   1.004   1.054
  1.074   1.096   1.106   1.113   1.143   1.158   1.163   1.167
  1.179   1.182   1.188   1.199   1.203   1.212   1.223   1.242
  1.259   1.266   1.278   1.306   1.334   1.361   1.367   1.408
  1.433   1.436   1.457   1.478   1.489   1.510   1.525   1.532
  1.542   1.561   1.575   1.584   1.603   1.629   1.645   1.653
  1.664   1.685   1.697   1.722   1.724   1.751   1.767   1.777
  1.796   1.814   1.827   1.847   1.893   1.896   1.902   1.978
  1.987   2.017   2.029   2.049   2.059   2.070   2.110   2.128
  2.133   2.154   2.237   2.258   2.271   2.294   2.357   2.468
  2.481   2.502   2.523   2.574   2.577   2.609   2.620   2.648
  2.695   2.740   2.768   2.776   2.809   2.824   2.842   2.857
  2.874   2.891   2.893   2.921   2.936   2.950   2.977   3.004
  3.050   3.055   3.074   3.099   3.116   3.140   3.154   3.171
  3.191   3.195   3.247   3.280   3.288   3.315   3.335   3.353
  3.381   3.453   3.493   3.602   3.630   3.724   3.769   3.793
  3.854   3.865   3.879   3.921   3.974   4.019   4.073   4.082
  4.112   4.175   4.258   4.306   4.999   5.040   5.060   5.068
  5.079   5.110   5.125   5.204   5.311   5.360   5.392   5.405
  5.539   5.633   5.649   5.664   5.759   5.884  23.731  23.759
 23.783  23.790  23.839  23.842  49.879  49.897  49.912  49.925
 49.953  50.051
 --------------------------------------------------------------

          Ground-State Mulliken Net Atomic Charges

     Atom                 Charge (a.u.)
  ----------------------------------------
      1 C                    -0.287562
      2 C                     0.281318
      3 C                    -0.137735
      4 O                    -0.007531
      5 C                     0.074656
      6 O                    -0.227585
      7 O                    -0.225964
      8 O                    -0.187391
      9 H                     0.214163
     10 C                    -0.316182
     11 H                     0.270781
     12 O                    -0.193155
     13 C                    -0.410726
     14 O                    -0.221260
     15 H                     0.203958
     16 H                     0.282707
     17 H                     0.249831
     18 H                     0.164670
     19 H                     0.210454
     20 H                     0.262554
  ----------------------------------------
  Sum of atomic charges =     0.000000

 -----------------------------------------------------------------
                    Cartesian Multipole Moments
 -----------------------------------------------------------------
    Charge (ESU x 10^10)
                 0.0000
    Dipole Moment (Debye)
         X       2.4562      Y      -4.2863      Z       4.1058
       Tot       6.4236
    Quadrupole Moments (Debye-Ang)
        XX     -75.2001     XY       4.9860     YY     -80.8582
        XZ       2.4207     YZ      -2.0663     ZZ     -65.1239
    Octopole Moments (Debye-Ang^2)
       XXX      27.2034    XXY     -34.6495    XYY      -0.4817
       YYY     -23.3409    XXZ       6.7959    XYZ       5.7782
       YYZ      17.0816    XZZ       3.2583    YZZ      -5.8801
       ZZZ      -0.2188
    Hexadecapole Moments (Debye-Ang^3)
      XXXX   -1462.0741   XXXY      33.6254   XXYY    -371.7211
      XYYY      82.1252   YYYY    -959.5333   XXXZ      23.4505
      XXYZ      21.1868   XYYZ       8.0936   YYYZ     -32.8753
      XXZZ    -251.1803   XYZZ     -16.8566   YYZZ    -165.6791
      XZZZ      -0.7635   YZZZ     -12.0610   ZZZZ    -170.3667
 -----------------------------------------------------------------
 Calculating analytic gradient of the SCF energy
 Gradient of SCF Energy
            1           2           3           4           5           6
    1   0.0017664  -0.0011881  -0.0012833   0.0014505  -0.0037179   0.0019283
    2  -0.0002431  -0.0000853   0.0011060  -0.0020006   0.0036306  -0.0027227
    3   0.0019609  -0.0017349  -0.0007053  -0.0002512   0.0019884  -0.0006209
            7           8           9          10          11          12
    1   0.0018920  -0.0041440   0.0004134   0.0016318   0.0032675  -0.0025457
    2   0.0003728   0.0019572   0.0005078  -0.0014889  -0.0017414  -0.0006388
    3   0.0005885  -0.0014970  -0.0001291   0.0004186   0.0003271   0.0013161
           13          14          15          16          17          18
    1   0.0003998   0.0000077  -0.0008481   0.0001354   0.0014292  -0.0006890
    2   0.0010542  -0.0017873   0.0004097  -0.0003482   0.0010752  -0.0002405
    3   0.0012368  -0.0004180  -0.0010183   0.0005121  -0.0013930  -0.0008750
           19          20
    1   0.0001712  -0.0000771
    2  -0.0007767   0.0019601
    3  -0.0000779   0.0003721
 Max gradient component =       4.144E-03
 RMS gradient           =       1.518E-03
 Gradient time:  CPU 148.11 s  wall 187.33 s
 Geometry Optimization Parameters
   NAtoms,    NIC,     NZ,  NCons,   NDum,   NFix, NCnnct, MaxDiis
       20     145       0       0       0       0       0       0

 Cartesian Hessian Update
 Hessian Updated using BFGS Update


** GEOMETRY OPTIMIZATION IN DELOCALIZED INTERNAL COORDINATES **
   Searching for a Minimum

   Optimization Cycle:   4

                       Coordinates (Angstroms)
     ATOM                X               Y               Z
      1  C        -0.9376552704   -1.1711053074    0.2171154020
      2  C        -1.7374932473    0.1440568797    0.1425926971
      3  C         1.0515378390    0.2809067004    0.6222406202
      4  O         0.3602019350    1.4650359654    0.1664609313
      5  C        -0.9862927731    1.5048900257    0.0455077951
      6  O        -1.5587574237    2.5207939217   -0.2008678858
      7  O        -2.9367806835    0.1318494249    0.1363406602
      8  O        -1.4829493803   -2.1280481736   -0.6622995836
      9  H         0.8826908990    0.1864785169    1.7057079791
     10  C         0.5376366668   -0.9684314315   -0.1058860408
     11  H        -2.3526795320   -2.3922831998   -0.3497394246
     12  O         1.3287226303   -2.1062299944    0.1901095469
     13  C         2.5447333085    0.5318376148    0.4102844973
     14  O         2.9176858323    0.5505979770   -0.9559538245
     15  H        -1.0240498769   -1.5002156565    1.2669311745
     16  H         0.6442032232   -0.8135701773   -1.1815491513
     17  H         1.2535194944   -2.3254249616    1.1242966249
     18  H         3.1001088493   -0.2304550774    0.9633242916
     19  H         2.7882057381    1.5096011256    0.8275428100
     20  H         3.1549011944   -0.3390463224   -1.2289422324
   Point Group: c1    Number of degrees of freedom:    54


   Energy is   -684.965924589

 Hessian Updated using BFGS Update

 54 Hessian modes will be used to form the next step
  Hessian Eigenvalues:
     0.002484    0.005532    0.007442    0.009348    0.009778    0.014929
     0.015194    0.017117    0.026941    0.037929    0.042520    0.046000
     0.049269    0.049664    0.052749    0.059867    0.060165    0.068531
     0.077464    0.080164    0.116324    0.122448    0.139733    0.153817
     0.159815    0.160281    0.162575    0.174215    0.194576    0.204313
     0.221002    0.244990    0.249858    0.252255    0.270215    0.273584
     0.289929    0.307034    0.316653    0.321751    0.322565    0.324002
     0.325078    0.330669    0.426431    0.448758    0.450937    0.458068
     0.489491    0.489914    0.514434    0.534502    0.946636    0.989147

 Minimum Search - Taking Simple RFO Step
 Searching for Lamda that Minimizes Along All modes
 Value Taken    Lamda =  -0.00235948
 Calculated Step too Large.  Step scaled by  0.461793
 Step Taken.  Stepsize is  0.300000

                             Maximum     Tolerance    Cnvgd?
         Gradient           0.003233      0.000300      NO
         Displacement       0.119930      0.001200      NO
         Energy change     -0.001096      0.000001      NO


 New Cartesian Coordinates Obtained by Inverse Iteration

 Displacement from previous Coordinates is:  0.313568
 ----------------------------------------------------------------
             Standard Nuclear Orientation (Angstroms)
    I     Atom           X                Y                Z
 ----------------------------------------------------------------
    1      C      -0.9269212318    -1.1773982249     0.2235210153
    2      C      -1.7383878960     0.1328457841     0.1510429954
    3      C       1.0514230766     0.2813207200     0.6220915277
    4      O       0.3542677475     1.4736732637     0.1710619068
    5      C      -0.9909335694     1.5055190301     0.0438252747
    6      O      -1.5751596450     2.5175924878    -0.1843276549
    7      O      -2.9360413956     0.1113953291     0.1348869575
    8      O      -1.4766332439    -2.1457136437    -0.6375579242
    9      H       0.8790604859     0.1830766277     1.7037150160
   10      C       0.5400020999    -0.9601559401    -0.1157135433
   11      H      -2.3814433788    -2.3324948594    -0.3672069487
   12      O       1.3497457687    -2.0928112680     0.1595877008
   13      C       2.5431649016     0.5406197735     0.4104052384
   14      O       2.9290866977     0.5049932752    -0.9524930703
   15      H      -0.9975418412    -1.4961003389     1.2791732854
   16      H       0.6380432386    -0.7925928792    -1.1899701926
   17      H       1.2447067481    -2.3577706703     1.0794218108
   18      H       3.1038357320    -0.1888692106     1.0013630531
   19      H       2.7664152032     1.5398611419     0.7855544865
   20      H       3.1707999250    -0.3957525479    -1.1851640473
 ----------------------------------------------------------------
 Molecular Point Group                 C1    NOp =  1
 Largest Abelian Subgroup              C1    NOp =  1
 Nuclear Repulsion Energy =   765.2897394347 hartrees
 There are       46 alpha and       46 beta electrons
 Applying Cartesian multipole field
    Component          Value
    ---------          -----
     (2,0,0)        1.00000E-11
     (0,2,0)        2.00000E-11
     (0,0,2)       -3.00000E-11
 Nucleus-field energy     =     0.0000000216 hartrees
 Requested basis set is 6-311++G(d,p)
 There are 112 shells and 320 basis functions
 A cutoff of  1.0D-11 yielded   5512 shell pairs
 There are     45496 function pairs (     48809 Cartesian)
 Smallest overlap matrix eigenvalue = 5.07E-06
 Guess MOs from SCF MO coefficient file
 Reading MOs from coefficient file
 Reading MOs from coefficient file
 A restricted hybrid HF-DFT SCF calculation will be
 performed using Pulay DIIS extrapolation
 Exchange:     0.2000 Hartree-Fock + 0.0800 Slater + 0.7200 B88
 Correlation:  0.1900 VWN1RPA + 0.8100 LYP
 Using SG-1 standard quadrature grid
 SCF converges when DIIS error is below 1.0E-08
 Geometry optimization detected.  Setting ReadMinima to 0
 Setting SaveMinima to 0
 ---------------------------------------
  Cycle       Energy         DIIS Error
 ---------------------------------------
    1    -684.9511776404      6.70E-04
    2    -684.9666518675      1.27E-04
    3    -684.9664490560      1.96E-04
    4    -684.9667878936      6.08E-05
    5    -684.9668181123      1.76E-05
    6    -684.9668207719      4.40E-06
    7    -684.9668211510      2.07E-06
    8    -684.9668211272      6.66E-07
    9    -684.9668210526      2.22E-07
   10    -684.9668210569      5.40E-08
   11    -684.9668210618      1.79E-08
   12    -684.9668210634      7.69E-09 Convergence criterion met
 ---------------------------------------
 SCF time:  CPU 381.22 s  wall 479.86 s
 SCF   energy in the final basis set = -684.9668210634
 Total energy in the final basis set = -684.9668210634

 --------------------------------------------------------------

                    Orbital Energies (a.u.)
 --------------------------------------------------------------

 Alpha MOs
 -- Occupied --
-19.200 -19.172 -19.170 -19.164 -19.147 -19.143 -10.334 -10.310
-10.278 -10.276 -10.271 -10.250  -1.141  -1.108  -1.083  -1.063
 -1.061  -1.049  -0.834  -0.795  -0.706  -0.673  -0.663  -0.606
 -0.579  -0.562  -0.553  -0.518  -0.515  -0.495  -0.487  -0.479
 -0.460  -0.450  -0.437  -0.429  -0.409  -0.400  -0.377  -0.367
 -0.347  -0.340  -0.334  -0.321  -0.307  -0.282
 -- Virtual --
 -0.113  -0.040  -0.015  -0.010  -0.002   0.009   0.024   0.028
  0.033   0.042   0.049   0.054   0.062   0.073   0.077   0.084
  0.085   0.091   0.097   0.102   0.105   0.111   0.112   0.119
  0.122   0.125   0.131   0.138   0.140   0.143   0.150   0.154
  0.161   0.165   0.171   0.176   0.188   0.197   0.204   0.209
  0.210   0.211   0.226   0.231   0.236   0.241   0.253   0.261
  0.265   0.271   0.281   0.284   0.287   0.290   0.296   0.303
  0.312   0.314   0.315   0.324   0.325   0.328   0.336   0.340
  0.343   0.353   0.357   0.367   0.369   0.375   0.394   0.403
  0.410   0.418   0.434   0.444   0.460   0.486   0.499   0.517
  0.527   0.538   0.551   0.557   0.569   0.585   0.591   0.606
  0.621   0.631   0.646   0.663   0.675   0.692   0.701   0.710
  0.715   0.723   0.746   0.772   0.776   0.789   0.827   0.867
  0.876   0.887   0.900   0.934   0.970   0.985   1.005   1.057
  1.076   1.096   1.108   1.114   1.146   1.160   1.162   1.170
  1.178   1.182   1.189   1.198   1.206   1.211   1.221   1.243
  1.258   1.266   1.276   1.316   1.334   1.359   1.366   1.404
  1.432   1.437   1.453   1.476   1.490   1.510   1.525   1.528
  1.539   1.560   1.576   1.588   1.606   1.625   1.641   1.654
  1.668   1.683   1.697   1.722   1.723   1.747   1.768   1.774
  1.796   1.817   1.826   1.840   1.889   1.900   1.906   1.980
  1.982   2.015   2.025   2.050   2.057   2.067   2.112   2.124
  2.133   2.153   2.236   2.259   2.269   2.293   2.354   2.471
  2.480   2.500   2.520   2.574   2.576   2.606   2.615   2.648
  2.695   2.738   2.766   2.771   2.809   2.823   2.839   2.855
  2.873   2.889   2.891   2.921   2.935   2.946   2.974   3.002
  3.043   3.057   3.082   3.098   3.114   3.140   3.150   3.166
  3.191   3.193   3.246   3.278   3.293   3.311   3.334   3.357
  3.382   3.451   3.491   3.602   3.627   3.724   3.769   3.794
  3.859   3.867   3.875   3.919   3.975   4.020   4.068   4.081
  4.111   4.170   4.256   4.305   4.997   5.039   5.058   5.067
  5.082   5.108   5.122   5.200   5.307   5.364   5.392   5.406
  5.534   5.632   5.647   5.661   5.758   5.882  23.730  23.761
 23.782  23.788  23.839  23.845  49.878  49.897  49.912  49.924
 49.952  50.053
 --------------------------------------------------------------

          Ground-State Mulliken Net Atomic Charges

     Atom                 Charge (a.u.)
  ----------------------------------------
      1 C                    -0.303722
      2 C                     0.275880
      3 C                    -0.123248
      4 O                    -0.010931
      5 C                     0.072307
      6 O                    -0.228687
      7 O                    -0.225040
      8 O                    -0.185213
      9 H                     0.219004
     10 C                    -0.292538
     11 H                     0.268361
     12 O                    -0.198691
     13 C                    -0.422306
     14 O                    -0.222903
     15 H                     0.201183
     16 H                     0.284083
     17 H                     0.251620
     18 H                     0.166513
     19 H                     0.210439
     20 H                     0.263889
  ----------------------------------------
  Sum of atomic charges =     0.000000

 -----------------------------------------------------------------
                    Cartesian Multipole Moments
 -----------------------------------------------------------------
    Charge (ESU x 10^10)
                 0.0000
    Dipole Moment (Debye)
         X       2.3806      Y      -4.1674      Z       4.0567
       Tot       6.2842
    Quadrupole Moments (Debye-Ang)
        XX     -75.1766     XY       4.8279     YY     -80.9422
        XZ       2.8449     YZ      -2.1376     ZZ     -65.3338
    Octopole Moments (Debye-Ang^2)
       XXX      25.4413    XXY     -33.8822    XYY       1.8655
       YYY     -21.0681    XXZ       6.8278    XYZ       5.2738
       YYZ      16.5350    XZZ       2.1058    YZZ      -5.4119
       ZZZ      -0.5070
    Hexadecapole Moments (Debye-Ang^3)
      XXXX   -1464.0661   XXXY      35.6529   XXYY    -372.9855
      XYYY      77.9287   YYYY    -961.8879   XXXZ      28.5403
      XXYZ      21.1817   XYYZ       8.8657   YYYZ     -36.7550
      XXZZ    -253.2416   XYZZ     -15.4928   YYZZ    -165.2113
      XZZZ       2.1604   YZZZ     -13.4923   ZZZZ    -169.3416
 -----------------------------------------------------------------
 Calculating analytic gradient of the SCF energy
 Gradient of SCF Energy
            1           2           3           4           5           6
    1   0.0029663  -0.0053977  -0.0001491   0.0006211  -0.0025297   0.0022714
    2  -0.0011299  -0.0018520  -0.0021611   0.0003683   0.0072193  -0.0038515
    3   0.0004190   0.0015472   0.0004562  -0.0000749  -0.0026696   0.0010602
            7           8           9          10          11          12
    1   0.0034999  -0.0030562   0.0003917   0.0001958   0.0024143  -0.0017203
    2   0.0004719   0.0022775   0.0003376  -0.0001940  -0.0018203  -0.0010221
    3   0.0000216  -0.0014654  -0.0003114   0.0006615   0.0004960   0.0008822
           13          14          15          16          17          18
    1   0.0004385  -0.0001586  -0.0009019   0.0003446   0.0013698  -0.0007183
    2   0.0013769  -0.0014117   0.0006332  -0.0005110   0.0009711  -0.0004134
    3   0.0015121  -0.0006389  -0.0007832   0.0005792  -0.0008322  -0.0007079
           19          20
    1  -0.0002250   0.0003436
    2  -0.0006544   0.0013656
    3  -0.0002566   0.0001049
 Max gradient component =       7.219E-03
 RMS gradient           =       1.817E-03
 Gradient time:  CPU 148.05 s  wall 192.93 s
 Geometry Optimization Parameters
   NAtoms,    NIC,     NZ,  NCons,   NDum,   NFix, NCnnct, MaxDiis
       20     145       0       0       0       0       0       0

 Cartesian Hessian Update
 Hessian Updated using BFGS Update


** GEOMETRY OPTIMIZATION IN DELOCALIZED INTERNAL COORDINATES **
   Searching for a Minimum

   Optimization Cycle:   5

                       Coordinates (Angstroms)
     ATOM                X               Y               Z
      1  C        -0.9269212318   -1.1773982249    0.2235210153
      2  C        -1.7383878960    0.1328457841    0.1510429954
      3  C         1.0514230766    0.2813207200    0.6220915277
      4  O         0.3542677475    1.4736732637    0.1710619068
      5  C        -0.9909335694    1.5055190301    0.0438252747
      6  O        -1.5751596450    2.5175924878   -0.1843276549
      7  O        -2.9360413956    0.1113953291    0.1348869575
      8  O        -1.4766332439   -2.1457136437   -0.6375579242
      9  H         0.8790604859    0.1830766277    1.7037150160
     10  C         0.5400020999   -0.9601559401   -0.1157135433
     11  H        -2.3814433788   -2.3324948594   -0.3672069487
     12  O         1.3497457687   -2.0928112680    0.1595877008
     13  C         2.5431649016    0.5406197735    0.4104052384
     14  O         2.9290866977    0.5049932752   -0.9524930703
     15  H        -0.9975418412   -1.4961003389    1.2791732854
     16  H         0.6380432386   -0.7925928792   -1.1899701926
     17  H         1.2447067481   -2.3577706703    1.0794218108
     18  H         3.1038357320   -0.1888692106    1.0013630531
     19  H         2.7664152032    1.5398611419    0.7855544865
     20  H         3.1707999250   -0.3957525479   -1.1851640473
   Point Group: c1    Number of degrees of freedom:    54


   Energy is   -684.966821063

 Hessian Updated using BFGS Update

 54 Hessian modes will be used to form the next step
  Hessian Eigenvalues:
     0.001999    0.005523    0.006882    0.009441    0.010430    0.014938
     0.015391    0.017168    0.033700    0.038417    0.045259    0.047810
     0.049647    0.050614    0.052959    0.059949    0.060069    0.068588
     0.077423    0.080062    0.116591    0.122324    0.140004    0.154127
     0.159779    0.160274    0.161982    0.175713    0.194612    0.204100
     0.221611    0.245489    0.249692    0.253124    0.272733    0.274743
     0.289908    0.308915    0.319303    0.321913    0.322595    0.324083
     0.328044    0.346624    0.440311    0.449265    0.451994    0.460602
     0.489526    0.490037    0.512941    0.528058    0.947343    0.989264

 Minimum Search - Taking Simple RFO Step
 Searching for Lamda that Minimizes Along All modes
 Value Taken    Lamda =  -0.00198978
 Calculated Step too Large.  Step scaled by  0.448072
 Step Taken.  Stepsize is  0.300000

                             Maximum     Tolerance    Cnvgd?
         Gradient           0.003484      0.000300      NO
         Displacement       0.127689      0.001200      NO
         Energy change     -0.000896      0.000001      NO


 New Cartesian Coordinates Obtained by Inverse Iteration

 Displacement from previous Coordinates is:  0.273131
 ----------------------------------------------------------------
             Standard Nuclear Orientation (Angstroms)
    I     Atom           X                Y                Z
 ----------------------------------------------------------------
    1      C      -0.9167745967    -1.1823521498     0.2316162578
    2      C      -1.7368642598     0.1212682385     0.1442224432
    3      C       1.0530804448     0.2830694135     0.6253145520
    4      O       0.3484183439     1.4803918773     0.1815596548
    5      C      -0.9954923032     1.5038447236     0.0524999246
    6      O      -1.5885104057     2.5112576595    -0.1746235861
    7      O      -2.9339595045     0.0903096467     0.1186826642
    8      O      -1.4673927559    -2.1701613144    -0.6036592431
    9      H       0.8800669994     0.1804848540     1.7058650676
   10      C       0.5432296747    -0.9523855698    -0.1213170951
   11      H      -2.4010718846    -2.2735546999    -0.3873778873
   12      O       1.3676310794    -2.0804156177     0.1370158086
   13      C       2.5434958263     0.5481366802     0.4098624808
   14      O       2.9346710170     0.4722675148    -0.9498323909
   15      H      -0.9748060390    -1.4825914723     1.2950605662
   16      H       0.6333282684    -0.7735304017    -1.1944472593
   17      H       1.2270098171    -2.3921821908     1.0376191965
   18      H       3.1096831909    -0.1556387898     1.0263576822
   19      H       2.7552552009     1.5614851476     0.7529629077
   20      H       3.1664913097    -0.4384656993    -1.1541648570
 ----------------------------------------------------------------
 Molecular Point Group                 C1    NOp =  1
 Largest Abelian Subgroup              C1    NOp =  1
 Nuclear Repulsion Energy =   765.3927633253 hartrees
 There are       46 alpha and       46 beta electrons
 Applying Cartesian multipole field
    Component          Value
    ---------          -----
     (2,0,0)        1.00000E-11
     (0,2,0)        2.00000E-11
     (0,0,2)       -3.00000E-11
 Nucleus-field energy     =     0.0000000216 hartrees
 Requested basis set is 6-311++G(d,p)
 There are 112 shells and 320 basis functions
 A cutoff of  1.0D-11 yielded   5516 shell pairs
 There are     45518 function pairs (     48832 Cartesian)
 Smallest overlap matrix eigenvalue = 5.36E-06
 Guess MOs from SCF MO coefficient file
 Reading MOs from coefficient file
 Reading MOs from coefficient file
 A restricted hybrid HF-DFT SCF calculation will be
 performed using Pulay DIIS extrapolation
 Exchange:     0.2000 Hartree-Fock + 0.0800 Slater + 0.7200 B88
 Correlation:  0.1900 VWN1RPA + 0.8100 LYP
 Using SG-1 standard quadrature grid
 SCF converges when DIIS error is below 1.0E-08
 Geometry optimization detected.  Setting ReadMinima to 0
 Setting SaveMinima to 0
 ---------------------------------------
  Cycle       Energy         DIIS Error
 ---------------------------------------
    1    -684.9545741343      6.20E-04
    2    -684.9674865671      1.17E-04
    3    -684.9674249602      1.43E-04
    4    -684.9675887429      6.13E-05
    5    -684.9676187304      2.11E-05
    6    -684.9676224249      4.37E-06
    7    -684.9676226460      1.96E-06
    8    -684.9676225918      6.90E-07
    9    -684.9676225497      2.00E-07
   10    -684.9676225527      5.23E-08
   11    -684.9676225530      1.94E-08
   12    -684.9676225563      5.67E-09 Convergence criterion met
 ---------------------------------------
 SCF time:  CPU 376.90 s  wall 474.12 s
 SCF   energy in the final basis set = -684.9676225563
 Total energy in the final basis set = -684.9676225563

 --------------------------------------------------------------

                    Orbital Energies (a.u.)
 --------------------------------------------------------------

 Alpha MOs
 -- Occupied --
-19.200 -19.174 -19.171 -19.164 -19.147 -19.144 -10.334 -10.312
-10.279 -10.276 -10.271 -10.250  -1.141  -1.110  -1.083  -1.063
 -1.061  -1.049  -0.835  -0.795  -0.706  -0.673  -0.663  -0.606
 -0.581  -0.562  -0.551  -0.519  -0.515  -0.497  -0.488  -0.480
 -0.460  -0.451  -0.437  -0.430  -0.410  -0.403  -0.378  -0.367
 -0.347  -0.339  -0.335  -0.320  -0.307  -0.283
 -- Virtual --
 -0.114  -0.040  -0.014  -0.009  -0.002   0.009   0.023   0.028
  0.032   0.041   0.048   0.054   0.062   0.073   0.078   0.083
  0.084   0.092   0.097   0.101   0.105   0.111   0.112   0.119
  0.122   0.125   0.131   0.138   0.139   0.141   0.150   0.154
  0.160   0.164   0.171   0.176   0.188   0.196   0.205   0.210
  0.210   0.211   0.226   0.231   0.236   0.241   0.251   0.259
  0.266   0.270   0.280   0.284   0.287   0.290   0.296   0.303
  0.311   0.314   0.315   0.323   0.325   0.328   0.336   0.341
  0.342   0.351   0.358   0.365   0.370   0.374   0.393   0.402
  0.410   0.416   0.433   0.447   0.460   0.486   0.498   0.513
  0.528   0.539   0.548   0.556   0.569   0.585   0.592   0.608
  0.623   0.631   0.645   0.660   0.674   0.690   0.700   0.709
  0.714   0.723   0.744   0.770   0.776   0.784   0.826   0.868
  0.875   0.885   0.901   0.929   0.970   0.983   1.004   1.061
  1.077   1.094   1.111   1.113   1.147   1.161   1.162   1.172
  1.177   1.180   1.189   1.198   1.206   1.211   1.220   1.246
  1.257   1.266   1.278   1.323   1.330   1.359   1.366   1.401
  1.432   1.437   1.449   1.474   1.490   1.510   1.520   1.529
  1.537   1.560   1.577   1.589   1.608   1.622   1.639   1.657
  1.670   1.682   1.696   1.721   1.725   1.743   1.767   1.773
  1.793   1.818   1.824   1.834   1.888   1.902   1.908   1.978
  1.981   2.012   2.022   2.052   2.058   2.065   2.113   2.122
  2.132   2.152   2.234   2.261   2.268   2.291   2.353   2.471
  2.479   2.498   2.517   2.571   2.577   2.605   2.609   2.648
  2.695   2.736   2.764   2.766   2.809   2.821   2.835   2.854
  2.873   2.886   2.892   2.919   2.931   2.945   2.974   3.000
  3.037   3.057   3.091   3.097   3.112   3.138   3.149   3.162
  3.190   3.191   3.246   3.278   3.300   3.309   3.332   3.361
  3.381   3.449   3.488   3.600   3.625   3.724   3.769   3.794
  3.863   3.867   3.872   3.919   3.975   4.021   4.066   4.082
  4.111   4.166   4.253   4.301   4.997   5.038   5.057   5.067
  5.086   5.106   5.118   5.197   5.305   5.369   5.392   5.408
  5.530   5.629   5.646   5.659   5.756   5.880  23.729  23.762
 23.780  23.787  23.839  23.845  49.877  49.896  49.912  49.922
 49.950  50.052
 --------------------------------------------------------------

          Ground-State Mulliken Net Atomic Charges

     Atom                 Charge (a.u.)
  ----------------------------------------
      1 C                    -0.312109
      2 C                     0.261612
      3 C                    -0.118915
      4 O                    -0.011216
      5 C                     0.077820
      6 O                    -0.229715
      7 O                    -0.222433
      8 O                    -0.183837
      9 H                     0.222890
     10 C                    -0.272620
     11 H                     0.266170
     12 O                    -0.204362
     13 C                    -0.430703
     14 O                    -0.223034
     15 H                     0.199203
     16 H                     0.284136
     17 H                     0.254242
     18 H                     0.167995
     19 H                     0.210504
     20 H                     0.264373
  ----------------------------------------
  Sum of atomic charges =     0.000000

 -----------------------------------------------------------------
                    Cartesian Multipole Moments
 -----------------------------------------------------------------
    Charge (ESU x 10^10)
                 0.0000
    Dipole Moment (Debye)
         X       2.2977      Y      -4.0392      Z       3.9923
       Tot       6.1264
    Quadrupole Moments (Debye-Ang)
        XX     -75.3304     XY       4.6216     YY     -81.1125
        XZ       3.1647     YZ      -2.0851     ZZ     -65.4401
    Octopole Moments (Debye-Ang^2)
       XXX      23.3138    XXY     -32.6142    XYY       4.1385
       YYY     -18.7262    XXZ       6.9540    XYZ       4.7349
       YYZ      16.0006    XZZ       1.0005    YZZ      -5.0103
       ZZZ      -0.9587
    Hexadecapole Moments (Debye-Ang^3)
      XXXX   -1467.2516   XXXY      36.7372   XXYY    -375.1215
      XYYY      72.0228   YYYY    -964.5417   XXXZ      32.0863
      XXYZ      21.6982   XYYZ       9.2697   YYYZ     -39.2488
      XXZZ    -254.4347   XYZZ     -14.1817   YYZZ    -164.8394
      XZZZ       3.6563   YZZZ     -14.1362   ZZZZ    -167.9735
 -----------------------------------------------------------------
 Calculating analytic gradient of the SCF energy
 Gradient of SCF Energy
            1           2           3           4           5           6
    1   0.0030080  -0.0067321   0.0006469  -0.0001108  -0.0013778   0.0021016
    2  -0.0017475  -0.0030159  -0.0040206   0.0018931   0.0084393  -0.0037241
    3   0.0005291  -0.0004519   0.0008255  -0.0007196  -0.0014385   0.0005990
            7           8           9          10          11          12
    1   0.0036799  -0.0019008   0.0002738  -0.0008274   0.0016979  -0.0010844
    2   0.0005639   0.0024497   0.0003544   0.0008035  -0.0016000  -0.0012576
    3   0.0009286  -0.0015268  -0.0002924   0.0007146   0.0006847   0.0003883
           13          14          15          16          17          18
    1   0.0005274  -0.0004164  -0.0007541   0.0005367   0.0011797  -0.0006229
    2   0.0010923  -0.0011307   0.0003494  -0.0005826   0.0008937  -0.0003145
    3   0.0014014  -0.0006723  -0.0004458   0.0005119  -0.0003441  -0.0005513
           19          20
    1  -0.0003148   0.0004896
    2  -0.0004818   0.0010361
    3  -0.0002570   0.0001166
 Max gradient component =       8.439E-03
 RMS gradient           =       1.965E-03
 Gradient time:  CPU 148.24 s  wall 181.01 s
 Geometry Optimization Parameters
   NAtoms,    NIC,     NZ,  NCons,   NDum,   NFix, NCnnct, MaxDiis
       20     145       0       0       0       0       0       0

 Cartesian Hessian Update
 Hessian Updated using BFGS Update


** GEOMETRY OPTIMIZATION IN DELOCALIZED INTERNAL COORDINATES **
   Searching for a Minimum

   Optimization Cycle:   6

                       Coordinates (Angstroms)
     ATOM                X               Y               Z
      1  C        -0.9167745967   -1.1823521498    0.2316162578
      2  C        -1.7368642598    0.1212682385    0.1442224432
      3  C         1.0530804448    0.2830694135    0.6253145520
      4  O         0.3484183439    1.4803918773    0.1815596548
      5  C        -0.9954923032    1.5038447236    0.0524999246
      6  O        -1.5885104057    2.5112576595   -0.1746235861
      7  O        -2.9339595045    0.0903096467    0.1186826642
      8  O        -1.4673927559   -2.1701613144   -0.6036592431
      9  H         0.8800669994    0.1804848540    1.7058650676
     10  C         0.5432296747   -0.9523855698   -0.1213170951
     11  H        -2.4010718846   -2.2735546999   -0.3873778873
     12  O         1.3676310794   -2.0804156177    0.1370158086
     13  C         2.5434958263    0.5481366802    0.4098624808
     14  O         2.9346710170    0.4722675148   -0.9498323909
     15  H        -0.9748060390   -1.4825914723    1.2950605662
     16  H         0.6333282684   -0.7735304017   -1.1944472593
     17  H         1.2270098171   -2.3921821908    1.0376191965
     18  H         3.1096831909   -0.1556387898    1.0263576822
     19  H         2.7552552009    1.5614851476    0.7529629077
     20  H         3.1664913097   -0.4384656993   -1.1541648570
   Point Group: c1    Number of degrees of freedom:    54


   Energy is   -684.967622556

 Hessian Updated using BFGS Update

 54 Hessian modes will be used to form the next step
  Hessian Eigenvalues:
     0.001292    0.005473    0.006501    0.009930    0.013076    0.015000
     0.015549    0.017397    0.034136    0.038499    0.045315    0.048577
     0.049729    0.051456    0.053010    0.059936    0.059967    0.068707
     0.077620    0.079913    0.116519    0.122461    0.140177    0.154008
     0.159732    0.160257    0.161971    0.174735    0.194867    0.204148
     0.221574    0.245748    0.249493    0.253462    0.272849    0.273874
     0.289876    0.307952    0.320206    0.321913    0.322490    0.324018
     0.327358    0.347970    0.447773    0.450147    0.456481    0.461007
     0.489382    0.489927    0.511566    0.528359    0.947734    0.957523

 Minimum Search - Taking Simple RFO Step
 Searching for Lamda that Minimizes Along All modes
 Value Taken    Lamda =  -0.00208340
 Calculated Step too Large.  Step scaled by  0.401820
 Step Taken.  Stepsize is  0.300000

                             Maximum     Tolerance    Cnvgd?
         Gradient           0.003563      0.000300      NO
         Displacement       0.124740      0.001200      NO
         Energy change     -0.000801      0.000001      NO


 New Cartesian Coordinates Obtained by Inverse Iteration

 Displacement from previous Coordinates is:  0.258903
 ----------------------------------------------------------------
             Standard Nuclear Orientation (Angstroms)
    I     Atom           X                Y                Z
 ----------------------------------------------------------------
    1      C      -0.9075747710    -1.1862999293     0.2436851391
    2      C      -1.7333117700     0.1103640722     0.1433551067
    3      C       1.0559421009     0.2863788399     0.6297847111
    4      O       0.3430741205     1.4848203262     0.1929318904
    5      C      -0.9992294266     1.4981710838     0.0612609911
    6      O      -1.6012451169     2.5009829289    -0.1681110891
    7      O      -2.9294622475     0.0685135262     0.0818019960
    8      O      -1.4614191825    -2.1929923549    -0.5641825955
    9      H       0.8833497473     0.1796320674     1.7096645395
   10      C       0.5465304865    -0.9451565009    -0.1235496482
   11      H      -2.4142810068    -2.2150214717    -0.4085835910
   12      O       1.3830143075    -2.0687361679     0.1200359815
   13      C       2.5453971685     0.5552561516     0.4090774587
   14      O       2.9384242476     0.4496184665    -0.9476422825
   15      H      -0.9532963840    -1.4685295130     1.3142306720
   16      H       0.6271576529    -0.7558719399    -1.1960580286
   17      H       1.2052261216    -2.4275024423     0.9969359301
   18      H       3.1166791104    -0.1295625131     1.0428077393
   19      H       2.7514604115     1.5779770094     0.7285679043
   20      H       3.1510538533    -0.4708037887    -1.1327959376
 ----------------------------------------------------------------
 Molecular Point Group                 C1    NOp =  1
 Largest Abelian Subgroup              C1    NOp =  1
 Nuclear Repulsion Energy =   765.7288010128 hartrees
 There are       46 alpha and       46 beta electrons
 Applying Cartesian multipole field
    Component          Value
    ---------          -----
     (2,0,0)        1.00000E-11
     (0,2,0)        2.00000E-11
     (0,0,2)       -3.00000E-11
 Nucleus-field energy     =     0.0000000217 hartrees
 Requested basis set is 6-311++G(d,p)
 There are 112 shells and 320 basis functions
 A cutoff of  1.0D-11 yielded   5514 shell pairs
 There are     45516 function pairs (     48830 Cartesian)
 Smallest overlap matrix eigenvalue = 5.67E-06
 Guess MOs from SCF MO coefficient file
 Reading MOs from coefficient file
 Reading MOs from coefficient file
 A restricted hybrid HF-DFT SCF calculation will be
 performed using Pulay DIIS extrapolation
 Exchange:     0.2000 Hartree-Fock + 0.0800 Slater + 0.7200 B88
 Correlation:  0.1900 VWN1RPA + 0.8100 LYP
 Using SG-1 standard quadrature grid
 SCF converges when DIIS error is below 1.0E-08
 Geometry optimization detected.  Setting ReadMinima to 0
 Setting SaveMinima to 0
 ---------------------------------------
  Cycle       Energy         DIIS Error
 ---------------------------------------
    1    -684.9566713060      6.75E-04
    2    -684.9682464330      1.12E-04
    3    -684.9682771042      1.03E-04
    4    -684.9683583714      4.33E-05
    5    -684.9683729981      1.48E-05
    6    -684.9683747036      5.83E-06
    7    -684.9683751621      1.69E-06
    8    -684.9683750934      5.76E-07
    9    -684.9683750524      2.48E-07
   10    -684.9683750565      6.74E-08
   11    -684.9683750638      1.84E-08
   12    -684.9683750643      7.06E-09 Convergence criterion met
 ---------------------------------------
 SCF time:  CPU 379.13 s  wall 475.72 s
 SCF   energy in the final basis set = -684.9683750643
 Total energy in the final basis set = -684.9683750643

 --------------------------------------------------------------

                    Orbital Energies (a.u.)
 --------------------------------------------------------------

 Alpha MOs
 -- Occupied --
-19.201 -19.176 -19.171 -19.164 -19.147 -19.144 -10.336 -10.314
-10.279 -10.277 -10.272 -10.250  -1.142  -1.112  -1.084  -1.063
 -1.061  -1.049  -0.836  -0.795  -0.706  -0.674  -0.662  -0.605
 -0.583  -0.563  -0.549  -0.521  -0.514  -0.499  -0.489  -0.480
 -0.460  -0.451  -0.437  -0.430  -0.411  -0.405  -0.379  -0.367
 -0.348  -0.338  -0.336  -0.320  -0.307  -0.285
 -- Virtual --
 -0.115  -0.040  -0.013  -0.009  -0.002   0.009   0.023   0.027
  0.032   0.041   0.048   0.054   0.061   0.074   0.079   0.083
  0.084   0.093   0.097   0.100   0.105   0.110   0.111   0.118
  0.122   0.126   0.131   0.137   0.138   0.141   0.149   0.155
  0.158   0.164   0.170   0.176   0.188   0.196   0.205   0.209
  0.211   0.211   0.225   0.231   0.237   0.240   0.248   0.258
  0.267   0.270   0.280   0.283   0.288   0.291   0.295   0.303
  0.311   0.313   0.316   0.323   0.325   0.329   0.335   0.341
  0.342   0.350   0.359   0.362   0.371   0.375   0.391   0.401
  0.410   0.416   0.432   0.450   0.460   0.487   0.499   0.510
  0.528   0.540   0.546   0.555   0.568   0.586   0.592   0.609
  0.625   0.629   0.643   0.658   0.671   0.688   0.700   0.707
  0.714   0.722   0.742   0.767   0.776   0.782   0.826   0.868
  0.874   0.882   0.902   0.926   0.970   0.981   1.004   1.064
  1.077   1.094   1.112   1.115   1.146   1.161   1.163   1.170
  1.175   1.180   1.188   1.199   1.207   1.212   1.219   1.247
  1.256   1.266   1.282   1.317   1.334   1.359   1.366   1.400
  1.431   1.437   1.448   1.474   1.488   1.508   1.518   1.528
  1.537   1.559   1.577   1.587   1.611   1.620   1.635   1.660
  1.673   1.681   1.695   1.720   1.726   1.740   1.766   1.774
  1.787   1.816   1.823   1.834   1.888   1.904   1.911   1.975
  1.981   2.009   2.021   2.052   2.061   2.063   2.112   2.123
  2.128   2.151   2.233   2.261   2.267   2.288   2.354   2.470
  2.478   2.497   2.514   2.568   2.577   2.604   2.608   2.649
  2.697   2.735   2.761   2.765   2.810   2.820   2.832   2.852
  2.873   2.885   2.893   2.918   2.925   2.947   2.975   2.997
  3.033   3.057   3.092   3.100   3.112   3.134   3.149   3.159
  3.187   3.191   3.246   3.278   3.303   3.308   3.332   3.365
  3.380   3.447   3.485   3.597   3.624   3.722   3.768   3.793
  3.862   3.868   3.870   3.920   3.974   4.021   4.067   4.085
  4.111   4.165   4.250   4.297   4.995   5.038   5.056   5.069
  5.088   5.104   5.113   5.195   5.303   5.374   5.392   5.411
  5.527   5.626   5.644   5.656   5.756   5.880  23.728  23.761
 23.777  23.786  23.838  23.843  49.875  49.895  49.913  49.919
 49.949  50.051
 --------------------------------------------------------------

          Ground-State Mulliken Net Atomic Charges

     Atom                 Charge (a.u.)
  ----------------------------------------
      1 C                    -0.332299
      2 C                     0.259176
      3 C                    -0.117855
      4 O                    -0.010677
      5 C                     0.083400
      6 O                    -0.230198
      7 O                    -0.221849
      8 O                    -0.183668
      9 H                     0.226006
     10 C                    -0.249072
     11 H                     0.264100
     12 O                    -0.209315
     13 C                    -0.437263
     14 O                    -0.222101
     15 H                     0.196839
     16 H                     0.283276
     17 H                     0.257555
     18 H                     0.169168
     19 H                     0.210386
     20 H                     0.264392
  ----------------------------------------
  Sum of atomic charges =     0.000000

 -----------------------------------------------------------------
                    Cartesian Multipole Moments
 -----------------------------------------------------------------
    Charge (ESU x 10^10)
                 0.0000
    Dipole Moment (Debye)
         X       2.2234      Y      -3.9164      Z       3.9424
       Tot       5.9853
    Quadrupole Moments (Debye-Ang)
        XX     -75.6289     XY       4.3744     YY     -81.2529
        XZ       3.3170     YZ      -1.9413     ZZ     -65.4876
    Octopole Moments (Debye-Ang^2)
       XXX      21.0343    XXY     -31.0320    XYY       6.2841
       YYY     -16.5974    XXZ       7.3907    XYZ       4.2251
       YYZ      15.4283    XZZ      -0.0415    YZZ      -4.6580
       ZZZ      -1.5064
    Hexadecapole Moments (Debye-Ang^3)
      XXXX   -1471.9163   XXXY      36.6540   XXYY    -377.7083
      XYYY      65.0232   YYYY    -964.8482   XXXZ      33.5322
      XXYZ      22.6300   XYYZ       9.4455   YYYZ     -40.3421
      XXZZ    -255.1639   XYZZ     -13.0448   YYZZ    -164.3689
      XZZZ       4.0003   YZZZ     -13.9152   ZZZZ    -166.5825
 -----------------------------------------------------------------
 Calculating analytic gradient of the SCF energy
 Gradient of SCF Energy
            1           2           3           4           5           6
    1   0.0025936  -0.0061627   0.0011957  -0.0007415   0.0001070   0.0012609
    2  -0.0019416  -0.0030773  -0.0046163   0.0026068   0.0071540  -0.0025729
    3  -0.0003797   0.0008809   0.0008802  -0.0008929  -0.0013111   0.0001455
            7           8           9          10          11          12
    1   0.0029460  -0.0004383   0.0000609  -0.0014549   0.0005990  -0.0004396
    2   0.0004137   0.0020645   0.0003883   0.0013511  -0.0010903  -0.0011538
    3   0.0006306  -0.0016496  -0.0002151   0.0006802   0.0009219  -0.0003284
           13          14          15          16          17          18
    1   0.0004749  -0.0007028  -0.0008727   0.0006837   0.0008085  -0.0003134
    2   0.0006550  -0.0003795   0.0001777  -0.0005003   0.0006458  -0.0002893
    3   0.0008872  -0.0004447  -0.0001328   0.0002591   0.0004006  -0.0003494
           19          20
    1  -0.0002029   0.0005986
    2  -0.0001884   0.0003528
    3  -0.0001254   0.0001430
 Max gradient component =       7.154E-03
 RMS gradient           =       1.745E-03
 Gradient time:  CPU 149.35 s  wall 192.25 s
 Geometry Optimization Parameters
   NAtoms,    NIC,     NZ,  NCons,   NDum,   NFix, NCnnct, MaxDiis
       20     145       0       0       0       0       0       0

 Cartesian Hessian Update
 Hessian Updated using BFGS Update


** GEOMETRY OPTIMIZATION IN DELOCALIZED INTERNAL COORDINATES **
   Searching for a Minimum

   Optimization Cycle:   7

                       Coordinates (Angstroms)
     ATOM                X               Y               Z
      1  C        -0.9075747710   -1.1862999293    0.2436851391
      2  C        -1.7333117700    0.1103640722    0.1433551067
      3  C         1.0559421009    0.2863788399    0.6297847111
      4  O         0.3430741205    1.4848203262    0.1929318904
      5  C        -0.9992294266    1.4981710838    0.0612609911
      6  O        -1.6012451169    2.5009829289   -0.1681110891
      7  O        -2.9294622475    0.0685135262    0.0818019960
      8  O        -1.4614191825   -2.1929923549   -0.5641825955
      9  H         0.8833497473    0.1796320674    1.7096645395
     10  C         0.5465304865   -0.9451565009   -0.1235496482
     11  H        -2.4142810068   -2.2150214717   -0.4085835910
     12  O         1.3830143075   -2.0687361679    0.1200359815
     13  C         2.5453971685    0.5552561516    0.4090774587
     14  O         2.9384242476    0.4496184665   -0.9476422825
     15  H        -0.9532963840   -1.4685295130    1.3142306720
     16  H         0.6271576529   -0.7558719399   -1.1960580286
     17  H         1.2052261216   -2.4275024423    0.9969359301
     18  H         3.1166791104   -0.1295625131    1.0428077393
     19  H         2.7514604115    1.5779770094    0.7285679043
     20  H         3.1510538533   -0.4708037887   -1.1327959376
   Point Group: c1    Number of degrees of freedom:    54


   Energy is   -684.968375064

 Hessian Updated using BFGS Update

 54 Hessian modes will be used to form the next step
  Hessian Eigenvalues:
     0.001239    0.005430    0.006926    0.010899    0.014206    0.015017
     0.015573    0.018252    0.034185    0.038829    0.045313    0.048545
     0.049747    0.051561    0.052925    0.059779    0.059971    0.068946
     0.077809    0.079614    0.116488    0.122424    0.140226    0.154013
     0.159904    0.160266    0.163788    0.173655    0.194889    0.204201
     0.221791    0.245874    0.249263    0.254002    0.268617    0.272928
     0.289974    0.303943    0.320190    0.320668    0.321916    0.323299
     0.324542    0.334728    0.443698    0.448262    0.450289    0.458818
     0.489148    0.490106    0.513440    0.540394    0.936288    0.952560

 Minimum Search - Taking Simple RFO Step
 Searching for Lamda that Minimizes Along All modes
 Value Taken    Lamda =  -0.00184776
 Calculated Step too Large.  Step scaled by  0.409985
 Step Taken.  Stepsize is  0.300000

                             Maximum     Tolerance    Cnvgd?
         Gradient           0.002945      0.000300      NO
         Displacement       0.126349      0.001200      NO
         Energy change     -0.000753      0.000001      NO


 New Cartesian Coordinates Obtained by Inverse Iteration

 Displacement from previous Coordinates is:  0.253343
 ----------------------------------------------------------------
             Standard Nuclear Orientation (Angstroms)
    I     Atom           X                Y                Z
 ----------------------------------------------------------------
    1      C      -0.9000099304    -1.1867425321     0.2560414954
    2      C      -1.7286743697     0.1019070002     0.1262164923
    3      C       1.0586535424     0.2896787026     0.6345194070
    4      O       0.3379671521     1.4881751261     0.2073187773
    5      C      -1.0024322746     1.4927040191     0.0689355926
    6      O      -1.6118557695     2.4944280230    -0.1509730052
    7      O      -2.9234666255     0.0507010003     0.0332959457
    8      O      -1.4552315049    -2.2207282665    -0.5140332252
    9      H       0.8884120992     0.1763842129     1.7138441527
   10      C       0.5493614108    -0.9390963280    -0.1245422017
   11      H      -2.4170220926    -2.1728688509    -0.4253669995
   12      O       1.3944685977    -2.0595343469     0.1061514921
   13      C       2.5471276495     0.5611932873     0.4082658133
   14      O       2.9417629186     0.4340192516    -0.9459100901
   15      H      -0.9347288707    -1.4399469819     1.3354232316
   16      H       0.6195977083    -0.7408560301    -1.1964544090
   17      H       1.1812552790    -2.4636529373     0.9551390272
   18      H       3.1214956616    -0.1100280056     1.0542371206
   19      H       2.7501754964     1.5898588124     0.7110563509
   20      H       3.1306333455    -0.4943573056    -1.1199480808
 ----------------------------------------------------------------
 Molecular Point Group                 C1    NOp =  1
 Largest Abelian Subgroup              C1    NOp =  1
 Nuclear Repulsion Energy =   766.0770845537 hartrees
 There are       46 alpha and       46 beta electrons
 Applying Cartesian multipole field
    Component          Value
    ---------          -----
     (2,0,0)        1.00000E-11
     (0,2,0)        2.00000E-11
     (0,0,2)       -3.00000E-11
 Nucleus-field energy     =     0.0000000217 hartrees
 Requested basis set is 6-311++G(d,p)
 There are 112 shells and 320 basis functions
 A cutoff of  1.0D-11 yielded   5517 shell pairs
 There are     45545 function pairs (     48863 Cartesian)
 Smallest overlap matrix eigenvalue = 6.06E-06
 Guess MOs from SCF MO coefficient file
 Reading MOs from coefficient file
 Reading MOs from coefficient file
 A restricted hybrid HF-DFT SCF calculation will be
 performed using Pulay DIIS extrapolation
 Exchange:     0.2000 Hartree-Fock + 0.0800 Slater + 0.7200 B88
 Correlation:  0.1900 VWN1RPA + 0.8100 LYP
 Using SG-1 standard quadrature grid
 SCF converges when DIIS error is below 1.0E-08
 Geometry optimization detected.  Setting ReadMinima to 0
 Setting SaveMinima to 0
 ---------------------------------------
  Cycle       Energy         DIIS Error
 ---------------------------------------
    1    -684.9607279923      6.80E-04
    2    -684.9689227645      1.16E-04
    3    -684.9689137565      1.28E-04
    4    -684.9690478991      3.74E-05
    5    -684.9690579304      1.41E-05
    6    -684.9690601353      5.58E-06
    7    -684.9690604334      1.69E-06
    8    -684.9690603429      5.95E-07
    9    -684.9690603085      2.48E-07
   10    -684.9690603189      7.03E-08
   11    -684.9690603091      2.37E-08
   12    -684.9690603139      6.89E-09 Convergence criterion met
 ---------------------------------------
 SCF time:  CPU 378.38 s  wall 471.61 s
 SCF   energy in the final basis set = -684.9690603139
 Total energy in the final basis set = -684.9690603139

 --------------------------------------------------------------

                    Orbital Energies (a.u.)
 --------------------------------------------------------------

 Alpha MOs
 -- Occupied --
-19.202 -19.178 -19.172 -19.164 -19.147 -19.145 -10.337 -10.315
-10.280 -10.277 -10.273 -10.249  -1.143  -1.113  -1.084  -1.063
 -1.062  -1.049  -0.837  -0.796  -0.706  -0.675  -0.662  -0.605
 -0.586  -0.563  -0.547  -0.522  -0.514  -0.500  -0.490  -0.481
 -0.461  -0.452  -0.437  -0.429  -0.412  -0.407  -0.381  -0.366
 -0.348  -0.338  -0.336  -0.320  -0.308  -0.287
 -- Virtual --
 -0.116  -0.039  -0.013  -0.008  -0.001   0.010   0.023   0.027
  0.032   0.041   0.048   0.054   0.061   0.073   0.080   0.083
  0.084   0.093   0.096   0.099   0.105   0.110   0.111   0.118
  0.123   0.126   0.131   0.137   0.138   0.141   0.148   0.155
  0.157   0.163   0.169   0.176   0.190   0.196   0.206   0.208
  0.211   0.212   0.225   0.231   0.238   0.240   0.246   0.256
  0.267   0.270   0.279   0.282   0.288   0.293   0.295   0.302
  0.311   0.312   0.316   0.322   0.325   0.330   0.335   0.340
  0.342   0.349   0.358   0.362   0.373   0.376   0.390   0.400
  0.411   0.416   0.432   0.452   0.460   0.487   0.500   0.507
  0.529   0.541   0.544   0.554   0.566   0.587   0.591   0.610
  0.626   0.628   0.640   0.657   0.668   0.686   0.699   0.706
  0.714   0.722   0.739   0.764   0.775   0.781   0.826   0.869
  0.872   0.879   0.904   0.924   0.971   0.981   1.004   1.064
  1.076   1.095   1.114   1.117   1.146   1.159   1.163   1.168
  1.174   1.181   1.186   1.199   1.207   1.213   1.217   1.248
  1.252   1.266   1.285   1.308   1.336   1.361   1.368   1.401
  1.430   1.438   1.447   1.475   1.488   1.508   1.516   1.528
  1.537   1.559   1.576   1.584   1.614   1.619   1.631   1.663
  1.674   1.682   1.695   1.719   1.727   1.738   1.767   1.774
  1.783   1.812   1.820   1.837   1.890   1.905   1.915   1.973
  1.979   2.009   2.022   2.053   2.062   2.066   2.110   2.122
  2.126   2.153   2.232   2.261   2.265   2.287   2.357   2.469
  2.477   2.498   2.511   2.567   2.578   2.598   2.612   2.648
  2.699   2.733   2.757   2.767   2.811   2.819   2.829   2.850
  2.873   2.884   2.892   2.914   2.923   2.950   2.978   2.994
  3.034   3.057   3.090   3.104   3.112   3.129   3.149   3.157
  3.184   3.192   3.247   3.279   3.304   3.311   3.332   3.370
  3.379   3.445   3.484   3.595   3.624   3.722   3.767   3.793
  3.860   3.868   3.874   3.921   3.973   4.020   4.069   4.088
  4.113   4.166   4.247   4.290   4.995   5.037   5.055   5.071
  5.089   5.104   5.109   5.195   5.302   5.377   5.391   5.412
  5.525   5.624   5.643   5.656   5.756   5.881  23.728  23.760
 23.778  23.786  23.837  23.841  49.874  49.894  49.914  49.917
 49.949  50.051
 --------------------------------------------------------------

          Ground-State Mulliken Net Atomic Charges

     Atom                 Charge (a.u.)
  ----------------------------------------
      1 C                    -0.336640
      2 C                     0.255367
      3 C                    -0.118418
      4 O                    -0.009959
      5 C                     0.090213
      6 O                    -0.230263
      7 O                    -0.221961
      8 O                    -0.186500
      9 H                     0.228834
     10 C                    -0.240845
     11 H                     0.263584
     12 O                    -0.214249
     13 C                    -0.441726
     14 O                    -0.221237
     15 H                     0.196406
     16 H                     0.281839
     17 H                     0.261469
     18 H                     0.169810
     19 H                     0.210284
     20 H                     0.263991
  ----------------------------------------
  Sum of atomic charges =     0.000000

 -----------------------------------------------------------------
                    Cartesian Multipole Moments
 -----------------------------------------------------------------
    Charge (ESU x 10^10)
                 0.0000
    Dipole Moment (Debye)
         X       2.1493      Y      -3.8166      Z       3.8423
       Tot       5.8266
    Quadrupole Moments (Debye-Ang)
        XX     -76.0324     XY       4.1446     YY     -81.3967
        XZ       3.4474     YZ      -1.7959     ZZ     -65.4750
    Octopole Moments (Debye-Ang^2)
       XXX      18.8180    XXY     -29.4734    XYY       8.1803
       YYY     -15.0789    XXZ       7.8402    XYZ       3.8201
       YYZ      14.5508    XZZ      -0.9967    YZZ      -4.3709
       ZZZ      -2.1366
    Hexadecapole Moments (Debye-Ang^3)
      XXXX   -1477.1245   XXXY      36.2063   XXYY    -380.4584
      XYYY      58.7493   YYYY    -966.2603   XXXZ      33.6798
      XXYZ      23.5188   XYYZ       9.8963   YYYZ     -41.2309
      XXZZ    -255.3687   XYZZ     -11.9738   YYZZ    -164.1382
      XZZZ       3.7343   YZZZ     -13.5598   ZZZZ    -164.7249
 -----------------------------------------------------------------
 Calculating analytic gradient of the SCF energy
 Gradient of SCF Energy
            1           2           3           4           5           6
    1   0.0019740  -0.0045949   0.0012827  -0.0013033   0.0013090   0.0005280
    2  -0.0015927  -0.0025756  -0.0043272   0.0028820   0.0052421  -0.0015274
    3  -0.0003914  -0.0005580   0.0010631  -0.0009821  -0.0005000  -0.0001945
            7           8           9          10          11          12
    1   0.0018191   0.0004217  -0.0001052  -0.0016364  -0.0000946   0.0000989
    2   0.0002636   0.0014413   0.0003045   0.0016431  -0.0005603  -0.0012367
    3   0.0013042  -0.0014054  -0.0001392   0.0006991   0.0007297  -0.0006723
           13          14          15          16          17          18
    1   0.0003428  -0.0006810  -0.0006806   0.0005833   0.0004460  -0.0001511
    2   0.0003523   0.0000174  -0.0001478  -0.0004069   0.0005270  -0.0002161
    3   0.0003988  -0.0003483   0.0001392   0.0001691   0.0006777  -0.0001536
           19          20
    1  -0.0001240   0.0005656
    2  -0.0000441  -0.0000384
    3   0.0000462   0.0001179
 Max gradient component =       5.242E-03
 RMS gradient           =       1.419E-03
 Gradient time:  CPU 147.38 s  wall 184.35 s
 Geometry Optimization Parameters
   NAtoms,    NIC,     NZ,  NCons,   NDum,   NFix, NCnnct, MaxDiis
       20     145       0       0       0       0       0       0

 Cartesian Hessian Update
 Hessian Updated using BFGS Update


** GEOMETRY OPTIMIZATION IN DELOCALIZED INTERNAL COORDINATES **
   Searching for a Minimum

   Optimization Cycle:   8

                       Coordinates (Angstroms)
     ATOM                X               Y               Z
      1  C        -0.9000099304   -1.1867425321    0.2560414954
      2  C        -1.7286743697    0.1019070002    0.1262164923
      3  C         1.0586535424    0.2896787026    0.6345194070
      4  O         0.3379671521    1.4881751261    0.2073187773
      5  C        -1.0024322746    1.4927040191    0.0689355926
      6  O        -1.6118557695    2.4944280230   -0.1509730052
      7  O        -2.9234666255    0.0507010003    0.0332959457
      8  O        -1.4552315049   -2.2207282665   -0.5140332252
      9  H         0.8884120992    0.1763842129    1.7138441527
     10  C         0.5493614108   -0.9390963280   -0.1245422017
     11  H        -2.4170220926   -2.1728688509   -0.4253669995
     12  O         1.3944685977   -2.0595343469    0.1061514921
     13  C         2.5471276495    0.5611932873    0.4082658133
     14  O         2.9417629186    0.4340192516   -0.9459100901
     15  H        -0.9347288707   -1.4399469819    1.3354232316
     16  H         0.6195977083   -0.7408560301   -1.1964544090
     17  H         1.1812552790   -2.4636529373    0.9551390272
     18  H         3.1214956616   -0.1100280056    1.0542371206
     19  H         2.7501754964    1.5898588124    0.7110563509
     20  H         3.1306333455   -0.4943573056   -1.1199480808
   Point Group: c1    Number of degrees of freedom:    54


   Energy is   -684.969060314

 Hessian Updated using BFGS Update

 54 Hessian modes will be used to form the next step
  Hessian Eigenvalues:
     0.001197    0.005395    0.006892    0.011713    0.014883    0.015343
     0.016179    0.019095    0.034201    0.038828    0.045127    0.048441
     0.049742    0.051700    0.052768    0.059781    0.059975    0.068844
     0.077921    0.079461    0.116404    0.122543    0.140153    0.153880
     0.159922    0.160496    0.164420    0.173269    0.195329    0.204409
     0.221598    0.245863    0.247973    0.252767    0.259425    0.272996
     0.290009    0.296080    0.314608    0.320620    0.321967    0.322814
     0.324216    0.331210    0.431531    0.448541    0.450232    0.458810
     0.489254    0.490101    0.515468    0.542370    0.936737    0.955685

 Minimum Search - Taking Simple RFO Step
 Searching for Lamda that Minimizes Along All modes
 Value Taken    Lamda =  -0.00160863
 Calculated Step too Large.  Step scaled by  0.418302
 Step Taken.  Stepsize is  0.300000

                             Maximum     Tolerance    Cnvgd?
         Gradient           0.002312      0.000300      NO
         Displacement       0.111793      0.001200      NO
         Energy change     -0.000685      0.000001      NO


 New Cartesian Coordinates Obtained by Inverse Iteration

 Displacement from previous Coordinates is:  0.264635
 ----------------------------------------------------------------
             Standard Nuclear Orientation (Angstroms)
    I     Atom           X                Y                Z
 ----------------------------------------------------------------
    1      C      -0.8945210062    -1.1850383589     0.2703779865
    2      C      -1.7237468595     0.0954473670     0.1090865536
    3      C       1.0620207925     0.2928702628     0.6401719162
    4      O       0.3331868050     1.4898542655     0.2254053814
    5      C      -1.0057517250     1.4868347779     0.0805123640
    6      O      -1.6207293102     2.4885930247    -0.1297169565
    7      O      -2.9138666999     0.0348898293    -0.0378270701
    8      O      -1.4513723111    -2.2455755094    -0.4600624433
    9      H       0.8970041693     0.1718981279     1.7193331290
   10      C       0.5512441293    -0.9335708077    -0.1235621860
   11      H      -2.4137418087    -2.1424362772    -0.4365584679
   12      O       1.4026799339    -2.0513234766     0.0953670141
   13      C       2.5492252397     0.5666698261     0.4067209323
   14      O       2.9425524064     0.4227221522    -0.9457542683
   15      H      -0.9196119360    -1.4077321474     1.3575486414
   16      H       0.6110084708    -0.7271496763    -1.1950802006
   17      H       1.1573217889    -2.4992854830     0.9132098438
   18      H       3.1274065520    -0.0938529376     1.0608997828
   19      H       2.7511851518     1.5997727366     0.6957472630
   20      H       3.1059956401    -0.5123498459    -1.1126023282
 ----------------------------------------------------------------
 Molecular Point Group                 C1    NOp =  1
 Largest Abelian Subgroup              C1    NOp =  1
 Nuclear Repulsion Energy =   766.5414471159 hartrees
 There are       46 alpha and       46 beta electrons
 Applying Cartesian multipole field
    Component          Value
    ---------          -----
     (2,0,0)        1.00000E-11
     (0,2,0)        2.00000E-11
     (0,0,2)       -3.00000E-11
 Nucleus-field energy     =     0.0000000218 hartrees
 Requested basis set is 6-311++G(d,p)
 There are 112 shells and 320 basis functions
 A cutoff of  1.0D-11 yielded   5520 shell pairs
 There are     45535 function pairs (     48854 Cartesian)
 Smallest overlap matrix eigenvalue = 6.40E-06
 Guess MOs from SCF MO coefficient file
 Reading MOs from coefficient file
 Reading MOs from coefficient file
 A restricted hybrid HF-DFT SCF calculation will be
 performed using Pulay DIIS extrapolation
 Exchange:     0.2000 Hartree-Fock + 0.0800 Slater + 0.7200 B88
 Correlation:  0.1900 VWN1RPA + 0.8100 LYP
 Using SG-1 standard quadrature grid
 SCF converges when DIIS error is below 1.0E-08
 Geometry optimization detected.  Setting ReadMinima to 0
 Setting SaveMinima to 0
 ---------------------------------------
  Cycle       Energy         DIIS Error
 ---------------------------------------
    1    -684.9611720543      7.85E-04
    2    -684.9695173525      1.14E-04
    3    -684.9695163555      1.29E-04
    4    -684.9696480021      4.29E-05
    5    -684.9696601652      2.16E-05
    6    -684.9696650711      5.26E-06
    7    -684.9696655831      1.54E-06
    8    -684.9696654507      5.22E-07
    9    -684.9696654524      2.43E-07
   10    -684.9696654401      8.31E-08
   11    -684.9696654488      2.26E-08
   12    -684.9696654502      7.18E-09 Convergence criterion met
 ---------------------------------------
 SCF time:  CPU 380.24 s  wall 473.47 s
 SCF   energy in the final basis set = -684.9696654502
 Total energy in the final basis set = -684.9696654502

 --------------------------------------------------------------

                    Orbital Energies (a.u.)
 --------------------------------------------------------------

 Alpha MOs
 -- Occupied --
-19.203 -19.179 -19.172 -19.164 -19.147 -19.145 -10.338 -10.316
-10.281 -10.277 -10.274 -10.249  -1.144  -1.114  -1.084  -1.064
 -1.062  -1.049  -0.837  -0.796  -0.707  -0.676  -0.663  -0.605
 -0.588  -0.564  -0.546  -0.524  -0.513  -0.501  -0.490  -0.482
 -0.461  -0.452  -0.437  -0.428  -0.413  -0.409  -0.383  -0.366
 -0.348  -0.338  -0.335  -0.320  -0.308  -0.289
 -- Virtual --
 -0.117  -0.039  -0.013  -0.008  -0.001   0.010   0.023   0.027
  0.031   0.042   0.047   0.054   0.061   0.074   0.080   0.082
  0.085   0.093   0.095   0.099   0.105   0.110   0.112   0.118
  0.123   0.127   0.131   0.136   0.138   0.141   0.148   0.156
  0.156   0.164   0.169   0.177   0.191   0.197   0.206   0.208
  0.210   0.213   0.225   0.231   0.239   0.239   0.243   0.254
  0.267   0.270   0.278   0.280   0.288   0.294   0.296   0.301
  0.310   0.312   0.315   0.321   0.325   0.331   0.335   0.339
  0.342   0.349   0.356   0.363   0.375   0.376   0.388   0.400
  0.412   0.418   0.431   0.453   0.462   0.487   0.499   0.507
  0.530   0.543   0.544   0.553   0.564   0.587   0.590   0.611
  0.625   0.629   0.638   0.658   0.668   0.684   0.699   0.705
  0.713   0.721   0.737   0.762   0.774   0.781   0.825   0.867
  0.874   0.877   0.906   0.925   0.971   0.982   1.004   1.064
  1.074   1.097   1.117   1.120   1.145   1.154   1.162   1.167
  1.172   1.182   1.184   1.198   1.207   1.215   1.217   1.248
  1.249   1.264   1.288   1.303   1.335   1.364   1.371   1.402
  1.428   1.438   1.446   1.476   1.489   1.509   1.515   1.527
  1.538   1.559   1.573   1.582   1.615   1.619   1.628   1.663
  1.676   1.684   1.696   1.718   1.727   1.738   1.768   1.774
  1.781   1.807   1.819   1.841   1.891   1.905   1.919   1.971
  1.978   2.009   2.026   2.052   2.062   2.072   2.106   2.121
  2.127   2.155   2.232   2.259   2.264   2.286   2.362   2.467
  2.477   2.499   2.509   2.565   2.580   2.591   2.616   2.647
  2.703   2.732   2.756   2.770   2.813   2.820   2.828   2.848
  2.872   2.884   2.891   2.910   2.923   2.952   2.980   2.991
  3.038   3.056   3.088   3.105   3.114   3.124   3.148   3.156
  3.182   3.192   3.248   3.280   3.303   3.312   3.334   3.375
  3.378   3.443   3.483   3.594   3.625   3.720   3.766   3.795
  3.859   3.868   3.877   3.922   3.970   4.020   4.073   4.091
  4.116   4.169   4.246   4.283   4.995   5.036   5.053   5.073
  5.088   5.103   5.107   5.195   5.301   5.381   5.391   5.414
  5.524   5.624   5.642   5.658   5.757   5.882  23.728  23.757
 23.780  23.787  23.837  23.838  49.873  49.894  49.912  49.915
 49.948  50.050
 --------------------------------------------------------------

          Ground-State Mulliken Net Atomic Charges

     Atom                 Charge (a.u.)
  ----------------------------------------
      1 C                    -0.341601
      2 C                     0.257323
      3 C                    -0.117335
      4 O                    -0.009632
      5 C                     0.096198
      6 O                    -0.229877
      7 O                    -0.223959
      8 O                    -0.190441
      9 H                     0.231160
     10 C                    -0.239133
     11 H                     0.263630
     12 O                    -0.218502
     13 C                    -0.443618
     14 O                    -0.219985
     15 H                     0.196326
     16 H                     0.280196
     17 H                     0.265702
     18 H                     0.170091
     19 H                     0.210083
     20 H                     0.263374
  ----------------------------------------
  Sum of atomic charges =     0.000000

 -----------------------------------------------------------------
                    Cartesian Multipole Moments
 -----------------------------------------------------------------
    Charge (ESU x 10^10)
                 0.0000
    Dipole Moment (Debye)
         X       2.0824      Y      -3.7446      Z       3.7632
       Tot       5.7026
    Quadrupole Moments (Debye-Ang)
        XX     -76.4326     XY       3.9507     YY     -81.4433
        XZ       3.4239     YZ      -1.6263     ZZ     -65.4700
    Octopole Moments (Debye-Ang^2)
       XXX      16.7614    XXY     -27.9652    XYY       9.7775
       YYY     -14.1632    XXZ       8.6770    XYZ       3.4928
       YYZ      13.5159    XZZ      -1.8212    YZZ      -4.1317
       ZZZ      -2.7505
    Hexadecapole Moments (Debye-Ang^3)
      XXXX   -1480.8938   XXXY      35.6063   XXYY    -382.6264
      XYYY      53.1526   YYYY    -966.0694   XXXZ      31.5270
      XXYZ      24.2464   XYYZ      10.2184   YYYZ     -41.6709
      XXZZ    -255.5194   XYZZ     -11.0604   YYZZ    -164.0444
      XZZZ       2.5831   YZZZ     -13.0902   ZZZZ    -163.3181
 -----------------------------------------------------------------
 Calculating analytic gradient of the SCF energy
 Gradient of SCF Energy
            1           2           3           4           5           6
    1   0.0013963  -0.0026152   0.0012643  -0.0015618   0.0021225  -0.0002234
    2  -0.0010175  -0.0014943  -0.0034515   0.0025697   0.0026417  -0.0003921
    3  -0.0009741  -0.0000669   0.0009243  -0.0008690   0.0000472  -0.0006130
            7           8           9          10          11          12
    1   0.0006528   0.0008687  -0.0002162  -0.0015927  -0.0005075   0.0003764
    2   0.0000466   0.0005654   0.0002691   0.0015920  -0.0000144  -0.0010932
    3   0.0010909  -0.0011220  -0.0000492   0.0006182   0.0005515  -0.0009451
           13          14          15          16          17          18
    1   0.0001819  -0.0006467  -0.0006411   0.0004965   0.0001865   0.0000298
    2   0.0000150   0.0004607  -0.0003250  -0.0002787   0.0003788  -0.0001688
    3  -0.0000455  -0.0001036   0.0003253  -0.0000014   0.0009163   0.0000133
           19          20
    1   0.0000122   0.0004166
    2   0.0001028  -0.0004063
    3   0.0001517   0.0001512
 Max gradient component =       3.451E-03
 RMS gradient           =       1.038E-03
 Gradient time:  CPU 148.24 s  wall 180.88 s
 Geometry Optimization Parameters
   NAtoms,    NIC,     NZ,  NCons,   NDum,   NFix, NCnnct, MaxDiis
       20     145       0       0       0       0       0       0

 Cartesian Hessian Update
 Hessian Updated using BFGS Update


** GEOMETRY OPTIMIZATION IN DELOCALIZED INTERNAL COORDINATES **
   Searching for a Minimum

   Optimization Cycle:   9

                       Coordinates (Angstroms)
     ATOM                X               Y               Z
      1  C        -0.8945210062   -1.1850383589    0.2703779865
      2  C        -1.7237468595    0.0954473670    0.1090865536
      3  C         1.0620207925    0.2928702628    0.6401719162
      4  O         0.3331868050    1.4898542655    0.2254053814
      5  C        -1.0057517250    1.4868347779    0.0805123640
      6  O        -1.6207293102    2.4885930247   -0.1297169565
      7  O        -2.9138666999    0.0348898293   -0.0378270701
      8  O        -1.4513723111   -2.2455755094   -0.4600624433
      9  H         0.8970041693    0.1718981279    1.7193331290
     10  C         0.5512441293   -0.9335708077   -0.1235621860
     11  H        -2.4137418087   -2.1424362772   -0.4365584679
     12  O         1.4026799339   -2.0513234766    0.0953670141
     13  C         2.5492252397    0.5666698261    0.4067209323
     14  O         2.9425524064    0.4227221522   -0.9457542683
     15  H        -0.9196119360   -1.4077321474    1.3575486414
     16  H         0.6110084708   -0.7271496763   -1.1950802006
     17  H         1.1573217889   -2.4992854830    0.9132098438
     18  H         3.1274065520   -0.0938529376    1.0608997828
     19  H         2.7511851518    1.5997727366    0.6957472630
     20  H         3.1059956401   -0.5123498459   -1.1126023282
   Point Group: c1    Number of degrees of freedom:    54


   Energy is   -684.969665450

 Hessian Updated using BFGS Update

 54 Hessian modes will be used to form the next step
  Hessian Eigenvalues:
     0.001153    0.005365    0.006901    0.012148    0.015110    0.015356
     0.015969    0.019438    0.034230    0.038810    0.044938    0.048322
     0.049747    0.051707    0.052730    0.059875    0.059975    0.068753
     0.077851    0.079373    0.116451    0.122647    0.140162    0.153941
     0.159974    0.160451    0.164920    0.175141    0.195207    0.204623
     0.222519    0.241588    0.246467    0.250603    0.260806    0.273120
     0.290013    0.295740    0.313172    0.320917    0.322038    0.322780
     0.324175    0.330382    0.423950    0.448746    0.450585    0.458914
     0.489259    0.490094    0.516245    0.541583    0.942323    0.967173

 Minimum Search - Taking Simple RFO Step
 Searching for Lamda that Minimizes Along All modes
 Value Taken    Lamda =  -0.00134907
 Calculated Step too Large.  Step scaled by  0.427273
 Step Taken.  Stepsize is  0.300000

                             Maximum     Tolerance    Cnvgd?
         Gradient           0.001696      0.000300      NO
         Displacement       0.119361      0.001200      NO
         Energy change     -0.000605      0.000001      NO


 New Cartesian Coordinates Obtained by Inverse Iteration

 Displacement from previous Coordinates is:  0.278453
 ----------------------------------------------------------------
             Standard Nuclear Orientation (Angstroms)
    I     Atom           X                Y                Z
 ----------------------------------------------------------------
    1      C      -0.8910994261    -1.1809619772     0.2853384563
    2      C      -1.7183463633     0.0907873660     0.0833958753
    3      C       1.0652940267     0.2950368185     0.6458575385
    4      O       0.3286915463     1.4905558062     0.2456530044
    5      C      -1.0091800019     1.4822713110     0.0924002891
    6      O      -1.6283956023     2.4860655963    -0.0987729169
    7      O      -2.9005696409     0.0223456053    -0.1204898695
    8      O      -1.4480147808    -2.2692088789    -0.4015955443
    9      H       0.9076086439     0.1655007572     1.7249626536
   10      C       0.5522786698    -0.9297126355    -0.1208394043
   11      H      -2.4054992144    -2.1266832444    -0.4426765368
   12      O       1.4074787307    -2.0456225467     0.0888761657
   13      C       2.5509982577     0.5714780093     0.4042229822
   14      O       2.9424966829     0.4162560943    -0.9474437705
   15      H      -0.9090738146    -1.3675478532     1.3797475423
   16      H       0.6027490776    -0.7170786220    -1.1920039913
   17      H       1.1312643851    -2.5358844266     0.8716337356
   18      H       3.1331898746    -0.0808642384     1.0633552312
   19      H       2.7516901372     1.6076663278     0.6830455820
   20      H       3.0839282351    -0.5231614188    -1.1114501354
 ----------------------------------------------------------------
 Molecular Point Group                 C1    NOp =  1
 Largest Abelian Subgroup              C1    NOp =  1
 Nuclear Repulsion Energy =   766.9229443507 hartrees
 There are       46 alpha and       46 beta electrons
 Applying Cartesian multipole field
    Component          Value
    ---------          -----
     (2,0,0)        1.00000E-11
     (0,2,0)        2.00000E-11
     (0,0,2)       -3.00000E-11
 Nucleus-field energy     =     0.0000000218 hartrees
 Requested basis set is 6-311++G(d,p)
 There are 112 shells and 320 basis functions
 A cutoff of  1.0D-11 yielded   5521 shell pairs
 There are     45527 function pairs (     48844 Cartesian)
 Smallest overlap matrix eigenvalue = 6.71E-06
 Guess MOs from SCF MO coefficient file
 Reading MOs from coefficient file
 Reading MOs from coefficient file
 A restricted hybrid HF-DFT SCF calculation will be
 performed using Pulay DIIS extrapolation
 Exchange:     0.2000 Hartree-Fock + 0.0800 Slater + 0.7200 B88
 Correlation:  0.1900 VWN1RPA + 0.8100 LYP
 Using SG-1 standard quadrature grid
 SCF converges when DIIS error is below 1.0E-08
 Geometry optimization detected.  Setting ReadMinima to 0
 Setting SaveMinima to 0
 ---------------------------------------
  Cycle       Energy         DIIS Error
 ---------------------------------------
    1    -684.9627528733      8.30E-04
    2    -684.9700429680      1.10E-04
    3    -684.9700436062      1.29E-04
    4    -684.9701768208      3.95E-05
    5    -684.9701867710      2.07E-05
    6    -684.9701913404      5.60E-06
    7    -684.9701917697      1.62E-06
    8    -684.9701916333      5.95E-07
    9    -684.9701916155      2.64E-07
   10    -684.9701916006      8.69E-08
   11    -684.9701916099      2.70E-08
   12    -684.9701916110      9.29E-09 Convergence criterion met
 ---------------------------------------
 SCF time:  CPU 383.53 s  wall 479.62 s
 SCF   energy in the final basis set = -684.9701916110
 Total energy in the final basis set = -684.9701916110

 --------------------------------------------------------------

                    Orbital Energies (a.u.)
 --------------------------------------------------------------

 Alpha MOs
 -- Occupied --
-19.203 -19.180 -19.172 -19.165 -19.146 -19.146 -10.338 -10.317
-10.281 -10.277 -10.274 -10.249  -1.145  -1.115  -1.085  -1.064
 -1.062  -1.049  -0.838  -0.797  -0.707  -0.677  -0.663  -0.605
 -0.590  -0.565  -0.546  -0.525  -0.513  -0.501  -0.491  -0.482
 -0.461  -0.452  -0.437  -0.427  -0.415  -0.410  -0.384  -0.366
 -0.348  -0.339  -0.334  -0.320  -0.308  -0.291
 -- Virtual --
 -0.118  -0.038  -0.013  -0.007  -0.001   0.009   0.023   0.027
  0.031   0.042   0.047   0.055   0.062   0.074   0.080   0.082
  0.085   0.093   0.094   0.100   0.105   0.110   0.112   0.118
  0.124   0.128   0.131   0.135   0.139   0.141   0.147   0.155
  0.156   0.164   0.169   0.177   0.192   0.197   0.206   0.208
  0.210   0.214   0.225   0.232   0.238   0.241   0.242   0.252
  0.267   0.271   0.277   0.279   0.287   0.293   0.298   0.299
  0.310   0.312   0.316   0.321   0.325   0.331   0.335   0.338
  0.343   0.349   0.355   0.364   0.377   0.378   0.386   0.400
  0.413   0.419   0.432   0.452   0.463   0.487   0.495   0.510
  0.531   0.545   0.546   0.552   0.561   0.584   0.589   0.611
  0.625   0.629   0.638   0.659   0.669   0.683   0.698   0.703
  0.713   0.721   0.735   0.761   0.772   0.782   0.823   0.864
  0.871   0.880   0.909   0.927   0.971   0.983   1.004   1.062
  1.072   1.099   1.121   1.125   1.144   1.148   1.160   1.167
  1.170   1.182   1.185   1.198   1.206   1.215   1.219   1.244
  1.251   1.262   1.289   1.302   1.334   1.366   1.374   1.403
  1.426   1.437   1.445   1.477   1.492   1.511   1.514   1.525
  1.538   1.558   1.572   1.581   1.617   1.620   1.624   1.661
  1.676   1.686   1.702   1.718   1.727   1.736   1.768   1.772
  1.783   1.804   1.819   1.844   1.891   1.903   1.922   1.971
  1.977   2.010   2.031   2.052   2.064   2.079   2.100   2.123
  2.129   2.156   2.232   2.256   2.263   2.287   2.368   2.466
  2.478   2.500   2.508   2.563   2.584   2.586   2.620   2.645
  2.706   2.729   2.758   2.773   2.815   2.821   2.827   2.847
  2.870   2.883   2.891   2.906   2.925   2.954   2.981   2.990
  3.042   3.054   3.087   3.105   3.116   3.119   3.147   3.156
  3.180   3.192   3.249   3.281   3.302   3.313   3.338   3.377
  3.380   3.442   3.484   3.594   3.626   3.719   3.764   3.799
  3.858   3.868   3.880   3.922   3.967   4.019   4.075   4.095
  4.119   4.171   4.244   4.275   4.997   5.036   5.051   5.075
  5.085   5.102   5.106   5.196   5.300   5.383   5.391   5.415
  5.524   5.625   5.642   5.661   5.758   5.883  23.729  23.754
 23.782  23.789  23.835  23.837  49.872  49.893  49.909  49.916
 49.949  50.050
 --------------------------------------------------------------

          Ground-State Mulliken Net Atomic Charges

     Atom                 Charge (a.u.)
  ----------------------------------------
      1 C                    -0.338591
      2 C                     0.258926
      3 C                    -0.113684
      4 O                    -0.009898
      5 C                     0.101711
      6 O                    -0.229146
      7 O                    -0.226649
      8 O                    -0.196025
      9 H                     0.233188
     10 C                    -0.247288
     11 H                     0.264667
     12 O                    -0.222673
     13 C                    -0.443750
     14 O                    -0.219162
     15 H                     0.197408
     16 H                     0.278393
     17 H                     0.269949
     18 H                     0.170091
     19 H                     0.209975
     20 H                     0.262560
  ----------------------------------------
  Sum of atomic charges =     0.000000

 -----------------------------------------------------------------
                    Cartesian Multipole Moments
 -----------------------------------------------------------------
    Charge (ESU x 10^10)
                 0.0000
    Dipole Moment (Debye)
         X       2.0161      Y      -3.7066      Z       3.6595
       Tot       5.5853
    Quadrupole Moments (Debye-Ang)
        XX     -76.7717     XY       3.8192     YY     -81.4269
        XZ       3.3394     YZ      -1.4557     ZZ     -65.4815
    Octopole Moments (Debye-Ang^2)
       XXX      14.9370    XXY     -26.7002    XYY      10.9894
       YYY     -13.9018    XXZ       9.5116    XYZ       3.2933
       YYZ      12.1822    XZZ      -2.4670    YZZ      -3.9521
       ZZZ      -3.3688
    Hexadecapole Moments (Debye-Ang^3)
      XXXX   -1482.1375   XXXY      35.0480   XXYY    -384.4433
      XYYY      48.7627   YYYY    -965.8635   XXXZ      28.0328
      XXYZ      24.9202   XYYZ      10.7759   YYYZ     -41.9480
      XXZZ    -255.6743   XYZZ     -10.2727   YYZZ    -164.2776
      XZZZ       1.0364   YZZZ     -12.6031   ZZZZ    -162.4576
 -----------------------------------------------------------------
 Calculating analytic gradient of the SCF energy
 Gradient of SCF Energy
            1           2           3           4           5           6
    1   0.0010007  -0.0008926   0.0009523  -0.0015784   0.0022904  -0.0006266
    2  -0.0004466  -0.0005419  -0.0023819   0.0020659   0.0006177   0.0003150
    3  -0.0012082  -0.0003508   0.0008686  -0.0006546   0.0004438  -0.0007724
            7           8           9          10          11          12
    1  -0.0001828   0.0009340  -0.0002780  -0.0013833  -0.0006797   0.0002927
    2  -0.0000475  -0.0000226   0.0001818   0.0013919   0.0002484  -0.0010351
    3   0.0010822  -0.0007403   0.0000018   0.0005198   0.0003506  -0.0010681
           13          14          15          16          17          18
    1   0.0000447  -0.0003674  -0.0004821   0.0004018   0.0001896   0.0001149
    2  -0.0001846   0.0006020  -0.0004130  -0.0001825   0.0003324  -0.0000947
    3  -0.0003164   0.0000289   0.0004393  -0.0000224   0.0009421   0.0001240
           19          20
    1   0.0000683   0.0001815
    2   0.0001306  -0.0005354
    3   0.0002013   0.0001309
 Max gradient component =       2.382E-03
 RMS gradient           =       7.959E-04
 Gradient time:  CPU 148.06 s  wall 180.43 s
 Geometry Optimization Parameters
   NAtoms,    NIC,     NZ,  NCons,   NDum,   NFix, NCnnct, MaxDiis
       20     145       0       0       0       0       0       0

 Cartesian Hessian Update
 Hessian Updated using BFGS Update


** GEOMETRY OPTIMIZATION IN DELOCALIZED INTERNAL COORDINATES **
   Searching for a Minimum

   Optimization Cycle:  10

                       Coordinates (Angstroms)
     ATOM                X               Y               Z
      1  C        -0.8910994261   -1.1809619772    0.2853384563
      2  C        -1.7183463633    0.0907873660    0.0833958753
      3  C         1.0652940267    0.2950368185    0.6458575385
      4  O         0.3286915463    1.4905558062    0.2456530044
      5  C        -1.0091800019    1.4822713110    0.0924002891
      6  O        -1.6283956023    2.4860655963   -0.0987729169
      7  O        -2.9005696409    0.0223456053   -0.1204898695
      8  O        -1.4480147808   -2.2692088789   -0.4015955443
      9  H         0.9076086439    0.1655007572    1.7249626536
     10  C         0.5522786698   -0.9297126355   -0.1208394043
     11  H        -2.4054992144   -2.1266832444   -0.4426765368
     12  O         1.4074787307   -2.0456225467    0.0888761657
     13  C         2.5509982577    0.5714780093    0.4042229822
     14  O         2.9424966829    0.4162560943   -0.9474437705
     15  H        -0.9090738146   -1.3675478532    1.3797475423
     16  H         0.6027490776   -0.7170786220   -1.1920039913
     17  H         1.1312643851   -2.5358844266    0.8716337356
     18  H         3.1331898746   -0.0808642384    1.0633552312
     19  H         2.7516901372    1.6076663278    0.6830455820
     20  H         3.0839282351   -0.5231614188   -1.1114501354
   Point Group: c1    Number of degrees of freedom:    54


   Energy is   -684.970191611

 Hessian Updated using BFGS Update

 54 Hessian modes will be used to form the next step
  Hessian Eigenvalues:
     0.000915    0.005342    0.006913    0.011968    0.014980    0.015528
     0.016019    0.019523    0.034008    0.038930    0.044936    0.048230
     0.049784    0.051710    0.052699    0.059954    0.060304    0.068907
     0.077897    0.079358    0.116476    0.122831    0.140230    0.153894
     0.159987    0.160580    0.164102    0.176473    0.194873    0.204613
     0.222533    0.240140    0.246486    0.250314    0.263170    0.273496
     0.290026    0.301487    0.314019    0.321470    0.322586    0.323345
     0.324250    0.329932    0.419150    0.448828    0.450815    0.458915
     0.489410    0.490087    0.516607    0.538704    0.944331    0.975191

 Minimum Search - Taking Simple RFO Step
 Searching for Lamda that Minimizes Along All modes
 Value Taken    Lamda =  -0.00123867
 Calculated Step too Large.  Step scaled by  0.409496
 Step Taken.  Stepsize is  0.300000

                             Maximum     Tolerance    Cnvgd?
         Gradient           0.001233      0.000300      NO
         Displacement       0.125724      0.001200      NO
         Energy change     -0.000526      0.000001      NO


 New Cartesian Coordinates Obtained by Inverse Iteration

 Displacement from previous Coordinates is:  0.289970
 ----------------------------------------------------------------
             Standard Nuclear Orientation (Angstroms)
    I     Atom           X                Y                Z
 ----------------------------------------------------------------
    1      C      -0.8898142147    -1.1763254522     0.3013842834
    2      C      -1.7124466836     0.0868663126     0.0571183619
    3      C       1.0694970955     0.2964549492     0.6524835984
    4      O       0.3246476704     1.4898504539     0.2673602918
    5      C      -1.0127236353     1.4780142336     0.1071066604
    6      O      -1.6355087692     2.4841804337    -0.0607795364
    7      O      -2.8818186267     0.0114252103    -0.2121579513
    8      O      -1.4455217060    -2.2882171607    -0.3457157217
    9      H       0.9225488547     0.1599582100     1.7320613854
   10      C       0.5533654304    -0.9285182347    -0.1133754721
   11      H      -2.3933622882    -2.1162587893    -0.4535802668
   12      O       1.4096733789    -2.0428860498     0.0940882829
   13      C       2.5526849366     0.5770184420     0.3987863668
   14      O       2.9381840506     0.4149079266    -0.9538181185
   15      H      -0.9051037842    -1.3280176865     1.4011497349
   16      H       0.5978743684    -0.7136125047    -1.1847748362
   17      H       1.0980954375    -2.5741810016     0.8353350006
   18      H       3.1416200873    -0.0683372979     1.0589129966
   19      H       2.7515451552     1.6157795248     0.6690353023
   20      H       3.0640526657    -0.5268636691    -1.1174034749
 ----------------------------------------------------------------
 Molecular Point Group                 C1    NOp =  1
 Largest Abelian Subgroup              C1    NOp =  1
 Nuclear Repulsion Energy =   767.2465934964 hartrees
 There are       46 alpha and       46 beta electrons
 Applying Cartesian multipole field
    Component          Value
    ---------          -----
     (2,0,0)        1.00000E-11
     (0,2,0)        2.00000E-11
     (0,0,2)       -3.00000E-11
 Nucleus-field energy     =     0.0000000218 hartrees
 Requested basis set is 6-311++G(d,p)
 There are 112 shells and 320 basis functions
 A cutoff of  1.0D-11 yielded   5523 shell pairs
 There are     45544 function pairs (     48859 Cartesian)
 Smallest overlap matrix eigenvalue = 6.91E-06
 Guess MOs from SCF MO coefficient file
 Reading MOs from coefficient file
 Reading MOs from coefficient file
 A restricted hybrid HF-DFT SCF calculation will be
 performed using Pulay DIIS extrapolation
 Exchange:     0.2000 Hartree-Fock + 0.0800 Slater + 0.7200 B88
 Correlation:  0.1900 VWN1RPA + 0.8100 LYP
 Using SG-1 standard quadrature grid
 SCF converges when DIIS error is below 1.0E-08
 Geometry optimization detected.  Setting ReadMinima to 0
 Setting SaveMinima to 0
 ---------------------------------------
  Cycle       Energy         DIIS Error
 ---------------------------------------
    1    -684.9635897233      8.87E-04
    2    -684.9705035045      1.09E-04
    3    -684.9705245577      1.23E-04
    4    -684.9706401038      4.34E-05
    5    -684.9706532529      2.01E-05
    6    -684.9706573020      6.15E-06
    7    -684.9706577408      2.02E-06
    8    -684.9706576101      9.05E-07
    9    -684.9706575898      2.35E-07
   10    -684.9706575961      8.24E-08
   11    -684.9706576026      2.71E-08
   12    -684.9706576049      9.86E-09 Convergence criterion met
 ---------------------------------------
 SCF time:  CPU 378.92 s  wall 468.79 s
 SCF   energy in the final basis set = -684.9706576049
 Total energy in the final basis set = -684.9706576049

 --------------------------------------------------------------

                    Orbital Energies (a.u.)
 --------------------------------------------------------------

 Alpha MOs
 -- Occupied --
-19.204 -19.180 -19.173 -19.165 -19.146 -19.146 -10.339 -10.318
-10.282 -10.277 -10.275 -10.248  -1.145  -1.116  -1.085  -1.064
 -1.062  -1.049  -0.839  -0.798  -0.708  -0.678  -0.663  -0.605
 -0.591  -0.566  -0.546  -0.525  -0.513  -0.501  -0.491  -0.483
 -0.461  -0.452  -0.437  -0.425  -0.416  -0.411  -0.386  -0.365
 -0.347  -0.340  -0.332  -0.320  -0.308  -0.293
 -- Virtual --
 -0.118  -0.037  -0.014  -0.007  -0.000   0.009   0.023   0.027
  0.031   0.042   0.047   0.055   0.062   0.074   0.080   0.081
  0.085   0.092   0.094   0.100   0.105   0.111   0.112   0.119
  0.125   0.128   0.131   0.134   0.139   0.142   0.147   0.155
  0.156   0.166   0.169   0.177   0.193   0.196   0.205   0.207
  0.211   0.214   0.225   0.233   0.237   0.241   0.243   0.251
  0.267   0.272   0.277   0.279   0.287   0.292   0.297   0.300
  0.309   0.311   0.316   0.321   0.325   0.331   0.336   0.338
  0.343   0.348   0.354   0.365   0.376   0.380   0.385   0.400
  0.414   0.420   0.432   0.451   0.464   0.486   0.494   0.513
  0.533   0.546   0.549   0.552   0.559   0.581   0.588   0.612
  0.625   0.628   0.638   0.661   0.671   0.683   0.697   0.701
  0.712   0.721   0.735   0.760   0.771   0.782   0.821   0.858
  0.868   0.884   0.913   0.933   0.971   0.985   1.004   1.060
  1.070   1.100   1.124   1.129   1.142   1.144   1.159   1.167
  1.168   1.182   1.187   1.198   1.205   1.214   1.221   1.238
  1.251   1.261   1.289   1.302   1.334   1.367   1.379   1.406
  1.424   1.434   1.446   1.479   1.495   1.513   1.514   1.521
  1.538   1.558   1.573   1.581   1.617   1.622   1.623   1.660
  1.675   1.686   1.708   1.717   1.726   1.732   1.767   1.773
  1.786   1.802   1.819   1.846   1.890   1.902   1.926   1.972
  1.977   2.011   2.036   2.054   2.066   2.086   2.095   2.127
  2.130   2.157   2.232   2.253   2.262   2.287   2.375   2.466
  2.480   2.501   2.509   2.560   2.579   2.588   2.623   2.644
  2.708   2.726   2.761   2.778   2.817   2.823   2.826   2.846
  2.865   2.882   2.890   2.903   2.927   2.956   2.979   2.991
  3.046   3.051   3.086   3.102   3.114   3.119   3.146   3.157
  3.180   3.190   3.250   3.283   3.301   3.313   3.341   3.377
  3.385   3.440   3.484   3.595   3.626   3.718   3.763   3.806
  3.857   3.868   3.882   3.922   3.964   4.018   4.077   4.099
  4.122   4.173   4.243   4.268   4.998   5.035   5.048   5.075
  5.082   5.101   5.107   5.196   5.298   5.384   5.392   5.415
  5.524   5.627   5.643   5.666   5.759   5.883  23.729  23.750
 23.784  23.792  23.832  23.838  49.872  49.893  49.906  49.917
 49.950  50.049
 --------------------------------------------------------------

          Ground-State Mulliken Net Atomic Charges

     Atom                 Charge (a.u.)
  ----------------------------------------
      1 C                    -0.339893
      2 C                     0.262165
      3 C                    -0.105693
      4 O                    -0.010659
      5 C                     0.106713
      6 O                    -0.228269
      7 O                    -0.229192
      8 O                    -0.201574
      9 H                     0.234895
     10 C                    -0.259405
     11 H                     0.266096
     12 O                    -0.226130
     13 C                    -0.441309
     14 O                    -0.218594
     15 H                     0.198863
     16 H                     0.276158
     17 H                     0.274011
     18 H                     0.170155
     19 H                     0.210013
     20 H                     0.261652
  ----------------------------------------
  Sum of atomic charges =    -0.000000

 -----------------------------------------------------------------
                    Cartesian Multipole Moments
 -----------------------------------------------------------------
    Charge (ESU x 10^10)
                -0.0000
    Dipole Moment (Debye)
         X       1.9542      Y      -3.6894      Z       3.5415
       Tot       5.4747
    Quadrupole Moments (Debye-Ang)
        XX     -76.9880     XY       3.7547     YY     -81.3471
        XZ       3.1733     YZ      -1.2414     ZZ     -65.5337
    Octopole Moments (Debye-Ang^2)
       XXX      13.5035    XXY     -25.4751    XYY      11.8409
       YYY     -14.0378    XXZ      10.1521    XYZ       3.2463
       YYZ      10.5660    XZZ      -2.9527    YZZ      -3.8568
       ZZZ      -4.0494
    Hexadecapole Moments (Debye-Ang^3)
      XXXX   -1478.8105   XXXY      34.3306   XXYY    -386.2004
      XYYY      45.1373   YYYY    -964.7666   XXXZ      23.5130
      XXYZ      25.8603   XYYZ      11.4003   YYYZ     -41.8745
      XXZZ    -255.9421   XYZZ      -9.6406   YYZZ    -164.7587
      XZZZ      -0.7847   YZZZ     -11.9404   ZZZZ    -162.9174
 -----------------------------------------------------------------
 Calculating analytic gradient of the SCF energy
 Gradient of SCF Energy
            1           2           3           4           5           6
    1   0.0006025   0.0002445   0.0006058  -0.0013328   0.0020093  -0.0007485
    2  -0.0001609   0.0001853  -0.0012501   0.0014543  -0.0007998   0.0006764
    3  -0.0015558   0.0000072   0.0007352  -0.0003711   0.0005518  -0.0008066
            7           8           9          10          11          12
    1  -0.0006212   0.0007791  -0.0002839  -0.0009952  -0.0006339   0.0000094
    2  -0.0001019  -0.0002367   0.0001281   0.0009148   0.0003278  -0.0009184
    3   0.0007719  -0.0003117   0.0000173   0.0004745   0.0001614  -0.0012936
           13          14          15          16          17          18
    1  -0.0000824  -0.0000486  -0.0003828   0.0004315   0.0002687   0.0001813
    2  -0.0003312   0.0006651  -0.0003587  -0.0001142   0.0003559  -0.0000116
    3  -0.0005053   0.0001758   0.0004893  -0.0000146   0.0009996   0.0001825
           19          20
    1   0.0000925  -0.0000951
    2   0.0001272  -0.0005514
    3   0.0001669   0.0001253
 Max gradient component =       2.009E-03
 RMS gradient           =       6.610E-04
 Gradient time:  CPU 148.54 s  wall 180.72 s
 Geometry Optimization Parameters
   NAtoms,    NIC,     NZ,  NCons,   NDum,   NFix, NCnnct, MaxDiis
       20     145       0       0       0       0       0       0

 Cartesian Hessian Update
 Hessian Updated using BFGS Update


** GEOMETRY OPTIMIZATION IN DELOCALIZED INTERNAL COORDINATES **
   Searching for a Minimum

   Optimization Cycle:  11

                       Coordinates (Angstroms)
     ATOM                X               Y               Z
      1  C        -0.8898142147   -1.1763254522    0.3013842834
      2  C        -1.7124466836    0.0868663126    0.0571183619
      3  C         1.0694970955    0.2964549492    0.6524835984
      4  O         0.3246476704    1.4898504539    0.2673602918
      5  C        -1.0127236353    1.4780142336    0.1071066604
      6  O        -1.6355087692    2.4841804337   -0.0607795364
      7  O        -2.8818186267    0.0114252103   -0.2121579513
      8  O        -1.4455217060   -2.2882171607   -0.3457157217
      9  H         0.9225488547    0.1599582100    1.7320613854
     10  C         0.5533654304   -0.9285182347   -0.1133754721
     11  H        -2.3933622882   -2.1162587893   -0.4535802668
     12  O         1.4096733789   -2.0428860498    0.0940882829
     13  C         2.5526849366    0.5770184420    0.3987863668
     14  O         2.9381840506    0.4149079266   -0.9538181185
     15  H        -0.9051037842   -1.3280176865    1.4011497349
     16  H         0.5978743684   -0.7136125047   -1.1847748362
     17  H         1.0980954375   -2.5741810016    0.8353350006
     18  H         3.1416200873   -0.0683372979    1.0589129966
     19  H         2.7515451552    1.6157795248    0.6690353023
     20  H         3.0640526657   -0.5268636691   -1.1174034749
   Point Group: c1    Number of degrees of freedom:    54


   Energy is   -684.970657605

 Hessian Updated using BFGS Update

 54 Hessian modes will be used to form the next step
  Hessian Eigenvalues:
     0.000751    0.005330    0.006837    0.011848    0.014740    0.015531
     0.016583    0.019605    0.033716    0.038922    0.045186    0.048153
     0.049792    0.051753    0.052713    0.059954    0.060364    0.068940
     0.077864    0.079390    0.116555    0.122707    0.140319    0.153839
     0.160030    0.160779    0.163657    0.176569    0.194389    0.204694
     0.222436    0.243038    0.247027    0.250205    0.266201    0.274115
     0.290026    0.305988    0.315669    0.321613    0.322622    0.324075
     0.327550    0.330119    0.417177    0.448816    0.450800    0.459219
     0.489415    0.490082    0.515555    0.536378    0.945020    0.975573

 Minimum Search - Taking Simple RFO Step
 Searching for Lamda that Minimizes Along All modes
 Value Taken    Lamda =  -0.00113928
 Calculated Step too Large.  Step scaled by  0.397941
 Step Taken.  Stepsize is  0.300000

                             Maximum     Tolerance    Cnvgd?
         Gradient           0.001054      0.000300      NO
         Displacement       0.126712      0.001200      NO
         Energy change     -0.000466      0.000001      NO


 New Cartesian Coordinates Obtained by Inverse Iteration

 Displacement from previous Coordinates is:  0.296689
 ----------------------------------------------------------------
             Standard Nuclear Orientation (Angstroms)
    I     Atom           X                Y                Z
 ----------------------------------------------------------------
    1      C      -0.8899362979    -1.1708226684     0.3184675308
    2      C      -1.7056701058     0.0836263506     0.0296491382
    3      C       1.0736594627     0.2973559805     0.6590864961
    4      O       0.3209448276     1.4885282349     0.2878436246
    5      C      -1.0162930731     1.4744202670     0.1211820972
    6      O      -1.6427380455     2.4825030308    -0.0198957971
    7      O      -2.8584230082     0.0019275296    -0.3040333307
    8      O      -1.4438351412    -2.3038158689    -0.2907250720
    9      H       0.9386360438     0.1555106662     1.7393297216
   10      C       0.5540005150    -0.9288238975    -0.1031802889
   11      H      -2.3778657514    -2.1110092684    -0.4651685137
   12      O       1.4099702022    -2.0417623261     0.1073747644
   13      C       2.5538998146     0.5825749398     0.3921736239
   14      O       2.9318584600     0.4175846861    -0.9624819907
   15      H      -0.9050479592    -1.2881876082     1.4220090655
   16      H       0.5937695622    -0.7144156982    -1.1752874528
   17      H       1.0591015311    -2.6149356354     0.7975428565
   18      H       3.1503689234    -0.0575214210     1.0505287061
   19      H       2.7503856736     1.6232336328     0.6563037546
   20      H       3.0507037894    -0.5247330756    -1.1275020465
 ----------------------------------------------------------------
 Molecular Point Group                 C1    NOp =  1
 Largest Abelian Subgroup              C1    NOp =  1
 Nuclear Repulsion Energy =   767.5057904337 hartrees
 There are       46 alpha and       46 beta electrons
 Applying Cartesian multipole field
    Component          Value
    ---------          -----
     (2,0,0)        1.00000E-11
     (0,2,0)        2.00000E-11
     (0,0,2)       -3.00000E-11
 Nucleus-field energy     =     0.0000000217 hartrees
 Requested basis set is 6-311++G(d,p)
 There are 112 shells and 320 basis functions
 A cutoff of  1.0D-11 yielded   5522 shell pairs
 There are     45530 function pairs (     48845 Cartesian)
 Smallest overlap matrix eigenvalue = 7.02E-06
 Guess MOs from SCF MO coefficient file
 Reading MOs from coefficient file
 Reading MOs from coefficient file
 A restricted hybrid HF-DFT SCF calculation will be
 performed using Pulay DIIS extrapolation
 Exchange:     0.2000 Hartree-Fock + 0.0800 Slater + 0.7200 B88
 Correlation:  0.1900 VWN1RPA + 0.8100 LYP
 Using SG-1 standard quadrature grid
 SCF converges when DIIS error is below 1.0E-08
 Geometry optimization detected.  Setting ReadMinima to 0
 Setting SaveMinima to 0
 ---------------------------------------
  Cycle       Energy         DIIS Error
 ---------------------------------------
    1    -684.9643249583      8.97E-04
    2    -684.9709287212      1.08E-04
    3    -684.9709667516      1.14E-04
    4    -684.9710657923      4.17E-05
    5    -684.9710782340      1.73E-05
    6    -684.9710811367      6.98E-06
    7    -684.9710816610      1.89E-06
    8    -684.9710815572      8.79E-07
    9    -684.9710815449      2.51E-07
   10    -684.9710815529      8.54E-08
   11    -684.9710815621      2.90E-08
   12    -684.9710815632      1.08E-08
   13    -684.9710815604      3.03E-09 Convergence criterion met
 ---------------------------------------
 SCF time:  CPU 401.87 s  wall 506.27 s
 SCF   energy in the final basis set = -684.9710815604
 Total energy in the final basis set = -684.9710815604

 --------------------------------------------------------------

                    Orbital Energies (a.u.)
 --------------------------------------------------------------

 Alpha MOs
 -- Occupied --
-19.204 -19.181 -19.172 -19.165 -19.146 -19.146 -10.339 -10.318
-10.282 -10.276 -10.275 -10.248  -1.145  -1.116  -1.086  -1.064
 -1.062  -1.048  -0.839  -0.799  -0.708  -0.679  -0.663  -0.604
 -0.593  -0.567  -0.546  -0.526  -0.513  -0.501  -0.492  -0.483
 -0.462  -0.452  -0.437  -0.424  -0.418  -0.411  -0.387  -0.365
 -0.347  -0.340  -0.331  -0.320  -0.308  -0.294
 -- Virtual --
 -0.118  -0.036  -0.014  -0.006   0.000   0.008   0.022   0.028
  0.031   0.043   0.047   0.056   0.063   0.074   0.079   0.081
  0.085   0.092   0.094   0.100   0.104   0.111   0.113   0.119
  0.126   0.129   0.131   0.134   0.139   0.142   0.147   0.155
  0.157   0.167   0.169   0.176   0.194   0.196   0.205   0.207
  0.212   0.214   0.225   0.233   0.237   0.240   0.245   0.251
  0.267   0.272   0.276   0.279   0.286   0.290   0.295   0.301
  0.309   0.310   0.318   0.320   0.325   0.332   0.335   0.338
  0.344   0.348   0.354   0.366   0.375   0.380   0.385   0.399
  0.416   0.421   0.433   0.447   0.465   0.485   0.495   0.515
  0.534   0.545   0.551   0.553   0.561   0.577   0.588   0.612
  0.625   0.628   0.638   0.662   0.673   0.685   0.696   0.699
  0.711   0.721   0.735   0.759   0.770   0.782   0.817   0.850
  0.868   0.887   0.916   0.939   0.972   0.987   1.005   1.057
  1.069   1.101   1.127   1.130   1.141   1.142   1.159   1.165
  1.167   1.182   1.187   1.199   1.204   1.214   1.222   1.233
  1.250   1.262   1.289   1.302   1.336   1.367   1.383   1.409
  1.422   1.430   1.448   1.481   1.499   1.512   1.514   1.518
  1.539   1.558   1.574   1.582   1.612   1.622   1.627   1.659
  1.673   1.686   1.712   1.714   1.725   1.731   1.763   1.774
  1.788   1.802   1.821   1.847   1.888   1.900   1.929   1.974
  1.979   2.012   2.039   2.059   2.067   2.090   2.095   2.131
  2.134   2.157   2.230   2.252   2.260   2.288   2.380   2.465
  2.482   2.502   2.511   2.559   2.574   2.592   2.626   2.643
  2.708   2.723   2.764   2.785   2.820   2.823   2.826   2.847
  2.860   2.880   2.890   2.900   2.928   2.956   2.977   2.993
  3.047   3.049   3.087   3.099   3.113   3.121   3.144   3.159
  3.181   3.187   3.252   3.283   3.301   3.313   3.344   3.377
  3.390   3.440   3.484   3.597   3.625   3.718   3.763   3.818
  3.856   3.866   3.883   3.922   3.961   4.017   4.077   4.103
  4.125   4.173   4.240   4.263   5.001   5.035   5.045   5.074
  5.078   5.101   5.109   5.195   5.297   5.384   5.392   5.415
  5.524   5.630   5.646   5.670   5.759   5.884  23.730  23.748
 23.786  23.795  23.829  23.839  49.871  49.893  49.903  49.917
 49.951  50.047
 --------------------------------------------------------------

          Ground-State Mulliken Net Atomic Charges

     Atom                 Charge (a.u.)
  ----------------------------------------
      1 C                    -0.344816
      2 C                     0.265467
      3 C                    -0.094226
      4 O                    -0.011757
      5 C                     0.111991
      6 O                    -0.227581
      7 O                    -0.231021
      8 O                    -0.206974
      9 H                     0.236357
     10 C                    -0.272614
     11 H                     0.267773
     12 O                    -0.229375
     13 C                    -0.438646
     14 O                    -0.218470
     15 H                     0.201130
     16 H                     0.273794
     17 H                     0.277450
     18 H                     0.170457
     19 H                     0.210236
     20 H                     0.260825
  ----------------------------------------
  Sum of atomic charges =    -0.000000

 -----------------------------------------------------------------
                    Cartesian Multipole Moments
 -----------------------------------------------------------------
    Charge (ESU x 10^10)
                -0.0000
    Dipole Moment (Debye)
         X       1.9001      Y      -3.6909      Z       3.3995
       Tot       5.3656
    Quadrupole Moments (Debye-Ang)
        XX     -77.0935     XY       3.7334     YY     -81.1939
        XZ       2.9634     YZ      -0.9667     ZZ     -65.6441
    Octopole Moments (Debye-Ang^2)
       XXX      12.5233    XXY     -24.3577    XYY      12.3859
       YYY     -14.5956    XXZ      10.5101    XYZ       3.3463
       YYZ       8.7095    XZZ      -3.2804    YZZ      -3.7802
       ZZZ      -4.7802
    Hexadecapole Moments (Debye-Ang^3)
      XXXX   -1471.5568   XXXY      33.2333   XXYY    -387.9317
      XYYY      42.1407   YYYY    -962.4315   XXXZ      18.6267
      XXYZ      27.0799   XYYZ      12.0416   YYYZ     -41.1158
      XXZZ    -256.3582   XYZZ      -9.0661   YYZZ    -165.6054
      XZZZ      -2.6704   YZZZ     -10.9116   ZZZZ    -164.4941
 -----------------------------------------------------------------
 Calculating analytic gradient of the SCF energy
 Gradient of SCF Energy
            1           2           3           4           5           6
    1   0.0002204   0.0010621   0.0001590  -0.0009664   0.0014081  -0.0006760
    2  -0.0000507   0.0005479  -0.0002863   0.0008147  -0.0014849   0.0007653
    3  -0.0018132   0.0001805   0.0006710  -0.0001026   0.0004669  -0.0006806
            7           8           9          10          11          12
    1  -0.0008330   0.0005324  -0.0002467  -0.0005529  -0.0004449  -0.0003753
    2  -0.0000859  -0.0001909   0.0000707   0.0004630   0.0003022  -0.0009125
    3   0.0005217   0.0000532   0.0000177   0.0004860   0.0000619  -0.0015260
           13          14          15          16          17          18
    1  -0.0001712   0.0002952  -0.0002704   0.0004587   0.0004179   0.0002160
    2  -0.0003918   0.0005562  -0.0002476  -0.0000638   0.0004759   0.0000747
    3  -0.0005472   0.0002581   0.0005010   0.0000505   0.0010510   0.0001872
           19          20
    1   0.0000558  -0.0002889
    2   0.0000859  -0.0004420
    3   0.0000957   0.0000670
 Max gradient component =       1.813E-03
 RMS gradient           =       6.060E-04
 Gradient time:  CPU 150.52 s  wall 189.00 s
 Geometry Optimization Parameters
   NAtoms,    NIC,     NZ,  NCons,   NDum,   NFix, NCnnct, MaxDiis
       20     145       0       0       0       0       0       0

 Cartesian Hessian Update
 Hessian Updated using BFGS Update


** GEOMETRY OPTIMIZATION IN DELOCALIZED INTERNAL COORDINATES **
   Searching for a Minimum

   Optimization Cycle:  12

                       Coordinates (Angstroms)
     ATOM                X               Y               Z
      1  C        -0.8899362979   -1.1708226684    0.3184675308
      2  C        -1.7056701058    0.0836263506    0.0296491382
      3  C         1.0736594627    0.2973559805    0.6590864961
      4  O         0.3209448276    1.4885282349    0.2878436246
      5  C        -1.0162930731    1.4744202670    0.1211820972
      6  O        -1.6427380455    2.4825030308   -0.0198957971
      7  O        -2.8584230082    0.0019275296   -0.3040333307
      8  O        -1.4438351412   -2.3038158689   -0.2907250720
      9  H         0.9386360438    0.1555106662    1.7393297216
     10  C         0.5540005150   -0.9288238975   -0.1031802889
     11  H        -2.3778657514   -2.1110092684   -0.4651685137
     12  O         1.4099702022   -2.0417623261    0.1073747644
     13  C         2.5538998146    0.5825749398    0.3921736239
     14  O         2.9318584600    0.4175846861   -0.9624819907
     15  H        -0.9050479592   -1.2881876082    1.4220090655
     16  H         0.5937695622   -0.7144156982   -1.1752874528
     17  H         1.0591015311   -2.6149356354    0.7975428565
     18  H         3.1503689234   -0.0575214210    1.0505287061
     19  H         2.7503856736    1.6232336328    0.6563037546
     20  H         3.0507037894   -0.5247330756   -1.1275020465
   Point Group: c1    Number of degrees of freedom:    54


   Energy is   -684.971081560

 Hessian Updated using BFGS Update

 54 Hessian modes will be used to form the next step
  Hessian Eigenvalues:
     0.000511    0.005330    0.006778    0.012073    0.014486    0.015451
     0.017520    0.019632    0.033528    0.038965    0.045423    0.048033
     0.049789    0.051806    0.052790    0.059952    0.060305    0.069060
     0.077862    0.079424    0.116620    0.122502    0.140315    0.153800
     0.160036    0.160715    0.163957    0.176018    0.194050    0.204786
     0.222984    0.245757    0.248612    0.250425    0.267353    0.274586
     0.290071    0.307780    0.316788    0.321645    0.322605    0.324066
     0.328386    0.336305    0.419105    0.448781    0.451023    0.459607
     0.489406    0.490115    0.514067    0.536661    0.945532    0.971924

 Minimum Search - Taking Simple RFO Step
 Searching for Lamda that Minimizes Along All modes
 Value Taken    Lamda =  -0.00115025
 Calculated Step too Large.  Step scaled by  0.370185
 Step Taken.  Stepsize is  0.300000

                             Maximum     Tolerance    Cnvgd?
         Gradient           0.001067      0.000300      NO
         Displacement       0.122282      0.001200      NO
         Energy change     -0.000424      0.000001      NO


 New Cartesian Coordinates Obtained by Inverse Iteration

 Displacement from previous Coordinates is:  0.296669
 ----------------------------------------------------------------
             Standard Nuclear Orientation (Angstroms)
    I     Atom           X                Y                Z
 ----------------------------------------------------------------
    1      C      -0.8910966033    -1.1647646422     0.3368497009
    2      C      -1.6982262462     0.0809580036     0.0042222263
    3      C       1.0777101773     0.2986268447     0.6658697639
    4      O       0.3177028534     1.4871972251     0.3061238496
    5      C      -1.0196533551     1.4712173633     0.1340961883
    6      O      -1.6498948896     2.4801374843     0.0192008666
    7      O      -2.8308203456    -0.0067571614    -0.3923349070
    8      O      -1.4428716254    -2.3156675595    -0.2384403540
    9      H       0.9549467783     0.1535670100     1.7469399993
   10      C       0.5543230984    -0.9297609803    -0.0902290120
   11      H      -2.3593763695    -2.1090428709    -0.4784200271
   12      O       1.4093967271    -2.0408099730     0.1282107601
   13      C       2.5546555182     0.5881355427     0.3850629073
   14      O       2.9228735542     0.4226119054    -0.9725697197
   15      H      -0.9078917146    -1.2507716543     1.4425272270
   16      H       0.5903290351    -0.7181581301    -1.1635256225
   17      H       1.0170099171    -2.6574896305     0.7549417581
   18      H       3.1586548154    -0.0487141766     1.0394245573
   19      H       2.7495206973     1.6300311958     0.6449571139
   20      H       3.0401974008    -0.5193079460    -1.1396903891
 ----------------------------------------------------------------
 Molecular Point Group                 C1    NOp =  1
 Largest Abelian Subgroup              C1    NOp =  1
 Nuclear Repulsion Energy =   767.7699929783 hartrees
 There are       46 alpha and       46 beta electrons
 Applying Cartesian multipole field
    Component          Value
    ---------          -----
     (2,0,0)        1.00000E-11
     (0,2,0)        2.00000E-11
     (0,0,2)       -3.00000E-11
 Nucleus-field energy     =     0.0000000216 hartrees
 Requested basis set is 6-311++G(d,p)
 There are 112 shells and 320 basis functions
 A cutoff of  1.0D-11 yielded   5525 shell pairs
 There are     45563 function pairs (     48878 Cartesian)
 Smallest overlap matrix eigenvalue = 7.07E-06
 Guess MOs from SCF MO coefficient file
 Reading MOs from coefficient file
 Reading MOs from coefficient file
 A restricted hybrid HF-DFT SCF calculation will be
 performed using Pulay DIIS extrapolation
 Exchange:     0.2000 Hartree-Fock + 0.0800 Slater + 0.7200 B88
 Correlation:  0.1900 VWN1RPA + 0.8100 LYP
 Using SG-1 standard quadrature grid
 SCF converges when DIIS error is below 1.0E-08
 Geometry optimization detected.  Setting ReadMinima to 0
 Setting SaveMinima to 0
 ---------------------------------------
  Cycle       Energy         DIIS Error
 ---------------------------------------
    1    -684.9650548723      8.89E-04
    2    -684.9713398453      1.09E-04
    3    -684.9713880325      1.08E-04
    4    -684.9714754577      4.29E-05
    5    -684.9714890560      1.60E-05
    6    -684.9714914265      7.28E-06
    7    -684.9714919215      1.82E-06
    8    -684.9714918372      8.55E-07
    9    -684.9714918038      2.60E-07
   10    -684.9714918269      8.14E-08
   11    -684.9714918289      2.76E-08
   12    -684.9714918296      1.10E-08
   13    -684.9714918263      3.25E-09 Convergence criterion met
 ---------------------------------------
 SCF time:  CPU 401.72 s  wall 503.42 s
 SCF   energy in the final basis set = -684.9714918263
 Total energy in the final basis set = -684.9714918263

 --------------------------------------------------------------

                    Orbital Energies (a.u.)
 --------------------------------------------------------------

 Alpha MOs
 -- Occupied --
-19.203 -19.181 -19.172 -19.166 -19.147 -19.146 -10.340 -10.318
-10.282 -10.276 -10.276 -10.248  -1.146  -1.117  -1.086  -1.065
 -1.063  -1.048  -0.839  -0.800  -0.708  -0.679  -0.662  -0.604
 -0.594  -0.567  -0.546  -0.526  -0.513  -0.501  -0.492  -0.484
 -0.462  -0.452  -0.438  -0.422  -0.419  -0.411  -0.388  -0.365
 -0.347  -0.341  -0.329  -0.321  -0.308  -0.295
 -- Virtual --
 -0.117  -0.035  -0.015  -0.006   0.000   0.008   0.022   0.028
  0.031   0.043   0.047   0.056   0.064   0.074   0.079   0.080
  0.085   0.091   0.094   0.101   0.104   0.111   0.114   0.119
  0.126   0.129   0.131   0.133   0.139   0.143   0.147   0.154
  0.157   0.168   0.170   0.176   0.193   0.196   0.203   0.206
  0.213   0.215   0.224   0.232   0.239   0.239   0.246   0.252
  0.267   0.273   0.274   0.279   0.286   0.288   0.295   0.302
  0.308   0.310   0.319   0.320   0.325   0.333   0.335   0.339
  0.345   0.347   0.354   0.367   0.374   0.379   0.386   0.399
  0.416   0.421   0.434   0.443   0.466   0.486   0.496   0.517
  0.535   0.544   0.550   0.557   0.565   0.574   0.587   0.612
  0.623   0.630   0.637   0.663   0.673   0.687   0.696   0.698
  0.710   0.722   0.736   0.759   0.769   0.782   0.812   0.842
  0.870   0.889   0.919   0.947   0.973   0.989   1.008   1.054
  1.069   1.101   1.129   1.130   1.139   1.142   1.159   1.163
  1.168   1.182   1.187   1.197   1.203   1.215   1.225   1.229
  1.248   1.265   1.286   1.303   1.339   1.366   1.389   1.410
  1.420   1.426   1.450   1.483   1.503   1.505   1.514   1.521
  1.539   1.558   1.575   1.584   1.607   1.624   1.629   1.661
  1.672   1.685   1.704   1.716   1.725   1.731   1.758   1.776
  1.790   1.803   1.823   1.848   1.887   1.899   1.931   1.975
  1.982   2.012   2.042   2.065   2.069   2.091   2.099   2.133
  2.142   2.158   2.228   2.251   2.259   2.288   2.383   2.466
  2.484   2.505   2.514   2.559   2.568   2.595   2.627   2.643
  2.708   2.720   2.767   2.792   2.821   2.824   2.827   2.848
  2.855   2.879   2.889   2.899   2.929   2.955   2.975   2.995
  3.044   3.050   3.086   3.097   3.112   3.123   3.142   3.161
  3.181   3.184   3.255   3.282   3.300   3.313   3.347   3.376
  3.392   3.440   3.483   3.598   3.623   3.719   3.763   3.834
  3.854   3.864   3.883   3.921   3.958   4.016   4.077   4.106
  4.127   4.172   4.235   4.260   5.004   5.036   5.043   5.070
  5.075   5.102   5.112   5.194   5.296   5.384   5.392   5.415
  5.524   5.632   5.650   5.674   5.759   5.884  23.730  23.746
 23.786  23.798  23.827  23.841  49.871  49.894  49.901  49.918
 49.952  50.045
 --------------------------------------------------------------

          Ground-State Mulliken Net Atomic Charges

     Atom                 Charge (a.u.)
  ----------------------------------------
      1 C                    -0.358099
      2 C                     0.270061
      3 C                    -0.081304
      4 O                    -0.012811
      5 C                     0.117405
      6 O                    -0.227219
      7 O                    -0.231627
      8 O                    -0.211627
      9 H                     0.237623
     10 C                    -0.282263
     11 H                     0.269431
     12 O                    -0.232120
     13 C                    -0.436564
     14 O                    -0.218455
     15 H                     0.204267
     16 H                     0.271397
     17 H                     0.279861
     18 H                     0.171198
     19 H                     0.210661
     20 H                     0.260189
  ----------------------------------------
  Sum of atomic charges =     0.000000

 -----------------------------------------------------------------
                    Cartesian Multipole Moments
 -----------------------------------------------------------------
    Charge (ESU x 10^10)
                 0.0000
    Dipole Moment (Debye)
         X       1.8519      Y      -3.7073      Z       3.2408
       Tot       5.2608
    Quadrupole Moments (Debye-Ang)
        XX     -77.1175     XY       3.7452     YY     -80.9499
        XZ       2.7221     YZ      -0.6018     ZZ     -65.8207
    Octopole Moments (Debye-Ang^2)
       XXX      11.8510    XXY     -23.2893    XYY      12.7052
       YYY     -15.5697    XXZ      10.6222    XYZ       3.5584
       YYZ       6.6527    XZZ      -3.4997    YZZ      -3.6830
       ZZZ      -5.5619
    Hexadecapole Moments (Debye-Ang^3)
      XXXX   -1461.1532   XXXY      31.9019   XXYY    -389.4377
      XYYY      39.5696   YYYY    -958.2679   XXXZ      13.8497
      XXYZ      28.5666   XYYZ      12.5201   YYYZ     -39.3297
      XXZZ    -256.9081   XYZZ      -8.4832   YYZZ    -166.8028
      XZZZ      -4.6145   YZZZ      -9.4240   ZZZZ    -167.1378
 -----------------------------------------------------------------
 Calculating analytic gradient of the SCF energy
 Gradient of SCF Energy
            1           2           3           4           5           6
    1  -0.0001646   0.0015414  -0.0002691  -0.0005368   0.0006885  -0.0004797
    2  -0.0000423   0.0007026   0.0005278   0.0002006  -0.0017449   0.0006781
    3  -0.0020490   0.0004777   0.0005575   0.0001299   0.0002745  -0.0004897
            7           8           9          10          11          12
    1  -0.0008416   0.0003168  -0.0001785  -0.0000581  -0.0003028  -0.0009248
    2  -0.0000603   0.0000022   0.0000330   0.0000661   0.0002108  -0.0009516
    3   0.0002347   0.0003019   0.0000198   0.0006224   0.0000310  -0.0018259
           13          14          15          16          17          18
    1  -0.0002023   0.0005341  -0.0001883   0.0005404   0.0007308   0.0002071
    2  -0.0003855   0.0003551  -0.0000811  -0.0000297   0.0006044   0.0001377
    3  -0.0004867   0.0003157   0.0004660   0.0001235   0.0011179   0.0001534
           19          20
    1   0.0000034  -0.0004158
    2   0.0000433  -0.0002664
    3   0.0000139   0.0000115
 Max gradient component =       2.049E-03
 RMS gradient           =       6.253E-04
 Gradient time:  CPU 148.33 s  wall 185.37 s
 Geometry Optimization Parameters
   NAtoms,    NIC,     NZ,  NCons,   NDum,   NFix, NCnnct, MaxDiis
       20     145       0       0       0       0       0       0

 Cartesian Hessian Update
 Hessian Updated using BFGS Update


** GEOMETRY OPTIMIZATION IN DELOCALIZED INTERNAL COORDINATES **
   Searching for a Minimum

   Optimization Cycle:  13

                       Coordinates (Angstroms)
     ATOM                X               Y               Z
      1  C        -0.8910966033   -1.1647646422    0.3368497009
      2  C        -1.6982262462    0.0809580036    0.0042222263
      3  C         1.0777101773    0.2986268447    0.6658697639
      4  O         0.3177028534    1.4871972251    0.3061238496
      5  C        -1.0196533551    1.4712173633    0.1340961883
      6  O        -1.6498948896    2.4801374843    0.0192008666
      7  O        -2.8308203456   -0.0067571614   -0.3923349070
      8  O        -1.4428716254   -2.3156675595   -0.2384403540
      9  H         0.9549467783    0.1535670100    1.7469399993
     10  C         0.5543230984   -0.9297609803   -0.0902290120
     11  H        -2.3593763695   -2.1090428709   -0.4784200271
     12  O         1.4093967271   -2.0408099730    0.1282107601
     13  C         2.5546555182    0.5881355427    0.3850629073
     14  O         2.9228735542    0.4226119054   -0.9725697197
     15  H        -0.9078917146   -1.2507716543    1.4425272270
     16  H         0.5903290351   -0.7181581301   -1.1635256225
     17  H         1.0170099171   -2.6574896305    0.7549417581
     18  H         3.1586548154   -0.0487141766    1.0394245573
     19  H         2.7495206973    1.6300311958    0.6449571139
     20  H         3.0401974008   -0.5193079460   -1.1396903891
   Point Group: c1    Number of degrees of freedom:    54


   Energy is   -684.971491826

 Hessian Updated using BFGS Update

 54 Hessian modes will be used to form the next step
  Hessian Eigenvalues:
     0.000217    0.005342    0.006712    0.012088    0.014591    0.015488
     0.019268    0.019917    0.033799    0.039002    0.045890    0.048176
     0.049794    0.051939    0.052885    0.059942    0.060112    0.069107
     0.077855    0.079428    0.116619    0.122259    0.140331    0.153622
     0.160186    0.160753    0.168505    0.175644    0.194099    0.205293
     0.223423    0.246386    0.249917    0.255476    0.269507    0.275295
     0.290067    0.308692    0.317557    0.321668    0.322551    0.324030
     0.327662    0.342921    0.428360    0.448725    0.452479    0.461072
     0.489691    0.490318    0.514158    0.543606    0.945673    0.969700

 Minimum Search - Taking Simple RFO Step
 Searching for Lamda that Minimizes Along All modes
 Value Taken    Lamda =  -0.00129878
 Calculated Step too Large.  Step scaled by  0.332934
 Step Taken.  Stepsize is  0.300000

                             Maximum     Tolerance    Cnvgd?
         Gradient           0.001188      0.000300      NO
         Displacement       0.116380      0.001200      NO
         Energy change     -0.000410      0.000001      NO


 New Cartesian Coordinates Obtained by Inverse Iteration

 Displacement from previous Coordinates is:  0.292559
 ----------------------------------------------------------------
             Standard Nuclear Orientation (Angstroms)
    I     Atom           X                Y                Z
 ----------------------------------------------------------------
    1      C      -0.8931233083    -1.1581522121     0.3560142546
    2      C      -1.6901768829     0.0788592558    -0.0192499585
    3      C       1.0814444522     0.3002539546     0.6724677914
    4      O       0.3149069789     1.4858758756     0.3219969881
    5      C      -1.0227551627     1.4683050111     0.1453114217
    6      O      -1.6568325418     2.4771360849     0.0555563424
    7      O      -2.8001476452    -0.0146196741    -0.4748760401
    8      O      -1.4425411103    -2.3243826001    -0.1891182857
    9      H       0.9706478738     0.1535777293     1.7543990517
   10      C       0.5542853287    -0.9311628960    -0.0754274369
   11      H      -2.3383645272    -2.1101348929    -0.4921111037
   12      O       1.4075337862    -2.0399226335     0.1559224095
   13      C       2.5550254316     0.5933869670     0.3779188125
   14      O       2.9125505570     0.4294349739    -0.9832229020
   15      H      -0.9128022435    -1.2159663421     1.4624626245
   16      H       0.5871460856    -0.7244212903    -1.1503476723
   17      H       0.9738241804    -2.6992299780     0.7067335105
   18      H       3.1659963537    -0.0420576249     1.0267964231
   19      H       2.7491383366     1.6358580607     0.6354274517
   20      H       3.0317334806    -0.5113999187    -1.1534367955
 ----------------------------------------------------------------
 Molecular Point Group                 C1    NOp =  1
 Largest Abelian Subgroup              C1    NOp =  1
 Nuclear Repulsion Energy =   768.0448856906 hartrees
 There are       46 alpha and       46 beta electrons
 Applying Cartesian multipole field
    Component          Value
    ---------          -----
     (2,0,0)        1.00000E-11
     (0,2,0)        2.00000E-11
     (0,0,2)       -3.00000E-11
 Nucleus-field energy     =     0.0000000215 hartrees
 Requested basis set is 6-311++G(d,p)
 There are 112 shells and 320 basis functions
 A cutoff of  1.0D-11 yielded   5525 shell pairs
 There are     45579 function pairs (     48894 Cartesian)
 Smallest overlap matrix eigenvalue = 7.12E-06
 Guess MOs from SCF MO coefficient file
 Reading MOs from coefficient file
 Reading MOs from coefficient file
 A restricted hybrid HF-DFT SCF calculation will be
 performed using Pulay DIIS extrapolation
 Exchange:     0.2000 Hartree-Fock + 0.0800 Slater + 0.7200 B88
 Correlation:  0.1900 VWN1RPA + 0.8100 LYP
 Using SG-1 standard quadrature grid
 SCF converges when DIIS error is below 1.0E-08
 Geometry optimization detected.  Setting ReadMinima to 0
 Setting SaveMinima to 0
 ---------------------------------------
  Cycle       Energy         DIIS Error
 ---------------------------------------
    1    -684.9662573388      8.67E-04
    2    -684.9717902354      1.09E-04
    3    -684.9718444999      1.03E-04
    4    -684.9719207412      4.40E-05
    5    -684.9719354842      1.53E-05
    6    -684.9719376754      7.32E-06
    7    -684.9719381651      1.70E-06
    8    -684.9719381069      7.88E-07
    9    -684.9719380508      2.67E-07
   10    -684.9719380439      7.71E-08
   11    -684.9719380503      2.54E-08
   12    -684.9719380497      1.09E-08
   13    -684.9719380468      3.40E-09 Convergence criterion met
 ---------------------------------------
 SCF time:  CPU 403.38 s  wall 503.07 s
 SCF   energy in the final basis set = -684.9719380468
 Total energy in the final basis set = -684.9719380468

 --------------------------------------------------------------

                    Orbital Energies (a.u.)
 --------------------------------------------------------------

 Alpha MOs
 -- Occupied --
-19.203 -19.181 -19.171 -19.167 -19.147 -19.146 -10.340 -10.319
-10.282 -10.276 -10.276 -10.247  -1.146  -1.117  -1.086  -1.065
 -1.063  -1.048  -0.840  -0.801  -0.709  -0.680  -0.662  -0.604
 -0.595  -0.568  -0.546  -0.526  -0.513  -0.500  -0.493  -0.484
 -0.462  -0.451  -0.438  -0.422  -0.420  -0.411  -0.389  -0.365
 -0.346  -0.342  -0.328  -0.321  -0.308  -0.295
 -- Virtual --
 -0.117  -0.033  -0.015  -0.006   0.001   0.007   0.021   0.028
  0.032   0.043   0.047   0.057   0.064   0.074   0.079   0.080
  0.085   0.091   0.095   0.101   0.105   0.111   0.114   0.120
  0.127   0.129   0.131   0.133   0.140   0.143   0.147   0.155
  0.157   0.169   0.171   0.176   0.193   0.197   0.201   0.206
  0.212   0.217   0.224   0.232   0.238   0.241   0.247   0.254
  0.266   0.273   0.273   0.278   0.285   0.287   0.296   0.302
  0.306   0.310   0.318   0.321   0.326   0.334   0.334   0.339
  0.346   0.347   0.354   0.368   0.374   0.379   0.388   0.399
  0.414   0.422   0.435   0.441   0.467   0.487   0.498   0.519
  0.534   0.542   0.550   0.561   0.569   0.572   0.587   0.612
  0.623   0.632   0.636   0.664   0.674   0.686   0.697   0.698
  0.709   0.723   0.737   0.760   0.768   0.782   0.806   0.837
  0.872   0.888   0.919   0.953   0.972   0.993   1.012   1.050
  1.069   1.100   1.127   1.132   1.135   1.141   1.157   1.164
  1.169   1.181   1.187   1.194   1.202   1.216   1.227   1.230
  1.246   1.267   1.283   1.306   1.340   1.365   1.394   1.408
  1.416   1.427   1.453   1.485   1.497   1.507   1.514   1.527
  1.539   1.559   1.575   1.589   1.603   1.625   1.629   1.663
  1.671   1.683   1.697   1.716   1.728   1.731   1.753   1.778
  1.791   1.804   1.826   1.848   1.887   1.898   1.933   1.976
  1.985   2.012   2.043   2.069   2.073   2.091   2.103   2.135
  2.145   2.160   2.224   2.251   2.258   2.288   2.384   2.467
  2.485   2.508   2.517   2.560   2.564   2.596   2.627   2.645
  2.706   2.719   2.768   2.799   2.820   2.826   2.828   2.848
  2.853   2.878   2.887   2.899   2.930   2.951   2.975   2.996
  3.043   3.047   3.085   3.097   3.113   3.124   3.143   3.164
  3.180   3.186   3.259   3.280   3.300   3.312   3.349   3.376
  3.392   3.440   3.480   3.600   3.620   3.719   3.764   3.846
  3.853   3.865   3.884   3.920   3.956   4.015   4.076   4.109
  4.130   4.171   4.229   4.260   5.008   5.036   5.041   5.065
  5.073   5.102   5.114   5.193   5.294   5.382   5.392   5.414
  5.524   5.633   5.654   5.677   5.758   5.884  23.730  23.744
 23.786  23.800  23.826  23.842  49.871  49.895  49.899  49.918
 49.953  50.041
 --------------------------------------------------------------

          Ground-State Mulliken Net Atomic Charges

     Atom                 Charge (a.u.)
  ----------------------------------------
      1 C                    -0.378311
      2 C                     0.275958
      3 C                    -0.068823
      4 O                    -0.013580
      5 C                     0.122682
      6 O                    -0.227118
      7 O                    -0.231113
      8 O                    -0.215414
      9 H                     0.238932
     10 C                    -0.288279
     11 H                     0.270864
     12 O                    -0.233697
     13 C                    -0.435560
     14 O                    -0.218645
     15 H                     0.208495
     16 H                     0.269086
     17 H                     0.280947
     18 H                     0.172488
     19 H                     0.211325
     20 H                     0.259764
  ----------------------------------------
  Sum of atomic charges =     0.000000

 -----------------------------------------------------------------
                    Cartesian Multipole Moments
 -----------------------------------------------------------------
    Charge (ESU x 10^10)
                 0.0000
    Dipole Moment (Debye)
         X       1.8091      Y      -3.7328      Z       3.0631
       Tot       5.1565
    Quadrupole Moments (Debye-Ang)
        XX     -77.0882     XY       3.7794     YY     -80.6427
        XZ       2.4601     YZ      -0.1422     ZZ     -66.0502
    Octopole Moments (Debye-Ang^2)
       XXX      11.3985    XXY     -22.2840    XYY      12.8256
       YYY     -16.8278    XXZ      10.5186    XYZ       3.8825
       YYZ       4.3908    XZZ      -3.6277    YZZ      -3.5456
       ZZZ      -6.3900
    Hexadecapole Moments (Debye-Ang^3)
      XXXX   -1448.8143   XXXY      30.3266   XXYY    -390.6902
      XYYY      37.4138   YYYY    -952.6815   XXXZ       9.4345
      XXYZ      30.2519   XYYZ      12.7710   YYYZ     -36.3863
      XXZZ    -257.5305   XYZZ      -7.9033   YYZZ    -168.3285
      XZZZ      -6.5897   YZZZ      -7.5131   ZZZZ    -170.6160
 -----------------------------------------------------------------
 Calculating analytic gradient of the SCF energy
 Gradient of SCF Energy
            1           2           3           4           5           6
    1  -0.0005724   0.0018724  -0.0007247  -0.0000620  -0.0001292  -0.0002154
    2  -0.0000816   0.0007462   0.0012755  -0.0004402  -0.0017660   0.0004953
    3  -0.0021274   0.0006782   0.0004488   0.0003517   0.0000160  -0.0002499
            7           8           9          10          11          12
    1  -0.0007125   0.0000519  -0.0000995   0.0004672  -0.0000890  -0.0016843
    2  -0.0000136   0.0002547  -0.0000021  -0.0002992   0.0001075  -0.0010797
    3   0.0000162   0.0004054   0.0000219   0.0008065   0.0000709  -0.0024476
           13          14          15          16          17          18
    1  -0.0001953   0.0007268  -0.0001135   0.0006245   0.0012377   0.0001565
    2  -0.0003260   0.0000713   0.0000991   0.0000280   0.0007847   0.0001900
    3  -0.0003370   0.0003232   0.0003610   0.0002062   0.0014924   0.0000977
           19          20
    1  -0.0000566  -0.0004829
    2  -0.0000136  -0.0000303
    3  -0.0000734  -0.0000607
 Max gradient component =       2.448E-03
 RMS gradient           =       7.466E-04
 Gradient time:  CPU 149.40 s  wall 184.98 s
 Geometry Optimization Parameters
   NAtoms,    NIC,     NZ,  NCons,   NDum,   NFix, NCnnct, MaxDiis
       20     145       0       0       0       0       0       0

 Cartesian Hessian Update
 Hessian Updated using BFGS Update
**WARNING** Hereditary positive definiteness endangered


** GEOMETRY OPTIMIZATION IN DELOCALIZED INTERNAL COORDINATES **
   Searching for a Minimum

   Optimization Cycle:  14

                       Coordinates (Angstroms)
     ATOM                X               Y               Z
      1  C        -0.8931233083   -1.1581522121    0.3560142546
      2  C        -1.6901768829    0.0788592558   -0.0192499585
      3  C         1.0814444522    0.3002539546    0.6724677914
      4  O         0.3149069789    1.4858758756    0.3219969881
      5  C        -1.0227551627    1.4683050111    0.1453114217
      6  O        -1.6568325418    2.4771360849    0.0555563424
      7  O        -2.8001476452   -0.0146196741   -0.4748760401
      8  O        -1.4425411103   -2.3243826001   -0.1891182857
      9  H         0.9706478738    0.1535777293    1.7543990517
     10  C         0.5542853287   -0.9311628960   -0.0754274369
     11  H        -2.3383645272   -2.1101348929   -0.4921111037
     12  O         1.4075337862   -2.0399226335    0.1559224095
     13  C         2.5550254316    0.5933869670    0.3779188125
     14  O         2.9125505570    0.4294349739   -0.9832229020
     15  H        -0.9128022435   -1.2159663421    1.4624626245
     16  H         0.5871460856   -0.7244212903   -1.1503476723
     17  H         0.9738241804   -2.6992299780    0.7067335105
     18  H         3.1659963537   -0.0420576249    1.0267964231
     19  H         2.7491383366    1.6358580607    0.6354274517
     20  H         3.0317334806   -0.5113999187   -1.1534367955
   Point Group: c1    Number of degrees of freedom:    54


   Energy is   -684.971938047

 Hessian Updated using BFGS Update
**WARNING** Hereditary positive definiteness endangered

 54 Hessian modes will be used to form the next step
  Hessian Eigenvalues:
    -0.000966    0.005259    0.006203    0.009011    0.010998    0.015099
     0.016667    0.019518    0.032429    0.038994    0.045413    0.047412
     0.049769    0.051583    0.052835    0.059658    0.059972    0.069000
     0.077829    0.079421    0.116553    0.121686    0.140298    0.152904
     0.154082    0.160343    0.163052    0.173422    0.192727    0.204676
     0.222578    0.245656    0.249292    0.250215    0.268030    0.272313
     0.290030    0.306226    0.316808    0.321629    0.322269    0.323877
     0.325988    0.334188    0.419878    0.448597    0.450574    0.459361
     0.489494    0.490160    0.510858    0.534959    0.944703    0.961038
**WARNING** Hessian does not have the Desired Local Structure

 Minimum Search - Taking Simple RFO Step
 Searching for Lamda that Minimizes Along All modes
 Value Taken    Lamda =  -0.00242465
 Calculated Step too Large.  Step scaled by  0.238586
 Step Taken.  Stepsize is  0.300000

                             Maximum     Tolerance    Cnvgd?
         Gradient           0.001440      0.000300      NO
         Displacement       0.164720      0.001200      NO
         Energy change     -0.000446      0.000001      NO


 New Cartesian Coordinates Obtained by Inverse Iteration

 Displacement from previous Coordinates is:  0.267918
 ----------------------------------------------------------------
             Standard Nuclear Orientation (Angstroms)
    I     Atom           X                Y                Z
 ----------------------------------------------------------------
    1      C      -0.8937495312    -1.1523326255     0.3746172743
    2      C      -1.6834344096     0.0773100994    -0.0330541858
    3      C       1.0848252747     0.3041674549     0.6790749534
    4      O       0.3135533714     1.4861121367     0.3308987828
    5      C      -1.0242923594     1.4665474904     0.1503765694
    6      O      -1.6612343997     2.4744499703     0.0742997917
    7      O      -2.7743275620    -0.0221589033    -0.5320253948
    8      O      -1.4394193749    -2.3302093863    -0.1494573623
    9      H       0.9824433492     0.1592628163     1.7618000516
   10      C       0.5555621784    -0.9311462094    -0.0592714378
   11      H      -2.3166478827    -2.1156102783    -0.5023005209
   12      O       1.4054769807    -2.0373145664     0.1915533197
   13      C       2.5555975200     0.5989727916     0.3731275248
   14      O       2.9027293284     0.4357515386    -0.9911767258
   15      H      -0.9156427161    -1.1918351027     1.4807622298
   16      H       0.5875646204    -0.7309587258    -1.1361030804
   17      H       0.9233786264    -2.7404514264     0.6373672825
   18      H       3.1715927176    -0.0364529065     1.0169811321
   19      H       2.7507464318     1.6415699461     0.6287412010
   20      H       3.0227672600    -0.5044362632    -1.1629945180
 ----------------------------------------------------------------
 Molecular Point Group                 C1    NOp =  1
 Largest Abelian Subgroup              C1    NOp =  1
 Nuclear Repulsion Energy =   768.3439357069 hartrees
 There are       46 alpha and       46 beta electrons
 Applying Cartesian multipole field
    Component          Value
    ---------          -----
     (2,0,0)        1.00000E-11
     (0,2,0)        2.00000E-11
     (0,0,2)       -3.00000E-11
 Nucleus-field energy     =     0.0000000214 hartrees
 Requested basis set is 6-311++G(d,p)
 There are 112 shells and 320 basis functions
 A cutoff of  1.0D-11 yielded   5527 shell pairs
 There are     45634 function pairs (     48957 Cartesian)
 Smallest overlap matrix eigenvalue = 7.11E-06
 Guess MOs from SCF MO coefficient file
 Reading MOs from coefficient file
 Reading MOs from coefficient file
 A restricted hybrid HF-DFT SCF calculation will be
 performed using Pulay DIIS extrapolation
 Exchange:     0.2000 Hartree-Fock + 0.0800 Slater + 0.7200 B88
 Correlation:  0.1900 VWN1RPA + 0.8100 LYP
 Using SG-1 standard quadrature grid
 SCF converges when DIIS error is below 1.0E-08
 Geometry optimization detected.  Setting ReadMinima to 0
 Setting SaveMinima to 0
 ---------------------------------------
  Cycle       Energy         DIIS Error
 ---------------------------------------
    1    -684.9687376269      7.26E-04
    2    -684.9724828142      1.08E-04
    3    -684.9725438190      8.32E-05
    4    -684.9725861143      4.69E-05
    5    -684.9726038025      1.32E-05
    6    -684.9726056673      6.51E-06
    7    -684.9726060057      1.37E-06
    8    -684.9726058623      5.05E-07
    9    -684.9726058567      2.71E-07
   10    -684.9726058769      6.48E-08
   11    -684.9726059174      1.77E-08
   12    -684.9726059163      8.61E-09 Convergence criterion met
 ---------------------------------------
 SCF time:  CPU 386.31 s  wall 486.67 s
 SCF   energy in the final basis set = -684.9726059163
 Total energy in the final basis set = -684.9726059163

 --------------------------------------------------------------

                    Orbital Energies (a.u.)
 --------------------------------------------------------------

 Alpha MOs
 -- Occupied --
-19.203 -19.182 -19.171 -19.168 -19.147 -19.146 -10.340 -10.319
-10.282 -10.276 -10.276 -10.247  -1.146  -1.117  -1.087  -1.065
 -1.063  -1.048  -0.840  -0.801  -0.708  -0.681  -0.662  -0.603
 -0.596  -0.567  -0.547  -0.526  -0.513  -0.500  -0.493  -0.485
 -0.463  -0.451  -0.438  -0.423  -0.420  -0.411  -0.389  -0.364
 -0.346  -0.343  -0.328  -0.322  -0.308  -0.296
 -- Virtual --
 -0.116  -0.031  -0.016  -0.006   0.001   0.007   0.020   0.028
  0.032   0.044   0.046   0.057   0.064   0.075   0.079   0.080
  0.085   0.092   0.095   0.101   0.105   0.111   0.115   0.120
  0.127   0.129   0.131   0.133   0.140   0.142   0.148   0.155
  0.157   0.170   0.172   0.176   0.193   0.197   0.199   0.206
  0.212   0.218   0.225   0.232   0.238   0.242   0.247   0.255
  0.265   0.271   0.273   0.278   0.283   0.287   0.296   0.302
  0.305   0.310   0.316   0.322   0.327   0.333   0.335   0.339
  0.345   0.348   0.354   0.369   0.374   0.379   0.391   0.398
  0.413   0.422   0.435   0.441   0.466   0.489   0.499   0.520
  0.530   0.543   0.552   0.562   0.572   0.573   0.586   0.610
  0.624   0.632   0.635   0.665   0.674   0.686   0.697   0.701
  0.708   0.723   0.737   0.761   0.767   0.782   0.802   0.833
  0.873   0.887   0.919   0.955   0.973   0.995   1.016   1.047
  1.070   1.096   1.123   1.132   1.135   1.140   1.154   1.165
  1.170   1.179   1.186   1.192   1.201   1.217   1.226   1.236
  1.245   1.267   1.280   1.310   1.339   1.364   1.397   1.405
  1.412   1.431   1.456   1.485   1.491   1.510   1.514   1.532
  1.539   1.560   1.575   1.592   1.601   1.625   1.628   1.664
  1.671   1.680   1.693   1.716   1.729   1.732   1.748   1.779
  1.792   1.806   1.828   1.848   1.887   1.897   1.934   1.977
  1.987   2.012   2.044   2.069   2.078   2.091   2.107   2.136
  2.144   2.160   2.221   2.251   2.260   2.287   2.384   2.469
  2.486   2.509   2.521   2.558   2.563   2.595   2.626   2.648
  2.704   2.719   2.769   2.804   2.818   2.826   2.831   2.846
  2.856   2.877   2.887   2.899   2.931   2.947   2.977   2.996
  3.038   3.048   3.083   3.097   3.113   3.125   3.145   3.168
  3.179   3.191   3.263   3.276   3.300   3.312   3.350   3.375
  3.390   3.440   3.478   3.601   3.617   3.720   3.765   3.849
  3.851   3.875   3.886   3.921   3.954   4.015   4.075   4.110
  4.132   4.171   4.223   4.261   5.010   5.035   5.040   5.059
  5.071   5.102   5.116   5.192   5.294   5.381   5.393   5.414
  5.525   5.634   5.655   5.679   5.756   5.884  23.731  23.744
 23.786  23.800  23.825  23.843  49.871  49.896  49.898  49.918
 49.954  50.038
 --------------------------------------------------------------

          Ground-State Mulliken Net Atomic Charges

     Atom                 Charge (a.u.)
  ----------------------------------------
      1 C                    -0.409887
      2 C                     0.283742
      3 C                    -0.058325
      4 O                    -0.013538
      5 C                     0.126357
      6 O                    -0.227091
      7 O                    -0.229499
      8 O                    -0.218666
      9 H                     0.240075
     10 C                    -0.285405
     11 H                     0.272048
     12 O                    -0.233281
     13 C                    -0.436683
     14 O                    -0.218244
     15 H                     0.214679
     16 H                     0.266615
     17 H                     0.280787
     18 H                     0.174950
     19 H                     0.212004
     20 H                     0.259363
  ----------------------------------------
  Sum of atomic charges =     0.000000

 -----------------------------------------------------------------
                    Cartesian Multipole Moments
 -----------------------------------------------------------------
    Charge (ESU x 10^10)
                 0.0000
    Dipole Moment (Debye)
         X       1.7506      Y      -3.7666      Z       2.8652
       Tot       5.0459
    Quadrupole Moments (Debye-Ang)
        XX     -77.0837     XY       3.9027     YY     -80.2388
        XZ       2.1633     YZ       0.5181     ZZ     -66.3391
    Octopole Moments (Debye-Ang^2)
       XXX      10.9932    XXY     -21.3478    XYY      12.5823
       YYY     -18.5863    XXZ      10.1873    XYZ       4.3900
       YYZ       1.9753    XZZ      -3.8801    YZZ      -3.1761
       ZZZ      -7.3319
    Hexadecapole Moments (Debye-Ang^3)
      XXXX   -1437.8296   XXXY      29.0084   XXYY    -391.5753
      XYYY      36.1160   YYYY    -945.7816   XXXZ       6.2051
      XXYZ      32.3291   XYYZ      11.9547   YYYZ     -30.8886
      XXZZ    -258.0387   XYZZ      -7.1817   YYZZ    -170.3290
      XZZZ      -8.3979   YZZZ      -4.7473   ZZZZ    -173.7567
 -----------------------------------------------------------------
 Calculating analytic gradient of the SCF energy
 Gradient of SCF Energy
            1           2           3           4           5           6
    1  -0.0009043   0.0019538  -0.0010891   0.0003373  -0.0007388   0.0000352
    2  -0.0005217   0.0010929   0.0018843  -0.0008995  -0.0017263   0.0002873
    3  -0.0022397   0.0011064   0.0003537   0.0005274  -0.0003346  -0.0000469
            7           8           9          10          11          12
    1  -0.0005858  -0.0002619  -0.0000617   0.0010626   0.0000459  -0.0018956
    2  -0.0000337   0.0004764  -0.0000286  -0.0005678  -0.0000278  -0.0013725
    3  -0.0002452   0.0003259   0.0000171   0.0013313   0.0001718  -0.0037040
           13          14          15          16          17          18
    1  -0.0001666   0.0007854  -0.0000196   0.0008935   0.0011718   0.0000936
    2  -0.0002561  -0.0001178   0.0001265   0.0000184   0.0013726   0.0002145
    3  -0.0002562   0.0002925   0.0002614   0.0003217   0.0022543   0.0000405
           19          20
    1  -0.0000846  -0.0005713
    2  -0.0000699   0.0001488
    3  -0.0001413  -0.0000359
 Max gradient component =       3.704E-03
 RMS gradient           =       9.664E-04
 Gradient time:  CPU 148.18 s  wall 181.19 s
 Geometry Optimization Parameters
   NAtoms,    NIC,     NZ,  NCons,   NDum,   NFix, NCnnct, MaxDiis
       20     145       0       0       0       0       0       0

 Cartesian Hessian Update
 Hessian Updated using BFGS Update
**WARNING** Hereditary positive definiteness endangered


** GEOMETRY OPTIMIZATION IN DELOCALIZED INTERNAL COORDINATES **
   Searching for a Minimum

   Optimization Cycle:  15

                       Coordinates (Angstroms)
     ATOM                X               Y               Z
      1  C        -0.8937495312   -1.1523326255    0.3746172743
      2  C        -1.6834344096    0.0773100994   -0.0330541858
      3  C         1.0848252747    0.3041674549    0.6790749534
      4  O         0.3135533714    1.4861121367    0.3308987828
      5  C        -1.0242923594    1.4665474904    0.1503765694
      6  O        -1.6612343997    2.4744499703    0.0742997917
      7  O        -2.7743275620   -0.0221589033   -0.5320253948
      8  O        -1.4394193749   -2.3302093863   -0.1494573623
      9  H         0.9824433492    0.1592628163    1.7618000516
     10  C         0.5555621784   -0.9311462094   -0.0592714378
     11  H        -2.3166478827   -2.1156102783   -0.5023005209
     12  O         1.4054769807   -2.0373145664    0.1915533197
     13  C         2.5555975200    0.5989727916    0.3731275248
     14  O         2.9027293284    0.4357515386   -0.9911767258
     15  H        -0.9156427161   -1.1918351027    1.4807622298
     16  H         0.5875646204   -0.7309587258   -1.1361030804
     17  H         0.9233786264   -2.7404514264    0.6373672825
     18  H         3.1715927176   -0.0364529065    1.0169811321
     19  H         2.7507464318    1.6415699461    0.6287412010
     20  H         3.0227672600   -0.5044362632   -1.1629945180
   Point Group: c1    Number of degrees of freedom:    54


   Energy is   -684.972605916

 Hessian Updated using BFGS Update
**WARNING** Hereditary positive definiteness endangered

 54 Hessian modes will be used to form the next step
  Hessian Eigenvalues:
    -0.002374    0.005274    0.006257    0.007919    0.011090    0.015023
     0.016663    0.019454    0.032343    0.038936    0.045450    0.047521
     0.049766    0.051572    0.052831    0.059683    0.059958    0.068977
     0.077815    0.079388    0.116561    0.121774    0.140278    0.151844
     0.154145    0.160301    0.162917    0.173471    0.192727    0.204711
     0.222518    0.245344    0.248766    0.250183    0.267434    0.272826
     0.290006    0.306690    0.316742    0.321640    0.322345    0.323876
     0.326305    0.334985    0.418493    0.448248    0.450620    0.459294
     0.489496    0.490139    0.510452    0.534027    0.944876    0.960501
**WARNING** Hessian does not have the Desired Local Structure

 Minimum Search - Taking Simple RFO Step
 Searching for Lamda that Minimizes Along All modes
 Value Taken    Lamda =  -0.00417531
 Calculated Step too Large.  Step scaled by  0.199448
 Step Taken.  Stepsize is  0.300000

                             Maximum     Tolerance    Cnvgd?
         Gradient           0.002020      0.000300      NO
         Displacement       0.198279      0.001200      NO
         Energy change     -0.000668      0.000001      NO


 New Cartesian Coordinates Obtained by Inverse Iteration

 Displacement from previous Coordinates is:  0.254115
 ----------------------------------------------------------------
             Standard Nuclear Orientation (Angstroms)
    I     Atom           X                Y                Z
 ----------------------------------------------------------------
    1      C      -0.8938461992    -1.1454555005     0.3936407572
    2      C      -1.6796475741     0.0762488589    -0.0405491359
    3      C       1.0857612411     0.3085401867     0.6841222729
    4      O       0.3125847364     1.4880138751     0.3323956846
    5      C      -1.0251653610     1.4667935907     0.1470557470
    6      O      -1.6636955961     2.4735814289     0.0722381100
    7      O      -2.7589428227    -0.0298953732    -0.5629833900
    8      O      -1.4350814843    -2.3346164183    -0.1104420437
    9      H       0.9861459128     0.1670066805     1.7672015193
   10      C       0.5544867181    -0.9287302793    -0.0466459997
   11      H      -2.2976920616    -2.1247089009    -0.5001509857
   12      O       1.4036897736    -2.0318724464     0.2201822826
   13      C       2.5558482357     0.6018779323     0.3736199158
   14      O       2.8997234880     0.4373045429    -0.9917713248
   15      H      -0.9152489571    -1.1691165370     1.4993172591
   16      H       0.5823090711    -0.7319889437    -1.1249816823
   17      H       0.8901011667    -2.7797550122     0.5402622225
   18      H       3.1725250755    -0.0338129145     1.0164440090
   19      H       2.7526091876     1.6444805665     0.6274930708
   20      H       3.0210248730    -0.5026574863    -1.1632314014
 ----------------------------------------------------------------
 Molecular Point Group                 C1    NOp =  1
 Largest Abelian Subgroup              C1    NOp =  1
 Nuclear Repulsion Energy =   768.5845712658 hartrees
 There are       46 alpha and       46 beta electrons
 Applying Cartesian multipole field
    Component          Value
    ---------          -----
     (2,0,0)        1.00000E-11
     (0,2,0)        2.00000E-11
     (0,0,2)       -3.00000E-11
 Nucleus-field energy     =     0.0000000213 hartrees
 Requested basis set is 6-311++G(d,p)
 There are 112 shells and 320 basis functions
 A cutoff of  1.0D-11 yielded   5532 shell pairs
 There are     45668 function pairs (     48994 Cartesian)
 Smallest overlap matrix eigenvalue = 7.08E-06
 Guess MOs from SCF MO coefficient file
 Reading MOs from coefficient file
 Reading MOs from coefficient file
 A restricted hybrid HF-DFT SCF calculation will be
 performed using Pulay DIIS extrapolation
 Exchange:     0.2000 Hartree-Fock + 0.0800 Slater + 0.7200 B88
 Correlation:  0.1900 VWN1RPA + 0.8100 LYP
 Using SG-1 standard quadrature grid
 SCF converges when DIIS error is below 1.0E-08
 Geometry optimization detected.  Setting ReadMinima to 0
 Setting SaveMinima to 0
 ---------------------------------------
  Cycle       Energy         DIIS Error
 ---------------------------------------
    1    -684.9684219549      6.01E-04
    2    -684.9734098153      1.13E-04
    3    -684.9734528072      9.09E-05
    4    -684.9735111484      4.42E-05
    5    -684.9735278800      6.32E-06
    6    -684.9735281894      4.76E-06
    7    -684.9735282479      1.65E-06
    8    -684.9735281532      2.49E-07
    9    -684.9735281536      1.51E-07
   10    -684.9735281840      7.00E-08
   11    -684.9735281875      1.36E-08
   12    -684.9735281813      6.92E-09 Convergence criterion met
 ---------------------------------------
 SCF time:  CPU 375.23 s  wall 473.32 s
 SCF   energy in the final basis set = -684.9735281813
 Total energy in the final basis set = -684.9735281813

 --------------------------------------------------------------

                    Orbital Energies (a.u.)
 --------------------------------------------------------------

 Alpha MOs
 -- Occupied --
-19.203 -19.182 -19.170 -19.170 -19.148 -19.146 -10.340 -10.319
-10.282 -10.276 -10.275 -10.247  -1.146  -1.117  -1.087  -1.065
 -1.064  -1.048  -0.840  -0.801  -0.708  -0.681  -0.661  -0.603
 -0.596  -0.567  -0.548  -0.526  -0.513  -0.499  -0.494  -0.485
 -0.463  -0.451  -0.437  -0.425  -0.420  -0.411  -0.388  -0.364
 -0.346  -0.343  -0.329  -0.321  -0.308  -0.296
 -- Virtual --
 -0.116  -0.030  -0.017  -0.006   0.002   0.007   0.020   0.028
  0.032   0.044   0.046   0.057   0.064   0.075   0.079   0.081
  0.085   0.092   0.096   0.101   0.106   0.111   0.115   0.120
  0.127   0.128   0.131   0.133   0.139   0.142   0.148   0.155
  0.157   0.170   0.172   0.176   0.193   0.197   0.198   0.206
  0.212   0.218   0.226   0.232   0.238   0.244   0.247   0.256
  0.264   0.271   0.273   0.277   0.283   0.288   0.297   0.302
  0.304   0.310   0.315   0.324   0.327   0.332   0.335   0.339
  0.343   0.349   0.355   0.369   0.373   0.380   0.393   0.398
  0.412   0.422   0.435   0.442   0.465   0.492   0.501   0.521
  0.527   0.543   0.553   0.562   0.573   0.576   0.586   0.608
  0.625   0.631   0.635   0.666   0.674   0.686   0.697   0.705
  0.708   0.724   0.738   0.763   0.767   0.782   0.800   0.832
  0.874   0.886   0.918   0.954   0.974   0.998   1.020   1.043
  1.073   1.088   1.117   1.129   1.135   1.140   1.154   1.165
  1.172   1.176   1.185   1.192   1.201   1.217   1.226   1.241
  1.244   1.264   1.279   1.314   1.336   1.364   1.397   1.405
  1.412   1.437   1.460   1.483   1.485   1.512   1.514   1.536
  1.540   1.560   1.576   1.594   1.601   1.624   1.627   1.665
  1.670   1.678   1.692   1.717   1.728   1.734   1.745   1.779
  1.793   1.808   1.830   1.847   1.887   1.896   1.935   1.977
  1.988   2.013   2.043   2.068   2.081   2.091   2.109   2.132
  2.143   2.157   2.218   2.249   2.263   2.287   2.385   2.472
  2.487   2.508   2.525   2.552   2.564   2.590   2.627   2.653
  2.701   2.720   2.769   2.804   2.816   2.825   2.834   2.844
  2.858   2.877   2.886   2.900   2.932   2.943   2.980   2.994
  3.030   3.054   3.082   3.094   3.112   3.126   3.149   3.172
  3.180   3.197   3.265   3.275   3.299   3.311   3.347   3.374
  3.384   3.438   3.478   3.601   3.615   3.721   3.765   3.843
  3.853   3.883   3.892   3.922   3.953   4.016   4.075   4.110
  4.134   4.170   4.220   4.263   5.012   5.034   5.039   5.055
  5.069   5.104   5.118   5.191   5.294   5.380   5.393   5.414
  5.525   5.633   5.655   5.680   5.756   5.884  23.731  23.745
 23.786  23.800  23.826  23.844  49.871  49.896  49.898  49.919
 49.954  50.037
 --------------------------------------------------------------

          Ground-State Mulliken Net Atomic Charges

     Atom                 Charge (a.u.)
  ----------------------------------------
      1 C                    -0.443612
      2 C                     0.293772
      3 C                    -0.062754
      4 O                    -0.012579
      5 C                     0.131333
      6 O                    -0.227259
      7 O                    -0.228539
      8 O                    -0.221890
      9 H                     0.241411
     10 C                    -0.267373
     11 H                     0.272591
     12 O                    -0.232705
     13 C                    -0.439206
     14 O                    -0.217936
     15 H                     0.221588
     16 H                     0.264668
     17 H                     0.279056
     18 H                     0.177763
     19 H                     0.212440
     20 H                     0.259232
  ----------------------------------------
  Sum of atomic charges =     0.000000

 -----------------------------------------------------------------
                    Cartesian Multipole Moments
 -----------------------------------------------------------------
    Charge (ESU x 10^10)
                 0.0000
    Dipole Moment (Debye)
         X       1.7074      Y      -3.8116      Z       2.6581
       Tot       4.9506
    Quadrupole Moments (Debye-Ang)
        XX     -77.1323     XY       3.9564     YY     -79.7715
        XZ       1.9070     YZ       1.3423     ZZ     -66.6261
    Octopole Moments (Debye-Ang^2)
       XXX      10.8225    XXY     -20.7910    XYY      12.5069
       YYY     -20.7614    XXZ       9.9277    XYZ       4.8310
       YYZ      -0.5325    XZZ      -4.1515    YZZ      -2.5653
       ZZZ      -8.2325
    Hexadecapole Moments (Debye-Ang^3)
      XXXX   -1431.9613   XXXY      27.6707   XXYY    -391.7781
      XYYY      34.8794   YYYY    -937.8869   XXXZ       4.1074
      XXYZ      34.3672   XYYZ      10.4763   YYYZ     -22.7574
      XXZZ    -258.4742   XYZZ      -6.3872   YYZZ    -172.5070
      XZZZ      -9.7938   YZZZ      -1.4739   ZZZZ    -175.4376
 -----------------------------------------------------------------
 Calculating analytic gradient of the SCF energy
 Gradient of SCF Energy
            1           2           3           4           5           6
    1  -0.0009678   0.0021056  -0.0015695   0.0005052  -0.0010583   0.0001231
    2  -0.0006748   0.0013006   0.0020268  -0.0010462  -0.0014748   0.0001397
    3  -0.0023386   0.0009156   0.0005548   0.0005208  -0.0004150   0.0000482
            7           8           9          10          11          12
    1  -0.0005376  -0.0003116  -0.0000297   0.0008282   0.0000935  -0.0020057
    2  -0.0000708   0.0005444  -0.0000660  -0.0002081  -0.0000266  -0.0021251
    3  -0.0002291   0.0003234  -0.0000156   0.0015092   0.0002651  -0.0045330
           13          14          15          16          17          18
    1  -0.0001466   0.0008977   0.0000530   0.0009828   0.0016107   0.0000714
    2  -0.0002415  -0.0002642   0.0001138   0.0001708   0.0015484   0.0002164
    3  -0.0000947   0.0001827   0.0002604   0.0004062   0.0029310   0.0000048
           19          20
    1  -0.0001198  -0.0005243
    2  -0.0001337   0.0002710
    3  -0.0001895  -0.0001070
 Max gradient component =       4.533E-03
 RMS gradient           =       1.119E-03
 Gradient time:  CPU 150.30 s  wall 187.67 s
 Geometry Optimization Parameters
   NAtoms,    NIC,     NZ,  NCons,   NDum,   NFix, NCnnct, MaxDiis
       20     145       0       0       0       0       0       0

 Cartesian Hessian Update
 Hessian Updated using BFGS Update
**WARNING** Hereditary positive definiteness endangered


** GEOMETRY OPTIMIZATION IN DELOCALIZED INTERNAL COORDINATES **
   Searching for a Minimum

   Optimization Cycle:  16

                       Coordinates (Angstroms)
     ATOM                X               Y               Z
      1  C        -0.8938461992   -1.1454555005    0.3936407572
      2  C        -1.6796475741    0.0762488589   -0.0405491359
      3  C         1.0857612411    0.3085401867    0.6841222729
      4  O         0.3125847364    1.4880138751    0.3323956846
      5  C        -1.0251653610    1.4667935907    0.1470557470
      6  O        -1.6636955961    2.4735814289    0.0722381100
      7  O        -2.7589428227   -0.0298953732   -0.5629833900
      8  O        -1.4350814843   -2.3346164183   -0.1104420437
      9  H         0.9861459128    0.1670066805    1.7672015193
     10  C         0.5544867181   -0.9287302793   -0.0466459997
     11  H        -2.2976920616   -2.1247089009   -0.5001509857
     12  O         1.4036897736   -2.0318724464    0.2201822826
     13  C         2.5558482357    0.6018779323    0.3736199158
     14  O         2.8997234880    0.4373045429   -0.9917713248
     15  H        -0.9152489571   -1.1691165370    1.4993172591
     16  H         0.5823090711   -0.7319889437   -1.1249816823
     17  H         0.8901011667   -2.7797550122    0.5402622225
     18  H         3.1725250755   -0.0338129145    1.0164440090
     19  H         2.7526091876    1.6444805665    0.6274930708
     20  H         3.0210248730   -0.5026574863   -1.1632314014
   Point Group: c1    Number of degrees of freedom:    54


   Energy is   -684.973528181

 Hessian Updated using BFGS Update
**WARNING** Hereditary positive definiteness endangered

 54 Hessian modes will be used to form the next step
  Hessian Eigenvalues:
    -0.002182    0.005276    0.006028    0.007753    0.011105    0.015019
     0.016686    0.019403    0.032262    0.038921    0.045423    0.047546
     0.049752    0.051592    0.052831    0.059662    0.059958    0.068983
     0.077745    0.079370    0.116557    0.121140    0.140216    0.148184
     0.153412    0.160298    0.162818    0.173499    0.192701    0.204714
     0.222098    0.245032    0.248857    0.250190    0.267472    0.272955
     0.289925    0.306654    0.316749    0.321642    0.322365    0.323877
     0.326369    0.335347    0.418555    0.446558    0.450451    0.458905
     0.488929    0.489927    0.510298    0.533339    0.944929    0.960312
**WARNING** Hessian does not have the Desired Local Structure

 Minimum Search - Taking Simple RFO Step
 Searching for Lamda that Minimizes Along All modes
 Value Taken    Lamda =  -0.00477137
 Calculated Step too Large.  Step scaled by  0.223021
 Step Taken.  Stepsize is  0.300000

                             Maximum     Tolerance    Cnvgd?
         Gradient           0.002259      0.000300      NO
         Displacement       0.212338      0.001200      NO
         Energy change     -0.000922      0.000001      NO


 New Cartesian Coordinates Obtained by Inverse Iteration

 Displacement from previous Coordinates is:  0.242487
 ----------------------------------------------------------------
             Standard Nuclear Orientation (Angstroms)
    I     Atom           X                Y                Z
 ----------------------------------------------------------------
    1      C      -0.8942776227    -1.1398802995     0.4103209877
    2      C      -1.6781148954     0.0753242948    -0.0419184009
    3      C       1.0874671527     0.3132961728     0.6894147634
    4      O       0.3125830147     1.4896047752     0.3317668725
    5      C      -1.0250461518     1.4667988025     0.1432590055
    6      O      -1.6636784702     2.4731306804     0.0640456907
    7      O      -2.7491186341    -0.0359938346    -0.5802840566
    8      O      -1.4292875778    -2.3375182528    -0.0826471784
    9      H       0.9898305446     0.1770870259     1.7730847205
   10      C       0.5541856704    -0.9265554663    -0.0327739990
   11      H      -2.2803183516    -2.1346194595    -0.5004752235
   12      O       1.3988420903    -2.0267272334     0.2559769341
   13      C       2.5564659575     0.6050520229     0.3741186932
   14      O       2.8951999849     0.4353226376    -0.9920247836
   15      H      -0.9168916417    -1.1545134838     1.5151324299
   16      H       0.5813150093    -0.7358674899    -1.1130940071
   17      H       0.8631962810    -2.8059317604     0.4376961673
   18      H       3.1739435024    -0.0296365157     1.0171450714
   19      H       2.7552755535     1.6482506215     0.6240951956
   20      H       3.0159180074    -0.5053853875    -1.1596219954
 ----------------------------------------------------------------
 Molecular Point Group                 C1    NOp =  1
 Largest Abelian Subgroup              C1    NOp =  1
 Nuclear Repulsion Energy =   768.8637513700 hartrees
 There are       46 alpha and       46 beta electrons
 Applying Cartesian multipole field
    Component          Value
    ---------          -----
     (2,0,0)        1.00000E-11
     (0,2,0)        2.00000E-11
     (0,0,2)       -3.00000E-11
 Nucleus-field energy     =     0.0000000212 hartrees
 Requested basis set is 6-311++G(d,p)
 There are 112 shells and 320 basis functions
 A cutoff of  1.0D-11 yielded   5532 shell pairs
 There are     45669 function pairs (     48996 Cartesian)
 Smallest overlap matrix eigenvalue = 6.99E-06
 Guess MOs from SCF MO coefficient file
 Reading MOs from coefficient file
 Reading MOs from coefficient file
 A restricted hybrid HF-DFT SCF calculation will be
 performed using Pulay DIIS extrapolation
 Exchange:     0.2000 Hartree-Fock + 0.0800 Slater + 0.7200 B88
 Correlation:  0.1900 VWN1RPA + 0.8100 LYP
 Using SG-1 standard quadrature grid
 SCF converges when DIIS error is below 1.0E-08
 Geometry optimization detected.  Setting ReadMinima to 0
 Setting SaveMinima to 0
 ---------------------------------------
  Cycle       Energy         DIIS Error
 ---------------------------------------
    1    -684.9703852906      5.66E-04
    2    -684.9745482268      1.13E-04
    3    -684.9745987675      8.15E-05
    4    -684.9746417904      4.56E-05
    5    -684.9746594580      8.73E-06
    6    -684.9746605476      5.51E-06
    7    -684.9746606961      1.51E-06
    8    -684.9746606338      2.52E-07
    9    -684.9746605977      2.19E-07
   10    -684.9746606214      4.38E-08
   11    -684.9746606302      1.05E-08
   12    -684.9746606279      5.83E-09 Convergence criterion met
 ---------------------------------------
 SCF time:  CPU 377.82 s  wall 473.56 s
 SCF   energy in the final basis set = -684.9746606279
 Total energy in the final basis set = -684.9746606279

 --------------------------------------------------------------

                    Orbital Energies (a.u.)
 --------------------------------------------------------------

 Alpha MOs
 -- Occupied --
-19.203 -19.182 -19.171 -19.170 -19.148 -19.146 -10.340 -10.319
-10.281 -10.276 -10.275 -10.247  -1.146  -1.117  -1.087  -1.065
 -1.064  -1.048  -0.840  -0.802  -0.708  -0.681  -0.661  -0.603
 -0.596  -0.565  -0.548  -0.525  -0.513  -0.499  -0.494  -0.487
 -0.464  -0.451  -0.437  -0.426  -0.420  -0.412  -0.387  -0.364
 -0.346  -0.344  -0.330  -0.321  -0.308  -0.296
 -- Virtual --
 -0.115  -0.028  -0.017  -0.006   0.003   0.007   0.020   0.028
  0.032   0.044   0.046   0.058   0.064   0.075   0.078   0.082
  0.086   0.093   0.096   0.101   0.107   0.111   0.115   0.121
  0.127   0.128   0.130   0.133   0.139   0.141   0.148   0.155
  0.157   0.170   0.172   0.177   0.192   0.197   0.198   0.206
  0.212   0.218   0.228   0.233   0.238   0.244   0.247   0.257
  0.263   0.270   0.273   0.277   0.282   0.288   0.297   0.301
  0.303   0.310   0.314   0.324   0.328   0.332   0.336   0.338
  0.343   0.350   0.355   0.370   0.373   0.381   0.395   0.399
  0.411   0.422   0.434   0.444   0.463   0.494   0.500   0.522
  0.524   0.542   0.554   0.560   0.574   0.579   0.586   0.606
  0.625   0.631   0.635   0.668   0.673   0.686   0.697   0.705
  0.711   0.725   0.738   0.764   0.768   0.782   0.800   0.831
  0.874   0.885   0.916   0.953   0.975   0.998   1.020   1.038
  1.075   1.080   1.114   1.128   1.135   1.140   1.153   1.166
  1.173   1.175   1.184   1.193   1.202   1.219   1.226   1.242
  1.245   1.261   1.279   1.318   1.333   1.364   1.393   1.406
  1.414   1.443   1.461   1.481   1.482   1.510   1.515   1.534
  1.545   1.561   1.577   1.593   1.602   1.622   1.625   1.667
  1.670   1.677   1.691   1.717   1.728   1.735   1.746   1.779
  1.794   1.811   1.831   1.848   1.888   1.896   1.934   1.978
  1.988   2.014   2.042   2.065   2.081   2.091   2.111   2.122
  2.145   2.155   2.216   2.249   2.267   2.286   2.385   2.474
  2.487   2.507   2.530   2.546   2.565   2.586   2.628   2.659
  2.698   2.723   2.769   2.799   2.814   2.824   2.836   2.845
  2.858   2.878   2.886   2.901   2.934   2.942   2.984   2.990
  3.023   3.058   3.079   3.093   3.111   3.127   3.153   3.175
  3.182   3.204   3.262   3.279   3.299   3.312   3.344   3.374
  3.380   3.437   3.479   3.601   3.613   3.721   3.765   3.837
  3.858   3.886   3.894   3.922   3.953   4.017   4.076   4.111
  4.134   4.171   4.217   4.267   5.013   5.034   5.039   5.053
  5.068   5.105   5.118   5.191   5.295   5.380   5.393   5.415
  5.525   5.632   5.651   5.679   5.755   5.884  23.732  23.746
 23.785  23.800  23.826  23.845  49.871  49.895  49.899  49.918
 49.954  50.036
 --------------------------------------------------------------

          Ground-State Mulliken Net Atomic Charges

     Atom                 Charge (a.u.)
  ----------------------------------------
      1 C                    -0.476708
      2 C                     0.301542
      3 C                    -0.080730
      4 O                    -0.010545
      5 C                     0.136836
      6 O                    -0.227455
      7 O                    -0.228215
      8 O                    -0.224854
      9 H                     0.242989
     10 C                    -0.239008
     11 H                     0.273126
     12 O                    -0.229074
     13 C                    -0.440164
     14 O                    -0.217444
     15 H                     0.228316
     16 H                     0.261706
     17 H                     0.276628
     18 H                     0.180830
     19 H                     0.212862
     20 H                     0.259361
  ----------------------------------------
  Sum of atomic charges =     0.000000

 -----------------------------------------------------------------
                    Cartesian Multipole Moments
 -----------------------------------------------------------------
    Charge (ESU x 10^10)
                 0.0000
    Dipole Moment (Debye)
         X       1.6865      Y      -3.8419      Z       2.4475
       Tot       4.8574
    Quadrupole Moments (Debye-Ang)
        XX     -77.1418     XY       4.0264     YY     -79.4044
        XZ       1.6575     YZ       2.2500     ZZ     -66.8814
    Octopole Moments (Debye-Ang^2)
       XXX      10.8879    XXY     -20.3609    XYY      12.4407
       YYY     -22.4232    XXZ       9.6628    XYZ       5.3432
       YYZ      -3.2213    XZZ      -4.4673    YZZ      -1.9460
       ZZZ      -9.1580
    Hexadecapole Moments (Debye-Ang^3)
      XXXX   -1427.2485   XXXY      26.6877   XXYY    -391.2859
      XYYY      34.2337   YYYY    -931.9497   XXXZ       2.6707
      XXYZ      36.2835   XYYZ       8.3654   YYYZ     -13.5053
      XXZZ    -258.7775   XYZZ      -5.6474   YYZZ    -174.5012
      XZZZ     -11.0069   YZZZ       1.6510   ZZZZ    -176.8330
 -----------------------------------------------------------------
 Calculating analytic gradient of the SCF energy
 Gradient of SCF Energy
            1           2           3           4           5           6
    1  -0.0008116   0.0020106  -0.0014998   0.0006067  -0.0010517   0.0001787
    2  -0.0009444   0.0016293   0.0020646  -0.0011367  -0.0015463   0.0000920
    3  -0.0021967   0.0010924   0.0006019   0.0004787  -0.0004640   0.0000623
            7           8           9          10          11          12
    1  -0.0004853  -0.0004323  -0.0000011   0.0005251   0.0000098  -0.0011186
    2  -0.0001777   0.0006101  -0.0000614  -0.0004800  -0.0001687  -0.0017943
    3  -0.0002958   0.0002958  -0.0000191   0.0014990   0.0002464  -0.0052558
           13          14          15          16          17          18
    1  -0.0000705   0.0007472   0.0000060   0.0011231   0.0009078  -0.0000031
    2  -0.0001648  -0.0002897   0.0001350   0.0003481   0.0015214   0.0002048
    3  -0.0000390   0.0001721   0.0001827   0.0003579   0.0035404  -0.0000108
           19          20
    1  -0.0000998  -0.0005412
    2  -0.0001041   0.0002627
    3  -0.0001752  -0.0000732
 Max gradient component =       5.256E-03
 RMS gradient           =       1.163E-03
 Gradient time:  CPU 151.74 s  wall 188.90 s
 Geometry Optimization Parameters
   NAtoms,    NIC,     NZ,  NCons,   NDum,   NFix, NCnnct, MaxDiis
       20     145       0       0       0       0       0       0

 Cartesian Hessian Update
 Hessian Updated using BFGS Update
**WARNING** Hereditary positive definiteness endangered


** GEOMETRY OPTIMIZATION IN DELOCALIZED INTERNAL COORDINATES **
   Searching for a Minimum

   Optimization Cycle:  17

                       Coordinates (Angstroms)
     ATOM                X               Y               Z
      1  C        -0.8942776227   -1.1398802995    0.4103209877
      2  C        -1.6781148954    0.0753242948   -0.0419184009
      3  C         1.0874671527    0.3132961728    0.6894147634
      4  O         0.3125830147    1.4896047752    0.3317668725
      5  C        -1.0250461518    1.4667988025    0.1432590055
      6  O        -1.6636784702    2.4731306804    0.0640456907
      7  O        -2.7491186341   -0.0359938346   -0.5802840566
      8  O        -1.4292875778   -2.3375182528   -0.0826471784
      9  H         0.9898305446    0.1770870259    1.7730847205
     10  C         0.5541856704   -0.9265554663   -0.0327739990
     11  H        -2.2803183516   -2.1346194595   -0.5004752235
     12  O         1.3988420903   -2.0267272334    0.2559769341
     13  C         2.5564659575    0.6050520229    0.3741186932
     14  O         2.8951999849    0.4353226376   -0.9920247836
     15  H        -0.9168916417   -1.1545134838    1.5151324299
     16  H         0.5813150093   -0.7358674899   -1.1130940071
     17  H         0.8631962810   -2.8059317604    0.4376961673
     18  H         3.1739435024   -0.0296365157    1.0171450714
     19  H         2.7552755535    1.6482506215    0.6240951956
     20  H         3.0159180074   -0.5053853875   -1.1596219954
   Point Group: c1    Number of degrees of freedom:    54


   Energy is   -684.974660628

 Hessian Updated using BFGS Update
**WARNING** Hereditary positive definiteness endangered

 54 Hessian modes will be used to form the next step
  Hessian Eigenvalues:
    -0.001083    0.005277    0.006032    0.007762    0.011124    0.014994
     0.016709    0.019281    0.032224    0.038882    0.045410    0.047413
     0.049683    0.051606    0.052827    0.059670    0.059943    0.068848
     0.077736    0.079364    0.116489    0.121249    0.139853    0.145235
     0.153112    0.160297    0.162472    0.173519    0.192698    0.204456
     0.221021    0.245213    0.248942    0.249912    0.267329    0.273131
     0.289732    0.306654    0.316625    0.321605    0.322367    0.323880
     0.326436    0.336073    0.418415    0.446453    0.450292    0.458966
     0.489058    0.489923    0.510300    0.533676    0.945000    0.960248
**WARNING** Hessian does not have the Desired Local Structure

 Minimum Search - Taking Simple RFO Step
 Searching for Lamda that Minimizes Along All modes
 Value Taken    Lamda =  -0.00446724
 Calculated Step too Large.  Step scaled by  0.262970
 Step Taken.  Stepsize is  0.300000

                             Maximum     Tolerance    Cnvgd?
         Gradient           0.002588      0.000300      NO
         Displacement       0.218531      0.001200      NO
         Energy change     -0.001132      0.000001      NO


 New Cartesian Coordinates Obtained by Inverse Iteration

 Displacement from previous Coordinates is:  0.239620
 ----------------------------------------------------------------
             Standard Nuclear Orientation (Angstroms)
    I     Atom           X                Y                Z
 ----------------------------------------------------------------
    1      C      -0.8963738036    -1.1335295575     0.4268137935
    2      C      -1.6785283995     0.0748985133    -0.0430366508
    3      C       1.0878296429     0.3170439293     0.6939426453
    4      O       0.3120443272     1.4911646068     0.3295799661
    5      C      -1.0255395977     1.4677176971     0.1379731611
    6      O      -1.6637943902     2.4737988333     0.0531870747
    7      O      -2.7438617774    -0.0405179226    -0.5916492970
    8      O      -1.4241244712    -2.3392477844    -0.0565451154
    9      H       0.9909342136     0.1868926582     1.7781524166
   10      C       0.5518674417    -0.9249629271    -0.0188334899
   11      H      -2.2644559717    -2.1427216827    -0.4981345857
   12      O       1.3909461185    -2.0229351446     0.2916636622
   13      C       2.5565822201     0.6058434037     0.3752021705
   14      O       2.8931490009     0.4311484062    -0.9910507098
   15      H      -0.9204853954    -1.1398595175     1.5307455417
   16      H       0.5773458163    -0.7412988876    -1.1011894894
   17      H       0.8566482788    -2.8242249795     0.3302078704
   18      H       3.1742050031    -0.0275451312     1.0195169764
   19      H       2.7573079427     1.6495890462     0.6213084357
   20      H       3.0157932241    -0.5100157091    -1.1546374891
 ----------------------------------------------------------------
 Molecular Point Group                 C1    NOp =  1
 Largest Abelian Subgroup              C1    NOp =  1
 Nuclear Repulsion Energy =   769.0195499598 hartrees
 There are       46 alpha and       46 beta electrons
 Applying Cartesian multipole field
    Component          Value
    ---------          -----
     (2,0,0)        1.00000E-11
     (0,2,0)        2.00000E-11
     (0,0,2)       -3.00000E-11
 Nucleus-field energy     =     0.0000000212 hartrees
 Requested basis set is 6-311++G(d,p)
 There are 112 shells and 320 basis functions
 A cutoff of  1.0D-11 yielded   5534 shell pairs
 There are     45671 function pairs (     48998 Cartesian)
 Smallest overlap matrix eigenvalue = 6.82E-06
 Guess MOs from SCF MO coefficient file
 Reading MOs from coefficient file
 Reading MOs from coefficient file
 A restricted hybrid HF-DFT SCF calculation will be
 performed using Pulay DIIS extrapolation
 Exchange:     0.2000 Hartree-Fock + 0.0800 Slater + 0.7200 B88
 Correlation:  0.1900 VWN1RPA + 0.8100 LYP
 Using SG-1 standard quadrature grid
 SCF converges when DIIS error is below 1.0E-08
 Geometry optimization detected.  Setting ReadMinima to 0
 Setting SaveMinima to 0
 ---------------------------------------
  Cycle       Energy         DIIS Error
 ---------------------------------------
    1    -684.9705729468      5.51E-04
    2    -684.9756366253      1.13E-04
    3    -684.9756796443      8.68E-05
    4    -684.9757317632      4.56E-05
    5    -684.9757496484      8.90E-06
    6    -684.9757503352      4.68E-06
    7    -684.9757505269      1.40E-06
    8    -684.9757504038      1.68E-07
    9    -684.9757504038      7.18E-08
   10    -684.9757504301      4.79E-08
   11    -684.9757504261      1.49E-08
   12    -684.9757504254      6.52E-09 Convergence criterion met
 ---------------------------------------
 SCF time:  CPU 380.44 s  wall 388.35 s
 SCF   energy in the final basis set = -684.9757504254
 Total energy in the final basis set = -684.9757504254

 --------------------------------------------------------------

                    Orbital Energies (a.u.)
 --------------------------------------------------------------

 Alpha MOs
 -- Occupied --
-19.203 -19.182 -19.171 -19.170 -19.148 -19.146 -10.340 -10.319
-10.280 -10.276 -10.275 -10.247  -1.145  -1.117  -1.088  -1.065
 -1.063  -1.048  -0.840  -0.802  -0.707  -0.680  -0.660  -0.604
 -0.596  -0.563  -0.549  -0.525  -0.513  -0.498  -0.494  -0.488
 -0.464  -0.451  -0.437  -0.427  -0.419  -0.412  -0.385  -0.364
 -0.346  -0.345  -0.332  -0.320  -0.308  -0.296
 -- Virtual --
 -0.115  -0.027  -0.018  -0.006   0.004   0.007   0.019   0.028
  0.033   0.045   0.046   0.058   0.063   0.076   0.078   0.082
  0.086   0.093   0.096   0.101   0.107   0.111   0.115   0.121
  0.126   0.128   0.130   0.133   0.139   0.142   0.147   0.155
  0.157   0.169   0.173   0.177   0.191   0.196   0.198   0.206
  0.213   0.218   0.229   0.234   0.238   0.244   0.248   0.257
  0.263   0.269   0.272   0.277   0.283   0.289   0.297   0.301
  0.302   0.311   0.314   0.324   0.328   0.332   0.336   0.338
  0.342   0.351   0.356   0.370   0.371   0.381   0.395   0.398
  0.410   0.421   0.432   0.447   0.460   0.495   0.497   0.522
  0.526   0.540   0.554   0.560   0.575   0.582   0.586   0.605
  0.625   0.632   0.636   0.670   0.672   0.687   0.697   0.704
  0.715   0.727   0.737   0.765   0.769   0.783   0.799   0.831
  0.874   0.885   0.915   0.952   0.973   0.997   1.020   1.034
  1.073   1.081   1.113   1.129   1.134   1.140   1.153   1.165
  1.173   1.177   1.184   1.194   1.202   1.221   1.227   1.239
  1.249   1.257   1.280   1.320   1.331   1.363   1.389   1.407
  1.417   1.447   1.461   1.476   1.483   1.507   1.516   1.533
  1.550   1.561   1.579   1.592   1.603   1.618   1.623   1.667
  1.672   1.677   1.689   1.716   1.726   1.736   1.749   1.779
  1.795   1.812   1.831   1.852   1.889   1.896   1.932   1.977
  1.988   2.016   2.040   2.059   2.076   2.091   2.111   2.116
  2.148   2.153   2.216   2.249   2.271   2.286   2.386   2.476
  2.486   2.505   2.535   2.544   2.566   2.583   2.630   2.665
  2.695   2.725   2.768   2.792   2.813   2.824   2.836   2.847
  2.857   2.877   2.887   2.902   2.936   2.946   2.986   2.988
  3.018   3.056   3.075   3.097   3.111   3.128   3.156   3.176
  3.183   3.209   3.257   3.288   3.299   3.312   3.340   3.375
  3.377   3.437   3.480   3.602   3.611   3.722   3.765   3.832
  3.860   3.889   3.891   3.922   3.954   4.017   4.077   4.112
  4.135   4.171   4.216   4.272   5.014   5.033   5.039   5.054
  5.068   5.108   5.119   5.190   5.295   5.379   5.394   5.418
  5.525   5.630   5.646   5.678   5.755   5.884  23.732  23.747
 23.785  23.800  23.826  23.846  49.871  49.895  49.899  49.917
 49.955  50.035
 --------------------------------------------------------------

          Ground-State Mulliken Net Atomic Charges

     Atom                 Charge (a.u.)
  ----------------------------------------
      1 C                    -0.495403
      2 C                     0.302627
      3 C                    -0.111534
      4 O                    -0.008142
      5 C                     0.145282
      6 O                    -0.227777
      7 O                    -0.229178
      8 O                    -0.228677
      9 H                     0.245143
     10 C                    -0.205487
     11 H                     0.273514
     12 O                    -0.226216
     13 C                    -0.439063
     14 O                    -0.218040
     15 H                     0.233402
     16 H                     0.258715
     17 H                     0.274799
     18 H                     0.183390
     19 H                     0.212900
     20 H                     0.259743
  ----------------------------------------
  Sum of atomic charges =     0.000000

 -----------------------------------------------------------------
                    Cartesian Multipole Moments
 -----------------------------------------------------------------
    Charge (ESU x 10^10)
                 0.0000
    Dipole Moment (Debye)
         X       1.7117      Y      -3.8659      Z       2.2322
       Tot       4.7810
    Quadrupole Moments (Debye-Ang)
        XX     -77.1133     XY       3.9652     YY     -79.1329
        XZ       1.4246     YZ       3.1821     ZZ     -67.0813
    Octopole Moments (Debye-Ang^2)
       XXX      11.4288    XXY     -20.2246    XYY      12.7628
       YYY     -23.7235    XXZ       9.4265    XYZ       5.8346
       YYZ      -6.0089    XZZ      -4.6492    YZZ      -1.4045
       ZZZ     -10.0313
    Hexadecapole Moments (Debye-Ang^3)
      XXXX   -1424.3005   XXXY      25.4788   XXYY    -390.4476
      XYYY      33.2578   YYYY    -927.5695   XXXZ       1.3243
      XXYZ      38.0288   XYYZ       6.1466   YYYZ      -3.5585
      XXZZ    -259.0770   XYZZ      -5.0014   YYZZ    -176.2221
      XZZZ     -12.0314   YZZZ       4.6402   ZZZZ    -178.0010
 -----------------------------------------------------------------
 Calculating analytic gradient of the SCF energy
 Gradient of SCF Energy
            1           2           3           4           5           6
    1  -0.0006230   0.0019208  -0.0015531   0.0005572  -0.0009308   0.0001072
    2  -0.0006794   0.0015309   0.0018544  -0.0010711  -0.0013550   0.0000860
    3  -0.0018102   0.0006927   0.0007286   0.0003749  -0.0003875   0.0000538
            7           8           9          10          11          12
    1  -0.0004906  -0.0002452  -0.0000385  -0.0000406   0.0000857  -0.0005213
    2  -0.0001653   0.0006201  -0.0001179  -0.0005678  -0.0001419  -0.0015511
    3  -0.0001533   0.0004291  -0.0000555   0.0011369   0.0002241  -0.0045598
           13          14          15          16          17          18
    1  -0.0000467   0.0007661  -0.0000158   0.0009346   0.0006755   0.0000328
    2  -0.0002112  -0.0002560   0.0000817   0.0006267   0.0010271   0.0001841
    3   0.0000050   0.0001047   0.0001221   0.0002887   0.0031302  -0.0000069
           19          20
    1  -0.0001049  -0.0004694
    2  -0.0001212   0.0002269
    3  -0.0001916  -0.0001260
 Max gradient component =       4.560E-03
 RMS gradient           =       1.011E-03
 Gradient time:  CPU 148.32 s  wall 148.37 s
 Geometry Optimization Parameters
   NAtoms,    NIC,     NZ,  NCons,   NDum,   NFix, NCnnct, MaxDiis
       20     145       0       0       0       0       0       0

 Cartesian Hessian Update
 Hessian Updated using BFGS Update


** GEOMETRY OPTIMIZATION IN DELOCALIZED INTERNAL COORDINATES **
   Searching for a Minimum

   Optimization Cycle:  18

                       Coordinates (Angstroms)
     ATOM                X               Y               Z
      1  C        -0.8963738036   -1.1335295575    0.4268137935
      2  C        -1.6785283995    0.0748985133   -0.0430366508
      3  C         1.0878296429    0.3170439293    0.6939426453
      4  O         0.3120443272    1.4911646068    0.3295799661
      5  C        -1.0255395977    1.4677176971    0.1379731611
      6  O        -1.6637943902    2.4737988333    0.0531870747
      7  O        -2.7438617774   -0.0405179226   -0.5916492970
      8  O        -1.4241244712   -2.3392477844   -0.0565451154
      9  H         0.9909342136    0.1868926582    1.7781524166
     10  C         0.5518674417   -0.9249629271   -0.0188334899
     11  H        -2.2644559717   -2.1427216827   -0.4981345857
     12  O         1.3909461185   -2.0229351446    0.2916636622
     13  C         2.5565822201    0.6058434037    0.3752021705
     14  O         2.8931490009    0.4311484062   -0.9910507098
     15  H        -0.9204853954   -1.1398595175    1.5307455417
     16  H         0.5773458163   -0.7412988876   -1.1011894894
     17  H         0.8566482788   -2.8242249795    0.3302078704
     18  H         3.1742050031   -0.0275451312    1.0195169764
     19  H         2.7573079427    1.6495890462    0.6213084357
     20  H         3.0157932241   -0.5100157091   -1.1546374891
   Point Group: c1    Number of degrees of freedom:    54


   Energy is   -684.975750425

 Hessian Updated using BFGS Update

 54 Hessian modes will be used to form the next step
  Hessian Eigenvalues:
     0.001949    0.005284    0.006439    0.007943    0.011176    0.015027
     0.016766    0.019365    0.032229    0.038890    0.045452    0.047700
     0.049709    0.051748    0.052836    0.059763    0.059944    0.069103
     0.077771    0.079364    0.116509    0.121568    0.139965    0.146455
     0.153398    0.160312    0.162766    0.173656    0.192761    0.204546
     0.221212    0.245679    0.249445    0.249958    0.268213    0.274094
     0.289819    0.306875    0.316708    0.321617    0.322426    0.323919
     0.326633    0.338292    0.419578    0.447236    0.450509    0.459258
     0.489468    0.489995    0.510326    0.534697    0.945226    0.960257

 Minimum Search - Taking Simple RFO Step
 Searching for Lamda that Minimizes Along All modes
 Value Taken    Lamda =  -0.00246497
 Calculated Step too Large.  Step scaled by  0.406031
 Step Taken.  Stepsize is  0.300000

                             Maximum     Tolerance    Cnvgd?
         Gradient           0.002056      0.000300      NO
         Displacement       0.215831      0.001200      NO
         Energy change     -0.001090      0.000001      NO


 New Cartesian Coordinates Obtained by Inverse Iteration

 Displacement from previous Coordinates is:  0.220158
 ----------------------------------------------------------------
             Standard Nuclear Orientation (Angstroms)
    I     Atom           X                Y                Z
 ----------------------------------------------------------------
    1      C      -0.9008091950    -1.1293004734     0.4404901745
    2      C      -1.6803420726     0.0749258913    -0.0415213607
    3      C       1.0897185793     0.3203870973     0.6985605786
    4      O       0.3121110437     1.4916099546     0.3284207677
    5      C      -1.0257255966     1.4679942700     0.1370601291
    6      O      -1.6626781114     2.4746209124     0.0484211141
    7      O      -2.7386410545    -0.0420712521    -0.6033015683
    8      O      -1.4214159163    -2.3394768499    -0.0433974729
    9      H       0.9964034432     0.1983790477     1.7838917558
   10      C       0.5502943748    -0.9258588680    -0.0012263164
   11      H      -2.2510973613    -2.1466298722    -0.5062138088
   12      O       1.3784641703    -2.0213422031     0.3402431901
   13      C       2.5567931975     0.6074906949     0.3729420172
   14      O       2.8862625451     0.4270780729    -0.9942553174
   15      H      -0.9296474525    -1.1334276287     1.5433880308
   16      H       0.5786221033    -0.7567575290    -1.0866022950
   17      H       0.8607396991    -2.8295587811     0.2371213956
   18      H       3.1765779253    -0.0242351624     1.0169658645
   19      H       2.7596186614     1.6520162001     0.6146428006
   20      H       3.0122404405    -0.5146056711    -1.1524127920
 ----------------------------------------------------------------
 Molecular Point Group                 C1    NOp =  1
 Largest Abelian Subgroup              C1    NOp =  1
 Nuclear Repulsion Energy =   769.1062091121 hartrees
 There are       46 alpha and       46 beta electrons
 Applying Cartesian multipole field
    Component          Value
    ---------          -----
     (2,0,0)        1.00000E-11
     (0,2,0)        2.00000E-11
     (0,0,2)       -3.00000E-11
 Nucleus-field energy     =     0.0000000211 hartrees
 Requested basis set is 6-311++G(d,p)
 There are 112 shells and 320 basis functions
 A cutoff of  1.0D-11 yielded   5533 shell pairs
 There are     45659 function pairs (     48986 Cartesian)
 Smallest overlap matrix eigenvalue = 6.58E-06
 Guess MOs from SCF MO coefficient file
 Reading MOs from coefficient file
 Reading MOs from coefficient file
 A restricted hybrid HF-DFT SCF calculation will be
 performed using Pulay DIIS extrapolation
 Exchange:     0.2000 Hartree-Fock + 0.0800 Slater + 0.7200 B88
 Correlation:  0.1900 VWN1RPA + 0.8100 LYP
 Using SG-1 standard quadrature grid
 SCF converges when DIIS error is below 1.0E-08
 Geometry optimization detected.  Setting ReadMinima to 0
 Setting SaveMinima to 0
 ---------------------------------------
  Cycle       Energy         DIIS Error
 ---------------------------------------
    1    -684.9721574338      5.63E-04
    2    -684.9764941271      1.09E-04
    3    -684.9765359129      8.16E-05
    4    -684.9765814411      4.58E-05
    5    -684.9765994059      1.18E-05
    6    -684.9766006538      4.50E-06
    7    -684.9766007992      1.58E-06
    8    -684.9766008754      3.44E-07
    9    -684.9766008509      2.55E-07
   10    -684.9766008631      3.24E-08
   11    -684.9766008725      1.10E-08
   12    -684.9766008665      5.53E-09 Convergence criterion met
 ---------------------------------------
 SCF time:  CPU 377.95 s  wall 380.93 s
 SCF   energy in the final basis set = -684.9766008665
 Total energy in the final basis set = -684.9766008665

 --------------------------------------------------------------

                    Orbital Energies (a.u.)
 --------------------------------------------------------------

 Alpha MOs
 -- Occupied --
-19.203 -19.181 -19.171 -19.170 -19.147 -19.147 -10.340 -10.318
-10.279 -10.276 -10.275 -10.247  -1.145  -1.116  -1.088  -1.065
 -1.063  -1.049  -0.840  -0.802  -0.707  -0.679  -0.660  -0.604
 -0.596  -0.561  -0.550  -0.525  -0.513  -0.497  -0.494  -0.489
 -0.465  -0.450  -0.437  -0.427  -0.419  -0.412  -0.384  -0.364
 -0.347  -0.345  -0.333  -0.319  -0.308  -0.295
 -- Virtual --
 -0.114  -0.027  -0.018  -0.006   0.005   0.007   0.019   0.027
  0.033   0.045   0.046   0.058   0.063   0.076   0.078   0.082
  0.087   0.094   0.096   0.100   0.108   0.111   0.115   0.121
  0.124   0.128   0.129   0.133   0.140   0.142   0.147   0.155
  0.157   0.168   0.173   0.177   0.190   0.196   0.198   0.205
  0.214   0.218   0.230   0.235   0.239   0.243   0.249   0.258
  0.262   0.269   0.271   0.276   0.283   0.289   0.296   0.301
  0.302   0.312   0.313   0.324   0.328   0.331   0.337   0.339
  0.342   0.351   0.357   0.367   0.371   0.380   0.394   0.395
  0.410   0.420   0.432   0.449   0.459   0.491   0.497   0.523
  0.529   0.538   0.553   0.559   0.575   0.583   0.587   0.605
  0.625   0.632   0.638   0.670   0.674   0.688   0.696   0.702
  0.717   0.728   0.737   0.765   0.770   0.783   0.798   0.831
  0.874   0.887   0.915   0.952   0.969   0.995   1.020   1.031
  1.072   1.085   1.114   1.130   1.134   1.140   1.153   1.165
  1.173   1.178   1.184   1.194   1.202   1.223   1.227   1.236
  1.252   1.256   1.282   1.320   1.332   1.360   1.385   1.408
  1.418   1.447   1.459   1.475   1.484   1.503   1.516   1.532
  1.553   1.562   1.580   1.591   1.604   1.614   1.622   1.666
  1.674   1.676   1.687   1.714   1.723   1.737   1.751   1.780
  1.796   1.813   1.832   1.858   1.893   1.897   1.928   1.974
  1.988   2.017   2.040   2.053   2.071   2.089   2.109   2.117
  2.150   2.152   2.215   2.249   2.274   2.285   2.387   2.478
  2.484   2.503   2.541   2.549   2.568   2.581   2.628   2.671
  2.693   2.727   2.766   2.785   2.812   2.824   2.834   2.848
  2.857   2.877   2.888   2.904   2.937   2.952   2.982   2.990
  3.015   3.051   3.073   3.103   3.112   3.128   3.159   3.174
  3.186   3.212   3.250   3.294   3.301   3.314   3.337   3.375
  3.376   3.436   3.478   3.602   3.610   3.722   3.764   3.829
  3.859   3.882   3.891   3.921   3.956   4.017   4.078   4.113
  4.134   4.171   4.216   4.277   5.015   5.033   5.039   5.056
  5.069   5.110   5.120   5.190   5.295   5.378   5.395   5.422
  5.525   5.628   5.641   5.675   5.754   5.884  23.733  23.748
 23.785  23.800  23.826  23.846  49.871  49.894  49.899  49.915
 49.955  50.035
 --------------------------------------------------------------

          Ground-State Mulliken Net Atomic Charges

     Atom                 Charge (a.u.)
  ----------------------------------------
      1 C                    -0.498405
      2 C                     0.297593
      3 C                    -0.149979
      4 O                    -0.005573
      5 C                     0.153161
      6 O                    -0.228176
      7 O                    -0.230189
      8 O                    -0.233546
      9 H                     0.247815
     10 C                    -0.176291
     11 H                     0.274075
     12 O                    -0.222208
     13 C                    -0.432947
     14 O                    -0.218846
     15 H                     0.236783
     16 H                     0.254840
     17 H                     0.274238
     18 H                     0.184996
     19 H                     0.212627
     20 H                     0.260033
  ----------------------------------------
  Sum of atomic charges =     0.000000

 -----------------------------------------------------------------
                    Cartesian Multipole Moments
 -----------------------------------------------------------------
    Charge (ESU x 10^10)
                 0.0000
    Dipole Moment (Debye)
         X       1.7843      Y      -3.8712      Z       2.0252
       Tot       4.7193
    Quadrupole Moments (Debye-Ang)
        XX     -76.9588     XY       3.8505     YY     -79.0408
        XZ       1.1802     YZ       4.0638     ZZ     -67.2400
    Octopole Moments (Debye-Ang^2)
       XXX      12.4068    XXY     -20.1767    XYY      13.3414
       YYY     -24.2071    XXZ       9.0749    XYZ       6.4112
       YYZ      -8.7507    XZZ      -4.7848    YZZ      -1.0372
       ZZZ     -10.9557
    Hexadecapole Moments (Debye-Ang^3)
      XXXX   -1419.6135   XXXY      24.2241   XXYY    -389.2997
      XYYY      31.9721   YYYY    -926.4832   XXXZ      -0.1106
      XXYZ      39.6574   XYYZ       3.8631   YYYZ       5.5483
      XXZZ    -259.3054   XYZZ      -4.4810   YYZZ    -177.6065
      XZZZ     -13.0858   YZZZ       7.2850   ZZZZ    -179.9201
 -----------------------------------------------------------------
 Calculating analytic gradient of the SCF energy
 Gradient of SCF Energy
            1           2           3           4           5           6
    1  -0.0002944   0.0013617  -0.0009246   0.0005248  -0.0005910   0.0001005
    2  -0.0005187   0.0014235   0.0015835  -0.0010180  -0.0013982   0.0001091
    3  -0.0010652   0.0007969   0.0005201   0.0003261  -0.0003271   0.0000016
            7           8           9          10          11          12
    1  -0.0003899  -0.0002880  -0.0000401  -0.0000690   0.0000427   0.0004708
    2  -0.0002238   0.0005003  -0.0000918  -0.0012500  -0.0002968  -0.0000679
    3  -0.0001795   0.0003995  -0.0000604   0.0003842   0.0000313  -0.0028402
           13          14          15          16          17          18
    1   0.0000135   0.0005580  -0.0000974   0.0006318  -0.0004821   0.0000141
    2  -0.0001480  -0.0001131   0.0001091   0.0007325   0.0004903   0.0001493
    3  -0.0000509   0.0001517   0.0000004   0.0000434   0.0020426   0.0000207
           19          20
    1  -0.0000561  -0.0004853
    2  -0.0000418   0.0000706
    3  -0.0001340  -0.0000612
 Max gradient component =       2.840E-03
 RMS gradient           =       7.141E-04
 Gradient time:  CPU 150.81 s  wall 151.05 s
 Geometry Optimization Parameters
   NAtoms,    NIC,     NZ,  NCons,   NDum,   NFix, NCnnct, MaxDiis
       20     145       0       0       0       0       0       0

 Cartesian Hessian Update
 Hessian Updated using BFGS Update


** GEOMETRY OPTIMIZATION IN DELOCALIZED INTERNAL COORDINATES **
   Searching for a Minimum

   Optimization Cycle:  19

                       Coordinates (Angstroms)
     ATOM                X               Y               Z
      1  C        -0.9008091950   -1.1293004734    0.4404901745
      2  C        -1.6803420726    0.0749258913   -0.0415213607
      3  C         1.0897185793    0.3203870973    0.6985605786
      4  O         0.3121110437    1.4916099546    0.3284207677
      5  C        -1.0257255966    1.4679942700    0.1370601291
      6  O        -1.6626781114    2.4746209124    0.0484211141
      7  O        -2.7386410545   -0.0420712521   -0.6033015683
      8  O        -1.4214159163   -2.3394768499   -0.0433974729
      9  H         0.9964034432    0.1983790477    1.7838917558
     10  C         0.5502943748   -0.9258588680   -0.0012263164
     11  H        -2.2510973613   -2.1466298722   -0.5062138088
     12  O         1.3784641703   -2.0213422031    0.3402431901
     13  C         2.5567931975    0.6074906949    0.3729420172
     14  O         2.8862625451    0.4270780729   -0.9942553174
     15  H        -0.9296474525   -1.1334276287    1.5433880308
     16  H         0.5786221033   -0.7567575290   -1.0866022950
     17  H         0.8607396991   -2.8295587811    0.2371213956
     18  H         3.1765779253   -0.0242351624    1.0169658645
     19  H         2.7596186614    1.6520162001    0.6146428006
     20  H         3.0122404405   -0.5146056711   -1.1524127920
   Point Group: c1    Number of degrees of freedom:    54


   Energy is   -684.976600867

 Hessian Updated using BFGS Update

 54 Hessian modes will be used to form the next step
  Hessian Eigenvalues:
     0.003479    0.005293    0.006450    0.007968    0.011156    0.015027
     0.016731    0.019421    0.032284    0.038888    0.045460    0.047974
     0.049731    0.051709    0.052852    0.059750    0.059944    0.069144
     0.077791    0.079378    0.116520    0.121666    0.140191    0.150201
     0.154607    0.160307    0.162533    0.173622    0.192843    0.204631
     0.221573    0.245570    0.249169    0.250067    0.268091    0.273683
     0.289844    0.306764    0.316643    0.321613    0.322430    0.323899
     0.326426    0.336398    0.419320    0.448075    0.450618    0.459203
     0.489579    0.490095    0.510359    0.534396    0.945044    0.960258

 Minimum Search - Taking Simple RFO Step
 Searching for Lamda that Minimizes Along All modes
 Value Taken    Lamda =  -0.00108771
 Calculated Step too Large.  Step scaled by  0.623946
 Step Taken.  Stepsize is  0.300000

                             Maximum     Tolerance    Cnvgd?
         Gradient           0.001590      0.000300      NO
         Displacement       0.215812      0.001200      NO
         Energy change     -0.000850      0.000001      NO


 New Cartesian Coordinates Obtained by Inverse Iteration

 Displacement from previous Coordinates is:  0.219088
 ----------------------------------------------------------------
             Standard Nuclear Orientation (Angstroms)
    I     Atom           X                Y                Z
 ----------------------------------------------------------------
    1      C      -0.9083855914    -1.1245134159     0.4536210473
    2      C      -1.6829712161     0.0759747733    -0.0433436506
    3      C       1.0898921202     0.3218505253     0.7022678293
    4      O       0.3111574927     1.4918921631     0.3271632949
    5      C      -1.0271139888     1.4696905935     0.1366493533
    6      O      -1.6631316138     2.4769644756     0.0481924631
    7      O      -2.7345838700    -0.0407202749    -0.6174329543
    8      O      -1.4230839860    -2.3377486829    -0.0321191397
    9      H       1.0010447224     0.2090264655     1.7888935881
   10      C       0.5462961885    -0.9292586117     0.0181780084
   11      H      -2.2421221055    -2.1432070596    -0.5127085977
   12      O       1.3635014191    -2.0233657955     0.3890981907
   13      C       2.5555620959     0.6067052843     0.3693493501
   14      O       2.8795052393     0.4245695684    -0.9991445408
   15      H      -0.9432080079    -1.1265440697     1.5556116221
   16      H       0.5772585984    -0.7787761150    -1.0701035624
   17      H       0.8916647034    -2.8327036428     0.1523628383
   18      H       3.1781365914    -0.0242206897     1.0116823410
   19      H       2.7599608831     1.6515122466     0.6087880520
   20      H       3.0181097485    -0.5158898876    -1.1537886458
 ----------------------------------------------------------------
 Molecular Point Group                 C1    NOp =  1
 Largest Abelian Subgroup              C1    NOp =  1
 Nuclear Repulsion Energy =   768.9279117930 hartrees
 There are       46 alpha and       46 beta electrons
 Applying Cartesian multipole field
    Component          Value
    ---------          -----
     (2,0,0)        1.00000E-11
     (0,2,0)        2.00000E-11
     (0,0,2)       -3.00000E-11
 Nucleus-field energy     =     0.0000000210 hartrees
 Requested basis set is 6-311++G(d,p)
 There are 112 shells and 320 basis functions
 A cutoff of  1.0D-11 yielded   5534 shell pairs
 There are     45660 function pairs (     48984 Cartesian)
 Smallest overlap matrix eigenvalue = 6.36E-06
 Guess MOs from SCF MO coefficient file
 Reading MOs from coefficient file
 Reading MOs from coefficient file
 A restricted hybrid HF-DFT SCF calculation will be
 performed using Pulay DIIS extrapolation
 Exchange:     0.2000 Hartree-Fock + 0.0800 Slater + 0.7200 B88
 Correlation:  0.1900 VWN1RPA + 0.8100 LYP
 Using SG-1 standard quadrature grid
 SCF converges when DIIS error is below 1.0E-08
 Geometry optimization detected.  Setting ReadMinima to 0
 Setting SaveMinima to 0
 ---------------------------------------
  Cycle       Energy         DIIS Error
 ---------------------------------------
    1    -684.9713567637      5.58E-04
    2    -684.9769036164      1.09E-04
    3    -684.9769219392      9.88E-05
    4    -684.9769989095      4.54E-05
    5    -684.9770156792      1.40E-05
    6    -684.9770170501      4.14E-06
    7    -684.9770173607      1.48E-06
    8    -684.9770173304      1.86E-07
    9    -684.9770173306      1.88E-07
   10    -684.9770173300      4.75E-08
   11    -684.9770173377      1.38E-08
   12    -684.9770173331      5.64E-09 Convergence criterion met
 ---------------------------------------
 SCF time:  CPU 380.84 s  wall 381.67 s
 SCF   energy in the final basis set = -684.9770173331
 Total energy in the final basis set = -684.9770173331

 --------------------------------------------------------------

                    Orbital Energies (a.u.)
 --------------------------------------------------------------

 Alpha MOs
 -- Occupied --
-19.202 -19.181 -19.170 -19.170 -19.147 -19.147 -10.340 -10.318
-10.278 -10.276 -10.275 -10.247  -1.144  -1.116  -1.087  -1.064
 -1.063  -1.049  -0.839  -0.802  -0.707  -0.678  -0.660  -0.605
 -0.594  -0.558  -0.551  -0.525  -0.513  -0.497  -0.493  -0.489
 -0.465  -0.450  -0.437  -0.426  -0.419  -0.411  -0.382  -0.365
 -0.349  -0.344  -0.333  -0.318  -0.308  -0.295
 -- Virtual --
 -0.114  -0.027  -0.018  -0.007   0.005   0.007   0.019   0.026
  0.033   0.045   0.046   0.058   0.063   0.076   0.078   0.082
  0.088   0.095   0.096   0.100   0.108   0.112   0.115   0.120
  0.124   0.128   0.130   0.133   0.141   0.143   0.147   0.155
  0.157   0.167   0.173   0.178   0.188   0.195   0.198   0.205
  0.215   0.218   0.230   0.237   0.240   0.243   0.250   0.258
  0.263   0.268   0.270   0.276   0.284   0.290   0.296   0.300
  0.303   0.313   0.313   0.323   0.329   0.331   0.337   0.341
  0.342   0.350   0.357   0.363   0.371   0.380   0.391   0.395
  0.410   0.419   0.432   0.447   0.460   0.486   0.496   0.524
  0.533   0.538   0.552   0.559   0.576   0.583   0.588   0.605
  0.626   0.632   0.641   0.669   0.675   0.689   0.694   0.700
  0.718   0.729   0.738   0.764   0.769   0.783   0.796   0.832
  0.874   0.889   0.916   0.951   0.965   0.993   1.021   1.031
  1.071   1.088   1.115   1.133   1.134   1.140   1.153   1.165
  1.172   1.177   1.184   1.193   1.203   1.225   1.229   1.232
  1.252   1.261   1.285   1.318   1.337   1.356   1.383   1.408
  1.419   1.442   1.458   1.478   1.483   1.497   1.517   1.531
  1.553   1.562   1.579   1.592   1.606   1.610   1.621   1.664
  1.674   1.676   1.686   1.711   1.720   1.738   1.752   1.780
  1.797   1.813   1.834   1.864   1.897   1.900   1.924   1.969
  1.990   2.017   2.042   2.046   2.068   2.088   2.109   2.120
  2.151   2.153   2.215   2.248   2.275   2.285   2.387   2.479
  2.483   2.502   2.544   2.561   2.570   2.579   2.626   2.676
  2.689   2.726   2.766   2.781   2.811   2.825   2.831   2.848
  2.857   2.876   2.890   2.907   2.938   2.958   2.978   2.990
  3.012   3.045   3.074   3.106   3.116   3.128   3.160   3.173
  3.187   3.213   3.245   3.293   3.305   3.316   3.333   3.374
  3.377   3.437   3.476   3.603   3.609   3.723   3.764   3.828
  3.856   3.873   3.893   3.920   3.958   4.016   4.078   4.113
  4.133   4.170   4.215   4.282   5.017   5.032   5.040   5.058
  5.071   5.113   5.121   5.190   5.295   5.376   5.395   5.424
  5.525   5.626   5.637   5.672   5.753   5.883  23.732  23.749
 23.787  23.800  23.826  23.847  49.872  49.895  49.899  49.913
 49.956  50.034
 --------------------------------------------------------------

          Ground-State Mulliken Net Atomic Charges

     Atom                 Charge (a.u.)
  ----------------------------------------
      1 C                    -0.478641
      2 C                     0.286881
      3 C                    -0.184950
      4 O                    -0.003680
      5 C                     0.160184
      6 O                    -0.228701
      7 O                    -0.231280
      8 O                    -0.238738
      9 H                     0.250560
     10 C                    -0.161978
     11 H                     0.273626
     12 O                    -0.221140
     13 C                    -0.423979
     14 O                    -0.220766
     15 H                     0.238053
     16 H                     0.251275
     17 H                     0.275839
     18 H                     0.185353
     19 H                     0.212133
     20 H                     0.259952
  ----------------------------------------
  Sum of atomic charges =     0.000000

 -----------------------------------------------------------------
                    Cartesian Multipole Moments
 -----------------------------------------------------------------
    Charge (ESU x 10^10)
                 0.0000
    Dipole Moment (Debye)
         X       1.9243      Y      -3.8740      Z       1.8258
       Tot       4.6952
    Quadrupole Moments (Debye-Ang)
        XX     -76.6702     XY       3.5338     YY     -79.0534
        XZ       0.9114     YZ       4.8559     ZZ     -67.3663
    Octopole Moments (Debye-Ang^2)
       XXX      14.1941    XXY     -20.4655    XYY      14.5438
       YYY     -24.4435    XXZ       8.5961    XYZ       7.0352
       YYZ     -11.3257    XZZ      -4.7041    YZZ      -0.7962
       ZZZ     -11.7974
    Hexadecapole Moments (Debye-Ang^3)
      XXXX   -1414.0247   XXXY      22.4938   XXYY    -388.2613
      XYYY      29.5046   YYYY    -927.0252   XXXZ      -2.2604
      XXYZ      41.1799   XYYZ       1.7492   YYYZ      13.8848
      XXZZ    -259.5750   XYZZ      -4.0345   YYZZ    -178.8778
      XZZZ     -14.0634   YZZZ       9.7865   ZZZZ    -182.2327
 -----------------------------------------------------------------
 Calculating analytic gradient of the SCF energy
 Gradient of SCF Energy
            1           2           3           4           5           6
    1  -0.0002484   0.0008389  -0.0006689   0.0003623  -0.0002553  -0.0000641
    2   0.0003157   0.0005489   0.0011021  -0.0006964  -0.0009239   0.0001647
    3  -0.0001318   0.0000736   0.0002617   0.0002384  -0.0001452  -0.0000384
            7           8           9          10          11          12
    1  -0.0003594   0.0000495  -0.0000851   0.0000483   0.0002506   0.0003684
    2  -0.0000147   0.0001503  -0.0001228  -0.0010085  -0.0000902   0.0002572
    3   0.0000184   0.0005151  -0.0000720  -0.0000494  -0.0000992  -0.0004604
           13          14          15          16          17          18
    1  -0.0000806   0.0005997  -0.0000512   0.0000689  -0.0004883   0.0001407
    2  -0.0002639   0.0000990  -0.0000398   0.0006107  -0.0000848   0.0001081
    3  -0.0001357   0.0001353  -0.0000678  -0.0001005   0.0002086   0.0000608
           19          20
    1  -0.0000529  -0.0003732
    2  -0.0000383  -0.0000734
    3  -0.0001365  -0.0000751
 Max gradient component =       1.102E-03
 RMS gradient           =       3.630E-04
 Gradient time:  CPU 150.27 s  wall 150.33 s
 Geometry Optimization Parameters
   NAtoms,    NIC,     NZ,  NCons,   NDum,   NFix, NCnnct, MaxDiis
       20     145       0       0       0       0       0       0

 Cartesian Hessian Update
 Hessian Updated using BFGS Update


** GEOMETRY OPTIMIZATION IN DELOCALIZED INTERNAL COORDINATES **
   Searching for a Minimum

   Optimization Cycle:  20

                       Coordinates (Angstroms)
     ATOM                X               Y               Z
      1  C        -0.9083855914   -1.1245134159    0.4536210473
      2  C        -1.6829712161    0.0759747733   -0.0433436506
      3  C         1.0898921202    0.3218505253    0.7022678293
      4  O         0.3111574927    1.4918921631    0.3271632949
      5  C        -1.0271139888    1.4696905935    0.1366493533
      6  O        -1.6631316138    2.4769644756    0.0481924631
      7  O        -2.7345838700   -0.0407202749   -0.6174329543
      8  O        -1.4230839860   -2.3377486829   -0.0321191397
      9  H         1.0010447224    0.2090264655    1.7888935881
     10  C         0.5462961885   -0.9292586117    0.0181780084
     11  H        -2.2421221055   -2.1432070596   -0.5127085977
     12  O         1.3635014191   -2.0233657955    0.3890981907
     13  C         2.5555620959    0.6067052843    0.3693493501
     14  O         2.8795052393    0.4245695684   -0.9991445408
     15  H        -0.9432080079   -1.1265440697    1.5556116221
     16  H         0.5772585984   -0.7787761150   -1.0701035624
     17  H         0.8916647034   -2.8327036428    0.1523628383
     18  H         3.1781365914   -0.0242206897    1.0116823410
     19  H         2.7599608831    1.6515122466    0.6087880520
     20  H         3.0181097485   -0.5158898876   -1.1537886458
   Point Group: c1    Number of degrees of freedom:    54


   Energy is   -684.977017333

 Hessian Updated using BFGS Update

 54 Hessian modes will be used to form the next step
  Hessian Eigenvalues:
     0.004594    0.005371    0.007159    0.008632    0.011181    0.015102
     0.016692    0.019495    0.032299    0.038888    0.045448    0.047967
     0.049750    0.051784    0.052820    0.059759    0.059944    0.069095
     0.077794    0.079382    0.116536    0.122465    0.140174    0.150186
     0.154427    0.160331    0.162920    0.173598    0.192861    0.204679
     0.221884    0.245569    0.248965    0.250100    0.268082    0.273494
     0.289913    0.306621    0.316320    0.321578    0.322431    0.323805
     0.326170    0.335175    0.418183    0.448086    0.450582    0.458979
     0.489857    0.490271    0.510361    0.534520    0.944907    0.960300

 Minimum Search - Taking Simple RFO Step
 Searching for Lamda that Minimizes Along All modes
 Value Taken    Lamda =  -0.00010826
 Step Taken.  Stepsize is  0.137442

                             Maximum     Tolerance    Cnvgd?
         Gradient           0.000505      0.000300      NO
         Displacement       0.067867      0.001200      NO
         Energy change     -0.000416      0.000001      NO


 New Cartesian Coordinates Obtained by Inverse Iteration

 Displacement from previous Coordinates is:  0.136545
 ----------------------------------------------------------------
             Standard Nuclear Orientation (Angstroms)
    I     Atom           X                Y                Z
 ----------------------------------------------------------------
    1      C      -0.9139044138    -1.1262547118     0.4525339895
    2      C      -1.6841014917     0.0777692259    -0.0428941301
    3      C       1.0916630990     0.3221225908     0.7036868633
    4      O       0.3114361502     1.4908076200     0.3283222224
    5      C      -1.0273425383     1.4700159663     0.1433947348
    6      O      -1.6624790080     2.4785055158     0.0611116827
    7      O      -2.7302227333    -0.0353770168    -0.6277798851
    8      O      -1.4285993263    -2.3339863859    -0.0490327225
    9      H       1.0098709807     0.2153775058     1.7916887265
   10      C       0.5470954317    -0.9348078970     0.0311557580
   11      H      -2.2473530323    -2.1326062982    -0.5276426435
   12      O       1.3570325803    -2.0249547596     0.4285441674
   13      C       2.5544229267     0.6087734132     0.3620025331
   14      O       2.8675074475     0.4301725686    -1.0095123650
   15      H      -0.9565778752    -1.1366127351     1.5540248164
   16      H       0.5880301023    -0.8028899215    -1.0590305436
   17      H       0.9089514098    -2.8362745347     0.1557441565
   18      H       3.1816541685    -0.0237722557     0.9981016320
   19      H       2.7598383380     1.6531363868     0.6034545953
   20      H       3.0205672074    -0.5079064268    -1.1646567006
 ----------------------------------------------------------------
 Molecular Point Group                 C1    NOp =  1
 Largest Abelian Subgroup              C1    NOp =  1
 Nuclear Repulsion Energy =   768.7114099193 hartrees
 There are       46 alpha and       46 beta electrons
 Applying Cartesian multipole field
    Component          Value
    ---------          -----
     (2,0,0)        1.00000E-11
     (0,2,0)        2.00000E-11
     (0,0,2)       -3.00000E-11
 Nucleus-field energy     =     0.0000000210 hartrees
 Requested basis set is 6-311++G(d,p)
 There are 112 shells and 320 basis functions
 A cutoff of  1.0D-11 yielded   5533 shell pairs
 There are     45656 function pairs (     48980 Cartesian)
 Smallest overlap matrix eigenvalue = 6.34E-06
 Guess MOs from SCF MO coefficient file
 Reading MOs from coefficient file
 Reading MOs from coefficient file
 A restricted hybrid HF-DFT SCF calculation will be
 performed using Pulay DIIS extrapolation
 Exchange:     0.2000 Hartree-Fock + 0.0800 Slater + 0.7200 B88
 Correlation:  0.1900 VWN1RPA + 0.8100 LYP
 Using SG-1 standard quadrature grid
 SCF converges when DIIS error is below 1.0E-08
 Geometry optimization detected.  Setting ReadMinima to 0
 Setting SaveMinima to 0
 ---------------------------------------
  Cycle       Energy         DIIS Error
 ---------------------------------------
    1    -684.9780080897      3.40E-04
    2    -684.9770600974      4.18E-05
    3    -684.9770633291      4.04E-05
    4    -684.9770742491      2.36E-05
    5    -684.9770791406      6.15E-06
    6    -684.9770798109      1.98E-06
    7    -684.9770796951      1.02E-06
    8    -684.9770797412      2.73E-07
    9    -684.9770797205      7.39E-08
   10    -684.9770797132      2.27E-08
   11    -684.9770797133      6.07E-09 Convergence criterion met
 ---------------------------------------
 SCF time:  CPU 350.02 s  wall 350.84 s
 SCF   energy in the final basis set = -684.9770797133
 Total energy in the final basis set = -684.9770797133

 --------------------------------------------------------------

                    Orbital Energies (a.u.)
 --------------------------------------------------------------

 Alpha MOs
 -- Occupied --
-19.202 -19.180 -19.170 -19.169 -19.148 -19.147 -10.339 -10.317
-10.277 -10.276 -10.275 -10.248  -1.144  -1.116  -1.087  -1.064
 -1.063  -1.049  -0.839  -0.801  -0.707  -0.678  -0.660  -0.605
 -0.594  -0.557  -0.551  -0.525  -0.513  -0.498  -0.493  -0.489
 -0.465  -0.449  -0.437  -0.426  -0.418  -0.410  -0.381  -0.365
 -0.349  -0.344  -0.333  -0.317  -0.309  -0.294
 -- Virtual --
 -0.113  -0.027  -0.018  -0.007   0.005   0.007   0.019   0.026
  0.033   0.045   0.047   0.058   0.063   0.076   0.077   0.082
  0.089   0.096   0.096   0.100   0.108   0.112   0.116   0.119
  0.124   0.128   0.130   0.133   0.141   0.143   0.148   0.155
  0.157   0.168   0.174   0.178   0.188   0.195   0.199   0.204
  0.215   0.219   0.229   0.238   0.241   0.243   0.250   0.259
  0.263   0.268   0.269   0.276   0.284   0.290   0.296   0.301
  0.303   0.312   0.313   0.323   0.329   0.331   0.338   0.342
  0.342   0.350   0.356   0.364   0.371   0.381   0.390   0.395
  0.411   0.419   0.432   0.447   0.461   0.485   0.496   0.524
  0.533   0.539   0.552   0.558   0.576   0.583   0.588   0.604
  0.626   0.632   0.642   0.669   0.676   0.690   0.693   0.699
  0.718   0.729   0.738   0.763   0.769   0.783   0.796   0.833
  0.874   0.892   0.916   0.951   0.963   0.991   1.022   1.032
  1.071   1.088   1.114   1.133   1.135   1.139   1.152   1.164
  1.173   1.177   1.185   1.192   1.203   1.226   1.230   1.232
  1.253   1.264   1.286   1.317   1.340   1.354   1.384   1.407
  1.418   1.441   1.456   1.480   1.483   1.496   1.519   1.532
  1.552   1.561   1.576   1.592   1.607   1.609   1.620   1.663
  1.673   1.678   1.686   1.710   1.719   1.737   1.754   1.779
  1.797   1.812   1.835   1.865   1.898   1.902   1.922   1.965
  1.991   2.016   2.042   2.046   2.069   2.087   2.110   2.120
  2.149   2.154   2.216   2.246   2.275   2.286   2.386   2.479
  2.482   2.503   2.546   2.565   2.572   2.579   2.625   2.676
  2.688   2.727   2.766   2.780   2.810   2.826   2.831   2.847
  2.858   2.876   2.890   2.907   2.938   2.959   2.975   2.988
  3.011   3.043   3.076   3.106   3.117   3.129   3.160   3.172
  3.188   3.214   3.243   3.293   3.306   3.315   3.332   3.374
  3.377   3.437   3.474   3.603   3.608   3.723   3.764   3.827
  3.854   3.871   3.892   3.918   3.959   4.015   4.078   4.113
  4.132   4.170   4.215   4.284   5.018   5.032   5.040   5.059
  5.073   5.115   5.122   5.190   5.295   5.374   5.395   5.424
  5.525   5.627   5.637   5.670   5.752   5.883  23.732  23.749
 23.786  23.800  23.826  23.846  49.871  49.895  49.899  49.912
 49.957  50.033
 --------------------------------------------------------------

          Ground-State Mulliken Net Atomic Charges

     Atom                 Charge (a.u.)
  ----------------------------------------
      1 C                    -0.475339
      2 C                     0.283658
      3 C                    -0.191338
      4 O                    -0.002711
      5 C                     0.157670
      6 O                    -0.228915
      7 O                    -0.230645
      8 O                    -0.238205
      9 H                     0.251810
     10 C                    -0.160832
     11 H                     0.273111
     12 O                    -0.219639
     13 C                    -0.417592
     14 O                    -0.222274
     15 H                     0.239112
     16 H                     0.248253
     17 H                     0.276600
     18 H                     0.185348
     19 H                     0.212205
     20 H                     0.259722
  ----------------------------------------
  Sum of atomic charges =     0.000000

 -----------------------------------------------------------------
                    Cartesian Multipole Moments
 -----------------------------------------------------------------
    Charge (ESU x 10^10)
                 0.0000
    Dipole Moment (Debye)
         X       2.0138      Y      -3.8823      Z       1.7758
       Tot       4.7203
    Quadrupole Moments (Debye-Ang)
        XX     -76.3070     XY       3.3944     YY     -79.0980
        XZ       0.7346     YZ       4.9751     ZZ     -67.4721
    Octopole Moments (Debye-Ang^2)
       XXX      15.4719    XXY     -20.7288    XYY      15.2161
       YYY     -24.6488    XXZ       8.0777    XYZ       7.5008
       YYZ     -11.8234    XZZ      -4.6652    YZZ      -0.7731
       ZZZ     -12.2132
    Hexadecapole Moments (Debye-Ang^3)
      XXXX   -1406.5878   XXXY      22.0439   XXYY    -388.0296
      XYYY      27.6030   YYYY    -927.8792   XXXZ      -4.1512
      XXYZ      41.6988   XYYZ       1.0559   YYYZ      14.3100
      XXZZ    -259.5292   XYZZ      -3.8810   YYZZ    -179.6508
      XZZZ     -14.8433   YZZZ      10.5623   ZZZZ    -184.5568
 -----------------------------------------------------------------
 Calculating analytic gradient of the SCF energy
 Gradient of SCF Energy
            1           2           3           4           5           6
    1  -0.0003629   0.0000436  -0.0000721   0.0003415   0.0000446  -0.0000173
    2   0.0002163   0.0003174   0.0010230  -0.0005353  -0.0010600   0.0002522
    3   0.0002057   0.0006223  -0.0003404   0.0003155  -0.0002058  -0.0000589
            7           8           9          10          11          12
    1  -0.0001322  -0.0003219   0.0000049   0.0008505   0.0000804  -0.0001551
    2  -0.0000082  -0.0000002  -0.0000260  -0.0006222  -0.0001523   0.0004731
    3  -0.0002045   0.0000774   0.0000560   0.0000629  -0.0001684   0.0000043
           13          14          15          16          17          18
    1  -0.0001749   0.0003285  -0.0000166   0.0000633  -0.0002845   0.0001143
    2  -0.0000925   0.0001804  -0.0000675   0.0002467  -0.0000913   0.0000794
    3  -0.0002107   0.0002221  -0.0001410  -0.0001724  -0.0000935   0.0000809
           19          20
    1   0.0000115  -0.0003455
    2   0.0000706  -0.0002035
    3  -0.0000442  -0.0000073
 Max gradient component =       1.060E-03
 RMS gradient           =       3.134E-04
 Gradient time:  CPU 151.62 s  wall 151.74 s
 Geometry Optimization Parameters
   NAtoms,    NIC,     NZ,  NCons,   NDum,   NFix, NCnnct, MaxDiis
       20     145       0       0       0       0       0       0

 Cartesian Hessian Update
 Hessian Updated using BFGS Update


** GEOMETRY OPTIMIZATION IN DELOCALIZED INTERNAL COORDINATES **
   Searching for a Minimum

   Optimization Cycle:  21

                       Coordinates (Angstroms)
     ATOM                X               Y               Z
      1  C        -0.9139044138   -1.1262547118    0.4525339895
      2  C        -1.6841014917    0.0777692259   -0.0428941301
      3  C         1.0916630990    0.3221225908    0.7036868633
      4  O         0.3114361502    1.4908076200    0.3283222224
      5  C        -1.0273425383    1.4700159663    0.1433947348
      6  O        -1.6624790080    2.4785055158    0.0611116827
      7  O        -2.7302227333   -0.0353770168   -0.6277798851
      8  O        -1.4285993263   -2.3339863859   -0.0490327225
      9  H         1.0098709807    0.2153775058    1.7916887265
     10  C         0.5470954317   -0.9348078970    0.0311557580
     11  H        -2.2473530323   -2.1326062982   -0.5276426435
     12  O         1.3570325803   -2.0249547596    0.4285441674
     13  C         2.5544229267    0.6087734132    0.3620025331
     14  O         2.8675074475    0.4301725686   -1.0095123650
     15  H        -0.9565778752   -1.1366127351    1.5540248164
     16  H         0.5880301023   -0.8028899215   -1.0590305436
     17  H         0.9089514098   -2.8362745347    0.1557441565
     18  H         3.1816541685   -0.0237722557    0.9981016320
     19  H         2.7598383380    1.6531363868    0.6034545953
     20  H         3.0205672074   -0.5079064268   -1.1646567006
   Point Group: c1    Number of degrees of freedom:    54


   Energy is   -684.977079713

 Hessian Updated using BFGS Update

 54 Hessian modes will be used to form the next step
  Hessian Eigenvalues:
     0.003460    0.005684    0.007515    0.008652    0.011140    0.015179
     0.016399    0.020357    0.032284    0.039318    0.045159    0.047699
     0.049870    0.051762    0.052684    0.059878    0.060181    0.068847
     0.077791    0.079279    0.116395    0.120874    0.140117    0.148526
     0.152984    0.160411    0.163864    0.174373    0.193615    0.205190
     0.223764    0.245965    0.248902    0.250073    0.272481    0.274366
     0.290927    0.305551    0.314031    0.321463    0.322426    0.323285
     0.325574    0.334141    0.414053    0.448429    0.454775    0.458246
     0.489559    0.490173    0.510362    0.534758    0.944518    0.960017

 Minimum Search - Taking Simple RFO Step
 Searching for Lamda that Minimizes Along All modes
 Value Taken    Lamda =  -0.00004226
 Step Taken.  Stepsize is  0.076434

                             Maximum     Tolerance    Cnvgd?
         Gradient           0.000846      0.000300      NO
         Displacement       0.029422      0.001200      NO
         Energy change     -0.000062      0.000001      NO


 New Cartesian Coordinates Obtained by Inverse Iteration

 Displacement from previous Coordinates is:  0.084092
 ----------------------------------------------------------------
             Standard Nuclear Orientation (Angstroms)
    I     Atom           X                Y                Z
 ----------------------------------------------------------------
    1      C      -0.9161779401    -1.1251684614     0.4528333388
    2      C      -1.6824056847     0.0786649687    -0.0500036845
    3      C       1.0905400401     0.3196689656     0.7032371146
    4      O       0.3112660718     1.4906057986     0.3279774709
    5      C      -1.0276634826     1.4718041913     0.1435548893
    6      O      -1.6634590974     2.4801762098     0.0668041511
    7      O      -2.7263035012    -0.0340105161    -0.6386832056
    8      O      -1.4316282879    -2.3333422348    -0.0469761736
    9      H       1.0102221984     0.2145331089     1.7914647839
   10      C       0.5452960037    -0.9383939579     0.0349345295
   11      H      -2.2526129026    -2.1299967630    -0.5209930033
   12      O       1.3538821377    -2.0266260183     0.4430003307
   13      C       2.5529749530     0.6064831498     0.3604603890
   14      O       2.8625400287     0.4414743213    -1.0139056767
   15      H      -0.9615460946    -1.1312987187     1.5543934331
   16      H       0.5884085500    -0.8161663029    -1.0558150663
   17      H       0.9198891102    -2.8404379896     0.1565494280
   18      H       3.1806923272    -0.0329782786     0.9888310585
   19      H       2.7596558957     1.6482018406     0.6117815796
   20      H       3.0339190979    -0.4919554629    -1.1762287998
 ----------------------------------------------------------------
 Molecular Point Group                 C1    NOp =  1
 Largest Abelian Subgroup              C1    NOp =  1
 Nuclear Repulsion Energy =   768.5479733347 hartrees
 There are       46 alpha and       46 beta electrons
 Applying Cartesian multipole field
    Component          Value
    ---------          -----
     (2,0,0)        1.00000E-11
     (0,2,0)        2.00000E-11
     (0,0,2)       -3.00000E-11
 Nucleus-field energy     =     0.0000000209 hartrees
 Requested basis set is 6-311++G(d,p)
 There are 112 shells and 320 basis functions
 A cutoff of  1.0D-11 yielded   5531 shell pairs
 There are     45651 function pairs (     48975 Cartesian)
 Smallest overlap matrix eigenvalue = 6.32E-06
 Guess MOs from SCF MO coefficient file
 Reading MOs from coefficient file
 Reading MOs from coefficient file
 A restricted hybrid HF-DFT SCF calculation will be
 performed using Pulay DIIS extrapolation
 Exchange:     0.2000 Hartree-Fock + 0.0800 Slater + 0.7200 B88
 Correlation:  0.1900 VWN1RPA + 0.8100 LYP
 Using SG-1 standard quadrature grid
 SCF converges when DIIS error is below 1.0E-08
 Geometry optimization detected.  Setting ReadMinima to 0
 Setting SaveMinima to 0
 ---------------------------------------
  Cycle       Energy         DIIS Error
 ---------------------------------------
    1    -684.9759174826      1.79E-04
    2    -684.9770947706      2.74E-05
    3    -684.9770944801      2.90E-05
    4    -684.9771004285      1.51E-05
    5    -684.9771026362      4.67E-06
    6    -684.9771029465      1.10E-06
    7    -684.9771030291      5.73E-07
    8    -684.9771030340      1.70E-07
    9    -684.9771030307      5.16E-08
   10    -684.9771030367      1.48E-08
   11    -684.9771030356      6.45E-09 Convergence criterion met
 ---------------------------------------
 SCF time:  CPU 340.72 s  wall 345.28 s
 SCF   energy in the final basis set = -684.9771030356
 Total energy in the final basis set = -684.9771030356

 --------------------------------------------------------------

                    Orbital Energies (a.u.)
 --------------------------------------------------------------

 Alpha MOs
 -- Occupied --
-19.202 -19.180 -19.170 -19.169 -19.148 -19.147 -10.339 -10.317
-10.277 -10.276 -10.274 -10.248  -1.144  -1.115  -1.086  -1.064
 -1.063  -1.050  -0.839  -0.801  -0.707  -0.677  -0.660  -0.605
 -0.593  -0.557  -0.551  -0.525  -0.513  -0.498  -0.492  -0.489
 -0.465  -0.449  -0.437  -0.425  -0.418  -0.410  -0.381  -0.365
 -0.349  -0.344  -0.333  -0.317  -0.309  -0.294
 -- Virtual --
 -0.113  -0.027  -0.018  -0.007   0.005   0.007   0.019   0.026
  0.033   0.045   0.047   0.059   0.063   0.076   0.077   0.082
  0.089   0.096   0.097   0.100   0.108   0.112   0.116   0.119
  0.124   0.128   0.130   0.132   0.141   0.144   0.148   0.155
  0.157   0.168   0.174   0.178   0.188   0.195   0.199   0.204
  0.216   0.219   0.229   0.238   0.241   0.243   0.250   0.259
  0.263   0.268   0.268   0.276   0.284   0.290   0.296   0.301
  0.304   0.312   0.314   0.323   0.329   0.331   0.338   0.342
  0.343   0.350   0.355   0.365   0.371   0.381   0.389   0.395
  0.411   0.419   0.432   0.446   0.461   0.484   0.496   0.524
  0.533   0.540   0.552   0.558   0.576   0.582   0.589   0.604
  0.626   0.633   0.643   0.669   0.676   0.690   0.693   0.699
  0.718   0.729   0.739   0.763   0.768   0.783   0.796   0.834
  0.874   0.893   0.916   0.951   0.962   0.992   1.022   1.031
  1.070   1.088   1.114   1.133   1.134   1.139   1.152   1.164
  1.173   1.176   1.185   1.192   1.203   1.227   1.230   1.232
  1.253   1.266   1.286   1.316   1.343   1.354   1.385   1.408
  1.418   1.440   1.456   1.481   1.482   1.496   1.521   1.532
  1.552   1.561   1.575   1.593   1.607   1.609   1.620   1.663
  1.673   1.679   1.686   1.710   1.720   1.738   1.754   1.779
  1.796   1.813   1.836   1.865   1.900   1.903   1.922   1.963
  1.993   2.017   2.041   2.046   2.069   2.087   2.110   2.120
  2.149   2.154   2.216   2.245   2.274   2.287   2.385   2.480
  2.482   2.504   2.546   2.568   2.573   2.578   2.625   2.675
  2.687   2.729   2.765   2.780   2.808   2.826   2.830   2.847
  2.858   2.876   2.890   2.907   2.938   2.960   2.975   2.988
  3.011   3.042   3.078   3.106   3.118   3.129   3.160   3.172
  3.187   3.213   3.243   3.292   3.306   3.315   3.331   3.374
  3.377   3.438   3.473   3.604   3.607   3.724   3.767   3.826
  3.852   3.871   3.892   3.918   3.959   4.014   4.077   4.113
  4.132   4.169   4.214   4.286   5.018   5.032   5.040   5.059
  5.073   5.115   5.123   5.190   5.294   5.372   5.396   5.424
  5.525   5.628   5.638   5.670   5.752   5.882  23.732  23.749
 23.786  23.800  23.826  23.846  49.871  49.895  49.899  49.911
 49.958  50.032
 --------------------------------------------------------------

          Ground-State Mulliken Net Atomic Charges

     Atom                 Charge (a.u.)
  ----------------------------------------
      1 C                    -0.465715
      2 C                     0.280835
      3 C                    -0.190050
      4 O                    -0.002585
      5 C                     0.157436
      6 O                    -0.229086
      7 O                    -0.231301
      8 O                    -0.238362
      9 H                     0.252773
     10 C                    -0.165978
     11 H                     0.272550
     12 O                    -0.220301
     13 C                    -0.416783
     14 O                    -0.224103
     15 H                     0.238910
     16 H                     0.247530
     17 H                     0.277017
     18 H                     0.185446
     19 H                     0.212227
     20 H                     0.259539
  ----------------------------------------
  Sum of atomic charges =     0.000000

 -----------------------------------------------------------------
                    Cartesian Multipole Moments
 -----------------------------------------------------------------
    Charge (ESU x 10^10)
                 0.0000
    Dipole Moment (Debye)
         X       2.0739      Y      -3.8977      Z       1.7426
       Tot       4.7466
    Quadrupole Moments (Debye-Ang)
        XX     -76.0078     XY       3.2613     YY     -79.1544
        XZ       0.5840     YZ       5.0342     ZZ     -67.5217
    Octopole Moments (Debye-Ang^2)
       XXX      16.5565    XXY     -21.1417    XYY      15.3896
       YYY     -24.9336    XXZ       7.7418    XYZ       7.7707
       YYZ     -11.9992    XZZ      -4.3795    YZZ      -0.7482
       ZZZ     -12.2984
    Hexadecapole Moments (Debye-Ang^3)
      XXXX   -1399.9164   XXXY      21.0873   XXYY    -388.2442
      XYYY      26.4157   YYYY    -928.4239   XXXZ      -6.5237
      XXYZ      42.1367   XYYZ       0.9658   YYYZ      15.1515
      XXZZ    -259.2231   XYZZ      -4.0860   YYZZ    -180.3451
      XZZZ     -15.6161   YZZZ      11.4295   ZZZZ    -185.7044
 -----------------------------------------------------------------
 Calculating analytic gradient of the SCF energy
 Gradient of SCF Energy
            1           2           3           4           5           6
    1  -0.0001878   0.0002215  -0.0002485   0.0001839  -0.0001408  -0.0000771
    2   0.0004041  -0.0002149   0.0003022  -0.0002320  -0.0002092   0.0001990
    3   0.0002560  -0.0002239  -0.0000818   0.0001194   0.0000712  -0.0000595
            7           8           9          10          11          12
    1  -0.0000873  -0.0001106   0.0000264   0.0004451   0.0001241  -0.0004166
    2   0.0001259  -0.0002540  -0.0000334   0.0001738   0.0000920   0.0000369
    3   0.0000292   0.0000845   0.0000584  -0.0000132  -0.0000408  -0.0000118
           13          14          15          16          17          18
    1  -0.0001374   0.0004057   0.0000948  -0.0001484   0.0001903   0.0001279
    2  -0.0002248   0.0001375  -0.0001225  -0.0000795  -0.0000980   0.0000831
    3  -0.0001041   0.0000906  -0.0000582   0.0000095  -0.0000727   0.0000571
           19          20
    1  -0.0000581  -0.0002071
    2   0.0000005  -0.0000867
    3  -0.0000765  -0.0000336
 Max gradient component =       4.451E-04
 RMS gradient           =       1.731E-04
 Gradient time:  CPU 152.08 s  wall 152.16 s
 Geometry Optimization Parameters
   NAtoms,    NIC,     NZ,  NCons,   NDum,   NFix, NCnnct, MaxDiis
       20     145       0       0       0       0       0       0

 Cartesian Hessian Update
 Hessian Updated using BFGS Update


** GEOMETRY OPTIMIZATION IN DELOCALIZED INTERNAL COORDINATES **
   Searching for a Minimum

   Optimization Cycle:  22

                       Coordinates (Angstroms)
     ATOM                X               Y               Z
      1  C        -0.9161779401   -1.1251684614    0.4528333388
      2  C        -1.6824056847    0.0786649687   -0.0500036845
      3  C         1.0905400401    0.3196689656    0.7032371146
      4  O         0.3112660718    1.4906057986    0.3279774709
      5  C        -1.0276634826    1.4718041913    0.1435548893
      6  O        -1.6634590974    2.4801762098    0.0668041511
      7  O        -2.7263035012   -0.0340105161   -0.6386832056
      8  O        -1.4316282879   -2.3333422348   -0.0469761736
      9  H         1.0102221984    0.2145331089    1.7914647839
     10  C         0.5452960037   -0.9383939579    0.0349345295
     11  H        -2.2526129026   -2.1299967630   -0.5209930033
     12  O         1.3538821377   -2.0266260183    0.4430003307
     13  C         2.5529749530    0.6064831498    0.3604603890
     14  O         2.8625400287    0.4414743213   -1.0139056767
     15  H        -0.9615460946   -1.1312987187    1.5543934331
     16  H         0.5884085500   -0.8161663029   -1.0558150663
     17  H         0.9198891102   -2.8404379896    0.1565494280
     18  H         3.1806923272   -0.0329782786    0.9888310585
     19  H         2.7596558957    1.6482018406    0.6117815796
     20  H         3.0339190979   -0.4919554629   -1.1762287998
   Point Group: c1    Number of degrees of freedom:    54


   Energy is   -684.977103036

 Hessian Updated using BFGS Update

 54 Hessian modes will be used to form the next step
  Hessian Eigenvalues:
     0.002869    0.005836    0.007711    0.009106    0.009701    0.015114
     0.015671    0.021026    0.032116    0.040671    0.044837    0.047741
     0.050179    0.051700    0.053372    0.059868    0.060440    0.070157
     0.077784    0.079587    0.115736    0.119573    0.140476    0.152378
     0.158021    0.160451    0.167373    0.172236    0.193118    0.205060
     0.226918    0.244926    0.246805    0.252168    0.272336    0.275373
     0.294378    0.304907    0.313178    0.321760    0.322513    0.323366
     0.325704    0.334137    0.407458    0.448480    0.453139    0.458643
     0.489439    0.490272    0.510713    0.534961    0.944539    0.959132

 Minimum Search - Taking Simple RFO Step
 Searching for Lamda that Minimizes Along All modes
 Value Taken    Lamda =  -0.00001540
 Step Taken.  Stepsize is  0.048331

                             Maximum     Tolerance    Cnvgd?
         Gradient           0.000329      0.000300      NO
         Displacement       0.018671      0.001200      NO
         Energy change     -0.000023      0.000001      NO


 New Cartesian Coordinates Obtained by Inverse Iteration

 Displacement from previous Coordinates is:  0.058443
 ----------------------------------------------------------------
             Standard Nuclear Orientation (Angstroms)
    I     Atom           X                Y                Z
 ----------------------------------------------------------------
    1      C      -0.9168632173    -1.1257594745     0.4510414460
    2      C      -1.6813835940     0.0792703320    -0.0523387363
    3      C       1.0905662039     0.3184324015     0.7035243309
    4      O       0.3119408433     1.4900099396     0.3275307538
    5      C      -1.0269000985     1.4721436994     0.1436517116
    6      O      -1.6626549227     2.4805737383     0.0693243356
    7      O      -2.7239093531    -0.0332664591    -0.6434469655
    8      O      -1.4326836463    -2.3327413443    -0.0507906112
    9      H       1.0109662475     0.2143839705     1.7918327110
   10      C       0.5456253990    -0.9408358745     0.0372362969
   11      H      -2.2575085314    -2.1296335612    -0.5183166533
   12      O       1.3534416305    -2.0277414666     0.4515658607
   13      C       2.5522639354     0.6059049319     0.3592660450
   14      O       2.8561607492     0.4502742508    -1.0175813216
   15      H      -0.9650287355    -1.1311658821     1.5526668317
   16      H       0.5926397139    -0.8225012025    -1.0536350092
   17      H       0.9192564881    -2.8421905203     0.1679596642
   18      H       3.1803606289    -0.0396445976     0.9807055015
   19      H       2.7610652138     1.6454048308     0.6180502362
   20      H       3.0401344687    -0.4796798615    -1.1850295407
 ----------------------------------------------------------------
 Molecular Point Group                 C1    NOp =  1
 Largest Abelian Subgroup              C1    NOp =  1
 Nuclear Repulsion Energy =   768.5320178232 hartrees
 There are       46 alpha and       46 beta electrons
 Applying Cartesian multipole field
    Component          Value
    ---------          -----
     (2,0,0)        1.00000E-11
     (0,2,0)        2.00000E-11
     (0,0,2)       -3.00000E-11
 Nucleus-field energy     =     0.0000000209 hartrees
 Requested basis set is 6-311++G(d,p)
 There are 112 shells and 320 basis functions
 A cutoff of  1.0D-11 yielded   5530 shell pairs
 There are     45664 function pairs (     48991 Cartesian)
 Smallest overlap matrix eigenvalue = 6.33E-06
 Guess MOs from SCF MO coefficient file
 Reading MOs from coefficient file
 Reading MOs from coefficient file
 A restricted hybrid HF-DFT SCF calculation will be
 performed using Pulay DIIS extrapolation
 Exchange:     0.2000 Hartree-Fock + 0.0800 Slater + 0.7200 B88
 Correlation:  0.1900 VWN1RPA + 0.8100 LYP
 Using SG-1 standard quadrature grid
 SCF converges when DIIS error is below 1.0E-08
 Geometry optimization detected.  Setting ReadMinima to 0
 Setting SaveMinima to 0
 ---------------------------------------
  Cycle       Energy         DIIS Error
 ---------------------------------------
    1    -684.9773467069      1.08E-04
    2    -684.9771111171      1.65E-05
    3    -684.9771121412      1.35E-05
    4    -684.9771134480      5.89E-06
    5    -684.9771141270      2.45E-06
    6    -684.9771142165      7.36E-07
    7    -684.9771142235      2.85E-07
    8    -684.9771142296      6.04E-08
    9    -684.9771142317      3.47E-08
   10    -684.9771142321      8.01E-09 Convergence criterion met
 ---------------------------------------
 SCF time:  CPU 312.18 s  wall 315.13 s
 SCF   energy in the final basis set = -684.9771142321
 Total energy in the final basis set = -684.9771142321

 --------------------------------------------------------------

                    Orbital Energies (a.u.)
 --------------------------------------------------------------

 Alpha MOs
 -- Occupied --
-19.202 -19.180 -19.170 -19.169 -19.148 -19.147 -10.339 -10.317
-10.277 -10.276 -10.274 -10.248  -1.144  -1.115  -1.086  -1.063
 -1.063  -1.050  -0.839  -0.801  -0.707  -0.677  -0.660  -0.604
 -0.593  -0.556  -0.551  -0.525  -0.513  -0.498  -0.492  -0.489
 -0.465  -0.449  -0.437  -0.425  -0.418  -0.409  -0.381  -0.365
 -0.349  -0.344  -0.333  -0.317  -0.309  -0.294
 -- Virtual --
 -0.113  -0.027  -0.018  -0.007   0.005   0.007   0.019   0.026
  0.033   0.045   0.047   0.059   0.063   0.076   0.077   0.081
  0.089   0.096   0.097   0.100   0.108   0.112   0.116   0.119
  0.124   0.128   0.130   0.132   0.141   0.144   0.148   0.155
  0.157   0.168   0.173   0.178   0.188   0.195   0.199   0.204
  0.216   0.219   0.229   0.238   0.241   0.243   0.250   0.259
  0.263   0.267   0.269   0.276   0.284   0.290   0.296   0.301
  0.304   0.312   0.314   0.323   0.329   0.331   0.338   0.342
  0.343   0.350   0.355   0.365   0.371   0.381   0.389   0.395
  0.412   0.419   0.433   0.447   0.462   0.483   0.496   0.524
  0.534   0.540   0.553   0.558   0.576   0.582   0.590   0.604
  0.626   0.633   0.643   0.669   0.677   0.691   0.693   0.699
  0.718   0.728   0.738   0.764   0.768   0.783   0.796   0.834
  0.874   0.894   0.916   0.951   0.961   0.992   1.023   1.030
  1.069   1.087   1.114   1.132   1.134   1.140   1.152   1.164
  1.173   1.176   1.186   1.192   1.204   1.227   1.230   1.233
  1.254   1.266   1.287   1.315   1.343   1.354   1.386   1.408
  1.417   1.441   1.456   1.481   1.482   1.496   1.522   1.531
  1.551   1.560   1.574   1.592   1.607   1.609   1.619   1.663
  1.673   1.680   1.686   1.710   1.720   1.738   1.755   1.778
  1.796   1.813   1.836   1.865   1.900   1.903   1.922   1.961
  1.993   2.017   2.041   2.047   2.070   2.086   2.110   2.119
  2.149   2.153   2.217   2.244   2.274   2.287   2.385   2.480
  2.482   2.504   2.546   2.569   2.573   2.579   2.625   2.675
  2.687   2.731   2.764   2.780   2.808   2.827   2.829   2.847
  2.858   2.876   2.890   2.906   2.937   2.960   2.975   2.988
  3.011   3.043   3.079   3.106   3.119   3.129   3.160   3.173
  3.187   3.213   3.244   3.292   3.306   3.315   3.331   3.374
  3.377   3.438   3.473   3.604   3.607   3.725   3.769   3.825
  3.852   3.872   3.892   3.917   3.960   4.014   4.077   4.114
  4.132   4.168   4.215   4.286   5.018   5.032   5.039   5.059
  5.073   5.115   5.123   5.190   5.294   5.372   5.396   5.424
  5.526   5.628   5.638   5.669   5.752   5.882  23.732  23.750
 23.786  23.800  23.827  23.847  49.872  49.895  49.899  49.911
 49.958  50.032
 --------------------------------------------------------------

          Ground-State Mulliken Net Atomic Charges

     Atom                 Charge (a.u.)
  ----------------------------------------
      1 C                    -0.465297
      2 C                     0.280877
      3 C                    -0.185234
      4 O                    -0.002451
      5 C                     0.156201
      6 O                    -0.229061
      7 O                    -0.231374
      8 O                    -0.237802
      9 H                     0.252851
     10 C                    -0.169353
     11 H                     0.272480
     12 O                    -0.220158
     13 C                    -0.416613
     14 O                    -0.225145
     15 H                     0.238792
     16 H                     0.247123
     17 H                     0.276813
     18 H                     0.185528
     19 H                     0.212268
     20 H                     0.259555
  ----------------------------------------
  Sum of atomic charges =     0.000000

 -----------------------------------------------------------------
                    Cartesian Multipole Moments
 -----------------------------------------------------------------
    Charge (ESU x 10^10)
                 0.0000
    Dipole Moment (Debye)
         X       2.0967      Y      -3.9060      Z       1.7463
       Tot       4.7647
    Quadrupole Moments (Debye-Ang)
        XX     -75.7804     XY       3.2572     YY     -79.1956
        XZ       0.4884     YZ       4.9994     ZZ     -67.5512
    Octopole Moments (Debye-Ang^2)
       XXX      17.1846    XXY     -21.3333    XYY      15.2224
       YYY     -25.0695    XXZ       7.5092    XYZ       7.9058
       YYZ     -11.8024    XZZ      -4.2333    YZZ      -0.7371
       ZZZ     -12.3057
    Hexadecapole Moments (Debye-Ang^3)
      XXXX   -1394.3256   XXXY      20.8418   XXYY    -388.3396
      XYYY      26.1057   YYYY    -928.8204   XXXZ      -8.1710
      XXYZ      42.3406   XYYZ       1.0137   YYYZ      14.9286
      XXZZ    -258.8049   XYZZ      -4.2719   YYZZ    -180.7157
      XZZZ     -16.1944   YZZZ      11.8892   ZZZZ    -186.3999
 -----------------------------------------------------------------
 Calculating analytic gradient of the SCF energy
 Gradient of SCF Energy
            1           2           3           4           5           6
    1  -0.0000624   0.0000872  -0.0001563   0.0001227  -0.0001865   0.0000368
    2   0.0001554  -0.0000744   0.0000335  -0.0000855   0.0000932  -0.0000017
    3   0.0000611  -0.0000143  -0.0000207   0.0000309  -0.0000048  -0.0000051
            7           8           9          10          11          12
    1   0.0000422  -0.0001208   0.0000315   0.0001833   0.0000138  -0.0002324
    2   0.0000334  -0.0001504  -0.0000389   0.0001530   0.0000305  -0.0000866
    3  -0.0000306  -0.0000061   0.0000135   0.0000151   0.0000035  -0.0000391
           13          14          15          16          17          18
    1  -0.0000477   0.0002497   0.0000739  -0.0000564   0.0001870   0.0000498
    2  -0.0000859   0.0000296  -0.0000399  -0.0001178   0.0001184   0.0000571
    3  -0.0000501   0.0000845  -0.0000325   0.0000533   0.0000012   0.0000106
           19          20
    1  -0.0000557  -0.0001597
    2   0.0000056  -0.0000287
    3  -0.0000497  -0.0000208
 Max gradient component =       2.497E-04
 RMS gradient           =       9.149E-05
 Gradient time:  CPU 148.14 s  wall 148.19 s
 Geometry Optimization Parameters
   NAtoms,    NIC,     NZ,  NCons,   NDum,   NFix, NCnnct, MaxDiis
       20     145       0       0       0       0       0       0

 Cartesian Hessian Update
 Hessian Updated using BFGS Update


** GEOMETRY OPTIMIZATION IN DELOCALIZED INTERNAL COORDINATES **
   Searching for a Minimum

   Optimization Cycle:  23

                       Coordinates (Angstroms)
     ATOM                X               Y               Z
      1  C        -0.9168632173   -1.1257594745    0.4510414460
      2  C        -1.6813835940    0.0792703320   -0.0523387363
      3  C         1.0905662039    0.3184324015    0.7035243309
      4  O         0.3119408433    1.4900099396    0.3275307538
      5  C        -1.0269000985    1.4721436994    0.1436517116
      6  O        -1.6626549227    2.4805737383    0.0693243356
      7  O        -2.7239093531   -0.0332664591   -0.6434469655
      8  O        -1.4326836463   -2.3327413443   -0.0507906112
      9  H         1.0109662475    0.2143839705    1.7918327110
     10  C         0.5456253990   -0.9408358745    0.0372362969
     11  H        -2.2575085314   -2.1296335612   -0.5183166533
     12  O         1.3534416305   -2.0277414666    0.4515658607
     13  C         2.5522639354    0.6059049319    0.3592660450
     14  O         2.8561607492    0.4502742508   -1.0175813216
     15  H        -0.9650287355   -1.1311658821    1.5526668317
     16  H         0.5926397139   -0.8225012025   -1.0536350092
     17  H         0.9192564881   -2.8421905203    0.1679596642
     18  H         3.1803606289   -0.0396445976    0.9807055015
     19  H         2.7610652138    1.6454048308    0.6180502362
     20  H         3.0401344687   -0.4796798615   -1.1850295407
   Point Group: c1    Number of degrees of freedom:    54


   Energy is   -684.977114232

 Hessian Updated using BFGS Update

 54 Hessian modes will be used to form the next step
  Hessian Eigenvalues:
     0.002213    0.005203    0.007410    0.007714    0.009426    0.014429
     0.015670    0.021514    0.032243    0.040495    0.044833    0.047815
     0.050221    0.052493    0.053238    0.059998    0.060294    0.069326
     0.077588    0.079488    0.116143    0.124897    0.140403    0.152813
     0.155933    0.160229    0.167577    0.172820    0.192971    0.204888
     0.225927    0.243185    0.248348    0.251421    0.272615    0.275846
     0.293744    0.305062    0.313602    0.321606    0.322455    0.323573
     0.325680    0.333923    0.406686    0.448479    0.452991    0.458605
     0.489800    0.493374    0.510195    0.536327    0.944631    0.963040

 Minimum Search - Taking Simple RFO Step
 Searching for Lamda that Minimizes Along All modes
 Value Taken    Lamda =  -0.00001042
 Step Taken.  Stepsize is  0.054527

                             Maximum     Tolerance    Cnvgd?
         Gradient           0.000158      0.000300     YES
         Displacement       0.022408      0.001200      NO
         Energy change     -0.000011      0.000001      NO


 New Cartesian Coordinates Obtained by Inverse Iteration

 Displacement from previous Coordinates is:  0.064227
 ----------------------------------------------------------------
             Standard Nuclear Orientation (Angstroms)
    I     Atom           X                Y                Z
 ----------------------------------------------------------------
    1      C      -0.9173505621    -1.1261216449     0.4497748184
    2      C      -1.6807533691     0.0794793342    -0.0545370263
    3      C       1.0907526521     0.3172089697     0.7035197580
    4      O       0.3126680790     1.4890903278     0.3262884676
    5      C      -1.0260085773     1.4719087845     0.1423459054
    6      O      -1.6616106113     2.4804530303     0.0692058046
    7      O      -2.7235714261    -0.0329366424    -0.6451768030
    8      O      -1.4326814475    -2.3324529920    -0.0530858106
    9      H       1.0110827059     0.2145935183     1.7919012265
   10      C       0.5457322764    -0.9431880207     0.0388171344
   11      H      -2.2606833038    -2.1304973805    -0.5153824254
   12      O       1.3521330692    -2.0299817051     0.4574026290
   13      C       2.5520003632     0.6050248381     0.3585790075
   14      O       2.8506981661     0.4611250031    -1.0208661350
   15      H      -0.9682882679    -1.1300224083     1.5514737908
   16      H       0.5956344196    -0.8269665307    -1.0521433870
   17      H       0.9140585408    -2.8448285814     0.1806935715
   18      H       3.1798535420    -0.0479414498     0.9722519292
   19      H       2.7636224481     1.6416080377     0.6266535488
   20      H       3.0502007261    -0.4643166378    -1.1944991170
 ----------------------------------------------------------------
 Molecular Point Group                 C1    NOp =  1
 Largest Abelian Subgroup              C1    NOp =  1
 Nuclear Repulsion Energy =   768.4980395788 hartrees
 There are       46 alpha and       46 beta electrons
 Applying Cartesian multipole field
    Component          Value
    ---------          -----
     (2,0,0)        1.00000E-11
     (0,2,0)        2.00000E-11
     (0,0,2)       -3.00000E-11
 Nucleus-field energy     =     0.0000000209 hartrees
 Requested basis set is 6-311++G(d,p)
 There are 112 shells and 320 basis functions
 A cutoff of  1.0D-11 yielded   5530 shell pairs
 There are     45664 function pairs (     48991 Cartesian)
 Smallest overlap matrix eigenvalue = 6.34E-06
 Guess MOs from SCF MO coefficient file
 Reading MOs from coefficient file
 Reading MOs from coefficient file
 A restricted hybrid HF-DFT SCF calculation will be
 performed using Pulay DIIS extrapolation
 Exchange:     0.2000 Hartree-Fock + 0.0800 Slater + 0.7200 B88
 Correlation:  0.1900 VWN1RPA + 0.8100 LYP
 Using SG-1 standard quadrature grid
 SCF converges when DIIS error is below 1.0E-08
 Geometry optimization detected.  Setting ReadMinima to 0
 Setting SaveMinima to 0
 ---------------------------------------
  Cycle       Energy         DIIS Error
 ---------------------------------------
    1    -684.9770194247      1.08E-04
    2    -684.9771170882      1.84E-05
    3    -684.9771184721      1.36E-05
    4    -684.9771199001      6.47E-06
    5    -684.9771206756      2.52E-06
    6    -684.9771204658      6.91E-07
    7    -684.9771204415      3.00E-07
    8    -684.9771204391      7.35E-08
    9    -684.9771204417      3.72E-08
   10    -684.9771204429      6.93E-09 Convergence criterion met
 ---------------------------------------
 SCF time:  CPU 313.62 s  wall 316.72 s
 SCF   energy in the final basis set = -684.9771204429
 Total energy in the final basis set = -684.9771204429

 --------------------------------------------------------------

                    Orbital Energies (a.u.)
 --------------------------------------------------------------

 Alpha MOs
 -- Occupied --
-19.202 -19.180 -19.169 -19.169 -19.148 -19.146 -10.339 -10.317
-10.277 -10.276 -10.274 -10.248  -1.144  -1.115  -1.086  -1.063
 -1.062  -1.050  -0.838  -0.801  -0.707  -0.677  -0.659  -0.604
 -0.593  -0.556  -0.551  -0.525  -0.513  -0.498  -0.492  -0.489
 -0.465  -0.449  -0.437  -0.425  -0.418  -0.409  -0.380  -0.366
 -0.349  -0.344  -0.333  -0.317  -0.309  -0.294
 -- Virtual --
 -0.113  -0.027  -0.018  -0.008   0.005   0.007   0.019   0.026
  0.033   0.045   0.047   0.059   0.063   0.076   0.077   0.081
  0.089   0.096   0.097   0.100   0.108   0.112   0.116   0.119
  0.124   0.128   0.130   0.132   0.141   0.144   0.148   0.155
  0.157   0.168   0.173   0.177   0.188   0.195   0.199   0.204
  0.216   0.219   0.228   0.238   0.241   0.243   0.249   0.259
  0.263   0.267   0.269   0.277   0.284   0.290   0.296   0.301
  0.304   0.312   0.314   0.323   0.329   0.331   0.338   0.342
  0.344   0.350   0.355   0.366   0.371   0.381   0.389   0.396
  0.412   0.420   0.433   0.447   0.462   0.483   0.496   0.524
  0.534   0.540   0.553   0.558   0.576   0.582   0.591   0.604
  0.626   0.633   0.643   0.669   0.677   0.691   0.693   0.699
  0.718   0.728   0.739   0.764   0.768   0.783   0.796   0.834
  0.874   0.895   0.917   0.951   0.961   0.993   1.023   1.030
  1.068   1.087   1.113   1.132   1.134   1.140   1.152   1.164
  1.174   1.176   1.186   1.192   1.204   1.228   1.229   1.235
  1.255   1.265   1.287   1.315   1.344   1.355   1.387   1.408
  1.417   1.442   1.457   1.480   1.483   1.497   1.523   1.531
  1.551   1.560   1.574   1.592   1.607   1.609   1.619   1.663
  1.673   1.680   1.686   1.710   1.721   1.738   1.755   1.778
  1.795   1.813   1.837   1.865   1.900   1.904   1.922   1.960
  1.994   2.017   2.041   2.047   2.070   2.086   2.110   2.119
  2.149   2.153   2.217   2.244   2.273   2.287   2.385   2.480
  2.481   2.504   2.545   2.570   2.573   2.579   2.625   2.674
  2.687   2.734   2.762   2.780   2.807   2.828   2.829   2.847
  2.857   2.876   2.890   2.906   2.937   2.960   2.976   2.988
  3.011   3.043   3.079   3.106   3.119   3.129   3.160   3.173
  3.187   3.212   3.245   3.292   3.306   3.314   3.331   3.374
  3.377   3.438   3.473   3.604   3.608   3.725   3.771   3.823
  3.851   3.874   3.891   3.916   3.959   4.014   4.077   4.114
  4.132   4.168   4.215   4.287   5.018   5.032   5.039   5.059
  5.073   5.115   5.123   5.190   5.294   5.371   5.396   5.424
  5.526   5.629   5.639   5.670   5.752   5.882  23.732  23.750
 23.787  23.801  23.827  23.847  49.872  49.895  49.899  49.911
 49.958  50.032
 --------------------------------------------------------------

          Ground-State Mulliken Net Atomic Charges

     Atom                 Charge (a.u.)
  ----------------------------------------
      1 C                    -0.464296
      2 C                     0.281093
      3 C                    -0.178747
      4 O                    -0.002411
      5 C                     0.155121
      6 O                    -0.228971
      7 O                    -0.231658
      8 O                    -0.237353
      9 H                     0.252643
     10 C                    -0.174081
     11 H                     0.272448
     12 O                    -0.220277
     13 C                    -0.417062
     14 O                    -0.226393
     15 H                     0.238674
     16 H                     0.247207
     17 H                     0.276566
     18 H                     0.185614
     19 H                     0.212267
     20 H                     0.259618
  ----------------------------------------
  Sum of atomic charges =     0.000000

 -----------------------------------------------------------------
                    Cartesian Multipole Moments
 -----------------------------------------------------------------
    Charge (ESU x 10^10)
                 0.0000
    Dipole Moment (Debye)
         X       2.1200      Y      -3.9150      Z       1.7514
       Tot       4.7843
    Quadrupole Moments (Debye-Ang)
        XX     -75.5504     XY       3.2717     YY     -79.2497
        XZ       0.4001     YZ       4.9640     ZZ     -67.5579
    Octopole Moments (Debye-Ang^2)
       XXX      18.0745    XXY     -21.5015    XYY      14.9116
       YYY     -25.1994    XXZ       7.2273    XYZ       7.9929
       YYZ     -11.5195    XZZ      -4.0776    YZZ      -0.7330
       ZZZ     -12.2974
    Hexadecapole Moments (Debye-Ang^3)
      XXXX   -1388.9389   XXXY      20.2599   XXYY    -388.7376
      XYYY      25.9031   YYYY    -929.1782   XXXZ      -9.9154
      XXYZ      42.6462   XYYZ       1.2018   YYYZ      14.9032
      XXZZ    -258.2440   XYZZ      -4.5172   YYZZ    -181.0269
      XZZZ     -16.6817   YZZZ      12.5009   ZZZZ    -186.8216
 -----------------------------------------------------------------
 Calculating analytic gradient of the SCF energy
 Gradient of SCF Energy
            1           2           3           4           5           6
    1  -0.0000094   0.0001005  -0.0000665   0.0000402  -0.0002116   0.0001019
    2  -0.0001566   0.0000714  -0.0000368   0.0000202   0.0002108  -0.0001402
    3  -0.0000040   0.0000272   0.0000613  -0.0000260  -0.0000368   0.0000388
            7           8           9          10          11          12
    1   0.0000360  -0.0000299  -0.0000117  -0.0001146   0.0000009   0.0000158
    2  -0.0000185   0.0000951  -0.0000098   0.0000265  -0.0000135  -0.0001151
    3  -0.0000358  -0.0000722  -0.0000237  -0.0000253   0.0000529  -0.0000235
           13          14          15          16          17          18
    1   0.0000514   0.0001349   0.0000131   0.0000129   0.0000686  -0.0000011
    2   0.0000098  -0.0000120   0.0000437  -0.0000610   0.0000640   0.0000283
    3   0.0000011   0.0000281   0.0000003   0.0000450   0.0000441  -0.0000133
           19          20
    1  -0.0000377  -0.0000938
    2  -0.0000207   0.0000142
    3  -0.0000474   0.0000091
 Max gradient component =       2.116E-04
 RMS gradient           =       6.833E-05
 Gradient time:  CPU 148.03 s  wall 148.13 s
 Geometry Optimization Parameters
   NAtoms,    NIC,     NZ,  NCons,   NDum,   NFix, NCnnct, MaxDiis
       20     145       0       0       0       0       0       0

 Cartesian Hessian Update
 Hessian Updated using BFGS Update


** GEOMETRY OPTIMIZATION IN DELOCALIZED INTERNAL COORDINATES **
   Searching for a Minimum

   Optimization Cycle:  24

                       Coordinates (Angstroms)
     ATOM                X               Y               Z
      1  C        -0.9173505621   -1.1261216449    0.4497748184
      2  C        -1.6807533691    0.0794793342   -0.0545370263
      3  C         1.0907526521    0.3172089697    0.7035197580
      4  O         0.3126680790    1.4890903278    0.3262884676
      5  C        -1.0260085773    1.4719087845    0.1423459054
      6  O        -1.6616106113    2.4804530303    0.0692058046
      7  O        -2.7235714261   -0.0329366424   -0.6451768030
      8  O        -1.4326814475   -2.3324529920   -0.0530858106
      9  H         1.0110827059    0.2145935183    1.7919012265
     10  C         0.5457322764   -0.9431880207    0.0388171344
     11  H        -2.2606833038   -2.1304973805   -0.5153824254
     12  O         1.3521330692   -2.0299817051    0.4574026290
     13  C         2.5520003632    0.6050248381    0.3585790075
     14  O         2.8506981661    0.4611250031   -1.0208661350
     15  H        -0.9682882679   -1.1300224083    1.5514737908
     16  H         0.5956344196   -0.8269665307   -1.0521433870
     17  H         0.9140585408   -2.8448285814    0.1806935715
     18  H         3.1798535420   -0.0479414498    0.9722519292
     19  H         2.7636224481    1.6416080377    0.6266535488
     20  H         3.0502007261   -0.4643166378   -1.1944991170
   Point Group: c1    Number of degrees of freedom:    54


   Energy is   -684.977120443

 Hessian Updated using BFGS Update

 54 Hessian modes will be used to form the next step
  Hessian Eigenvalues:
     0.001787    0.004768    0.007493    0.007753    0.009525    0.013839
     0.015674    0.021499    0.032246    0.040400    0.044960    0.047717
     0.050219    0.052456    0.053242    0.060017    0.061187    0.069783
     0.077599    0.079532    0.116127    0.123133    0.140453    0.153040
     0.154839    0.160211    0.167989    0.173423    0.193454    0.204871
     0.225667    0.242214    0.248530    0.251856    0.273973    0.275607
     0.293474    0.305219    0.313663    0.321550    0.322547    0.323475
     0.325655    0.333926    0.409654    0.448710    0.456137    0.458850
     0.489718    0.492789    0.509561    0.535029    0.944802    0.965594

 Minimum Search - Taking Simple RFO Step
 Searching for Lamda that Minimizes Along All modes
 Value Taken    Lamda =  -0.00000276
 Step Taken.  Stepsize is  0.027949

                             Maximum     Tolerance    Cnvgd?
         Gradient           0.000122      0.000300     YES
         Displacement       0.011614      0.001200      NO
         Energy change     -0.000006      0.000001      NO


 New Cartesian Coordinates Obtained by Inverse Iteration

 Displacement from previous Coordinates is:  0.032329
 ----------------------------------------------------------------
             Standard Nuclear Orientation (Angstroms)
    I     Atom           X                Y                Z
 ----------------------------------------------------------------
    1      C      -0.9176132174    -1.1259848132     0.4499131944
    2      C      -1.6809783761     0.0793419963    -0.0551261732
    3      C       1.0908597846     0.3165947791     0.7037878616
    4      O       0.3130984884     1.4884772142     0.3255878484
    5      C      -1.0253887425     1.4715810703     0.1406611544
    6      O      -1.6605370151     2.4803624738     0.0658596090
    7      O      -2.7242663577    -0.0331590945    -0.6448945851
    8      O      -1.4325919869    -2.3328411004    -0.0519842018
    9      H       1.0110412077     0.2145576742     1.7922216594
   10      C       0.5455444549    -0.9437772510     0.0393886967
   11      H      -2.2613991778    -2.1319332364    -0.5133139957
   12      O       1.3509887894    -2.0309222250     0.4588404496
   13      C       2.5518873896     0.6042069197     0.3588640771
   14      O       2.8480343363     0.4666663749    -1.0218775460
   15      H      -0.9691779494    -1.1287962058     1.5516514890
   16      H       0.5960213127    -0.8277467213    -1.0516150174
   17      H       0.9111442090    -2.8453658637     0.1834601841
   18      H       3.1793208799    -0.0529452855     0.9684586190
   19      H       2.7653108144     1.6391013359     0.6322447294
   20      H       3.0561905795    -0.4561801914    -1.1989111658
 ----------------------------------------------------------------
 Molecular Point Group                 C1    NOp =  1
 Largest Abelian Subgroup              C1    NOp =  1
 Nuclear Repulsion Energy =   768.4975171212 hartrees
 There are       46 alpha and       46 beta electrons
 Applying Cartesian multipole field
    Component          Value
    ---------          -----
     (2,0,0)        1.00000E-11
     (0,2,0)        2.00000E-11
     (0,0,2)       -3.00000E-11
 Nucleus-field energy     =     0.0000000209 hartrees
 Requested basis set is 6-311++G(d,p)
 There are 112 shells and 320 basis functions
 A cutoff of  1.0D-11 yielded   5530 shell pairs
 There are     45664 function pairs (     48991 Cartesian)
 Smallest overlap matrix eigenvalue = 6.33E-06
 Guess MOs from SCF MO coefficient file
 Reading MOs from coefficient file
 Reading MOs from coefficient file
 A restricted hybrid HF-DFT SCF calculation will be
 performed using Pulay DIIS extrapolation
 Exchange:     0.2000 Hartree-Fock + 0.0800 Slater + 0.7200 B88
 Correlation:  0.1900 VWN1RPA + 0.8100 LYP
 Using SG-1 standard quadrature grid
 SCF converges when DIIS error is below 1.0E-08
 Geometry optimization detected.  Setting ReadMinima to 0
 Setting SaveMinima to 0
 ---------------------------------------
  Cycle       Energy         DIIS Error
 ---------------------------------------
    1    -684.9766350186      5.79E-05
    2    -684.9771214856      9.12E-06
    3    -684.9771219457      6.94E-06
    4    -684.9771222047      4.05E-06
    5    -684.9771225227      1.36E-06
    6    -684.9771225703      3.24E-07
    7    -684.9771225961      1.84E-07
    8    -684.9771225842      4.24E-08
    9    -684.9771225800      1.80E-08
   10    -684.9771225847      4.65E-09 Convergence criterion met
 ---------------------------------------
 SCF time:  CPU 304.10 s  wall 305.29 s
 SCF   energy in the final basis set = -684.9771225847
 Total energy in the final basis set = -684.9771225847

 --------------------------------------------------------------

                    Orbital Energies (a.u.)
 --------------------------------------------------------------

 Alpha MOs
 -- Occupied --
-19.202 -19.180 -19.169 -19.169 -19.148 -19.146 -10.339 -10.317
-10.277 -10.276 -10.274 -10.248  -1.144  -1.115  -1.086  -1.063
 -1.062  -1.050  -0.838  -0.801  -0.707  -0.677  -0.659  -0.604
 -0.593  -0.556  -0.551  -0.525  -0.513  -0.497  -0.492  -0.489
 -0.465  -0.449  -0.436  -0.425  -0.418  -0.409  -0.380  -0.366
 -0.349  -0.344  -0.333  -0.317  -0.309  -0.294
 -- Virtual --
 -0.112  -0.027  -0.018  -0.008   0.005   0.007   0.019   0.026
  0.033   0.045   0.047   0.059   0.063   0.076   0.077   0.081
  0.089   0.096   0.097   0.100   0.108   0.112   0.116   0.119
  0.124   0.128   0.130   0.132   0.141   0.144   0.148   0.156
  0.157   0.168   0.173   0.177   0.188   0.195   0.199   0.204
  0.216   0.219   0.228   0.238   0.241   0.243   0.249   0.259
  0.263   0.267   0.269   0.277   0.284   0.290   0.297   0.301
  0.304   0.312   0.314   0.323   0.329   0.332   0.337   0.342
  0.344   0.350   0.355   0.366   0.371   0.381   0.389   0.396
  0.412   0.420   0.433   0.447   0.462   0.483   0.496   0.524
  0.534   0.540   0.553   0.558   0.576   0.582   0.591   0.605
  0.625   0.633   0.643   0.670   0.677   0.691   0.693   0.699
  0.718   0.728   0.739   0.764   0.768   0.783   0.797   0.834
  0.874   0.895   0.917   0.951   0.962   0.993   1.024   1.029
  1.067   1.087   1.113   1.132   1.133   1.140   1.152   1.164
  1.174   1.176   1.186   1.192   1.204   1.228   1.229   1.235
  1.255   1.265   1.287   1.314   1.344   1.355   1.388   1.409
  1.417   1.442   1.457   1.480   1.484   1.497   1.523   1.531
  1.550   1.560   1.574   1.592   1.607   1.610   1.619   1.663
  1.673   1.681   1.686   1.710   1.721   1.738   1.755   1.778
  1.795   1.813   1.837   1.866   1.900   1.904   1.922   1.959
  1.994   2.017   2.041   2.047   2.070   2.086   2.110   2.119
  2.149   2.153   2.217   2.244   2.273   2.287   2.385   2.480
  2.481   2.504   2.545   2.570   2.573   2.579   2.625   2.674
  2.687   2.735   2.761   2.780   2.807   2.829   2.829   2.847
  2.857   2.876   2.890   2.906   2.937   2.960   2.976   2.988
  3.012   3.044   3.079   3.106   3.119   3.129   3.160   3.173
  3.187   3.212   3.245   3.292   3.305   3.314   3.331   3.375
  3.377   3.438   3.473   3.604   3.608   3.725   3.772   3.823
  3.851   3.874   3.891   3.916   3.959   4.014   4.078   4.114
  4.132   4.168   4.216   4.287   5.018   5.032   5.040   5.059
  5.073   5.115   5.123   5.190   5.294   5.370   5.396   5.424
  5.526   5.629   5.639   5.670   5.752   5.883  23.732  23.750
 23.787  23.801  23.827  23.847  49.872  49.895  49.899  49.911
 49.959  50.033
 --------------------------------------------------------------

          Ground-State Mulliken Net Atomic Charges

     Atom                 Charge (a.u.)
  ----------------------------------------
      1 C                    -0.463808
      2 C                     0.281569
      3 C                    -0.175991
      4 O                    -0.002270
      5 C                     0.154864
      6 O                    -0.228949
      7 O                    -0.231860
      8 O                    -0.237424
      9 H                     0.252465
     10 C                    -0.176500
     11 H                     0.272458
     12 O                    -0.220389
     13 C                    -0.417114
     14 O                    -0.227004
     15 H                     0.238568
     16 H                     0.247383
     17 H                     0.276485
     18 H                     0.185637
     19 H                     0.212205
     20 H                     0.259674
  ----------------------------------------
  Sum of atomic charges =     0.000000

 -----------------------------------------------------------------
                    Cartesian Multipole Moments
 -----------------------------------------------------------------
    Charge (ESU x 10^10)
                 0.0000
    Dipole Moment (Debye)
         X       2.1358      Y      -3.9193      Z       1.7514
       Tot       4.7948
    Quadrupole Moments (Debye-Ang)
        XX     -75.4340     XY       3.2726     YY     -79.2900
        XZ       0.3546     YZ       4.9807     ZZ     -67.5490
    Octopole Moments (Debye-Ang^2)
       XXX      18.6370    XXY     -21.5716    XYY      14.7474
       YYY     -25.2334    XXZ       7.0809    XYZ       7.9984
       YYZ     -11.4099    XZZ      -3.9834    YZZ      -0.7286
       ZZZ     -12.2934
    Hexadecapole Moments (Debye-Ang^3)
      XXXX   -1386.3080   XXXY      19.7599   XXYY    -388.9479
      XYYY      25.7419   YYYY    -929.4641   XXXZ     -10.8798
      XXYZ      42.9100   XYYZ       1.2551   YYYZ      15.4079
      XXZZ    -257.8945   XYZZ      -4.6662   YYZZ    -181.1469
      XZZZ     -16.9352   YZZZ      12.9645   ZZZZ    -186.8906
 -----------------------------------------------------------------
 Calculating analytic gradient of the SCF energy
 Gradient of SCF Energy
            1           2           3           4           5           6
    1   0.0000590   0.0000399   0.0000254   0.0000160  -0.0001221   0.0000567
    2  -0.0001998   0.0001302  -0.0000743   0.0000348   0.0001167  -0.0000897
    3  -0.0000577   0.0000270   0.0001079  -0.0000893   0.0000056   0.0000226
            7           8           9          10          11          12
    1   0.0000188   0.0000278  -0.0000099  -0.0001688  -0.0000270   0.0000956
    2  -0.0000351   0.0001125  -0.0000020   0.0000014  -0.0000240  -0.0000310
    3  -0.0000399  -0.0000411  -0.0000209  -0.0000331   0.0000440   0.0000226
           13          14          15          16          17          18
    1   0.0000303   0.0000582  -0.0000176   0.0000126  -0.0000168  -0.0000063
    2   0.0000231  -0.0000103   0.0000562  -0.0000272   0.0000370   0.0000020
    3   0.0000179   0.0000085   0.0000154   0.0000175   0.0000161  -0.0000047
           19          20
    1  -0.0000264  -0.0000453
    2  -0.0000119  -0.0000087
    3  -0.0000206   0.0000020
 Max gradient component =       1.998E-04
 RMS gradient           =       5.937E-05
 Gradient time:  CPU 148.91 s  wall 149.01 s
 Geometry Optimization Parameters
   NAtoms,    NIC,     NZ,  NCons,   NDum,   NFix, NCnnct, MaxDiis
       20     145       0       0       0       0       0       0

 Cartesian Hessian Update
 Hessian Updated using BFGS Update


** GEOMETRY OPTIMIZATION IN DELOCALIZED INTERNAL COORDINATES **
   Searching for a Minimum

   Optimization Cycle:  25

                       Coordinates (Angstroms)
     ATOM                X               Y               Z
      1  C        -0.9176132174   -1.1259848132    0.4499131944
      2  C        -1.6809783761    0.0793419963   -0.0551261732
      3  C         1.0908597846    0.3165947791    0.7037878616
      4  O         0.3130984884    1.4884772142    0.3255878484
      5  C        -1.0253887425    1.4715810703    0.1406611544
      6  O        -1.6605370151    2.4803624738    0.0658596090
      7  O        -2.7242663577   -0.0331590945   -0.6448945851
      8  O        -1.4325919869   -2.3328411004   -0.0519842018
      9  H         1.0110412077    0.2145576742    1.7922216594
     10  C         0.5455444549   -0.9437772510    0.0393886967
     11  H        -2.2613991778   -2.1319332364   -0.5133139957
     12  O         1.3509887894   -2.0309222250    0.4588404496
     13  C         2.5518873896    0.6042069197    0.3588640771
     14  O         2.8480343363    0.4666663749   -1.0218775460
     15  H        -0.9691779494   -1.1287962058    1.5516514890
     16  H         0.5960213127   -0.8277467213   -1.0516150174
     17  H         0.9111442090   -2.8453658637    0.1834601841
     18  H         3.1793208799   -0.0529452855    0.9684586190
     19  H         2.7653108144    1.6391013359    0.6322447294
     20  H         3.0561905795   -0.4561801914   -1.1989111658
   Point Group: c1    Number of degrees of freedom:    54


   Energy is   -684.977122585

 Hessian Updated using BFGS Update

 54 Hessian modes will be used to form the next step
  Hessian Eigenvalues:
     0.001387    0.004571    0.007519    0.007777    0.009226    0.011657
     0.015224    0.021500    0.032902    0.040653    0.044833    0.047510
     0.050258    0.052000    0.053295    0.059825    0.060361    0.069733
     0.077809    0.079533    0.116318    0.118306    0.140446    0.152953
     0.159744    0.162312    0.168634    0.172756    0.193304    0.204947
     0.227635    0.242639    0.246422    0.252572    0.272306    0.275879
     0.293184    0.304916    0.313948    0.321637    0.322524    0.323936
     0.325936    0.332722    0.406910    0.449345    0.454442    0.458779
     0.489653    0.492850    0.508428    0.536407    0.944676    0.957733

 Minimum Search - Taking Simple RFO Step
 Searching for Lamda that Minimizes Along All modes
 Value Taken    Lamda =  -0.00000182
 Step Taken.  Stepsize is  0.025260

                             Maximum     Tolerance    Cnvgd?
         Gradient           0.000095      0.000300     YES
         Displacement       0.010642      0.001200      NO
         Energy change     -0.000002      0.000001      NO


 New Cartesian Coordinates Obtained by Inverse Iteration

 Displacement from previous Coordinates is:  0.029756
 ----------------------------------------------------------------
             Standard Nuclear Orientation (Angstroms)
    I     Atom           X                Y                Z
 ----------------------------------------------------------------
    1      C      -0.9181377102    -1.1257821954     0.4505702848
    2      C      -1.6814426759     0.0790862358    -0.0552364571
    3      C       1.0909664969     0.3159920415     0.7040034932
    4      O       0.3134185008     1.4878350879     0.3253548334
    5      C      -1.0247659466     1.4711854730     0.1387624216
    6      O      -1.6592997915     2.4802687103     0.0616814149
    7      O      -2.7254537954    -0.0332991973    -0.6436780306
    8      O      -1.4330411998    -2.3331842743    -0.0503671879
    9      H       1.0112466140     0.2144270999     1.7925162436
   10      C       0.5452654851    -0.9444354800     0.0401465227
   11      H      -2.2612607843    -2.1325537288    -0.5128632215
   12      O       1.3494837619    -2.0321676829     0.4601925780
   13      C       2.5517909210     0.6035781233     0.3590323087
   14      O       2.8458860665     0.4717844822    -1.0227689980
   15      H      -0.9699600789    -1.1279309010     1.5522978430
   16      H       0.5960492165    -0.8285658338    -1.0509064463
   17      H       0.9088756531    -2.8463581883     0.1850990749
   18      H       3.1789999411    -0.0570507777     0.9650631930
   19      H       2.7667465037     1.6369907470     0.6370509012
   20      H       3.0621222453    -0.4485818911    -1.2027338844
 ----------------------------------------------------------------
 Molecular Point Group                 C1    NOp =  1
 Largest Abelian Subgroup              C1    NOp =  1
 Nuclear Repulsion Energy =   768.4774403315 hartrees
 There are       46 alpha and       46 beta electrons
 Applying Cartesian multipole field
    Component          Value
    ---------          -----
     (2,0,0)        1.00000E-11
     (0,2,0)        2.00000E-11
     (0,0,2)       -3.00000E-11
 Nucleus-field energy     =     0.0000000209 hartrees
 Requested basis set is 6-311++G(d,p)
 There are 112 shells and 320 basis functions
 A cutoff of  1.0D-11 yielded   5529 shell pairs
 There are     45649 function pairs (     48973 Cartesian)
 Smallest overlap matrix eigenvalue = 6.32E-06
 Guess MOs from SCF MO coefficient file
 Reading MOs from coefficient file
 Reading MOs from coefficient file
 A restricted hybrid HF-DFT SCF calculation will be
 performed using Pulay DIIS extrapolation
 Exchange:     0.2000 Hartree-Fock + 0.0800 Slater + 0.7200 B88
 Correlation:  0.1900 VWN1RPA + 0.8100 LYP
 Using SG-1 standard quadrature grid
 SCF converges when DIIS error is below 1.0E-08
 Geometry optimization detected.  Setting ReadMinima to 0
 Setting SaveMinima to 0
 ---------------------------------------
  Cycle       Energy         DIIS Error
 ---------------------------------------
    1    -684.9766633635      5.78E-05
    2    -684.9771229303      8.48E-06
    3    -684.9771230295      6.80E-06
    4    -684.9771233315      3.56E-06
    5    -684.9771235370      1.19E-06
    6    -684.9771235683      3.28E-07
    7    -684.9771236079      1.39E-07
    8    -684.9771235916      3.35E-08
    9    -684.9771235924      2.06E-08
   10    -684.9771235930      5.37E-09 Convergence criterion met
 ---------------------------------------
 SCF time:  CPU 299.62 s  wall 300.11 s
 SCF   energy in the final basis set = -684.9771235930
 Total energy in the final basis set = -684.9771235930

 --------------------------------------------------------------

                    Orbital Energies (a.u.)
 --------------------------------------------------------------

 Alpha MOs
 -- Occupied --
-19.202 -19.180 -19.169 -19.169 -19.148 -19.146 -10.339 -10.317
-10.277 -10.276 -10.274 -10.248  -1.144  -1.115  -1.086  -1.063
 -1.062  -1.050  -0.838  -0.801  -0.707  -0.677  -0.659  -0.604
 -0.593  -0.556  -0.551  -0.525  -0.513  -0.497  -0.492  -0.489
 -0.465  -0.449  -0.436  -0.425  -0.418  -0.409  -0.380  -0.366
 -0.348  -0.344  -0.333  -0.317  -0.309  -0.294
 -- Virtual --
 -0.112  -0.027  -0.018  -0.008   0.005   0.007   0.019   0.026
  0.033   0.045   0.047   0.059   0.063   0.076   0.077   0.081
  0.089   0.096   0.097   0.100   0.108   0.112   0.116   0.119
  0.124   0.129   0.130   0.132   0.141   0.144   0.148   0.156
  0.157   0.168   0.173   0.177   0.188   0.195   0.199   0.204
  0.216   0.219   0.228   0.238   0.241   0.243   0.249   0.259
  0.263   0.267   0.269   0.277   0.285   0.290   0.297   0.301
  0.304   0.312   0.314   0.323   0.329   0.332   0.337   0.342
  0.344   0.350   0.355   0.366   0.371   0.381   0.389   0.396
  0.413   0.421   0.433   0.447   0.462   0.483   0.496   0.524
  0.534   0.540   0.553   0.558   0.576   0.582   0.591   0.605
  0.625   0.633   0.643   0.670   0.677   0.691   0.693   0.699
  0.718   0.728   0.739   0.765   0.767   0.783   0.797   0.834
  0.874   0.895   0.917   0.951   0.962   0.993   1.024   1.029
  1.067   1.087   1.113   1.132   1.133   1.140   1.152   1.164
  1.174   1.175   1.186   1.192   1.204   1.228   1.229   1.236
  1.255   1.265   1.287   1.314   1.344   1.355   1.388   1.409
  1.417   1.442   1.457   1.479   1.484   1.497   1.523   1.530
  1.550   1.559   1.574   1.592   1.606   1.610   1.619   1.663
  1.673   1.681   1.686   1.710   1.721   1.738   1.755   1.778
  1.795   1.813   1.838   1.866   1.900   1.904   1.922   1.959
  1.994   2.017   2.041   2.047   2.071   2.086   2.110   2.119
  2.149   2.153   2.217   2.244   2.272   2.287   2.385   2.480
  2.481   2.504   2.545   2.570   2.573   2.578   2.625   2.674
  2.687   2.736   2.760   2.780   2.807   2.829   2.829   2.847
  2.858   2.876   2.890   2.906   2.937   2.959   2.976   2.988
  3.012   3.044   3.079   3.106   3.120   3.129   3.160   3.173
  3.187   3.212   3.245   3.292   3.305   3.314   3.331   3.375
  3.378   3.438   3.473   3.604   3.608   3.725   3.774   3.822
  3.851   3.874   3.891   3.916   3.959   4.014   4.078   4.113
  4.132   4.169   4.216   4.287   5.018   5.033   5.040   5.058
  5.073   5.115   5.123   5.190   5.294   5.370   5.396   5.424
  5.526   5.629   5.639   5.670   5.752   5.883  23.732  23.750
 23.787  23.801  23.827  23.847  49.872  49.895  49.899  49.911
 49.959  50.033
 --------------------------------------------------------------

          Ground-State Mulliken Net Atomic Charges

     Atom                 Charge (a.u.)
  ----------------------------------------
      1 C                    -0.463175
      2 C                     0.281870
      3 C                    -0.174212
      4 O                    -0.002072
      5 C                     0.154673
      6 O                    -0.228947
      7 O                    -0.232044
      8 O                    -0.237562
      9 H                     0.252288
     10 C                    -0.178256
     11 H                     0.272435
     12 O                    -0.220596
     13 C                    -0.416910
     14 O                    -0.227564
     15 H                     0.238584
     16 H                     0.247495
     17 H                     0.276510
     18 H                     0.185635
     19 H                     0.212138
     20 H                     0.259709
  ----------------------------------------
  Sum of atomic charges =     0.000000

 -----------------------------------------------------------------
                    Cartesian Multipole Moments
 -----------------------------------------------------------------
    Charge (ESU x 10^10)
                 0.0000
    Dipole Moment (Debye)
         X       2.1546      Y      -3.9226      Z       1.7473
       Tot       4.8044
    Quadrupole Moments (Debye-Ang)
        XX     -75.3378     XY       3.2600     YY     -79.3306
        XZ       0.3180     YZ       5.0109     ZZ     -67.5347
    Octopole Moments (Debye-Ang^2)
       XXX      19.2380    XXY     -21.5999    XYY      14.6459
       YYY     -25.2568    XXZ       6.9228    XYZ       7.9812
       YYZ     -11.3366    XZZ      -3.9086    YZZ      -0.7318
       ZZZ     -12.3116
    Hexadecapole Moments (Debye-Ang^3)
      XXXX   -1384.1932   XXXY      19.1129   XXYY    -389.2533
      XYYY      25.4160   YYYY    -929.7540   XXXZ     -11.6996
      XXYZ      43.2257   XYYZ       1.3073   YYYZ      16.0654
      XXZZ    -257.5667   XYZZ      -4.7956   YYZZ    -181.2450
      XZZZ     -17.1173   YZZZ      13.4670   ZZZZ    -186.9170
 -----------------------------------------------------------------
 Calculating analytic gradient of the SCF energy
 Gradient of SCF Energy
            1           2           3           4           5           6
    1   0.0000299  -0.0000312   0.0000462  -0.0000020  -0.0000110   0.0000092
    2  -0.0001107   0.0000600  -0.0000605   0.0000467   0.0000079  -0.0000158
    3  -0.0000184  -0.0000242   0.0000601  -0.0000960   0.0000128   0.0000145
            7           8           9          10          11          12
    1   0.0000127   0.0000532  -0.0000156  -0.0000869  -0.0000199   0.0000618
    2  -0.0000126   0.0000800   0.0000070   0.0000176  -0.0000113  -0.0000222
    3   0.0000002  -0.0000231  -0.0000140   0.0000026   0.0000211   0.0000168
           13          14          15          16          17          18
    1  -0.0000054   0.0000139  -0.0000332   0.0000130  -0.0000275  -0.0000026
    2   0.0000046   0.0000083   0.0000403   0.0000090  -0.0000208  -0.0000068
    3   0.0000149   0.0000007   0.0000170   0.0000009   0.0000089   0.0000026
           19          20
    1   0.0000017  -0.0000063
    2  -0.0000018  -0.0000187
    3  -0.0000084   0.0000111
 Max gradient component =       1.107E-04
 RMS gradient           =       3.417E-05
 Gradient time:  CPU 148.81 s  wall 148.85 s
 Geometry Optimization Parameters
   NAtoms,    NIC,     NZ,  NCons,   NDum,   NFix, NCnnct, MaxDiis
       20     145       0       0       0       0       0       0

 Cartesian Hessian Update
 Hessian Updated using BFGS Update


** GEOMETRY OPTIMIZATION IN DELOCALIZED INTERNAL COORDINATES **
   Searching for a Minimum

   Optimization Cycle:  26

                       Coordinates (Angstroms)
     ATOM                X               Y               Z
      1  C        -0.9181377102   -1.1257821954    0.4505702848
      2  C        -1.6814426759    0.0790862358   -0.0552364571
      3  C         1.0909664969    0.3159920415    0.7040034932
      4  O         0.3134185008    1.4878350879    0.3253548334
      5  C        -1.0247659466    1.4711854730    0.1387624216
      6  O        -1.6592997915    2.4802687103    0.0616814149
      7  O        -2.7254537954   -0.0332991973   -0.6436780306
      8  O        -1.4330411998   -2.3331842743   -0.0503671879
      9  H         1.0112466140    0.2144270999    1.7925162436
     10  C         0.5452654851   -0.9444354800    0.0401465227
     11  H        -2.2612607843   -2.1325537288   -0.5128632215
     12  O         1.3494837619   -2.0321676829    0.4601925780
     13  C         2.5517909210    0.6035781233    0.3590323087
     14  O         2.8458860665    0.4717844822   -1.0227689980
     15  H        -0.9699600789   -1.1279309010    1.5522978430
     16  H         0.5960492165   -0.8285658338   -1.0509064463
     17  H         0.9088756531   -2.8463581883    0.1850990749
     18  H         3.1789999411   -0.0570507777    0.9650631930
     19  H         2.7667465037    1.6369907470    0.6370509012
     20  H         3.0621222453   -0.4485818911   -1.2027338844
   Point Group: c1    Number of degrees of freedom:    54


   Energy is   -684.977123593

 Hessian Updated using BFGS Update

 54 Hessian modes will be used to form the next step
  Hessian Eigenvalues:
     0.001282    0.004559    0.007251    0.007824    0.008506    0.010172
     0.015119    0.022089    0.032739    0.040780    0.044743    0.047411
     0.050249    0.051536    0.053280    0.059408    0.060189    0.069700
     0.077687    0.079561    0.116370    0.121822    0.140450    0.153047
     0.159191    0.162445    0.168233    0.172309    0.193226    0.205149
     0.227583    0.244524    0.245576    0.251762    0.271149    0.275647
     0.293284    0.304207    0.314055    0.321636    0.322507    0.323851
     0.325918    0.332598    0.402938    0.449409    0.452661    0.458598
     0.489674    0.493758    0.508182    0.537868    0.945112    0.957614

 Minimum Search - Taking Simple RFO Step
 Searching for Lamda that Minimizes Along All modes
 Value Taken    Lamda =   0.00000000
 Step Taken.  Stepsize is  0.012046

                             Maximum     Tolerance    Cnvgd?
         Gradient           0.000062      0.000300     YES
         Displacement       0.004860      0.001200      NO
         Energy change     -0.000001      0.000001      NO


 New Cartesian Coordinates Obtained by Inverse Iteration

 Displacement from previous Coordinates is:  0.014242
 ----------------------------------------------------------------
             Standard Nuclear Orientation (Angstroms)
    I     Atom           X                Y                Z
 ----------------------------------------------------------------
    1      C      -0.9184595102    -1.1256237264     0.4511632140
    2      C      -1.6815597142     0.0789259029    -0.0553152642
    3      C       1.0910137488     0.3155962729     0.7043888385
    4      O       0.3134970199     1.4875121882     0.3261722706
    5      C      -1.0244244295     1.4710087322     0.1379194384
    6      O      -1.6585380468     2.4802491450     0.0589322635
    7      O      -2.7255105227    -0.0334314331    -0.6438549790
    8      O      -1.4336367266    -2.3334535100    -0.0488261185
    9      H       1.0117114750     0.2138216559     1.7929440796
   10      C       0.5450495858    -0.9446922386     0.0405582329
   11      H      -2.2608636715    -2.1326751540    -0.5130404564
   12      O       1.3486383921    -2.0326020752     0.4609300659
   13      C       2.5516710638     0.6032909584     0.3590958999
   14      O       2.8445892397     0.4741155759    -1.0232323630
   15      H      -0.9700568035    -1.1274215257     1.5528619203
   16      H       0.5958212745    -0.8289661862    -1.0505323604
   17      H       0.9081018236    -2.8465891791     0.1851426913
   18      H       3.1790037605    -0.0587690922     0.9634273795
   19      H       2.7671820608     1.6360613619     0.6391782930
   20      H       3.0642594038    -0.4451198226    -1.2046961588
 ----------------------------------------------------------------
 Molecular Point Group                 C1    NOp =  1
 Largest Abelian Subgroup              C1    NOp =  1
 Nuclear Repulsion Energy =   768.4774379100 hartrees
 There are       46 alpha and       46 beta electrons
 Applying Cartesian multipole field
    Component          Value
    ---------          -----
     (2,0,0)        1.00000E-11
     (0,2,0)        2.00000E-11
     (0,0,2)       -3.00000E-11
 Nucleus-field energy     =     0.0000000209 hartrees
 Requested basis set is 6-311++G(d,p)
 There are 112 shells and 320 basis functions
 A cutoff of  1.0D-11 yielded   5529 shell pairs
 There are     45649 function pairs (     48973 Cartesian)
 Smallest overlap matrix eigenvalue = 6.31E-06
 Guess MOs from SCF MO coefficient file
 Reading MOs from coefficient file
 Reading MOs from coefficient file
 A restricted hybrid HF-DFT SCF calculation will be
 performed using Pulay DIIS extrapolation
 Exchange:     0.2000 Hartree-Fock + 0.0800 Slater + 0.7200 B88
 Correlation:  0.1900 VWN1RPA + 0.8100 LYP
 Using SG-1 standard quadrature grid
 SCF converges when DIIS error is below 1.0E-08
 Geometry optimization detected.  Setting ReadMinima to 0
 Setting SaveMinima to 0
 ---------------------------------------
  Cycle       Energy         DIIS Error
 ---------------------------------------
    1    -684.9768268747      3.39E-05
    2    -684.9771239253      4.31E-06
    3    -684.9771242578      3.62E-06
    4    -684.9771241443      1.56E-06
    5    -684.9771241902      5.29E-07
    6    -684.9771242108      2.16E-07
    7    -684.9771242369      8.36E-08
    8    -684.9771242277      1.91E-08
    9    -684.9771242267      1.11E-08
   10    -684.9771242273      3.10E-09 Convergence criterion met
 ---------------------------------------
 SCF time:  CPU 295.14 s  wall 297.02 s
 SCF   energy in the final basis set = -684.9771242273
 Total energy in the final basis set = -684.9771242273

 --------------------------------------------------------------

                    Orbital Energies (a.u.)
 --------------------------------------------------------------

 Alpha MOs
 -- Occupied --
-19.202 -19.180 -19.169 -19.169 -19.148 -19.146 -10.339 -10.316
-10.277 -10.276 -10.274 -10.248  -1.143  -1.115  -1.086  -1.063
 -1.062  -1.050  -0.838  -0.801  -0.707  -0.677  -0.659  -0.604
 -0.593  -0.556  -0.551  -0.525  -0.513  -0.497  -0.492  -0.489
 -0.465  -0.449  -0.436  -0.425  -0.418  -0.409  -0.380  -0.366
 -0.348  -0.344  -0.333  -0.317  -0.309  -0.294
 -- Virtual --
 -0.112  -0.027  -0.018  -0.008   0.005   0.007   0.019   0.026
  0.033   0.045   0.047   0.059   0.063   0.076   0.077   0.081
  0.089   0.096   0.097   0.100   0.108   0.112   0.116   0.119
  0.124   0.129   0.130   0.132   0.141   0.144   0.148   0.156
  0.157   0.168   0.173   0.177   0.188   0.195   0.199   0.204
  0.216   0.219   0.228   0.238   0.241   0.243   0.249   0.259
  0.263   0.267   0.269   0.277   0.285   0.290   0.297   0.301
  0.304   0.312   0.314   0.323   0.329   0.332   0.337   0.342
  0.344   0.350   0.354   0.366   0.371   0.381   0.390   0.396
  0.413   0.421   0.433   0.447   0.463   0.483   0.496   0.524
  0.534   0.540   0.553   0.558   0.576   0.582   0.591   0.605
  0.625   0.633   0.643   0.670   0.677   0.691   0.693   0.699
  0.718   0.728   0.739   0.765   0.767   0.783   0.797   0.834
  0.874   0.895   0.917   0.951   0.962   0.993   1.024   1.029
  1.067   1.087   1.113   1.132   1.133   1.140   1.152   1.164
  1.174   1.175   1.186   1.192   1.205   1.228   1.229   1.236
  1.255   1.265   1.287   1.314   1.344   1.355   1.388   1.409
  1.417   1.442   1.457   1.479   1.484   1.497   1.523   1.530
  1.550   1.559   1.574   1.592   1.606   1.610   1.619   1.662
  1.673   1.681   1.686   1.710   1.721   1.738   1.755   1.778
  1.795   1.813   1.838   1.866   1.900   1.904   1.922   1.959
  1.994   2.017   2.041   2.047   2.071   2.086   2.110   2.119
  2.149   2.153   2.217   2.244   2.272   2.287   2.385   2.480
  2.481   2.504   2.545   2.570   2.573   2.578   2.625   2.674
  2.687   2.736   2.760   2.780   2.806   2.829   2.830   2.847
  2.858   2.876   2.890   2.906   2.937   2.959   2.976   2.988
  3.012   3.044   3.079   3.106   3.120   3.129   3.160   3.173
  3.187   3.212   3.245   3.292   3.305   3.314   3.331   3.375
  3.378   3.438   3.473   3.604   3.608   3.725   3.774   3.822
  3.851   3.874   3.891   3.916   3.959   4.014   4.078   4.113
  4.132   4.169   4.216   4.287   5.018   5.032   5.040   5.058
  5.073   5.115   5.123   5.190   5.294   5.370   5.396   5.424
  5.526   5.629   5.639   5.670   5.753   5.883  23.732  23.750
 23.787  23.801  23.827  23.847  49.872  49.895  49.900  49.911
 49.959  50.033
 --------------------------------------------------------------

          Ground-State Mulliken Net Atomic Charges

     Atom                 Charge (a.u.)
  ----------------------------------------
      1 C                    -0.463003
      2 C                     0.282116
      3 C                    -0.173689
      4 O                    -0.001932
      5 C                     0.154592
      6 O                    -0.228977
      7 O                    -0.232105
      8 O                    -0.237676
      9 H                     0.252272
     10 C                    -0.179147
     11 H                     0.272425
     12 O                    -0.220606
     13 C                    -0.416542
     14 O                    -0.227793
     15 H                     0.238613
     16 H                     0.247482
     17 H                     0.276524
     18 H                     0.185621
     19 H                     0.212106
     20 H                     0.259719
  ----------------------------------------
  Sum of atomic charges =     0.000000

 -----------------------------------------------------------------
                    Cartesian Multipole Moments
 -----------------------------------------------------------------
    Charge (ESU x 10^10)
                 0.0000
    Dipole Moment (Debye)
         X       2.1650      Y      -3.9237      Z       1.7438
       Tot       4.8087
    Quadrupole Moments (Debye-Ang)
        XX     -75.2957     XY       3.2463     YY     -79.3531
        XZ       0.2983     YZ       5.0364     ZZ     -67.5271
    Octopole Moments (Debye-Ang^2)
       XXX      19.5078    XXY     -21.5902    XYY      14.6229
       YYY     -25.2528    XXZ       6.8531    XYZ       7.9581
       YYZ     -11.3258    XZZ      -3.8670    YZZ      -0.7388
       ZZZ     -12.3281
    Hexadecapole Moments (Debye-Ang^3)
      XXXX   -1383.0487   XXXY      18.7397   XXYY    -389.3850
      XYYY      25.1741   YYYY    -929.9301   XXXZ     -12.1224
      XXYZ      43.4123   XYYZ       1.3075   YYYZ      16.5049
      XXZZ    -257.4054   XYZZ      -4.8613   YYZZ    -181.2988
      XZZZ     -17.2466   YZZZ      13.7450   ZZZZ    -186.9971
 -----------------------------------------------------------------
 Calculating analytic gradient of the SCF energy
 Gradient of SCF Energy
            1           2           3           4           5           6
    1   0.0000287  -0.0000495   0.0000400   0.0000043   0.0000389  -0.0000179
    2  -0.0000101   0.0000005  -0.0000491   0.0000238  -0.0000268   0.0000257
    3  -0.0000042  -0.0000369   0.0000450  -0.0000950   0.0000436  -0.0000098
            7           8           9          10          11          12
    1   0.0000080   0.0000311  -0.0000077  -0.0000138  -0.0000152   0.0000099
    2   0.0000010   0.0000114   0.0000089   0.0000160  -0.0000005   0.0000116
    3   0.0000077  -0.0000053   0.0000032  -0.0000070   0.0000072   0.0000246
           13          14          15          16          17          18
    1  -0.0000200  -0.0000044  -0.0000266   0.0000005  -0.0000229   0.0000018
    2  -0.0000022   0.0000039   0.0000155   0.0000109  -0.0000112  -0.0000072
    3   0.0000104  -0.0000018   0.0000088  -0.0000096  -0.0000008   0.0000108
           19          20
    1   0.0000064   0.0000086
    2   0.0000012  -0.0000233
    3   0.0000048   0.0000043
 Max gradient component =       9.499E-05
 RMS gradient           =       2.308E-05
 Gradient time:  CPU 149.04 s  wall 149.17 s
 Geometry Optimization Parameters
   NAtoms,    NIC,     NZ,  NCons,   NDum,   NFix, NCnnct, MaxDiis
       20     145       0       0       0       0       0       0

 Cartesian Hessian Update
 Hessian Updated using BFGS Update


** GEOMETRY OPTIMIZATION IN DELOCALIZED INTERNAL COORDINATES **
   Searching for a Minimum

   Optimization Cycle:  27

                       Coordinates (Angstroms)
     ATOM                X               Y               Z
      1  C        -0.9184595102   -1.1256237264    0.4511632140
      2  C        -1.6815597142    0.0789259029   -0.0553152642
      3  C         1.0910137488    0.3155962729    0.7043888385
      4  O         0.3134970199    1.4875121882    0.3261722706
      5  C        -1.0244244295    1.4710087322    0.1379194384
      6  O        -1.6585380468    2.4802491450    0.0589322635
      7  O        -2.7255105227   -0.0334314331   -0.6438549790
      8  O        -1.4336367266   -2.3334535100   -0.0488261185
      9  H         1.0117114750    0.2138216559    1.7929440796
     10  C         0.5450495858   -0.9446922386    0.0405582329
     11  H        -2.2608636715   -2.1326751540   -0.5130404564
     12  O         1.3486383921   -2.0326020752    0.4609300659
     13  C         2.5516710638    0.6032909584    0.3590958999
     14  O         2.8445892397    0.4741155759   -1.0232323630
     15  H        -0.9700568035   -1.1274215257    1.5528619203
     16  H         0.5958212745   -0.8289661862   -1.0505323604
     17  H         0.9081018236   -2.8465891791    0.1851426913
     18  H         3.1790037605   -0.0587690922    0.9634273795
     19  H         2.7671820608    1.6360613619    0.6391782930
     20  H         3.0642594038   -0.4451198226   -1.2046961588
   Point Group: c1    Number of degrees of freedom:    54


   Energy is   -684.977124227

 Hessian Updated using BFGS Update

 54 Hessian modes will be used to form the next step
  Hessian Eigenvalues:
     0.001206    0.004339    0.005387    0.007661    0.008610    0.009797
     0.014678    0.021214    0.032984    0.040240    0.044767    0.048201
     0.050227    0.051868    0.053238    0.060046    0.060543    0.069399
     0.077273    0.079896    0.116399    0.122538    0.140362    0.153141
     0.157958    0.163912    0.168234    0.173099    0.193686    0.204642
     0.227452    0.240745    0.247935    0.251315    0.271522    0.276000
     0.293820    0.304504    0.314026    0.321588    0.322638    0.323583
     0.325879    0.334663    0.401211    0.450782    0.456981    0.458739
     0.489739    0.493500    0.508111    0.535525    0.945283    0.963286

 Minimum Search - Taking Simple RFO Step
 Searching for Lamda that Minimizes Along All modes
 Value Taken    Lamda =   0.00000000
 Step Taken.  Stepsize is  0.009838

                             Maximum     Tolerance    Cnvgd?
         Gradient           0.000035      0.000300     YES
         Displacement       0.003315      0.001200      NO
         Energy change     -0.000001      0.000001     YES

 Final energy is   -684.97712422730979     


 ******************************
 **  OPTIMIZATION CONVERGED  **
 ******************************

                       Coordinates (Angstroms)
     ATOM                X               Y               Z
      1  C        -0.9184595102   -1.1256237264    0.4511632140
      2  C        -1.6815597142    0.0789259029   -0.0553152642
      3  C         1.0910137488    0.3155962729    0.7043888385
      4  O         0.3134970199    1.4875121882    0.3261722706
      5  C        -1.0244244295    1.4710087322    0.1379194384
      6  O        -1.6585380468    2.4802491450    0.0589322635
      7  O        -2.7255105227   -0.0334314331   -0.6438549790
      8  O        -1.4336367266   -2.3334535100   -0.0488261185
      9  H         1.0117114750    0.2138216559    1.7929440796
     10  C         0.5450495858   -0.9446922386    0.0405582329
     11  H        -2.2608636715   -2.1326751540   -0.5130404564
     12  O         1.3486383921   -2.0326020752    0.4609300659
     13  C         2.5516710638    0.6032909584    0.3590958999
     14  O         2.8445892397    0.4741155759   -1.0232323630
     15  H        -0.9700568035   -1.1274215257    1.5528619203
     16  H         0.5958212745   -0.8289661862   -1.0505323604
     17  H         0.9081018236   -2.8465891791    0.1851426913
     18  H         3.1790037605   -0.0587690922    0.9634273795
     19  H         2.7671820608    1.6360613619    0.6391782930
     20  H         3.0642594038   -0.4451198226   -1.2046961588

Z-matrix Print:
$molecule
0 1
O 
C  1 1.351201
O  2 1.194531 1 121.636143
C  1 1.456354 2 123.709723 3 166.736037 0
H  4 1.096175 1 107.096643 2 -82.951198 0
C  4 1.525475 1 111.144338 2 36.298838 0
H  6 1.098385 4 109.189000 1 60.283775 0
O  6 1.416339 4 107.599905 1 -179.804252 0
H  8 0.965767 6 107.688060 4 169.176628 0
C  4 1.528239 1 107.464048 2 161.081268 0
H  10 1.091561 4 107.989453 1 41.262284 0
H  10 1.094114 4 108.017220 1 158.439717 0
O  10 1.418915 4 113.596105 1 -77.468953 0
H  13 0.962381 10 108.528287 4 -86.948970 0
C  6 1.530749 4 108.850508 1 -58.422483 0
H  15 1.102908 6 108.231950 4 -54.834840 0
O  15 1.405080 6 110.897779 4 -175.196358 0
H  17 0.969593 15 107.769026 6 -128.509279 0
C  15 1.513203 6 107.353930 4 61.725709 0
O  19 1.203676 15 121.784505 6 132.868864 0
$end


 --------------------------------------------------------------

                    Orbital Energies (a.u.)
 --------------------------------------------------------------

 Alpha MOs
 -- Occupied --
-19.202 -19.180 -19.169 -19.169 -19.148 -19.146 -10.339 -10.316
-10.277 -10.276 -10.274 -10.248  -1.143  -1.115  -1.086  -1.063
 -1.062  -1.050  -0.838  -0.801  -0.707  -0.677  -0.659  -0.604
 -0.593  -0.556  -0.551  -0.525  -0.513  -0.497  -0.492  -0.489
 -0.465  -0.449  -0.436  -0.425  -0.418  -0.409  -0.380  -0.366
 -0.348  -0.344  -0.333  -0.317  -0.309  -0.294
 -- Virtual --
 -0.112  -0.027  -0.018  -0.008   0.005   0.007   0.019   0.026
  0.033   0.045   0.047   0.059   0.063   0.076   0.077   0.081
  0.089   0.096   0.097   0.100   0.108   0.112   0.116   0.119
  0.124   0.129   0.130   0.132   0.141   0.144   0.148   0.156
  0.157   0.168   0.173   0.177   0.188   0.195   0.199   0.204
  0.216   0.219   0.228   0.238   0.241   0.243   0.249   0.259
  0.263   0.267   0.269   0.277   0.285   0.290   0.297   0.301
  0.304   0.312   0.314   0.323   0.329   0.332   0.337   0.342
  0.344   0.350   0.354   0.366   0.371   0.381   0.390   0.396
  0.413   0.421   0.433   0.447   0.463   0.483   0.496   0.524
  0.534   0.540   0.553   0.558   0.576   0.582   0.591   0.605
  0.625   0.633   0.643   0.670   0.677   0.691   0.693   0.699
  0.718   0.728   0.739   0.765   0.767   0.783   0.797   0.834
  0.874   0.895   0.917   0.951   0.962   0.993   1.024   1.029
  1.067   1.087   1.113   1.132   1.133   1.140   1.152   1.164
  1.174   1.175   1.186   1.192   1.205   1.228   1.229   1.236
  1.255   1.265   1.287   1.314   1.344   1.355   1.388   1.409
  1.417   1.442   1.457   1.479   1.484   1.497   1.523   1.530
  1.550   1.559   1.574   1.592   1.606   1.610   1.619   1.662
  1.673   1.681   1.686   1.710   1.721   1.738   1.755   1.778
  1.795   1.813   1.838   1.866   1.900   1.904   1.922   1.959
  1.994   2.017   2.041   2.047   2.071   2.086   2.110   2.119
  2.149   2.153   2.217   2.244   2.272   2.287   2.385   2.480
  2.481   2.504   2.545   2.570   2.573   2.578   2.625   2.674
  2.687   2.736   2.760   2.780   2.806   2.829   2.830   2.847
  2.858   2.876   2.890   2.906   2.937   2.959   2.976   2.988
  3.012   3.044   3.079   3.106   3.120   3.129   3.160   3.173
  3.187   3.212   3.245   3.292   3.305   3.314   3.331   3.375
  3.378   3.438   3.473   3.604   3.608   3.725   3.774   3.822
  3.851   3.874   3.891   3.916   3.959   4.014   4.078   4.113
  4.132   4.169   4.216   4.287   5.018   5.032   5.040   5.058
  5.073   5.115   5.123   5.190   5.294   5.370   5.396   5.424
  5.526   5.629   5.639   5.670   5.753   5.883  23.732  23.750
 23.787  23.801  23.827  23.847  49.872  49.895  49.900  49.911
 49.959  50.033
 --------------------------------------------------------------

          Ground-State Mulliken Net Atomic Charges

     Atom                 Charge (a.u.)
  ----------------------------------------
      1 C                    -0.463003
      2 C                     0.282116
      3 C                    -0.173689
      4 O                    -0.001932
      5 C                     0.154592
      6 O                    -0.228977
      7 O                    -0.232105
      8 O                    -0.237676
      9 H                     0.252272
     10 C                    -0.179147
     11 H                     0.272425
     12 O                    -0.220606
     13 C                    -0.416542
     14 O                    -0.227793
     15 H                     0.238613
     16 H                     0.247482
     17 H                     0.276524
     18 H                     0.185621
     19 H                     0.212106
     20 H                     0.259719
  ----------------------------------------
  Sum of atomic charges =     0.000000

 -----------------------------------------------------------------
                    Cartesian Multipole Moments
 -----------------------------------------------------------------
    Charge (ESU x 10^10)
                 0.0000
    Dipole Moment (Debye)
         X       2.1650      Y      -3.9237      Z       1.7438
       Tot       4.8087
    Quadrupole Moments (Debye-Ang)
        XX     -75.2957     XY       3.2463     YY     -79.3531
        XZ       0.2983     YZ       5.0364     ZZ     -67.5271
    Octopole Moments (Debye-Ang^2)
       XXX      19.5078    XXY     -21.5902    XYY      14.6229
       YYY     -25.2528    XXZ       6.8531    XYZ       7.9581
       YYZ     -11.3258    XZZ      -3.8670    YZZ      -0.7388
       ZZZ     -12.3281
    Hexadecapole Moments (Debye-Ang^3)
      XXXX   -1383.0487   XXXY      18.7397   XXYY    -389.3850
      XYYY      25.1741   YYYY    -929.9301   XXXZ     -12.1224
      XXYZ      43.4123   XYYZ       1.3075   YYYZ      16.5049
      XXZZ    -257.4054   XYZZ      -4.8613   YYZZ    -181.2988
      XZZZ     -17.2466   YZZZ      13.7450   ZZZZ    -186.9971
 -----------------------------------------------------------------
Archival summary:
1\1\pikachu\OPT\ProcedureUnspecified\BasisUnspecified\668\taweetha\TueJul1112:32:522017TueJul1112:32:522017\0\\#,OPT,ProcedureUnspecified,BasisUnspecified,\\0,1\O\C,1,1.3512\O,2,1.19453,1,121.636\C,1,1.45635,2,123.71,3,166.736,0\H,4,1.09617,1,107.097,2,-82.9512,0\C,4,1.52548,1,111.144,2,36.2988,0\H,6,1.09838,4,109.189,1,60.2838,0\O,6,1.41634,4,107.6,1,-179.804,0\H,8,0.965767,6,107.688,4,169.177,0\C,4,1.52824,1,107.464,2,161.081,0\H,10,1.09156,4,107.989,1,41.2623,0\H,10,1.09411,4,108.017,1,158.44,0\O,10,1.41891,4,113.596,1,-77.469,0\H,13,0.962381,10,108.528,4,-86.949,0\C,6,1.53075,4,108.851,1,-58.4225,0\H,15,1.10291,6,108.232,4,-54.8348,0\O,15,1.40508,6,110.898,4,-175.196,0\H,17,0.969593,15,107.769,6,-128.509,0\C,15,1.5132,6,107.354,4,61.7257,0\O,19,1.20368,15,121.785,6,132.869,0\\\@

 Total job time:  16379.83s(wall), 14089.85s(cpu) 
 Tue Jul 11 12:32:52 2017

        *************************************************************
        *                                                           *
        *  Thank you very much for using Q-Chem.  Have a nice day.  *
        *                                                           *
        *************************************************************


 
User input: 2 of 3 
 
pikachu 127.0.1
Q-Chem Developer Version! Running on 127.0.1.*
                  Welcome to Q-Chem
     A Quantum Leap Into The Future Of Chemistry


 Q-Chem 4.4, Q-Chem, Inc., Pleasanton, CA (2016)

 Y. Shao,  Z. Gan,  E. Epifanovsky,  A. T. B. Gilbert,  M. Wormit,  
 J. Kussmann,  A. W. Lange,  A. Behn,  J. Deng,  X. Feng,  D. Ghosh,  
 M. Goldey,  P. R. Horn,  L. D. Jacobson,  I. Kaliman,  F. Rob,  
 R. Z. Khaliullin,  T. Kus,  A. Landau,  J. Liu,  E. I. Proynov,  Y. M. Rhee,  
 R. M. Richard,  M. A. Rohrdanz,  R. P. Steele,  E. J. Sundstrom,  
 H. L. Woodcock III,  P. M. Zimmerman,  D. Zuev,  B. Albrecht,  E. Alguire,  
 B. Austin,  S. A. Baeppler,  G. J. O. Beran,  Y. A. Bernard,  
 E. J. Berquist,  K. Brandhorst,  K. B. Bravaya,  S. T. Brown,  D. Casanova,  
 C.-M. Chang,  Y. Chen,  S. H. Chien,  K. D. Closser,  M. P. Coons,  
 D. L. Crittenden,  S. Dasgupta,  M. Diedenhofen,  R. A. DiStasio Jr.,  
 H. Do,  A. D. Dutoi,  R. G. Edgar,  P.-T. Fang,  S. Fatehi,  Q. Feng,  
 L. Fusti-Molnar,  A. Ghysels,  A. Golubeva-Zadorozhnaya,  J. Gomes,  
 A. Gunina,  M. W. D. Hanson-Heine,  P. H. P. Harbach,  A. W. Hauser,  
 J. E. Herr,  E. G. Hohenstein,  Z. C. Holden,  K. Hui,  T.-C. Jagau,  H. Ji,  
 B. Kaduk,  K. Khistyaev,  Jaehoon Kim,  Jihan Kim,  R. A. King,  
 P. Klunzinger,  K. Koh,  D. Kosenkov,  T. Kowalczyk,  C. M. Krauter,  
 A. Kunitsa,  K. U. Lao,  A. Laurent,  K. V. Lawler,  J. Lee,  D. Lefrancois,  
 S. Lehtola,  S. V. Levchenko,  C. Y. Lin,  Y.-S. Lin,  F. Liu,  E. Livshits,  
 R. C. Lochan,  A. Luenser,  P. Manohar,  S. F. Manzer,  S.-P. Mao,  Y. Mao,  
 N. Mardirossian,  A. V. Marenich,  L. A. Martinez-Martinez,  S. A. Maurer,  
 N. J. Mayhall,  J.-M. Mewes,  A. F. Morrison,  K. Nanda,  T. S. Nguyen-Beck,  
 C. M. Oana,  R. Olivares-Amaya,  D. P. O'Neill,  J. A. Parkhill,  
 T. M. Perrine,  R. Peverati,  P. A. Pieniazek,  F. Plasser,  A. Prociuk,  
 D. R. Rehn,  E. Rosta,  N. J. Russ,  N. Sergueev,  S. M. Sharada,  
 S. Sharma,  D. W. Small,  A. Sodt,  T. Stauch,  T. Stein,  D. Stuck,  
 Y.-C. Su,  A. J. W. Thom,  T. Tsuchimochi,  L. Vogt,  O. Vydrov,  T. Wang,  
 M. A. Watson,  J. Wenzel,  A. White,  C. F. Williams,  V. Vanovschi,  
 K. Yao,  S. Yeganeh,  S. R. Yost,  Z.-Q. You,  I. Y. Zhang,  X. Zhang,  
 Y. Zhao,  B. R. Brooks,  G. K. L. Chan,  D. M. Chipman,  C. J. Cramer,  
 W. A. Goddard III,  M. S. Gordon,  W. J. Hehre,  A. Klamt,  
 H. F. Schaefer III,  M. W. Schmidt,  C. D. Sherrill,  D. G. Truhlar,  
 A. Warshel,  X. Xu,  A. Aspuru-Guzik,  R. Baer,  A. T. Bell,  N. A. Besley,  
 J.-D. Chai,  A. Dreuw,  B. D. Dunietz,  T. R. Furlani,  S. R. Gwaltney,  
 C.-P. Hsu,  Y. Jung,  J. Kong,  D. S. Lambrecht,  W. Liang,  C. Ochsenfeld,  
 V. A. Rassolov,  L. V. Slipchenko,  J. E. Subotnik,  T. Van Voorhis,  
 J. M. Herbert,  A. I. Krylov,  P. M. W. Gill,  M. Head-Gordon

 Contributors to earlier versions of Q-Chem not listed above: 
 R. D. Adamson,  J. Baker,  E. F. C. Byrd,  A. K. Chakraborty,  C.-L. Cheng,  
 H. Dachsel,  R. J. Doerksen,  G. Hawkins,  A. Heyden,  S. Hirata,  
 G. Kedziora,  F. J. Keil,  C. Kelley,  P. P. Korambath,  W. Kurlancheek,  
 A. M. Lee,  M. S. Lee,  D. Liotard,  I. Lotan,  P. E. Maslen,  N. Nair,  
 D. Neuhauser,  R. Olson,  B. Peters,  J. Ritchie,  N. E. Schultz,  
 N. Shenvi,  A. C. Simmonett,  K. S. Thanthiriwatte,  Q. Wu,  W. Zhang

 Please cite Q-Chem as follows:
 Y. Shao et al., Mol. Phys. 113, 184-215 (2015)
 DOI: 10.1080/00268976.2014.952696

 Q-Chem 4.4.2 for Intel X86 EM64T Linux

 Parts of Q-Chem use Armadillo 5.200.1 (Boston Tea Smuggler).
 http://arma.sourceforge.net/

 Q-Chem begins on Tue Jul 11 12:32:52 2017  


Host: 0

     Scratch files written to /scratch/taweetham/qchem5312//
The previous job contains 0 fragments, simply inherited here

Checking the input file for inconsistencies... 	...done.

--------------------------------------------------------------
User input:
--------------------------------------------------------------

$molecule
read
$end

$rem
   BASIS  =  6-311++G**
   JOB_TYPE  =  frequency
   METHOD  =  B3LYP
   SCF_GUESS = read
$end

--------------------------------------------------------------
 ----------------------------------------------------------------
             Standard Nuclear Orientation (Angstroms)
    I     Atom           X                Y                Z
 ----------------------------------------------------------------
    1      C      -0.8968743396    -1.1225382790     0.3955296590
    2      C      -1.6986506309     0.0724632103    -0.0723468192
    3      C       1.0843443450     0.3604801952     0.6293026487
    4      O       0.2718226363     1.5203197355     0.2893796249
    5      C      -1.0693065406     1.4759297185     0.1308004499
    6      O      -1.7279730677     2.4713511697     0.0838983745
    7      O      -2.7528733486    -0.0540141852    -0.6393162957
    8      O      -1.3955256711    -2.3332487049    -0.1141533772
    9      H       1.0321688399     0.2381768878     1.7173830934
   10      C       0.5523957869    -0.9005648633    -0.0443969610
   11      H      -2.2374727410    -2.1438173481    -0.5561400408
   12      O       1.3900131102    -1.9765520191     0.3385705581
   13      C       2.5298073712     0.6879822009     0.2566173747
   14      O       2.7940892322     0.5894565001    -1.1339819738
   15      H      -0.9233473346    -1.1444880752     1.4979011659
   16      H       0.5756787515    -0.7649362228    -1.1341270844
   17      H       0.9620534993    -2.7957047607     0.0583108451
   18      H       3.1857028137     0.0304006225     0.8349546434
   19      H       2.7279515085     1.7205166451     0.5500749790
   20      H       3.0305455811    -0.3211608120    -1.3365710007
 ----------------------------------------------------------------
 Molecular Point Group                 C1    NOp =  1
 Largest Abelian Subgroup              C1    NOp =  1
 Nuclear Repulsion Energy =   768.4774379100 hartrees
 There are       46 alpha and       46 beta electrons
 Requested basis set is 6-311++G(d,p)
 There are 112 shells and 320 basis functions

 Total QAlloc Memory Limit   2000 MB
 Mega-Array Size        61 MB
 MEM_STATIC part        62 MB
 A cutoff of  1.0D-11 yielded   5529 shell pairs
 There are     45649 function pairs (     48973 Cartesian)

 -------------------------------------------------------
 OpenMP Integral Computing Module                       
 Release: version 1.0, May 2013, Q-Chem Inc. Pittsburgh 
 -------------------------------------------------------
 Integral Job Info:
 Integral job number is                      11
 Integral operator is                         1
 short-range coefficients                     0
 long-range coefficients              100000000
 Omega coefficients                           0
 if combine SR and LR in K                    0
 Integral screening is                        0
 Integral computing path is                   2
 max size of driver memory is            800000
 size of driver memory is                593474
 size of scratch memory is              2260544
 max col of scratch BK array               1296
 max len of scratch array in speh3          155
 max len of scratch index in speh4           18
 max int batch size is                      520
 min int batch size is                       52
 fixed nKL is                                52
 max L of basis functions is                  2
 order of int derivative is                   0
 number of shells is                        112
 number of basis is                         332
 number of cartesian basis is               332
 number of contracted shell pairs          5529
 number of primitive shell pairs          13398
 maxK2 (contraction) of shell pair           36
 max number of K2 of shell pair               1
 max number of CS2 of shell pair            925
 max number of PS2 of shell pair           2214
 mem total for path MDJ                   94840
 -------------------------------------------------------
 Smallest overlap matrix eigenvalue = 6.31E-06
 Guess MOs from SCF MO coefficient file
 Reading MOs from coefficient file
 Reading MOs from coefficient file
 A restricted hybrid HF-DFT SCF calculation will be
 performed using Pulay DIIS extrapolation
 Exchange:     0.2000 Hartree-Fock + 0.0800 Slater + 0.7200 B88
 Correlation:  0.1900 VWN1RPA + 0.8100 LYP
 Using SG-1 standard quadrature grid
 SCF converges when DIIS error is below 1.0E-08
 ---------------------------------------
  Cycle       Energy         DIIS Error
 ---------------------------------------
    1    -684.9570019770      1.01E-03
    2    -684.9769366117      1.21E-04
    3    -684.9767474889      1.96E-04
    4    -684.9771077678      5.34E-05
    5    -684.9771309208      1.69E-05
    6    -684.9771335167      6.46E-06
    7    -684.9771340844      2.82E-06
    8    -684.9771338349      1.03E-06
    9    -684.9771338305      2.83E-07
   10    -684.9771338135      9.96E-08
   11    -684.9771338108      3.17E-08
   12    -684.9771338087      1.51E-08
   13    -684.9771338056      3.83E-09 Convergence criterion met
 ---------------------------------------
 SCF time:  CPU 410.78 s  wall 411.66 s
 SCF   energy in the final basis set = -684.9771338056
 Total energy in the final basis set = -684.9771338056

 --------------------------------------------------------------

                    Orbital Energies (a.u.)
 --------------------------------------------------------------

 Alpha MOs
 -- Occupied --
-19.202 -19.180 -19.169 -19.169 -19.148 -19.146 -10.339 -10.316
-10.277 -10.276 -10.274 -10.248  -1.143  -1.115  -1.086  -1.063
 -1.062  -1.050  -0.838  -0.801  -0.707  -0.677  -0.659  -0.604
 -0.593  -0.556  -0.551  -0.525  -0.513  -0.497  -0.492  -0.489
 -0.465  -0.449  -0.436  -0.425  -0.418  -0.409  -0.380  -0.366
 -0.348  -0.344  -0.333  -0.317  -0.309  -0.294
 -- Virtual --
 -0.112  -0.027  -0.018  -0.008   0.005   0.007   0.019   0.026
  0.033   0.045   0.047   0.059   0.063   0.076   0.077   0.081
  0.089   0.096   0.097   0.100   0.108   0.112   0.116   0.119
  0.124   0.129   0.130   0.132   0.141   0.144   0.148   0.156
  0.157   0.168   0.173   0.177   0.188   0.195   0.199   0.204
  0.216   0.219   0.228   0.238   0.241   0.243   0.249   0.259
  0.263   0.267   0.269   0.277   0.285   0.290   0.297   0.301
  0.304   0.312   0.314   0.323   0.329   0.332   0.337   0.342
  0.344   0.350   0.354   0.366   0.371   0.380   0.390   0.396
  0.413   0.421   0.433   0.447   0.463   0.483   0.496   0.524
  0.534   0.540   0.553   0.558   0.576   0.582   0.591   0.605
  0.625   0.633   0.643   0.670   0.677   0.691   0.693   0.699
  0.718   0.728   0.739   0.765   0.767   0.783   0.797   0.834
  0.874   0.895   0.917   0.951   0.962   0.993   1.024   1.029
  1.067   1.087   1.113   1.132   1.133   1.140   1.152   1.164
  1.174   1.175   1.186   1.192   1.205   1.228   1.229   1.236
  1.255   1.265   1.287   1.314   1.344   1.355   1.388   1.409
  1.417   1.442   1.457   1.479   1.484   1.497   1.523   1.530
  1.550   1.559   1.574   1.592   1.606   1.610   1.619   1.662
  1.673   1.681   1.686   1.710   1.721   1.738   1.755   1.778
  1.795   1.813   1.838   1.866   1.900   1.904   1.922   1.959
  1.994   2.017   2.041   2.047   2.071   2.086   2.110   2.119
  2.149   2.153   2.217   2.244   2.272   2.287   2.385   2.480
  2.481   2.504   2.545   2.570   2.573   2.578   2.625   2.674
  2.687   2.736   2.760   2.780   2.806   2.829   2.830   2.847
  2.858   2.876   2.890   2.906   2.937   2.959   2.976   2.988
  3.012   3.044   3.079   3.106   3.120   3.129   3.160   3.173
  3.187   3.212   3.245   3.292   3.305   3.314   3.331   3.375
  3.378   3.438   3.473   3.604   3.608   3.725   3.774   3.822
  3.851   3.874   3.891   3.916   3.959   4.014   4.078   4.113
  4.132   4.169   4.216   4.287   5.018   5.032   5.040   5.058
  5.073   5.115   5.123   5.190   5.294   5.370   5.396   5.424
  5.526   5.629   5.639   5.670   5.753   5.883  23.732  23.750
 23.787  23.801  23.827  23.847  49.872  49.895  49.900  49.911
 49.959  50.033
 --------------------------------------------------------------

          Ground-State Mulliken Net Atomic Charges

     Atom                 Charge (a.u.)
  ----------------------------------------
      1 C                    -0.462441
      2 C                     0.281915
      3 C                    -0.174042
      4 O                    -0.001824
      5 C                     0.154697
      6 O                    -0.229178
      7 O                    -0.232152
      8 O                    -0.237632
      9 H                     0.252367
     10 C                    -0.179209
     11 H                     0.272389
     12 O                    -0.220463
     13 C                    -0.416560
     14 O                    -0.227854
     15 H                     0.238433
     16 H                     0.247625
     17 H                     0.276528
     18 H                     0.185574
     19 H                     0.212104
     20 H                     0.259722
  ----------------------------------------
  Sum of atomic charges =     0.000000

 -----------------------------------------------------------------
                    Cartesian Multipole Moments
 -----------------------------------------------------------------
    Charge (ESU x 10^10)
                 0.0000
    Dipole Moment (Debye)
         X       2.2933      Y      -3.9020      Z       1.6248
       Tot       4.8088
    Quadrupole Moments (Debye-Ang)
        XX     -75.5019     XY       3.5741     YY     -79.6176
        XZ       0.2695     YZ       5.0311     ZZ     -67.5540
    Octopole Moments (Debye-Ang^2)
       XXX      24.7917    XXY     -23.9925    XYY      15.0409
       YYY     -31.2460    XXZ       9.6572    XYZ       8.8851
       YYZ      -6.8759    XZZ      -3.1303    YZZ      -4.0962
       ZZZ      -0.7774
    Hexadecapole Moments (Debye-Ang^3)
      XXXX   -1386.6449   XXXY      18.4950   XXYY    -392.7180
      XYYY      21.4309   YYYY    -932.2537   XXXZ      -2.4859
      XXYZ      41.2647   XYYZ       8.1629   YYYZ      10.2607
      XXZZ    -256.5894   XYZZ      -8.9616   YYZZ    -180.8623
      XZZZ      -3.9580   YZZZ       7.9206   ZZZZ    -183.8179
 -----------------------------------------------------------------
 Calculating MO derivatives via CPSCF
   1         3          60      0.218238    0.033476
   2         3          60      0.026848    0.003443
   3         3          60      0.002098    0.000275
   4        20          43      0.000139    0.000021
   5        61           2      0.000002    0.000001
   6        63           0      0.000000    0.000000    Roots Converged
 Calculating analytic Hessian of the SCF energy
 Polarizability Matrix (a.u.)
            1           2           3
    1-105.5402584   4.6384424  -6.4753188
    2   4.6384424 -95.9069230  -1.1399472
    3  -6.4753188  -1.1399472 -71.2284093

 Direct stationary perturbation theory relativistic correction:

 rels  =       0.233177488225
 relv  =      -1.146913664930
 rel2e =       0.522226627451
 E_rel =      -0.391509549253

 Hessian of the SCF Energy
            1           2           3           4           5           6
    1   0.4700034   0.0170909   0.0310558  -0.0896786   0.0170636   0.0025335
    2   0.0170909   0.4863363   0.0100667   0.0369260  -0.1505526   0.0270830
    3   0.0310558   0.0100667   0.5380323   0.0008242   0.0096641  -0.0826224
    4  -0.0896786   0.0369260   0.0008242   0.8054369   0.0253588   0.3034085
    5   0.0170636  -0.1505526   0.0096641   0.0253588   0.4618522   0.0137061
    6   0.0025335   0.0270830  -0.0826224   0.3034085   0.0137061   0.3501992
    7  -0.0122679  -0.0291694  -0.0169785   0.0016782  -0.0075751  -0.0000430
    8  -0.0127045  -0.0107484  -0.0026047  -0.0046670   0.0092907  -0.0014556
    9   0.0003778   0.0060472   0.0030268  -0.0010455  -0.0020635  -0.0012707
   10  -0.0014075  -0.0038918   0.0002966  -0.0230316   0.0148303  -0.0038878
   11   0.0023017   0.0027319   0.0001071  -0.0239127   0.0085072  -0.0006559
   12  -0.0002123  -0.0009693  -0.0028929  -0.0069713  -0.0005082   0.0176234
   13   0.0173033   0.0137309  -0.0024362  -0.0777732  -0.0262486   0.0070965
   14  -0.0064380  -0.0135588   0.0005371  -0.0077627  -0.1258817  -0.0014330
   15   0.0015875   0.0066480   0.0218211   0.0041972   0.0108708  -0.0922276
   16  -0.0012497  -0.0013165   0.0013626   0.0070797   0.0073548  -0.0043513
   17  -0.0073219  -0.0033962  -0.0038355   0.0301145  -0.0531213   0.0027544
   18  -0.0008938  -0.0005037  -0.0036427  -0.0029732  -0.0089683   0.0211735
   19  -0.0430850   0.0106917  -0.0370685  -0.5971370  -0.0522595  -0.2892194
   20   0.0264621   0.0041217   0.0117354  -0.0565057  -0.1035202  -0.0319443
   21  -0.0431681   0.0031992   0.0034202  -0.2847581  -0.0263859  -0.2115971
   22  -0.1031145  -0.0598856  -0.0332382  -0.0007532   0.0102266   0.0013107
   23  -0.0159937  -0.1903765  -0.0363499  -0.0162386  -0.0525715  -0.0152304
   24  -0.0281877  -0.0648077  -0.0888768  -0.0040840   0.0025798  -0.0004465
   25   0.0004597  -0.0000636  -0.0019058  -0.0000941   0.0006234  -0.0000252
   26   0.0009180   0.0008482  -0.0010710  -0.0000165  -0.0009049  -0.0000352
   27   0.0011455   0.0006470   0.0002476  -0.0003084   0.0002973  -0.0002038
   28  -0.1387620  -0.0274082   0.0389875  -0.0292794   0.0172500  -0.0056323
   29   0.0001303  -0.0706649   0.0029027   0.0280176   0.0087960  -0.0107932
   30   0.0356662   0.0079397  -0.0921812  -0.0089534  -0.0041860   0.0063608
   31  -0.0156767  -0.0049513  -0.0085683   0.0047962   0.0037013   0.0009521
   32  -0.0355956   0.0034076  -0.0173998  -0.0080923  -0.0051454  -0.0051994
   33  -0.0135464  -0.0022095  -0.0119718  -0.0001024   0.0014597   0.0040745
   34  -0.0364440   0.0420632  -0.0108590  -0.0035628  -0.0104912   0.0069714
   35   0.0123238  -0.0116592  -0.0004380  -0.0020144   0.0026553  -0.0025801
   36   0.0022509  -0.0058889   0.0057885   0.0013414   0.0010790  -0.0001369
   37  -0.0001379  -0.0007326  -0.0002701  -0.0014460   0.0005807  -0.0006850
   38   0.0014415  -0.0037626  -0.0036326   0.0007398  -0.0012302   0.0002919
   39   0.0009485  -0.0019550  -0.0036699   0.0009721   0.0002774   0.0008902
   40   0.0008771   0.0010801   0.0018021   0.0010141  -0.0003086   0.0004507
   41  -0.0000141   0.0006151   0.0012357   0.0002157  -0.0007713   0.0001493
   42  -0.0004976  -0.0003325   0.0009061  -0.0008041  -0.0004184  -0.0007631
   43  -0.0420278   0.0027694   0.0035040   0.0008608   0.0007332  -0.0205042
   44   0.0039309  -0.0461352   0.0257302  -0.0029401   0.0043454   0.0243829
   45   0.0095928   0.0163723  -0.2795382  -0.0008229   0.0025272  -0.0102205
   46  -0.0057767  -0.0007061   0.0330524   0.0019360  -0.0016311   0.0022905
   47  -0.0031943   0.0013168   0.0042960   0.0005204  -0.0000063   0.0001066
   48   0.0025826  -0.0019973  -0.0099227  -0.0002865   0.0011922  -0.0014196
   49   0.0007748   0.0052555   0.0022241  -0.0001987   0.0004137  -0.0005719
   50  -0.0007895   0.0017505  -0.0009093  -0.0000506  -0.0017018   0.0007601
   51  -0.0010762   0.0002776   0.0015941   0.0002123  -0.0009137   0.0005505
   52   0.0000531  -0.0001119   0.0000110   0.0000921   0.0006494  -0.0000205
   53  -0.0000009   0.0000038   0.0000679  -0.0000425   0.0000023  -0.0000203
   54   0.0001334  -0.0001107   0.0001146   0.0000064  -0.0001475  -0.0001397
   55   0.0005285  -0.0010441  -0.0010893   0.0005303  -0.0008200   0.0001665
   56   0.0000854  -0.0001004  -0.0002179   0.0002693  -0.0003273   0.0001658
   57  -0.0002267   0.0002195   0.0003817  -0.0000695   0.0000368  -0.0000393
   58  -0.0003716  -0.0003264  -0.0007062  -0.0004698   0.0005483  -0.0002397
   59   0.0003041  -0.0001771   0.0001157   0.0000810   0.0002855  -0.0000527
   60  -0.0000657   0.0002747  -0.0000145   0.0002172  -0.0000987   0.0002151
            7           8           9          10          11          12
    1  -0.0122679  -0.0127045   0.0003778  -0.0014075   0.0023017  -0.0002123
    2  -0.0291694  -0.0107484   0.0060472  -0.0038918   0.0027319  -0.0009693
    3  -0.0169785  -0.0026047   0.0030268   0.0002966   0.0001071  -0.0028929
    4   0.0016782  -0.0046670  -0.0010455  -0.0230316  -0.0239127  -0.0069713
    5  -0.0075751   0.0092907  -0.0020635   0.0148303   0.0085072  -0.0005082
    6  -0.0000430  -0.0014556  -0.0012707  -0.0038878  -0.0006559   0.0176234
    7   0.4654980   0.0546876  -0.0063155  -0.0793695   0.0145493  -0.0139709
    8   0.0546876   0.4357711   0.0049596   0.0237043  -0.1424526   0.0245308
    9  -0.0063155   0.0049596   0.5910827  -0.0176035   0.0217746  -0.0656379
   10  -0.0793695   0.0237043  -0.0176035   0.4677200  -0.0666943   0.0754917
   11   0.0145493  -0.1424526   0.0217746  -0.0666943   0.3007318  -0.0444890
   12  -0.0139709   0.0245308  -0.0656379   0.0754917  -0.0444890   0.0720703
   13  -0.0332257   0.0290335  -0.0035530  -0.2350847  -0.0314425  -0.0302635
   14   0.0271003   0.0023243   0.0006313  -0.0637626  -0.1138346  -0.0012799
   15  -0.0050362   0.0013233  -0.0146966  -0.0243833   0.0044284  -0.0389110
   16   0.0033883  -0.0129703   0.0025536  -0.0820244   0.0693355  -0.0104678
   17  -0.0046081   0.0083372  -0.0009820   0.0556808   0.0018946   0.0060903
   18  -0.0011101  -0.0006742   0.0071746  -0.0102041   0.0061974   0.0103932
   19   0.0013474  -0.0000726   0.0010860  -0.0047615  -0.0067103   0.0001699
   20   0.0042156  -0.0048031   0.0014248  -0.0135862  -0.0076195  -0.0010315
   21   0.0008213   0.0003703   0.0013687  -0.0022035  -0.0047478  -0.0020106
   22  -0.0108312   0.0031247   0.0028429   0.0049143   0.0003929   0.0011409
   23  -0.0016932   0.0018342   0.0016042  -0.0020569   0.0000511  -0.0003775
   24  -0.0004810   0.0001133   0.0014205   0.0005688  -0.0001850  -0.0000271
   25  -0.0518786  -0.0074491   0.0215508  -0.0072387   0.0121193  -0.0225951
   26  -0.0064083  -0.0481506   0.0185052   0.0147303  -0.0140852   0.0299031
   27   0.0184248   0.0199080  -0.2991238  -0.0074365   0.0075961  -0.0022586
   28  -0.0981553  -0.0422041  -0.0223624  -0.0050489   0.0267409   0.0075783
   29  -0.0374815  -0.1300690  -0.0465688  -0.0014098  -0.0303296  -0.0072189
   30  -0.0165220  -0.0425119  -0.1113104   0.0004525   0.0152660   0.0036531
   31  -0.0001956  -0.0006356   0.0005360  -0.0011605  -0.0001863  -0.0001148
   32  -0.0027247   0.0008416   0.0004103   0.0025657   0.0007094   0.0004717
   33   0.0006915  -0.0003962  -0.0001964  -0.0004370  -0.0001182  -0.0001386
   34   0.0067410   0.0003738   0.0041658   0.0052191  -0.0043822  -0.0002254
   35   0.0261716  -0.0341605   0.0126172   0.0022150  -0.0101347  -0.0032336
   36   0.0080618  -0.0072163   0.0058154   0.0005839  -0.0048598   0.0005706
   37  -0.1586287  -0.0233760   0.0122756  -0.0336520   0.0076726  -0.0000957
   38  -0.0340196  -0.0860443   0.0015282   0.0387696   0.0004759  -0.0023449
   39   0.0222561  -0.0010376  -0.0771531  -0.0196746   0.0004145   0.0004433
   40  -0.0042246   0.0004833   0.0387276   0.0013897  -0.0001554  -0.0001152
   41  -0.0004895   0.0020086   0.0053495  -0.0003228   0.0012867  -0.0003486
   42   0.0131045   0.0039777  -0.0299508   0.0047197  -0.0005957   0.0034357
   43   0.0016846   0.0010235   0.0021474  -0.0003524  -0.0000900  -0.0007246
   44  -0.0004042  -0.0000289   0.0017948  -0.0003780  -0.0000641   0.0004347
   45  -0.0010579  -0.0011231   0.0003998  -0.0001895   0.0002613  -0.0000513
   46   0.0015332   0.0007576  -0.0137587   0.0003652   0.0003445   0.0010210
   47   0.0010813   0.0024398  -0.0280259  -0.0002518   0.0022325   0.0012087
   48  -0.0012622  -0.0005471  -0.0165322   0.0006283  -0.0000847   0.0019726
   49  -0.0036890   0.0017543  -0.0017617  -0.0012356   0.0024003   0.0002764
   50   0.0040617  -0.0022658   0.0033562  -0.0000703  -0.0010627  -0.0006099
   51  -0.0007105   0.0001386  -0.0010436  -0.0001402   0.0003540   0.0006668
   52  -0.0167233   0.0201752  -0.0146071  -0.0090330  -0.0012633   0.0003217
   53  -0.0053608   0.0035849  -0.0031981  -0.0013635   0.0000828  -0.0000355
   54   0.0005326  -0.0031024   0.0036212   0.0041532  -0.0003964   0.0010341
   55  -0.0122722  -0.0333778  -0.0074494   0.0039887  -0.0004784  -0.0001486
   56  -0.0019754  -0.0080190  -0.0010607   0.0019401   0.0010436   0.0000777
   57  -0.0010129   0.0059760   0.0043159   0.0003210  -0.0005055  -0.0000749
   58  -0.0004089   0.0023396   0.0021933  -0.0001968  -0.0005418  -0.0000948
   59   0.0000426   0.0003094   0.0018961  -0.0006481  -0.0001645  -0.0002703
   60   0.0006083  -0.0006285  -0.0013099  -0.0010558   0.0002386   0.0001397
           13          14          15          16          17          18
    1   0.0173033  -0.0064380   0.0015875  -0.0012497  -0.0073219  -0.0008938
    2   0.0137309  -0.0135588   0.0066480  -0.0013165  -0.0033962  -0.0005037
    3  -0.0024362   0.0005371   0.0218211   0.0013626  -0.0038355  -0.0036427
    4  -0.0777732  -0.0077627   0.0041972   0.0070797   0.0301145  -0.0029732
    5  -0.0262486  -0.1258817   0.0108708   0.0073548  -0.0531213  -0.0089683
    6   0.0070965  -0.0014330  -0.0922276  -0.0043513   0.0027544   0.0211735
    7  -0.0332257   0.0271003  -0.0050362   0.0033883  -0.0046081  -0.0011101
    8   0.0290335   0.0023243   0.0013233  -0.0129703   0.0083372  -0.0006742
    9  -0.0035530   0.0006313  -0.0146966   0.0025536  -0.0009820   0.0071746
   10  -0.2350847  -0.0637626  -0.0243833  -0.0820244   0.0556808  -0.0102041
   11  -0.0314425  -0.1138346   0.0044284   0.0693355   0.0018946   0.0061974
   12  -0.0302635  -0.0012799  -0.0389110  -0.0104678   0.0060903   0.0103932
   13   0.6158051  -0.2392748   0.0693137  -0.2683259   0.2902725  -0.0191216
   14  -0.2392748   0.8379831  -0.0182997   0.3003665  -0.5886590   0.0249706
   15   0.0693137  -0.0182997   0.1826958  -0.0180087   0.0160555  -0.0650123
   16  -0.2683259   0.3003665  -0.0180087   0.3423383  -0.3647542   0.0289841
   17   0.2902725  -0.5886590   0.0160555  -0.3647542   0.6390416  -0.0227796
   18  -0.0191216   0.0249706  -0.0650123   0.0289841  -0.0227796   0.0301449
   19  -0.0279989  -0.0162468  -0.0243001   0.0036325  -0.0023834   0.0044057
   20  -0.0293401   0.0008421  -0.0214041  -0.0042891   0.0042233   0.0016399
   21  -0.0232111  -0.0086558   0.0058373   0.0025821   0.0001594   0.0000605
   22  -0.0053394   0.0006156  -0.0037295   0.0017979   0.0003821   0.0009227
   23   0.0088628   0.0049844   0.0032617  -0.0004840  -0.0064951  -0.0006889
   24  -0.0012200   0.0016503   0.0003033   0.0003525   0.0002918  -0.0000551
   25   0.0045572  -0.0000255  -0.0026283  -0.0017525   0.0012049   0.0009145
   26  -0.0071853  -0.0000885   0.0021194   0.0025124  -0.0015869  -0.0009546
   27   0.0028210   0.0006777  -0.0000230  -0.0009859   0.0002148  -0.0000777
   28   0.0124752   0.0050993   0.0016456  -0.0038725  -0.0015907  -0.0007982
   29   0.0029342  -0.0013998   0.0017747  -0.0018006   0.0017200  -0.0004254
   30   0.0042538   0.0001975   0.0013598  -0.0017452   0.0007762  -0.0001358
   31  -0.0006910  -0.0006265  -0.0007644  -0.0002413   0.0008075   0.0001608
   32  -0.0019466  -0.0006892  -0.0005939   0.0008231   0.0008775   0.0002017
   33  -0.0007090  -0.0002672  -0.0000726  -0.0000456   0.0004235   0.0000395
   34  -0.0042205  -0.0026073  -0.0020079   0.0014750   0.0010804   0.0005536
   35  -0.0071930   0.0019902  -0.0008600   0.0024020  -0.0016356   0.0004482
   36  -0.0009003  -0.0003045  -0.0007960   0.0004301  -0.0001868   0.0001205
   37  -0.0015686   0.0017427   0.0005655  -0.0003014  -0.0003386  -0.0000820
   38  -0.0019706  -0.0037635  -0.0015670   0.0030650  -0.0013219   0.0009112
   39   0.0027021   0.0018118   0.0011936  -0.0031023   0.0016199  -0.0006718
   40   0.0025695  -0.0010554  -0.0001781  -0.0006879   0.0009198  -0.0000166
   41  -0.0010673  -0.0000575  -0.0000690   0.0002295   0.0001798  -0.0000048
   42  -0.0040921  -0.0001154  -0.0007850   0.0019434  -0.0011872   0.0003625
   43  -0.0009089   0.0008680   0.0025371   0.0000487   0.0005497  -0.0003505
   44   0.0013146  -0.0010814  -0.0032786  -0.0004377  -0.0001907   0.0005949
   45  -0.0007829   0.0009485  -0.0006085  -0.0001137   0.0006444   0.0002283
   46  -0.0006271   0.0001708   0.0004197   0.0001736   0.0000616  -0.0001111
   47  -0.0000095  -0.0001345  -0.0000561   0.0001555  -0.0000439  -0.0000338
   48   0.0003264  -0.0006986  -0.0004723   0.0000947  -0.0000084   0.0000016
   49   0.0021761   0.0003253   0.0003714  -0.0006090  -0.0003041  -0.0001323
   50  -0.0004378  -0.0004965  -0.0003245   0.0001254   0.0003249   0.0000994
   51  -0.0002214  -0.0001559   0.0000928   0.0000489   0.0001569  -0.0000651
   52   0.0022795   0.0008786   0.0007360  -0.0014493   0.0006605  -0.0002934
   53  -0.0003924   0.0009602  -0.0000733  -0.0001535  -0.0000996  -0.0000353
   54  -0.0005368  -0.0002169   0.0000847   0.0006394  -0.0003556   0.0000481
   55  -0.0011606   0.0001367  -0.0004105   0.0004948  -0.0000723   0.0001460
   56  -0.0001892   0.0004798  -0.0000678   0.0000633  -0.0001060   0.0000383
   57  -0.0002655   0.0001071   0.0000885   0.0001554  -0.0001133  -0.0000436
   58  -0.0002416   0.0004956   0.0000735   0.0000850  -0.0003610  -0.0000006
   59   0.0005492   0.0000807   0.0001122  -0.0002272   0.0000572  -0.0000330
   60   0.0007999  -0.0001052   0.0001281  -0.0003265   0.0002611  -0.0000430
           19          20          21          22          23          24
    1  -0.0430850   0.0264621  -0.0431681  -0.1031145  -0.0159937  -0.0281877
    2   0.0106917   0.0041217   0.0031992  -0.0598856  -0.1903765  -0.0648077
    3  -0.0370685   0.0117354   0.0034202  -0.0332382  -0.0363499  -0.0888768
    4  -0.5971370  -0.0565057  -0.2847581  -0.0007532  -0.0162386  -0.0040840
    5  -0.0522595  -0.1035202  -0.0263859   0.0102266  -0.0525715   0.0025798
    6  -0.2892194  -0.0319443  -0.2115971   0.0013107  -0.0152304  -0.0004465
    7   0.0013474   0.0042156   0.0008213  -0.0108312  -0.0016932  -0.0004810
    8  -0.0000726  -0.0048031   0.0003703   0.0031247   0.0018342   0.0001133
    9   0.0010860   0.0014248   0.0013687   0.0028429   0.0016042   0.0014205
   10  -0.0047615  -0.0135862  -0.0022035   0.0049143  -0.0020569   0.0005688
   11  -0.0067103  -0.0076195  -0.0047478   0.0003929   0.0000511  -0.0001850
   12   0.0001699  -0.0010315  -0.0020106   0.0011409  -0.0003775  -0.0000271
   13  -0.0279989  -0.0293401  -0.0232111  -0.0053394   0.0088628  -0.0012200
   14  -0.0162468   0.0008421  -0.0086558   0.0006156   0.0049844   0.0016503
   15  -0.0243001  -0.0214041   0.0058373  -0.0037295   0.0032617   0.0003033
   16   0.0036325  -0.0042891   0.0025821   0.0017979  -0.0004840   0.0003525
   17  -0.0023834   0.0042233   0.0001594   0.0003821  -0.0064951   0.0002918
   18   0.0044057   0.0016399   0.0000605   0.0009227  -0.0006889  -0.0000551
   19   0.6665075   0.0618445   0.3431015   0.0042901  -0.0043034   0.0024591
   20   0.0618445   0.0995060   0.0296416   0.0109219   0.0045877   0.0072813
   21   0.3431015   0.0296416   0.2068991   0.0033957  -0.0013495   0.0034744
   22   0.0042901   0.0109219   0.0033957   0.4822948  -0.0199172   0.2434997
   23  -0.0043034   0.0045877  -0.0013495  -0.0199172   0.3272479   0.0419186
   24   0.0024591   0.0072813   0.0034744   0.2434997   0.0419186   0.1882743
   25  -0.0001387  -0.0002786  -0.0000206   0.0001050   0.0001203   0.0006245
   26   0.0001235   0.0005174   0.0000370  -0.0001638   0.0000783   0.0006545
   27   0.0001700  -0.0002484   0.0000092   0.0003019  -0.0001249   0.0004940
   28   0.0068208  -0.0014029   0.0062187  -0.0178230  -0.0114221  -0.0039574
   29   0.0022986  -0.0047282   0.0062287  -0.0379122  -0.0189649  -0.0006775
   30  -0.0047188   0.0023994  -0.0054464  -0.0195153  -0.0051996   0.0041893
   31  -0.0020422  -0.0025711   0.0005801  -0.3633271   0.0684166  -0.1929336
   32   0.0021000   0.0068200   0.0026676   0.1083247  -0.0628596   0.0479925
   33   0.0013969  -0.0000931  -0.0039541  -0.1872621   0.0262191  -0.1007560
[truncated: 94,627 more chars]
