# Supplementary material for: A DFT investigation of the blue bottle experiment: E∘half-cell analysis of autoxidation catalysed by redox indicators
Source: R Soc Open Sci. 2017 Nov 8;4(11):170708. doi: 10.1098/rsos.170708 (PMC5717635; doi:10.1098/rsos.170708)
Supplement: output.zip [file rsos170708supp2.zip › B3LYP_6-311++Gdp_reducing_agents/C6H8O6_glucuronolactone.out]

pikachu 127.0.1
Q-Chem Developer Version! Running on 127.0.1.*
                  Welcome to Q-Chem
     A Quantum Leap Into The Future Of Chemistry


 Q-Chem 4.4, Q-Chem, Inc., Pleasanton, CA (2016)

 Y. Shao,  Z. Gan,  E. Epifanovsky,  A. T. B. Gilbert,  M. Wormit,  
 J. Kussmann,  A. W. Lange,  A. Behn,  J. Deng,  X. Feng,  D. Ghosh,  
 M. Goldey,  P. R. Horn,  L. D. Jacobson,  I. Kaliman,  F. Rob,  
 R. Z. Khaliullin,  T. Kus,  A. Landau,  J. Liu,  E. I. Proynov,  Y. M. Rhee,  
 R. M. Richard,  M. A. Rohrdanz,  R. P. Steele,  E. J. Sundstrom,  
 H. L. Woodcock III,  P. M. Zimmerman,  D. Zuev,  B. Albrecht,  E. Alguire,  
 B. Austin,  S. A. Baeppler,  G. J. O. Beran,  Y. A. Bernard,  
 E. J. Berquist,  K. Brandhorst,  K. B. Bravaya,  S. T. Brown,  D. Casanova,  
 C.-M. Chang,  Y. Chen,  S. H. Chien,  K. D. Closser,  M. P. Coons,  
 D. L. Crittenden,  S. Dasgupta,  M. Diedenhofen,  R. A. DiStasio Jr.,  
 H. Do,  A. D. Dutoi,  R. G. Edgar,  P.-T. Fang,  S. Fatehi,  Q. Feng,  
 L. Fusti-Molnar,  A. Ghysels,  A. Golubeva-Zadorozhnaya,  J. Gomes,  
 A. Gunina,  M. W. D. Hanson-Heine,  P. H. P. Harbach,  A. W. Hauser,  
 J. E. Herr,  E. G. Hohenstein,  Z. C. Holden,  K. Hui,  T.-C. Jagau,  H. Ji,  
 B. Kaduk,  K. Khistyaev,  Jaehoon Kim,  Jihan Kim,  R. A. King,  
 P. Klunzinger,  K. Koh,  D. Kosenkov,  T. Kowalczyk,  C. M. Krauter,  
 A. Kunitsa,  K. U. Lao,  A. Laurent,  K. V. Lawler,  J. Lee,  D. Lefrancois,  
 S. Lehtola,  S. V. Levchenko,  C. Y. Lin,  Y.-S. Lin,  F. Liu,  E. Livshits,  
 R. C. Lochan,  A. Luenser,  P. Manohar,  S. F. Manzer,  S.-P. Mao,  Y. Mao,  
 N. Mardirossian,  A. V. Marenich,  L. A. Martinez-Martinez,  S. A. Maurer,  
 N. J. Mayhall,  J.-M. Mewes,  A. F. Morrison,  K. Nanda,  T. S. Nguyen-Beck,  
 C. M. Oana,  R. Olivares-Amaya,  D. P. O'Neill,  J. A. Parkhill,  
 T. M. Perrine,  R. Peverati,  P. A. Pieniazek,  F. Plasser,  A. Prociuk,  
 D. R. Rehn,  E. Rosta,  N. J. Russ,  N. Sergueev,  S. M. Sharada,  
 S. Sharma,  D. W. Small,  A. Sodt,  T. Stauch,  T. Stein,  D. Stuck,  
 Y.-C. Su,  A. J. W. Thom,  T. Tsuchimochi,  L. Vogt,  O. Vydrov,  T. Wang,  
 M. A. Watson,  J. Wenzel,  A. White,  C. F. Williams,  V. Vanovschi,  
 K. Yao,  S. Yeganeh,  S. R. Yost,  Z.-Q. You,  I. Y. Zhang,  X. Zhang,  
 Y. Zhao,  B. R. Brooks,  G. K. L. Chan,  D. M. Chipman,  C. J. Cramer,  
 W. A. Goddard III,  M. S. Gordon,  W. J. Hehre,  A. Klamt,  
 H. F. Schaefer III,  M. W. Schmidt,  C. D. Sherrill,  D. G. Truhlar,  
 A. Warshel,  X. Xu,  A. Aspuru-Guzik,  R. Baer,  A. T. Bell,  N. A. Besley,  
 J.-D. Chai,  A. Dreuw,  B. D. Dunietz,  T. R. Furlani,  S. R. Gwaltney,  
 C.-P. Hsu,  Y. Jung,  J. Kong,  D. S. Lambrecht,  W. Liang,  C. Ochsenfeld,  
 V. A. Rassolov,  L. V. Slipchenko,  J. E. Subotnik,  T. Van Voorhis,  
 J. M. Herbert,  A. I. Krylov,  P. M. W. Gill,  M. Head-Gordon

 Contributors to earlier versions of Q-Chem not listed above: 
 R. D. Adamson,  J. Baker,  E. F. C. Byrd,  A. K. Chakraborty,  C.-L. Cheng,  
 H. Dachsel,  R. J. Doerksen,  G. Hawkins,  A. Heyden,  S. Hirata,  
 G. Kedziora,  F. J. Keil,  C. Kelley,  P. P. Korambath,  W. Kurlancheek,  
 A. M. Lee,  M. S. Lee,  D. Liotard,  I. Lotan,  P. E. Maslen,  N. Nair,  
 D. Neuhauser,  R. Olson,  B. Peters,  J. Ritchie,  N. E. Schultz,  
 N. Shenvi,  A. C. Simmonett,  K. S. Thanthiriwatte,  Q. Wu,  W. Zhang

 Please cite Q-Chem as follows:
 Y. Shao et al., Mol. Phys. 113, 184-215 (2015)
 DOI: 10.1080/00268976.2014.952696

 Q-Chem 4.4.2 for Intel X86 EM64T Linux

 Parts of Q-Chem use Armadillo 5.200.1 (Boston Tea Smuggler).
 http://arma.sourceforge.net/

 Q-Chem begins on Tue Aug 15 07:41:06 2017  


Host: 0

     Scratch files written to /scratch/taweetham/qchem24888//

Checking the input file for inconsistencies... 	...done.

--------------------------------------------------------------
User input:
--------------------------------------------------------------
$molecule
0 1
  C   -3.4255816    1.2187782    0.6108197
  C   -3.1808991   -0.2362533    0.7938721
  C   -1.6393137   -0.2264760    0.6713266
  C   -1.2889432    1.1694831    1.2442343
  O   -2.3273443    1.9614004    0.8110073
  O   -4.5343678    1.7137913    0.4881268
  O   -3.7922493   -1.0091935   -0.2032674
  O   -1.2883903   -0.2659448   -0.6903353
  C    0.1009729    1.7599711    0.9254106
  C    0.2888687    2.1287016   -0.5245949
  O    1.3398832    2.6266700   -0.8949937
  O    1.0871884    0.8424154    1.3218137
  H   -1.3759502    1.0864360    2.3533281
  H   -3.6156287   -1.9555656    0.0373955
  H   -1.2654803   -1.2220772   -0.9570458
  H    0.1924026    2.6992087    1.5204456
  H   -0.5066664    1.9835447   -1.2467790
  H    1.9056679    1.3650624    1.5295501
  H   -1.1255731   -1.0601520    1.2041018
  H   -3.5567855   -0.5022220    1.8076846
$end

$rem
   job_type optimization
   BASIS  =  6-311++G**
   METHOD  =  B3LYP
$end

--------------------------------------------------------------
 ----------------------------------------------------------------
             Standard Nuclear Orientation (Angstroms)
    I     Atom           X                Y                Z
 ----------------------------------------------------------------
    1      C       1.6869293287    -0.9523292811     0.0419297930
    2      C       1.9672835402     0.4670333251     0.3844289627
    3      C       0.5131617056     0.9934544850     0.3874278404
    4      C      -0.2720579075    -0.2595757383     0.8489795141
    5      O       0.4097016495    -1.2983206068     0.2579562551
    6      O       2.5505246304    -1.7746004338    -0.2180157020
    7      O       2.7639676813     1.1006625807    -0.5795633339
    8      O       0.1388290289     1.3108546890    -0.9308893848
    9      C      -1.7927545632    -0.3032278244     0.5886574606
   10      C      -2.1588413743    -0.4115172882    -0.8701217558
   11      O      -3.3320912580    -0.4771875554    -1.2002299261
   12      O      -2.3838417374     0.8395594120     1.1510791687
   13      H      -0.1138522254    -0.3433622560     1.9501184144
   14      H       2.9351885660     2.0152773933    -0.2347492206
   15      H       0.4355916032     2.2429836151    -1.1009369219
   16      H      -2.1766953851    -1.2199940886     1.0953352404
   17      H      -1.3940940314    -0.4589468871    -1.6371996071
   18      H      -3.3225592782     0.6035000844     1.3731340333
   19      H       0.3420531031     1.8820383934     1.0385307315
   20      H       2.4553233131     0.4677329908     1.3852598229
 ----------------------------------------------------------------
 Molecular Point Group                 C1    NOp =  1
 Largest Abelian Subgroup              C1    NOp =  1
 Nuclear Repulsion Energy =   769.9575355992 hartrees
 There are       46 alpha and       46 beta electrons
 Requested basis set is 6-311++G(d,p)
 There are 112 shells and 320 basis functions

 Total QAlloc Memory Limit   2000 MB
 Mega-Array Size        61 MB
 MEM_STATIC part        62 MB
 A cutoff of  1.0D-11 yielded   5498 shell pairs
 There are     45264 function pairs (     48552 Cartesian)

 -------------------------------------------------------
 OpenMP Integral Computing Module                       
 Release: version 1.0, May 2013, Q-Chem Inc. Pittsburgh 
 -------------------------------------------------------
 Integral Job Info:
 Integral job number is                      11
 Integral operator is                         1
 short-range coefficients                     0
 long-range coefficients              100000000
 Omega coefficients                           0
 if combine SR and LR in K                    0
 Integral screening is                        0
 Integral computing path is                   2
 max size of driver memory is            800000
 size of driver memory is                593474
 size of scratch memory is              2260544
 max col of scratch BK array               1296
 max len of scratch array in speh3          155
 max len of scratch index in speh4           18
 max int batch size is                      520
 min int batch size is                       52
 fixed nKL is                                52
 max L of basis functions is                  2
 order of int derivative is                   0
 number of shells is                        112
 number of basis is                         332
 number of cartesian basis is               332
 number of contracted shell pairs          5498
 number of primitive shell pairs          13347
 maxK2 (contraction) of shell pair           36
 max number of K2 of shell pair               1
 max number of CS2 of shell pair            912
 max number of PS2 of shell pair           2184
 mem total for path MDJ                   92552
 -------------------------------------------------------
 Smallest overlap matrix eigenvalue = 3.78E-06

 Scale SEOQF with 1.000000e-01/1.000000e-01/1.000000e-01

 Standard Electronic Orientation quadrupole field applied
 Nucleus-field energy     =     0.0000000140 hartrees
 Guess from superposition of atomic densities
 Warning:  Energy on first SCF cycle will be non-variational
 A restricted hybrid HF-DFT SCF calculation will be
 performed using Pulay DIIS extrapolation
 Exchange:     0.2000 Hartree-Fock + 0.0800 Slater + 0.7200 B88
 Correlation:  0.1900 VWN1RPA + 0.8100 LYP
 Using SG-1 standard quadrature grid
 SCF converges when DIIS error is below 1.0E-08
 ---------------------------------------
  Cycle       Energy         DIIS Error
 ---------------------------------------
    1    -687.3979540694      3.64E-02
    2    -684.6820591111      5.25E-03
    3    -683.9682066655      1.02E-02
    4    -684.9113701991      1.87E-03
    5    -684.9437481638      6.30E-04
    6    -684.9469757515      1.80E-04
    7    -684.9472924331      5.75E-05
    8    -684.9473157282      2.95E-05
    9    -684.9473232360      5.44E-06
   10    -684.9473238699      2.02E-06
   11    -684.9473239254      6.70E-07
   12    -684.9473239675      1.82E-07
   13    -684.9473239419      4.63E-08
   14    -684.9473239440      1.43E-08
   15    -684.9473239247      6.29E-09 Convergence criterion met
 ---------------------------------------
 SCF time:  CPU 463.42 s  wall 464.06 s
 SCF   energy in the final basis set = -684.9473239247
 Total energy in the final basis set = -684.9473239247

 --------------------------------------------------------------

                    Orbital Energies (a.u.)
 --------------------------------------------------------------

 Alpha MOs
 -- Occupied --
-19.202 -19.170 -19.166 -19.165 -19.139 -19.127 -10.322 -10.274
-10.272 -10.270 -10.268 -10.267  -1.162  -1.082  -1.078  -1.061
 -1.052  -1.042  -0.820  -0.802  -0.714  -0.662  -0.622  -0.596
 -0.588  -0.564  -0.545  -0.529  -0.511  -0.505  -0.495  -0.468
 -0.454  -0.441  -0.430  -0.414  -0.406  -0.390  -0.382  -0.357
 -0.340  -0.334  -0.330  -0.311  -0.287  -0.269
 -- Virtual --
 -0.067  -0.054  -0.027  -0.019  -0.008   0.004   0.008   0.023
  0.032   0.041   0.053   0.061   0.066   0.070   0.078   0.080
  0.089   0.093   0.094   0.105   0.106   0.110   0.115   0.122
  0.126   0.130   0.132   0.139   0.142   0.144   0.146   0.151
  0.155   0.163   0.174   0.183   0.192   0.197   0.203   0.205
  0.219   0.223   0.234   0.242   0.249   0.252   0.256   0.264
  0.278   0.281   0.284   0.289   0.295   0.299   0.302   0.308
  0.313   0.318   0.319   0.325   0.329   0.337   0.339   0.345
  0.350   0.359   0.367   0.369   0.380   0.391   0.394   0.404
  0.411   0.424   0.432   0.442   0.464   0.469   0.493   0.511
  0.520   0.533   0.544   0.556   0.575   0.581   0.596   0.602
  0.612   0.630   0.640   0.652   0.655   0.674   0.678   0.706
  0.714   0.726   0.747   0.750   0.759   0.779   0.835   0.844
  0.883   0.915   0.929   0.951   1.000   1.023   1.046   1.071
  1.096   1.102   1.119   1.119   1.140   1.141   1.154   1.163
  1.174   1.178   1.196   1.208   1.222   1.231   1.239   1.252
  1.256   1.290   1.296   1.311   1.320   1.377   1.403   1.404
  1.412   1.438   1.453   1.484   1.506   1.522   1.533   1.536
  1.551   1.578   1.585   1.598   1.613   1.619   1.631   1.648
  1.664   1.681   1.712   1.717   1.738   1.766   1.786   1.815
  1.829   1.847   1.867   1.891   1.905   1.919   1.947   1.955
  1.972   1.985   1.988   2.024   2.044   2.051   2.080   2.118
  2.133   2.174   2.201   2.218   2.261   2.290   2.338   2.439
  2.479   2.483   2.519   2.591   2.612   2.629   2.661   2.666
  2.674   2.722   2.767   2.778   2.818   2.834   2.851   2.865
  2.869   2.896   2.914   2.925   2.938   2.970   2.987   3.020
  3.051   3.078   3.089   3.106   3.120   3.159   3.168   3.180
  3.207   3.222   3.255   3.274   3.284   3.313   3.336   3.361
  3.398   3.450   3.510   3.536   3.555   3.667   3.773   3.813
  3.830   3.889   3.898   3.926   3.973   3.995   4.066   4.102
  4.151   4.219   4.239   4.325   5.015   5.032   5.056   5.073
  5.089   5.153   5.159   5.170   5.371   5.382   5.420   5.446
  5.551   5.586   5.653   5.669   5.698   5.892  23.739  23.761
 23.788  23.802  23.856  23.885  49.890  49.894  49.903  49.929
 49.977  50.030
 --------------------------------------------------------------

          Ground-State Mulliken Net Atomic Charges

     Atom                 Charge (a.u.)
  ----------------------------------------
      1 C                     0.273431
      2 C                    -0.290637
      3 C                    -0.147669
      4 C                    -0.726054
      5 O                     0.062186
      6 O                    -0.285418
      7 O                    -0.238108
      8 O                    -0.146812
      9 C                     0.005200
     10 C                     0.077253
     11 O                    -0.267011
     12 O                    -0.219069
     13 H                     0.215328
     14 H                     0.260138
     15 H                     0.266327
     16 H                     0.226166
     17 H                     0.202317
     18 H                     0.296805
     19 H                     0.230102
     20 H                     0.205526
  ----------------------------------------
  Sum of atomic charges =     0.000000

 -----------------------------------------------------------------
                    Cartesian Multipole Moments
 -----------------------------------------------------------------
    Charge (ESU x 10^10)
                 0.0000
    Dipole Moment (Debye)
         X       0.0106      Y       4.5353      Z       4.3172
       Tot       6.2615
    Quadrupole Moments (Debye-Ang)
        XX     -82.5421     XY      13.3134     YY     -67.0621
        XZ      -2.2326     YZ      -2.7624     ZZ     -68.9224
    Octopole Moments (Debye-Ang^2)
       XXX      -4.6179    XXY      36.0541    XYY       5.3486
       YYY      43.4013    XXZ      50.1634    XYZ       4.6716
       YYZ      -5.7928    XZZ       3.0840    YZZ      -0.6706
       ZZZ       1.7887
    Hexadecapole Moments (Debye-Ang^3)
      XXXX   -1856.9693   XXXY      50.0171   XXYY    -363.0482
      XYYY      80.7603   YYYY    -446.2847   XXXZ    -105.2077
      XXYZ     -11.3850   XYYZ      -1.2609   YYYZ     -25.8065
      XXZZ    -346.5538   XYZZ      -2.6186   YYZZ    -129.2744
      XZZZ     -15.6282   YZZZ      -9.7185   ZZZZ    -326.1500
 -----------------------------------------------------------------
 Calculating analytic gradient of the SCF energy
 Gradient of SCF Energy
            1           2           3           4           5           6
    1  -0.0627818   0.0166718   0.0101119   0.0105149  -0.0018644   0.0283157
    2   0.0572080  -0.0178064  -0.0225082  -0.0429191   0.0323692  -0.0194143
    3   0.0061382  -0.0057594  -0.0193050  -0.0342685   0.0188654   0.0020903
            7           8           9          10          11          12
    1  -0.0105031  -0.0010584  -0.0140786   0.0316930  -0.0134877   0.0262905
    2  -0.0248680  -0.0299987   0.0158848   0.0089646  -0.0035672   0.0006655
    3  -0.0113613   0.0094593  -0.0059975   0.0170809  -0.0073521  -0.0159670
           13          14          15          16          17          18
    1   0.0059311  -0.0005449   0.0085125  -0.0044081  -0.0106057  -0.0250041
    2  -0.0031256   0.0241056   0.0285080  -0.0058575   0.0001835  -0.0099356
    3   0.0078745   0.0107565   0.0009557   0.0071055   0.0031841   0.0083251
           19          20
    1  -0.0013608   0.0076560
    2   0.0133112  -0.0011998
    3   0.0019994   0.0061759
 Max gradient component =       6.278E-02
 RMS gradient           =       1.936E-02
 Gradient time:  CPU 145.74 s  wall 145.78 s
 Geometry Optimization Parameters
   NAtoms,    NIC,     NZ,  NCons,   NDum,   NFix, NCnnct, MaxDiis
       20     147       0       0       0       0       0       0


** GEOMETRY OPTIMIZATION IN DELOCALIZED INTERNAL COORDINATES **
   Searching for a Minimum

   Optimization Cycle:   1

                       Coordinates (Angstroms)
     ATOM                X               Y               Z
      1  C         1.6869293287   -0.9523292811    0.0419297930
      2  C         1.9672835402    0.4670333251    0.3844289627
      3  C         0.5131617056    0.9934544850    0.3874278404
      4  C        -0.2720579075   -0.2595757383    0.8489795141
      5  O         0.4097016495   -1.2983206068    0.2579562551
      6  O         2.5505246304   -1.7746004338   -0.2180157020
      7  O         2.7639676813    1.1006625807   -0.5795633339
      8  O         0.1388290289    1.3108546890   -0.9308893848
      9  C        -1.7927545632   -0.3032278244    0.5886574606
     10  C        -2.1588413743   -0.4115172882   -0.8701217558
     11  O        -3.3320912580   -0.4771875554   -1.2002299261
     12  O        -2.3838417374    0.8395594120    1.1510791687
     13  H        -0.1138522254   -0.3433622560    1.9501184144
     14  H         2.9351885660    2.0152773933   -0.2347492206
     15  H         0.4355916032    2.2429836151   -1.1009369219
     16  H        -2.1766953851   -1.2199940886    1.0953352404
     17  H        -1.3940940314   -0.4589468871   -1.6371996071
     18  H        -3.3225592782    0.6035000844    1.3731340333
     19  H         0.3420531031    1.8820383934    1.0385307315
     20  H         2.4553233131    0.4677329908    1.3852598229
   Point Group: c1    Number of degrees of freedom:    54


   Energy is   -684.947323925


 Attempting to Generate Delocalized Internal Coordinates

 54 Hessian modes will be used to form the next step
  Hessian Eigenvalues:
     0.003433    0.005924    0.008133    0.008156    0.014020    0.014624
     0.014758    0.015095    0.015387    0.034168    0.040822    0.043485
     0.048218    0.052893    0.054932    0.056632    0.063294    0.064041
     0.078039    0.080704    0.085855    0.104178    0.130422    0.160000
     0.160000    0.160000    0.160000    0.162008    0.181367    0.199262
     0.201912    0.220009    0.223178    0.246005    0.265357    0.270396
     0.282168    0.315618    0.320128    0.320146    0.320963    0.322340
     0.323773    0.354912    0.445266    0.449380    0.452984    0.469925
     0.489246    0.489589    0.490613    0.535443    0.951297    0.951841

 Minimum Search - Taking Simple RFO Step
 Searching for Lamda that Minimizes Along All modes
 Value Taken    Lamda =  -0.02916665
 Calculated Step too Large.  Step scaled by  0.728416
 Step Taken.  Stepsize is  0.300000

                             Maximum     Tolerance    Cnvgd?
         Gradient           0.048077      0.000300      NO
         Displacement       0.091249      0.001200      NO
         Energy change     *********      0.000001      NO


 New Cartesian Coordinates Obtained by Inverse Iteration

 Displacement from previous Coordinates is:  0.396835
 ----------------------------------------------------------------
             Standard Nuclear Orientation (Angstroms)
    I     Atom           X                Y                Z
 ----------------------------------------------------------------
    1      C       1.7154593959    -0.9840328347     0.0395538343
    2      C       1.9457557838     0.4735725316     0.3887764059
    3      C       0.4864004633     1.0177705077     0.4067496786
    4      C      -0.2642909858    -0.2452604998     0.8662535687
    5      O       0.4228737303    -1.3120898988     0.2506420291
    6      O       2.5556697737    -1.7944217889    -0.2697127454
    7      O       2.7843232424     1.0966602193    -0.5535523265
    8      O       0.0646854661     1.3200238655    -0.9113350802
    9      C      -1.7706999211    -0.3051548567     0.5867712082
   10      C      -2.1493582575    -0.4282227812    -0.8846846347
   11      O      -3.3212852892    -0.4644463611    -1.2018228108
   12      O      -2.3491316627     0.8501857958     1.1591487822
   13      H      -0.1255171859    -0.3247436064     1.9604626625
   14      H       2.9910081247     1.9879625519    -0.2220708279
   15      H       0.3393617964     2.2238668118    -1.1370167102
   16      H      -2.1516834786    -1.2178045784     1.0798044106
   17      H      -1.3684307494    -0.4811882981    -1.6489662361
   18      H      -3.2801349539     0.6548166057     1.3605577744
   19      H       0.3162585986     1.8794115799     1.0717040132
   20      H       2.4105024983     0.4771300440     1.3898683892
 ----------------------------------------------------------------
 Molecular Point Group                 C1    NOp =  1
 Largest Abelian Subgroup              C1    NOp =  1
 Nuclear Repulsion Energy =   768.2423955236 hartrees
 There are       46 alpha and       46 beta electrons
 Applying Cartesian multipole field
    Component          Value
    ---------          -----
     (2,0,0)        1.00000E-11
     (0,2,0)        2.00000E-11
     (0,0,2)       -3.00000E-11
 Nucleus-field energy     =     0.0000000140 hartrees
 Requested basis set is 6-311++G(d,p)
 There are 112 shells and 320 basis functions
 A cutoff of  1.0D-11 yielded   5495 shell pairs
 There are     45270 function pairs (     48562 Cartesian)
 Smallest overlap matrix eigenvalue = 3.67E-06
 Guess MOs from SCF MO coefficient file
 Reading MOs from coefficient file
 Reading MOs from coefficient file
 A restricted hybrid HF-DFT SCF calculation will be
 performed using Pulay DIIS extrapolation
 Exchange:     0.2000 Hartree-Fock + 0.0800 Slater + 0.7200 B88
 Correlation:  0.1900 VWN1RPA + 0.8100 LYP
 Using SG-1 standard quadrature grid
 SCF converges when DIIS error is below 1.0E-08
 Geometry optimization detected.  Setting ReadMinima to 0
 Setting SaveMinima to 0
 ---------------------------------------
  Cycle       Energy         DIIS Error
 ---------------------------------------
    1    -684.9667701020      1.41E-03
    2    -684.9605204894      3.95E-04
    3    -684.9571098849      7.34E-04
    4    -684.9620747648      8.98E-05
    5    -684.9621338911      4.31E-05
    6    -684.9621504346      7.34E-06
    7    -684.9621508846      3.56E-06
    8    -684.9621507604      1.45E-06
    9    -684.9621507799      5.78E-07
   10    -684.9621508257      1.09E-07
   11    -684.9621508461      5.14E-08
   12    -684.9621508374      1.80E-08
   13    -684.9621508371      5.20E-09 Convergence criterion met
 ---------------------------------------
 SCF time:  CPU 407.85 s  wall 408.57 s
 SCF   energy in the final basis set = -684.9621508371
 Total energy in the final basis set = -684.9621508371

 --------------------------------------------------------------

                    Orbital Energies (a.u.)
 --------------------------------------------------------------

 Alpha MOs
 -- Occupied --
-19.197 -19.166 -19.163 -19.163 -19.139 -19.130 -10.322 -10.273
-10.272 -10.271 -10.269 -10.265  -1.148  -1.079  -1.077  -1.062
 -1.053  -1.046  -0.822  -0.796  -0.712  -0.660  -0.622  -0.594
 -0.587  -0.562  -0.545  -0.527  -0.509  -0.501  -0.493  -0.465
 -0.454  -0.441  -0.424  -0.416  -0.408  -0.391  -0.382  -0.359
 -0.342  -0.335  -0.330  -0.310  -0.290  -0.268
 -- Virtual --
 -0.062  -0.048  -0.024  -0.016  -0.007   0.005   0.009   0.023
  0.033   0.041   0.052   0.063   0.067   0.071   0.078   0.081
  0.089   0.093   0.094   0.106   0.107   0.110   0.115   0.122
  0.125   0.131   0.133   0.138   0.142   0.146   0.147   0.152
  0.154   0.163   0.173   0.184   0.193   0.196   0.200   0.205
  0.222   0.225   0.233   0.243   0.248   0.250   0.256   0.265
  0.274   0.277   0.285   0.286   0.293   0.301   0.303   0.304
  0.311   0.316   0.319   0.324   0.329   0.337   0.340   0.345
  0.348   0.356   0.365   0.367   0.381   0.388   0.390   0.406
  0.412   0.422   0.432   0.441   0.471   0.478   0.497   0.511
  0.522   0.535   0.545   0.558   0.576   0.579   0.599   0.607
  0.614   0.634   0.641   0.655   0.659   0.675   0.683   0.707
  0.720   0.726   0.748   0.757   0.764   0.777   0.838   0.843
  0.884   0.911   0.928   0.955   0.992   1.020   1.046   1.079
  1.088   1.106   1.123   1.133   1.137   1.141   1.152   1.161
  1.175   1.180   1.195   1.210   1.220   1.230   1.237   1.251
  1.254   1.295   1.299   1.324   1.336   1.382   1.403   1.411
  1.416   1.448   1.452   1.476   1.509   1.520   1.532   1.542
  1.552   1.576   1.584   1.595   1.612   1.619   1.632   1.641
  1.656   1.684   1.715   1.723   1.740   1.761   1.783   1.807
  1.825   1.843   1.868   1.896   1.901   1.924   1.961   1.967
  1.972   1.996   2.001   2.018   2.050   2.062   2.082   2.131
  2.144   2.176   2.205   2.234   2.256   2.286   2.341   2.451
  2.482   2.495   2.531   2.597   2.604   2.620   2.662   2.669
  2.674   2.724   2.765   2.768   2.807   2.827   2.841   2.861
  2.867   2.895   2.904   2.919   2.923   2.958   2.977   3.014
  3.043   3.083   3.094   3.107   3.121   3.155   3.167   3.177
  3.205   3.216   3.258   3.278   3.289   3.310   3.340   3.365
  3.386   3.431   3.505   3.544   3.561   3.686   3.795   3.832
  3.841   3.893   3.897   3.925   3.980   3.991   4.062   4.089
  4.139   4.202   4.227   4.329   5.019   5.036   5.056   5.071
  5.084   5.141   5.152   5.167   5.370   5.383   5.420   5.435
  5.562   5.619   5.655   5.682   5.700   5.881  23.737  23.762
 23.778  23.798  23.852  23.881  49.893  49.902  49.907  49.933
 49.979  50.029
 --------------------------------------------------------------

          Ground-State Mulliken Net Atomic Charges

     Atom                 Charge (a.u.)
  ----------------------------------------
      1 C                     0.270174
      2 C                    -0.277450
      3 C                    -0.118836
      4 C                    -0.774383
      5 O                     0.048983
      6 O                    -0.283225
      7 O                    -0.239555
      8 O                    -0.177899
      9 C                     0.037710
     10 C                     0.086258
     11 O                    -0.262839
     12 O                    -0.225517
     13 H                     0.224368
     14 H                     0.262439
     15 H                     0.270657
     16 H                     0.227006
     17 H                     0.200515
     18 H                     0.294608
     19 H                     0.237842
     20 H                     0.199144
  ----------------------------------------
  Sum of atomic charges =     0.000000

 -----------------------------------------------------------------
                    Cartesian Multipole Moments
 -----------------------------------------------------------------
    Charge (ESU x 10^10)
                 0.0000
    Dipole Moment (Debye)
         X       0.0917      Y       4.5460      Z       4.2973
       Tot       6.2563
    Quadrupole Moments (Debye-Ang)
        XX     -82.2738     XY      12.8848     YY     -66.9983
        XZ      -1.8355     YZ      -2.7847     ZZ     -68.6013
    Octopole Moments (Debye-Ang^2)
       XXX      -3.0079    XXY      36.3157    XYY       4.5285
       YYY      43.0304    XXZ      49.3125    XYZ       3.9381
       YYZ      -5.5431    XZZ       3.1681    YZZ       0.2486
       ZZZ       1.1828
    Hexadecapole Moments (Debye-Ang^3)
      XXXX   -1841.6101   XXXY      56.5899   XXYY    -359.1144
      XYYY      83.1277   YYYY    -455.0131   XXXZ    -101.1662
      XXYZ     -11.9574   XYYZ      -0.1185   YYYZ     -29.8030
      XXZZ    -347.0125   XYZZ      -1.0940   YYZZ    -129.4614
      XZZZ     -16.1227   YZZZ     -13.9819   ZZZZ    -326.7053
 -----------------------------------------------------------------
 Calculating analytic gradient of the SCF energy
 Gradient of SCF Energy
            1           2           3           4           5           6
    1  -0.0328419   0.0077896   0.0002365   0.0054601   0.0028655   0.0171779
    2   0.0252383  -0.0112068  -0.0035839  -0.0230459   0.0165016  -0.0141210
    3   0.0050210   0.0004856  -0.0024862  -0.0177037   0.0053017  -0.0001869
            7           8           9          10          11          12
    1  -0.0024627  -0.0000408  -0.0084033   0.0178234  -0.0084204   0.0093288
    2  -0.0089808  -0.0112784   0.0086894   0.0017058  -0.0016317   0.0007586
    3  -0.0044674   0.0016909  -0.0012648   0.0102062  -0.0044890  -0.0080435
           13          14          15          16          17          18
    1   0.0023919  -0.0012905   0.0015541  -0.0012955  -0.0046202  -0.0084272
    2   0.0000732   0.0098135   0.0102168  -0.0023186   0.0018762  -0.0037451
    3   0.0044760   0.0034251   0.0000846   0.0026055  -0.0000514   0.0045264
           19          20
    1  -0.0016252   0.0047999
    2   0.0064840  -0.0014452
    3   0.0004401   0.0004297
 Max gradient component =       3.284E-02
 RMS gradient           =       9.252E-03
 Gradient time:  CPU 147.33 s  wall 147.36 s
 Geometry Optimization Parameters
   NAtoms,    NIC,     NZ,  NCons,   NDum,   NFix, NCnnct, MaxDiis
       20     147       0       0       0       0       0       0

 Cartesian Hessian Update
 Hessian Updated using BFGS Update


** GEOMETRY OPTIMIZATION IN DELOCALIZED INTERNAL COORDINATES **
   Searching for a Minimum

   Optimization Cycle:   2

                       Coordinates (Angstroms)
     ATOM                X               Y               Z
      1  C         1.7154593959   -0.9840328347    0.0395538343
      2  C         1.9457557838    0.4735725316    0.3887764059
      3  C         0.4864004633    1.0177705077    0.4067496786
      4  C        -0.2642909858   -0.2452604998    0.8662535687
      5  O         0.4228737303   -1.3120898988    0.2506420291
      6  O         2.5556697737   -1.7944217889   -0.2697127454
      7  O         2.7843232424    1.0966602193   -0.5535523265
      8  O         0.0646854661    1.3200238655   -0.9113350802
      9  C        -1.7706999211   -0.3051548567    0.5867712082
     10  C        -2.1493582575   -0.4282227812   -0.8846846347
     11  O        -3.3212852892   -0.4644463611   -1.2018228108
     12  O        -2.3491316627    0.8501857958    1.1591487822
     13  H        -0.1255171859   -0.3247436064    1.9604626625
     14  H         2.9910081247    1.9879625519   -0.2220708279
     15  H         0.3393617964    2.2238668118   -1.1370167102
     16  H        -2.1516834786   -1.2178045784    1.0798044106
     17  H        -1.3684307494   -0.4811882981   -1.6489662361
     18  H        -3.2801349539    0.6548166057    1.3605577744
     19  H         0.3162585986    1.8794115799    1.0717040132
     20  H         2.4105024983    0.4771300440    1.3898683892
   Point Group: c1    Number of degrees of freedom:    54


   Energy is   -684.962150837

 Hessian Updated using BFGS Update

 52 Hessian modes will be used to form the next step
  Hessian Eigenvalues:
     0.003433    0.005934    0.008084    0.008244    0.013961    0.014722
     0.014952    0.015024    0.015351    0.034537    0.041606    0.043252
     0.048232    0.052944    0.054967    0.057042    0.063657    0.067598
     0.078221    0.080608    0.085793    0.103458    0.131089    0.157599
     0.161028    0.161989    0.180922    0.199161    0.203082    0.219786
     0.225525    0.245376    0.259391    0.276297    0.283013    0.309345
     0.317970    0.320286    0.320630    0.322515    0.325446    0.354880
     0.437072    0.447393    0.450866    0.453835    0.486372    0.489433
     0.490576    0.536860    0.921881    0.951429

 Minimum Search - Taking Simple RFO Step
 Searching for Lamda that Minimizes Along All modes
 Value Taken    Lamda =  -0.00905490
 Calculated Step too Large.  Step scaled by  0.712628
 Step Taken.  Stepsize is  0.300000

                             Maximum     Tolerance    Cnvgd?
         Gradient           0.018139      0.000300      NO
         Displacement       0.111007      0.001200      NO
         Energy change     -0.014827      0.000001      NO


 New Cartesian Coordinates Obtained by Inverse Iteration

 Displacement from previous Coordinates is:  0.336964
 ----------------------------------------------------------------
             Standard Nuclear Orientation (Angstroms)
    I     Atom           X                Y                Z
 ----------------------------------------------------------------
    1      C       1.7190468679    -0.9834807553     0.0164403275
    2      C       1.9311354097     0.4873060110     0.3887981028
    3      C       0.4792399409     1.0309463792     0.4143333670
    4      C      -0.2632244302    -0.2292493054     0.8818974091
    5      O       0.4219576128    -1.3156999392     0.2533781807
    6      O       2.5376233721    -1.7731797872    -0.3502464724
    7      O       2.7957340975     1.1043559709    -0.5353845962
    8      O       0.0451183567     1.3454231879    -0.8991731043
    9      C      -1.7610204779    -0.3084580478     0.5899705865
   10      C      -2.1573177602    -0.4486274295    -0.8866176302
   11      O      -3.3289097369    -0.4701311172    -1.1849920577
   12      O      -2.3381432264     0.8529335537     1.1631760070
   13      H      -0.1293198712    -0.3148134991     1.9685535903
   14      H       3.0515674644     1.9665691058    -0.1913072727
   15      H       0.3445342530     2.2248870912    -1.1457201985
   16      H      -2.1465080743    -1.2143228940     1.0800924669
   17      H      -1.3697823738    -0.5769309128    -1.6416488958
   18      H      -3.2734210616     0.6867620274     1.3177843057
   19      H       0.3242561523     1.8728636957     1.0935669447
   20      H       2.3691998745     0.4868816740     1.3982303249
 ----------------------------------------------------------------
 Molecular Point Group                 C1    NOp =  1
 Largest Abelian Subgroup              C1    NOp =  1
 Nuclear Repulsion Energy =   767.6096933862 hartrees
 There are       46 alpha and       46 beta electrons
 Applying Cartesian multipole field
    Component          Value
    ---------          -----
     (2,0,0)        1.00000E-11
     (0,2,0)        2.00000E-11
     (0,0,2)       -3.00000E-11
 Nucleus-field energy     =     0.0000000140 hartrees
 Requested basis set is 6-311++G(d,p)
 There are 112 shells and 320 basis functions
 A cutoff of  1.0D-11 yielded   5499 shell pairs
 There are     45283 function pairs (     48579 Cartesian)
 Smallest overlap matrix eigenvalue = 3.56E-06
 Guess MOs from SCF MO coefficient file
 Reading MOs from coefficient file
 Reading MOs from coefficient file
 A restricted hybrid HF-DFT SCF calculation will be
 performed using Pulay DIIS extrapolation
 Exchange:     0.2000 Hartree-Fock + 0.0800 Slater + 0.7200 B88
 Correlation:  0.1900 VWN1RPA + 0.8100 LYP
 Using SG-1 standard quadrature grid
 SCF converges when DIIS error is below 1.0E-08
 Geometry optimization detected.  Setting ReadMinima to 0
 Setting SaveMinima to 0
 ---------------------------------------
  Cycle       Energy         DIIS Error
 ---------------------------------------
    1    -684.9684981254      1.05E-03
    2    -684.9658224169      2.91E-04
    3    -684.9639742914      5.46E-04
    4    -684.9667026086      6.39E-05
    5    -684.9667322262      3.44E-05
    6    -684.9667426177      6.69E-06
    7    -684.9667429618      3.06E-06
    8    -684.9667428392      1.09E-06
    9    -684.9667428525      5.27E-07
   10    -684.9667429134      1.73E-07
   11    -684.9667429277      7.47E-08
   12    -684.9667429168      1.83E-08
   13    -684.9667429171      5.50E-09 Convergence criterion met
 ---------------------------------------
 SCF time:  CPU 414.05 s  wall 414.68 s
 SCF   energy in the final basis set = -684.9667429171
 Total energy in the final basis set = -684.9667429171

 --------------------------------------------------------------

                    Orbital Energies (a.u.)
 --------------------------------------------------------------

 Alpha MOs
 -- Occupied --
-19.194 -19.166 -19.161 -19.160 -19.140 -19.131 -10.321 -10.274
-10.272 -10.271 -10.268 -10.263  -1.140  -1.079  -1.077  -1.064
 -1.054  -1.049  -0.823  -0.795  -0.710  -0.657  -0.620  -0.594
 -0.587  -0.561  -0.544  -0.526  -0.508  -0.499  -0.492  -0.466
 -0.455  -0.440  -0.422  -0.417  -0.411  -0.390  -0.381  -0.360
 -0.342  -0.334  -0.330  -0.311  -0.291  -0.268
 -- Virtual --
 -0.060  -0.045  -0.021  -0.015  -0.006   0.006   0.009   0.023
  0.033   0.042   0.052   0.064   0.067   0.072   0.078   0.082
  0.089   0.093   0.095   0.106   0.108   0.111   0.116   0.122
  0.126   0.131   0.134   0.137   0.141   0.145   0.148   0.152
  0.153   0.164   0.174   0.184   0.193   0.197   0.199   0.206
  0.223   0.228   0.233   0.244   0.248   0.251   0.256   0.267
  0.273   0.275   0.285   0.286   0.292   0.302   0.303   0.305
  0.310   0.314   0.319   0.323   0.330   0.336   0.341   0.346
  0.349   0.354   0.365   0.367   0.380   0.387   0.390   0.406
  0.414   0.421   0.431   0.443   0.475   0.486   0.499   0.510
  0.524   0.535   0.544   0.562   0.574   0.577   0.599   0.611
  0.618   0.638   0.644   0.655   0.661   0.678   0.691   0.708
  0.724   0.729   0.748   0.759   0.768   0.779   0.838   0.845
  0.886   0.912   0.929   0.956   0.995   1.018   1.051   1.078
  1.085   1.111   1.124   1.138   1.142   1.147   1.151   1.160
  1.175   1.184   1.195   1.210   1.218   1.229   1.237   1.250
  1.254   1.295   1.304   1.329   1.342   1.387   1.407   1.414
  1.416   1.448   1.458   1.466   1.504   1.522   1.532   1.544
  1.554   1.573   1.583   1.593   1.611   1.625   1.635   1.637
  1.649   1.690   1.717   1.723   1.741   1.760   1.781   1.804
  1.823   1.836   1.875   1.890   1.909   1.927   1.966   1.971
  1.979   2.004   2.006   2.019   2.054   2.068   2.086   2.141
  2.154   2.185   2.211   2.245   2.255   2.285   2.348   2.454
  2.482   2.500   2.539   2.598   2.600   2.617   2.658   2.671
  2.679   2.722   2.761   2.771   2.804   2.820   2.834   2.859
  2.871   2.897   2.904   2.911   2.926   2.959   2.971   3.009
  3.043   3.089   3.093   3.105   3.121   3.150   3.169   3.177
  3.206   3.217   3.258   3.286   3.299   3.320   3.342   3.368
  3.389   3.420   3.500   3.553   3.569   3.705   3.810   3.834
  3.842   3.894   3.896   3.927   3.986   3.994   4.062   4.080
  4.131   4.195   4.226   4.337   5.020   5.035   5.055   5.072
  5.081   5.132   5.151   5.167   5.371   5.384   5.422   5.431
  5.563   5.641   5.661   5.695   5.705   5.873  23.734  23.769
 23.776  23.805  23.862  23.882  49.897  49.906  49.912  49.936
 49.979  50.035
 --------------------------------------------------------------

          Ground-State Mulliken Net Atomic Charges

     Atom                 Charge (a.u.)
  ----------------------------------------
      1 C                     0.271311
      2 C                    -0.296085
      3 C                    -0.071182
      4 C                    -0.820711
      5 O                     0.035258
      6 O                    -0.279448
      7 O                    -0.245085
      8 O                    -0.186237
      9 C                     0.078801
     10 C                     0.084140
     11 O                    -0.259200
     12 O                    -0.227398
     13 H                     0.228422
     14 H                     0.264720
     15 H                     0.270270
     16 H                     0.227236
     17 H                     0.198493
     18 H                     0.291147
     19 H                     0.241916
     20 H                     0.193631
  ----------------------------------------
  Sum of atomic charges =     0.000000

 -----------------------------------------------------------------
                    Cartesian Multipole Moments
 -----------------------------------------------------------------
    Charge (ESU x 10^10)
                 0.0000
    Dipole Moment (Debye)
         X       0.2787      Y       4.4191      Z       4.2772
       Tot       6.1563
    Quadrupole Moments (Debye-Ang)
        XX     -81.3672     XY      12.7293     YY     -66.9519
        XZ      -1.0896     YZ      -2.7607     ZZ     -68.6129
    Octopole Moments (Debye-Ang^2)
       XXX       0.7933    XXY      36.1318    XYY       5.4086
       YYY      40.7308    XXZ      48.6594    XYZ       3.4007
       YYZ      -4.8148    XZZ       3.8080    YZZ       0.1084
       ZZZ       0.9095
    Hexadecapole Moments (Debye-Ang^3)
      XXXX   -1823.4752   XXXY      53.4592   XXYY    -353.7069
      XYYY      77.5090   YYYY    -457.4306   XXXZ     -90.7149
      XXYZ     -13.8312   XYYZ       2.5638   YYYZ     -33.7267
      XXZZ    -349.0988   XYZZ      -1.1420   YYZZ    -129.7655
      XZZZ     -10.6566   YZZZ     -18.2062   ZZZZ    -326.7827
 -----------------------------------------------------------------
 Calculating analytic gradient of the SCF energy
 Gradient of SCF Energy
            1           2           3           4           5           6
    1  -0.0120011   0.0020764  -0.0015566   0.0030028   0.0013009   0.0047841
    2   0.0069690  -0.0040156   0.0001242  -0.0102949   0.0076429  -0.0039921
    3   0.0006663   0.0024036   0.0034535  -0.0051800   0.0002031   0.0018362
            7           8           9          10          11          12
    1   0.0017048   0.0035897  -0.0035638   0.0060834  -0.0031053   0.0004523
    2  -0.0009670   0.0002429   0.0004062   0.0044858  -0.0031340   0.0005527
    3  -0.0011361  -0.0020857   0.0011385   0.0022935  -0.0010152  -0.0046794
           13          14          15          16          17          18
    1   0.0010214  -0.0023343  -0.0017843  -0.0010771  -0.0015951   0.0007865
    2   0.0001578   0.0012611   0.0010012   0.0003678  -0.0000022  -0.0011060
    3   0.0009583  -0.0006233   0.0008214   0.0003914  -0.0000182   0.0026552
           19          20
    1  -0.0001606   0.0023761
    2   0.0009983  -0.0006983
    3  -0.0012136  -0.0008694
 Max gradient component =       1.200E-02
 RMS gradient           =       3.307E-03
 Gradient time:  CPU 147.52 s  wall 147.57 s
 Geometry Optimization Parameters
   NAtoms,    NIC,     NZ,  NCons,   NDum,   NFix, NCnnct, MaxDiis
       20     147       0       0       0       0       0       0

 Cartesian Hessian Update
 Hessian Updated using BFGS Update


** GEOMETRY OPTIMIZATION IN DELOCALIZED INTERNAL COORDINATES **
   Searching for a Minimum

   Optimization Cycle:   3

                       Coordinates (Angstroms)
     ATOM                X               Y               Z
      1  C         1.7190468679   -0.9834807553    0.0164403275
      2  C         1.9311354097    0.4873060110    0.3887981028
      3  C         0.4792399409    1.0309463792    0.4143333670
      4  C        -0.2632244302   -0.2292493054    0.8818974091
      5  O         0.4219576128   -1.3156999392    0.2533781807
      6  O         2.5376233721   -1.7731797872   -0.3502464724
      7  O         2.7957340975    1.1043559709   -0.5353845962
      8  O         0.0451183567    1.3454231879   -0.8991731043
      9  C        -1.7610204779   -0.3084580478    0.5899705865
     10  C        -2.1573177602   -0.4486274295   -0.8866176302
     11  O        -3.3289097369   -0.4701311172   -1.1849920577
     12  O        -2.3381432264    0.8529335537    1.1631760070
     13  H        -0.1293198712   -0.3148134991    1.9685535903
     14  H         3.0515674644    1.9665691058   -0.1913072727
     15  H         0.3445342530    2.2248870912   -1.1457201985
     16  H        -2.1465080743   -1.2143228940    1.0800924669
     17  H        -1.3697823738   -0.5769309128   -1.6416488958
     18  H        -3.2734210616    0.6867620274    1.3177843057
     19  H         0.3242561523    1.8728636957    1.0935669447
     20  H         2.3691998745    0.4868816740    1.3982303249
   Point Group: c1    Number of degrees of freedom:    54


   Energy is   -684.966742917

 Hessian Updated using BFGS Update

 53 Hessian modes will be used to form the next step
  Hessian Eigenvalues:
     0.003420    0.005887    0.007130    0.009127    0.012826    0.014272
     0.014842    0.015076    0.015303    0.034255    0.041556    0.043706
     0.048241    0.052927    0.055046    0.057082    0.063550    0.067662
     0.078270    0.080789    0.085937    0.105529    0.130962    0.156934
     0.160016    0.161288    0.165096    0.181873    0.202815    0.205944
     0.220293    0.225522    0.243398    0.254519    0.277056    0.282868
     0.313150    0.318930    0.320352    0.321772    0.323490    0.326423
     0.354622    0.426494    0.448213    0.450745    0.455260    0.489414
     0.490434    0.518017    0.543795    0.927577    0.952468

 Minimum Search - Taking Simple RFO Step
 Searching for Lamda that Minimizes Along All modes
 Value Taken    Lamda =  -0.00549285
 Calculated Step too Large.  Step scaled by  0.488662
 Step Taken.  Stepsize is  0.300000

                             Maximum     Tolerance    Cnvgd?
         Gradient           0.005553      0.000300      NO
         Displacement       0.127924      0.001200      NO
         Energy change     -0.004592      0.000001      NO


 New Cartesian Coordinates Obtained by Inverse Iteration

 Displacement from previous Coordinates is:  0.315382
 ----------------------------------------------------------------
             Standard Nuclear Orientation (Angstroms)
    I     Atom           X                Y                Z
 ----------------------------------------------------------------
    1      C       1.7235671000    -0.9840519125     0.0130983963
    2      C       1.9194563637     0.4962929055     0.3836593228
    3      C       0.4685373849     1.0284791845     0.4096732522
    4      C      -0.2605745093    -0.2249949325     0.9051502651
    5      O       0.4294220807    -1.3265740449     0.2837546343
    6      O       2.5305062479    -1.7577474675    -0.3937924153
    7      O       2.7908408585     1.1109088834    -0.5346964278
    8      O       0.0130705213     1.3166739181    -0.9019796311
    9      C      -1.7519090665    -0.3218213647     0.6034688672
   10      C      -2.1438171462    -0.4512354308    -0.8798525206
   11      O      -3.3072876984    -0.3755408189    -1.1898988128
   12      O      -2.3443061977     0.8286756330     1.1891945212
   13      H      -0.1279494008    -0.2987799758     1.9897916942
   14      H       3.0827064268     1.9535623336    -0.1776383943
   15      H       0.3344083495     2.1749174075    -1.1849346312
   16      H      -2.1345072963    -1.2353952802     1.0783353748
   17      H      -1.3449361811    -0.5619411747    -1.6287761372
   18      H      -3.2875207240     0.6746120737     1.2856958195
   19      H       0.3178452048     1.8735090253     1.0828727322
   20      H       2.3442140713     0.5044860471     1.3980054756
 ----------------------------------------------------------------
 Molecular Point Group                 C1    NOp =  1
 Largest Abelian Subgroup              C1    NOp =  1
 Nuclear Repulsion Energy =   768.4888107298 hartrees
 There are       46 alpha and       46 beta electrons
 Applying Cartesian multipole field
    Component          Value
    ---------          -----
     (2,0,0)        1.00000E-11
     (0,2,0)        2.00000E-11
     (0,0,2)       -3.00000E-11
 Nucleus-field energy     =     0.0000000137 hartrees
 Requested basis set is 6-311++G(d,p)
 There are 112 shells and 320 basis functions
 A cutoff of  1.0D-11 yielded   5500 shell pairs
 There are     45314 function pairs (     48613 Cartesian)
 Smallest overlap matrix eigenvalue = 3.52E-06
 Guess MOs from SCF MO coefficient file
 Reading MOs from coefficient file
 Reading MOs from coefficient file
 A restricted hybrid HF-DFT SCF calculation will be
 performed using Pulay DIIS extrapolation
 Exchange:     0.2000 Hartree-Fock + 0.0800 Slater + 0.7200 B88
 Correlation:  0.1900 VWN1RPA + 0.8100 LYP
 Using SG-1 standard quadrature grid
 SCF converges when DIIS error is below 1.0E-08
 Geometry optimization detected.  Setting ReadMinima to 0
 Setting SaveMinima to 0
 ---------------------------------------
  Cycle       Energy         DIIS Error
 ---------------------------------------
    1    -684.9512281547      1.19E-03
    2    -684.9679900495      2.16E-04
    3    -684.9669750181      4.12E-04
    4    -684.9685322249      5.48E-05
    5    -684.9685532287      2.76E-05
    6    -684.9685593148      8.45E-06
    7    -684.9685605508      3.27E-06
    8    -684.9685603374      1.66E-06
    9    -684.9685603017      2.57E-07
   10    -684.9685603312      1.24E-07
   11    -684.9685603415      3.00E-08
   12    -684.9685603371      8.40E-09 Convergence criterion met
 ---------------------------------------
 SCF time:  CPU 384.21 s  wall 385.17 s
 SCF   energy in the final basis set = -684.9685603371
 Total energy in the final basis set = -684.9685603371

 --------------------------------------------------------------

                    Orbital Energies (a.u.)
 --------------------------------------------------------------

 Alpha MOs
 -- Occupied --
-19.192 -19.166 -19.161 -19.157 -19.139 -19.132 -10.321 -10.273
-10.271 -10.271 -10.268 -10.262  -1.137  -1.080  -1.077  -1.066
 -1.053  -1.050  -0.824  -0.794  -0.708  -0.656  -0.618  -0.595
 -0.588  -0.560  -0.542  -0.526  -0.507  -0.497  -0.492  -0.466
 -0.454  -0.440  -0.422  -0.418  -0.411  -0.391  -0.381  -0.361
 -0.343  -0.335  -0.328  -0.313  -0.292  -0.267
 -- Virtual --
 -0.057  -0.044  -0.019  -0.014  -0.007   0.006   0.009   0.023
  0.033   0.042   0.051   0.064   0.066   0.072   0.079   0.083
  0.089   0.093   0.096   0.106   0.108   0.111   0.115   0.122
  0.126   0.132   0.135   0.136   0.140   0.145   0.148   0.153
  0.154   0.165   0.174   0.185   0.193   0.196   0.198   0.207
  0.223   0.230   0.235   0.244   0.247   0.252   0.256   0.267
  0.273   0.273   0.283   0.286   0.291   0.300   0.302   0.305
  0.310   0.314   0.320   0.322   0.332   0.336   0.341   0.346
  0.348   0.354   0.365   0.369   0.381   0.386   0.395   0.407
  0.417   0.420   0.430   0.442   0.478   0.489   0.501   0.509
  0.524   0.533   0.546   0.565   0.574   0.576   0.600   0.614
  0.619   0.640   0.647   0.658   0.663   0.679   0.694   0.705
  0.723   0.734   0.748   0.762   0.772   0.781   0.839   0.842
  0.890   0.914   0.928   0.957   0.990   1.017   1.049   1.069
  1.087   1.114   1.126   1.138   1.146   1.150   1.153   1.162
  1.177   1.188   1.196   1.210   1.218   1.224   1.233   1.245
  1.258   1.300   1.303   1.332   1.351   1.391   1.408   1.412
  1.420   1.450   1.458   1.464   1.498   1.522   1.536   1.546
  1.557   1.571   1.585   1.593   1.611   1.629   1.634   1.640
  1.648   1.693   1.715   1.722   1.738   1.762   1.779   1.806
  1.821   1.834   1.875   1.896   1.915   1.931   1.965   1.974
  1.980   2.004   2.008   2.020   2.054   2.069   2.084   2.141
  2.159   2.190   2.216   2.250   2.253   2.284   2.355   2.455
  2.483   2.501   2.541   2.596   2.598   2.618   2.659   2.672
  2.678   2.728   2.757   2.773   2.806   2.817   2.833   2.866
  2.874   2.895   2.903   2.907   2.923   2.953   2.972   3.008
  3.040   3.088   3.090   3.104   3.122   3.145   3.172   3.176
  3.205   3.219   3.257   3.293   3.304   3.328   3.343   3.369
  3.392   3.417   3.498   3.560   3.570   3.715   3.820   3.831
  3.842   3.892   3.897   3.923   3.985   3.992   4.063   4.079
  4.128   4.189   4.226   4.340   5.019   5.038   5.055   5.074
  5.081   5.126   5.151   5.166   5.372   5.381   5.421   5.427
  5.558   5.650   5.658   5.701   5.711   5.869  23.732  23.773
 23.777  23.808  23.866  23.886  49.898  49.910  49.913  49.935
 49.981  50.036
 --------------------------------------------------------------

          Ground-State Mulliken Net Atomic Charges

     Atom                 Charge (a.u.)
  ----------------------------------------
      1 C                     0.262346
      2 C                    -0.310201
      3 C                    -0.021008
      4 C                    -0.854762
      5 O                     0.026718
      6 O                    -0.276356
      7 O                    -0.247884
      8 O                    -0.185336
      9 C                     0.075630
     10 C                     0.097543
     11 O                    -0.261094
     12 O                    -0.220634
     13 H                     0.232983
     14 H                     0.266514
     15 H                     0.270918
     16 H                     0.222761
     17 H                     0.197839
     18 H                     0.287757
     19 H                     0.245540
     20 H                     0.190725
  ----------------------------------------
  Sum of atomic charges =     0.000000

 -----------------------------------------------------------------
                    Cartesian Multipole Moments
 -----------------------------------------------------------------
    Charge (ESU x 10^10)
                 0.0000
    Dipole Moment (Debye)
         X       0.4479      Y       4.2591      Z       4.1853
       Tot       5.9881
    Quadrupole Moments (Debye-Ang)
        XX     -80.6104     XY      13.2282     YY     -66.9493
        XZ      -0.6197     YZ      -2.7278     ZZ     -68.8432
    Octopole Moments (Debye-Ang^2)
       XXX       2.1527    XXY      33.6831    XYY       5.0718
       YYY      38.5214    XXZ      47.9889    XYZ       2.7107
       YYZ      -4.9920    XZZ       4.9886    YZZ       0.0109
       ZZZ      -0.3215
    Hexadecapole Moments (Debye-Ang^3)
      XXXX   -1793.6966   XXXY      66.9406   XXYY    -346.4599
      XYYY      79.3801   YYYY    -453.5386   XXXZ     -82.2076
      XXYZ     -11.6158   XYYZ       5.3481   YYYZ     -31.4309
      XXZZ    -352.1239   XYZZ       2.1820   YYZZ    -129.1691
      XZZZ      -5.4256   YZZZ     -17.5303   ZZZZ    -332.6358
 -----------------------------------------------------------------
 Calculating analytic gradient of the SCF energy
 Gradient of SCF Energy
            1           2           3           4           5           6
    1  -0.0014502  -0.0008304  -0.0015814   0.0012924  -0.0002065  -0.0005256
    2  -0.0011463  -0.0004529   0.0012278  -0.0037830   0.0035598   0.0006787
    3  -0.0011707   0.0022886   0.0036489  -0.0000566  -0.0019754   0.0026263
            7           8           9          10          11          12
    1   0.0030287   0.0031814   0.0003517   0.0000062   0.0002957  -0.0023084
    2   0.0002571   0.0012758   0.0008726  -0.0077851   0.0012208   0.0017047
    3   0.0004165  -0.0029508   0.0011875   0.0011804  -0.0001462  -0.0032064
           13          14          15          16          17          18
    1   0.0005459  -0.0024651  -0.0028101  -0.0014956   0.0004925   0.0026605
    2   0.0001226  -0.0006228  -0.0011391   0.0012803   0.0045060  -0.0005395
    3  -0.0002697  -0.0017107   0.0013734  -0.0011192  -0.0006881   0.0027040
           19          20
    1   0.0003571   0.0014612
    2  -0.0008839  -0.0003537
    3  -0.0011157  -0.0010160
 Max gradient component =       7.785E-03
 RMS gradient           =       2.041E-03
 Gradient time:  CPU 147.77 s  wall 147.81 s
 Geometry Optimization Parameters
   NAtoms,    NIC,     NZ,  NCons,   NDum,   NFix, NCnnct, MaxDiis
       20     147       0       0       0       0       0       0

 Cartesian Hessian Update
 Hessian Updated using BFGS Update


** GEOMETRY OPTIMIZATION IN DELOCALIZED INTERNAL COORDINATES **
   Searching for a Minimum

   Optimization Cycle:   4

                       Coordinates (Angstroms)
     ATOM                X               Y               Z
      1  C         1.7235671000   -0.9840519125    0.0130983963
      2  C         1.9194563637    0.4962929055    0.3836593228
      3  C         0.4685373849    1.0284791845    0.4096732522
      4  C        -0.2605745093   -0.2249949325    0.9051502651
      5  O         0.4294220807   -1.3265740449    0.2837546343
      6  O         2.5305062479   -1.7577474675   -0.3937924153
      7  O         2.7908408585    1.1109088834   -0.5346964278
      8  O         0.0130705213    1.3166739181   -0.9019796311
      9  C        -1.7519090665   -0.3218213647    0.6034688672
     10  C        -2.1438171462   -0.4512354308   -0.8798525206
     11  O        -3.3072876984   -0.3755408189   -1.1898988128
     12  O        -2.3443061977    0.8286756330    1.1891945212
     13  H        -0.1279494008   -0.2987799758    1.9897916942
     14  H         3.0827064268    1.9535623336   -0.1776383943
     15  H         0.3344083495    2.1749174075   -1.1849346312
     16  H        -2.1345072963   -1.2353952802    1.0783353748
     17  H        -1.3449361811   -0.5619411747   -1.6287761372
     18  H        -3.2875207240    0.6746120737    1.2856958195
     19  H         0.3178452048    1.8735090253    1.0828727322
     20  H         2.3442140713    0.5044860471    1.3980054756
   Point Group: c1    Number of degrees of freedom:    54


   Energy is   -684.968560337

 Hessian Updated using BFGS Update

 54 Hessian modes will be used to form the next step
  Hessian Eigenvalues:
     0.003326    0.004467    0.006131    0.009723    0.014209    0.014828
     0.015060    0.015297    0.028422    0.038786    0.042107    0.044471
     0.048405    0.053138    0.055051    0.057111    0.063483    0.069475
     0.078265    0.081450    0.085931    0.105527    0.133199    0.159012
     0.160013    0.160195    0.162618    0.167936    0.183109    0.203606
     0.206410    0.220298    0.225387    0.245313    0.260509    0.276878
     0.284521    0.313076    0.319206    0.320463    0.322072    0.323169
     0.330359    0.355827    0.426206    0.448640    0.451103    0.455756
     0.489446    0.490441    0.525996    0.547049    0.946183    0.955015

 Minimum Search - Taking Simple RFO Step
 Searching for Lamda that Minimizes Along All modes
 Value Taken    Lamda =  -0.00481160
 Calculated Step too Large.  Step scaled by  0.430348
 Step Taken.  Stepsize is  0.300000

                             Maximum     Tolerance    Cnvgd?
         Gradient           0.004514      0.000300      NO
         Displacement       0.116480      0.001200      NO
         Energy change     -0.001817      0.000001      NO


 New Cartesian Coordinates Obtained by Inverse Iteration

 Displacement from previous Coordinates is:  0.283461
 ----------------------------------------------------------------
             Standard Nuclear Orientation (Angstroms)
    I     Atom           X                Y                Z
 ----------------------------------------------------------------
    1      C       1.7217593281    -0.9781858076    -0.0077650807
    2      C       1.9109740578     0.5039939985     0.3781302646
    3      C       0.4626583204     1.0328382658     0.4118463101
    4      C      -0.2589259007    -0.2169276302     0.9208378388
    5      O       0.4325032901    -1.3291918422     0.2985299129
    6      O       2.5130476176    -1.7368800174    -0.4624435631
    7      O       2.7881821137     1.1282741272    -0.5263336473
    8      O      -0.0129201901     1.3110940142    -0.8934965388
    9      C      -1.7460752785    -0.3222597131     0.6140811241
   10      C      -2.1363638052    -0.4433481906    -0.8736119074
   11      O      -3.2955533280    -0.3456277797    -1.1866803645
   12      O      -2.3474988323     0.8212512274     1.2079349195
   13      H      -0.1268973194    -0.2873364986     2.0040811758
   14      H       3.1224792791     1.9412442909    -0.1396976057
   15      H       0.3423603808     2.1451991434    -1.2065421145
   16      H      -2.1260797754    -1.2412772629     1.0805013746
   17      H      -1.3382727170    -0.6289689490    -1.6103261993
   18      H      -3.2985893407     0.6886238387     1.2380263551
   19      H       0.3192479566     1.8773667410     1.0876232772
   20      H       2.3257305324     0.5041530535     1.3964358538
 ----------------------------------------------------------------
 Molecular Point Group                 C1    NOp =  1
 Largest Abelian Subgroup              C1    NOp =  1
 Nuclear Repulsion Energy =   768.8583354950 hartrees
 There are       46 alpha and       46 beta electrons
 Applying Cartesian multipole field
    Component          Value
    ---------          -----
     (2,0,0)        1.00000E-11
     (0,2,0)        2.00000E-11
     (0,0,2)       -3.00000E-11
 Nucleus-field energy     =     0.0000000135 hartrees
 Requested basis set is 6-311++G(d,p)
 There are 112 shells and 320 basis functions
 A cutoff of  1.0D-11 yielded   5508 shell pairs
 There are     45412 function pairs (     48721 Cartesian)
 Smallest overlap matrix eigenvalue = 3.48E-06
 Guess MOs from SCF MO coefficient file
 Reading MOs from coefficient file
 Reading MOs from coefficient file
 A restricted hybrid HF-DFT SCF calculation will be
 performed using Pulay DIIS extrapolation
 Exchange:     0.2000 Hartree-Fock + 0.0800 Slater + 0.7200 B88
 Correlation:  0.1900 VWN1RPA + 0.8100 LYP
 Using SG-1 standard quadrature grid
 SCF converges when DIIS error is below 1.0E-08
 Geometry optimization detected.  Setting ReadMinima to 0
 Setting SaveMinima to 0
 ---------------------------------------
  Cycle       Energy         DIIS Error
 ---------------------------------------
    1    -684.9588191096      8.11E-04
    2    -684.9700300998      1.53E-04
    3    -684.9696067643      2.73E-04
    4    -684.9702891392      4.36E-05
    5    -684.9703017806      2.33E-05
    6    -684.9703061058      5.71E-06
    7    -684.9703067989      2.27E-06
    8    -684.9703066831      8.20E-07
    9    -684.9703066447      3.28E-07
   10    -684.9703066764      1.28E-07
   11    -684.9703066850      4.28E-08
   12    -684.9703066831      9.25E-09 Convergence criterion met
 ---------------------------------------
 SCF time:  CPU 384.06 s  wall 384.43 s
 SCF   energy in the final basis set = -684.9703066831
 Total energy in the final basis set = -684.9703066831

 --------------------------------------------------------------

                    Orbital Energies (a.u.)
 --------------------------------------------------------------

 Alpha MOs
 -- Occupied --
-19.191 -19.167 -19.161 -19.156 -19.139 -19.133 -10.321 -10.273
-10.272 -10.271 -10.267 -10.261  -1.134  -1.080  -1.078  -1.066
 -1.052  -1.050  -0.825  -0.794  -0.708  -0.655  -0.617  -0.595
 -0.588  -0.559  -0.542  -0.525  -0.507  -0.496  -0.493  -0.466
 -0.454  -0.440  -0.422  -0.417  -0.411  -0.392  -0.381  -0.362
 -0.342  -0.335  -0.326  -0.314  -0.292  -0.267
 -- Virtual --
 -0.056  -0.043  -0.017  -0.013  -0.006   0.006   0.009   0.023
  0.033   0.042   0.051   0.064   0.066   0.072   0.079   0.083
  0.088   0.093   0.096   0.106   0.108   0.111   0.115   0.121
  0.126   0.132   0.135   0.135   0.139   0.145   0.148   0.153
  0.154   0.166   0.173   0.184   0.192   0.196   0.199   0.208
  0.223   0.230   0.237   0.244   0.247   0.252   0.257   0.267
  0.271   0.273   0.282   0.285   0.290   0.299   0.301   0.306
  0.309   0.315   0.319   0.322   0.332   0.334   0.340   0.346
  0.349   0.354   0.366   0.370   0.382   0.384   0.399   0.406
  0.417   0.420   0.429   0.444   0.478   0.490   0.504   0.509
  0.524   0.529   0.546   0.568   0.569   0.574   0.599   0.617
  0.620   0.642   0.650   0.659   0.663   0.681   0.696   0.707
  0.724   0.737   0.747   0.762   0.777   0.781   0.839   0.839
  0.894   0.917   0.929   0.956   0.990   1.021   1.047   1.062
  1.088   1.116   1.125   1.139   1.148   1.151   1.159   1.164
  1.177   1.190   1.196   1.209   1.216   1.224   1.231   1.242
  1.263   1.299   1.303   1.338   1.354   1.387   1.405   1.414
  1.421   1.451   1.454   1.471   1.492   1.524   1.537   1.546
  1.558   1.567   1.585   1.595   1.613   1.628   1.635   1.638
  1.652   1.696   1.718   1.721   1.738   1.764   1.773   1.804
  1.821   1.831   1.880   1.888   1.922   1.931   1.964   1.972
  1.986   2.003   2.012   2.024   2.056   2.069   2.081   2.143
  2.160   2.194   2.220   2.250   2.254   2.286   2.357   2.454
  2.482   2.501   2.541   2.592   2.596   2.618   2.656   2.673
  2.685   2.723   2.752   2.778   2.807   2.815   2.829   2.866
  2.874   2.894   2.898   2.911   2.929   2.957   2.971   3.007
  3.044   3.083   3.090   3.100   3.122   3.140   3.172   3.180
  3.200   3.221   3.256   3.297   3.309   3.335   3.344   3.370
  3.394   3.413   3.498   3.562   3.570   3.720   3.823   3.827
  3.841   3.889   3.898   3.923   3.982   3.992   4.064   4.078
  4.125   4.184   4.224   4.341   5.021   5.039   5.055   5.075
  5.079   5.120   5.149   5.164   5.371   5.379   5.420   5.426
  5.551   5.652   5.660   5.701   5.713   5.865  23.730  23.775
 23.778  23.809  23.867  23.888  49.898  49.911  49.913  49.935
 49.981  50.035
 --------------------------------------------------------------

          Ground-State Mulliken Net Atomic Charges

     Atom                 Charge (a.u.)
  ----------------------------------------
      1 C                     0.252008
      2 C                    -0.329157
      3 C                     0.023896
      4 C                    -0.863776
      5 O                     0.018919
      6 O                    -0.272684
      7 O                    -0.249344
      8 O                    -0.184459
      9 C                     0.075261
     10 C                     0.091125
     11 O                    -0.260409
     12 O                    -0.216248
     13 H                     0.236927
     14 H                     0.268000
     15 H                     0.270728
     16 H                     0.222610
     17 H                     0.196387
     18 H                     0.283588
     19 H                     0.248478
     20 H                     0.188150
  ----------------------------------------
  Sum of atomic charges =     0.000000

 -----------------------------------------------------------------
                    Cartesian Multipole Moments
 -----------------------------------------------------------------
    Charge (ESU x 10^10)
                 0.0000
    Dipole Moment (Debye)
         X       0.6468      Y       4.1356      Z       4.1342
       Tot       5.8833
    Quadrupole Moments (Debye-Ang)
        XX     -79.7773     XY      13.2523     YY     -67.1019
        XZ       0.0860     YZ      -2.7272     ZZ     -69.1310
    Octopole Moments (Debye-Ang^2)
       XXX       5.0781    XXY      32.6947    XYY       5.2890
       YYY      35.7382    XXZ      47.6543    XYZ       2.5193
       YYZ      -4.4412    XZZ       6.1317    YZZ      -0.2675
       ZZZ      -1.0543
    Hexadecapole Moments (Debye-Ang^3)
      XXXX   -1766.5600   XXXY      69.4213   XXYY    -341.3283
      XYYY      76.9406   YYYY    -453.4488   XXXZ     -70.2614
      XXYZ     -11.7310   XYYZ       8.5436   YYYZ     -32.4026
      XXZZ    -355.6683   XYZZ       3.7710   YYZZ    -129.4702
      XZZZ       0.9982   YZZZ     -20.1154   ZZZZ    -336.6302
 -----------------------------------------------------------------
 Calculating analytic gradient of the SCF energy
 Gradient of SCF Energy
            1           2           3           4           5           6
    1   0.0057879  -0.0029326  -0.0012046  -0.0003296  -0.0013591  -0.0032316
    2  -0.0061383   0.0018859   0.0018868   0.0007401   0.0002654   0.0029657
    3  -0.0026607   0.0017605   0.0030840   0.0027037  -0.0031897   0.0028189
            7           8           9          10          11          12
    1   0.0034468   0.0025052   0.0025970  -0.0032258   0.0022084  -0.0028597
    2  -0.0003118   0.0007277  -0.0025659  -0.0013880  -0.0012534   0.0026520
    3   0.0014914  -0.0028447   0.0022793  -0.0018204   0.0010182  -0.0032052
           13          14          15          16          17          18
    1   0.0000944  -0.0022055  -0.0031608  -0.0015884   0.0013905   0.0026434
    2   0.0002224  -0.0005989  -0.0012515   0.0015932   0.0023977  -0.0003193
    3  -0.0008918  -0.0019333   0.0015542  -0.0009011  -0.0007160   0.0029259
           19          20
    1   0.0005285   0.0008954
    2  -0.0014353  -0.0000744
    3  -0.0005003  -0.0009728
 Max gradient component =       6.138E-03
 RMS gradient           =       2.271E-03
 Gradient time:  CPU 147.56 s  wall 147.60 s
 Geometry Optimization Parameters
   NAtoms,    NIC,     NZ,  NCons,   NDum,   NFix, NCnnct, MaxDiis
       20     147       0       0       0       0       0       0

 Cartesian Hessian Update
 Hessian Updated using BFGS Update


** GEOMETRY OPTIMIZATION IN DELOCALIZED INTERNAL COORDINATES **
   Searching for a Minimum

   Optimization Cycle:   5

                       Coordinates (Angstroms)
     ATOM                X               Y               Z
      1  C         1.7217593281   -0.9781858076   -0.0077650807
      2  C         1.9109740578    0.5039939985    0.3781302646
      3  C         0.4626583204    1.0328382658    0.4118463101
      4  C        -0.2589259007   -0.2169276302    0.9208378388
      5  O         0.4325032901   -1.3291918422    0.2985299129
      6  O         2.5130476176   -1.7368800174   -0.4624435631
      7  O         2.7881821137    1.1282741272   -0.5263336473
      8  O        -0.0129201901    1.3110940142   -0.8934965388
      9  C        -1.7460752785   -0.3222597131    0.6140811241
     10  C        -2.1363638052   -0.4433481906   -0.8736119074
     11  O        -3.2955533280   -0.3456277797   -1.1866803645
     12  O        -2.3474988323    0.8212512274    1.2079349195
     13  H        -0.1268973194   -0.2873364986    2.0040811758
     14  H         3.1224792791    1.9412442909   -0.1396976057
     15  H         0.3423603808    2.1451991434   -1.2065421145
     16  H        -2.1260797754   -1.2412772629    1.0805013746
     17  H        -1.3382727170   -0.6289689490   -1.6103261993
     18  H        -3.2985893407    0.6886238387    1.2380263551
     19  H         0.3192479566    1.8773667410    1.0876232772
     20  H         2.3257305324    0.5041530535    1.3964358538
   Point Group: c1    Number of degrees of freedom:    54


   Energy is   -684.970306683

 Hessian Updated using BFGS Update

 54 Hessian modes will be used to form the next step
  Hessian Eigenvalues:
     0.002650    0.003687    0.006025    0.010139    0.014199    0.014900
     0.015292    0.016027    0.035018    0.041501    0.044299    0.047382
     0.050297    0.053138    0.055241    0.057222    0.064093    0.069356
     0.078323    0.081456    0.086007    0.105515    0.135855    0.159226
     0.160088    0.160407    0.163531    0.168041    0.182987    0.203768
     0.206243    0.220459    0.226220    0.246942    0.269505    0.276616
     0.286159    0.317489    0.320166    0.320479    0.322548    0.323537
     0.338847    0.357625    0.443806    0.449967    0.453272    0.468341
     0.489457    0.490912    0.531978    0.542310    0.952295    0.971832

 Minimum Search - Taking Simple RFO Step
 Searching for Lamda that Minimizes Along All modes
 Value Taken    Lamda =  -0.00424795
 Calculated Step too Large.  Step scaled by  0.395866
 Step Taken.  Stepsize is  0.300000

                             Maximum     Tolerance    Cnvgd?
         Gradient           0.003816      0.000300      NO
         Displacement       0.095952      0.001200      NO
         Energy change     -0.001746      0.000001      NO


 New Cartesian Coordinates Obtained by Inverse Iteration

 Displacement from previous Coordinates is:  0.302788
 ----------------------------------------------------------------
             Standard Nuclear Orientation (Angstroms)
    I     Atom           X                Y                Z
 ----------------------------------------------------------------
    1      C       1.7172315826    -0.9665893004    -0.0316797757
    2      C       1.9053053856     0.5124837692     0.3732847096
    3      C       0.4591431525     1.0392502119     0.4141840788
    4      C      -0.2580531883    -0.2109325702     0.9294016767
    5      O       0.4367744935    -1.3291991731     0.3084707461
    6      O       2.4966258144    -1.7136695025    -0.5228887289
    7      O       2.7837858423     1.1528331753    -0.5172921825
    8      O      -0.0236828740     1.3187869178    -0.8869200673
    9      C      -1.7440238282    -0.3270688621     0.6237139582
   10      C      -2.1406654203    -0.4564905765    -0.8626280143
   11      O      -3.2928691125    -0.3043220249    -1.1779447760
   12      O      -2.3527388180     0.8119068311     1.2187401810
   13      H      -0.1255202818    -0.2789675901     2.0121411762
   14      H       3.1580227084     1.9316885176    -0.0979988592
   15      H       0.3759216241     2.1236752317    -1.2243619487
   16      H      -2.1164474754    -1.2488679668     1.0921208863
   17      H      -1.3541572673    -0.7136453477    -1.5905330574
   18      H      -3.3071037427     0.7007423036     1.1835186228
   19      H       0.3215404630     1.8830873223     1.0932852781
   20      H       2.3126773315     0.4993336430     1.3945174811
 ----------------------------------------------------------------
 Molecular Point Group                 C1    NOp =  1
 Largest Abelian Subgroup              C1    NOp =  1
 Nuclear Repulsion Energy =   768.8397258668 hartrees
 There are       46 alpha and       46 beta electrons
 Applying Cartesian multipole field
    Component          Value
    ---------          -----
     (2,0,0)        1.00000E-11
     (0,2,0)        2.00000E-11
     (0,0,2)       -3.00000E-11
 Nucleus-field energy     =     0.0000000134 hartrees
 Requested basis set is 6-311++G(d,p)
 There are 112 shells and 320 basis functions
 A cutoff of  1.0D-11 yielded   5506 shell pairs
 There are     45417 function pairs (     48729 Cartesian)
 Smallest overlap matrix eigenvalue = 3.53E-06
 Guess MOs from SCF MO coefficient file
 Reading MOs from coefficient file
 Reading MOs from coefficient file
 A restricted hybrid HF-DFT SCF calculation will be
 performed using Pulay DIIS extrapolation
 Exchange:     0.2000 Hartree-Fock + 0.0800 Slater + 0.7200 B88
 Correlation:  0.1900 VWN1RPA + 0.8100 LYP
 Using SG-1 standard quadrature grid
 SCF converges when DIIS error is below 1.0E-08
 Geometry optimization detected.  Setting ReadMinima to 0
 Setting SaveMinima to 0
 ---------------------------------------
  Cycle       Energy         DIIS Error
 ---------------------------------------
    1    -684.9624604368      8.36E-04
    2    -684.9717102940      1.16E-04
    3    -684.9716534185      1.60E-04
    4    -684.9718736101      4.88E-05
    5    -684.9718918236      1.93E-05
    6    -684.9718946440      6.34E-06
    7    -684.9718952818      2.36E-06
    8    -684.9718952262      6.30E-07
    9    -684.9718951700      4.04E-07
   10    -684.9718952054      9.89E-08
   11    -684.9718952189      4.21E-08
   12    -684.9718952149      1.12E-08
   13    -684.9718952142      3.45E-09 Convergence criterion met
 ---------------------------------------
 SCF time:  CPU 403.64 s  wall 404.22 s
 SCF   energy in the final basis set = -684.9718952142
 Total energy in the final basis set = -684.9718952142

 --------------------------------------------------------------

                    Orbital Energies (a.u.)
 --------------------------------------------------------------

 Alpha MOs
 -- Occupied --
-19.190 -19.168 -19.161 -19.154 -19.140 -19.134 -10.321 -10.274
-10.273 -10.271 -10.267 -10.261  -1.132  -1.080  -1.078  -1.067
 -1.052  -1.050  -0.825  -0.793  -0.707  -0.655  -0.617  -0.594
 -0.588  -0.558  -0.542  -0.525  -0.507  -0.495  -0.493  -0.466
 -0.454  -0.439  -0.422  -0.417  -0.412  -0.392  -0.381  -0.364
 -0.341  -0.336  -0.324  -0.315  -0.292  -0.268
 -- Virtual --
 -0.055  -0.043  -0.016  -0.012  -0.006   0.006   0.009   0.023
  0.032   0.042   0.051   0.064   0.067   0.072   0.079   0.084
  0.088   0.092   0.097   0.106   0.109   0.112   0.115   0.121
  0.126   0.132   0.135   0.135   0.138   0.144   0.147   0.153
  0.155   0.167   0.173   0.184   0.193   0.196   0.198   0.210
  0.222   0.230   0.238   0.245   0.247   0.251   0.257   0.267
  0.269   0.274   0.280   0.284   0.290   0.297   0.301   0.305
  0.309   0.314   0.318   0.323   0.332   0.334   0.338   0.345
  0.350   0.356   0.367   0.370   0.382   0.384   0.402   0.405
  0.414   0.421   0.431   0.446   0.478   0.489   0.507   0.509
  0.523   0.526   0.545   0.563   0.571   0.573   0.598   0.618
  0.621   0.643   0.654   0.659   0.663   0.682   0.695   0.709
  0.724   0.738   0.744   0.761   0.777   0.783   0.835   0.841
  0.896   0.919   0.931   0.955   0.994   1.022   1.045   1.058
  1.088   1.118   1.123   1.138   1.147   1.151   1.161   1.167
  1.177   1.191   1.196   1.206   1.215   1.223   1.231   1.244
  1.267   1.293   1.299   1.342   1.355   1.377   1.402   1.421
  1.423   1.451   1.453   1.476   1.487   1.524   1.540   1.547
  1.557   1.564   1.584   1.599   1.616   1.622   1.634   1.638
  1.659   1.695   1.718   1.720   1.738   1.758   1.771   1.801
  1.819   1.828   1.879   1.884   1.927   1.930   1.962   1.969
  1.989   2.001   2.012   2.028   2.054   2.069   2.078   2.143
  2.160   2.195   2.222   2.249   2.256   2.285   2.358   2.454
  2.481   2.500   2.539   2.588   2.595   2.620   2.649   2.674
  2.690   2.718   2.748   2.781   2.808   2.815   2.828   2.868
  2.874   2.892   2.896   2.912   2.932   2.958   2.975   3.006
  3.050   3.080   3.091   3.096   3.119   3.135   3.171   3.185
  3.195   3.222   3.255   3.300   3.310   3.339   3.345   3.371
  3.394   3.412   3.495   3.562   3.569   3.722   3.815   3.830
  3.842   3.887   3.898   3.921   3.981   3.992   4.065   4.079
  4.123   4.178   4.222   4.341   5.022   5.038   5.054   5.073
  5.078   5.114   5.146   5.163   5.371   5.379   5.420   5.429
  5.544   5.648   5.664   5.701   5.716   5.862  23.728  23.775
 23.777  23.808  23.866  23.886  49.897  49.912  49.914  49.934
 49.978  50.034
 --------------------------------------------------------------

          Ground-State Mulliken Net Atomic Charges

     Atom                 Charge (a.u.)
  ----------------------------------------
      1 C                     0.245093
      2 C                    -0.350309
      3 C                     0.058468
      4 C                    -0.851672
      5 O                     0.013368
      6 O                    -0.269826
      7 O                    -0.250959
      8 O                    -0.179768
      9 C                     0.058351
     10 C                     0.082530
     11 O                    -0.257633
     12 O                    -0.209341
     13 H                     0.240355
     14 H                     0.269275
     15 H                     0.269495
     16 H                     0.221023
     17 H                     0.195815
     18 H                     0.278862
     19 H                     0.250102
     20 H                     0.186771
  ----------------------------------------
  Sum of atomic charges =     0.000000

 -----------------------------------------------------------------
                    Cartesian Multipole Moments
 -----------------------------------------------------------------
    Charge (ESU x 10^10)
                 0.0000
    Dipole Moment (Debye)
         X       0.8172      Y       3.9323      Z       4.0912
       Tot       5.7331
    Quadrupole Moments (Debye-Ang)
        XX     -79.0123     XY      13.5007     YY     -67.2880
        XZ       0.7834     YZ      -2.5745     ZZ     -69.3873
    Octopole Moments (Debye-Ang^2)
       XXX       8.2371    XXY      31.2579    XYY       5.3928
       YYY      32.7071    XXZ      47.1501    XYZ       2.1957
       YYZ      -3.8189    XZZ       7.2090    YZZ      -0.7450
       ZZZ      -1.6289
    Hexadecapole Moments (Debye-Ang^3)
      XXXX   -1747.1929   XXXY      71.6039   XXYY    -337.5816
      XYYY      73.5162   YYYY    -455.0624   XXXZ     -58.0015
      XXYZ     -10.8319   XYYZ      11.3815   YYYZ     -32.4678
      XXZZ    -359.3115   XYZZ       5.1917   YYZZ    -129.7769
      XZZZ       7.0051   YZZZ     -21.8706   ZZZZ    -338.6455
 -----------------------------------------------------------------
 Calculating analytic gradient of the SCF energy
 Gradient of SCF Energy
            1           2           3           4           5           6
    1   0.0082167  -0.0035411  -0.0007016  -0.0013521  -0.0018835  -0.0038393
    2  -0.0070364   0.0031259   0.0019458   0.0028994  -0.0023177   0.0032467
    3  -0.0040464   0.0012077   0.0025037   0.0042091  -0.0031198   0.0028184
            7           8           9          10          11          12
    1   0.0034225   0.0029267   0.0035846  -0.0042806   0.0025051  -0.0026287
    2  -0.0010050   0.0007713  -0.0039630  -0.0010574  -0.0015558   0.0036843
    3   0.0018911  -0.0024881   0.0026665  -0.0035902   0.0015170  -0.0031593
           13          14          15          16          17          18
    1  -0.0001780  -0.0019622  -0.0032602  -0.0017197   0.0013133   0.0022870
    2   0.0001425  -0.0001804  -0.0005907   0.0017600   0.0018381  -0.0005428
    3  -0.0010343  -0.0017560   0.0014040  -0.0008484  -0.0004872   0.0031532
           19          20
    1   0.0006847   0.0004062
    2  -0.0012974   0.0001327
    3  -0.0001459  -0.0006951
 Max gradient component =       8.217E-03
 RMS gradient           =       2.708E-03
 Gradient time:  CPU 149.13 s  wall 149.18 s
 Geometry Optimization Parameters
   NAtoms,    NIC,     NZ,  NCons,   NDum,   NFix, NCnnct, MaxDiis
       20     147       0       0       0       0       0       0

 Cartesian Hessian Update
 Hessian Updated using BFGS Update


** GEOMETRY OPTIMIZATION IN DELOCALIZED INTERNAL COORDINATES **
   Searching for a Minimum

   Optimization Cycle:   6

                       Coordinates (Angstroms)
     ATOM                X               Y               Z
      1  C         1.7172315826   -0.9665893004   -0.0316797757
      2  C         1.9053053856    0.5124837692    0.3732847096
      3  C         0.4591431525    1.0392502119    0.4141840788
      4  C        -0.2580531883   -0.2109325702    0.9294016767
      5  O         0.4367744935   -1.3291991731    0.3084707461
      6  O         2.4966258144   -1.7136695025   -0.5228887289
      7  O         2.7837858423    1.1528331753   -0.5172921825
      8  O        -0.0236828740    1.3187869178   -0.8869200673
      9  C        -1.7440238282   -0.3270688621    0.6237139582
     10  C        -2.1406654203   -0.4564905765   -0.8626280143
     11  O        -3.2928691125   -0.3043220249   -1.1779447760
     12  O        -2.3527388180    0.8119068311    1.2187401810
     13  H        -0.1255202818   -0.2789675901    2.0121411762
     14  H         3.1580227084    1.9316885176   -0.0979988592
     15  H         0.3759216241    2.1236752317   -1.2243619487
     16  H        -2.1164474754   -1.2488679668    1.0921208863
     17  H        -1.3541572673   -0.7136453477   -1.5905330574
     18  H        -3.3071037427    0.7007423036    1.1835186228
     19  H         0.3215404630    1.8830873223    1.0932852781
     20  H         2.3126773315    0.4993336430    1.3945174811
   Point Group: c1    Number of degrees of freedom:    54


   Energy is   -684.971895214

 Hessian Updated using BFGS Update

 54 Hessian modes will be used to form the next step
  Hessian Eigenvalues:
     0.000748    0.005615    0.006008    0.009855    0.014801    0.014916
     0.015307    0.016960    0.036512    0.041499    0.044324    0.048089
     0.050346    0.053154    0.055414    0.058011    0.065632    0.071643
     0.078455    0.081622    0.086693    0.106357    0.135245    0.159344
     0.160078    0.160366    0.162655    0.172436    0.183119    0.203507
     0.216826    0.224114    0.231592    0.248376    0.268050    0.279955
     0.292328    0.319374    0.320267    0.321054    0.322417    0.324986
     0.345291    0.356648    0.445865    0.449492    0.454438    0.488827
     0.489968    0.506861    0.523923    0.553168    0.952416    0.956535

 Minimum Search - Taking Simple RFO Step
 Searching for Lamda that Minimizes Along All modes
 Value Taken    Lamda =  -0.00502516
 Calculated Step too Large.  Step scaled by  0.333870
 Step Taken.  Stepsize is  0.300000

                             Maximum     Tolerance    Cnvgd?
         Gradient           0.004144      0.000300      NO
         Displacement       0.105559      0.001200      NO
         Energy change     -0.001589      0.000001      NO


 New Cartesian Coordinates Obtained by Inverse Iteration

 Displacement from previous Coordinates is:  0.263493
 ----------------------------------------------------------------
             Standard Nuclear Orientation (Angstroms)
    I     Atom           X                Y                Z
 ----------------------------------------------------------------
    1      C       1.7125459574    -0.9562540467    -0.0432327538
    2      C       1.8996305548     0.5207300388     0.3685632596
    3      C       0.4539227945     1.0423488642     0.4164137576
    4      C      -0.2580225955    -0.2068160604     0.9420389327
    5      O       0.4421142679    -1.3294946749     0.3270141325
    6      O       2.4812864382    -1.6943530100    -0.5648903710
    7      O       2.7709775297     1.1751667448    -0.5177175810
    8      O      -0.0352709773     1.3135091160    -0.8826380556
    9      C      -1.7424155825    -0.3332307576     0.6337744700
   10      C      -2.1375366264    -0.4470120060    -0.8533073930
   11      O      -3.2814343720    -0.2495098659    -1.1742887487
   12      O      -2.3644119744     0.7881907326     1.2451168733
   13      H      -0.1259116929    -0.2702104340     2.0250952769
   14      H       3.1833999651     1.9215730505    -0.0750223704
   15      H       0.4101574264     2.0813862326    -1.2507063451
   16      H      -2.1038646202    -1.2672692316     1.0889604600
   17      H      -1.3621369567    -0.7562592911    -1.5727791022
   18      H      -3.3166600834     0.6996252002     1.1357319154
   19      H       0.3197467589     1.8903265300     1.0926430178
   20      H       2.3056501778     0.5015878778     1.3903620101
 ----------------------------------------------------------------
 Molecular Point Group                 C1    NOp =  1
 Largest Abelian Subgroup              C1    NOp =  1
 Nuclear Repulsion Energy =   769.3283180138 hartrees
 There are       46 alpha and       46 beta electrons
 Applying Cartesian multipole field
    Component          Value
    ---------          -----
     (2,0,0)        1.00000E-11
     (0,2,0)        2.00000E-11
     (0,0,2)       -3.00000E-11
 Nucleus-field energy     =     0.0000000132 hartrees
 Requested basis set is 6-311++G(d,p)
 There are 112 shells and 320 basis functions
 A cutoff of  1.0D-11 yielded   5503 shell pairs
 There are     45387 function pairs (     48693 Cartesian)
 Smallest overlap matrix eigenvalue = 3.59E-06
 Guess MOs from SCF MO coefficient file
 Reading MOs from coefficient file
 Reading MOs from coefficient file
 A restricted hybrid HF-DFT SCF calculation will be
 performed using Pulay DIIS extrapolation
 Exchange:     0.2000 Hartree-Fock + 0.0800 Slater + 0.7200 B88
 Correlation:  0.1900 VWN1RPA + 0.8100 LYP
 Using SG-1 standard quadrature grid
 SCF converges when DIIS error is below 1.0E-08
 Geometry optimization detected.  Setting ReadMinima to 0
 Setting SaveMinima to 0
 ---------------------------------------
  Cycle       Energy         DIIS Error
 ---------------------------------------
    1    -684.9645375501      7.73E-04
    2    -684.9733605720      1.13E-04
    3    -684.9733137834      1.48E-04
    4    -684.9735028770      4.54E-05
    5    -684.9735171880      2.05E-05
    6    -684.9735204562      5.35E-06
    7    -684.9735209255      2.07E-06
    8    -684.9735208082      5.52E-07
    9    -684.9735207738      2.82E-07
   10    -684.9735208061      1.02E-07
   11    -684.9735208222      3.79E-08
   12    -684.9735208236      8.51E-09 Convergence criterion met
 ---------------------------------------
 SCF time:  CPU 381.50 s  wall 382.05 s
 SCF   energy in the final basis set = -684.9735208236
 Total energy in the final basis set = -684.9735208236

 --------------------------------------------------------------

                    Orbital Energies (a.u.)
 --------------------------------------------------------------

 Alpha MOs
 -- Occupied --
-19.190 -19.170 -19.161 -19.153 -19.140 -19.134 -10.321 -10.275
-10.274 -10.272 -10.267 -10.261  -1.132  -1.081  -1.079  -1.067
 -1.051  -1.049  -0.825  -0.794  -0.708  -0.655  -0.617  -0.594
 -0.589  -0.558  -0.542  -0.525  -0.508  -0.495  -0.494  -0.467
 -0.454  -0.440  -0.422  -0.417  -0.411  -0.393  -0.382  -0.366
 -0.340  -0.337  -0.322  -0.317  -0.292  -0.269
 -- Virtual --
 -0.054  -0.043  -0.016  -0.012  -0.005   0.006   0.009   0.023
  0.032   0.042   0.051   0.064   0.067   0.072   0.079   0.084
  0.088   0.092   0.097   0.105   0.109   0.112   0.114   0.121
  0.126   0.131   0.134   0.135   0.138   0.144   0.147   0.153
  0.155   0.167   0.173   0.184   0.193   0.196   0.197   0.212
  0.221   0.230   0.238   0.245   0.248   0.252   0.259   0.266
  0.269   0.275   0.279   0.282   0.290   0.296   0.301   0.305
  0.309   0.315   0.317   0.323   0.331   0.333   0.337   0.344
  0.351   0.358   0.367   0.370   0.383   0.384   0.403   0.405
  0.413   0.423   0.434   0.446   0.477   0.488   0.508   0.510
  0.520   0.526   0.545   0.558   0.573   0.574   0.598   0.619
  0.623   0.643   0.657   0.660   0.664   0.683   0.692   0.710
  0.725   0.736   0.744   0.760   0.776   0.787   0.831   0.841
  0.897   0.924   0.934   0.953   0.996   1.025   1.040   1.054
  1.087   1.117   1.122   1.137   1.147   1.151   1.162   1.167
  1.178   1.191   1.196   1.203   1.214   1.221   1.232   1.245
  1.271   1.286   1.296   1.346   1.357   1.366   1.401   1.423
  1.426   1.453   1.458   1.475   1.489   1.525   1.542   1.546
  1.557   1.564   1.582   1.603   1.618   1.619   1.632   1.639
  1.665   1.693   1.716   1.722   1.738   1.751   1.774   1.800
  1.817   1.827   1.871   1.885   1.926   1.933   1.959   1.967
  1.991   1.999   2.012   2.032   2.054   2.070   2.076   2.141
  2.157   2.193   2.224   2.248   2.258   2.285   2.360   2.456
  2.477   2.500   2.538   2.585   2.593   2.622   2.648   2.674
  2.692   2.711   2.746   2.783   2.807   2.816   2.827   2.869
  2.873   2.889   2.894   2.912   2.936   2.957   2.979   3.008
  3.055   3.079   3.091   3.095   3.116   3.132   3.171   3.191
  3.192   3.223   3.254   3.302   3.309   3.342   3.348   3.372
  3.394   3.413   3.494   3.561   3.567   3.722   3.809   3.830
  3.844   3.885   3.899   3.922   3.979   3.991   4.066   4.083
  4.123   4.174   4.221   4.340   5.021   5.040   5.053   5.069
  5.080   5.110   5.143   5.161   5.369   5.380   5.420   5.432
  5.539   5.644   5.666   5.699   5.719   5.861  23.727  23.775
 23.777  23.807  23.864  23.886  49.895  49.914  49.914  49.932
 49.976  50.033
 --------------------------------------------------------------

          Ground-State Mulliken Net Atomic Charges

     Atom                 Charge (a.u.)
  ----------------------------------------
      1 C                     0.233726
      2 C                    -0.365243
      3 C                     0.078786
      4 C                    -0.806542
      5 O                     0.007351
      6 O                    -0.267327
      7 O                    -0.251365
      8 O                    -0.174254
      9 C                     0.018496
     10 C                     0.074524
     11 O                    -0.255362
     12 O                    -0.203348
     13 H                     0.244201
     14 H                     0.270490
     15 H                     0.268721
     16 H                     0.220445
     17 H                     0.194355
     18 H                     0.274649
     19 H                     0.251718
     20 H                     0.185977
  ----------------------------------------
  Sum of atomic charges =     0.000000

 -----------------------------------------------------------------
                    Cartesian Multipole Moments
 -----------------------------------------------------------------
    Charge (ESU x 10^10)
                 0.0000
    Dipole Moment (Debye)
         X       1.0105      Y       3.7620      Z       3.9946
       Tot       5.5794
    Quadrupole Moments (Debye-Ang)
        XX     -78.3137     XY      13.7844     YY     -67.5689
        XZ       1.4204     YZ      -2.4629     ZZ     -69.6863
    Octopole Moments (Debye-Ang^2)
       XXX      11.4291    XXY      29.7566    XYY       5.3210
       YYY      29.5854    XXZ      45.9642    XYZ       1.8623
       YYZ      -3.4832    XZZ       8.6147    YZZ      -1.1861
       ZZZ      -2.8787
    Hexadecapole Moments (Debye-Ang^3)
      XXXX   -1724.2299   XXXY      76.7820   XXYY    -333.5977
      XYYY      71.6521   YYYY    -455.3271   XXXZ     -46.2058
      XXYZ      -9.5585   XYYZ      13.5944   YYYZ     -30.4364
      XXZZ    -363.2061   XYZZ       7.2039   YYZZ    -130.0149
      XZZZ      13.1373   YZZZ     -21.9893   ZZZZ    -343.0801
 -----------------------------------------------------------------
 Calculating analytic gradient of the SCF energy
 Gradient of SCF Energy
            1           2           3           4           5           6
    1   0.0088475  -0.0034830  -0.0004712  -0.0021438  -0.0021623  -0.0035766
    2  -0.0062171   0.0036776   0.0018770   0.0040052  -0.0038381   0.0027169
    3  -0.0036189   0.0000966   0.0013726   0.0048106  -0.0027880   0.0020608
            7           8           9          10          11          12
    1   0.0029994   0.0028585   0.0036674  -0.0039743   0.0022816  -0.0018229
    2  -0.0015360  -0.0002657  -0.0045591   0.0007646  -0.0021925   0.0041279
    3   0.0019682  -0.0018304   0.0024629  -0.0042301   0.0016172  -0.0030914
           13          14          15          16          17          18
    1  -0.0001647  -0.0016196  -0.0030294  -0.0018343   0.0012473   0.0015798
    2  -0.0000961   0.0002718   0.0001897   0.0016563   0.0012727  -0.0009417
    3  -0.0008830  -0.0013300   0.0012065  -0.0004950  -0.0003405   0.0031663
           19          20
    1   0.0007602   0.0000404
    2  -0.0009653   0.0000521
    3   0.0002165  -0.0003708
 Max gradient component =       8.848E-03
 RMS gradient           =       2.712E-03
 Gradient time:  CPU 149.56 s  wall 149.60 s
 Geometry Optimization Parameters
   NAtoms,    NIC,     NZ,  NCons,   NDum,   NFix, NCnnct, MaxDiis
       20     147       0       0       0       0       0       0

 Cartesian Hessian Update
 Hessian Updated using BFGS Update


** GEOMETRY OPTIMIZATION IN DELOCALIZED INTERNAL COORDINATES **
   Searching for a Minimum

   Optimization Cycle:   7

                       Coordinates (Angstroms)
     ATOM                X               Y               Z
      1  C         1.7125459574   -0.9562540467   -0.0432327538
      2  C         1.8996305548    0.5207300388    0.3685632596
      3  C         0.4539227945    1.0423488642    0.4164137576
      4  C        -0.2580225955   -0.2068160604    0.9420389327
      5  O         0.4421142679   -1.3294946749    0.3270141325
      6  O         2.4812864382   -1.6943530100   -0.5648903710
      7  O         2.7709775297    1.1751667448   -0.5177175810
      8  O        -0.0352709773    1.3135091160   -0.8826380556
      9  C        -1.7424155825   -0.3332307576    0.6337744700
     10  C        -2.1375366264   -0.4470120060   -0.8533073930
     11  O        -3.2814343720   -0.2495098659   -1.1742887487
     12  O        -2.3644119744    0.7881907326    1.2451168733
     13  H        -0.1259116929   -0.2702104340    2.0250952769
     14  H         3.1833999651    1.9215730505   -0.0750223704
     15  H         0.4101574264    2.0813862326   -1.2507063451
     16  H        -2.1038646202   -1.2672692316    1.0889604600
     17  H        -1.3621369567   -0.7562592911   -1.5727791022
     18  H        -3.3166600834    0.6996252002    1.1357319154
     19  H         0.3197467589    1.8903265300    1.0926430178
     20  H         2.3056501778    0.5015878778    1.3903620101
   Point Group: c1    Number of degrees of freedom:    54


   Energy is   -684.973520824

 Hessian Updated using BFGS Update

 54 Hessian modes will be used to form the next step
  Hessian Eigenvalues:
     0.000873    0.005280    0.006193    0.009826    0.014803    0.014932
     0.015305    0.018741    0.037071    0.042064    0.043408    0.048178
     0.052743    0.053234    0.055902    0.059499    0.067201    0.071527
     0.078440    0.081723    0.086657    0.106216    0.130155    0.159024
     0.159488    0.160334    0.161192    0.172014    0.182689    0.202795
     0.216953    0.224106    0.231805    0.247866    0.262027    0.280247
     0.288165    0.319207    0.319441    0.320485    0.321233    0.324427
     0.334772    0.356070    0.444144    0.447789    0.455016    0.471886
     0.489732    0.490043    0.514509    0.569934    0.924020    0.953991

 Minimum Search - Taking Simple RFO Step
 Searching for Lamda that Minimizes Along All modes
 Value Taken    Lamda =  -0.00511851
 Calculated Step too Large.  Step scaled by  0.339228
 Step Taken.  Stepsize is  0.300000

                             Maximum     Tolerance    Cnvgd?
         Gradient           0.004101      0.000300      NO
         Displacement       0.117508      0.001200      NO
         Energy change     -0.001626      0.000001      NO


 New Cartesian Coordinates Obtained by Inverse Iteration

 Displacement from previous Coordinates is:  0.267111
 ----------------------------------------------------------------
             Standard Nuclear Orientation (Angstroms)
    I     Atom           X                Y                Z
 ----------------------------------------------------------------
    1      C       1.7057734203    -0.9437221693    -0.0559335999
    2      C       1.8949909385     0.5282878885     0.3643417919
    3      C       0.4494128170     1.0454050434     0.4240143061
    4      C      -0.2585350373    -0.2051120611     0.9528203631
    5      O       0.4469242263    -1.3274956766     0.3408009850
    6      O       2.4658616827    -1.6737464267    -0.6040498852
    7      O       2.7520384214     1.2005029523    -0.5219707793
    8      O      -0.0446982531     1.3165990533    -0.8718138514
    9      C      -1.7425242881    -0.3395249271     0.6434343613
   10      C      -2.1356003617    -0.4461120136    -0.8418766627
   11      O      -3.2683083198    -0.1993362825    -1.1713113003
   12      O      -2.3763709123     0.7672044220     1.2637720104
   13      H      -0.1269007197    -0.2670574200     2.0364148553
   14      H       3.2029694188     1.9129884952    -0.0599820695
   15      H       0.4502073115     2.0418983770    -1.2661581872
   16      H      -2.0929172619    -1.2837541032     1.0899483419
   17      H      -1.3754622283    -0.8087747129    -1.5520077361
   18      H      -3.3204372069     0.7090982673     1.0761498988
   19      H       0.3189636860     1.8952176201     1.1005752201
   20      H       2.3063790559     0.5014686833     1.3839633229
 ----------------------------------------------------------------
 Molecular Point Group                 C1    NOp =  1
 Largest Abelian Subgroup              C1    NOp =  1
 Nuclear Repulsion Energy =   769.9734321934 hartrees
 There are       46 alpha and       46 beta electrons
 Applying Cartesian multipole field
    Component          Value
    ---------          -----
     (2,0,0)        1.00000E-11
     (0,2,0)        2.00000E-11
     (0,0,2)       -3.00000E-11
 Nucleus-field energy     =     0.0000000130 hartrees
 Requested basis set is 6-311++G(d,p)
 There are 112 shells and 320 basis functions
 A cutoff of  1.0D-11 yielded   5501 shell pairs
 There are     45366 function pairs (     48668 Cartesian)
 Smallest overlap matrix eigenvalue = 3.71E-06
 Guess MOs from SCF MO coefficient file
 Reading MOs from coefficient file
 Reading MOs from coefficient file
 A restricted hybrid HF-DFT SCF calculation will be
 performed using Pulay DIIS extrapolation
 Exchange:     0.2000 Hartree-Fock + 0.0800 Slater + 0.7200 B88
 Correlation:  0.1900 VWN1RPA + 0.8100 LYP
 Using SG-1 standard quadrature grid
 SCF converges when DIIS error is below 1.0E-08
 Geometry optimization detected.  Setting ReadMinima to 0
 Setting SaveMinima to 0
 ---------------------------------------
  Cycle       Energy         DIIS Error
 ---------------------------------------
    1    -684.9690272297      7.75E-04
    2    -684.9750503961      1.05E-04
    3    -684.9750929084      1.02E-04
    4    -684.9751766784      3.93E-05
    5    -684.9751892465      9.04E-06
    6    -684.9751898758      5.93E-06
    7    -684.9751902410      1.77E-06
    8    -684.9751902141      4.00E-07
    9    -684.9751902062      2.37E-07
   10    -684.9751902182      5.60E-08
   11    -684.9751902255      3.01E-08
   12    -684.9751902241      1.43E-08
   13    -684.9751902204      2.77E-09 Convergence criterion met
 ---------------------------------------
 SCF time:  CPU 397.61 s  wall 398.28 s
 SCF   energy in the final basis set = -684.9751902204
 Total energy in the final basis set = -684.9751902204

 --------------------------------------------------------------

                    Orbital Energies (a.u.)
 --------------------------------------------------------------

 Alpha MOs
 -- Occupied --
-19.191 -19.172 -19.161 -19.152 -19.141 -19.134 -10.322 -10.276
-10.274 -10.272 -10.267 -10.261  -1.132  -1.082  -1.080  -1.067
 -1.051  -1.048  -0.825  -0.795  -0.708  -0.655  -0.617  -0.594
 -0.590  -0.557  -0.543  -0.525  -0.509  -0.496  -0.494  -0.467
 -0.454  -0.440  -0.422  -0.418  -0.411  -0.393  -0.383  -0.368
 -0.339  -0.337  -0.321  -0.318  -0.293  -0.270
 -- Virtual --
 -0.054  -0.043  -0.016  -0.011  -0.005   0.007   0.009   0.023
  0.031   0.042   0.050   0.063   0.067   0.072   0.079   0.084
  0.088   0.092   0.097   0.105   0.109   0.112   0.114   0.121
  0.127   0.131   0.134   0.135   0.138   0.143   0.146   0.153
  0.155   0.167   0.173   0.183   0.193   0.196   0.197   0.214
  0.219   0.229   0.237   0.246   0.249   0.253   0.259   0.264
  0.269   0.276   0.278   0.281   0.289   0.295   0.301   0.305
  0.308   0.315   0.317   0.324   0.331   0.333   0.336   0.343
  0.351   0.359   0.366   0.371   0.383   0.385   0.398   0.405
  0.415   0.424   0.438   0.447   0.476   0.488   0.508   0.512
  0.518   0.527   0.545   0.553   0.573   0.576   0.598   0.619
  0.625   0.642   0.657   0.663   0.665   0.684   0.687   0.711
  0.727   0.732   0.743   0.759   0.774   0.789   0.828   0.842
  0.895   0.928   0.938   0.953   0.998   1.028   1.035   1.051
  1.085   1.115   1.122   1.135   1.146   1.150   1.162   1.167
  1.178   1.189   1.194   1.201   1.213   1.218   1.234   1.248
  1.273   1.281   1.291   1.348   1.356   1.360   1.401   1.424
  1.428   1.455   1.464   1.471   1.497   1.525   1.544   1.546
  1.559   1.565   1.580   1.607   1.617   1.619   1.631   1.640
  1.670   1.689   1.714   1.722   1.738   1.743   1.778   1.799
  1.815   1.827   1.861   1.886   1.920   1.937   1.958   1.966
  1.989   2.001   2.012   2.033   2.053   2.070   2.074   2.139
  2.154   2.190   2.225   2.246   2.260   2.285   2.362   2.459
  2.473   2.501   2.536   2.581   2.591   2.623   2.650   2.673
  2.692   2.704   2.745   2.784   2.805   2.818   2.828   2.868
  2.872   2.887   2.894   2.912   2.939   2.955   2.981   3.011
  3.056   3.078   3.093   3.100   3.115   3.131   3.172   3.187
  3.198   3.225   3.254   3.300   3.310   3.344   3.351   3.374
  3.393   3.416   3.493   3.559   3.564   3.720   3.804   3.830
  3.848   3.883   3.899   3.924   3.979   3.991   4.068   4.087
  4.124   4.172   4.221   4.338   5.020   5.042   5.052   5.065
  5.081   5.107   5.141   5.160   5.367   5.381   5.422   5.438
  5.535   5.641   5.667   5.698   5.722   5.860  23.728  23.774
 23.777  23.806  23.862  23.883  49.893  49.913  49.916  49.931
 49.973  50.032
 --------------------------------------------------------------

          Ground-State Mulliken Net Atomic Charges

     Atom                 Charge (a.u.)
  ----------------------------------------
      1 C                     0.222094
      2 C                    -0.373931
      3 C                     0.080397
      4 C                    -0.728736
      5 O                     0.001484
      6 O                    -0.265522
      7 O                    -0.251136
      8 O                    -0.169037
      9 C                    -0.039013
     10 C                     0.064867
     11 O                    -0.252402
     12 O                    -0.198365
     13 H                     0.247373
     14 H                     0.271702
     15 H                     0.267908
     16 H                     0.220179
     17 H                     0.193169
     18 H                     0.270925
     19 H                     0.252005
     20 H                     0.186039
  ----------------------------------------
  Sum of atomic charges =     0.000000

 -----------------------------------------------------------------
                    Cartesian Multipole Moments
 -----------------------------------------------------------------
    Charge (ESU x 10^10)
                 0.0000
    Dipole Moment (Debye)
         X       1.2043      Y       3.5685      Z       3.9111
       Tot       5.4297
    Quadrupole Moments (Debye-Ang)
        XX     -77.6169     XY      14.0397     YY     -67.8882
        XZ       2.0582     YZ      -2.3049     ZZ     -69.9994
    Octopole Moments (Debye-Ang^2)
       XXX      14.9686    XXY      28.4953    XYY       5.1989
       YYY      26.3365    XXZ      44.4166    XYZ       1.4537
       YYZ      -3.0223    XZZ      10.0471    YZZ      -1.7338
       ZZZ      -3.9127
    Hexadecapole Moments (Debye-Ang^3)
      XXXX   -1701.2319   XXXY      80.5268   XXYY    -329.8317
      XYYY      69.1134   YYYY    -456.9769   XXXZ     -33.8399
      XXYZ      -8.5160   XYYZ      15.4143   YYYZ     -28.3782
      XXZZ    -366.9522   XYZZ       8.8869   YYZZ    -130.4800
      XZZZ      18.9481   YZZZ     -22.0183   ZZZZ    -346.4185
 -----------------------------------------------------------------
 Calculating analytic gradient of the SCF energy
 Gradient of SCF Energy
            1           2           3           4           5           6
    1   0.0073394  -0.0027162  -0.0000833  -0.0026357  -0.0019570  -0.0024290
    2  -0.0038970   0.0032704   0.0015078   0.0039284  -0.0043340   0.0015485
    3  -0.0025392  -0.0010176   0.0003068   0.0044012  -0.0021818   0.0010015
            7           8           9          10          11          12
    1   0.0021594   0.0025577   0.0031482  -0.0026566   0.0013562  -0.0004999
    2  -0.0020071  -0.0012952  -0.0042414   0.0013088  -0.0022923   0.0043317
    3   0.0017844  -0.0008179   0.0020412  -0.0038682   0.0013411  -0.0030330
           13          14          15          16          17          18
    1  -0.0001288  -0.0011796  -0.0024164  -0.0018370   0.0008951   0.0005114
    2  -0.0002323   0.0008015   0.0011254   0.0013131   0.0009850  -0.0013455
    3  -0.0005956  -0.0007264   0.0008188  -0.0001487  -0.0001679   0.0029309
           19          20
    1   0.0007458  -0.0001737
    2  -0.0003710  -0.0001048
    3   0.0004768  -0.0000063
 Max gradient component =       7.339E-03
 RMS gradient           =       2.304E-03
 Gradient time:  CPU 148.41 s  wall 148.47 s
 Geometry Optimization Parameters
   NAtoms,    NIC,     NZ,  NCons,   NDum,   NFix, NCnnct, MaxDiis
       20     147       0       0       0       0       0       0

 Cartesian Hessian Update
 Hessian Updated using BFGS Update


** GEOMETRY OPTIMIZATION IN DELOCALIZED INTERNAL COORDINATES **
   Searching for a Minimum

   Optimization Cycle:   8

                       Coordinates (Angstroms)
     ATOM                X               Y               Z
      1  C         1.7057734203   -0.9437221693   -0.0559335999
      2  C         1.8949909385    0.5282878885    0.3643417919
      3  C         0.4494128170    1.0454050434    0.4240143061
      4  C        -0.2585350373   -0.2051120611    0.9528203631
      5  O         0.4469242263   -1.3274956766    0.3408009850
      6  O         2.4658616827   -1.6737464267   -0.6040498852
      7  O         2.7520384214    1.2005029523   -0.5219707793
      8  O        -0.0446982531    1.3165990533   -0.8718138514
      9  C        -1.7425242881   -0.3395249271    0.6434343613
     10  C        -2.1356003617   -0.4461120136   -0.8418766627
     11  O        -3.2683083198   -0.1993362825   -1.1713113003
     12  O        -2.3763709123    0.7672044220    1.2637720104
     13  H        -0.1269007197   -0.2670574200    2.0364148553
     14  H         3.2029694188    1.9129884952   -0.0599820695
     15  H         0.4502073115    2.0418983770   -1.2661581872
     16  H        -2.0929172619   -1.2837541032    1.0899483419
     17  H        -1.3754622283   -0.8087747129   -1.5520077361
     18  H        -3.3204372069    0.7090982673    1.0761498988
     19  H         0.3189636860    1.8952176201    1.1005752201
     20  H         2.3063790559    0.5014686833    1.3839633229
   Point Group: c1    Number of degrees of freedom:    54


   Energy is   -684.975190220

 Hessian Updated using BFGS Update

 54 Hessian modes will be used to form the next step
  Hessian Eigenvalues:
     0.000965    0.005651    0.006269    0.009678    0.014908    0.014935
     0.015311    0.019637    0.036959    0.042036    0.042837    0.048335
     0.052778    0.053358    0.055881    0.059986    0.066592    0.072242
     0.078393    0.081938    0.086596    0.105856    0.124921    0.157222
     0.159488    0.160314    0.161273    0.172470    0.182385    0.202642
     0.217486    0.224153    0.230071    0.243681    0.258188    0.279643
     0.288829    0.312741    0.319603    0.320384    0.321507    0.324588
     0.330595    0.356532    0.426679    0.448081    0.455504    0.456341
     0.489468    0.490108    0.518485    0.578476    0.933640    0.956233

 Minimum Search - Taking Simple RFO Step
 Searching for Lamda that Minimizes Along All modes
 Value Taken    Lamda =  -0.00489939
 Calculated Step too Large.  Step scaled by  0.342985
 Step Taken.  Stepsize is  0.300000

                             Maximum     Tolerance    Cnvgd?
         Gradient           0.003504      0.000300      NO
         Displacement       0.121969      0.001200      NO
         Energy change     -0.001669      0.000001      NO


 New Cartesian Coordinates Obtained by Inverse Iteration

 Displacement from previous Coordinates is:  0.256316
 ----------------------------------------------------------------
             Standard Nuclear Orientation (Angstroms)
    I     Atom           X                Y                Z
 ----------------------------------------------------------------
    1      C       1.7002699602    -0.9325168071    -0.0619920628
    2      C       1.8898793246     0.5360039697     0.3616033613
    3      C       0.4435084899     1.0470902497     0.4313688177
    4      C      -0.2593007068    -0.2052046038     0.9632283533
    5      O       0.4526313799    -1.3257561394     0.3558899297
    6      O       2.4550616987    -1.6562412281    -0.6282047388
    7      O       2.7296061556     1.2234155331    -0.5298790916
    8      O      -0.0527841696     1.3172577079    -0.8630704793
    9      C      -1.7429988766    -0.3475948795     0.6519528038
   10      C      -2.1328913869    -0.4375211107    -0.8317941400
   11      O      -3.2527059739    -0.1420700884    -1.1682726664
   12      O      -2.3908310660     0.7381048264     1.2883396179
   13      H      -0.1287509219    -0.2655249554     2.0474532768
   14      H       3.2169290025     1.9049435135    -0.0574900309
   15      H       0.4895872025     1.9950926912    -1.2818427230
   16      H      -2.0805772002    -1.3054255980     1.0827468492
   17      H      -1.3895300253    -0.8438134615    -1.5354216186
   18      H      -3.3190084565     0.7175850778     1.0221181288
   19      H       0.3145131164     1.8991989653     1.1065365508
   20      H       2.3091588429     0.5070113468     1.3778612475
 ----------------------------------------------------------------
 Molecular Point Group                 C1    NOp =  1
 Largest Abelian Subgroup              C1    NOp =  1
 Nuclear Repulsion Energy =   770.7308494480 hartrees
 There are       46 alpha and       46 beta electrons
 Applying Cartesian multipole field
    Component          Value
    ---------          -----
     (2,0,0)        1.00000E-11
     (0,2,0)        2.00000E-11
     (0,0,2)       -3.00000E-11
 Nucleus-field energy     =     0.0000000128 hartrees
 Requested basis set is 6-311++G(d,p)
 There are 112 shells and 320 basis functions
 A cutoff of  1.0D-11 yielded   5505 shell pairs
 There are     45402 function pairs (     48704 Cartesian)
 Smallest overlap matrix eigenvalue = 3.87E-06
 Guess MOs from SCF MO coefficient file
 Reading MOs from coefficient file
 Reading MOs from coefficient file
 A restricted hybrid HF-DFT SCF calculation will be
 performed using Pulay DIIS extrapolation
 Exchange:     0.2000 Hartree-Fock + 0.0800 Slater + 0.7200 B88
 Correlation:  0.1900 VWN1RPA + 0.8100 LYP
 Using SG-1 standard quadrature grid
 SCF converges when DIIS error is below 1.0E-08
 Geometry optimization detected.  Setting ReadMinima to 0
 Setting SaveMinima to 0
 ---------------------------------------
  Cycle       Energy         DIIS Error
 ---------------------------------------
    1    -684.9720723705      7.51E-04
    2    -684.9766813446      1.06E-04
    3    -684.9767127313      1.07E-04
    4    -684.9768042212      3.73E-05
    5    -684.9768154134      8.54E-06
    6    -684.9768161168      6.78E-06
    7    -684.9768164743      1.36E-06
    8    -684.9768163886      3.50E-07
    9    -684.9768164013      2.21E-07
   10    -684.9768164099      6.06E-08
   11    -684.9768164199      2.90E-08
   12    -684.9768164195      1.00E-08
   13    -684.9768164168      2.25E-09 Convergence criterion met
 ---------------------------------------
 SCF time:  CPU 396.66 s  wall 397.30 s
 SCF   energy in the final basis set = -684.9768164168
 Total energy in the final basis set = -684.9768164168

 --------------------------------------------------------------

                    Orbital Energies (a.u.)
 --------------------------------------------------------------

 Alpha MOs
 -- Occupied --
-19.191 -19.173 -19.161 -19.151 -19.142 -19.135 -10.322 -10.277
-10.275 -10.272 -10.267 -10.261  -1.133  -1.083  -1.082  -1.067
 -1.051  -1.048  -0.825  -0.795  -0.709  -0.655  -0.617  -0.594
 -0.591  -0.557  -0.545  -0.525  -0.510  -0.497  -0.493  -0.467
 -0.454  -0.441  -0.422  -0.419  -0.410  -0.394  -0.384  -0.370
 -0.340  -0.337  -0.321  -0.318  -0.293  -0.272
 -- Virtual --
 -0.053  -0.043  -0.016  -0.011  -0.004   0.007   0.009   0.023
  0.031   0.043   0.050   0.063   0.068   0.071   0.080   0.085
  0.088   0.092   0.097   0.105   0.109   0.112   0.114   0.121
  0.128   0.130   0.134   0.135   0.138   0.143   0.146   0.153
  0.155   0.167   0.173   0.183   0.193   0.195   0.198   0.216
  0.218   0.228   0.236   0.246   0.249   0.254   0.259   0.263
  0.269   0.276   0.278   0.281   0.289   0.295   0.301   0.305
  0.308   0.314   0.318   0.324   0.330   0.333   0.335   0.342
  0.352   0.360   0.364   0.371   0.384   0.387   0.393   0.406
  0.418   0.424   0.442   0.446   0.475   0.488   0.508   0.512
  0.518   0.528   0.545   0.549   0.574   0.578   0.599   0.620
  0.626   0.641   0.655   0.667   0.668   0.680   0.687   0.712
  0.726   0.729   0.741   0.758   0.773   0.788   0.825   0.842
  0.892   0.934   0.941   0.954   0.999   1.028   1.032   1.048
  1.082   1.113   1.121   1.134   1.145   1.149   1.161   1.167
  1.176   1.184   1.194   1.199   1.213   1.215   1.236   1.249
  1.275   1.279   1.289   1.349   1.350   1.363   1.402   1.425
  1.429   1.457   1.468   1.472   1.506   1.525   1.543   1.547
  1.563   1.568   1.577   1.610   1.617   1.619   1.632   1.640
  1.673   1.686   1.712   1.721   1.735   1.740   1.783   1.800
  1.812   1.827   1.853   1.887   1.912   1.939   1.956   1.968
  1.988   2.002   2.013   2.032   2.053   2.070   2.073   2.138
  2.150   2.186   2.226   2.244   2.262   2.285   2.364   2.462
  2.471   2.501   2.534   2.577   2.590   2.623   2.656   2.672
  2.687   2.701   2.746   2.784   2.803   2.820   2.830   2.868
  2.872   2.885   2.895   2.911   2.942   2.952   2.981   3.015
  3.054   3.075   3.095   3.106   3.115   3.131   3.174   3.184
  3.204   3.226   3.253   3.296   3.313   3.345   3.354   3.374
  3.392   3.419   3.493   3.558   3.562   3.719   3.801   3.828
  3.853   3.881   3.900   3.926   3.980   3.991   4.070   4.091
  4.125   4.169   4.221   4.337   5.019   5.045   5.051   5.062
  5.082   5.105   5.140   5.160   5.365   5.382   5.424   5.443
  5.533   5.638   5.666   5.697   5.725   5.861  23.730  23.772
 23.777  23.806  23.861  23.882  49.892  49.913  49.918  49.930
 49.970  50.031
 --------------------------------------------------------------

          Ground-State Mulliken Net Atomic Charges

     Atom                 Charge (a.u.)
  ----------------------------------------
      1 C                     0.210189
      2 C                    -0.375621
      3 C                     0.067914
      4 C                    -0.629592
      5 O                    -0.005096
      6 O                    -0.264468
      7 O                    -0.250327
      8 O                    -0.167057
      9 C                    -0.106562
     10 C                     0.056331
     11 O                    -0.250054
     12 O                    -0.195117
     13 H                     0.250150
     14 H                     0.273105
     15 H                     0.268057
     16 H                     0.220620
     17 H                     0.191156
     18 H                     0.268056
     19 H                     0.251604
     20 H                     0.186712
  ----------------------------------------
  Sum of atomic charges =     0.000000

 -----------------------------------------------------------------
                    Cartesian Multipole Moments
 -----------------------------------------------------------------
    Charge (ESU x 10^10)
                 0.0000
    Dipole Moment (Debye)
         X       1.3952      Y       3.3895      Z       3.7973
       Tot       5.2778
    Quadrupole Moments (Debye-Ang)
        XX     -77.0410     XY      14.3002     YY     -68.2207
        XZ       2.6445     YZ      -2.1060     ZZ     -70.2971
    Octopole Moments (Debye-Ang^2)
       XXX      18.5597    XXY      27.3714    XYY       4.9316
       YYY      23.2217    XXZ      42.3024    XYZ       0.9502
       YYZ      -2.6750    XZZ      11.5270    YZZ      -2.3206
       ZZZ      -5.2524
    Hexadecapole Moments (Debye-Ang^3)
      XXXX   -1680.6710   XXXY      85.7351   XXYY    -326.2325
      XYYY      67.4109   YYYY    -458.3520   XXXZ     -22.1462
      XXYZ      -7.1107   XYYZ      16.6284   YYYZ     -25.1405
      XXZZ    -370.4571   XYZZ      10.6506   YYZZ    -130.9280
      XZZZ      24.4216   YZZZ     -20.8212   ZZZZ    -350.0456
 -----------------------------------------------------------------
 Calculating analytic gradient of the SCF energy
 Gradient of SCF Energy
            1           2           3           4           5           6
    1   0.0055081  -0.0019353   0.0000098  -0.0027075  -0.0014738  -0.0014833
    2  -0.0016862   0.0025064   0.0012028   0.0034449  -0.0042227   0.0006029
    3  -0.0015282  -0.0017857  -0.0005124   0.0037525  -0.0014446   0.0001743
            7           8           9          10          11          12
    1   0.0014939   0.0023064   0.0023104  -0.0012630   0.0005105   0.0006347
    2  -0.0021892  -0.0020315  -0.0034557   0.0016591  -0.0022698   0.0041182
    3   0.0015903  -0.0001418   0.0013959  -0.0031227   0.0010364  -0.0028178
           13          14          15          16          17          18
    1  -0.0000015  -0.0008914  -0.0018884  -0.0018128   0.0006188  -0.0003302
    2  -0.0004391   0.0011031   0.0016697   0.0009905   0.0008278  -0.0016518
    3  -0.0003494  -0.0002891   0.0005288   0.0001527  -0.0000820   0.0025993
           19          20
    1   0.0007248  -0.0003302
    2   0.0000817  -0.0002611
    3   0.0005711   0.0002725
 Max gradient component =       5.508E-03
 RMS gradient           =       1.905E-03
 Gradient time:  CPU 147.56 s  wall 147.60 s
 Geometry Optimization Parameters
   NAtoms,    NIC,     NZ,  NCons,   NDum,   NFix, NCnnct, MaxDiis
       20     147       0       0       0       0       0       0

 Cartesian Hessian Update
 Hessian Updated using BFGS Update


** GEOMETRY OPTIMIZATION IN DELOCALIZED INTERNAL COORDINATES **
   Searching for a Minimum

   Optimization Cycle:   9

                       Coordinates (Angstroms)
     ATOM                X               Y               Z
      1  C         1.7002699602   -0.9325168071   -0.0619920628
      2  C         1.8898793246    0.5360039697    0.3616033613
      3  C         0.4435084899    1.0470902497    0.4313688177
      4  C        -0.2593007068   -0.2052046038    0.9632283533
      5  O         0.4526313799   -1.3257561394    0.3558899297
      6  O         2.4550616987   -1.6562412281   -0.6282047388
      7  O         2.7296061556    1.2234155331   -0.5298790916
      8  O        -0.0527841696    1.3172577079   -0.8630704793
      9  C        -1.7429988766   -0.3475948795    0.6519528038
     10  C        -2.1328913869   -0.4375211107   -0.8317941400
     11  O        -3.2527059739   -0.1420700884   -1.1682726664
     12  O        -2.3908310660    0.7381048264    1.2883396179
     13  H        -0.1287509219   -0.2655249554    2.0474532768
     14  H         3.2169290025    1.9049435135   -0.0574900309
     15  H         0.4895872025    1.9950926912   -1.2818427230
     16  H        -2.0805772002   -1.3054255980    1.0827468492
     17  H        -1.3895300253   -0.8438134615   -1.5354216186
     18  H        -3.3190084565    0.7175850778    1.0221181288
     19  H         0.3145131164    1.8991989653    1.1065365508
     20  H         2.3091588429    0.5070113468    1.3778612475
   Point Group: c1    Number of degrees of freedom:    54


   Energy is   -684.976816417

 Hessian Updated using BFGS Update

 54 Hessian modes will be used to form the next step
  Hessian Eigenvalues:
     0.000854    0.005505    0.006534    0.009621    0.014927    0.014994
     0.015313    0.019455    0.036956    0.042147    0.042504    0.048482
     0.052775    0.053397    0.055848    0.060288    0.064485    0.072527
     0.078510    0.082494    0.086568    0.105689    0.124700    0.156038
     0.159526    0.160274    0.161752    0.172527    0.182237    0.202499
     0.217378    0.223489    0.228189    0.240596    0.259345    0.279029
     0.291320    0.310486    0.319692    0.320374    0.321816    0.325480
     0.330230    0.356699    0.413505    0.448390    0.453236    0.458305
     0.489470    0.490110    0.520040    0.577788    0.944952    0.962399

 Minimum Search - Taking Simple RFO Step
 Searching for Lamda that Minimizes Along All modes
 Value Taken    Lamda =  -0.00479653
 Calculated Step too Large.  Step scaled by  0.336693
 Step Taken.  Stepsize is  0.300000

                             Maximum     Tolerance    Cnvgd?
         Gradient           0.002815      0.000300      NO
         Displacement       0.129247      0.001200      NO
         Energy change     -0.001626      0.000001      NO


 New Cartesian Coordinates Obtained by Inverse Iteration

 Displacement from previous Coordinates is:  0.258210
 ----------------------------------------------------------------
             Standard Nuclear Orientation (Angstroms)
    I     Atom           X                Y                Z
 ----------------------------------------------------------------
    1      C       1.6951905710    -0.9223707467    -0.0646638973
    2      C       1.8844388728     0.5438408564     0.3594971446
    3      C       0.4367974002     1.0479426281     0.4426059172
    4      C      -0.2605723133    -0.2075192944     0.9740299565
    5      O       0.4576845296    -1.3238417129     0.3691930547
    6      O       2.4463022219    -1.6399740056    -0.6457559538
    7      O       2.7023679647     1.2450877359    -0.5424851615
    8      O      -0.0625812935     1.3213807864    -0.8496677270
    9      C      -1.7439299005    -0.3567880015     0.6596760910
   10      C      -2.1284892721    -0.4303804994    -0.8226280263
   11      O      -3.2320742780    -0.0847521921    -1.1678033836
   12      O      -2.4058998922     0.7084151149     1.3095035408
   13      H      -0.1319878693    -0.2677489744     2.0588881667
   14      H       3.2267522816     1.8969821586    -0.0674414683
   15      H       0.5243603069     1.9485961209    -1.2895530524
   16      H      -2.0698433591    -1.3275272776     1.0737382334
   17      H      -1.4028840496    -0.8774465547    -1.5194293662
   18      H      -3.3094402336     0.7341618464     0.9650956671
   19      H       0.3090729997     1.9004627502     1.1182111373
   20      H       2.3165017022     0.5155142707     1.3701205123
 ----------------------------------------------------------------
 Molecular Point Group                 C1    NOp =  1
 Largest Abelian Subgroup              C1    NOp =  1
 Nuclear Repulsion Energy =   771.6231027492 hartrees
 There are       46 alpha and       46 beta electrons
 Applying Cartesian multipole field
    Component          Value
    ---------          -----
     (2,0,0)        1.00000E-11
     (0,2,0)        2.00000E-11
     (0,0,2)       -3.00000E-11
 Nucleus-field energy     =     0.0000000126 hartrees
 Requested basis set is 6-311++G(d,p)
 There are 112 shells and 320 basis functions
 A cutoff of  1.0D-11 yielded   5506 shell pairs
 There are     45384 function pairs (     48680 Cartesian)
 Smallest overlap matrix eigenvalue = 4.05E-06
 Guess MOs from SCF MO coefficient file
 Reading MOs from coefficient file
 Reading MOs from coefficient file
 A restricted hybrid HF-DFT SCF calculation will be
 performed using Pulay DIIS extrapolation
 Exchange:     0.2000 Hartree-Fock + 0.0800 Slater + 0.7200 B88
 Correlation:  0.1900 VWN1RPA + 0.8100 LYP
 Using SG-1 standard quadrature grid
 SCF converges when DIIS error is below 1.0E-08
 Geometry optimization detected.  Setting ReadMinima to 0
 Setting SaveMinima to 0
 ---------------------------------------
  Cycle       Energy         DIIS Error
 ---------------------------------------
    1    -684.9743957771      7.59E-04
    2    -684.9782089787      1.11E-04
    3    -684.9782230670      1.22E-04
    4    -684.9783411831      3.99E-05
    5    -684.9783524190      1.60E-05
    6    -684.9783550307      5.51E-06
    7    -684.9783552097      1.06E-06
    8    -684.9783551515      2.60E-07
    9    -684.9783551746      1.57E-07
   10    -684.9783551740      6.77E-08
   11    -684.9783551765      1.43E-08
   12    -684.9783551723      6.06E-09 Convergence criterion met
 ---------------------------------------
 SCF time:  CPU 376.55 s  wall 377.31 s
 SCF   energy in the final basis set = -684.9783551723
 Total energy in the final basis set = -684.9783551723

 --------------------------------------------------------------

                    Orbital Energies (a.u.)
 --------------------------------------------------------------

 Alpha MOs
 -- Occupied --
-19.192 -19.175 -19.160 -19.150 -19.143 -19.135 -10.323 -10.278
-10.276 -10.273 -10.267 -10.261  -1.134  -1.084  -1.083  -1.067
 -1.051  -1.048  -0.825  -0.796  -0.710  -0.656  -0.618  -0.595
 -0.592  -0.557  -0.546  -0.525  -0.511  -0.499  -0.492  -0.467
 -0.454  -0.442  -0.423  -0.419  -0.409  -0.394  -0.385  -0.371
 -0.341  -0.335  -0.322  -0.316  -0.293  -0.274
 -- Virtual --
 -0.053  -0.044  -0.016  -0.010  -0.004   0.008   0.010   0.023
  0.030   0.043   0.050   0.062   0.068   0.071   0.080   0.085
  0.089   0.092   0.097   0.105   0.109   0.113   0.113   0.121
  0.127   0.130   0.134   0.134   0.138   0.143   0.146   0.153
  0.155   0.167   0.173   0.183   0.194   0.195   0.199   0.216
  0.218   0.227   0.235   0.246   0.250   0.255   0.259   0.262
  0.270   0.275   0.278   0.282   0.289   0.294   0.301   0.306
  0.308   0.314   0.319   0.324   0.330   0.333   0.335   0.342
  0.352   0.358   0.365   0.371   0.385   0.388   0.390   0.407
  0.420   0.425   0.445   0.447   0.474   0.488   0.510   0.512
  0.520   0.531   0.545   0.547   0.574   0.579   0.600   0.620
  0.627   0.640   0.653   0.667   0.669   0.679   0.689   0.713
  0.721   0.729   0.739   0.757   0.772   0.785   0.823   0.842
  0.887   0.938   0.942   0.956   0.999   1.024   1.033   1.045
  1.079   1.111   1.118   1.133   1.143   1.147   1.162   1.166
  1.174   1.179   1.193   1.198   1.211   1.215   1.238   1.248
  1.273   1.282   1.291   1.344   1.352   1.366   1.402   1.426
  1.430   1.458   1.469   1.478   1.512   1.526   1.542   1.549
  1.568   1.571   1.575   1.611   1.616   1.621   1.634   1.640
  1.674   1.684   1.710   1.719   1.730   1.740   1.787   1.800
  1.811   1.828   1.845   1.888   1.905   1.938   1.954   1.972
  1.987   2.002   2.014   2.030   2.056   2.071   2.073   2.136
  2.145   2.181   2.227   2.241   2.264   2.285   2.365   2.463
  2.471   2.502   2.533   2.574   2.589   2.622   2.661   2.671
  2.681   2.700   2.748   2.785   2.801   2.822   2.831   2.866
  2.873   2.882   2.897   2.911   2.943   2.950   2.980   3.019
  3.053   3.071   3.098   3.107   3.117   3.134   3.177   3.182
  3.208   3.228   3.253   3.292   3.316   3.346   3.356   3.375
  3.390   3.422   3.492   3.556   3.560   3.718   3.800   3.826
  3.858   3.880   3.900   3.927   3.981   3.992   4.071   4.095
  4.127   4.168   4.221   4.334   5.019   5.049   5.050   5.059
  5.082   5.104   5.141   5.159   5.363   5.383   5.428   5.448
  5.532   5.637   5.663   5.696   5.727   5.862  23.732  23.770
 23.777  23.806  23.860  23.880  49.890  49.912  49.919  49.930
 49.968  50.030
 --------------------------------------------------------------

          Ground-State Mulliken Net Atomic Charges

     Atom                 Charge (a.u.)
  ----------------------------------------
      1 C                     0.198441
      2 C                    -0.371247
      3 C                     0.042588
      4 C                    -0.513879
      5 O                    -0.011645
      6 O                    -0.264064
      7 O                    -0.249127
      8 O                    -0.168660
      9 C                    -0.180052
     10 C                     0.049331
     11 O                    -0.248529
     12 O                    -0.193156
     13 H                     0.252030
     14 H                     0.274744
     15 H                     0.268842
     16 H                     0.221587
     17 H                     0.188687
     18 H                     0.265997
     19 H                     0.250246
     20 H                     0.187865
  ----------------------------------------
  Sum of atomic charges =     0.000000

 -----------------------------------------------------------------
                    Cartesian Multipole Moments
 -----------------------------------------------------------------
    Charge (ESU x 10^10)
                 0.0000
    Dipole Moment (Debye)
         X       1.5905      Y       3.2115      Z       3.6838
       Tot       5.1394
    Quadrupole Moments (Debye-Ang)
        XX     -76.5050     XY      14.5236     YY     -68.5478
        XZ       3.1939     YZ      -1.8781     ZZ     -70.5923
    Octopole Moments (Debye-Ang^2)
       XXX      22.4338    XXY      26.4800    XYY       4.5806
       YYY      20.2264    XXZ      39.7659    XYZ       0.3588
       YYZ      -2.3314    XZZ      12.9601    YZZ      -2.9636
       ZZZ      -6.4995
    Hexadecapole Moments (Debye-Ang^3)
      XXXX   -1659.6815   XXXY      91.1029   XXYY    -322.5108
      XYYY      65.8975   YYYY    -460.3610   XXXZ     -10.7662
      XXYZ      -5.8520   XYYZ      17.3813   YYYZ     -21.6388
      XXZZ    -373.5455   XYZZ      12.2470   YYZZ    -131.5435
      XZZZ      29.3315   YZZZ     -19.1187   ZZZZ    -353.3367
 -----------------------------------------------------------------
 Calculating analytic gradient of the SCF energy
 Gradient of SCF Energy
            1           2           3           4           5           6
    1   0.0037258  -0.0011945   0.0001369  -0.0026125  -0.0010235  -0.0007182
    2   0.0000373   0.0017112   0.0008587   0.0026910  -0.0035475  -0.0000714
    3  -0.0002334  -0.0023757  -0.0009207   0.0028964  -0.0009241  -0.0005948
            7           8           9          10          11          12
    1   0.0009352   0.0017396   0.0014683  -0.0000549  -0.0002221   0.0015776
    2  -0.0021581  -0.0025672  -0.0024887   0.0014806  -0.0020300   0.0036455
    3   0.0012302   0.0003361   0.0008050  -0.0021074   0.0006827  -0.0024266
           13          14          15          16          17          18
    1   0.0000985  -0.0006229  -0.0012126  -0.0017269   0.0003947  -0.0009423
    2  -0.0005086   0.0013210   0.0019417   0.0006190   0.0007887  -0.0017153
    3  -0.0001459   0.0000794   0.0004202   0.0002917  -0.0000333   0.0020362
           19          20
    1   0.0006673  -0.0004135
    2   0.0004567  -0.0004647
    3   0.0005308   0.0004532
 Max gradient component =       3.726E-03
 RMS gradient           =       1.547E-03
 Gradient time:  CPU 149.04 s  wall 149.07 s
 Geometry Optimization Parameters
   NAtoms,    NIC,     NZ,  NCons,   NDum,   NFix, NCnnct, MaxDiis
       20     147       0       0       0       0       0       0

 Cartesian Hessian Update
 Hessian Updated using BFGS Update


** GEOMETRY OPTIMIZATION IN DELOCALIZED INTERNAL COORDINATES **
   Searching for a Minimum

   Optimization Cycle:  10

                       Coordinates (Angstroms)
     ATOM                X               Y               Z
      1  C         1.6951905710   -0.9223707467   -0.0646638973
      2  C         1.8844388728    0.5438408564    0.3594971446
      3  C         0.4367974002    1.0479426281    0.4426059172
      4  C        -0.2605723133   -0.2075192944    0.9740299565
      5  O         0.4576845296   -1.3238417129    0.3691930547
      6  O         2.4463022219   -1.6399740056   -0.6457559538
      7  O         2.7023679647    1.2450877359   -0.5424851615
      8  O        -0.0625812935    1.3213807864   -0.8496677270
      9  C        -1.7439299005   -0.3567880015    0.6596760910
     10  C        -2.1284892721   -0.4303804994   -0.8226280263
     11  O        -3.2320742780   -0.0847521921   -1.1678033836
     12  O        -2.4058998922    0.7084151149    1.3095035408
     13  H        -0.1319878693   -0.2677489744    2.0588881667
     14  H         3.2267522816    1.8969821586   -0.0674414683
     15  H         0.5243603069    1.9485961209   -1.2895530524
     16  H        -2.0698433591   -1.3275272776    1.0737382334
     17  H        -1.4028840496   -0.8774465547   -1.5194293662
     18  H        -3.3094402336    0.7341618464    0.9650956671
     19  H         0.3090729997    1.9004627502    1.1182111373
     20  H         2.3165017022    0.5155142707    1.3701205123
   Point Group: c1    Number of degrees of freedom:    54


   Energy is   -684.978355172

 Hessian Updated using BFGS Update

 54 Hessian modes will be used to form the next step
  Hessian Eigenvalues:
     0.001373    0.005617    0.006550    0.009588    0.014925    0.014974
     0.015396    0.018761    0.036797    0.042071    0.042774    0.048499
     0.052705    0.053417    0.055788    0.059355    0.062807    0.072356
     0.078577    0.082458    0.086712    0.106011    0.125871    0.156123
     0.159526    0.160289    0.161740    0.172391    0.181924    0.202753
     0.216890    0.221751    0.226989    0.239139    0.259799    0.278541
     0.292657    0.309805    0.319694    0.320370    0.321966    0.325726
     0.330872    0.356790    0.403856    0.448934    0.452401    0.459473
     0.489442    0.490117    0.520541    0.574037    0.948146    0.968004

 Minimum Search - Taking Simple RFO Step
 Searching for Lamda that Minimizes Along All modes
 Value Taken    Lamda =  -0.00411438
 Calculated Step too Large.  Step scaled by  0.355930
 Step Taken.  Stepsize is  0.300000

                             Maximum     Tolerance    Cnvgd?
         Gradient           0.002124      0.000300      NO
         Displacement       0.133244      0.001200      NO
         Energy change     -0.001539      0.000001      NO


 New Cartesian Coordinates Obtained by Inverse Iteration

 Displacement from previous Coordinates is:  0.252414
 ----------------------------------------------------------------
             Standard Nuclear Orientation (Angstroms)
    I     Atom           X                Y                Z
 ----------------------------------------------------------------
    1      C       1.6919851629    -0.9133435307    -0.0645674373
    2      C       1.8782828321     0.5524142874     0.3587789042
    3      C       0.4289614500     1.0490029172     0.4520098671
    4      C      -0.2618261617    -0.2101521237     0.9830213197
    5      O       0.4633532636    -1.3223126262     0.3815448196
    6      O       2.4436673236    -1.6265213058    -0.6516541390
    7      O       2.6761652888     1.2641709685    -0.5543283187
    8      O      -0.0723409204     1.3255931434    -0.8392305127
    9      C      -1.7447252791    -0.3673644368     0.6657751754
   10      C      -2.1251553190    -0.4197001577    -0.8154425158
   11      O      -3.2101538937    -0.0228301471    -1.1663775377
   12      O      -2.4225155377     0.6736731262     1.3328060121
   13      H      -0.1357283968    -0.2698102557     2.0683912479
   14      H       3.2371083506     1.8866262753    -0.0818236455
   15      H       0.5531929476     1.8997428029    -1.2999123423
   16      H      -2.0572529435    -1.3519004799     1.0596563459
   17      H      -1.4194182114    -0.9031465473    -1.5080463931
   18      H      -3.2946129220     0.7503784363     0.9187455373
   19      H       0.3005672425     1.9011457280     1.1279386777
   20      H       2.3222121131     0.5283689351     1.3638463204
 ----------------------------------------------------------------
 Molecular Point Group                 C1    NOp =  1
 Largest Abelian Subgroup              C1    NOp =  1
 Nuclear Repulsion Energy =   772.3817005393 hartrees
 There are       46 alpha and       46 beta electrons
 Applying Cartesian multipole field
    Component          Value
    ---------          -----
     (2,0,0)        1.00000E-11
     (0,2,0)        2.00000E-11
     (0,0,2)       -3.00000E-11
 Nucleus-field energy     =     0.0000000125 hartrees
 Requested basis set is 6-311++G(d,p)
 There are 112 shells and 320 basis functions
 A cutoff of  1.0D-11 yielded   5508 shell pairs
 There are     45429 function pairs (     48747 Cartesian)
 Smallest overlap matrix eigenvalue = 4.24E-06
 Guess MOs from SCF MO coefficient file
 Reading MOs from coefficient file
 Reading MOs from coefficient file
 A restricted hybrid HF-DFT SCF calculation will be
 performed using Pulay DIIS extrapolation
 Exchange:     0.2000 Hartree-Fock + 0.0800 Slater + 0.7200 B88
 Correlation:  0.1900 VWN1RPA + 0.8100 LYP
 Using SG-1 standard quadrature grid
 SCF converges when DIIS error is below 1.0E-08
 Geometry optimization detected.  Setting ReadMinima to 0
 Setting SaveMinima to 0
 ---------------------------------------
  Cycle       Energy         DIIS Error
 ---------------------------------------
    1    -684.9752158356      7.47E-04
    2    -684.9795794343      1.12E-04
    3    -684.9795894113      1.24E-04
    4    -684.9797149616      3.57E-05
    5    -684.9797243796      1.11E-05
    6    -684.9797256336      6.63E-06
    7    -684.9797260261      1.19E-06
    8    -684.9797260362      2.70E-07
    9    -684.9797259935      1.66E-07
   10    -684.9797259908      4.36E-08
   11    -684.9797259918      1.81E-08
   12    -684.9797260032      9.12E-09 Convergence criterion met
 ---------------------------------------
 SCF time:  CPU 376.05 s  wall 376.55 s
 SCF   energy in the final basis set = -684.9797260032
 Total energy in the final basis set = -684.9797260032

 --------------------------------------------------------------

                    Orbital Energies (a.u.)
 --------------------------------------------------------------

 Alpha MOs
 -- Occupied --
-19.193 -19.177 -19.160 -19.149 -19.144 -19.135 -10.323 -10.279
-10.277 -10.273 -10.267 -10.260  -1.135  -1.086  -1.084  -1.067
 -1.051  -1.047  -0.825  -0.797  -0.711  -0.657  -0.618  -0.596
 -0.591  -0.558  -0.548  -0.525  -0.513  -0.500  -0.491  -0.467
 -0.455  -0.443  -0.424  -0.420  -0.409  -0.394  -0.386  -0.373
 -0.342  -0.335  -0.323  -0.314  -0.294  -0.276
 -- Virtual --
 -0.053  -0.044  -0.016  -0.010  -0.003   0.008   0.011   0.024
  0.030   0.043   0.050   0.062   0.068   0.071   0.080   0.085
  0.089   0.091   0.096   0.104   0.109   0.113   0.113   0.122
  0.126   0.131   0.133   0.135   0.138   0.143   0.146   0.152
  0.155   0.167   0.173   0.182   0.194   0.195   0.200   0.215
  0.219   0.226   0.234   0.247   0.251   0.256   0.259   0.261
  0.270   0.274   0.278   0.282   0.289   0.294   0.301   0.306
  0.308   0.313   0.318   0.324   0.330   0.333   0.335   0.342
  0.353   0.354   0.366   0.370   0.383   0.387   0.391   0.408
  0.422   0.426   0.445   0.449   0.473   0.487   0.511   0.513
  0.521   0.535   0.543   0.547   0.575   0.581   0.601   0.620
  0.626   0.639   0.651   0.665   0.669   0.681   0.690   0.712
  0.718   0.728   0.736   0.755   0.771   0.782   0.819   0.841
  0.883   0.939   0.943   0.959   0.999   1.019   1.034   1.043
  1.076   1.109   1.114   1.131   1.140   1.145   1.162   1.164
  1.173   1.177   1.192   1.198   1.208   1.217   1.239   1.247
  1.268   1.287   1.297   1.341   1.354   1.368   1.402   1.425
  1.433   1.459   1.470   1.482   1.515   1.530   1.539   1.553
  1.570   1.571   1.577   1.611   1.614   1.622   1.634   1.642
  1.673   1.683   1.708   1.716   1.729   1.741   1.790   1.798
  1.812   1.830   1.840   1.888   1.898   1.935   1.953   1.977
  1.988   1.999   2.016   2.027   2.060   2.070   2.075   2.134
  2.141   2.176   2.227   2.239   2.266   2.287   2.367   2.463
  2.473   2.502   2.532   2.571   2.588   2.620   2.663   2.673
  2.677   2.702   2.751   2.787   2.800   2.824   2.833   2.865
  2.873   2.879   2.899   2.910   2.940   2.950   2.977   3.022
  3.051   3.067   3.101   3.105   3.119   3.138   3.179   3.181
  3.211   3.230   3.253   3.288   3.318   3.347   3.357   3.375
  3.389   3.423   3.492   3.554   3.559   3.717   3.801   3.825
  3.863   3.879   3.899   3.928   3.981   3.992   4.072   4.098
  4.128   4.166   4.221   4.331   5.020   5.049   5.053   5.059
  5.081   5.103   5.142   5.159   5.361   5.384   5.431   5.451
  5.531   5.637   5.660   5.695   5.729   5.862  23.734  23.768
 23.776  23.807  23.859  23.880  49.889  49.911  49.921  49.930
 49.966  50.030
 --------------------------------------------------------------

          Ground-State Mulliken Net Atomic Charges

     Atom                 Charge (a.u.)
  ----------------------------------------
      1 C                     0.190401
      2 C                    -0.365530
      3 C                     0.010763
      4 C                    -0.398350
      5 O                    -0.018382
      6 O                    -0.264492
      7 O                    -0.247883
      8 O                    -0.174427
      9 C                    -0.248051
     10 C                     0.044425
     11 O                    -0.247697
     12 O                    -0.192054
     13 H                     0.253027
     14 H                     0.276618
     15 H                     0.270547
     16 H                     0.223029
     17 H                     0.185439
     18 H                     0.264698
     19 H                     0.248510
     20 H                     0.189408
  ----------------------------------------
  Sum of atomic charges =     0.000000

 -----------------------------------------------------------------
                    Cartesian Multipole Moments
 -----------------------------------------------------------------
    Charge (ESU x 10^10)
                 0.0000
    Dipole Moment (Debye)
         X       1.7723      Y       3.0432      Z       3.5520
       Tot       5.0019
    Quadrupole Moments (Debye-Ang)
        XX     -76.0879     XY      14.7376     YY     -68.8856
        XZ       3.6743     YZ      -1.5971     ZZ     -70.8173
    Octopole Moments (Debye-Ang^2)
       XXX      26.2603    XXY      25.6789    XYY       4.0715
       YYY      17.3428    XXZ      37.0229    XYZ      -0.2847
       YYZ      -2.0452    XZZ      14.2897    YZZ      -3.5980
       ZZZ      -7.8818
    Hexadecapole Moments (Debye-Ang^3)
      XXXX   -1642.2383   XXXY      97.6085   XXYY    -319.4963
      XYYY      64.8313   YYYY    -462.5798   XXXZ      -0.4213
      XXYZ      -4.1272   XYYZ      17.7286   YYYZ     -17.5139
      XXZZ    -376.0704   XYZZ      13.7939   YYZZ    -132.0557
      XZZZ      33.6384   YZZZ     -16.6568   ZZZZ    -356.2742
 -----------------------------------------------------------------
 Calculating analytic gradient of the SCF energy
 Gradient of SCF Energy
            1           2           3           4           5           6
    1   0.0023074  -0.0006712   0.0000297  -0.0022494  -0.0005172  -0.0002986
    2   0.0010658   0.0009984   0.0006569   0.0020581  -0.0028902  -0.0003907
    3  -0.0002346  -0.0021863  -0.0009463   0.0022522  -0.0003085  -0.0007162
            7           8           9          10          11          12
    1   0.0005597   0.0012060   0.0008917   0.0006302  -0.0005872   0.0018601
    2  -0.0018358  -0.0025301  -0.0015336   0.0012001  -0.0017384   0.0031326
    3   0.0009282   0.0004165   0.0003228  -0.0013582   0.0004533  -0.0020373
           13          14          15          16          17          18
    1   0.0001675  -0.0004502  -0.0006630  -0.0015908   0.0002717  -0.0010923
    2  -0.0005626   0.0012161   0.0017322   0.0003462   0.0007189  -0.0017287
    3  -0.0000669   0.0002674   0.0002972   0.0003390  -0.0000292   0.0016558
           19          20
    1   0.0006227  -0.0004267
    2   0.0005922  -0.0005075
    3   0.0004268   0.0005242
 Max gradient component =       3.133E-03
 RMS gradient           =       1.265E-03
 Gradient time:  CPU 148.39 s  wall 148.43 s
 Geometry Optimization Parameters
   NAtoms,    NIC,     NZ,  NCons,   NDum,   NFix, NCnnct, MaxDiis
       20     147       0       0       0       0       0       0

 Cartesian Hessian Update
 Hessian Updated using BFGS Update


** GEOMETRY OPTIMIZATION IN DELOCALIZED INTERNAL COORDINATES **
   Searching for a Minimum

   Optimization Cycle:  11

                       Coordinates (Angstroms)
     ATOM                X               Y               Z
      1  C         1.6919851629   -0.9133435307   -0.0645674373
      2  C         1.8782828321    0.5524142874    0.3587789042
      3  C         0.4289614500    1.0490029172    0.4520098671
      4  C        -0.2618261617   -0.2101521237    0.9830213197
      5  O         0.4633532636   -1.3223126262    0.3815448196
      6  O         2.4436673236   -1.6265213058   -0.6516541390
      7  O         2.6761652888    1.2641709685   -0.5543283187
      8  O        -0.0723409204    1.3255931434   -0.8392305127
      9  C        -1.7447252791   -0.3673644368    0.6657751754
     10  C        -2.1251553190   -0.4197001577   -0.8154425158
     11  O        -3.2101538937   -0.0228301471   -1.1663775377
     12  O        -2.4225155377    0.6736731262    1.3328060121
     13  H        -0.1357283968   -0.2698102557    2.0683912479
     14  H         3.2371083506    1.8866262753   -0.0818236455
     15  H         0.5531929476    1.8997428029   -1.2999123423
     16  H        -2.0572529435   -1.3519004799    1.0596563459
     17  H        -1.4194182114   -0.9031465473   -1.5080463931
     18  H        -3.2946129220    0.7503784363    0.9187455373
     19  H         0.3005672425    1.9011457280    1.1279386777
     20  H         2.3222121131    0.5283689351    1.3638463204
   Point Group: c1    Number of degrees of freedom:    54


   Energy is   -684.979726003

 Hessian Updated using BFGS Update

 54 Hessian modes will be used to form the next step
  Hessian Eigenvalues:
     0.001755    0.005532    0.006839    0.009663    0.014923    0.015220
     0.015667    0.018221    0.036828    0.041913    0.042890    0.048644
     0.052599    0.053407    0.055657    0.058344    0.062956    0.072264
     0.078597    0.082401    0.086750    0.106039    0.126732    0.156542
     0.159536    0.160363    0.161733    0.172318    0.181676    0.202947
     0.216173    0.220622    0.226568    0.238580    0.260027    0.278349
     0.293120    0.310008    0.319689    0.320376    0.322016    0.325944
     0.331371    0.356821    0.399323    0.448957    0.452001    0.459897
     0.489468    0.490116    0.520505    0.569726    0.948653    0.968193

 Minimum Search - Taking Simple RFO Step
 Searching for Lamda that Minimizes Along All modes
 Value Taken    Lamda =  -0.00342724
 Calculated Step too Large.  Step scaled by  0.376613
 Step Taken.  Stepsize is  0.300000

                             Maximum     Tolerance    Cnvgd?
         Gradient           0.001684      0.000300      NO
         Displacement       0.130294      0.001200      NO
         Energy change     -0.001371      0.000001      NO


 New Cartesian Coordinates Obtained by Inverse Iteration

 Displacement from previous Coordinates is:  0.258934
 ----------------------------------------------------------------
             Standard Nuclear Orientation (Angstroms)
    I     Atom           X                Y                Z
 ----------------------------------------------------------------
    1      C       1.6915348701    -0.9073580641    -0.0573809468
    2      C       1.8725237466     0.5607007378     0.3584177750
    3      C       0.4211368511     1.0486705518     0.4642190212
    4      C      -0.2635602149    -0.2153647254     0.9918976406
    5      O       0.4689029383    -1.3223144100     0.3936934196
    6      O       2.4445000708    -1.6157212572    -0.6499559938
    7      O       2.6467112606     1.2793242180    -0.5712982645
    8      O      -0.0841237924     1.3337405135    -0.8241913701
    9      C      -1.7459227908    -0.3795825785     0.6701950225
   10      C      -2.1204409816    -0.4099549233    -0.8102837356
   11      O      -3.1828939882     0.0402374225    -1.1676608082
   12      O      -2.4393641003     0.6383763251     1.3516856965
   13      H      -0.1416162074    -0.2754464554     2.0779886200
   14      H       3.2434195907     1.8760069450    -0.1096550027
   15      H       0.5715165661     1.8596465735    -1.3023804386
   16      H      -2.0463734352    -1.3766365222     1.0436074530
   17      H      -1.4364605384    -0.9291028841    -1.4985415776
   18      H      -3.2709288128     0.7745731406     0.8715238795
   19      H       0.2915901448     1.8982233371     1.1430232968
   20      H       2.3316152123     0.5460170645     1.3562276984
 ----------------------------------------------------------------
 Molecular Point Group                 C1    NOp =  1
 Largest Abelian Subgroup              C1    NOp =  1
 Nuclear Repulsion Energy =   773.1156435527 hartrees
 There are       46 alpha and       46 beta electrons
 Applying Cartesian multipole field
    Component          Value
    ---------          -----
     (2,0,0)        1.00000E-11
     (0,2,0)        2.00000E-11
     (0,0,2)       -3.00000E-11
 Nucleus-field energy     =     0.0000000123 hartrees
 Requested basis set is 6-311++G(d,p)
 There are 112 shells and 320 basis functions
 A cutoff of  1.0D-11 yielded   5505 shell pairs
 There are     45419 function pairs (     48736 Cartesian)
 Smallest overlap matrix eigenvalue = 4.40E-06
 Guess MOs from SCF MO coefficient file
 Reading MOs from coefficient file
 Reading MOs from coefficient file
 A restricted hybrid HF-DFT SCF calculation will be
 performed using Pulay DIIS extrapolation
 Exchange:     0.2000 Hartree-Fock + 0.0800 Slater + 0.7200 B88
 Correlation:  0.1900 VWN1RPA + 0.8100 LYP
 Using SG-1 standard quadrature grid
 SCF converges when DIIS error is below 1.0E-08
 Geometry optimization detected.  Setting ReadMinima to 0
 Setting SaveMinima to 0
 ---------------------------------------
  Cycle       Energy         DIIS Error
 ---------------------------------------
    1    -684.9758742543      7.68E-04
    2    -684.9807399337      1.20E-04
    3    -684.9807230919      1.44E-04
    4    -684.9808955067      3.73E-05
    5    -684.9809047455      1.77E-05
    6    -684.9809078640      5.55E-06
    7    -684.9809082336      1.44E-06
    8    -684.9809082407      3.62E-07
    9    -684.9809081721      2.03E-07
   10    -684.9809081882      3.37E-08
   11    -684.9809081923      1.25E-08
   12    -684.9809081862      6.91E-09 Convergence criterion met
 ---------------------------------------
 SCF time:  CPU 376.78 s  wall 377.16 s
 SCF   energy in the final basis set = -684.9809081862
 Total energy in the final basis set = -684.9809081862

 --------------------------------------------------------------

                    Orbital Energies (a.u.)
 --------------------------------------------------------------

 Alpha MOs
 -- Occupied --
-19.193 -19.178 -19.159 -19.148 -19.144 -19.136 -10.324 -10.280
-10.278 -10.273 -10.267 -10.260  -1.136  -1.087  -1.085  -1.067
 -1.051  -1.047  -0.825  -0.797  -0.712  -0.657  -0.618  -0.597
 -0.591  -0.558  -0.549  -0.526  -0.513  -0.501  -0.489  -0.467
 -0.455  -0.443  -0.424  -0.420  -0.409  -0.392  -0.388  -0.374
 -0.343  -0.334  -0.324  -0.312  -0.294  -0.278
 -- Virtual --
 -0.052  -0.045  -0.017  -0.010  -0.003   0.008   0.012   0.024
  0.029   0.043   0.050   0.062   0.068   0.072   0.080   0.085
  0.090   0.091   0.096   0.104   0.108   0.113   0.114   0.122
  0.125   0.131   0.133   0.135   0.138   0.143   0.146   0.152
  0.155   0.167   0.172   0.182   0.194   0.196   0.201   0.214
  0.219   0.225   0.233   0.247   0.252   0.256   0.260   0.261
  0.271   0.272   0.278   0.282   0.290   0.293   0.301   0.307
  0.308   0.313   0.318   0.324   0.330   0.333   0.334   0.342
  0.352   0.353   0.367   0.368   0.381   0.388   0.393   0.410
  0.423   0.426   0.445   0.451   0.472   0.485   0.512   0.516
  0.523   0.538   0.542   0.547   0.576   0.582   0.602   0.619
  0.623   0.636   0.650   0.661   0.669   0.683   0.691   0.708
  0.716   0.729   0.735   0.753   0.770   0.780   0.815   0.841
  0.880   0.937   0.943   0.961   0.997   1.014   1.035   1.043
  1.075   1.108   1.111   1.128   1.139   1.143   1.160   1.163
  1.171   1.178   1.191   1.198   1.203   1.219   1.240   1.247
  1.264   1.289   1.305   1.337   1.357   1.370   1.404   1.420
  1.437   1.461   1.472   1.481   1.516   1.531   1.538   1.558
  1.568   1.571   1.582   1.609   1.614   1.622   1.636   1.645
  1.672   1.682   1.706   1.713   1.728   1.742   1.788   1.798
  1.814   1.831   1.837   1.888   1.894   1.931   1.951   1.982
  1.990   1.995   2.017   2.026   2.065   2.069   2.078   2.131
  2.136   2.171   2.228   2.236   2.266   2.290   2.369   2.462
  2.475   2.502   2.532   2.569   2.588   2.616   2.661   2.674
  2.677   2.707   2.754   2.789   2.800   2.826   2.835   2.863
  2.875   2.876   2.901   2.909   2.933   2.951   2.974   3.023
  3.050   3.065   3.103   3.104   3.120   3.141   3.180   3.182
  3.213   3.231   3.253   3.284   3.319   3.348   3.357   3.374
  3.388   3.425   3.492   3.553   3.558   3.716   3.803   3.824
  3.868   3.879   3.898   3.927   3.981   3.993   4.072   4.099
  4.129   4.164   4.221   4.327   5.022   5.048   5.053   5.062
  5.080   5.103   5.144   5.159   5.359   5.384   5.435   5.452
  5.532   5.638   5.657   5.695   5.731   5.863  23.736  23.765
 23.776  23.807  23.858  23.879  49.888  49.909  49.922  49.930
 49.965  50.029
 --------------------------------------------------------------

          Ground-State Mulliken Net Atomic Charges

     Atom                 Charge (a.u.)
  ----------------------------------------
      1 C                     0.184623
      2 C                    -0.355606
      3 C                    -0.028743
      4 C                    -0.289890
      5 O                    -0.022873
      6 O                    -0.265530
      7 O                    -0.246907
      8 O                    -0.181767
      9 C                    -0.307666
     10 C                     0.041670
     11 O                    -0.247516
     12 O                    -0.191522
     13 H                     0.253129
     14 H                     0.278535
     15 H                     0.272399
     16 H                     0.224867
     17 H                     0.181843
     18 H                     0.264126
     19 H                     0.245885
     20 H                     0.190943
  ----------------------------------------
  Sum of atomic charges =     0.000000

 -----------------------------------------------------------------
                    Cartesian Multipole Moments
 -----------------------------------------------------------------
    Charge (ESU x 10^10)
                 0.0000
    Dipole Moment (Debye)
         X       1.9455      Y       2.8963      Z       3.4185
       Tot       4.8847
    Quadrupole Moments (Debye-Ang)
        XX     -75.7568     XY      14.9334     YY     -69.1492
        XZ       4.1114     YZ      -1.3177     ZZ     -71.0345
    Octopole Moments (Debye-Ang^2)
       XXX      30.0787    XXY      25.1225    XYY       3.4842
       YYY      14.9341    XXZ      33.9234    XYZ      -1.0425
       YYZ      -1.8844    XZZ      15.4652    YZZ      -4.2261
       ZZZ      -9.1924
    Hexadecapole Moments (Debye-Ang^3)
      XXXX   -1625.9666   XXXY     104.6335   XXYY    -316.5933
      XYYY      64.4932   YYYY    -465.2627   XXXZ       9.0241
      XXYZ      -2.5221   XYYZ      17.5202   YYYZ     -13.3044
      XXZZ    -378.1062   XYZZ      15.2600   YYZZ    -132.6060
      XZZZ      37.1483   YZZZ     -13.5733   ZZZZ    -358.7961
 -----------------------------------------------------------------
 Calculating analytic gradient of the SCF energy
 Gradient of SCF Energy
            1           2           3           4           5           6
    1   0.0014145  -0.0003419   0.0001257  -0.0019077  -0.0003109  -0.0000650
    2   0.0014545   0.0005963   0.0002527   0.0013425  -0.0020180  -0.0005221
    3   0.0010972  -0.0023179  -0.0006878   0.0013744  -0.0000536  -0.0012551
            7           8           9          10          11          12
    1   0.0001877   0.0006543   0.0004038   0.0011701  -0.0008905   0.0022986
    2  -0.0013810  -0.0023081  -0.0006371   0.0007274  -0.0013020   0.0024912
    3   0.0005254   0.0006543  -0.0000139  -0.0005736   0.0002004  -0.0015067
           13          14          15          16          17          18
    1   0.0002364  -0.0002292  -0.0000937  -0.0013923   0.0001192  -0.0014161
    2  -0.0005737   0.0011240   0.0015841   0.0000121   0.0006316  -0.0015601
    3   0.0000462   0.0003982   0.0000102   0.0002762   0.0000322   0.0010462
           19          20
    1   0.0004595  -0.0004224
    2   0.0007351  -0.0006492
    3   0.0002482   0.0004994
 Max gradient component =       2.491E-03
 RMS gradient           =       1.053E-03
 Gradient time:  CPU 148.70 s  wall 148.73 s
 Geometry Optimization Parameters
   NAtoms,    NIC,     NZ,  NCons,   NDum,   NFix, NCnnct, MaxDiis
       20     147       0       0       0       0       0       0

 Cartesian Hessian Update
 Hessian Updated using BFGS Update


** GEOMETRY OPTIMIZATION IN DELOCALIZED INTERNAL COORDINATES **
   Searching for a Minimum

   Optimization Cycle:  12

                       Coordinates (Angstroms)
     ATOM                X               Y               Z
      1  C         1.6915348701   -0.9073580641   -0.0573809468
      2  C         1.8725237466    0.5607007378    0.3584177750
      3  C         0.4211368511    1.0486705518    0.4642190212
      4  C        -0.2635602149   -0.2153647254    0.9918976406
      5  O         0.4689029383   -1.3223144100    0.3936934196
      6  O         2.4445000708   -1.6157212572   -0.6499559938
      7  O         2.6467112606    1.2793242180   -0.5712982645
      8  O        -0.0841237924    1.3337405135   -0.8241913701
      9  C        -1.7459227908   -0.3795825785    0.6701950225
     10  C        -2.1204409816   -0.4099549233   -0.8102837356
     11  O        -3.1828939882    0.0402374225   -1.1676608082
     12  O        -2.4393641003    0.6383763251    1.3516856965
     13  H        -0.1416162074   -0.2754464554    2.0779886200
     14  H         3.2434195907    1.8760069450   -0.1096550027
     15  H         0.5715165661    1.8596465735   -1.3023804386
     16  H        -2.0463734352   -1.3766365222    1.0436074530
     17  H        -1.4364605384   -0.9291028841   -1.4985415776
     18  H        -3.2709288128    0.7745731406    0.8715238795
     19  H         0.2915901448    1.8982233371    1.1430232968
     20  H         2.3316152123    0.5460170645    1.3562276984
   Point Group: c1    Number of degrees of freedom:    54


   Energy is   -684.980908186

 Hessian Updated using BFGS Update

 54 Hessian modes will be used to form the next step
  Hessian Eigenvalues:
     0.002213    0.005665    0.006784    0.009579    0.015164    0.015256
     0.015854    0.017880    0.036766    0.041992    0.043643    0.048627
     0.052573    0.053406    0.055671    0.057714    0.063055    0.072274
     0.078591    0.082391    0.086798    0.106271    0.128892    0.156654
     0.159542    0.160378    0.161743    0.172291    0.181483    0.203019
     0.215464    0.220370    0.226634    0.238747    0.260444    0.278260
     0.293719    0.311381    0.319686    0.320398    0.322064    0.326050
     0.331596    0.356911    0.398472    0.449026    0.451664    0.459813
     0.489458    0.490165    0.520486    0.566517    0.949095    0.967876

 Minimum Search - Taking Simple RFO Step
 Searching for Lamda that Minimizes Along All modes
 Value Taken    Lamda =  -0.00260849
 Calculated Step too Large.  Step scaled by  0.414781
 Step Taken.  Stepsize is  0.300000

                             Maximum     Tolerance    Cnvgd?
         Gradient           0.001586      0.000300      NO
         Displacement       0.129848      0.001200      NO
         Energy change     -0.001182      0.000001      NO


 New Cartesian Coordinates Obtained by Inverse Iteration

 Displacement from previous Coordinates is:  0.252115
 ----------------------------------------------------------------
             Standard Nuclear Orientation (Angstroms)
    I     Atom           X                Y                Z
 ----------------------------------------------------------------
    1      C       1.6920819983    -0.9013831543    -0.0522740494
    2      C       1.8657333604     0.5694055119     0.3586161613
    3      C       0.4117957538     1.0487355412     0.4710849286
    4      C      -0.2649866248    -0.2200698498     0.9980948993
    5      O       0.4755470599    -1.3228160025     0.4042581971
    6      O       2.4533581992    -1.6082291490    -0.6363380437
    7      O       2.6227339176     1.2920605000    -0.5836111807
    8      O      -0.0969608740     1.3390694966    -0.8155808000
    9      C      -1.7467221338    -0.3936223122     0.6733598797
   10      C      -2.1179834956    -0.3969365818    -0.8064340120
   11      O      -3.1571815925     0.1043250954    -1.1649832272
   12      O      -2.4567351409     0.5976015877     1.3734641979
   13      H      -0.1469896390    -0.2780688065     2.0847332051
   14      H       3.2523902807     1.8624542564    -0.1335582515
   15      H       0.5817609728     1.8192503205    -1.3101159046
   16      H      -2.0324420143    -1.4034715898     1.0238444164
   17      H      -1.4571470726    -0.9458205372    -1.4943879818
   18      H      -3.2402782369     0.8004985648     0.8376038208
   19      H       0.2790236545     1.8954223738     1.1521483218
   20      H       2.3347680164     0.5656297439     1.3512068081
 ----------------------------------------------------------------
 Molecular Point Group                 C1    NOp =  1
 Largest Abelian Subgroup              C1    NOp =  1
 Nuclear Repulsion Energy =   773.6340284254 hartrees
 There are       46 alpha and       46 beta electrons
 Applying Cartesian multipole field
    Component          Value
    ---------          -----
     (2,0,0)        1.00000E-11
     (0,2,0)        2.00000E-11
     (0,0,2)       -3.00000E-11
 Nucleus-field energy     =     0.0000000122 hartrees
 Requested basis set is 6-311++G(d,p)
 There are 112 shells and 320 basis functions
 A cutoff of  1.0D-11 yielded   5511 shell pairs
 There are     45449 function pairs (     48767 Cartesian)
 Smallest overlap matrix eigenvalue = 4.52E-06
 Guess MOs from SCF MO coefficient file
 Reading MOs from coefficient file
 Reading MOs from coefficient file
 A restricted hybrid HF-DFT SCF calculation will be
 performed using Pulay DIIS extrapolation
 Exchange:     0.2000 Hartree-Fock + 0.0800 Slater + 0.7200 B88
 Correlation:  0.1900 VWN1RPA + 0.8100 LYP
 Using SG-1 standard quadrature grid
 SCF converges when DIIS error is below 1.0E-08
 Geometry optimization detected.  Setting ReadMinima to 0
 Setting SaveMinima to 0
 ---------------------------------------
  Cycle       Energy         DIIS Error
 ---------------------------------------
    1    -684.9753965105      7.55E-04
    2    -684.9816693830      1.20E-04
    3    -684.9816520557      1.44E-04
    4    -684.9818285609      3.17E-05
    5    -684.9818363148      8.91E-06
    6    -684.9818370530      6.09E-06
    7    -684.9818373539      1.87E-06
    8    -684.9818373215      3.89E-07
    9    -684.9818372515      2.00E-07
   10    -684.9818372890      5.11E-08
   11    -684.9818373023      2.68E-08
   12    -684.9818373146      8.07E-09 Convergence criterion met
 ---------------------------------------
 SCF time:  CPU 372.89 s  wall 373.41 s
 SCF   energy in the final basis set = -684.9818373146
 Total energy in the final basis set = -684.9818373146

 --------------------------------------------------------------

                    Orbital Energies (a.u.)
 --------------------------------------------------------------

 Alpha MOs
 -- Occupied --
-19.194 -19.179 -19.159 -19.147 -19.145 -19.136 -10.324 -10.280
-10.279 -10.273 -10.267 -10.260  -1.137  -1.088  -1.086  -1.067
 -1.052  -1.046  -0.825  -0.797  -0.713  -0.658  -0.618  -0.598
 -0.590  -0.559  -0.550  -0.527  -0.514  -0.502  -0.488  -0.467
 -0.455  -0.444  -0.425  -0.420  -0.410  -0.391  -0.389  -0.375
 -0.344  -0.334  -0.324  -0.311  -0.294  -0.280
 -- Virtual --
 -0.052  -0.045  -0.017  -0.009  -0.002   0.007   0.014   0.025
  0.029   0.043   0.050   0.062   0.068   0.072   0.080   0.085
  0.090   0.091   0.096   0.104   0.108   0.113   0.114   0.122
  0.124   0.130   0.134   0.136   0.138   0.144   0.146   0.151
  0.155   0.168   0.171   0.182   0.194   0.197   0.202   0.214
  0.219   0.224   0.232   0.247   0.253   0.256   0.259   0.263
  0.270   0.271   0.278   0.282   0.290   0.293   0.301   0.307
  0.308   0.314   0.316   0.323   0.329   0.333   0.335   0.342
  0.351   0.353   0.365   0.368   0.379   0.389   0.394   0.411
  0.425   0.427   0.445   0.451   0.470   0.484   0.513   0.519
  0.524   0.540   0.541   0.547   0.577   0.585   0.602   0.618
  0.621   0.632   0.651   0.659   0.670   0.683   0.691   0.705
  0.713   0.731   0.735   0.751   0.768   0.779   0.810   0.840
  0.876   0.933   0.945   0.963   0.996   1.011   1.035   1.046
  1.076   1.106   1.110   1.125   1.137   1.140   1.158   1.162
  1.170   1.180   1.190   1.197   1.199   1.221   1.240   1.245
  1.261   1.290   1.311   1.335   1.356   1.374   1.405   1.415
  1.440   1.465   1.472   1.480   1.515   1.525   1.540   1.560
  1.566   1.573   1.586   1.605   1.615   1.621   1.638   1.649
  1.672   1.682   1.703   1.712   1.729   1.743   1.784   1.801
  1.817   1.830   1.837   1.886   1.892   1.927   1.949   1.985
  1.991   1.994   2.019   2.026   2.067   2.072   2.084   2.128
  2.134   2.168   2.228   2.234   2.267   2.293   2.370   2.461
  2.478   2.502   2.532   2.568   2.587   2.613   2.658   2.672
  2.679   2.712   2.756   2.790   2.803   2.827   2.837   2.861
  2.874   2.876   2.901   2.907   2.928   2.950   2.972   3.023
  3.045   3.066   3.100   3.107   3.120   3.145   3.180   3.182
  3.213   3.232   3.253   3.281   3.319   3.349   3.359   3.374
  3.387   3.426   3.492   3.551   3.557   3.716   3.805   3.825
  3.871   3.878   3.897   3.926   3.981   3.994   4.072   4.100
  4.130   4.162   4.221   4.323   5.023   5.047   5.052   5.067
  5.078   5.103   5.145   5.158   5.358   5.385   5.438   5.452
  5.533   5.639   5.653   5.695   5.732   5.864  23.737  23.763
 23.775  23.808  23.858  23.880  49.887  49.908  49.922  49.931
 49.965  50.029
 --------------------------------------------------------------

          Ground-State Mulliken Net Atomic Charges

     Atom                 Charge (a.u.)
  ----------------------------------------
      1 C                     0.186108
      2 C                    -0.351191
      3 C                    -0.066226
      4 C                    -0.201653
      5 O                    -0.027150
      6 O                    -0.267375
      7 O                    -0.245906
      8 O                    -0.189821
      9 C                    -0.352381
     10 C                     0.040239
     11 O                    -0.247230
     12 O                    -0.191162
     13 H                     0.252314
     14 H                     0.280389
     15 H                     0.274415
     16 H                     0.227396
     17 H                     0.178365
     18 H                     0.264332
     19 H                     0.243627
     20 H                     0.192912
  ----------------------------------------
  Sum of atomic charges =     0.000000

 -----------------------------------------------------------------
                    Cartesian Multipole Moments
 -----------------------------------------------------------------
    Charge (ESU x 10^10)
                -0.0000
    Dipole Moment (Debye)
         X       2.0907      Y       2.7835      Z       3.2596
       Tot       4.7691
    Quadrupole Moments (Debye-Ang)
        XX     -75.6638     XY      15.0776     YY     -69.3982
        XZ       4.4952     YZ      -0.9762     ZZ     -71.1609
    Octopole Moments (Debye-Ang^2)
       XXX      33.7479    XXY      24.7563    XYY       2.6602
       YYY      12.8123    XXZ      30.7922    XYZ      -1.7595
       YYZ      -1.7512    XZZ      16.5248    YZZ      -4.7644
       ZZZ     -10.6558
    Hexadecapole Moments (Debye-Ang^3)
      XXXX   -1616.4785   XXXY     111.9575   XXYY    -314.7500
      XYYY      64.3562   YYYY    -467.8517   XXXZ      17.8431
      XXYZ      -0.2126   XYYZ      17.0470   YYYZ      -8.6439
      XXZZ    -379.6210   XYZZ      16.5804   YYZZ    -132.9077
      XZZZ      40.3147   YZZZ      -9.9859   ZZZZ    -360.6198
 -----------------------------------------------------------------
 Calculating analytic gradient of the SCF energy
 Gradient of SCF Energy
            1           2           3           4           5           6
    1   0.0002647  -0.0000065  -0.0000614  -0.0014026   0.0001251   0.0001687
    2   0.0017272   0.0001110   0.0001886   0.0009312  -0.0015307  -0.0005653
    3  -0.0005304  -0.0013016  -0.0005882   0.0011416   0.0005337  -0.0006133
            7           8           9          10          11          12
    1   0.0002426   0.0002166   0.0001360   0.0013213  -0.0009214   0.0019341
    2  -0.0009954  -0.0017384   0.0000558   0.0004617  -0.0009234   0.0017042
    3   0.0004377   0.0004962  -0.0001941  -0.0001968   0.0001487  -0.0009461
           13          14          15          16          17          18
    1   0.0002031  -0.0002176   0.0000653  -0.0011073   0.0000692  -0.0010055
    2  -0.0004629   0.0007889   0.0010609  -0.0002192   0.0004045  -0.0011757
    3   0.0000479   0.0003457  -0.0000882   0.0001348   0.0000525   0.0005483
           19          20
    1   0.0003445  -0.0003689
    2   0.0005834  -0.0004065
    3   0.0001319   0.0004399
 Max gradient component =       1.934E-03
 RMS gradient           =       7.759E-04
 Gradient time:  CPU 147.08 s  wall 147.10 s
 Geometry Optimization Parameters
   NAtoms,    NIC,     NZ,  NCons,   NDum,   NFix, NCnnct, MaxDiis
       20     147       0       0       0       0       0       0

 Cartesian Hessian Update
 Hessian Updated using BFGS Update


** GEOMETRY OPTIMIZATION IN DELOCALIZED INTERNAL COORDINATES **
   Searching for a Minimum

   Optimization Cycle:  13

                       Coordinates (Angstroms)
     ATOM                X               Y               Z
      1  C         1.6920819983   -0.9013831543   -0.0522740494
      2  C         1.8657333604    0.5694055119    0.3586161613
      3  C         0.4117957538    1.0487355412    0.4710849286
      4  C        -0.2649866248   -0.2200698498    0.9980948993
      5  O         0.4755470599   -1.3228160025    0.4042581971
      6  O         2.4533581992   -1.6082291490   -0.6363380437
      7  O         2.6227339176    1.2920605000   -0.5836111807
      8  O        -0.0969608740    1.3390694966   -0.8155808000
      9  C        -1.7467221338   -0.3936223122    0.6733598797
     10  C        -2.1179834956   -0.3969365818   -0.8064340120
     11  O        -3.1571815925    0.1043250954   -1.1649832272
     12  O        -2.4567351409    0.5976015877    1.3734641979
     13  H        -0.1469896390   -0.2780688065    2.0847332051
     14  H         3.2523902807    1.8624542564   -0.1335582515
     15  H         0.5817609728    1.8192503205   -1.3101159046
     16  H        -2.0324420143   -1.4034715898    1.0238444164
     17  H        -1.4571470726   -0.9458205372   -1.4943879818
     18  H        -3.2402782369    0.8004985648    0.8376038208
     19  H         0.2790236545    1.8954223738    1.1521483218
     20  H         2.3347680164    0.5656297439    1.3512068081
   Point Group: c1    Number of degrees of freedom:    54


   Energy is   -684.981837315

 Hessian Updated using BFGS Update

 54 Hessian modes will be used to form the next step
  Hessian Eigenvalues:
     0.002745    0.005619    0.007187    0.009704    0.015241    0.015337
     0.017020    0.018196    0.036842    0.041977    0.043661    0.048710
     0.052641    0.053486    0.055660    0.057606    0.063037    0.072270
     0.078595    0.082437    0.086780    0.106331    0.128929    0.156650
     0.159542    0.160396    0.161798    0.172310    0.181316    0.203020
     0.215250    0.220131    0.226726    0.238740    0.260530    0.278181
     0.293705    0.312219    0.319702    0.320408    0.322063    0.326075
     0.331349    0.356904    0.397887    0.449042    0.451365    0.459708
     0.489448    0.490171    0.520372    0.564386    0.948944    0.966774

 Minimum Search - Taking Simple RFO Step
 Searching for Lamda that Minimizes Along All modes
 Value Taken    Lamda =  -0.00161655
 Calculated Step too Large.  Step scaled by  0.501818
 Step Taken.  Stepsize is  0.300000

                             Maximum     Tolerance    Cnvgd?
         Gradient           0.001202      0.000300      NO
         Displacement       0.124387      0.001200      NO
         Energy change     -0.000929      0.000001      NO


 New Cartesian Coordinates Obtained by Inverse Iteration

 Displacement from previous Coordinates is:  0.269434
 ----------------------------------------------------------------
             Standard Nuclear Orientation (Angstroms)
    I     Atom           X                Y                Z
 ----------------------------------------------------------------
    1      C       1.6985920812    -0.9002719882    -0.0308410044
    2      C       1.8611964093     0.5777565174     0.3595652159
    3      C       0.4046510723     1.0479890892     0.4813924007
    4      C      -0.2681802536    -0.2261802956     1.0024379089
    5      O       0.4815084312    -1.3243329474     0.4162262347
    6      O       2.4653970715    -1.6039800482    -0.6125927475
    7      O       2.5930786660     1.2976892035    -0.6059019518
    8      O      -0.1055123387     1.3513119198    -0.8022816685
    9      C      -1.7496388759    -0.4085035953     0.6725255054
   10      C      -2.1167616784    -0.3835643231    -0.8064914366
   11      O      -3.1298059228     0.1686705748    -1.1660085034
   12      O      -2.4781419153     0.5540543138     1.3904186151
   13      H      -0.1578925796    -0.2837501488     2.0901412002
   14      H       3.2560653162     1.8475160461    -0.1787154637
   15      H       0.5933330035     1.7914418303    -1.3072565738
   16      H      -2.0195621429    -1.4300840649     1.0008342855
   17      H      -1.4801421029    -0.9588290860    -1.4955861160
   18      H      -3.2111829007     0.8231607487     0.8115995394
   19      H       0.2692272380     1.8898989601     1.1676010931
   20      H       2.3455378110     0.5940423032     1.3440648522
 ----------------------------------------------------------------
 Molecular Point Group                 C1    NOp =  1
 Largest Abelian Subgroup              C1    NOp =  1
 Nuclear Repulsion Energy =   773.8878178911 hartrees
 There are       46 alpha and       46 beta electrons
 Applying Cartesian multipole field
    Component          Value
    ---------          -----
     (2,0,0)        1.00000E-11
     (0,2,0)        2.00000E-11
     (0,0,2)       -3.00000E-11
 Nucleus-field energy     =     0.0000000121 hartrees
 Requested basis set is 6-311++G(d,p)
 There are 112 shells and 320 basis functions
 A cutoff of  1.0D-11 yielded   5511 shell pairs
 There are     45474 function pairs (     48791 Cartesian)
 Smallest overlap matrix eigenvalue = 4.52E-06
 Guess MOs from SCF MO coefficient file
 Reading MOs from coefficient file
 Reading MOs from coefficient file
 A restricted hybrid HF-DFT SCF calculation will be
 performed using Pulay DIIS extrapolation
 Exchange:     0.2000 Hartree-Fock + 0.0800 Slater + 0.7200 B88
 Correlation:  0.1900 VWN1RPA + 0.8100 LYP
 Using SG-1 standard quadrature grid
 SCF converges when DIIS error is below 1.0E-08
 Geometry optimization detected.  Setting ReadMinima to 0
 Setting SaveMinima to 0
 ---------------------------------------
  Cycle       Energy         DIIS Error
 ---------------------------------------
    1    -684.9760728685      7.80E-04
    2    -684.9823061909      1.24E-04
    3    -684.9822662192      1.57E-04
    4    -684.9824741643      3.52E-05
    5    -684.9824824012      1.76E-05
    6    -684.9824851082      5.75E-06
    7    -684.9824854620      1.75E-06
    8    -684.9824854805      4.66E-07
    9    -684.9824854209      2.11E-07
   10    -684.9824854466      6.72E-08
   11    -684.9824854243      3.02E-08
   12    -684.9824854237      5.10E-09 Convergence criterion met
 ---------------------------------------
 SCF time:  CPU 374.70 s  wall 375.16 s
 SCF   energy in the final basis set = -684.9824854237
 Total energy in the final basis set = -684.9824854237

 --------------------------------------------------------------

                    Orbital Energies (a.u.)
 --------------------------------------------------------------

 Alpha MOs
 -- Occupied --
-19.195 -19.180 -19.159 -19.146 -19.146 -19.137 -10.325 -10.281
-10.280 -10.273 -10.267 -10.260  -1.138  -1.088  -1.086  -1.067
 -1.052  -1.046  -0.824  -0.798  -0.714  -0.658  -0.618  -0.599
 -0.590  -0.560  -0.550  -0.528  -0.514  -0.502  -0.487  -0.467
 -0.456  -0.445  -0.425  -0.420  -0.411  -0.391  -0.388  -0.375
 -0.345  -0.334  -0.324  -0.309  -0.294  -0.281
 -- Virtual --
 -0.052  -0.046  -0.018  -0.009  -0.002   0.007   0.015   0.025
  0.028   0.044   0.049   0.062   0.068   0.072   0.080   0.085
  0.090   0.091   0.095   0.104   0.107   0.114   0.115   0.122
  0.123   0.129   0.134   0.137   0.138   0.144   0.146   0.151
  0.155   0.169   0.171   0.182   0.194   0.198   0.203   0.213
  0.219   0.223   0.232   0.246   0.254   0.257   0.259   0.264
  0.269   0.271   0.278   0.282   0.291   0.293   0.301   0.307
  0.308   0.314   0.316   0.322   0.327   0.332   0.336   0.341
  0.351   0.353   0.364   0.369   0.377   0.389   0.395   0.413
  0.425   0.428   0.445   0.450   0.469   0.482   0.513   0.522
  0.525   0.540   0.541   0.547   0.578   0.586   0.601   0.616
  0.621   0.628   0.653   0.658   0.670   0.681   0.688   0.702
  0.712   0.733   0.737   0.749   0.765   0.779   0.806   0.840
  0.873   0.929   0.944   0.962   0.991   1.006   1.032   1.049
  1.079   1.104   1.111   1.124   1.136   1.137   1.158   1.161
  1.170   1.181   1.190   1.195   1.198   1.223   1.238   1.246
  1.259   1.291   1.311   1.335   1.355   1.376   1.407   1.416
  1.443   1.466   1.472   1.481   1.515   1.519   1.541   1.557
  1.564   1.576   1.590   1.601   1.615   1.618   1.640   1.653
  1.672   1.683   1.703   1.711   1.729   1.742   1.781   1.804
  1.820   1.826   1.841   1.882   1.890   1.922   1.947   1.983
  1.986   2.000   2.021   2.027   2.064   2.079   2.090   2.122
  2.131   2.164   2.227   2.233   2.267   2.297   2.370   2.459
  2.482   2.502   2.531   2.566   2.588   2.611   2.655   2.672
  2.680   2.717   2.757   2.789   2.806   2.829   2.839   2.860
  2.871   2.877   2.897   2.904   2.926   2.949   2.972   3.022
  3.040   3.067   3.099   3.111   3.118   3.148   3.177   3.185
  3.211   3.230   3.254   3.278   3.320   3.350   3.360   3.370
  3.387   3.427   3.491   3.549   3.557   3.714   3.806   3.827
  3.870   3.880   3.898   3.924   3.980   3.995   4.071   4.099
  4.130   4.161   4.222   4.317   5.024   5.046   5.052   5.070
  5.077   5.103   5.145   5.157   5.356   5.385   5.438   5.453
  5.534   5.640   5.648   5.696   5.734   5.865  23.738  23.761
 23.774  23.807  23.856  23.880  49.886  49.905  49.922  49.931
 49.966  50.028
 --------------------------------------------------------------

          Ground-State Mulliken Net Atomic Charges

     Atom                 Charge (a.u.)
  ----------------------------------------
      1 C                     0.188171
      2 C                    -0.340302
      3 C                    -0.112271
      4 C                    -0.139462
      5 O                    -0.026561
      6 O                    -0.269399
      7 O                    -0.245513
      8 O                    -0.196246
      9 C                    -0.375861
     10 C                     0.041262
     11 O                    -0.246735
     12 O                    -0.190597
     13 H                     0.250750
     14 H                     0.282262
     15 H                     0.276014
     16 H                     0.229748
     17 H                     0.174904
     18 H                     0.265047
     19 H                     0.240450
     20 H                     0.194337
  ----------------------------------------
  Sum of atomic charges =    -0.000000

 -----------------------------------------------------------------
                    Cartesian Multipole Moments
 -----------------------------------------------------------------
    Charge (ESU x 10^10)
                -0.0000
    Dipole Moment (Debye)
         X       2.2359      Y       2.6892      Z       3.1181
       Tot       4.6855
    Quadrupole Moments (Debye-Ang)
        XX     -75.5155     XY      15.2884     YY     -69.5921
        XZ       4.7418     YZ      -0.6523     ZZ     -71.2941
    Octopole Moments (Debye-Ang^2)
       XXX      37.2184    XXY      24.6861    XYY       2.0281
       YYY      11.1594    XXZ      27.4414    XYZ      -2.7284
       YYZ      -1.7911    XZZ      17.3910    YZZ      -5.2787
       ZZZ     -12.0765
    Hexadecapole Moments (Debye-Ang^3)
      XXXX   -1608.6592   XXXY     120.0879   XXYY    -313.5342
      XYYY      65.3206   YYYY    -470.9910   XXXZ      23.6829
      XXYZ       1.7977   XYYZ      15.7109   YYYZ      -3.7070
      XXZZ    -380.7180   XYZZ      17.7655   YYZZ    -133.2468
      XZZZ      42.3855   YZZZ      -5.3914   ZZZZ    -362.4050
 -----------------------------------------------------------------
 Calculating analytic gradient of the SCF energy
 Gradient of SCF Energy
            1           2           3           4           5           6
    1   0.0004453  -0.0001878   0.0002094  -0.0010137   0.0000196   0.0000614
    2   0.0011821   0.0003563  -0.0001186   0.0001674  -0.0006863  -0.0004421
    3   0.0022188  -0.0020338  -0.0000048   0.0000086   0.0004051  -0.0015819
            7           8           9          10          11          12
    1  -0.0000518   0.0000037  -0.0001687   0.0015482  -0.0010330   0.0017744
    2  -0.0007905  -0.0011287   0.0009082  -0.0001436  -0.0002804   0.0007475
    3   0.0000553   0.0005484  -0.0002908   0.0003262  -0.0000585  -0.0003529
           13          14          15          16          17          18
    1   0.0002675  -0.0000496   0.0004349  -0.0007867  -0.0001832  -0.0010540
    2  -0.0004901   0.0008505   0.0008209  -0.0004326   0.0002090  -0.0007571
    3   0.0001158   0.0003890  -0.0002345   0.0000986   0.0001518  -0.0000857
           19          20
    1   0.0001227  -0.0003585
    2   0.0006421  -0.0006142
    3  -0.0000353   0.0003604
 Max gradient component =       2.219E-03
 RMS gradient           =       7.270E-04
 Gradient time:  CPU 146.38 s  wall 146.41 s
 Geometry Optimization Parameters
   NAtoms,    NIC,     NZ,  NCons,   NDum,   NFix, NCnnct, MaxDiis
       20     147       0       0       0       0       0       0

 Cartesian Hessian Update
 Hessian Updated using BFGS Update


** GEOMETRY OPTIMIZATION IN DELOCALIZED INTERNAL COORDINATES **
   Searching for a Minimum

   Optimization Cycle:  14

                       Coordinates (Angstroms)
     ATOM                X               Y               Z
      1  C         1.6985920812   -0.9002719882   -0.0308410044
      2  C         1.8611964093    0.5777565174    0.3595652159
      3  C         0.4046510723    1.0479890892    0.4813924007
      4  C        -0.2681802536   -0.2261802956    1.0024379089
      5  O         0.4815084312   -1.3243329474    0.4162262347
      6  O         2.4653970715   -1.6039800482   -0.6125927475
      7  O         2.5930786660    1.2976892035   -0.6059019518
      8  O        -0.1055123387    1.3513119198   -0.8022816685
      9  C        -1.7496388759   -0.4085035953    0.6725255054
     10  C        -2.1167616784   -0.3835643231   -0.8064914366
     11  O        -3.1298059228    0.1686705748   -1.1660085034
     12  O        -2.4781419153    0.5540543138    1.3904186151
     13  H        -0.1578925796   -0.2837501488    2.0901412002
     14  H         3.2560653162    1.8475160461   -0.1787154637
     15  H         0.5933330035    1.7914418303   -1.3072565738
     16  H        -2.0195621429   -1.4300840649    1.0008342855
     17  H        -1.4801421029   -0.9588290860   -1.4955861160
     18  H        -3.2111829007    0.8231607487    0.8115995394
     19  H         0.2692272380    1.8898989601    1.1676010931
     20  H         2.3455378110    0.5940423032    1.3440648522
   Point Group: c1    Number of degrees of freedom:    54


   Energy is   -684.982485424

 Hessian Updated using BFGS Update

 54 Hessian modes will be used to form the next step
  Hessian Eigenvalues:
     0.002729    0.005747    0.007138    0.009745    0.015265    0.015376
     0.017293    0.020988    0.036835    0.042066    0.044743    0.048751
     0.052733    0.054012    0.055659    0.057581    0.063114    0.072296
     0.078619    0.082522    0.086785    0.106340    0.131426    0.156835
     0.159578    0.160391    0.161715    0.172224    0.181452    0.202996
     0.215144    0.220064    0.226718    0.238913    0.260651    0.278182
     0.294494    0.312430    0.319683    0.320366    0.322070    0.326081
     0.331122    0.357005    0.398580    0.449051    0.450935    0.459602
     0.489478    0.490161    0.520297    0.562575    0.949017    0.965960

 Minimum Search - Taking Simple RFO Step
 Searching for Lamda that Minimizes Along All modes
 Value Taken    Lamda =  -0.00092827
 Calculated Step too Large.  Step scaled by  0.615406
 Step Taken.  Stepsize is  0.300000

                             Maximum     Tolerance    Cnvgd?
         Gradient           0.001547      0.000300      NO
         Displacement       0.136862      0.001200      NO
         Energy change     -0.000648      0.000001      NO


 New Cartesian Coordinates Obtained by Inverse Iteration

 Displacement from previous Coordinates is:  0.263735
 ----------------------------------------------------------------
             Standard Nuclear Orientation (Angstroms)
    I     Atom           X                Y                Z
 ----------------------------------------------------------------
    1      C       1.7023407987    -0.8955926647    -0.0200564954
    2      C       1.8547928949     0.5872122575     0.3607063612
    3      C       0.3948788267     1.0493483556     0.4825950391
    4      C      -0.2711450788    -0.2288791381     1.0037630677
    5      O       0.4876185930    -1.3239224066     0.4247370036
    6      O       2.4862717444    -1.6023059743    -0.5745155114
    7      O       2.5731562589     1.3047592059    -0.6180637530
    8      O      -0.1170200841     1.3571490945    -0.8000655479
    9      C      -1.7517126422    -0.4252450841     0.6710508093
   10      C      -2.1185671767    -0.3654637882    -0.8068176920
   11      O      -3.1101471002     0.2279151159    -1.1598327577
   12      O      -2.4994559551     0.5028436233     1.4130112040
   13      H      -0.1672872428    -0.2811637789     2.0922376084
   14      H       3.2721288243     1.8220664619    -0.2093406234
   15      H       0.5963632606     1.7568884678    -1.3179760421
   16      H      -2.0000684695    -1.4593371385     0.9735796875
   17      H      -1.5015104643    -0.9538461515    -1.5031472644
   18      H      -3.1793013026     0.8440215443     0.8070259455
   19      H       0.2545523294     1.8875580095     1.1714882687
   20      H       2.3458783746     0.6200289979     1.3407520775
 ----------------------------------------------------------------
 Molecular Point Group                 C1    NOp =  1
 Largest Abelian Subgroup              C1    NOp =  1
 Nuclear Repulsion Energy =   773.9045522396 hartrees
 There are       46 alpha and       46 beta electrons
 Applying Cartesian multipole field
    Component          Value
    ---------          -----
     (2,0,0)        1.00000E-11
     (0,2,0)        2.00000E-11
     (0,0,2)       -3.00000E-11
 Nucleus-field energy     =     0.0000000121 hartrees
 Requested basis set is 6-311++G(d,p)
 There are 112 shells and 320 basis functions
 A cutoff of  1.0D-11 yielded   5515 shell pairs
 There are     45527 function pairs (     48846 Cartesian)
 Smallest overlap matrix eigenvalue = 4.48E-06
 Guess MOs from SCF MO coefficient file
 Reading MOs from coefficient file
 Reading MOs from coefficient file
 A restricted hybrid HF-DFT SCF calculation will be
 performed using Pulay DIIS extrapolation
 Exchange:     0.2000 Hartree-Fock + 0.0800 Slater + 0.7200 B88
 Correlation:  0.1900 VWN1RPA + 0.8100 LYP
 Using SG-1 standard quadrature grid
 SCF converges when DIIS error is below 1.0E-08
 Geometry optimization detected.  Setting ReadMinima to 0
 Setting SaveMinima to 0
 ---------------------------------------
  Cycle       Energy         DIIS Error
 ---------------------------------------
    1    -684.9736757758      7.80E-04
    2    -684.9826878697      1.22E-04
    3    -684.9826431433      1.56E-04
    4    -684.9828542328      3.14E-05
    5    -684.9828609530      1.48E-05
    6    -684.9828630595      5.58E-06
    7    -684.9828634386      1.71E-06
    8    -684.9828633262      3.68E-07
    9    -684.9828632621      2.00E-07
   10    -684.9828632955      6.13E-08
   11    -684.9828632916      2.86E-08
   12    -684.9828632898      8.02E-09 Convergence criterion met
 ---------------------------------------
 SCF time:  CPU 373.42 s  wall 373.96 s
 SCF   energy in the final basis set = -684.9828632898
 Total energy in the final basis set = -684.9828632898

 --------------------------------------------------------------

                    Orbital Energies (a.u.)
 --------------------------------------------------------------

 Alpha MOs
 -- Occupied --
-19.195 -19.181 -19.159 -19.146 -19.145 -19.137 -10.325 -10.282
-10.280 -10.273 -10.267 -10.260  -1.139  -1.089  -1.087  -1.067
 -1.052  -1.046  -0.825  -0.798  -0.714  -0.659  -0.618  -0.601
 -0.590  -0.561  -0.550  -0.530  -0.513  -0.503  -0.486  -0.467
 -0.456  -0.446  -0.426  -0.420  -0.412  -0.393  -0.386  -0.375
 -0.347  -0.335  -0.324  -0.308  -0.295  -0.283
 -- Virtual --
 -0.052  -0.047  -0.018  -0.009  -0.002   0.007   0.015   0.026
  0.028   0.044   0.049   0.062   0.068   0.072   0.080   0.084
  0.090   0.092   0.095   0.104   0.107   0.114   0.115   0.121
  0.122   0.129   0.134   0.137   0.138   0.144   0.146   0.151
  0.155   0.168   0.171   0.182   0.195   0.198   0.204   0.213
  0.218   0.223   0.232   0.246   0.254   0.257   0.258   0.266
  0.268   0.271   0.278   0.282   0.291   0.294   0.301   0.307
  0.309   0.314   0.316   0.321   0.324   0.331   0.337   0.340
  0.350   0.354   0.364   0.370   0.375   0.388   0.395   0.414
  0.423   0.430   0.445   0.447   0.468   0.480   0.514   0.525
  0.527   0.539   0.541   0.546   0.579   0.587   0.600   0.614
  0.621   0.625   0.654   0.659   0.669   0.677   0.686   0.701
  0.711   0.733   0.738   0.748   0.764   0.780   0.802   0.842
  0.871   0.924   0.945   0.963   0.989   1.007   1.031   1.052
  1.083   1.102   1.112   1.123   1.132   1.134   1.156   1.161
  1.171   1.181   1.189   1.192   1.198   1.223   1.236   1.245
  1.258   1.289   1.305   1.335   1.352   1.380   1.405   1.424
  1.443   1.464   1.476   1.485   1.513   1.515   1.542   1.553
  1.562   1.577   1.592   1.598   1.613   1.616   1.641   1.657
  1.671   1.686   1.703   1.712   1.729   1.743   1.778   1.807
  1.823   1.825   1.844   1.878   1.889   1.921   1.946   1.977
  1.986   2.004   2.023   2.031   2.060   2.087   2.097   2.118
  2.132   2.163   2.226   2.232   2.267   2.302   2.371   2.458
  2.485   2.500   2.529   2.564   2.589   2.610   2.654   2.671
  2.681   2.719   2.758   2.788   2.810   2.831   2.841   2.858
  2.870   2.876   2.889   2.904   2.925   2.949   2.971   3.021
  3.035   3.069   3.097   3.114   3.117   3.149   3.174   3.186
  3.209   3.230   3.255   3.277   3.319   3.350   3.361   3.368
  3.386   3.426   3.490   3.547   3.556   3.713   3.808   3.829
  3.864   3.883   3.901   3.921   3.980   3.995   4.070   4.097
  4.130   4.158   4.222   4.313   5.024   5.045   5.051   5.069
  5.076   5.103   5.145   5.157   5.355   5.385   5.436   5.455
  5.536   5.640   5.645   5.697   5.735   5.865  23.739  23.759
 23.774  23.807  23.856  23.881  49.885  49.904  49.921  49.930
 49.968  50.030
 --------------------------------------------------------------

          Ground-State Mulliken Net Atomic Charges

     Atom                 Charge (a.u.)
  ----------------------------------------
      1 C                     0.199377
      2 C                    -0.341860
      3 C                    -0.142451
      4 C                    -0.113100
      5 O                    -0.027183
      6 O                    -0.272524
      7 O                    -0.244972
      8 O                    -0.201813
      9 C                    -0.378626
     10 C                     0.042319
     11 O                    -0.245985
     12 O                    -0.190678
     13 H                     0.248724
     14 H                     0.283992
     15 H                     0.277551
     16 H                     0.232868
     17 H                     0.172319
     18 H                     0.266553
     19 H                     0.238774
     20 H                     0.196712
  ----------------------------------------
  Sum of atomic charges =    -0.000000

 -----------------------------------------------------------------
                    Cartesian Multipole Moments
 -----------------------------------------------------------------
    Charge (ESU x 10^10)
                -0.0000
    Dipole Moment (Debye)
         X       2.3572      Y       2.6298      Z       2.9432
       Tot       4.5972
    Quadrupole Moments (Debye-Ang)
        XX     -75.6183     XY      15.3464     YY     -69.8783
        XZ       4.8915     YZ      -0.2264     ZZ     -71.2872
    Octopole Moments (Debye-Ang^2)
       XXX      41.0644    XXY      24.8660    XYY       0.9403
       YYY       9.3934    XXZ      24.3658    XYZ      -3.5010
       YYZ      -1.7454    XZZ      18.2562    YZZ      -5.6048
       ZZZ     -13.7502
    Hexadecapole Moments (Debye-Ang^3)
      XXXX   -1607.9684   XXXY     127.5049   XXYY    -314.1721
      XYYY      65.1462   YYYY    -474.0524   XXXZ      28.6212
      XXYZ       4.9868   XYYZ      14.3176   YYYZ       1.7665
      XXZZ    -381.4686   XYZZ      18.4457   YYZZ    -133.1819
      XZZZ      44.3905   YZZZ      -0.6587   ZZZZ    -363.3015
 -----------------------------------------------------------------
 Calculating analytic gradient of the SCF energy
 Gradient of SCF Energy
            1           2           3           4           5           6
    1  -0.0007695   0.0002340  -0.0000667  -0.0004083   0.0004146   0.0002836
    2   0.0012660   0.0000033  -0.0000032  -0.0000347  -0.0004016  -0.0003898
    3  -0.0012933  -0.0002401  -0.0000844   0.0002313   0.0009897  -0.0000870
            7           8           9          10          11          12
    1   0.0003637  -0.0004430  -0.0003042   0.0011293  -0.0007315   0.0012131
    2  -0.0007057  -0.0003349   0.0010055  -0.0000539  -0.0000424  -0.0002381
    3   0.0000600   0.0001260  -0.0001882   0.0003664  -0.0000693   0.0001763
           13          14          15          16          17          18
    1   0.0000778  -0.0002267   0.0003952  -0.0002605  -0.0001860  -0.0005406
    2  -0.0001753   0.0005734   0.0000376  -0.0005016  -0.0000584  -0.0000211
    3   0.0000805   0.0002271  -0.0000838  -0.0000787   0.0001240  -0.0004807
           19          20
    1   0.0000207  -0.0001950
    2   0.0002575  -0.0001825
    3  -0.0000280   0.0002522
 Max gradient component =       1.293E-03
 RMS gradient           =       4.676E-04
 Gradient time:  CPU 147.42 s  wall 147.45 s
 Geometry Optimization Parameters
   NAtoms,    NIC,     NZ,  NCons,   NDum,   NFix, NCnnct, MaxDiis
       20     147       0       0       0       0       0       0

 Cartesian Hessian Update
 Hessian Updated using BFGS Update


** GEOMETRY OPTIMIZATION IN DELOCALIZED INTERNAL COORDINATES **
   Searching for a Minimum

   Optimization Cycle:  15

                       Coordinates (Angstroms)
     ATOM                X               Y               Z
      1  C         1.7023407987   -0.8955926647   -0.0200564954
      2  C         1.8547928949    0.5872122575    0.3607063612
      3  C         0.3948788267    1.0493483556    0.4825950391
      4  C        -0.2711450788   -0.2288791381    1.0037630677
      5  O         0.4876185930   -1.3239224066    0.4247370036
      6  O         2.4862717444   -1.6023059743   -0.5745155114
      7  O         2.5731562589    1.3047592059   -0.6180637530
      8  O        -0.1170200841    1.3571490945   -0.8000655479
      9  C        -1.7517126422   -0.4252450841    0.6710508093
     10  C        -2.1185671767   -0.3654637882   -0.8068176920
     11  O        -3.1101471002    0.2279151159   -1.1598327577
     12  O        -2.4994559551    0.5028436233    1.4130112040
     13  H        -0.1672872428   -0.2811637789    2.0922376084
     14  H         3.2721288243    1.8220664619   -0.2093406234
     15  H         0.5963632606    1.7568884678   -1.3179760421
     16  H        -2.0000684695   -1.4593371385    0.9735796875
     17  H        -1.5015104643   -0.9538461515   -1.5031472644
     18  H        -3.1793013026    0.8440215443    0.8070259455
     19  H         0.2545523294    1.8875580095    1.1714882687
     20  H         2.3458783746    0.6200289979    1.3407520775
   Point Group: c1    Number of degrees of freedom:    54


   Energy is   -684.982863290

 Hessian Updated using BFGS Update

 54 Hessian modes will be used to form the next step
  Hessian Eigenvalues:
     0.003166    0.005711    0.007458    0.009780    0.015248    0.015669
     0.017288    0.024353    0.037090    0.042064    0.044917    0.048899
     0.052691    0.054520    0.055708    0.058515    0.063114    0.072364
     0.078623    0.082504    0.086751    0.106645    0.132078    0.156897
     0.159587    0.160410    0.161662    0.172410    0.181439    0.202968
     0.215063    0.220032    0.226803    0.238940    0.260558    0.278159
     0.294636    0.312198    0.319650    0.320238    0.322102    0.326105
     0.330840    0.356971    0.398932    0.449093    0.450385    0.459547
     0.489779    0.490166    0.520116    0.560569    0.948026    0.965313

 Minimum Search - Taking Simple RFO Step
 Searching for Lamda that Minimizes Along All modes
 Value Taken    Lamda =  -0.00023084
 Step Taken.  Stepsize is  0.232929

                             Maximum     Tolerance    Cnvgd?
         Gradient           0.000916      0.000300      NO
         Displacement       0.103894      0.001200      NO
         Energy change     -0.000378      0.000001      NO


 New Cartesian Coordinates Obtained by Inverse Iteration

 Displacement from previous Coordinates is:  0.233389
 ----------------------------------------------------------------
             Standard Nuclear Orientation (Angstroms)
    I     Atom           X                Y                Z
 ----------------------------------------------------------------
    1      C       1.7106024786    -0.8965911961     0.0056740757
    2      C       1.8521725249     0.5941255926     0.3613674906
    3      C       0.3903305843     1.0505310007     0.4895987737
    4      C      -0.2751771922    -0.2313445324     1.0043912305
    5      O       0.4905216030    -1.3238731686     0.4326455358
    6      O       2.5033324245    -1.6038938595    -0.5360184046
    7      O       2.5492118056     1.3026460720    -0.6400324262
    8      O      -0.1243754641     1.3723819073    -0.7886017540
    9      C      -1.7550677155    -0.4376854417     0.6662724064
   10      C      -2.1182214762    -0.3535577158    -0.8115084320
   11      O      -3.0928934454     0.2681467629    -1.1619914009
   12      O      -2.5200548666     0.4644711619     1.4227397465
   13      H      -0.1796848763    -0.2828527476     2.0937574938
   14      H       3.2856571407     1.7883894662    -0.2595121207
   15      H       0.5938346968     1.7562280109    -1.3122683053
   16      H      -1.9877376894    -1.4789534756     0.9528439222
   17      H      -1.5116651285    -0.9470607185    -1.5129013814
   18      H      -3.1650751441     0.8506484530     0.8058338099
   19      H       0.2495086711     1.8827118099     1.1856254193
   20      H       2.3565474581     0.6495676276     1.3332157059
 ----------------------------------------------------------------
 Molecular Point Group                 C1    NOp =  1
 Largest Abelian Subgroup              C1    NOp =  1
 Nuclear Repulsion Energy =   773.6987873087 hartrees
 There are       46 alpha and       46 beta electrons
 Applying Cartesian multipole field
    Component          Value
    ---------          -----
     (2,0,0)        1.00000E-11
     (0,2,0)        2.00000E-11
     (0,0,2)       -3.00000E-11
 Nucleus-field energy     =     0.0000000121 hartrees
 Requested basis set is 6-311++G(d,p)
 There are 112 shells and 320 basis functions
 A cutoff of  1.0D-11 yielded   5514 shell pairs
 There are     45506 function pairs (     48821 Cartesian)
 Smallest overlap matrix eigenvalue = 4.35E-06
 Guess MOs from SCF MO coefficient file
 Reading MOs from coefficient file
 Reading MOs from coefficient file
 A restricted hybrid HF-DFT SCF calculation will be
 performed using Pulay DIIS extrapolation
 Exchange:     0.2000 Hartree-Fock + 0.0800 Slater + 0.7200 B88
 Correlation:  0.1900 VWN1RPA + 0.8100 LYP
 Using SG-1 standard quadrature grid
 SCF converges when DIIS error is below 1.0E-08
 Geometry optimization detected.  Setting ReadMinima to 0
 Setting SaveMinima to 0
 ---------------------------------------
  Cycle       Energy         DIIS Error
 ---------------------------------------
    1    -684.9784122167      6.04E-04
    2    -684.9829053996      8.75E-05
    3    -684.9828940446      1.04E-04
    4    -684.9829847685      2.82E-05
    5    -684.9829902466      1.19E-05
    6    -684.9829915467      3.92E-06
    7    -684.9829918224      1.15E-06
    8    -684.9829918205      3.33E-07
    9    -684.9829917514      1.76E-07
   10    -684.9829917645      4.94E-08
   11    -684.9829917782      2.10E-08
   12    -684.9829917776      3.76E-09 Convergence criterion met
 ---------------------------------------
 SCF time:  CPU 370.44 s  wall 370.82 s
 SCF   energy in the final basis set = -684.9829917776
 Total energy in the final basis set = -684.9829917776

 --------------------------------------------------------------

                    Orbital Energies (a.u.)
 --------------------------------------------------------------

 Alpha MOs
 -- Occupied --
-19.196 -19.181 -19.158 -19.146 -19.145 -19.137 -10.325 -10.282
-10.281 -10.273 -10.267 -10.260  -1.139  -1.089  -1.087  -1.067
 -1.052  -1.045  -0.824  -0.798  -0.714  -0.659  -0.618  -0.602
 -0.589  -0.562  -0.550  -0.530  -0.513  -0.503  -0.485  -0.467
 -0.456  -0.447  -0.426  -0.420  -0.412  -0.394  -0.385  -0.374
 -0.348  -0.335  -0.324  -0.307  -0.294  -0.284
 -- Virtual --
 -0.052  -0.047  -0.019  -0.008  -0.002   0.007   0.016   0.026
  0.028   0.044   0.049   0.062   0.068   0.073   0.079   0.084
  0.090   0.092   0.095   0.104   0.107   0.114   0.115   0.121
  0.122   0.128   0.134   0.137   0.139   0.143   0.146   0.151
  0.155   0.168   0.171   0.182   0.195   0.199   0.204   0.213
  0.218   0.223   0.232   0.246   0.254   0.257   0.259   0.266
  0.268   0.270   0.277   0.282   0.290   0.294   0.300   0.307
  0.309   0.313   0.316   0.320   0.323   0.330   0.337   0.339
  0.350   0.356   0.365   0.372   0.374   0.388   0.395   0.416
  0.422   0.431   0.444   0.446   0.469   0.479   0.513   0.526
  0.529   0.538   0.541   0.547   0.579   0.586   0.599   0.612
  0.621   0.625   0.654   0.660   0.668   0.674   0.684   0.700
  0.711   0.732   0.739   0.748   0.764   0.780   0.800   0.843
  0.869   0.920   0.944   0.961   0.986   1.005   1.029   1.052
  1.088   1.102   1.113   1.125   1.129   1.133   1.156   1.161
  1.172   1.180   1.187   1.193   1.199   1.224   1.234   1.247
  1.257   1.289   1.301   1.333   1.350   1.383   1.407   1.431
  1.445   1.461   1.477   1.487   1.509   1.515   1.542   1.552
  1.561   1.576   1.593   1.597   1.610   1.616   1.640   1.659
  1.670   1.688   1.705   1.711   1.728   1.742   1.777   1.811
  1.821   1.827   1.847   1.875   1.887   1.921   1.944   1.972
  1.983   2.007   2.023   2.034   2.057   2.092   2.101   2.114
  2.132   2.163   2.225   2.232   2.268   2.304   2.371   2.458
  2.487   2.499   2.528   2.561   2.592   2.609   2.653   2.669
  2.683   2.719   2.759   2.787   2.811   2.832   2.844   2.857
  2.868   2.873   2.884   2.903   2.925   2.950   2.970   3.019
  3.031   3.070   3.097   3.112   3.121   3.149   3.171   3.185
  3.207   3.228   3.257   3.276   3.321   3.350   3.361   3.363
  3.386   3.425   3.490   3.546   3.555   3.711   3.809   3.831
  3.859   3.884   3.903   3.921   3.980   3.997   4.069   4.094
  4.130   4.157   4.223   4.309   5.024   5.044   5.051   5.067
  5.077   5.103   5.144   5.156   5.355   5.385   5.433   5.457
  5.539   5.638   5.645   5.699   5.737   5.865  23.739  23.757
 23.773  23.805  23.855  23.882  49.883  49.902  49.920  49.930
 49.970  50.029
 --------------------------------------------------------------

          Ground-State Mulliken Net Atomic Charges

     Atom                 Charge (a.u.)
  ----------------------------------------
      1 C                     0.204538
      2 C                    -0.330719
      3 C                    -0.178084
      4 C                    -0.099079
      5 O                    -0.024294
      6 O                    -0.275137
      7 O                    -0.245646
      8 O                    -0.204668
      9 C                    -0.372888
     10 C                     0.045010
     11 O                    -0.245396
     12 O                    -0.191048
     13 H                     0.247634
     14 H                     0.285156
     15 H                     0.278457
     16 H                     0.234553
     17 H                     0.170154
     18 H                     0.267397
     19 H                     0.236269
     20 H                     0.197791
  ----------------------------------------
  Sum of atomic charges =    -0.000000

 -----------------------------------------------------------------
                    Cartesian Multipole Moments
 -----------------------------------------------------------------
    Charge (ESU x 10^10)
                -0.0000
    Dipole Moment (Debye)
         X       2.4622      Y       2.5888      Z       2.8237
       Tot       4.5538
    Quadrupole Moments (Debye-Ang)
        XX     -75.4563     XY      15.4277     YY     -70.1021
        XZ       4.8346     YZ       0.0089     ZZ     -71.2940
    Octopole Moments (Debye-Ang^2)
       XXX      44.1025    XXY      25.1903    XYY       0.1825
       YYY       8.3056    XXZ      21.7322    XYZ      -4.2829
       YYZ      -2.0468    XZZ      18.7947    YZZ      -5.7797
       ZZZ     -14.8987
    Hexadecapole Moments (Debye-Ang^3)
      XXXX   -1603.1830   XXXY     133.6716   XXYY    -315.9073
      XYYY      65.4540   YYYY    -477.4849   XXXZ      28.3515
      XXYZ       6.6740   XYYZ      12.4360   YYYZ       5.7080
      XXZZ    -381.7472   XYZZ      18.8800   YYZZ    -133.0501
      XZZZ      44.6176   YZZZ       3.6326   ZZZZ    -364.1862
 -----------------------------------------------------------------
 Calculating analytic gradient of the SCF energy
 Gradient of SCF Energy
            1           2           3           4           5           6
    1  -0.0000370  -0.0001025   0.0002154  -0.0000262   0.0000930  -0.0000064
    2   0.0004742   0.0005385  -0.0004013  -0.0003518   0.0001548  -0.0001146
    3   0.0009188  -0.0007816   0.0003660  -0.0004590   0.0005258  -0.0007288
            7           8           9          10          11          12
    1   0.0001977  -0.0003274  -0.0002730   0.0006329  -0.0003157   0.0001858
    2  -0.0008998   0.0002545   0.0008857  -0.0003351   0.0002788  -0.0007124
    3  -0.0002288   0.0001454  -0.0001105   0.0003798  -0.0001465   0.0003191
           13          14          15          16          17          18
    1   0.0000379  -0.0002048   0.0004126   0.0000632  -0.0002784  -0.0000583
    2  -0.0001197   0.0007048  -0.0000577  -0.0003328  -0.0001119   0.0002895
    3   0.0000965   0.0002521  -0.0003031   0.0000129   0.0000971  -0.0004538
           19          20
    1  -0.0001637  -0.0000450
    2   0.0002083  -0.0003520
    3  -0.0000450   0.0001435
 Max gradient component =       9.188E-04
 RMS gradient           =       3.785E-04
 Gradient time:  CPU 146.50 s  wall 146.52 s
 Geometry Optimization Parameters
   NAtoms,    NIC,     NZ,  NCons,   NDum,   NFix, NCnnct, MaxDiis
       20     147       0       0       0       0       0       0

 Cartesian Hessian Update
 Hessian Updated using BFGS Update


** GEOMETRY OPTIMIZATION IN DELOCALIZED INTERNAL COORDINATES **
   Searching for a Minimum

   Optimization Cycle:  16

                       Coordinates (Angstroms)
     ATOM                X               Y               Z
      1  C         1.7106024786   -0.8965911961    0.0056740757
      2  C         1.8521725249    0.5941255926    0.3613674906
      3  C         0.3903305843    1.0505310007    0.4895987737
      4  C        -0.2751771922   -0.2313445324    1.0043912305
      5  O         0.4905216030   -1.3238731686    0.4326455358
      6  O         2.5033324245   -1.6038938595   -0.5360184046
      7  O         2.5492118056    1.3026460720   -0.6400324262
      8  O        -0.1243754641    1.3723819073   -0.7886017540
      9  C        -1.7550677155   -0.4376854417    0.6662724064
     10  C        -2.1182214762   -0.3535577158   -0.8115084320
     11  O        -3.0928934454    0.2681467629   -1.1619914009
     12  O        -2.5200548666    0.4644711619    1.4227397465
     13  H        -0.1796848763   -0.2828527476    2.0937574938
     14  H         3.2856571407    1.7883894662   -0.2595121207
     15  H         0.5938346968    1.7562280109   -1.3122683053
     16  H        -1.9877376894   -1.4789534756    0.9528439222
     17  H        -1.5116651285   -0.9470607185   -1.5129013814
     18  H        -3.1650751441    0.8506484530    0.8058338099
     19  H         0.2495086711    1.8827118099    1.1856254193
     20  H         2.3565474581    0.6495676276    1.3332157059
   Point Group: c1    Number of degrees of freedom:    54


   Energy is   -684.982991778

 Hessian Updated using BFGS Update

 54 Hessian modes will be used to form the next step
  Hessian Eigenvalues:
     0.002751    0.005707    0.007458    0.009824    0.014564    0.015416
     0.017854    0.026437    0.037014    0.042032    0.045307    0.049100
     0.052499    0.055684    0.055768    0.058852    0.063170    0.072352
     0.078638    0.082502    0.086708    0.106084    0.133176    0.156565
     0.159470    0.160332    0.161697    0.171800    0.181731    0.203013
     0.215512    0.220180    0.226854    0.238892    0.260055    0.278245
     0.294662    0.310464    0.319537    0.320044    0.322107    0.326091
     0.330523    0.356942    0.398846    0.449087    0.449422    0.459521
     0.489613    0.490194    0.519872    0.557885    0.946180    0.964612

 Minimum Search - Taking Simple RFO Step
 Searching for Lamda that Minimizes Along All modes
 Value Taken    Lamda =  -0.00008724
 Step Taken.  Stepsize is  0.111618

                             Maximum     Tolerance    Cnvgd?
         Gradient           0.000602      0.000300      NO
         Displacement       0.051879      0.001200      NO
         Energy change     -0.000128      0.000001      NO


 New Cartesian Coordinates Obtained by Inverse Iteration

 Displacement from previous Coordinates is:  0.124112
 ----------------------------------------------------------------
             Standard Nuclear Orientation (Angstroms)
    I     Atom           X                Y                Z
 ----------------------------------------------------------------
    1      C       1.7143883995    -0.8956644333     0.0146328011
    2      C       1.8513797066     0.5980254305     0.3617495698
    3      C       0.3884619829     1.0531682728     0.4885762252
    4      C      -0.2767263619    -0.2299142283     1.0011772031
    5      O       0.4907916540    -1.3218197028     0.4309439735
    6      O       2.5164368932    -1.6060625418    -0.5089268371
    7      O       2.5434156592     1.3034832854    -0.6457737412
    8      O      -0.1269834360     1.3781638428    -0.7882480988
    9      C      -1.7565252500    -0.4421200429     0.6633824326
   10      C      -2.1219736332    -0.3476703071    -0.8138229175
   11      O      -3.0972117330     0.2753550106    -1.1592755014
   12      O      -2.5273949873     0.4486343018     1.4283601570
   13      H      -0.1831589313    -0.2807327513     2.0906527816
   14      H       3.3060652545     1.7574876230    -0.2785906981
   15      H       0.5897291270     1.7647301630    -1.3113050679
   16      H      -1.9806171247    -1.4859590857     0.9443474656
   17      H      -1.5131764425    -0.9330489673    -1.5204250032
   18      H      -3.1705555962     0.8424087180     0.8150596127
   19      H       0.2470194701     1.8827936346     1.1872523278
   20      H       2.3584017384     0.6627767870     1.3313647002
 ----------------------------------------------------------------
 Molecular Point Group                 C1    NOp =  1
 Largest Abelian Subgroup              C1    NOp =  1
 Nuclear Repulsion Energy =   773.3243287519 hartrees
 There are       46 alpha and       46 beta electrons
 Applying Cartesian multipole field
    Component          Value
    ---------          -----
     (2,0,0)        1.00000E-11
     (0,2,0)        2.00000E-11
     (0,0,2)       -3.00000E-11
 Nucleus-field energy     =     0.0000000122 hartrees
 Requested basis set is 6-311++G(d,p)
 There are 112 shells and 320 basis functions
 A cutoff of  1.0D-11 yielded   5511 shell pairs
 There are     45476 function pairs (     48788 Cartesian)
 Smallest overlap matrix eigenvalue = 4.30E-06
 Guess MOs from SCF MO coefficient file
 Reading MOs from coefficient file
 Reading MOs from coefficient file
 A restricted hybrid HF-DFT SCF calculation will be
 performed using Pulay DIIS extrapolation
 Exchange:     0.2000 Hartree-Fock + 0.0800 Slater + 0.7200 B88
 Correlation:  0.1900 VWN1RPA + 0.8100 LYP
 Using SG-1 standard quadrature grid
 SCF converges when DIIS error is below 1.0E-08
 Geometry optimization detected.  Setting ReadMinima to 0
 Setting SaveMinima to 0
 ---------------------------------------
  Cycle       Energy         DIIS Error
 ---------------------------------------
    1    -684.9818356225      3.13E-04
    2    -684.9830492839      3.98E-05
    3    -684.9830514145      4.17E-05
    4    -684.9830643614      1.84E-05
    5    -684.9830671814      5.78E-06
    6    -684.9830673952      1.77E-06
    7    -684.9830674251      4.22E-07
    8    -684.9830673665      1.10E-07
    9    -684.9830673530      6.07E-08
   10    -684.9830673676      2.18E-08
   11    -684.9830673683      1.03E-08
   12    -684.9830673664      3.35E-09 Convergence criterion met
 ---------------------------------------
 SCF time:  CPU 357.79 s  wall 358.16 s
 SCF   energy in the final basis set = -684.9830673664
 Total energy in the final basis set = -684.9830673664

 --------------------------------------------------------------

                    Orbital Energies (a.u.)
 --------------------------------------------------------------

 Alpha MOs
 -- Occupied --
-19.196 -19.181 -19.158 -19.146 -19.145 -19.137 -10.325 -10.282
-10.281 -10.273 -10.267 -10.260  -1.139  -1.089  -1.087  -1.067
 -1.052  -1.045  -0.824  -0.797  -0.714  -0.659  -0.618  -0.602
 -0.589  -0.562  -0.549  -0.530  -0.512  -0.502  -0.485  -0.467
 -0.456  -0.447  -0.426  -0.420  -0.412  -0.395  -0.384  -0.374
 -0.349  -0.335  -0.324  -0.307  -0.294  -0.284
 -- Virtual --
 -0.052  -0.047  -0.018  -0.008  -0.002   0.007   0.016   0.026
  0.028   0.044   0.049   0.062   0.068   0.073   0.079   0.084
  0.090   0.092   0.095   0.104   0.107   0.114   0.115   0.121
  0.122   0.128   0.134   0.137   0.139   0.143   0.146   0.151
  0.155   0.167   0.172   0.182   0.195   0.199   0.204   0.213
  0.218   0.223   0.233   0.246   0.254   0.257   0.259   0.266
  0.268   0.270   0.277   0.282   0.290   0.294   0.300   0.307
  0.309   0.312   0.316   0.320   0.322   0.330   0.337   0.339
  0.349   0.357   0.365   0.372   0.373   0.388   0.395   0.416
  0.422   0.431   0.443   0.446   0.469   0.479   0.513   0.527
  0.530   0.538   0.540   0.548   0.579   0.586   0.599   0.611
  0.620   0.625   0.654   0.660   0.667   0.673   0.684   0.699
  0.710   0.732   0.740   0.748   0.764   0.780   0.800   0.845
  0.869   0.918   0.943   0.960   0.985   1.006   1.030   1.052
  1.089   1.102   1.113   1.126   1.127   1.133   1.156   1.161
  1.172   1.180   1.187   1.193   1.199   1.225   1.233   1.247
  1.257   1.288   1.302   1.333   1.349   1.383   1.408   1.432
  1.445   1.461   1.478   1.489   1.509   1.514   1.542   1.553
  1.561   1.576   1.593   1.596   1.608   1.615   1.639   1.660
  1.670   1.688   1.704   1.710   1.726   1.742   1.776   1.812
  1.821   1.828   1.847   1.874   1.887   1.922   1.944   1.970
  1.982   2.007   2.023   2.038   2.054   2.093   2.101   2.113
  2.132   2.164   2.224   2.231   2.268   2.304   2.371   2.458
  2.487   2.498   2.528   2.559   2.593   2.609   2.652   2.668
  2.685   2.717   2.758   2.786   2.811   2.833   2.844   2.856
  2.868   2.871   2.883   2.903   2.925   2.950   2.970   3.017
  3.030   3.071   3.097   3.111   3.124   3.149   3.169   3.184
  3.207   3.227   3.259   3.276   3.321   3.349   3.360   3.362
  3.386   3.425   3.490   3.546   3.555   3.711   3.810   3.831
  3.859   3.884   3.904   3.921   3.980   3.998   4.068   4.092
  4.130   4.157   4.224   4.309   5.024   5.043   5.051   5.065
  5.077   5.103   5.144   5.156   5.354   5.385   5.432   5.457
  5.541   5.638   5.645   5.700   5.737   5.866  23.738  23.756
 23.772  23.805  23.855  23.882  49.883  49.902  49.920  49.930
 49.970  50.030
 --------------------------------------------------------------

          Ground-State Mulliken Net Atomic Charges

     Atom                 Charge (a.u.)
  ----------------------------------------
      1 C                     0.209113
      2 C                    -0.326450
      3 C                    -0.192642
      4 C                    -0.092766
      5 O                    -0.024124
      6 O                    -0.277237
      7 O                    -0.246362
      8 O                    -0.204731
      9 C                    -0.371826
     10 C                     0.046430
     11 O                    -0.245283
     12 O                    -0.191627
     13 H                     0.247459
     14 H                     0.285531
     15 H                     0.278628
     16 H                     0.234889
     17 H                     0.169666
     18 H                     0.267417
     19 H                     0.235497
     20 H                     0.198417
  ----------------------------------------
  Sum of atomic charges =    -0.000000

 -----------------------------------------------------------------
                    Cartesian Multipole Moments
 -----------------------------------------------------------------
    Charge (ESU x 10^10)
                -0.0000
    Dipole Moment (Debye)
         X       2.4922      Y       2.5694      Z       2.7588
       Tot       4.5193
    Quadrupole Moments (Debye-Ang)
        XX     -75.3145     XY      15.3814     YY     -70.3029
        XZ       4.7000     YZ       0.0977     ZZ     -71.2455
    Octopole Moments (Debye-Ang^2)
       XXX      45.7359    XXY      25.3945    XYY      -0.4702
       YYY       7.6447    XXZ      20.8395    XYZ      -4.4361
       YYZ      -2.2724    XZZ      19.0291    YZZ      -5.7952
       ZZZ     -15.4683
    Hexadecapole Moments (Debye-Ang^3)
      XXXX   -1602.8549   XXXY     135.9473   XXYY    -318.9106
      XYYY      64.3653   YYYY    -479.2623   XXXZ      25.5916
      XXYZ       7.5525   XYYZ      11.5743   YYYZ       7.2207
      XXZZ    -382.0629   XYZZ      18.6802   YYZZ    -132.6565
      XZZZ      44.3082   YZZZ       5.3587   ZZZZ    -363.7618
 -----------------------------------------------------------------
 Calculating analytic gradient of the SCF energy
 Gradient of SCF Energy
            1           2           3           4           5           6
    1  -0.0001258  -0.0000899   0.0001253   0.0002691   0.0001242  -0.0000463
    2   0.0002450   0.0005595  -0.0002158  -0.0003153   0.0002429   0.0000055
    3  -0.0000477  -0.0001805   0.0003099  -0.0004470   0.0004689  -0.0001666
            7           8           9          10          11          12
    1   0.0005072  -0.0002111  -0.0001653   0.0000314   0.0000032  -0.0003782
    2  -0.0010515   0.0004262   0.0002085  -0.0001510   0.0001681  -0.0005744
    3  -0.0002470   0.0000953  -0.0000031   0.0001593  -0.0001020   0.0001361
           13          14          15          16          17          18
    1  -0.0000490  -0.0003382   0.0001705   0.0002296  -0.0001419   0.0001504
    2  -0.0000111   0.0006608  -0.0001922   0.0000038  -0.0000881   0.0002860
    3   0.0000254   0.0002084  -0.0001793   0.0001219   0.0000053  -0.0001304
           19          20
    1  -0.0001720   0.0001072
    2   0.0000320  -0.0002389
    3  -0.0000292   0.0000025
 Max gradient component =       1.051E-03
 RMS gradient           =       2.771E-04
 Gradient time:  CPU 146.33 s  wall 146.35 s
 Geometry Optimization Parameters
   NAtoms,    NIC,     NZ,  NCons,   NDum,   NFix, NCnnct, MaxDiis
       20     147       0       0       0       0       0       0

 Cartesian Hessian Update
 Hessian Updated using BFGS Update


** GEOMETRY OPTIMIZATION IN DELOCALIZED INTERNAL COORDINATES **
   Searching for a Minimum

   Optimization Cycle:  17

                       Coordinates (Angstroms)
     ATOM                X               Y               Z
      1  C         1.7143883995   -0.8956644333    0.0146328011
      2  C         1.8513797066    0.5980254305    0.3617495698
      3  C         0.3884619829    1.0531682728    0.4885762252
      4  C        -0.2767263619   -0.2299142283    1.0011772031
      5  O         0.4907916540   -1.3218197028    0.4309439735
      6  O         2.5164368932   -1.6060625418   -0.5089268371
      7  O         2.5434156592    1.3034832854   -0.6457737412
      8  O        -0.1269834360    1.3781638428   -0.7882480988
      9  C        -1.7565252500   -0.4421200429    0.6633824326
     10  C        -2.1219736332   -0.3476703071   -0.8138229175
     11  O        -3.0972117330    0.2753550106   -1.1592755014
     12  O        -2.5273949873    0.4486343018    1.4283601570
     13  H        -0.1831589313   -0.2807327513    2.0906527816
     14  H         3.3060652545    1.7574876230   -0.2785906981
     15  H         0.5897291270    1.7647301630   -1.3113050679
     16  H        -1.9806171247   -1.4859590857    0.9443474656
     17  H        -1.5131764425   -0.9330489673   -1.5204250032
     18  H        -3.1705555962    0.8424087180    0.8150596127
     19  H         0.2470194701    1.8827936346    1.1872523278
     20  H         2.3584017384    0.6627767870    1.3313647002
   Point Group: c1    Number of degrees of freedom:    54


   Energy is   -684.983067366

 Hessian Updated using BFGS Update

 54 Hessian modes will be used to form the next step
  Hessian Eigenvalues:
     0.001113    0.005723    0.007072    0.007509    0.010136    0.015290
     0.017910    0.026911    0.037210    0.042037    0.046772    0.049231
     0.053329    0.055125    0.056488    0.058928    0.063384    0.072404
     0.079205    0.083185    0.087316    0.105021    0.143686    0.156155
     0.160196    0.160338    0.163846    0.175236    0.184243    0.206056
     0.215352    0.220216    0.226837    0.238870    0.259397    0.278669
     0.296065    0.317102    0.319816    0.322096    0.324155    0.326047
     0.332166    0.357175    0.398674    0.448797    0.452974    0.459690
     0.489984    0.490291    0.520628    0.562726    0.949141    0.968553

 Minimum Search - Taking Simple RFO Step
 Searching for Lamda that Minimizes Along All modes
 Value Taken    Lamda =  -0.00031372
 Calculated Step too Large.  Step scaled by  0.711480
 Step Taken.  Stepsize is  0.300000

                             Maximum     Tolerance    Cnvgd?
         Gradient           0.000419      0.000300      NO
         Displacement       0.133020      0.001200      NO
         Energy change     -0.000076      0.000001      NO


 New Cartesian Coordinates Obtained by Inverse Iteration

 Displacement from previous Coordinates is:  0.300751
 ----------------------------------------------------------------
             Standard Nuclear Orientation (Angstroms)
    I     Atom           X                Y                Z
 ----------------------------------------------------------------
    1      C       1.7231134507    -0.8922525352     0.0360856318
    2      C       1.8480622285     0.6080424670     0.3645198158
    3      C       0.3831403312     1.0583227405     0.4898708332
    4      C      -0.2799518877    -0.2285224445     0.9952728838
    5      O       0.4900637850    -1.3168432267     0.4216500691
    6      O       2.5454339590    -1.6066794789    -0.4491554599
    7      O       2.5226458490     1.3125053959    -0.6568161557
    8      O      -0.1343077527     1.3896013152    -0.7837586143
    9      C      -1.7587950704    -0.4500165169     0.6570803233
   10      C      -2.1262162895    -0.3372200382    -0.8193346450
   11      O      -3.1047948843     0.2838093036    -1.1564607308
   12      O      -2.5376092902     0.4234054039     1.4358344689
   13      H      -0.1886307552    -0.2819909389     2.0846728119
   14      H       3.3534339723     1.6692158248    -0.3345951742
   15      H       0.5754546512     1.7940628565    -1.3011418960
   16      H      -1.9700355101    -1.4977930820     0.9277619175
   17      H      -1.5082313641    -0.9029925121    -1.5345547595
   18      H      -3.1833917896     0.8231078274     0.8308563994
   19      H       0.2404439618     1.8816166287     1.1951814412
   20      H       2.3619387945     0.6946560190     1.3281622247
 ----------------------------------------------------------------
 Molecular Point Group                 C1    NOp =  1
 Largest Abelian Subgroup              C1    NOp =  1
 Nuclear Repulsion Energy =   772.8894108238 hartrees
 There are       46 alpha and       46 beta electrons
 Applying Cartesian multipole field
    Component          Value
    ---------          -----
     (2,0,0)        1.00000E-11
     (0,2,0)        2.00000E-11
     (0,0,2)       -3.00000E-11
 Nucleus-field energy     =     0.0000000123 hartrees
 Requested basis set is 6-311++G(d,p)
 There are 112 shells and 320 basis functions
 A cutoff of  1.0D-11 yielded   5510 shell pairs
 There are     45468 function pairs (     48781 Cartesian)
 Smallest overlap matrix eigenvalue = 4.14E-06
 Guess MOs from SCF MO coefficient file
 Reading MOs from coefficient file
 Reading MOs from coefficient file
 A restricted hybrid HF-DFT SCF calculation will be
 performed using Pulay DIIS extrapolation
 Exchange:     0.2000 Hartree-Fock + 0.0800 Slater + 0.7200 B88
 Correlation:  0.1900 VWN1RPA + 0.8100 LYP
 Using SG-1 standard quadrature grid
 SCF converges when DIIS error is below 1.0E-08
 Geometry optimization detected.  Setting ReadMinima to 0
 Setting SaveMinima to 0
 ---------------------------------------
  Cycle       Energy         DIIS Error
 ---------------------------------------
    1    -684.9774232900      7.22E-04
    2    -684.9831485427      1.12E-04
    3    -684.9831666814      1.10E-04
    4    -684.9832534670      5.12E-05
    5    -684.9832749503      1.58E-05
    6    -684.9832770958      4.82E-06
    7    -684.9832772198      1.43E-06
    8    -684.9832771761      4.88E-07
    9    -684.9832771298      2.53E-07
   10    -684.9832771309      5.34E-08
   11    -684.9832771408      2.64E-08
   12    -684.9832771538      6.60E-09 Convergence criterion met
 ---------------------------------------
 SCF time:  CPU 374.96 s  wall 375.37 s
 SCF   energy in the final basis set = -684.9832771538
 Total energy in the final basis set = -684.9832771538

 --------------------------------------------------------------

                    Orbital Energies (a.u.)
 --------------------------------------------------------------

 Alpha MOs
 -- Occupied --
-19.196 -19.180 -19.158 -19.146 -19.145 -19.137 -10.325 -10.282
-10.280 -10.273 -10.267 -10.260  -1.140  -1.089  -1.087  -1.067
 -1.052  -1.045  -0.824  -0.797  -0.713  -0.659  -0.618  -0.604
 -0.587  -0.563  -0.549  -0.530  -0.512  -0.502  -0.486  -0.466
 -0.457  -0.447  -0.426  -0.420  -0.412  -0.396  -0.384  -0.372
 -0.351  -0.334  -0.324  -0.307  -0.293  -0.283
 -- Virtual --
 -0.052  -0.047  -0.019  -0.008  -0.001   0.007   0.016   0.027
  0.028   0.044   0.048   0.062   0.069   0.073   0.079   0.084
  0.089   0.093   0.095   0.104   0.107   0.114   0.116   0.121
  0.123   0.128   0.134   0.137   0.139   0.142   0.147   0.151
  0.154   0.167   0.172   0.183   0.195   0.199   0.203   0.213
  0.219   0.223   0.234   0.247   0.253   0.257   0.260   0.266
  0.268   0.269   0.276   0.282   0.291   0.295   0.299   0.307
  0.309   0.311   0.317   0.321   0.322   0.329   0.337   0.339
  0.348   0.360   0.366   0.373   0.376   0.387   0.394   0.417
  0.424   0.430   0.440   0.447   0.471   0.479   0.511   0.528
  0.531   0.537   0.540   0.550   0.578   0.586   0.598   0.609
  0.621   0.625   0.654   0.659   0.666   0.671   0.683   0.698
  0.709   0.732   0.741   0.748   0.766   0.782   0.799   0.847
  0.869   0.913   0.941   0.959   0.984   1.008   1.034   1.050
  1.093   1.103   1.114   1.124   1.128   1.133   1.156   1.162
  1.173   1.180   1.186   1.195   1.201   1.228   1.234   1.248
  1.258   1.285   1.305   1.330   1.349   1.381   1.412   1.428
  1.447   1.461   1.479   1.494   1.507   1.514   1.540   1.554
  1.561   1.575   1.590   1.597   1.607   1.614   1.637   1.663
  1.670   1.689   1.703   1.710   1.720   1.742   1.774   1.812
  1.823   1.830   1.848   1.873   1.888   1.926   1.942   1.966
  1.979   2.007   2.022   2.044   2.049   2.095   2.101   2.113
  2.130   2.168   2.224   2.230   2.269   2.304   2.373   2.459
  2.486   2.496   2.529   2.557   2.599   2.610   2.652   2.665
  2.693   2.715   2.756   2.784   2.813   2.833   2.847   2.852
  2.865   2.870   2.883   2.901   2.924   2.951   2.967   3.012
  3.032   3.073   3.098   3.111   3.129   3.152   3.166   3.181
  3.209   3.226   3.263   3.276   3.323   3.349   3.354   3.362
  3.385   3.424   3.490   3.547   3.556   3.710   3.815   3.830
  3.859   3.884   3.906   3.924   3.981   4.002   4.066   4.089
  4.129   4.158   4.226   4.310   5.023   5.043   5.050   5.061
  5.075   5.103   5.143   5.156   5.355   5.385   5.431   5.456
  5.545   5.638   5.644   5.703   5.737   5.866  23.738  23.757
 23.772  23.805  23.855  23.882  49.882  49.901  49.919  49.930
 49.971  50.032
 --------------------------------------------------------------

          Ground-State Mulliken Net Atomic Charges

     Atom                 Charge (a.u.)
  ----------------------------------------
      1 C                     0.220649
      2 C                    -0.315168
      3 C                    -0.224902
      4 C                    -0.077362
      5 O                    -0.023888
      6 O                    -0.282715
      7 O                    -0.249253
      8 O                    -0.204458
      9 C                    -0.372714
     10 C                     0.049830
     11 O                    -0.245535
     12 O                    -0.192667
     13 H                     0.247331
     14 H                     0.286482
     15 H                     0.279399
     16 H                     0.235074
     17 H                     0.168983
     18 H                     0.267268
     19 H                     0.234255
     20 H                     0.199391
  ----------------------------------------
  Sum of atomic charges =    -0.000000

 -----------------------------------------------------------------
                    Cartesian Multipole Moments
 -----------------------------------------------------------------
    Charge (ESU x 10^10)
                -0.0000
    Dipole Moment (Debye)
         X       2.5572      Y       2.4820      Z       2.6183
       Tot       4.4221
    Quadrupole Moments (Debye-Ang)
        XX     -74.8296     XY      15.1228     YY     -70.8284
        XZ       4.2321     YZ       0.1971     ZZ     -71.1214
    Octopole Moments (Debye-Ang^2)
       XXX      49.5465    XXY      25.3061    XYY      -2.3274
       YYY       5.7803    XXZ      18.5721    XYZ      -4.7081
       YYZ      -2.8980    XZZ      19.5474    YZZ      -5.8749
       ZZZ     -16.5163
    Hexadecapole Moments (Debye-Ang^3)
      XXXX   -1594.7032   XXXY     139.2065   XXYY    -326.8069
      XYYY      60.3558   YYYY    -483.4143   XXXZ      16.0529
      XXYZ       8.5350   XYYZ       9.5734   YYYZ       9.8416
      XXZZ    -381.7079   XYZZ      18.2696   YYZZ    -131.6924
      XZZZ      42.6723   YZZZ       8.5879   ZZZZ    -362.6420
 -----------------------------------------------------------------
 Calculating analytic gradient of the SCF energy
 Gradient of SCF Energy
            1           2           3           4           5           6
    1   0.0000821  -0.0003157  -0.0001516   0.0008214  -0.0000872  -0.0003585
    2  -0.0007013   0.0006212   0.0001257  -0.0000181   0.0005100   0.0004312
    3  -0.0012342   0.0008724   0.0002228  -0.0001507  -0.0001727   0.0008094
            7           8           9          10          11          12
    1   0.0013179   0.0002764   0.0000340  -0.0012366   0.0007605  -0.0012498
    2  -0.0013949   0.0005585  -0.0012135   0.0001719  -0.0000975  -0.0000148
    3  -0.0004276  -0.0000621   0.0000856  -0.0002153   0.0000629  -0.0002579
           13          14          15          16          17          18
    1  -0.0002279  -0.0009169  -0.0003463   0.0005200   0.0002456   0.0006060
    2   0.0002250   0.0008558  -0.0003852   0.0006132   0.0000269   0.0000999
    3  -0.0000721   0.0001172   0.0001563   0.0002407  -0.0001639   0.0005457
           19          20
    1  -0.0001055   0.0003321
    2  -0.0003263  -0.0000877
    3   0.0000213  -0.0003778
 Max gradient component =       1.395E-03
 RMS gradient           =       5.586E-04
 Gradient time:  CPU 146.66 s  wall 146.68 s
 Geometry Optimization Parameters
   NAtoms,    NIC,     NZ,  NCons,   NDum,   NFix, NCnnct, MaxDiis
       20     147       0       0       0       0       0       0

 Cartesian Hessian Update
 Hessian Updated using BFGS Update


** GEOMETRY OPTIMIZATION IN DELOCALIZED INTERNAL COORDINATES **
   Searching for a Minimum

   Optimization Cycle:  18

                       Coordinates (Angstroms)
     ATOM                X               Y               Z
      1  C         1.7231134507   -0.8922525352    0.0360856318
      2  C         1.8480622285    0.6080424670    0.3645198158
      3  C         0.3831403312    1.0583227405    0.4898708332
      4  C        -0.2799518877   -0.2285224445    0.9952728838
      5  O         0.4900637850   -1.3168432267    0.4216500691
      6  O         2.5454339590   -1.6066794789   -0.4491554599
      7  O         2.5226458490    1.3125053959   -0.6568161557
      8  O        -0.1343077527    1.3896013152   -0.7837586143
      9  C        -1.7587950704   -0.4500165169    0.6570803233
     10  C        -2.1262162895   -0.3372200382   -0.8193346450
     11  O        -3.1047948843    0.2838093036   -1.1564607308
     12  O        -2.5376092902    0.4234054039    1.4358344689
     13  H        -0.1886307552   -0.2819909389    2.0846728119
     14  H         3.3534339723    1.6692158248   -0.3345951742
     15  H         0.5754546512    1.7940628565   -1.3011418960
     16  H        -1.9700355101   -1.4977930820    0.9277619175
     17  H        -1.5082313641   -0.9029925121   -1.5345547595
     18  H        -3.1833917896    0.8231078274    0.8308563994
     19  H         0.2404439618    1.8816166287    1.1951814412
     20  H         2.3619387945    0.6946560190    1.3281622247
   Point Group: c1    Number of degrees of freedom:    54


   Energy is   -684.983277154

 Hessian Updated using BFGS Update

 54 Hessian modes will be used to form the next step
  Hessian Eigenvalues:
     0.000031    0.005331    0.006350    0.007618    0.010065    0.015369
     0.021931    0.027353    0.037710    0.042245    0.048944    0.049896
     0.054838    0.056189    0.057307    0.062015    0.064056    0.073307
     0.079328    0.085180    0.089861    0.105184    0.149061    0.156870
     0.160214    0.160508    0.166997    0.182554    0.191766    0.210655
     0.218943    0.220149    0.226976    0.240314    0.265636    0.278536
     0.298320    0.317497    0.319813    0.322096    0.326020    0.326790
     0.352145    0.372913    0.405040    0.449732    0.459170    0.471234
     0.490268    0.491891    0.525229    0.711500    0.956749    1.220158
**WARNING** Magnitude of eigenvalue   1 too small.  Replaced by     0.000100

 Minimum Search - Taking Simple RFO Step
 Searching for Lamda that Minimizes Along All modes
 Value Taken    Lamda =  -0.00071838
 Calculated Step too Large.  Step scaled by  0.334335
 Step Taken.  Stepsize is  0.300000

                             Maximum     Tolerance    Cnvgd?
         Gradient           0.001596      0.000300      NO
         Displacement       0.134766      0.001200      NO
         Energy change     -0.000210      0.000001      NO


 New Cartesian Coordinates Obtained by Inverse Iteration

 Displacement from previous Coordinates is:  0.294906
 ----------------------------------------------------------------
             Standard Nuclear Orientation (Angstroms)
    I     Atom           X                Y                Z
 ----------------------------------------------------------------
    1      C       1.7315251153    -0.8876591173     0.0557881726
    2      C       1.8454438220     0.6180115723     0.3694332071
    3      C       0.3786721247     1.0637089287     0.4921219588
    4      C      -0.2822416035    -0.2270286215     0.9896690132
    5      O       0.4899244000    -1.3113112023     0.4107347668
    6      O       2.5717836134    -1.6044750463    -0.3937652906
    7      O       2.5046359084     1.3237680589    -0.6623132396
    8      O      -0.1404071131     1.3999619949    -0.7788281879
    9      C      -1.7599910238    -0.4561328631     0.6509148884
   10      C      -2.1291012308    -0.3284357088    -0.8248591299
   11      O      -3.1124397759     0.2876027020    -1.1548372276
   12      O      -2.5446806953     0.4036172361     1.4408532140
   13      H      -0.1921879137    -0.2845086716     2.0787770572
   14      H       3.3908239584     1.5758398243    -0.3956323300
   15      H       0.5609583338     1.8253310248    -1.2891083417
   16      H      -1.9613156247    -1.5067416057     0.9130853261
   17      H      -1.5007980123    -0.8744798166    -1.5470544749
   18      H      -3.1973096262     0.8028318007     0.8446820748
   19      H       0.2342323975     1.8809432298     1.2034637051
   20      H       2.3642393353     0.7231912900     1.3280062231
 ----------------------------------------------------------------
 Molecular Point Group                 C1    NOp =  1
 Largest Abelian Subgroup              C1    NOp =  1
 Nuclear Repulsion Energy =   772.5509954894 hartrees
 There are       46 alpha and       46 beta electrons
 Applying Cartesian multipole field
    Component          Value
    ---------          -----
     (2,0,0)        1.00000E-11
     (0,2,0)        2.00000E-11
     (0,0,2)       -3.00000E-11
 Nucleus-field energy     =     0.0000000124 hartrees
 Requested basis set is 6-311++G(d,p)
 There are 112 shells and 320 basis functions
 A cutoff of  1.0D-11 yielded   5513 shell pairs
 There are     45487 function pairs (     48803 Cartesian)
 Smallest overlap matrix eigenvalue = 3.98E-06
 Guess MOs from SCF MO coefficient file
 Reading MOs from coefficient file
 Reading MOs from coefficient file
 A restricted hybrid HF-DFT SCF calculation will be
 performed using Pulay DIIS extrapolation
 Exchange:     0.2000 Hartree-Fock + 0.0800 Slater + 0.7200 B88
 Correlation:  0.1900 VWN1RPA + 0.8100 LYP
 Using SG-1 standard quadrature grid
 SCF converges when DIIS error is below 1.0E-08
 Geometry optimization detected.  Setting ReadMinima to 0
 Setting SaveMinima to 0
 ---------------------------------------
  Cycle       Energy         DIIS Error
 ---------------------------------------
    1    -684.9770117880      6.92E-04
    2    -684.9833738753      1.20E-04
    3    -684.9833773907      1.24E-04
    4    -684.9834970199      4.75E-05
    5    -684.9835145747      1.66E-05
    6    -684.9835170457      4.86E-06
    7    -684.9835172220      1.44E-06
    8    -684.9835171697      4.61E-07
    9    -684.9835171248      2.62E-07
   10    -684.9835171301      5.26E-08
   11    -684.9835171491      2.50E-08
   12    -684.9835171453      6.94E-09 Convergence criterion met
 ---------------------------------------
 SCF time:  CPU 375.40 s  wall 375.96 s
 SCF   energy in the final basis set = -684.9835171453
 Total energy in the final basis set = -684.9835171453

 --------------------------------------------------------------

                    Orbital Energies (a.u.)
 --------------------------------------------------------------

 Alpha MOs
 -- Occupied --
-19.196 -19.179 -19.158 -19.146 -19.145 -19.138 -10.325 -10.282
-10.280 -10.273 -10.268 -10.260  -1.140  -1.088  -1.087  -1.067
 -1.052  -1.045  -0.824  -0.797  -0.713  -0.658  -0.619  -0.606
 -0.586  -0.564  -0.548  -0.530  -0.511  -0.501  -0.487  -0.465
 -0.457  -0.447  -0.427  -0.419  -0.412  -0.398  -0.384  -0.370
 -0.352  -0.335  -0.324  -0.307  -0.293  -0.283
 -- Virtual --
 -0.051  -0.047  -0.019  -0.008  -0.001   0.007   0.015   0.027
  0.029   0.043   0.048   0.062   0.069   0.073   0.079   0.084
  0.089   0.094   0.095   0.105   0.107   0.114   0.117   0.122
  0.123   0.128   0.134   0.136   0.140   0.142   0.147   0.151
  0.154   0.166   0.172   0.183   0.194   0.200   0.203   0.213
  0.219   0.224   0.236   0.248   0.253   0.258   0.260   0.264
  0.269   0.270   0.277   0.282   0.293   0.295   0.299   0.307
  0.309   0.310   0.316   0.321   0.323   0.329   0.337   0.340
  0.347   0.362   0.367   0.372   0.383   0.386   0.393   0.417
  0.424   0.429   0.439   0.450   0.472   0.479   0.508   0.529
  0.532   0.537   0.541   0.551   0.578   0.586   0.597   0.608
  0.622   0.624   0.654   0.659   0.665   0.671   0.684   0.697
  0.708   0.732   0.742   0.749   0.767   0.786   0.799   0.848
  0.869   0.907   0.940   0.959   0.983   1.009   1.039   1.049
  1.096   1.105   1.114   1.122   1.128   1.134   1.155   1.162
  1.173   1.179   1.185   1.195   1.202   1.229   1.236   1.249
  1.259   1.282   1.308   1.329   1.352   1.376   1.417   1.420
  1.450   1.462   1.480   1.499   1.506   1.514   1.538   1.554
  1.563   1.575   1.587   1.598   1.607   1.613   1.636   1.666
  1.671   1.689   1.699   1.710   1.716   1.742   1.772   1.811
  1.826   1.832   1.848   1.873   1.889   1.928   1.942   1.964
  1.976   2.007   2.020   2.036   2.059   2.095   2.102   2.112
  2.129   2.171   2.225   2.230   2.270   2.303   2.374   2.458
  2.485   2.496   2.530   2.554   2.603   2.611   2.652   2.662
  2.701   2.714   2.753   2.783   2.815   2.833   2.847   2.849
  2.862   2.872   2.882   2.899   2.923   2.952   2.965   3.009
  3.037   3.074   3.099   3.111   3.129   3.156   3.164   3.180
  3.210   3.226   3.268   3.277   3.325   3.344   3.351   3.362
  3.384   3.423   3.490   3.547   3.556   3.708   3.822   3.829
  3.861   3.883   3.907   3.928   3.983   4.005   4.064   4.086
  4.129   4.159   4.229   4.312   5.022   5.042   5.050   5.058
  5.074   5.103   5.142   5.155   5.355   5.385   5.430   5.456
  5.548   5.639   5.644   5.706   5.737   5.866  23.738  23.757
 23.772  23.805  23.856  23.882  49.882  49.901  49.919  49.931
 49.971  50.033
 --------------------------------------------------------------

          Ground-State Mulliken Net Atomic Charges

     Atom                 Charge (a.u.)
  ----------------------------------------
      1 C                     0.233649
      2 C                    -0.309565
      3 C                    -0.244878
      4 C                    -0.069601
      5 O                    -0.023627
      6 O                    -0.288208
      7 O                    -0.253104
      8 O                    -0.203525
      9 C                    -0.372998
     10 C                     0.052006
     11 O                    -0.245824
     12 O                    -0.193549
     13 H                     0.247298
     14 H                     0.287347
     15 H                     0.280293
     16 H                     0.234928
     17 H                     0.168593
     18 H                     0.266984
     19 H                     0.233475
     20 H                     0.200308
  ----------------------------------------
  Sum of atomic charges =    -0.000000

 -----------------------------------------------------------------
                    Cartesian Multipole Moments
 -----------------------------------------------------------------
    Charge (ESU x 10^10)
                -0.0000
    Dipole Moment (Debye)
         X       2.5884      Y       2.3718      Z       2.4725
       Tot       4.2940
    Quadrupole Moments (Debye-Ang)
        XX     -74.4477     XY      14.7225     YY     -71.3327
        XZ       3.6644     YZ       0.2522     ZZ     -70.9756
    Octopole Moments (Debye-Ang^2)
       XXX      52.2669    XXY      24.5176    XYY      -4.3203
       YYY       3.9077    XXZ      16.1716    XYZ      -4.9083
       YYZ      -3.5267    XZZ      20.0618    YZZ      -5.9377
       ZZZ     -17.4784
    Hexadecapole Moments (Debye-Ang^3)
      XXXX   -1588.1067   XXXY     139.2069   XXYY    -335.4373
      XYYY      55.7922   YYYY    -486.6465   XXXZ       4.6951
      XXYZ       9.0928   XYYZ       7.7182   YYYZ      11.9117
      XXZZ    -380.7856   XYZZ      17.9273   YYZZ    -130.7549
      XZZZ      40.4514   YZZZ      11.1672   ZZZZ    -361.5588
 -----------------------------------------------------------------
 Calculating analytic gradient of the SCF energy
 Gradient of SCF Energy
            1           2           3           4           5           6
    1   0.0005024  -0.0006050  -0.0004632   0.0012846  -0.0002884  -0.0008387
    2  -0.0019288   0.0007100   0.0005240   0.0003653   0.0007426   0.0009433
    3  -0.0024094   0.0020840   0.0002342   0.0001883  -0.0008133   0.0017803
            7           8           9          10          11          12
    1   0.0023209   0.0007930   0.0003274  -0.0024949   0.0015096  -0.0020760
    2  -0.0017816   0.0006094  -0.0025649   0.0004459  -0.0003691   0.0006264
    3  -0.0005273  -0.0002933   0.0001667  -0.0006129   0.0002523  -0.0006580
           13          14          15          16          17          18
    1  -0.0003831  -0.0015727  -0.0008808   0.0007217   0.0006549   0.0010286
    2   0.0004457   0.0012321  -0.0005451   0.0011958   0.0001552  -0.0001471
    3  -0.0001946  -0.0001860   0.0005588   0.0003226  -0.0003147   0.0012336
           19          20
    1  -0.0000030   0.0004628
    2  -0.0006740   0.0000147
    3   0.0000292  -0.0008404
 Max gradient component =       2.565E-03
 RMS gradient           =       1.055E-03
 Gradient time:  CPU 147.18 s  wall 147.20 s
 Geometry Optimization Parameters
   NAtoms,    NIC,     NZ,  NCons,   NDum,   NFix, NCnnct, MaxDiis
       20     147       0       0       0       0       0       0

 Cartesian Hessian Update
 Hessian Updated using BFGS Update
**WARNING** Hereditary positive definiteness endangered


** GEOMETRY OPTIMIZATION IN DELOCALIZED INTERNAL COORDINATES **
   Searching for a Minimum

   Optimization Cycle:  19

                       Coordinates (Angstroms)
     ATOM                X               Y               Z
      1  C         1.7315251153   -0.8876591173    0.0557881726
      2  C         1.8454438220    0.6180115723    0.3694332071
      3  C         0.3786721247    1.0637089287    0.4921219588
      4  C        -0.2822416035   -0.2270286215    0.9896690132
      5  O         0.4899244000   -1.3113112023    0.4107347668
      6  O         2.5717836134   -1.6044750463   -0.3937652906
      7  O         2.5046359084    1.3237680589   -0.6623132396
      8  O        -0.1404071131    1.3999619949   -0.7788281879
      9  C        -1.7599910238   -0.4561328631    0.6509148884
     10  C        -2.1291012308   -0.3284357088   -0.8248591299
     11  O        -3.1124397759    0.2876027020   -1.1548372276
     12  O        -2.5446806953    0.4036172361    1.4408532140
     13  H        -0.1921879137   -0.2845086716    2.0787770572
     14  H         3.3908239584    1.5758398243   -0.3956323300
     15  H         0.5609583338    1.8253310248   -1.2891083417
     16  H        -1.9613156247   -1.5067416057    0.9130853261
     17  H        -1.5007980123   -0.8744798166   -1.5470544749
     18  H        -3.1973096262    0.8028318007    0.8446820748
     19  H         0.2342323975    1.8809432298    1.2034637051
     20  H         2.3642393353    0.7231912900    1.3280062231
   Point Group: c1    Number of degrees of freedom:    54


   Energy is   -684.983517145

 Hessian Updated using BFGS Update

 54 Hessian modes will be used to form the next step
  Hessian Eigenvalues:
     0.000125    0.002103    0.005980    0.007813    0.010037    0.015461
     0.021711    0.027508    0.037700    0.042251    0.048933    0.049922
     0.054263    0.056165    0.057096    0.062338    0.064033    0.073475
     0.079719    0.085208    0.089496    0.104893    0.148720    0.156713
     0.160292    0.165851    0.170707    0.182248    0.194900    0.208005
     0.218415    0.220450    0.226967    0.240915    0.267828    0.278089
     0.298621    0.317525    0.319815    0.322159    0.326113    0.326398
     0.352576    0.375316    0.406750    0.449921    0.460240    0.472983
     0.490751    0.491495    0.525776    0.754157    0.956757    1.462733

 Minimum Search - Taking Simple RFO Step
 Searching for Lamda that Minimizes Along All modes
 Value Taken    Lamda =  -0.00078809
 Calculated Step too Large.  Step scaled by  0.351304
 Step Taken.  Stepsize is  0.300000

                             Maximum     Tolerance    Cnvgd?
         Gradient           0.003017      0.000300      NO
         Displacement       0.134298      0.001200      NO
         Energy change     -0.000240      0.000001      NO


 New Cartesian Coordinates Obtained by Inverse Iteration

 Displacement from previous Coordinates is:  0.274165
 ----------------------------------------------------------------
             Standard Nuclear Orientation (Angstroms)
    I     Atom           X                Y                Z
 ----------------------------------------------------------------
    1      C       1.7392808301    -0.8820568324     0.0701524032
    2      C       1.8438421716     0.6271064610     0.3767142955
    3      C       0.3755950842     1.0691439993     0.4926192340
    4      C      -0.2827926072    -0.2249652462     0.9831235318
    5      O       0.4896399258    -1.3050537220     0.3947085383
    6      O       2.5945603901    -1.5995274380    -0.3484742125
    7      O       2.4940143230     1.3391088305    -0.6574382711
    8      O      -0.1440806229     1.4053949926    -0.7773802402
    9      C      -1.7596062968    -0.4585789400     0.6457992070
   10      C      -2.1319857974    -0.3228898728    -0.8296181672
   11      O      -3.1243889958     0.2805030155    -1.1531566723
   12      O      -2.5444725320     0.3959828386     1.4433966062
   13      H      -0.1908582063    -0.2879645679     2.0714743688
   14      H       3.4189596174     1.4810959029    -0.4497333135
   15      H       0.5451785731     1.8579314157    -1.2784895307
   16      H      -1.9563329551    -1.5099267616     0.9040997694
   17      H      -1.4907845112    -0.8473350571    -1.5571623408
   18      H      -3.2151625665     0.7795317732     0.8591483782
   19      H       0.2284465692     1.8817737654     1.2078912090
   20      H       2.3627139961     0.7447604523     1.3334565922
 ----------------------------------------------------------------
 Molecular Point Group                 C1    NOp =  1
 Largest Abelian Subgroup              C1    NOp =  1
 Nuclear Repulsion Energy =   772.3069616884 hartrees
 There are       46 alpha and       46 beta electrons
 Applying Cartesian multipole field
    Component          Value
    ---------          -----
     (2,0,0)        1.00000E-11
     (0,2,0)        2.00000E-11
     (0,0,2)       -3.00000E-11
 Nucleus-field energy     =     0.0000000125 hartrees
 Requested basis set is 6-311++G(d,p)
 There are 112 shells and 320 basis functions
 A cutoff of  1.0D-11 yielded   5509 shell pairs
 There are     45438 function pairs (     48745 Cartesian)
 Smallest overlap matrix eigenvalue = 3.89E-06
 Guess MOs from SCF MO coefficient file
 Reading MOs from coefficient file
 Reading MOs from coefficient file
 A restricted hybrid HF-DFT SCF calculation will be
 performed using Pulay DIIS extrapolation
 Exchange:     0.2000 Hartree-Fock + 0.0800 Slater + 0.7200 B88
 Correlation:  0.1900 VWN1RPA + 0.8100 LYP
 Using SG-1 standard quadrature grid
 SCF converges when DIIS error is below 1.0E-08
 Geometry optimization detected.  Setting ReadMinima to 0
 Setting SaveMinima to 0
 ---------------------------------------
  Cycle       Energy         DIIS Error
 ---------------------------------------
    1    -684.9774513191      6.56E-04
    2    -684.9836254677      1.24E-04
    3    -684.9836207599      1.32E-04
    4    -684.9837608884      4.30E-05
    5    -684.9837750124      1.48E-05
    6    -684.9837769115      5.15E-06
    7    -684.9837770621      1.37E-06
    8    -684.9837769923      4.00E-07
    9    -684.9837769637      2.65E-07
   10    -684.9837769679      5.05E-08
   11    -684.9837769828      2.24E-08
   12    -684.9837769781      6.91E-09 Convergence criterion met
 ---------------------------------------
 SCF time:  CPU 376.04 s  wall 376.61 s
 SCF   energy in the final basis set = -684.9837769781
 Total energy in the final basis set = -684.9837769781

 --------------------------------------------------------------

                    Orbital Energies (a.u.)
 --------------------------------------------------------------

 Alpha MOs
 -- Occupied --
-19.197 -19.178 -19.158 -19.146 -19.145 -19.138 -10.325 -10.282
-10.279 -10.273 -10.268 -10.260  -1.140  -1.088  -1.087  -1.068
 -1.052  -1.045  -0.825  -0.797  -0.712  -0.658  -0.620  -0.608
 -0.584  -0.565  -0.548  -0.529  -0.512  -0.501  -0.488  -0.465
 -0.458  -0.446  -0.427  -0.419  -0.412  -0.399  -0.384  -0.368
 -0.353  -0.335  -0.325  -0.308  -0.292  -0.283
 -- Virtual --
 -0.050  -0.046  -0.019  -0.008  -0.001   0.007   0.015   0.027
  0.029   0.043   0.047   0.062   0.070   0.073   0.079   0.084
  0.088   0.094   0.096   0.106   0.107   0.114   0.118   0.122
  0.123   0.129   0.134   0.136   0.140   0.141   0.147   0.150
  0.154   0.166   0.172   0.182   0.193   0.200   0.204   0.212
  0.220   0.224   0.237   0.249   0.253   0.258   0.259   0.263
  0.268   0.272   0.278   0.282   0.293   0.295   0.300   0.308
  0.309   0.310   0.316   0.321   0.324   0.329   0.337   0.340
  0.346   0.362   0.367   0.372   0.384   0.391   0.393   0.418
  0.423   0.429   0.439   0.453   0.472   0.478   0.504   0.528
  0.532   0.536   0.542   0.553   0.577   0.586   0.598   0.609
  0.624   0.625   0.654   0.658   0.665   0.672   0.684   0.697
  0.707   0.732   0.743   0.750   0.768   0.791   0.799   0.846
  0.869   0.902   0.939   0.960   0.983   1.010   1.041   1.050
  1.097   1.106   1.113   1.122   1.129   1.136   1.154   1.163
  1.173   1.179   1.185   1.195   1.203   1.230   1.237   1.252
  1.261   1.280   1.308   1.331   1.354   1.375   1.409   1.422
  1.453   1.463   1.480   1.501   1.507   1.515   1.534   1.554
  1.566   1.575   1.585   1.598   1.608   1.612   1.635   1.666
  1.674   1.689   1.696   1.709   1.715   1.742   1.770   1.809
  1.827   1.834   1.847   1.874   1.890   1.925   1.944   1.963
  1.975   2.006   2.017   2.029   2.068   2.095   2.104   2.113
  2.127   2.174   2.227   2.231   2.271   2.302   2.375   2.457
  2.485   2.499   2.533   2.553   2.605   2.612   2.651   2.659
  2.706   2.714   2.750   2.782   2.815   2.832   2.843   2.848
  2.861   2.874   2.882   2.897   2.923   2.953   2.965   3.008
  3.046   3.074   3.101   3.113   3.126   3.158   3.164   3.180
  3.211   3.229   3.271   3.280   3.325   3.336   3.350   3.362
  3.383   3.424   3.490   3.548   3.557   3.707   3.825   3.834
  3.865   3.882   3.907   3.931   3.985   4.006   4.063   4.084
  4.128   4.160   4.232   4.315   5.022   5.042   5.049   5.056
  5.073   5.102   5.142   5.155   5.355   5.385   5.431   5.455
  5.551   5.641   5.644   5.708   5.737   5.866  23.737  23.758
 23.772  23.805  23.856  23.882  49.882  49.901  49.920  49.931
 49.971  50.034
 --------------------------------------------------------------

          Ground-State Mulliken Net Atomic Charges

     Atom                 Charge (a.u.)
  ----------------------------------------
      1 C                     0.244514
      2 C                    -0.310462
      3 C                    -0.245760
      4 C                    -0.072396
      5 O                    -0.023653
      6 O                    -0.293451
      7 O                    -0.257331
      8 O                    -0.201701
      9 C                    -0.371947
     10 C                     0.052213
     11 O                    -0.246177
     12 O                    -0.194259
     13 H                     0.247639
     14 H                     0.288060
     15 H                     0.281001
     16 H                     0.234208
     17 H                     0.168768
     18 H                     0.266355
     19 H                     0.233339
     20 H                     0.201038
  ----------------------------------------
  Sum of atomic charges =    -0.000000

 -----------------------------------------------------------------
                    Cartesian Multipole Moments
 -----------------------------------------------------------------
    Charge (ESU x 10^10)
                -0.0000
    Dipole Moment (Debye)
         X       2.5656      Y       2.2399      Z       2.3431
       Tot       4.1340
    Quadrupole Moments (Debye-Ang)
        XX     -74.1819     XY      14.1693     YY     -71.7934
        XZ       3.0369     YZ       0.2176     ZZ     -70.7981
    Octopole Moments (Debye-Ang^2)
       XXX      53.3792    XXY      22.9581    XYY      -6.3867
       YYY       2.1590    XXZ      14.2600    XYZ      -4.8726
       YYZ      -4.0926    XZZ      20.4778    YZZ      -5.9854
       ZZZ     -18.2227
    Hexadecapole Moments (Debye-Ang^3)
      XXXX   -1584.3616   XXXY     135.4020   XXYY    -344.6700
      XYYY      50.5259   YYYY    -488.5057   XXXZ      -8.0627
      XXYZ       9.0790   XYYZ       6.3783   YYYZ      12.6906
      XXZZ    -379.3588   XYZZ      17.5361   YYZZ    -129.7956
      XZZZ      37.6508   YZZZ      12.3576   ZZZZ    -360.1424
 -----------------------------------------------------------------
 Calculating analytic gradient of the SCF energy
 Gradient of SCF Energy
            1           2           3           4           5           6
    1   0.0012510  -0.0008586  -0.0007422   0.0016224  -0.0005549  -0.0014803
    2  -0.0034400   0.0006136   0.0011761   0.0009255   0.0008159   0.0015710
    3  -0.0036004   0.0034641   0.0001154   0.0007757  -0.0015633   0.0027667
            7           8           9          10          11          12
    1   0.0034858   0.0013406   0.0007408  -0.0038375   0.0023190  -0.0028374
    2  -0.0020312   0.0005857  -0.0039504   0.0007207  -0.0007256   0.0014966
    3  -0.0008573  -0.0006756   0.0002539  -0.0011436   0.0005262  -0.0011317
           13          14          15          16          17          18
    1  -0.0005274  -0.0025338  -0.0015563   0.0008145   0.0011345   0.0014595
    2   0.0006568   0.0016682  -0.0007552   0.0017833   0.0003194  -0.0005072
    3  -0.0003672  -0.0002404   0.0010510   0.0003436  -0.0004631   0.0020288
           19          20
    1   0.0001898   0.0005703
    2  -0.0010637   0.0001406
    3   0.0000303  -0.0013133
 Max gradient component =       3.950E-03
 RMS gradient           =       1.638E-03
 Gradient time:  CPU 149.64 s  wall 149.70 s
 Geometry Optimization Parameters
   NAtoms,    NIC,     NZ,  NCons,   NDum,   NFix, NCnnct, MaxDiis
       20     147       0       0       0       0       0       0

 Cartesian Hessian Update
 Hessian Updated using BFGS Update
**WARNING** Hereditary positive definiteness endangered


** GEOMETRY OPTIMIZATION IN DELOCALIZED INTERNAL COORDINATES **
   Searching for a Minimum

   Optimization Cycle:  20

                       Coordinates (Angstroms)
     ATOM                X               Y               Z
      1  C         1.7392808301   -0.8820568324    0.0701524032
      2  C         1.8438421716    0.6271064610    0.3767142955
      3  C         0.3755950842    1.0691439993    0.4926192340
      4  C        -0.2827926072   -0.2249652462    0.9831235318
      5  O         0.4896399258   -1.3050537220    0.3947085383
      6  O         2.5945603901   -1.5995274380   -0.3484742125
      7  O         2.4940143230    1.3391088305   -0.6574382711
      8  O        -0.1440806229    1.4053949926   -0.7773802402
      9  C        -1.7596062968   -0.4585789400    0.6457992070
     10  C        -2.1319857974   -0.3228898728   -0.8296181672
     11  O        -3.1243889958    0.2805030155   -1.1531566723
     12  O        -2.5444725320    0.3959828386    1.4433966062
     13  H        -0.1908582063   -0.2879645679    2.0714743688
     14  H         3.4189596174    1.4810959029   -0.4497333135
     15  H         0.5451785731    1.8579314157   -1.2784895307
     16  H        -1.9563329551   -1.5099267616    0.9040997694
     17  H        -1.4907845112   -0.8473350571   -1.5571623408
     18  H        -3.2151625665    0.7795317732    0.8591483782
     19  H         0.2284465692    1.8817737654    1.2078912090
     20  H         2.3627139961    0.7447604523    1.3334565922
   Point Group: c1    Number of degrees of freedom:    54


   Energy is   -684.983776978

 Hessian Updated using BFGS Update

 54 Hessian modes will be used to form the next step
  Hessian Eigenvalues:
     0.000102    0.002736    0.006093    0.007828    0.010117    0.015467
     0.021380    0.027507    0.037816    0.042257    0.049132    0.049949
     0.054328    0.056161    0.057493    0.062207    0.064229    0.073535
     0.079729    0.085142    0.089418    0.107366    0.148683    0.157349
     0.160284    0.166104    0.170915    0.182625    0.194808    0.206776
     0.218017    0.220812    0.226969    0.240941    0.269869    0.277950
     0.298663    0.317580    0.319875    0.322160    0.326256    0.326454
     0.352350    0.374347    0.408684    0.449854    0.460666    0.472093
     0.491033    0.492449    0.526523    0.767915    0.956759    1.596745

 Minimum Search - Taking Simple RFO Step
 Searching for Lamda that Minimizes Along All modes
 Value Taken    Lamda =  -0.00078460
 Calculated Step too Large.  Step scaled by  0.347461
 Step Taken.  Stepsize is  0.300000

                             Maximum     Tolerance    Cnvgd?
         Gradient           0.004618      0.000300      NO
         Displacement       0.135142      0.001200      NO
         Energy change     -0.000260      0.000001      NO


 New Cartesian Coordinates Obtained by Inverse Iteration

 Displacement from previous Coordinates is:  0.280221
 ----------------------------------------------------------------
             Standard Nuclear Orientation (Angstroms)
    I     Atom           X                Y                Z
 ----------------------------------------------------------------
    1      C       1.7470848578    -0.8755695731     0.0865405546
    2      C       1.8425567307     0.6366738836     0.3857315838
    3      C       0.3727019002     1.0745971113     0.4957490264
    4      C      -0.2832555498    -0.2235244349     0.9778898773
    5      O       0.4906829360    -1.2984368451     0.3807212213
    6      O       2.6163814695    -1.5930411789    -0.3022336918
    7      O       2.4829187197     1.3534911978    -0.6520915078
    8      O      -0.1468841518     1.4128291828    -0.7730949014
    9      C      -1.7588187984    -0.4618650636     0.6401496396
   10      C      -2.1326445574    -0.3163872442    -0.8348472660
   11      O      -3.1320443476     0.2770529142    -1.1530762794
   12      O      -2.5455932070     0.3856849468     1.4450172409
   13      H      -0.1907457835    -0.2924345149     2.0656604627
   14      H       3.4311197587     1.3839049475    -0.5163310580
   15      H       0.5319624584     1.8878987552    -1.2656862831
   16      H      -1.9504099475    -1.5145891211     0.8928576423
   17      H      -1.4800768917    -0.8207678692    -1.5670203261
   18      H      -3.2280146381     0.7593842565     0.8696677873
   19      H       0.2223924617     1.8821378666     1.2154657881
   20      H       2.3624529694     0.7669957921     1.3400618744
 ----------------------------------------------------------------
 Molecular Point Group                 C1    NOp =  1
 Largest Abelian Subgroup              C1    NOp =  1
 Nuclear Repulsion Energy =   772.1731787043 hartrees
 There are       46 alpha and       46 beta electrons
 Applying Cartesian multipole field
    Component          Value
    ---------          -----
     (2,0,0)        1.00000E-11
     (0,2,0)        2.00000E-11
     (0,0,2)       -3.00000E-11
 Nucleus-field energy     =     0.0000000125 hartrees
 Requested basis set is 6-311++G(d,p)
 There are 112 shells and 320 basis functions
 A cutoff of  1.0D-11 yielded   5508 shell pairs
 There are     45423 function pairs (     48730 Cartesian)
 Smallest overlap matrix eigenvalue = 3.87E-06
 Guess MOs from SCF MO coefficient file
 Reading MOs from coefficient file
 Reading MOs from coefficient file
 A restricted hybrid HF-DFT SCF calculation will be
 performed using Pulay DIIS extrapolation
 Exchange:     0.2000 Hartree-Fock + 0.0800 Slater + 0.7200 B88
 Correlation:  0.1900 VWN1RPA + 0.8100 LYP
 Using SG-1 standard quadrature grid
 SCF converges when DIIS error is below 1.0E-08
 Geometry optimization detected.  Setting ReadMinima to 0
 Setting SaveMinima to 0
 ---------------------------------------
  Cycle       Energy         DIIS Error
 ---------------------------------------
    1    -684.9771248104      6.44E-04
    2    -684.9838626926      1.27E-04
    3    -684.9838442744      1.41E-04
    4    -684.9840062746      4.31E-05
    5    -684.9840198556      1.69E-05
    6    -684.9840224624      4.79E-06
    7    -684.9840226307      1.47E-06
    8    -684.9840226015      4.48E-07
    9    -684.9840225526      2.60E-07
   10    -684.9840225511      5.09E-08
   11    -684.9840225682      2.30E-08
   12    -684.9840225635      7.16E-09 Convergence criterion met
 ---------------------------------------
 SCF time:  CPU 374.21 s  wall 374.79 s
 SCF   energy in the final basis set = -684.9840225635
 Total energy in the final basis set = -684.9840225635

 --------------------------------------------------------------

                    Orbital Energies (a.u.)
 --------------------------------------------------------------

 Alpha MOs
 -- Occupied --
-19.197 -19.177 -19.158 -19.146 -19.145 -19.139 -10.325 -10.282
-10.279 -10.273 -10.268 -10.260  -1.141  -1.088  -1.086  -1.068
 -1.053  -1.045  -0.825  -0.797  -0.712  -0.657  -0.621  -0.609
 -0.581  -0.565  -0.548  -0.528  -0.512  -0.500  -0.489  -0.465
 -0.459  -0.446  -0.429  -0.418  -0.411  -0.401  -0.385  -0.367
 -0.353  -0.335  -0.325  -0.308  -0.293  -0.283
 -- Virtual --
 -0.049  -0.046  -0.019  -0.008  -0.001   0.007   0.015   0.027
  0.030   0.042   0.047   0.062   0.070   0.073   0.079   0.084
  0.088   0.094   0.096   0.106   0.107   0.114   0.119   0.122
  0.124   0.129   0.134   0.136   0.141   0.141   0.147   0.150
  0.154   0.166   0.172   0.181   0.192   0.199   0.206   0.212
  0.220   0.224   0.239   0.249   0.250   0.258   0.259   0.263
  0.268   0.273   0.279   0.281   0.293   0.295   0.302   0.308
  0.308   0.311   0.316   0.320   0.326   0.330   0.337   0.340
  0.345   0.362   0.368   0.371   0.383   0.391   0.400   0.418
  0.420   0.429   0.440   0.456   0.473   0.476   0.501   0.526
  0.532   0.536   0.543   0.557   0.576   0.586   0.598   0.609
  0.623   0.629   0.654   0.658   0.664   0.673   0.685   0.698
  0.707   0.733   0.744   0.751   0.768   0.797   0.799   0.843
  0.868   0.898   0.938   0.959   0.982   1.010   1.041   1.053
  1.098   1.106   1.111   1.125   1.129   1.138   1.153   1.164
  1.173   1.179   1.184   1.195   1.204   1.229   1.234   1.257
  1.262   1.278   1.305   1.332   1.350   1.385   1.402   1.427
  1.456   1.463   1.481   1.498   1.510   1.517   1.529   1.554
  1.568   1.576   1.584   1.598   1.609   1.612   1.635   1.667
  1.677   1.689   1.694   1.707   1.716   1.741   1.768   1.807
  1.826   1.835   1.846   1.874   1.890   1.920   1.945   1.962
  1.974   2.003   2.012   2.025   2.075   2.095   2.105   2.113
  2.126   2.173   2.230   2.234   2.272   2.301   2.375   2.456
  2.484   2.503   2.536   2.552   2.607   2.613   2.651   2.656
  2.705   2.715   2.747   2.779   2.815   2.831   2.840   2.847
  2.861   2.874   2.882   2.897   2.924   2.953   2.966   3.007
  3.057   3.073   3.103   3.114   3.122   3.157   3.164   3.181
  3.210   3.233   3.273   3.285   3.325   3.329   3.350   3.362
  3.382   3.426   3.490   3.548   3.557   3.704   3.824   3.842
  3.868   3.880   3.907   3.933   3.987   4.007   4.061   4.083
  4.127   4.161   4.235   4.318   5.022   5.042   5.048   5.055
  5.072   5.101   5.141   5.154   5.355   5.384   5.431   5.454
  5.552   5.642   5.644   5.709   5.736   5.865  23.737  23.758
 23.772  23.805  23.857  23.882  49.881  49.901  49.920  49.932
 49.971  50.033
 --------------------------------------------------------------

          Ground-State Mulliken Net Atomic Charges

     Atom                 Charge (a.u.)
  ----------------------------------------
      1 C                     0.246618
      2 C                    -0.309914
      3 C                    -0.243105
      4 C                    -0.077388
      5 O                    -0.022763
      6 O                    -0.298026
      7 O                    -0.261703
      8 O                    -0.200661
      9 C                    -0.367568
     10 C                     0.051582
     11 O                    -0.246307
     12 O                    -0.194663
     13 H                     0.248096
     14 H                     0.289272
     15 H                     0.281862
     16 H                     0.233651
     17 H                     0.168684
     18 H                     0.265927
     19 H                     0.233216
     20 H                     0.203191
  ----------------------------------------
  Sum of atomic charges =    -0.000000

 -----------------------------------------------------------------
                    Cartesian Multipole Moments
 -----------------------------------------------------------------
    Charge (ESU x 10^10)
                -0.0000
    Dipole Moment (Debye)
         X       2.5259      Y       2.0939      Z       2.1900
       Tot       3.9447
    Quadrupole Moments (Debye-Ang)
        XX     -74.1494     XY      13.5383     YY     -72.2162
        XZ       2.3409     YZ       0.2077     ZZ     -70.5902
    Octopole Moments (Debye-Ang^2)
       XXX      53.4206    XXY      20.8986    XYY      -8.4743
       YYY       0.4457    XXZ      11.8199    XYZ      -4.8891
       YYZ      -4.6375    XZZ      21.0373    YZZ      -6.0360
       ZZZ     -19.1123
    Hexadecapole Moments (Debye-Ang^3)
      XXXX   -1585.2163   XXXY     129.3327   XXYY    -353.8122
      XYYY      45.6475   YYYY    -489.7680   XXXZ     -21.2636
      XXYZ       9.1901   XYYZ       4.9507   YYYZ      13.7406
      XXZZ    -377.3264   XYZZ      17.3438   YYZZ    -128.9535
      XZZZ      34.3999   YZZZ      13.6888   ZZZZ    -359.0086
 -----------------------------------------------------------------
 Calculating analytic gradient of the SCF energy
 Gradient of SCF Energy
            1           2           3           4           5           6
    1   0.0017886  -0.0010569  -0.0009206   0.0019634  -0.0008332  -0.0020331
    2  -0.0047827   0.0004597   0.0016272   0.0012843   0.0010115   0.0020029
    3  -0.0044347   0.0047099   0.0000959   0.0011997  -0.0022676   0.0035925
            7           8           9          10          11          12
    1   0.0041584   0.0019338   0.0010443  -0.0049602   0.0029745  -0.0034726
    2  -0.0022823   0.0005976  -0.0051288   0.0009450  -0.0009940   0.0021709
    3  -0.0013350  -0.0010508   0.0002905  -0.0014717   0.0007013  -0.0014744
           13          14          15          16          17          18
    1  -0.0006525  -0.0031451  -0.0021064   0.0009269   0.0015368   0.0018857
    2   0.0008660   0.0022278  -0.0008893   0.0022561   0.0004820  -0.0007957
    3  -0.0004584  -0.0002236   0.0014627   0.0003606  -0.0005606   0.0026054
           19          20
    1   0.0003563   0.0006117
    2  -0.0013655   0.0003073
    3   0.0000029  -0.0017448
 Max gradient component =       5.129E-03
 RMS gradient           =       2.124E-03
 Gradient time:  CPU 148.67 s  wall 148.70 s
 Geometry Optimization Parameters
   NAtoms,    NIC,     NZ,  NCons,   NDum,   NFix, NCnnct, MaxDiis
       20     147       0       0       0       0       0       0

 Cartesian Hessian Update
 Hessian Updated using BFGS Update
**WARNING** Hereditary positive definiteness endangered


** GEOMETRY OPTIMIZATION IN DELOCALIZED INTERNAL COORDINATES **
   Searching for a Minimum

   Optimization Cycle:  21

                       Coordinates (Angstroms)
     ATOM                X               Y               Z
      1  C         1.7470848578   -0.8755695731    0.0865405546
      2  C         1.8425567307    0.6366738836    0.3857315838
      3  C         0.3727019002    1.0745971113    0.4957490264
      4  C        -0.2832555498   -0.2235244349    0.9778898773
      5  O         0.4906829360   -1.2984368451    0.3807212213
      6  O         2.6163814695   -1.5930411789   -0.3022336918
      7  O         2.4829187197    1.3534911978   -0.6520915078
      8  O        -0.1468841518    1.4128291828   -0.7730949014
      9  C        -1.7588187984   -0.4618650636    0.6401496396
     10  C        -2.1326445574   -0.3163872442   -0.8348472660
     11  O        -3.1320443476    0.2770529142   -1.1530762794
     12  O        -2.5455932070    0.3856849468    1.4450172409
     13  H        -0.1907457835   -0.2924345149    2.0656604627
     14  H         3.4311197587    1.3839049475   -0.5163310580
     15  H         0.5319624584    1.8878987552   -1.2656862831
     16  H        -1.9504099475   -1.5145891211    0.8928576423
     17  H        -1.4800768917   -0.8207678692   -1.5670203261
     18  H        -3.2280146381    0.7593842565    0.8696677873
     19  H         0.2223924617    1.8821378666    1.2154657881
     20  H         2.3624529694    0.7669957921    1.3400618744
   Point Group: c1    Number of degrees of freedom:    54


   Energy is   -684.984022564

 Hessian Updated using BFGS Update

 54 Hessian modes will be used to form the next step
  Hessian Eigenvalues:
     0.000600    0.001514    0.006047    0.007845    0.010080    0.015550
     0.021133    0.027590    0.037819    0.042258    0.049135    0.049944
     0.053738    0.056202    0.057522    0.062323    0.064095    0.073491
     0.079936    0.085078    0.089109    0.108373    0.149458    0.157352
     0.160358    0.167111    0.171323    0.181977    0.193902    0.204952
     0.217838    0.220917    0.226965    0.241154    0.271475    0.277811
     0.298763    0.317489    0.319879    0.322161    0.325954    0.326841
     0.351804    0.371617    0.407876    0.449758    0.461053    0.470335
     0.490842    0.492669    0.526145    0.751676    0.956760    1.397765

 Minimum Search - Taking Simple RFO Step
 Searching for Lamda that Minimizes Along All modes
 Value Taken    Lamda =  -0.00070099
 Calculated Step too Large.  Step scaled by  0.481943
 Step Taken.  Stepsize is  0.300000

                             Maximum     Tolerance    Cnvgd?
         Gradient           0.005844      0.000300      NO
         Displacement       0.118797      0.001200      NO
         Energy change     -0.000246      0.000001      NO


 New Cartesian Coordinates Obtained by Inverse Iteration

 Displacement from previous Coordinates is:  0.242967
 ----------------------------------------------------------------
             Standard Nuclear Orientation (Angstroms)
    I     Atom           X                Y                Z
 ----------------------------------------------------------------
    1      C       1.7524197206    -0.8666868909     0.0908857727
    2      C       1.8419674117     0.6449903123     0.3971424615
    3      C       0.3709273538     1.0798424210     0.4974305554
    4      C      -0.2816111311    -0.2213309895     0.9736346649
    5      O       0.4912715209    -1.2910179849     0.3618238965
    6      O       2.6301227237    -1.5807626794    -0.2847592111
    7      O       2.4845660413     1.3720465528    -0.6321056899
    8      O      -0.1488714460     1.4113123406    -0.7723181931
    9      C      -1.7559010220    -0.4585106893     0.6372023007
   10      C      -2.1315000902    -0.3167626196    -0.8387706742
   11      O      -3.1432770662     0.2554632833    -1.1548411803
   12      O      -2.5354817758     0.3982945298     1.4411523462
   13      H      -0.1835193237    -0.2980535511     2.0600894527
   14      H       3.4376566677     1.2937574570    -0.5622510063
   15      H       0.5139503999     1.9147743362    -1.2563287086
   16      H      -1.9532573030    -1.5092509745     0.8925513294
   17      H      -1.4651795660    -0.8023734938    -1.5717108732
   18      H      -3.2455943380     0.7373195079     0.8796435669
   19      H       0.2166320766     1.8853716360     1.2178659975
   20      H       2.3564455352     0.7756125052     1.3547945776
 ----------------------------------------------------------------
 Molecular Point Group                 C1    NOp =  1
 Largest Abelian Subgroup              C1    NOp =  1
 Nuclear Repulsion Energy =   772.3009840574 hartrees
 There are       46 alpha and       46 beta electrons
 Applying Cartesian multipole field
    Component          Value
    ---------          -----
     (2,0,0)        1.00000E-11
     (0,2,0)        2.00000E-11
     (0,0,2)       -3.00000E-11
 Nucleus-field energy     =     0.0000000126 hartrees
 Requested basis set is 6-311++G(d,p)
 There are 112 shells and 320 basis functions
 A cutoff of  1.0D-11 yielded   5507 shell pairs
 There are     45405 function pairs (     48713 Cartesian)
 Smallest overlap matrix eigenvalue = 4.01E-06
 Guess MOs from SCF MO coefficient file
 Reading MOs from coefficient file
 Reading MOs from coefficient file
 A restricted hybrid HF-DFT SCF calculation will be
 performed using Pulay DIIS extrapolation
 Exchange:     0.2000 Hartree-Fock + 0.0800 Slater + 0.7200 B88
 Correlation:  0.1900 VWN1RPA + 0.8100 LYP
 Using SG-1 standard quadrature grid
 SCF converges when DIIS error is below 1.0E-08
 Geometry optimization detected.  Setting ReadMinima to 0
 Setting SaveMinima to 0
 ---------------------------------------
  Cycle       Energy         DIIS Error
 ---------------------------------------
    1    -684.9788222542      5.95E-04
    2    -684.9841738544      1.18E-04
    3    -684.9841756391      1.22E-04
    4    -684.9842961725      3.93E-05
    5    -684.9843080809      1.01E-05
    6    -684.9843091100      5.61E-06
    7    -684.9843094023      1.18E-06
    8    -684.9843093403      2.60E-07
    9    -684.9843092861      2.06E-07
   10    -684.9843092942      4.64E-08
   11    -684.9843093045      1.82E-08
   12    -684.9843092916      5.79E-09 Convergence criterion met
 ---------------------------------------
 SCF time:  CPU 371.06 s  wall 371.59 s
 SCF   energy in the final basis set = -684.9843092916
 Total energy in the final basis set = -684.9843092916

 --------------------------------------------------------------

                    Orbital Energies (a.u.)
 --------------------------------------------------------------

 Alpha MOs
 -- Occupied --
-19.197 -19.176 -19.158 -19.146 -19.145 -19.140 -10.326 -10.282
-10.278 -10.273 -10.268 -10.260  -1.141  -1.088  -1.086  -1.069
 -1.053  -1.046  -0.826  -0.796  -0.711  -0.657  -0.622  -0.610
 -0.580  -0.564  -0.548  -0.527  -0.512  -0.500  -0.490  -0.465
 -0.459  -0.446  -0.430  -0.417  -0.411  -0.402  -0.385  -0.367
 -0.352  -0.336  -0.326  -0.309  -0.293  -0.282
 -- Virtual --
 -0.049  -0.045  -0.019  -0.008  -0.001   0.008   0.014   0.027
  0.031   0.042   0.047   0.062   0.070   0.074   0.080   0.084
  0.088   0.094   0.097   0.106   0.108   0.114   0.119   0.122
  0.125   0.129   0.133   0.136   0.141   0.142   0.146   0.150
  0.154   0.166   0.172   0.180   0.191   0.198   0.206   0.213
  0.220   0.224   0.240   0.246   0.250   0.258   0.259   0.263
  0.268   0.274   0.280   0.282   0.292   0.295   0.303   0.307
  0.308   0.312   0.316   0.320   0.328   0.331   0.338   0.341
  0.346   0.361   0.368   0.371   0.381   0.391   0.400   0.416
  0.420   0.429   0.442   0.454   0.471   0.475   0.499   0.524
  0.531   0.536   0.544   0.560   0.575   0.586   0.601   0.610
  0.624   0.631   0.654   0.659   0.665   0.674   0.686   0.699
  0.709   0.735   0.746   0.752   0.769   0.799   0.802   0.839
  0.868   0.896   0.937   0.955   0.981   1.010   1.041   1.056
  1.097   1.106   1.111   1.126   1.128   1.138   1.153   1.165
  1.173   1.179   1.184   1.194   1.204   1.225   1.235   1.258
  1.263   1.278   1.304   1.335   1.347   1.393   1.403   1.430
  1.457   1.464   1.480   1.493   1.512   1.520   1.526   1.553
  1.568   1.577   1.586   1.600   1.612   1.613   1.636   1.666
  1.680   1.690   1.693   1.705   1.718   1.741   1.762   1.802
  1.824   1.833   1.844   1.875   1.891   1.914   1.946   1.965
  1.974   1.998   2.008   2.022   2.080   2.094   2.106   2.115
  2.125   2.170   2.232   2.236   2.272   2.300   2.375   2.456
  2.483   2.506   2.539   2.555   2.606   2.612   2.651   2.653
  2.700   2.711   2.744   2.776   2.813   2.829   2.840   2.846
  2.862   2.873   2.882   2.900   2.925   2.954   2.968   3.006
  3.068   3.073   3.105   3.116   3.119   3.153   3.167   3.183
  3.210   3.235   3.273   3.290   3.319   3.327   3.350   3.362
  3.382   3.428   3.490   3.549   3.558   3.703   3.822   3.847
  3.874   3.876   3.904   3.936   3.987   4.006   4.061   4.082
  4.126   4.162   4.238   4.321   5.023   5.043   5.046   5.056
  5.070   5.101   5.141   5.153   5.354   5.383   5.432   5.453
  5.551   5.643   5.647   5.708   5.736   5.864  23.737  23.759
 23.772  23.806  23.858  23.882  49.881  49.901  49.921  49.933
 49.970  50.032
 --------------------------------------------------------------

          Ground-State Mulliken Net Atomic Charges

     Atom                 Charge (a.u.)
  ----------------------------------------
      1 C                     0.233401
      2 C                    -0.308065
      3 C                    -0.231520
      4 C                    -0.080765
      5 O                    -0.023495
      6 O                    -0.299766
      7 O                    -0.263681
      8 O                    -0.200352
      9 C                    -0.364308
     10 C                     0.049639
     11 O                    -0.246352
     12 O                    -0.194609
     13 H                     0.249622
     14 H                     0.289844
     15 H                     0.282416
     16 H                     0.232351
     17 H                     0.169386
     18 H                     0.265087
     19 H                     0.235059
     20 H                     0.206109
  ----------------------------------------
  Sum of atomic charges =    -0.000000

 -----------------------------------------------------------------
                    Cartesian Multipole Moments
 -----------------------------------------------------------------
    Charge (ESU x 10^10)
                -0.0000
    Dipole Moment (Debye)
         X       2.4207      Y       1.9303      Z       2.1037
       Tot       3.7432
    Quadrupole Moments (Debye-Ang)
        XX     -74.1894     XY      12.7894     YY     -72.5579
        XZ       1.6976     YZ       0.0177     ZZ     -70.3566
    Octopole Moments (Debye-Ang^2)
       XXX      51.5684    XXY      18.1055    XYY     -10.4077
       YYY      -1.1389    XXZ      10.8551    XYZ      -4.5985
       YYZ      -5.0038    XZZ      21.3104    YZZ      -6.1078
       ZZZ     -19.4076
    Hexadecapole Moments (Debye-Ang^3)
      XXXX   -1586.4698   XXXY     119.3667   XXYY    -362.2289
      XYYY      39.7744   YYYY    -488.9200   XXXZ     -33.7331
      XXYZ       7.8233   XYYZ       4.5851   YYYZ      12.1174
      XXZZ    -375.0036   XYZZ      16.9779   YYZZ    -128.1035
      XZZZ      30.9588   YZZZ      12.3417   ZZZZ    -357.4468
 -----------------------------------------------------------------
 Calculating analytic gradient of the SCF energy
 Gradient of SCF Energy
            1           2           3           4           5           6
    1   0.0028305  -0.0012851  -0.0011814   0.0018131  -0.0011727  -0.0026091
    2  -0.0058470   0.0002863   0.0022978   0.0019846   0.0008560   0.0024013
    3  -0.0051313   0.0057789  -0.0002120   0.0019712  -0.0031829   0.0042211
            7           8           9          10          11          12
    1   0.0040200   0.0022339   0.0014691  -0.0058379   0.0035539  -0.0037521
    2  -0.0026449   0.0003806  -0.0060348   0.0010554  -0.0012779   0.0030576
    3  -0.0018029  -0.0013245   0.0003291  -0.0019649   0.0010019  -0.0017914
           13          14          15          16          17          18
    1  -0.0006794  -0.0030703  -0.0027240   0.0007908   0.0019382   0.0021993
    2   0.0010596   0.0027383  -0.0011589   0.0025285   0.0006502  -0.0011630
    3  -0.0005921   0.0000527   0.0018890   0.0002006  -0.0006255   0.0031429
           19          20
    1   0.0006546   0.0008086
    2  -0.0016427   0.0004730
    3   0.0000034  -0.0019632
 Max gradient component =       6.035E-03
 RMS gradient           =       2.529E-03
 Gradient time:  CPU 148.69 s  wall 148.71 s
 Geometry Optimization Parameters
   NAtoms,    NIC,     NZ,  NCons,   NDum,   NFix, NCnnct, MaxDiis
       20     147       0       0       0       0       0       0

 Cartesian Hessian Update
 Hessian Updated using BFGS Update
**WARNING** Hereditary positive definiteness endangered


** GEOMETRY OPTIMIZATION IN DELOCALIZED INTERNAL COORDINATES **
   Searching for a Minimum

   Optimization Cycle:  22

                       Coordinates (Angstroms)
     ATOM                X               Y               Z
      1  C         1.7524197206   -0.8666868909    0.0908857727
      2  C         1.8419674117    0.6449903123    0.3971424615
      3  C         0.3709273538    1.0798424210    0.4974305554
      4  C        -0.2816111311   -0.2213309895    0.9736346649
      5  O         0.4912715209   -1.2910179849    0.3618238965
      6  O         2.6301227237   -1.5807626794   -0.2847592111
      7  O         2.4845660413    1.3720465528   -0.6321056899
      8  O        -0.1488714460    1.4113123406   -0.7723181931
      9  C        -1.7559010220   -0.4585106893    0.6372023007
     10  C        -2.1315000902   -0.3167626196   -0.8387706742
     11  O        -3.1432770662    0.2554632833   -1.1548411803
     12  O        -2.5354817758    0.3982945298    1.4411523462
     13  H        -0.1835193237   -0.2980535511    2.0600894527
     14  H         3.4376566677    1.2937574570   -0.5622510063
     15  H         0.5139503999    1.9147743362   -1.2563287086
     16  H        -1.9532573030   -1.5092509745    0.8925513294
     17  H        -1.4651795660   -0.8023734938   -1.5717108732
     18  H        -3.2455943380    0.7373195079    0.8796435669
     19  H         0.2166320766    1.8853716360    1.2178659975
     20  H         2.3564455352    0.7756125052    1.3547945776
   Point Group: c1    Number of degrees of freedom:    54


   Energy is   -684.984309292

 Hessian Updated using BFGS Update

 54 Hessian modes will be used to form the next step
  Hessian Eigenvalues:
     0.000492    0.002446    0.006068    0.007870    0.010261    0.015571
     0.020559    0.027510    0.038303    0.042291    0.049160    0.050008
     0.053412    0.056201    0.057473    0.061935    0.063896    0.073776
     0.079909    0.084955    0.088756    0.111342    0.150040    0.158245
     0.160352    0.167583    0.171567    0.182076    0.191586    0.204926
     0.217537    0.221196    0.226878    0.241241    0.272201    0.277825
     0.300489    0.317403    0.319978    0.322357    0.326007    0.326889
     0.350271    0.368946    0.409202    0.449662    0.461148    0.468456
     0.490743    0.493788    0.525547    0.721347    0.956777    1.227896

 Minimum Search - Taking Simple RFO Step
 Searching for Lamda that Minimizes Along All modes
 Value Taken    Lamda =  -0.00068209
 Calculated Step too Large.  Step scaled by  0.503849
 Step Taken.  Stepsize is  0.300000

                             Maximum     Tolerance    Cnvgd?
         Gradient           0.006695      0.000300      NO
         Displacement       0.126469      0.001200      NO
         Energy change     -0.000287      0.000001      NO


 New Cartesian Coordinates Obtained by Inverse Iteration

 Displacement from previous Coordinates is:  0.265608
 ----------------------------------------------------------------
             Standard Nuclear Orientation (Angstroms)
    I     Atom           X                Y                Z
 ----------------------------------------------------------------
    1      C       1.7595996800    -0.8571829593     0.1033355022
    2      C       1.8415166036     0.6549145141     0.4100139573
    3      C       0.3687868945     1.0854440166     0.5015582565
    4      C      -0.2806691928    -0.2201459314     0.9698545891
    5      O       0.4951077380    -1.2839327840     0.3495748266
    6      O       2.6479570449    -1.5676257554    -0.2546846918
    7      O       2.4829778718     1.3877241011    -0.6161951121
    8      O      -0.1477079203     1.4164303161    -0.7690895069
    9      C      -1.7535244476    -0.4595666421     0.6323070443
   10      C      -2.1301067573    -0.3126056167    -0.8434507038
   11      O      -3.1497466664     0.2468911300    -1.1559733294
   12      O      -2.5326833189     0.3949270078     1.4401140580
   13      H      -0.1812401802    -0.3034946302     2.0555890265
   14      H       3.4227691830     1.1969644996    -0.6310181105
   15      H       0.5061007480     1.9379494535    -1.2450725486
   16      H      -1.9500670577    -1.5111431636     0.8836433941
   17      H      -1.4543152613    -0.7810733667    -1.5791568051
   18      H      -3.2543580420     0.7211273024     0.8866394299
   19      H       0.2087522500     1.8873835367     1.2242749080
   20      H       2.3526172199     0.7910499809     1.3688672009
 ----------------------------------------------------------------
 Molecular Point Group                 C1    NOp =  1
 Largest Abelian Subgroup              C1    NOp =  1
 Nuclear Repulsion Energy =   772.3161455321 hartrees
 There are       46 alpha and       46 beta electrons
 Applying Cartesian multipole field
    Component          Value
    ---------          -----
     (2,0,0)        1.00000E-11
     (0,2,0)        2.00000E-11
     (0,0,2)       -3.00000E-11
 Nucleus-field energy     =     0.0000000126 hartrees
 Requested basis set is 6-311++G(d,p)
 There are 112 shells and 320 basis functions
 A cutoff of  1.0D-11 yielded   5511 shell pairs
 There are     45446 function pairs (     48755 Cartesian)
 Smallest overlap matrix eigenvalue = 4.18E-06
 Guess MOs from SCF MO coefficient file
 Reading MOs from coefficient file
 Reading MOs from coefficient file
 A restricted hybrid HF-DFT SCF calculation will be
 performed using Pulay DIIS extrapolation
 Exchange:     0.2000 Hartree-Fock + 0.0800 Slater + 0.7200 B88
 Correlation:  0.1900 VWN1RPA + 0.8100 LYP
 Using SG-1 standard quadrature grid
 SCF converges when DIIS error is below 1.0E-08
 Geometry optimization detected.  Setting ReadMinima to 0
 Setting SaveMinima to 0
 ---------------------------------------
  Cycle       Energy         DIIS Error
 ---------------------------------------
    1    -684.9799906792      5.82E-04
    2    -684.9844778203      1.19E-04
    3    -684.9844772665      1.23E-04
    4    -684.9845937701      4.55E-05
    5    -684.9846096221      1.61E-05
    6    -684.9846120164      4.14E-06
    7    -684.9846121861      1.16E-06
    8    -684.9846121816      4.10E-07
    9    -684.9846121536      2.16E-07
   10    -684.9846121628      4.02E-08
   11    -684.9846121701      2.01E-08
   12    -684.9846121715      5.16E-09 Convergence criterion met
 ---------------------------------------
 SCF time:  CPU 371.66 s  wall 372.13 s
 SCF   energy in the final basis set = -684.9846121715
 Total energy in the final basis set = -684.9846121715

 --------------------------------------------------------------

                    Orbital Energies (a.u.)
 --------------------------------------------------------------

 Alpha MOs
 -- Occupied --
-19.198 -19.175 -19.158 -19.147 -19.145 -19.142 -10.327 -10.282
-10.277 -10.274 -10.268 -10.260  -1.142  -1.088  -1.085  -1.070
 -1.053  -1.046  -0.826  -0.796  -0.711  -0.657  -0.623  -0.612
 -0.578  -0.563  -0.548  -0.527  -0.513  -0.500  -0.491  -0.466
 -0.459  -0.446  -0.432  -0.417  -0.412  -0.403  -0.386  -0.367
 -0.350  -0.337  -0.326  -0.309  -0.294  -0.282
 -- Virtual --
 -0.049  -0.044  -0.019  -0.008  -0.001   0.007   0.015   0.027
  0.031   0.041   0.047   0.062   0.070   0.074   0.081   0.084
  0.087   0.094   0.098   0.106   0.108   0.114   0.120   0.121
  0.125   0.129   0.133   0.136   0.140   0.143   0.146   0.150
  0.154   0.165   0.172   0.178   0.189   0.197   0.206   0.215
  0.220   0.224   0.239   0.243   0.251   0.258   0.259   0.263
  0.268   0.274   0.280   0.282   0.292   0.295   0.304   0.306
  0.308   0.312   0.318   0.319   0.328   0.332   0.337   0.343
  0.346   0.359   0.367   0.371   0.380   0.390   0.393   0.414
  0.420   0.428   0.441   0.449   0.469   0.476   0.499   0.522
  0.532   0.535   0.544   0.560   0.575   0.587   0.602   0.611
  0.626   0.633   0.654   0.659   0.666   0.675   0.686   0.698
  0.710   0.735   0.746   0.753   0.770   0.798   0.802   0.839
  0.868   0.893   0.937   0.951   0.980   1.010   1.041   1.059
  1.097   1.106   1.114   1.124   1.128   1.136   1.155   1.165
  1.172   1.179   1.183   1.193   1.205   1.222   1.236   1.258
  1.265   1.275   1.302   1.336   1.343   1.387   1.416   1.433
  1.458   1.464   1.478   1.486   1.515   1.523   1.524   1.552
  1.568   1.578   1.590   1.600   1.613   1.616   1.637   1.666
  1.681   1.691   1.695   1.703   1.720   1.741   1.756   1.796
  1.820   1.832   1.842   1.875   1.891   1.909   1.947   1.964
  1.972   1.995   2.005   2.022   2.082   2.095   2.106   2.115
  2.125   2.163   2.233   2.238   2.271   2.300   2.375   2.456
  2.481   2.508   2.540   2.561   2.598   2.612   2.648   2.653
  2.692   2.707   2.742   2.771   2.812   2.827   2.839   2.846
  2.862   2.871   2.882   2.904   2.927   2.954   2.969   3.007
  3.070   3.079   3.107   3.117   3.118   3.147   3.167   3.185
  3.211   3.236   3.273   3.294   3.312   3.327   3.350   3.362
  3.380   3.429   3.489   3.549   3.558   3.701   3.821   3.847
  3.874   3.879   3.902   3.935   3.987   4.006   4.061   4.081
  4.125   4.162   4.240   4.323   5.025   5.042   5.046   5.056
  5.068   5.101   5.141   5.152   5.354   5.382   5.432   5.452
  5.549   5.643   5.647   5.708   5.735   5.862  23.736  23.759
 23.772  23.806  23.857  23.882  49.881  49.901  49.921  49.934
 49.969  50.031
 --------------------------------------------------------------

          Ground-State Mulliken Net Atomic Charges

     Atom                 Charge (a.u.)
  ----------------------------------------
      1 C                     0.210724
      2 C                    -0.297796
      3 C                    -0.241106
      4 C                    -0.069986
      5 O                    -0.023062
      6 O                    -0.298436
      7 O                    -0.264227
      8 O                    -0.202712
      9 C                    -0.361789
     10 C                     0.049278
     11 O                    -0.245857
     12 O                    -0.194401
     13 H                     0.250947
     14 H                     0.289779
     15 H                     0.283647
     16 H                     0.231796
     17 H                     0.169559
     18 H                     0.264808
     19 H                     0.237832
     20 H                     0.211002
  ----------------------------------------
  Sum of atomic charges =    -0.000000

 -----------------------------------------------------------------
                    Cartesian Multipole Moments
 -----------------------------------------------------------------
    Charge (ESU x 10^10)
                -0.0000
    Dipole Moment (Debye)
         X       2.3051      Y       1.7561      Z       1.9595
       Tot       3.4981
    Quadrupole Moments (Debye-Ang)
        XX     -74.6372     XY      11.9799     YY     -72.8674
        XZ       0.9983     YZ      -0.0306     ZZ     -70.0784
    Octopole Moments (Debye-Ang^2)
       XXX      48.6209    XXY      15.0233    XYY     -12.3768
       YYY      -2.7759    XXZ       8.7759    XYZ      -4.5190
       YYZ      -5.3727    XZZ      21.9159    YZZ      -6.1749
       ZZZ     -20.2575
    Hexadecapole Moments (Debye-Ang^3)
      XXXX   -1598.4583   XXXY     107.7316   XXYY    -370.6129
      XYYY      34.7355   YYYY    -488.1126   XXXZ     -45.7116
      XXYZ       7.6586   XYYZ       3.6911   YYYZ      12.1869
      XXZZ    -372.3005   XYZZ      16.8100   YYZZ    -127.4035
      XZZZ      27.2203   YZZZ      12.4374   ZZZZ    -356.3447
 -----------------------------------------------------------------
 Calculating analytic gradient of the SCF energy
 Gradient of SCF Energy
            1           2           3           4           5           6
    1   0.0032447  -0.0012373  -0.0012519   0.0019192  -0.0014247  -0.0029022
    2  -0.0066774  -0.0000442   0.0026606   0.0020791   0.0009169   0.0025646
    3  -0.0054026   0.0066422  -0.0002996   0.0023135  -0.0037931   0.0047408
            7           8           9          10          11          12
    1   0.0038581   0.0027981   0.0017201  -0.0063909   0.0038202  -0.0039774
    2  -0.0027957   0.0003937  -0.0065930   0.0011557  -0.0014469   0.0034526
    3  -0.0024271  -0.0015970   0.0003868  -0.0021174   0.0010928  -0.0019301
           13          14          15          16          17          18
    1  -0.0006976  -0.0033555  -0.0031398   0.0007790   0.0021833   0.0024182
    2   0.0011457   0.0032318  -0.0011463   0.0027070   0.0007822  -0.0012785
    3  -0.0006236   0.0003443   0.0020409   0.0001368  -0.0006430   0.0033785
           19          20
    1   0.0008359   0.0008005
    2  -0.0017901   0.0006821
    3  -0.0000534  -0.0021897
 Max gradient component =       6.677E-03
 RMS gradient           =       2.800E-03
 Gradient time:  CPU 147.38 s  wall 147.40 s
 Geometry Optimization Parameters
   NAtoms,    NIC,     NZ,  NCons,   NDum,   NFix, NCnnct, MaxDiis
       20     147       0       0       0       0       0       0

 Cartesian Hessian Update
 Hessian Updated using BFGS Update
**WARNING** Hereditary positive definiteness endangered


** GEOMETRY OPTIMIZATION IN DELOCALIZED INTERNAL COORDINATES **
   Searching for a Minimum

   Optimization Cycle:  23

                       Coordinates (Angstroms)
     ATOM                X               Y               Z
      1  C         1.7595996800   -0.8571829593    0.1033355022
      2  C         1.8415166036    0.6549145141    0.4100139573
      3  C         0.3687868945    1.0854440166    0.5015582565
      4  C        -0.2806691928   -0.2201459314    0.9698545891
      5  O         0.4951077380   -1.2839327840    0.3495748266
      6  O         2.6479570449   -1.5676257554   -0.2546846918
      7  O         2.4829778718    1.3877241011   -0.6161951121
      8  O        -0.1477079203    1.4164303161   -0.7690895069
      9  C        -1.7535244476   -0.4595666421    0.6323070443
     10  C        -2.1301067573   -0.3126056167   -0.8434507038
     11  O        -3.1497466664    0.2468911300   -1.1559733294
     12  O        -2.5326833189    0.3949270078    1.4401140580
     13  H        -0.1812401802   -0.3034946302    2.0555890265
     14  H         3.4227691830    1.1969644996   -0.6310181105
     15  H         0.5061007480    1.9379494535   -1.2450725486
     16  H        -1.9500670577   -1.5111431636    0.8836433941
     17  H        -1.4543152613   -0.7810733667   -1.5791568051
     18  H        -3.2543580420    0.7211273024    0.8866394299
     19  H         0.2087522500    1.8873835367    1.2242749080
     20  H         2.3526172199    0.7910499809    1.3688672009
   Point Group: c1    Number of degrees of freedom:    54


   Energy is   -684.984612172

 Hessian Updated using BFGS Update

 54 Hessian modes will be used to form the next step
  Hessian Eigenvalues:
     0.000721    0.001859    0.006051    0.007891    0.010284    0.015674
     0.020782    0.027543    0.038265    0.042258    0.049160    0.049831
     0.052334    0.056165    0.057586    0.061761    0.063636    0.073377
     0.080293    0.084696    0.088360    0.112071    0.150753    0.159405
     0.160339    0.167965    0.170442    0.179496    0.187206    0.206837
     0.217107    0.221054    0.227424    0.240501    0.271925    0.279162
     0.300233    0.317143    0.319953    0.322335    0.325508    0.327415
     0.343914    0.361450    0.406293    0.449428    0.461143    0.463064
     0.490483    0.494870    0.523068    0.642052    0.956707    1.026528

 Minimum Search - Taking Simple RFO Step
 Searching for Lamda that Minimizes Along All modes
 Value Taken    Lamda =  -0.00120170
 Calculated Step too Large.  Step scaled by  0.483910
 Step Taken.  Stepsize is  0.300000

                             Maximum     Tolerance    Cnvgd?
         Gradient           0.007245      0.000300      NO
         Displacement       0.132547      0.001200      NO
         Energy change     -0.000303      0.000001      NO


 New Cartesian Coordinates Obtained by Inverse Iteration

 Displacement from previous Coordinates is:  0.235193
 ----------------------------------------------------------------
             Standard Nuclear Orientation (Angstroms)
    I     Atom           X                Y                Z
 ----------------------------------------------------------------
    1      C       1.7621696270    -0.8434294129     0.0994299803
    2      C       1.8406710877     0.6639230766     0.4244430713
    3      C       0.3667537291     1.0907492911     0.5053794643
    4      C      -0.2783977752    -0.2183375200     0.9694191464
    5      O       0.4987436366    -1.2767661950     0.3374987179
    6      O       2.6542692505    -1.5444939162    -0.2691607757
    7      O       2.4960813797     1.4082456702    -0.5839829057
    8      O      -0.1452773358     1.4128178403    -0.7687811475
    9      C      -1.7494952754    -0.4537634959     0.6313007437
   10      C      -2.1260885489    -0.3177158699    -0.8457021536
   11      O      -3.1572667241     0.2196971189    -1.1594836345
   12      O      -2.5196100981     0.4154493591     1.4322251475
   13      H      -0.1733954121    -0.3088447161     2.0539415135
   14      H       3.4056748171     1.1134421724    -0.6722833608
   15      H       0.4983517617     1.9524658089    -1.2378558634
   16      H      -1.9572132741    -1.5030053103     0.8871279804
   17      H      -1.4412973772    -0.7762943480    -1.5792233230
   18      H      -3.2638950752     0.7078436150     0.8898990946
   19      H       0.1995560448     1.8930196463     1.2258571022
   20      H       2.3414319515     0.7890321948     1.3910825873
 ----------------------------------------------------------------
 Molecular Point Group                 C1    NOp =  1
 Largest Abelian Subgroup              C1    NOp =  1
 Nuclear Repulsion Energy =   772.6658327538 hartrees
 There are       46 alpha and       46 beta electrons
 Applying Cartesian multipole field
    Component          Value
    ---------          -----
     (2,0,0)        1.00000E-11
     (0,2,0)        2.00000E-11
     (0,0,2)       -3.00000E-11
 Nucleus-field energy     =     0.0000000126 hartrees
 Requested basis set is 6-311++G(d,p)
 There are 112 shells and 320 basis functions
 A cutoff of  1.0D-11 yielded   5513 shell pairs
 There are     45462 function pairs (     48774 Cartesian)
 Smallest overlap matrix eigenvalue = 4.30E-06
 Guess MOs from SCF MO coefficient file
 Reading MOs from coefficient file
 Reading MOs from coefficient file
 A restricted hybrid HF-DFT SCF calculation will be
 performed using Pulay DIIS extrapolation
 Exchange:     0.2000 Hartree-Fock + 0.0800 Slater + 0.7200 B88
 Correlation:  0.1900 VWN1RPA + 0.8100 LYP
 Using SG-1 standard quadrature grid
 SCF converges when DIIS error is below 1.0E-08
 Geometry optimization detected.  Setting ReadMinima to 0
 Setting SaveMinima to 0
 ---------------------------------------
  Cycle       Energy         DIIS Error
 ---------------------------------------
    1    -684.9812082926      6.05E-04
    2    -684.9850150574      1.11E-04
    3    -684.9850120824      1.16E-04
    4    -684.9851157698      4.40E-05
    5    -684.9851296531      1.71E-05
    6    -684.9851326597      3.68E-06
    7    -684.9851328038      7.69E-07
    8    -684.9851327611      2.17E-07
    9    -684.9851327609      1.27E-07
   10    -684.9851327818      3.51E-08
   11    -684.9851327841      1.42E-08
   12    -684.9851327837      4.27E-09 Convergence criterion met
 ---------------------------------------
 SCF time:  CPU 368.32 s  wall 368.68 s
 SCF   energy in the final basis set = -684.9851327837
 Total energy in the final basis set = -684.9851327837

 --------------------------------------------------------------

                    Orbital Energies (a.u.)
 --------------------------------------------------------------

 Alpha MOs
 -- Occupied --
-19.199 -19.174 -19.159 -19.147 -19.146 -19.143 -10.329 -10.282
-10.276 -10.274 -10.268 -10.261  -1.143  -1.088  -1.085  -1.071
 -1.054  -1.047  -0.827  -0.797  -0.711  -0.657  -0.624  -0.613
 -0.577  -0.561  -0.549  -0.527  -0.514  -0.500  -0.493  -0.467
 -0.460  -0.446  -0.434  -0.416  -0.413  -0.403  -0.387  -0.368
 -0.347  -0.338  -0.326  -0.311  -0.296  -0.282
 -- Virtual --
 -0.049  -0.043  -0.019  -0.008  -0.001   0.007   0.015   0.027
  0.031   0.040   0.046   0.063   0.070   0.074   0.081   0.084
  0.087   0.094   0.098   0.106   0.107   0.113   0.120   0.121
  0.125   0.129   0.132   0.136   0.140   0.144   0.145   0.150
  0.153   0.166   0.171   0.177   0.188   0.196   0.206   0.216
  0.220   0.223   0.237   0.243   0.252   0.257   0.259   0.263
  0.268   0.275   0.280   0.282   0.291   0.295   0.304   0.305
  0.308   0.312   0.318   0.318   0.329   0.332   0.337   0.343
  0.348   0.355   0.367   0.370   0.379   0.385   0.390   0.413
  0.420   0.426   0.436   0.448   0.467   0.476   0.499   0.520
  0.531   0.535   0.544   0.558   0.576   0.586   0.604   0.612
  0.628   0.634   0.654   0.660   0.665   0.677   0.687   0.697
  0.711   0.734   0.746   0.752   0.770   0.790   0.803   0.843
  0.869   0.895   0.936   0.950   0.979   1.011   1.040   1.062
  1.094   1.104   1.120   1.122   1.129   1.136   1.158   1.165
  1.172   1.178   1.183   1.192   1.206   1.222   1.235   1.256
  1.266   1.274   1.300   1.337   1.342   1.378   1.423   1.434
  1.453   1.465   1.476   1.481   1.517   1.524   1.524   1.552
  1.567   1.577   1.595   1.603   1.615   1.623   1.638   1.664
  1.681   1.694   1.698   1.701   1.722   1.741   1.746   1.791
  1.814   1.829   1.840   1.877   1.892   1.906   1.947   1.962
  1.972   1.993   2.004   2.022   2.081   2.093   2.106   2.119
  2.123   2.155   2.233   2.238   2.271   2.298   2.374   2.456
  2.479   2.507   2.539   2.570   2.587   2.612   2.645   2.656
  2.683   2.705   2.740   2.770   2.811   2.823   2.840   2.848
  2.863   2.869   2.880   2.909   2.927   2.954   2.970   3.009
  3.070   3.086   3.108   3.116   3.120   3.141   3.170   3.186
  3.213   3.235   3.275   3.294   3.311   3.326   3.352   3.361
  3.379   3.430   3.489   3.548   3.558   3.701   3.819   3.843
  3.872   3.882   3.900   3.935   3.986   4.004   4.062   4.081
  4.125   4.163   4.240   4.325   5.028   5.041   5.047   5.058
  5.066   5.102   5.141   5.151   5.352   5.381   5.432   5.451
  5.546   5.641   5.646   5.704   5.734   5.860  23.736  23.760
 23.773  23.807  23.857  23.882  49.881  49.901  49.921  49.934
 49.968  50.029
 --------------------------------------------------------------

          Ground-State Mulliken Net Atomic Charges

     Atom                 Charge (a.u.)
  ----------------------------------------
      1 C                     0.192662
      2 C                    -0.303738
      3 C                    -0.227157
      4 C                    -0.072865
      5 O                    -0.024501
      6 O                    -0.295679
      7 O                    -0.262316
      8 O                    -0.204327
      9 C                    -0.358402
     10 C                     0.048188
     11 O                    -0.245443
     12 O                    -0.193189
     13 H                     0.252968
     14 H                     0.288372
     15 H                     0.283726
     16 H                     0.230752
     17 H                     0.170600
     18 H                     0.264089
     19 H                     0.242562
     20 H                     0.213698
  ----------------------------------------
  Sum of atomic charges =    -0.000000

 -----------------------------------------------------------------
                    Cartesian Multipole Moments
 -----------------------------------------------------------------
    Charge (ESU x 10^10)
                -0.0000
    Dipole Moment (Debye)
         X       2.1326      Y       1.5646      Z       1.9182
       Tot       3.2673
    Quadrupole Moments (Debye-Ang)
        XX     -75.1263     XY      11.0970     YY     -73.0960
        XZ       0.4801     YZ      -0.2786     ZZ     -69.8099
    Octopole Moments (Debye-Ang^2)
       XXX      44.3172    XXY      11.4626    XYY     -14.0230
       YYY      -4.5546    XXZ       8.5632    XYZ      -4.3064
       YYZ      -5.4498    XZZ      22.1123    YZZ      -6.2989
       ZZZ     -20.2689
    Hexadecapole Moments (Debye-Ang^3)
      XXXX   -1608.8366   XXXY      92.4929   XXYY    -377.0874
      XYYY      28.0458   YYYY    -485.4203   XXXZ     -54.0815
      XXYZ       5.3345   XYYZ       4.0787   YYYZ       9.1886
      XXZZ    -369.7804   XYZZ      16.3077   YYZZ    -126.7806
      XZZZ      24.2535   YZZZ       9.4593   ZZZZ    -354.9603
 -----------------------------------------------------------------
 Calculating analytic gradient of the SCF energy
 Gradient of SCF Energy
            1           2           3           4           5           6
    1   0.0036360  -0.0012287  -0.0016134   0.0012724  -0.0016313  -0.0028309
    2  -0.0066310  -0.0002363   0.0029878   0.0023800   0.0005417   0.0024633
    3  -0.0052779   0.0068496  -0.0005330   0.0028382  -0.0044180   0.0048025
            7           8           9          10          11          12
    1   0.0029726   0.0028944   0.0019901  -0.0061512   0.0036101  -0.0033560
    2  -0.0025216   0.0000585  -0.0063290   0.0010880  -0.0015210   0.0037419
    3  -0.0029498  -0.0014827   0.0004359  -0.0021648   0.0011831  -0.0018541
           13          14          15          16          17          18
    1  -0.0005517  -0.0027566  -0.0033213   0.0004447   0.0022633   0.0023311
    2   0.0011593   0.0031225  -0.0011385   0.0023979   0.0008315  -0.0013738
    3  -0.0006137   0.0008361   0.0020477  -0.0001601  -0.0005668   0.0032153
           19          20
    1   0.0010441   0.0009823
    2  -0.0017730   0.0007517
    3  -0.0000629  -0.0021248
 Max gradient component =       6.850E-03
 RMS gradient           =       2.783E-03
 Gradient time:  CPU 147.33 s  wall 147.36 s
 Geometry Optimization Parameters
   NAtoms,    NIC,     NZ,  NCons,   NDum,   NFix, NCnnct, MaxDiis
       20     147       0       0       0       0       0       0

 Cartesian Hessian Update
 Hessian Updated using BFGS Update
**WARNING** Hereditary positive definiteness endangered


** GEOMETRY OPTIMIZATION IN DELOCALIZED INTERNAL COORDINATES **
   Searching for a Minimum

   Optimization Cycle:  24

                       Coordinates (Angstroms)
     ATOM                X               Y               Z
      1  C         1.7621696270   -0.8434294129    0.0994299803
      2  C         1.8406710877    0.6639230766    0.4244430713
      3  C         0.3667537291    1.0907492911    0.5053794643
      4  C        -0.2783977752   -0.2183375200    0.9694191464
      5  O         0.4987436366   -1.2767661950    0.3374987179
      6  O         2.6542692505   -1.5444939162   -0.2691607757
      7  O         2.4960813797    1.4082456702   -0.5839829057
      8  O        -0.1452773358    1.4128178403   -0.7687811475
      9  C        -1.7494952754   -0.4537634959    0.6313007437
     10  C        -2.1260885489   -0.3177158699   -0.8457021536
     11  O        -3.1572667241    0.2196971189   -1.1594836345
     12  O        -2.5196100981    0.4154493591    1.4322251475
     13  H        -0.1733954121   -0.3088447161    2.0539415135
     14  H         3.4056748171    1.1134421724   -0.6722833608
     15  H         0.4983517617    1.9524658089   -1.2378558634
     16  H        -1.9572132741   -1.5030053103    0.8871279804
     17  H        -1.4412973772   -0.7762943480   -1.5792233230
     18  H        -3.2638950752    0.7078436150    0.8898990946
     19  H         0.1995560448    1.8930196463    1.2258571022
     20  H         2.3414319515    0.7890321948    1.3910825873
   Point Group: c1    Number of degrees of freedom:    54


   Energy is   -684.985132784

 Hessian Updated using BFGS Update

 54 Hessian modes will be used to form the next step
  Hessian Eigenvalues:
     0.000923    0.002423    0.006017    0.007933    0.010282    0.015680
     0.017683    0.027203    0.038588    0.042136    0.047674    0.049205
     0.051446    0.056036    0.057298    0.059781    0.063546    0.073129
     0.080112    0.084336    0.087577    0.108818    0.149364    0.157876
     0.160419    0.164991    0.171039    0.176424    0.185331    0.208770
     0.216450    0.221115    0.227006    0.238038    0.265121    0.279750
     0.299858    0.315480    0.319706    0.321215    0.323746    0.327474
     0.330046    0.357682    0.403397    0.449026    0.454638    0.461651
     0.490361    0.495105    0.514630    0.566215    0.944472    0.957193

 Minimum Search - Taking Simple RFO Step
 Searching for Lamda that Minimizes Along All modes
 Value Taken    Lamda =  -0.00178115
 Calculated Step too Large.  Step scaled by  0.563653
 Step Taken.  Stepsize is  0.300000

                             Maximum     Tolerance    Cnvgd?
         Gradient           0.006770      0.000300      NO
         Displacement       0.137598      0.001200      NO
         Energy change     -0.000521      0.000001      NO


 New Cartesian Coordinates Obtained by Inverse Iteration

 Displacement from previous Coordinates is:  0.247096
 ----------------------------------------------------------------
             Standard Nuclear Orientation (Angstroms)
    I     Atom           X                Y                Z
 ----------------------------------------------------------------
    1      C       1.7628424982    -0.8256777606     0.0922824880
    2      C       1.8388363108     0.6737894553     0.4396325896
    3      C       0.3639808946     1.0953762437     0.5125699714
    4      C      -0.2764654414    -0.2178153599     0.9743643882
    5      O       0.5071104648    -1.2722336661     0.3400971395
    6      O       2.6547537710    -1.5108819248    -0.3093418758
    7      O       2.5111783191     1.4297284929    -0.5475597610
    8      O      -0.1402409490     1.4109095685    -0.7664160815
    9      C      -1.7452675511    -0.4483902475     0.6314367830
   10      C      -2.1188015714    -0.3242414456    -0.8463922472
   11      O      -3.1565240885     0.2001554570    -1.1637923743
   12      O      -2.5096426125     0.4325455928     1.4229066092
   13      H      -0.1694628250    -0.3123248720     2.0584998144
   14      H       3.3730947406     1.0366429950    -0.7158233978
   15      H       0.5048489776     1.9536171237    -1.2318324756
   16      H      -1.9652736389    -1.4968866305     0.8888240056
   17      H      -1.4339630643    -0.7878107041    -1.5758851060
   18      H      -3.2643948582     0.7051038890     0.8823637460
   19      H       0.1876458521     1.8992151888     1.2295626214
   20      H       2.3275111606     0.7832136135     1.4156345479
 ----------------------------------------------------------------
 Molecular Point Group                 C1    NOp =  1
 Largest Abelian Subgroup              C1    NOp =  1
 Nuclear Repulsion Energy =   773.1838125712 hartrees
 There are       46 alpha and       46 beta electrons
 Applying Cartesian multipole field
    Component          Value
    ---------          -----
     (2,0,0)        1.00000E-11
     (0,2,0)        2.00000E-11
     (0,0,2)       -3.00000E-11
 Nucleus-field energy     =     0.0000000126 hartrees
 Requested basis set is 6-311++G(d,p)
 There are 112 shells and 320 basis functions
 A cutoff of  1.0D-11 yielded   5520 shell pairs
 There are     45507 function pairs (     48831 Cartesian)
 Smallest overlap matrix eigenvalue = 4.33E-06
 Guess MOs from SCF MO coefficient file
 Reading MOs from coefficient file
 Reading MOs from coefficient file
 A restricted hybrid HF-DFT SCF calculation will be
 performed using Pulay DIIS extrapolation
 Exchange:     0.2000 Hartree-Fock + 0.0800 Slater + 0.7200 B88
 Correlation:  0.1900 VWN1RPA + 0.8100 LYP
 Using SG-1 standard quadrature grid
 SCF converges when DIIS error is below 1.0E-08
 Geometry optimization detected.  Setting ReadMinima to 0
 Setting SaveMinima to 0
 ---------------------------------------
  Cycle       Energy         DIIS Error
 ---------------------------------------
    1    -684.9805886578      6.86E-04
    2    -684.9859000711      1.20E-04
    3    -684.9858227475      1.56E-04
    4    -684.9860226253      4.75E-05
    5    -684.9860380265      2.32E-05
    6    -684.9860430031      2.97E-06
    7    -684.9860431419      9.53E-07
    8    -684.9860431567      3.49E-07
    9    -684.9860431275      2.00E-07
   10    -684.9860431373      3.66E-08
   11    -684.9860431357      1.35E-08
   12    -684.9860431341      5.38E-09 Convergence criterion met
 ---------------------------------------
 SCF time:  CPU 372.22 s  wall 372.95 s
 SCF   energy in the final basis set = -684.9860431341
 Total energy in the final basis set = -684.9860431341

 --------------------------------------------------------------

                    Orbital Energies (a.u.)
 --------------------------------------------------------------

 Alpha MOs
 -- Occupied --
-19.201 -19.173 -19.159 -19.147 -19.147 -19.145 -10.330 -10.283
-10.276 -10.275 -10.268 -10.262  -1.144  -1.089  -1.084  -1.072
 -1.054  -1.048  -0.827  -0.797  -0.711  -0.657  -0.625  -0.614
 -0.576  -0.559  -0.550  -0.527  -0.515  -0.501  -0.494  -0.467
 -0.460  -0.447  -0.437  -0.416  -0.414  -0.402  -0.388  -0.368
 -0.344  -0.340  -0.326  -0.312  -0.299  -0.282
 -- Virtual --
 -0.049  -0.043  -0.019  -0.008  -0.001   0.007   0.015   0.027
  0.031   0.040   0.046   0.063   0.070   0.075   0.082   0.084
  0.088   0.094   0.099   0.106   0.107   0.112   0.119   0.121
  0.124   0.128   0.132   0.135   0.140   0.144   0.146   0.150
  0.153   0.166   0.170   0.175   0.188   0.195   0.207   0.216
  0.220   0.223   0.235   0.243   0.252   0.257   0.259   0.263
  0.268   0.274   0.280   0.282   0.291   0.295   0.305   0.305
  0.308   0.311   0.318   0.319   0.330   0.331   0.337   0.343
  0.349   0.351   0.366   0.370   0.378   0.381   0.391   0.413
  0.419   0.425   0.433   0.448   0.467   0.476   0.500   0.519
  0.530   0.536   0.544   0.556   0.576   0.583   0.603   0.612
  0.627   0.634   0.655   0.661   0.664   0.679   0.687   0.696
  0.710   0.733   0.746   0.749   0.770   0.781   0.804   0.847
  0.869   0.898   0.935   0.952   0.979   1.012   1.040   1.061
  1.090   1.103   1.119   1.127   1.128   1.136   1.160   1.164
  1.171   1.177   1.184   1.191   1.207   1.224   1.233   1.255
  1.265   1.275   1.298   1.337   1.341   1.370   1.423   1.431
  1.448   1.465   1.475   1.477   1.520   1.524   1.526   1.551
  1.567   1.576   1.598   1.606   1.616   1.628   1.639   1.661
  1.680   1.699   1.700   1.701   1.721   1.735   1.742   1.786
  1.810   1.827   1.839   1.878   1.895   1.903   1.947   1.961
  1.974   1.992   2.006   2.022   2.078   2.092   2.105   2.121
  2.122   2.148   2.230   2.237   2.271   2.297   2.373   2.453
  2.478   2.506   2.537   2.571   2.579   2.611   2.642   2.657
  2.677   2.704   2.739   2.771   2.813   2.820   2.842   2.850
  2.863   2.868   2.879   2.912   2.925   2.954   2.970   3.013
  3.070   3.090   3.107   3.116   3.121   3.136   3.172   3.185
  3.214   3.235   3.276   3.292   3.314   3.327   3.356   3.360
  3.377   3.431   3.488   3.546   3.556   3.700   3.818   3.836
  3.870   3.883   3.898   3.934   3.982   4.002   4.063   4.082
  4.125   4.164   4.239   4.325   5.031   5.040   5.046   5.061
  5.065   5.103   5.141   5.148   5.351   5.382   5.432   5.451
  5.542   5.640   5.644   5.700   5.733   5.859  23.736  23.760
 23.773  23.807  23.856  23.880  49.882  49.901  49.921  49.933
 49.966  50.026
 --------------------------------------------------------------

          Ground-State Mulliken Net Atomic Charges

     Atom                 Charge (a.u.)
  ----------------------------------------
      1 C                     0.184666
      2 C                    -0.322818
      3 C                    -0.201818
      4 C                    -0.079181
      5 O                    -0.026294
      6 O                    -0.293817
      7 O                    -0.259504
      8 O                    -0.205837
      9 C                    -0.358590
     10 C                     0.047047
     11 O                    -0.245016
     12 O                    -0.191046
     13 H                     0.254888
     14 H                     0.286650
     15 H                     0.283335
     16 H                     0.230184
     17 H                     0.171269
     18 H                     0.263779
     19 H                     0.247249
     20 H                     0.214854
  ----------------------------------------
  Sum of atomic charges =    -0.000000

 -----------------------------------------------------------------
                    Cartesian Multipole Moments
 -----------------------------------------------------------------
    Charge (ESU x 10^10)
                -0.0000
    Dipole Moment (Debye)
         X       1.9511      Y       1.3491      Z       1.8954
       Tot       3.0364
    Quadrupole Moments (Debye-Ang)
        XX     -75.8292     XY      10.2141     YY     -73.3073
        XZ       0.1324     YZ      -0.4960     ZZ     -69.5555
    Octopole Moments (Debye-Ang^2)
       XXX      39.2216    XXY       7.6866    XYY     -15.4114
       YYY      -6.8416    XXZ       8.3709    XYZ      -4.4366
       YYZ      -5.3242    XZZ      22.3489    YZZ      -6.4642
       ZZZ     -20.2463
    Hexadecapole Moments (Debye-Ang^3)
      XXXX   -1622.0446   XXXY      75.4799   XXYY    -381.4866
      XYYY      20.8966   YYYY    -482.5424   XXXZ     -57.6369
      XXYZ       2.5837   XYYZ       4.8394   YYYZ       6.2891
      XXZZ    -367.4520   XYZZ      15.9673   YYZZ    -126.4913
      XZZZ      22.4197   YZZZ       6.2198   ZZZZ    -354.3543
 -----------------------------------------------------------------
 Calculating analytic gradient of the SCF energy
 Gradient of SCF Energy
            1           2           3           4           5           6
    1   0.0028874  -0.0010015  -0.0018082   0.0002730  -0.0014434  -0.0018673
    2  -0.0052727  -0.0006023   0.0027928   0.0020571  -0.0000116   0.0017869
    3  -0.0040456   0.0058065  -0.0005392   0.0027933  -0.0043786   0.0040464
            7           8           9          10          11          12
    1   0.0013815   0.0026654   0.0020068  -0.0044878   0.0024514  -0.0017321
    2  -0.0015994  -0.0003753  -0.0046322   0.0008997  -0.0013386   0.0033199
    3  -0.0032600  -0.0010941   0.0004444  -0.0017316   0.0010227  -0.0013449
           13          14          15          16          17          18
    1  -0.0002165  -0.0017219  -0.0028266  -0.0000721   0.0018885   0.0015056
    2   0.0009470   0.0023393  -0.0006024   0.0014943   0.0006789  -0.0012434
    3  -0.0004357   0.0013748   0.0015568  -0.0004596  -0.0003474   0.0023297
           19          20
    1   0.0010439   0.0010739
    2  -0.0014074   0.0007692
    3  -0.0000155  -0.0017224
 Max gradient component =       5.807E-03
 RMS gradient           =       2.233E-03
 Gradient time:  CPU 147.25 s  wall 147.27 s
 Geometry Optimization Parameters
   NAtoms,    NIC,     NZ,  NCons,   NDum,   NFix, NCnnct, MaxDiis
       20     147       0       0       0       0       0       0

 Cartesian Hessian Update
 Hessian Updated using BFGS Update


** GEOMETRY OPTIMIZATION IN DELOCALIZED INTERNAL COORDINATES **
   Searching for a Minimum

   Optimization Cycle:  25

                       Coordinates (Angstroms)
     ATOM                X               Y               Z
      1  C         1.7628424982   -0.8256777606    0.0922824880
      2  C         1.8388363108    0.6737894553    0.4396325896
      3  C         0.3639808946    1.0953762437    0.5125699714
      4  C        -0.2764654414   -0.2178153599    0.9743643882
      5  O         0.5071104648   -1.2722336661    0.3400971395
      6  O         2.6547537710   -1.5108819248   -0.3093418758
      7  O         2.5111783191    1.4297284929   -0.5475597610
      8  O        -0.1402409490    1.4109095685   -0.7664160815
      9  C        -1.7452675511   -0.4483902475    0.6314367830
     10  C        -2.1188015714   -0.3242414456   -0.8463922472
     11  O        -3.1565240885    0.2001554570   -1.1637923743
     12  O        -2.5096426125    0.4325455928    1.4229066092
     13  H        -0.1694628250   -0.3123248720    2.0584998144
     14  H         3.3730947406    1.0366429950   -0.7158233978
     15  H         0.5048489776    1.9536171237   -1.2318324756
     16  H        -1.9652736389   -1.4968866305    0.8888240056
     17  H        -1.4339630643   -0.7878107041   -1.5758851060
     18  H        -3.2643948582    0.7051038890    0.8823637460
     19  H         0.1876458521    1.8992151888    1.2295626214
     20  H         2.3275111606    0.7832136135    1.4156345479
   Point Group: c1    Number of degrees of freedom:    54


   Energy is   -684.986043134

 Hessian Updated using BFGS Update

 54 Hessian modes will be used to form the next step
  Hessian Eigenvalues:
     0.000841    0.002794    0.005933    0.008029    0.009601    0.010744
     0.015682    0.027075    0.037561    0.041789    0.045872    0.049225
     0.052369    0.055702    0.056792    0.058960    0.063670    0.072411
     0.079995    0.084687    0.087679    0.104795    0.144473    0.155807
     0.160398    0.165979    0.173296    0.179864    0.185861    0.213026
     0.215577    0.220831    0.226488    0.236475    0.257595    0.279755
     0.296736    0.314689    0.318915    0.320409    0.323726    0.327088
     0.329654    0.356573    0.400160    0.450084    0.451384    0.462464
     0.490975    0.495173    0.510487    0.552231    0.931057    0.956902

 Minimum Search - Taking Simple RFO Step
 Searching for Lamda that Minimizes Along All modes
 Value Taken    Lamda =  -0.00269183
 Calculated Step too Large.  Step scaled by  0.501476
 Step Taken.  Stepsize is  0.300000

                             Maximum     Tolerance    Cnvgd?
         Gradient           0.004746      0.000300      NO
         Displacement       0.116538      0.001200      NO
         Energy change     -0.000910      0.000001      NO


 New Cartesian Coordinates Obtained by Inverse Iteration

 Displacement from previous Coordinates is:  0.279333
 ----------------------------------------------------------------
             Standard Nuclear Orientation (Angstroms)
    I     Atom           X                Y                Z
 ----------------------------------------------------------------
    1      C       1.7587382487    -0.8046639265     0.0790580720
    2      C       1.8364532913     0.6834880442     0.4523597736
    3      C       0.3609566180     1.0990388544     0.5246594378
    4      C      -0.2755975188    -0.2177444055     0.9870371558
    5      O       0.5186282612    -1.2697310038     0.3601301884
    6      O       2.6411020438    -1.4687780003    -0.3804237974
    7      O       2.5264501110     1.4507899178    -0.5116293416
    8      O      -0.1373205473     1.4119357168    -0.7581966868
    9      C      -1.7419367042    -0.4447598862     0.6343356420
   10      C      -2.1068572323    -0.3342408656    -0.8446414083
   11      O      -3.1404601671     0.1956891017    -1.1714298286
   12      O      -2.5081802229     0.4424318317     1.4124588833
   13      H      -0.1716013070    -0.3125360838     2.0716972815
   14      H       3.3347539618     0.9837535845    -0.7547067589
   15      H       0.5247279705     1.9339924740    -1.2274498705
   16      H      -1.9717298788    -1.4939878091     0.8920002169
   17      H      -1.4329890682    -0.8234874564    -1.5660672196
   18      H      -3.2536933281     0.7176113112     0.8564414569
   19      H       0.1759589373     1.9052696355     1.2379147315
   20      H       2.3143629203     0.7699639744     1.4375834569
 ----------------------------------------------------------------
 Molecular Point Group                 C1    NOp =  1
 Largest Abelian Subgroup              C1    NOp =  1
 Nuclear Repulsion Energy =   773.9417715499 hartrees
 There are       46 alpha and       46 beta electrons
 Applying Cartesian multipole field
    Component          Value
    ---------          -----
     (2,0,0)        1.00000E-11
     (0,2,0)        2.00000E-11
     (0,0,2)       -3.00000E-11
 Nucleus-field energy     =     0.0000000124 hartrees
 Requested basis set is 6-311++G(d,p)
 There are 112 shells and 320 basis functions
 A cutoff of  1.0D-11 yielded   5519 shell pairs
 There are     45512 function pairs (     48834 Cartesian)
 Smallest overlap matrix eigenvalue = 4.33E-06
 Guess MOs from SCF MO coefficient file
 Reading MOs from coefficient file
 Reading MOs from coefficient file
 A restricted hybrid HF-DFT SCF calculation will be
 performed using Pulay DIIS extrapolation
 Exchange:     0.2000 Hartree-Fock + 0.0800 Slater + 0.7200 B88
 Correlation:  0.1900 VWN1RPA + 0.8100 LYP
 Using SG-1 standard quadrature grid
 SCF converges when DIIS error is below 1.0E-08
 Geometry optimization detected.  Setting ReadMinima to 0
 Setting SaveMinima to 0
 ---------------------------------------
  Cycle       Energy         DIIS Error
 ---------------------------------------
    1    -684.9783255626      8.81E-04
    2    -684.9870329907      1.24E-04
    3    -684.9868921321      1.85E-04
    4    -684.9871839080      4.85E-05
    5    -684.9872014133      2.17E-05
    6    -684.9872055472      4.10E-06
    7    -684.9872058300      1.61E-06
    8    -684.9872057679      4.90E-07
    9    -684.9872057604      2.63E-07
   10    -684.9872057779      5.49E-08
   11    -684.9872057845      1.83E-08
   12    -684.9872057836      6.94E-09 Convergence criterion met
 ---------------------------------------
 SCF time:  CPU 378.40 s  wall 378.91 s
 SCF   energy in the final basis set = -684.9872057836
 Total energy in the final basis set = -684.9872057836

 --------------------------------------------------------------

                    Orbital Energies (a.u.)
 --------------------------------------------------------------

 Alpha MOs
 -- Occupied --
-19.203 -19.173 -19.160 -19.148 -19.148 -19.146 -10.332 -10.283
-10.276 -10.276 -10.269 -10.263  -1.146  -1.089  -1.084  -1.073
 -1.054  -1.048  -0.828  -0.798  -0.712  -0.658  -0.626  -0.615
 -0.576  -0.558  -0.551  -0.529  -0.516  -0.501  -0.495  -0.467
 -0.460  -0.448  -0.439  -0.417  -0.415  -0.402  -0.389  -0.369
 -0.342  -0.342  -0.326  -0.312  -0.302  -0.283
 -- Virtual --
 -0.050  -0.042  -0.019  -0.009  -0.001   0.007   0.016   0.026
  0.031   0.039   0.046   0.063   0.070   0.075   0.082   0.083
  0.088   0.093   0.099   0.105   0.107   0.112   0.118   0.120
  0.124   0.128   0.132   0.135   0.140   0.143   0.146   0.149
  0.153   0.165   0.170   0.174   0.188   0.194   0.207   0.216
  0.220   0.222   0.233   0.243   0.252   0.256   0.257   0.263
  0.268   0.274   0.281   0.282   0.291   0.295   0.304   0.305
  0.307   0.311   0.318   0.319   0.328   0.329   0.337   0.341
  0.348   0.350   0.364   0.369   0.379   0.380   0.392   0.415
  0.418   0.422   0.433   0.447   0.467   0.475   0.501   0.519
  0.529   0.536   0.544   0.554   0.577   0.581   0.600   0.611
  0.624   0.633   0.655   0.662   0.663   0.680   0.687   0.696
  0.709   0.731   0.745   0.746   0.769   0.773   0.803   0.847
  0.869   0.902   0.934   0.955   0.979   1.013   1.040   1.058
  1.088   1.101   1.117   1.125   1.132   1.137   1.160   1.163
  1.170   1.178   1.184   1.191   1.206   1.224   1.232   1.251
  1.262   1.279   1.297   1.335   1.342   1.368   1.418   1.425
  1.443   1.467   1.471   1.476   1.523   1.524   1.527   1.550
  1.568   1.575   1.601   1.609   1.619   1.629   1.640   1.657
  1.678   1.699   1.701   1.706   1.717   1.730   1.743   1.784
  1.807   1.825   1.838   1.877   1.897   1.899   1.946   1.961
  1.976   1.993   2.010   2.024   2.074   2.091   2.102   2.118
  2.123   2.144   2.224   2.236   2.270   2.296   2.371   2.451
  2.477   2.504   2.536   2.563   2.583   2.609   2.640   2.657
  2.674   2.706   2.739   2.772   2.815   2.819   2.842   2.853
  2.863   2.871   2.878   2.910   2.923   2.953   2.969   3.016
  3.070   3.094   3.105   3.115   3.122   3.134   3.173   3.182
  3.212   3.235   3.274   3.291   3.318   3.329   3.358   3.361
  3.374   3.431   3.488   3.542   3.554   3.700   3.817   3.830
  3.868   3.881   3.898   3.932   3.979   3.998   4.064   4.085
  4.127   4.164   4.236   4.321   5.032   5.042   5.045   5.063
  5.066   5.103   5.141   5.144   5.349   5.384   5.431   5.451
  5.538   5.639   5.641   5.694   5.732   5.860  23.737  23.759
 23.773  23.805  23.852  23.878  49.883  49.901  49.920  49.931
 49.965  50.022
 --------------------------------------------------------------

          Ground-State Mulliken Net Atomic Charges

     Atom                 Charge (a.u.)
  ----------------------------------------
      1 C                     0.185814
      2 C                    -0.348431
      3 C                    -0.170989
      4 C                    -0.078853
      5 O                    -0.028592
      6 O                    -0.292980
      7 O                    -0.256727
      8 O                    -0.207700
      9 C                    -0.367887
     10 C                     0.044542
     11 O                    -0.244595
     12 O                    -0.188664
     13 H                     0.256096
     14 H                     0.285509
     15 H                     0.282701
     16 H                     0.230207
     17 H                     0.171199
     18 H                     0.264219
     19 H                     0.250595
     20 H                     0.214536
  ----------------------------------------
  Sum of atomic charges =    -0.000000

 -----------------------------------------------------------------
                    Cartesian Multipole Moments
 -----------------------------------------------------------------
    Charge (ESU x 10^10)
                -0.0000
    Dipole Moment (Debye)
         X       1.8258      Y       1.1241      Z       1.8983
       Tot       2.8637
    Quadrupole Moments (Debye-Ang)
        XX     -76.4751     XY       9.4826     YY     -73.5230
        XZ       0.0881     YZ      -0.6513     ZZ     -69.3943
    Octopole Moments (Debye-Ang^2)
       XXX      35.0465    XXY       4.2099    XYY     -16.2971
       YYY      -9.7420    XXZ       8.0353    XYZ      -5.0087
       YYZ      -4.9335    XZZ      22.6657    YZZ      -6.6814
       ZZZ     -20.0627
    Hexadecapole Moments (Debye-Ang^3)
      XXXX   -1629.3325   XXXY      59.3456   XXYY    -382.2489
      XYYY      13.5601   YYYY    -480.5388   XXXZ     -53.8926
      XXYZ      -0.5380   XYYZ       6.0419   YYYZ       3.9273
      XXZZ    -365.9769   XYZZ      15.9692   YYZZ    -126.7748
      XZZZ      22.6259   YZZZ       2.9602   ZZZZ    -355.3015
 -----------------------------------------------------------------
 Calculating analytic gradient of the SCF energy
 Gradient of SCF Energy
            1           2           3           4           5           6
    1   0.0013571  -0.0008411  -0.0015115  -0.0010057  -0.0007858  -0.0005035
    2  -0.0027181  -0.0007571   0.0018291   0.0012520  -0.0003777   0.0008053
    3  -0.0017837   0.0035671  -0.0003781   0.0021192  -0.0034987   0.0024335
            7           8           9          10          11          12
    1  -0.0000227   0.0016252   0.0016760  -0.0017993   0.0007187   0.0003296
    2  -0.0004761  -0.0009068  -0.0017327   0.0003453  -0.0008127   0.0022322
    3  -0.0028193  -0.0004222   0.0003582  -0.0008727   0.0006096  -0.0005598
           13          14          15          16          17          18
    1   0.0001941  -0.0002756  -0.0016362  -0.0006480   0.0010695   0.0002354
    2   0.0005743   0.0011725   0.0001723   0.0002461   0.0004089  -0.0010102
    3  -0.0001986   0.0013337   0.0008271  -0.0006555  -0.0000655   0.0009686
           19          20
    1   0.0007201   0.0011039
    2  -0.0007707   0.0005241
    3   0.0001016  -0.0010646
 Max gradient component =       3.567E-03
 RMS gradient           =       1.310E-03
 Gradient time:  CPU 148.13 s  wall 148.16 s
 Geometry Optimization Parameters
   NAtoms,    NIC,     NZ,  NCons,   NDum,   NFix, NCnnct, MaxDiis
       20     147       0       0       0       0       0       0

 Cartesian Hessian Update
 Hessian Updated using BFGS Update


** GEOMETRY OPTIMIZATION IN DELOCALIZED INTERNAL COORDINATES **
   Searching for a Minimum

   Optimization Cycle:  26

                       Coordinates (Angstroms)
     ATOM                X               Y               Z
      1  C         1.7587382487   -0.8046639265    0.0790580720
      2  C         1.8364532913    0.6834880442    0.4523597736
      3  C         0.3609566180    1.0990388544    0.5246594378
      4  C        -0.2755975188   -0.2177444055    0.9870371558
      5  O         0.5186282612   -1.2697310038    0.3601301884
      6  O         2.6411020438   -1.4687780003   -0.3804237974
      7  O         2.5264501110    1.4507899178   -0.5116293416
      8  O        -0.1373205473    1.4119357168   -0.7581966868
      9  C        -1.7419367042   -0.4447598862    0.6343356420
     10  C        -2.1068572323   -0.3342408656   -0.8446414083
     11  O        -3.1404601671    0.1956891017   -1.1714298286
     12  O        -2.5081802229    0.4424318317    1.4124588833
     13  H        -0.1716013070   -0.3125360838    2.0716972815
     14  H         3.3347539618    0.9837535845   -0.7547067589
     15  H         0.5247279705    1.9339924740   -1.2274498705
     16  H        -1.9717298788   -1.4939878091    0.8920002169
     17  H        -1.4329890682   -0.8234874564   -1.5660672196
     18  H        -3.2536933281    0.7176113112    0.8564414569
     19  H         0.1759589373    1.9052696355    1.2379147315
     20  H         2.3143629203    0.7699639744    1.4375834569
   Point Group: c1    Number of degrees of freedom:    54


   Energy is   -684.987205784

 Hessian Updated using BFGS Update

 54 Hessian modes will be used to form the next step
  Hessian Eigenvalues:
     0.000840    0.003353    0.005675    0.006794    0.008329    0.010355
     0.015687    0.027199    0.037251    0.041815    0.046611    0.049228
     0.052948    0.055631    0.056575    0.059064    0.063671    0.072219
     0.080200    0.085022    0.088496    0.105021    0.143106    0.156051
     0.160396    0.166131    0.173341    0.182112    0.186881    0.211693
     0.215941    0.220392    0.226863    0.238470    0.256752    0.279031
     0.295808    0.316517    0.319436    0.320987    0.324401    0.326909
     0.330916    0.356445    0.399303    0.450230    0.451579    0.463394
     0.491170    0.495221    0.514835    0.556370    0.937544    0.956877

 Minimum Search - Taking Simple RFO Step
 Searching for Lamda that Minimizes Along All modes
 Value Taken    Lamda =  -0.00205866
 Calculated Step too Large.  Step scaled by  0.481828
 Step Taken.  Stepsize is  0.300000

                             Maximum     Tolerance    Cnvgd?
         Gradient           0.001856      0.000300      NO
         Displacement       0.101343      0.001200      NO
         Energy change     -0.001163      0.000001      NO


 New Cartesian Coordinates Obtained by Inverse Iteration

 Displacement from previous Coordinates is:  0.264004
 ----------------------------------------------------------------
             Standard Nuclear Orientation (Angstroms)
    I     Atom           X                Y                Z
 ----------------------------------------------------------------
    1      C       1.7552395522    -0.7883237742     0.0732072874
    2      C       1.8348820977     0.6913741794     0.4651834224
    3      C       0.3594223207     1.1031398374     0.5360153647
    4      C      -0.2751101327    -0.2161594231     0.9989622369
    5      O       0.5290492711    -1.2672974597     0.3826922746
    6      O       2.6274453449    -1.4356232903    -0.4305649928
    7      O       2.5367186882     1.4669510870    -0.4813761082
    8      O      -0.1329124904     1.4167893864    -0.7500345237
    9      C      -1.7392949302    -0.4464127147     0.6362304943
   10      C      -2.0946107543    -0.3388913040    -0.8440762043
   11      O      -3.1176442411     0.2074779341    -1.1794837126
   12      O      -2.5163792903     0.4341859723     1.4080080043
   13      H      -0.1781775971    -0.3094883576     2.0843772666
   14      H       3.2793032021     0.9429756537    -0.8090445634
   15      H       0.5501638829     1.9070655367    -1.2259885403
   16      H      -1.9667749499    -1.4981979894     0.8904953636
   17      H      -1.4310499485    -0.8495701974    -1.5594428451
   18      H      -3.2395454063     0.7322856049     0.8322680909
   19      H       0.1675248944     1.9106261400     1.2465904742
   20      H       2.3035168760     0.7611281875     1.4571125956
 ----------------------------------------------------------------
 Molecular Point Group                 C1    NOp =  1
 Largest Abelian Subgroup              C1    NOp =  1
 Nuclear Repulsion Energy =   774.5669639536 hartrees
 There are       46 alpha and       46 beta electrons
 Applying Cartesian multipole field
    Component          Value
    ---------          -----
     (2,0,0)        1.00000E-11
     (0,2,0)        2.00000E-11
     (0,0,2)       -3.00000E-11
 Nucleus-field energy     =     0.0000000122 hartrees
 Requested basis set is 6-311++G(d,p)
 There are 112 shells and 320 basis functions
 A cutoff of  1.0D-11 yielded   5526 shell pairs
 There are     45556 function pairs (     48880 Cartesian)
 Smallest overlap matrix eigenvalue = 4.30E-06
 Guess MOs from SCF MO coefficient file
 Reading MOs from coefficient file
 Reading MOs from coefficient file
 A restricted hybrid HF-DFT SCF calculation will be
 performed using Pulay DIIS extrapolation
 Exchange:     0.2000 Hartree-Fock + 0.0800 Slater + 0.7200 B88
 Correlation:  0.1900 VWN1RPA + 0.8100 LYP
 Using SG-1 standard quadrature grid
 SCF converges when DIIS error is below 1.0E-08
 Geometry optimization detected.  Setting ReadMinima to 0
 Setting SaveMinima to 0
 ---------------------------------------
  Cycle       Energy         DIIS Error
 ---------------------------------------
    1    -684.9790436527      7.71E-04
    2    -684.9879108028      1.15E-04
    3    -684.9878703529      1.43E-04
    4    -684.9880337443      4.66E-05
    5    -684.9880488519      2.17E-05
    6    -684.9880532923      3.88E-06
    7    -684.9880536279      1.30E-06
    8    -684.9880535290      4.16E-07
    9    -684.9880535185      2.37E-07
   10    -684.9880535509      3.83E-08
   11    -684.9880535561      1.21E-08
   12    -684.9880535536      3.40E-09 Convergence criterion met
 ---------------------------------------
 SCF time:  CPU 375.48 s  wall 375.86 s
 SCF   energy in the final basis set = -684.9880535536
 Total energy in the final basis set = -684.9880535536

 --------------------------------------------------------------

                    Orbital Energies (a.u.)
 --------------------------------------------------------------

 Alpha MOs
 -- Occupied --
-19.204 -19.174 -19.160 -19.148 -19.148 -19.148 -10.333 -10.284
-10.277 -10.277 -10.269 -10.263  -1.148  -1.090  -1.085  -1.074
 -1.054  -1.049  -0.828  -0.799  -0.713  -0.659  -0.627  -0.616
 -0.575  -0.557  -0.551  -0.532  -0.516  -0.502  -0.495  -0.467
 -0.460  -0.451  -0.441  -0.418  -0.415  -0.401  -0.389  -0.370
 -0.344  -0.341  -0.326  -0.312  -0.305  -0.284
 -- Virtual --
 -0.051  -0.043  -0.018  -0.010  -0.001   0.007   0.017   0.026
  0.031   0.039   0.046   0.063   0.070   0.075   0.081   0.083
  0.088   0.093   0.100   0.103   0.107   0.112   0.117   0.119
  0.124   0.128   0.133   0.134   0.140   0.143   0.147   0.149
  0.153   0.165   0.169   0.174   0.188   0.193   0.207   0.216
  0.220   0.222   0.231   0.242   0.253   0.255   0.256   0.264
  0.267   0.274   0.281   0.282   0.292   0.294   0.304   0.306
  0.307   0.310   0.317   0.320   0.324   0.328   0.337   0.339
  0.347   0.351   0.363   0.369   0.380   0.381   0.392   0.415
  0.417   0.421   0.434   0.446   0.467   0.475   0.503   0.519
  0.529   0.537   0.545   0.553   0.577   0.582   0.597   0.611
  0.622   0.631   0.655   0.661   0.664   0.679   0.687   0.696
  0.707   0.730   0.743   0.745   0.765   0.769   0.801   0.845
  0.867   0.903   0.934   0.958   0.979   1.012   1.042   1.054
  1.087   1.099   1.114   1.123   1.133   1.139   1.159   1.162
  1.169   1.179   1.184   1.192   1.205   1.222   1.231   1.246
  1.261   1.285   1.296   1.333   1.344   1.368   1.412   1.419
  1.440   1.466   1.470   1.477   1.520   1.527   1.529   1.548
  1.568   1.573   1.602   1.610   1.622   1.626   1.642   1.655
  1.677   1.699   1.701   1.708   1.714   1.730   1.746   1.783
  1.805   1.824   1.836   1.876   1.895   1.898   1.943   1.962
  1.977   1.996   2.015   2.028   2.073   2.093   2.099   2.118
  2.122   2.141   2.222   2.233   2.269   2.297   2.370   2.449
  2.477   2.501   2.535   2.557   2.588   2.608   2.640   2.656
  2.672   2.708   2.739   2.773   2.814   2.822   2.842   2.854
  2.863   2.875   2.879   2.904   2.921   2.951   2.969   3.020
  3.069   3.097   3.103   3.112   3.125   3.133   3.172   3.180
  3.209   3.234   3.269   3.293   3.320   3.333   3.358   3.364
  3.373   3.431   3.488   3.539   3.553   3.700   3.817   3.825
  3.866   3.881   3.898   3.929   3.976   3.995   4.064   4.086
  4.128   4.162   4.233   4.316   5.033   5.042   5.046   5.064
  5.070   5.102   5.138   5.143   5.348   5.385   5.430   5.451
  5.535   5.638   5.641   5.691   5.732   5.861  23.738  23.757
 23.774  23.804  23.850  23.877  49.883  49.901  49.919  49.931
 49.965  50.019
 --------------------------------------------------------------

          Ground-State Mulliken Net Atomic Charges

     Atom                 Charge (a.u.)
  ----------------------------------------
      1 C                     0.186735
      2 C                    -0.368577
      3 C                    -0.146199
      4 C                    -0.075121
      5 O                    -0.030374
      6 O                    -0.291259
      7 O                    -0.255803
      8 O                    -0.211445
      9 C                    -0.375712
     10 C                     0.041507
     11 O                    -0.243925
     12 O                    -0.187702
     13 H                     0.256453
     14 H                     0.284766
     15 H                     0.282954
     16 H                     0.230815
     17 H                     0.170527
     18 H                     0.265217
     19 H                     0.252465
     20 H                     0.214677
  ----------------------------------------
  Sum of atomic charges =    -0.000000

 -----------------------------------------------------------------
                    Cartesian Multipole Moments
 -----------------------------------------------------------------
    Charge (ESU x 10^10)
                -0.0000
    Dipole Moment (Debye)
         X       1.7365      Y       0.9293      Z       1.8383
       Tot       2.6942
    Quadrupole Moments (Debye-Ang)
        XX     -77.2600     XY       8.8640     YY     -73.7266
        XZ       0.0363     YZ      -0.6562     ZZ     -69.2003
    Octopole Moments (Debye-Ang^2)
       XXX      30.7595    XXY       1.2879    XYY     -17.0047
       YYY     -12.3705    XXZ       6.7583    XYZ      -5.7133
       YYZ      -4.5952    XZZ      23.3687    YZZ      -6.7873
       ZZZ     -20.4550
    Hexadecapole Moments (Debye-Ang^3)
      XXXX   -1639.6641   XXXY      45.6974   XXYY    -381.9460
      XYYY       7.9991   YYYY    -479.8209   XXXZ     -49.2219
      XXYZ      -2.0412   XYYZ       6.5369   YYYZ       3.6284
      XXZZ    -364.2941   XYZZ      16.3437   YYZZ    -127.2325
      XZZZ      22.6285   YZZZ       1.4467   ZZZZ    -357.0949
 -----------------------------------------------------------------
 Calculating analytic gradient of the SCF energy
 Gradient of SCF Energy
            1           2           3           4           5           6
    1   0.0005937  -0.0005999  -0.0005257  -0.0012511  -0.0003867   0.0000544
    2  -0.0011962  -0.0009550   0.0013514   0.0004900  -0.0005288   0.0002628
    3  -0.0005533   0.0020135  -0.0002742   0.0014703  -0.0025105   0.0015026
            7           8           9          10          11          12
    1  -0.0007984   0.0009901   0.0013695  -0.0004123  -0.0000712   0.0009706
    2   0.0002729  -0.0007668   0.0001060  -0.0001642  -0.0003900   0.0012718
    3  -0.0019298  -0.0002639   0.0003256  -0.0003783   0.0003432  -0.0001332
           13          14          15          16          17          18
    1   0.0003277   0.0000277  -0.0010363  -0.0007276   0.0005299  -0.0003458
    2   0.0002602   0.0004973   0.0003524  -0.0003323   0.0002498  -0.0006758
    3  -0.0001561   0.0010030   0.0002714  -0.0006422   0.0000274   0.0002699
           19          20
    1   0.0004273   0.0008642
    2  -0.0004132   0.0003076
    3   0.0001183  -0.0005038
 Max gradient component =       2.511E-03
 RMS gradient           =       8.177E-04
 Gradient time:  CPU 147.55 s  wall 147.57 s
 Geometry Optimization Parameters
   NAtoms,    NIC,     NZ,  NCons,   NDum,   NFix, NCnnct, MaxDiis
       20     147       0       0       0       0       0       0

 Cartesian Hessian Update
 Hessian Updated using BFGS Update


** GEOMETRY OPTIMIZATION IN DELOCALIZED INTERNAL COORDINATES **
   Searching for a Minimum

   Optimization Cycle:  27

                       Coordinates (Angstroms)
     ATOM                X               Y               Z
      1  C         1.7552395522   -0.7883237742    0.0732072874
      2  C         1.8348820977    0.6913741794    0.4651834224
      3  C         0.3594223207    1.1031398374    0.5360153647
      4  C        -0.2751101327   -0.2161594231    0.9989622369
      5  O         0.5290492711   -1.2672974597    0.3826922746
      6  O         2.6274453449   -1.4356232903   -0.4305649928
      7  O         2.5367186882    1.4669510870   -0.4813761082
      8  O        -0.1329124904    1.4167893864   -0.7500345237
      9  C        -1.7392949302   -0.4464127147    0.6362304943
     10  C        -2.0946107543   -0.3388913040   -0.8440762043
     11  O        -3.1176442411    0.2074779341   -1.1794837126
     12  O        -2.5163792903    0.4341859723    1.4080080043
     13  H        -0.1781775971   -0.3094883576    2.0843772666
     14  H         3.2793032021    0.9429756537   -0.8090445634
     15  H         0.5501638829    1.9070655367   -1.2259885403
     16  H        -1.9667749499   -1.4981979894    0.8904953636
     17  H        -1.4310499485   -0.8495701974   -1.5594428451
     18  H        -3.2395454063    0.7322856049    0.8322680909
     19  H         0.1675248944    1.9106261400    1.2465904742
     20  H         2.3035168760    0.7611281875    1.4571125956
   Point Group: c1    Number of degrees of freedom:    54


   Energy is   -684.988053554

 Hessian Updated using BFGS Update

 54 Hessian modes will be used to form the next step
  Hessian Eigenvalues:
     0.001248    0.003334    0.004385    0.006212    0.008201    0.010339
     0.015712    0.027194    0.037224    0.041841    0.046794    0.049272
     0.052931    0.055451    0.056518    0.059051    0.063687    0.072124
     0.080201    0.085016    0.088519    0.103993    0.143233    0.155850
     0.160686    0.166483    0.173348    0.182519    0.186106    0.209320
     0.216820    0.220117    0.226858    0.238648    0.256349    0.278357
     0.297482    0.316741    0.319599    0.321418    0.325120    0.326780
     0.331466    0.356613    0.399107    0.450534    0.452243    0.463197
     0.491100    0.495436    0.515808    0.558192    0.940659    0.956875

 Minimum Search - Taking Simple RFO Step
 Searching for Lamda that Minimizes Along All modes
 Value Taken    Lamda =  -0.00131841
 Calculated Step too Large.  Step scaled by  0.609279
 Step Taken.  Stepsize is  0.300000

                             Maximum     Tolerance    Cnvgd?
         Gradient           0.001849      0.000300      NO
         Displacement       0.123921      0.001200      NO
         Energy change     -0.000848      0.000001      NO


 New Cartesian Coordinates Obtained by Inverse Iteration

 Displacement from previous Coordinates is:  0.285935
 ----------------------------------------------------------------
             Standard Nuclear Orientation (Angstroms)
    I     Atom           X                Y                Z
 ----------------------------------------------------------------
    1      C       1.7441510361    -0.7707469438     0.0570500920
    2      C       1.8324890079     0.6980037774     0.4738592463
    3      C       0.3570297546     1.1080811948     0.5470539885
    4      C      -0.2760440365    -0.2120536320     1.0142778342
    5      O       0.5372907971    -1.2636270153     0.4112568619
    6      O       2.5939416464    -1.3986576711    -0.5081928590
    7      O       2.5529584164     1.4794972469    -0.4511611175
    8      O      -0.1285162793     1.4231239844    -0.7422516839
    9      C      -1.7382103841    -0.4494993125     0.6415699798
   10      C      -2.0809578191    -0.3493157801    -0.8408992614
   11      O      -3.0911897780     0.2134017914    -1.1899170697
   12      O      -2.5287530982     0.4258846135     1.4021950194
   13      H      -0.1872419967    -0.3006688374     2.1008866228
   14      H       3.2411276032     0.9212992448    -0.8398559846
   15      H       0.5805936460     1.8722028719    -1.2237133768
   16      H      -1.9601269121    -1.5028822308     0.8972989497
   17      H      -1.4264689226    -0.8836611959    -1.5466795044
   18      H      -3.2215690847     0.7512977254     0.8025211521
   19      H       0.1605741033     1.9188911407     1.2531621423
   20      H       2.2906886898     0.7434640369     1.4726703536
 ----------------------------------------------------------------
 Molecular Point Group                 C1    NOp =  1
 Largest Abelian Subgroup              C1    NOp =  1
 Nuclear Repulsion Energy =   775.2828653169 hartrees
 There are       46 alpha and       46 beta electrons
 Applying Cartesian multipole field
    Component          Value
    ---------          -----
     (2,0,0)        1.00000E-11
     (0,2,0)        2.00000E-11
     (0,0,2)       -3.00000E-11
 Nucleus-field energy     =     0.0000000120 hartrees
 Requested basis set is 6-311++G(d,p)
 There are 112 shells and 320 basis functions
 A cutoff of  1.0D-11 yielded   5531 shell pairs
 There are     45612 function pairs (     48937 Cartesian)
 Smallest overlap matrix eigenvalue = 4.30E-06
 Guess MOs from SCF MO coefficient file
 Reading MOs from coefficient file
 Reading MOs from coefficient file
 A restricted hybrid HF-DFT SCF calculation will be
 performed using Pulay DIIS extrapolation
 Exchange:     0.2000 Hartree-Fock + 0.0800 Slater + 0.7200 B88
 Correlation:  0.1900 VWN1RPA + 0.8100 LYP
 Using SG-1 standard quadrature grid
 SCF converges when DIIS error is below 1.0E-08
 Geometry optimization detected.  Setting ReadMinima to 0
 Setting SaveMinima to 0
 ---------------------------------------
  Cycle       Energy         DIIS Error
 ---------------------------------------
    1    -684.9764409938      9.49E-04
    2    -684.9884750774      1.06E-04
    3    -684.9884823250      1.23E-04
    4    -684.9885987459      4.73E-05
    5    -684.9886155445      1.90E-05
    6    -684.9886190671      5.13E-06
    7    -684.9886195912      1.83E-06
    8    -684.9886194879      4.11E-07
    9    -684.9886194479      2.61E-07
   10    -684.9886194621      5.78E-08
   11    -684.9886194650      1.94E-08
   12    -684.9886194657      7.16E-09 Convergence criterion met
 ---------------------------------------
 SCF time:  CPU 378.50 s  wall 378.98 s
 SCF   energy in the final basis set = -684.9886194657
 Total energy in the final basis set = -684.9886194657

 --------------------------------------------------------------

                    Orbital Energies (a.u.)
 --------------------------------------------------------------

 Alpha MOs
 -- Occupied --
-19.205 -19.175 -19.160 -19.149 -19.149 -19.148 -10.335 -10.285
-10.278 -10.277 -10.270 -10.264  -1.149  -1.090  -1.086  -1.075
 -1.055  -1.049  -0.829  -0.799  -0.714  -0.659  -0.628  -0.616
 -0.575  -0.556  -0.552  -0.535  -0.517  -0.502  -0.496  -0.468
 -0.461  -0.453  -0.441  -0.420  -0.416  -0.400  -0.388  -0.371
 -0.346  -0.340  -0.326  -0.312  -0.308  -0.286
 -- Virtual --
 -0.051  -0.043  -0.018  -0.010  -0.001   0.006   0.018   0.026
  0.031   0.039   0.045   0.064   0.069   0.076   0.081   0.083
  0.088   0.092   0.100   0.102   0.108   0.112   0.117   0.118
  0.124   0.129   0.133   0.134   0.140   0.143   0.147   0.149
  0.152   0.164   0.168   0.174   0.188   0.193   0.207   0.216
  0.220   0.221   0.230   0.242   0.253   0.254   0.255   0.264
  0.267   0.273   0.281   0.282   0.292   0.293   0.304   0.306
  0.306   0.309   0.317   0.319   0.322   0.326   0.337   0.338
  0.347   0.352   0.361   0.369   0.380   0.383   0.392   0.413
  0.417   0.422   0.438   0.444   0.467   0.475   0.504   0.519
  0.529   0.538   0.544   0.554   0.576   0.583   0.593   0.610
  0.620   0.629   0.655   0.661   0.665   0.678   0.686   0.696
  0.708   0.729   0.742   0.745   0.761   0.767   0.799   0.840
  0.866   0.906   0.936   0.961   0.979   1.011   1.044   1.049
  1.087   1.097   1.111   1.122   1.132   1.141   1.157   1.162
  1.167   1.180   1.186   1.192   1.202   1.218   1.230   1.241
  1.260   1.289   1.297   1.331   1.346   1.368   1.405   1.417
  1.437   1.463   1.474   1.480   1.516   1.529   1.531   1.546
  1.567   1.572   1.603   1.610   1.622   1.624   1.642   1.655
  1.675   1.696   1.701   1.706   1.716   1.729   1.751   1.782
  1.804   1.825   1.835   1.875   1.890   1.899   1.942   1.964
  1.978   1.999   2.019   2.032   2.074   2.095   2.098   2.117
  2.120   2.141   2.220   2.231   2.267   2.298   2.369   2.449
  2.477   2.498   2.535   2.553   2.588   2.607   2.641   2.656
  2.674   2.710   2.739   2.774   2.812   2.825   2.841   2.854
  2.863   2.878   2.882   2.898   2.921   2.951   2.970   3.023
  3.068   3.098   3.101   3.110   3.127   3.134   3.171   3.178
  3.202   3.234   3.262   3.295   3.323   3.339   3.358   3.368
  3.371   3.430   3.488   3.535   3.551   3.701   3.818   3.823
  3.863   3.881   3.898   3.925   3.974   3.991   4.064   4.089
  4.129   4.160   4.227   4.311   5.034   5.041   5.051   5.066
  5.073   5.099   5.134   5.143   5.346   5.387   5.431   5.452
  5.532   5.636   5.643   5.688   5.732   5.863  23.740  23.755
 23.774  23.802  23.848  23.876  49.884  49.901  49.918  49.931
 49.964  50.015
 --------------------------------------------------------------

          Ground-State Mulliken Net Atomic Charges

     Atom                 Charge (a.u.)
  ----------------------------------------
      1 C                     0.189944
      2 C                    -0.388522
      3 C                    -0.118050
      4 C                    -0.079632
      5 O                    -0.031907
      6 O                    -0.289310
      7 O                    -0.254633
      8 O                    -0.213926
      9 C                    -0.380371
     10 C                     0.035690
     11 O                    -0.242767
     12 O                    -0.186785
     13 H                     0.256107
     14 H                     0.284613
     15 H                     0.283137
     16 H                     0.231912
     17 H                     0.170324
     18 H                     0.266426
     19 H                     0.253713
     20 H                     0.214038
  ----------------------------------------
  Sum of atomic charges =    -0.000000

 -----------------------------------------------------------------
                    Cartesian Multipole Moments
 -----------------------------------------------------------------
    Charge (ESU x 10^10)
                -0.0000
    Dipole Moment (Debye)
         X       1.7091      Y       0.7583      Z       1.8494
       Tot       2.6299
    Quadrupole Moments (Debye-Ang)
        XX     -77.7230     XY       8.2985     YY     -73.8737
        XZ       0.1969     YZ      -0.6850     ZZ     -69.1881
    Octopole Moments (Debye-Ang^2)
       XXX      28.9744    XXY      -1.1772    XYY     -17.2856
       YYY     -15.0118    XXZ       6.0145    XYZ      -6.4600
       YYZ      -4.0246    XZZ      23.7826    YZZ      -6.8620
       ZZZ     -20.1559
    Hexadecapole Moments (Debye-Ang^3)
      XXXX   -1639.4434   XXXY      31.7910   XXYY    -379.1518
      XYYY       1.1890   YYYY    -478.8992   XXXZ     -40.5159
      XXYZ      -4.3531   XYYZ       7.5681   YYYZ       2.7509
      XXZZ    -363.8412   XYZZ      16.3701   YYZZ    -128.1307
      XZZZ      24.5152   YZZZ      -0.7604   ZZZZ    -360.4055
 -----------------------------------------------------------------
 Calculating analytic gradient of the SCF energy
 Gradient of SCF Energy
            1           2           3           4           5           6
    1   0.0000569  -0.0008788  -0.0001474  -0.0015166   0.0001044   0.0003514
    2   0.0003180  -0.0003881   0.0003436  -0.0000680  -0.0001973  -0.0001334
    3   0.0006985   0.0000997   0.0000650   0.0007287  -0.0011259   0.0001344
            7           8           9          10          11          12
    1  -0.0004020   0.0000497   0.0006415   0.0007964  -0.0007517   0.0014130
    2   0.0004128  -0.0005744   0.0013920  -0.0003823  -0.0000435   0.0001981
    3  -0.0008814   0.0001487   0.0002199   0.0003411  -0.0000544   0.0002031
           13          14          15          16          17          18
    1   0.0003676   0.0004586   0.0000593  -0.0006427   0.0000011  -0.0005383
    2  -0.0000549  -0.0000167   0.0002178  -0.0007997   0.0000673  -0.0003080
    3  -0.0000250   0.0003752   0.0000359  -0.0005420   0.0001256  -0.0004396
           19          20
    1   0.0000337   0.0005438
    2   0.0000216  -0.0000049
    3   0.0000279  -0.0001354
 Max gradient component =       1.517E-03
 RMS gradient           =       5.194E-04
 Gradient time:  CPU 149.26 s  wall 149.29 s
 Geometry Optimization Parameters
   NAtoms,    NIC,     NZ,  NCons,   NDum,   NFix, NCnnct, MaxDiis
       20     147       0       0       0       0       0       0

 Cartesian Hessian Update
 Hessian Updated using BFGS Update


** GEOMETRY OPTIMIZATION IN DELOCALIZED INTERNAL COORDINATES **
   Searching for a Minimum

   Optimization Cycle:  28

                       Coordinates (Angstroms)
     ATOM                X               Y               Z
      1  C         1.7441510361   -0.7707469438    0.0570500920
      2  C         1.8324890079    0.6980037774    0.4738592463
      3  C         0.3570297546    1.1080811948    0.5470539885
      4  C        -0.2760440365   -0.2120536320    1.0142778342
      5  O         0.5372907971   -1.2636270153    0.4112568619
      6  O         2.5939416464   -1.3986576711   -0.5081928590
      7  O         2.5529584164    1.4794972469   -0.4511611175
      8  O        -0.1285162793    1.4231239844   -0.7422516839
      9  C        -1.7382103841   -0.4494993125    0.6415699798
     10  C        -2.0809578191   -0.3493157801   -0.8408992614
     11  O        -3.0911897780    0.2134017914   -1.1899170697
     12  O        -2.5287530982    0.4258846135    1.4021950194
     13  H        -0.1872419967   -0.3006688374    2.1008866228
     14  H         3.2411276032    0.9212992448   -0.8398559846
     15  H         0.5805936460    1.8722028719   -1.2237133768
     16  H        -1.9601269121   -1.5028822308    0.8972989497
     17  H        -1.4264689226   -0.8836611959   -1.5466795044
     18  H        -3.2215690847    0.7512977254    0.8025211521
     19  H         0.1605741033    1.9188911407    1.2531621423
     20  H         2.2906886898    0.7434640369    1.4726703536
   Point Group: c1    Number of degrees of freedom:    54


   Energy is   -684.988619466

 Hessian Updated using BFGS Update

 54 Hessian modes will be used to form the next step
  Hessian Eigenvalues:
     0.001156    0.003478    0.005460    0.006451    0.008251    0.010374
     0.015776    0.027193    0.037176    0.041930    0.047162    0.049268
     0.052934    0.055568    0.056459    0.059232    0.063702    0.071999
     0.080256    0.084915    0.088583    0.106001    0.143377    0.156599
     0.160816    0.166546    0.174080    0.182646    0.184874    0.208713
     0.216844    0.220232    0.226930    0.238966    0.257464    0.277885
     0.297518    0.316854    0.319675    0.321730    0.325332    0.326695
     0.330850    0.356673    0.399411    0.450468    0.452488    0.462736
     0.490887    0.495375    0.516186    0.560284    0.942917    0.956804

 Minimum Search - Taking Simple RFO Step
 Searching for Lamda that Minimizes Along All modes
 Value Taken    Lamda =  -0.00037458
 Calculated Step too Large.  Step scaled by  0.762925
 Step Taken.  Stepsize is  0.300000

                             Maximum     Tolerance    Cnvgd?
         Gradient           0.001231      0.000300      NO
         Displacement       0.124346      0.001200      NO
         Energy change     -0.000566      0.000001      NO


 New Cartesian Coordinates Obtained by Inverse Iteration

 Displacement from previous Coordinates is:  0.268662
 ----------------------------------------------------------------
             Standard Nuclear Orientation (Angstroms)
    I     Atom           X                Y                Z
 ----------------------------------------------------------------
    1      C       1.7464666387    -0.7669204112     0.0681590746
    2      C       1.8350276582     0.7010128621     0.4871582587
    3      C       0.3589635385     1.1118434369     0.5541578885
    4      C      -0.2754223112    -0.2083326777     1.0202324206
    5      O       0.5437099206    -1.2623297897     0.4284434552
    6      O       2.5942582638    -1.3890119713    -0.5064591054
    7      O       2.5618653787     1.4807757195    -0.4330949471
    8      O      -0.1231515898     1.4318915321    -0.7356281001
    9      C      -1.7354472695    -0.4559477226     0.6387009133
   10      C      -2.0692072267    -0.3453678279    -0.8459099639
   11      O      -3.0660426455     0.2369010413    -1.1993450872
   12      O      -2.5416900894     0.4035583740     1.4019425343
   13      H      -0.1968386441    -0.2921170831     2.1077425416
   14      H       3.1531617786     0.8885106879    -0.9192463916
   15      H       0.5946490582     1.8641628541    -1.2193587666
   16      H      -1.9447952689    -1.5116355213     0.8895979910
   17      H      -1.4172749092    -0.8856091723    -1.5501581308
   18      H      -3.2133192772     0.7554067397     0.7940405556
   19      H       0.1599549262     1.9206317097     1.2614206319
   20      H       2.2868984591     0.7466122289     1.4887356127
 ----------------------------------------------------------------
 Molecular Point Group                 C1    NOp =  1
 Largest Abelian Subgroup              C1    NOp =  1
 Nuclear Repulsion Energy =   775.4259743851 hartrees
 There are       46 alpha and       46 beta electrons
 Applying Cartesian multipole field
    Component          Value
    ---------          -----
     (2,0,0)        1.00000E-11
     (0,2,0)        2.00000E-11
     (0,0,2)       -3.00000E-11
 Nucleus-field energy     =     0.0000000119 hartrees
 Requested basis set is 6-311++G(d,p)
 There are 112 shells and 320 basis functions
 A cutoff of  1.0D-11 yielded   5531 shell pairs
 There are     45599 function pairs (     48925 Cartesian)
 Smallest overlap matrix eigenvalue = 4.19E-06
 Guess MOs from SCF MO coefficient file
 Reading MOs from coefficient file
 Reading MOs from coefficient file
 A restricted hybrid HF-DFT SCF calculation will be
 performed using Pulay DIIS extrapolation
 Exchange:     0.2000 Hartree-Fock + 0.0800 Slater + 0.7200 B88
 Correlation:  0.1900 VWN1RPA + 0.8100 LYP
 Using SG-1 standard quadrature grid
 SCF converges when DIIS error is below 1.0E-08
 Geometry optimization detected.  Setting ReadMinima to 0
 Setting SaveMinima to 0
 ---------------------------------------
  Cycle       Energy         DIIS Error
 ---------------------------------------
    1    -684.9784575547      5.77E-04
    2    -684.9884658430      1.38E-04
    3    -684.9883968135      1.73E-04
    4    -684.9886536380      3.00E-05
    5    -684.9886601991      1.01E-05
    6    -684.9886612227      5.37E-06
    7    -684.9886617482      1.44E-06
    8    -684.9886616036      2.69E-07
    9    -684.9886615478      1.77E-07
   10    -684.9886615745      4.92E-08
   11    -684.9886615790      2.17E-08
   12    -684.9886615756      5.77E-09 Convergence criterion met
 ---------------------------------------
 SCF time:  CPU 375.00 s  wall 375.67 s
 SCF   energy in the final basis set = -684.9886615756
 Total energy in the final basis set = -684.9886615756

 --------------------------------------------------------------

                    Orbital Energies (a.u.)
 --------------------------------------------------------------

 Alpha MOs
 -- Occupied --
-19.207 -19.175 -19.161 -19.151 -19.149 -19.148 -10.336 -10.285
-10.279 -10.277 -10.270 -10.264  -1.151  -1.091  -1.087  -1.076
 -1.055  -1.049  -0.829  -0.800  -0.715  -0.660  -0.629  -0.617
 -0.575  -0.556  -0.552  -0.537  -0.517  -0.502  -0.496  -0.469
 -0.461  -0.455  -0.442  -0.421  -0.416  -0.398  -0.388  -0.373
 -0.347  -0.339  -0.326  -0.312  -0.309  -0.286
 -- Virtual --
 -0.052  -0.043  -0.018  -0.011  -0.001   0.006   0.019   0.026
  0.030   0.038   0.045   0.064   0.070   0.076   0.081   0.083
  0.088   0.092   0.100   0.101   0.108   0.111   0.116   0.118
  0.124   0.129   0.132   0.134   0.141   0.143   0.148   0.149
  0.152   0.164   0.168   0.173   0.188   0.191   0.207   0.217
  0.220   0.221   0.229   0.241   0.253   0.254   0.255   0.265
  0.266   0.273   0.281   0.283   0.292   0.293   0.303   0.304
  0.306   0.309   0.316   0.320   0.320   0.326   0.336   0.338
  0.345   0.355   0.361   0.368   0.378   0.383   0.392   0.412
  0.417   0.422   0.440   0.444   0.467   0.476   0.507   0.517
  0.530   0.539   0.544   0.557   0.575   0.584   0.593   0.611
  0.618   0.630   0.655   0.661   0.664   0.676   0.685   0.695
  0.707   0.728   0.740   0.746   0.759   0.766   0.798   0.837
  0.865   0.905   0.939   0.961   0.979   1.011   1.044   1.051
  1.089   1.093   1.111   1.121   1.130   1.141   1.156   1.163
  1.167   1.179   1.188   1.193   1.199   1.216   1.228   1.239
  1.259   1.290   1.302   1.333   1.347   1.365   1.402   1.415
  1.434   1.461   1.477   1.482   1.513   1.530   1.532   1.546
  1.565   1.572   1.602   1.607   1.621   1.629   1.641   1.657
  1.673   1.697   1.701   1.702   1.717   1.729   1.751   1.782
  1.804   1.826   1.833   1.875   1.887   1.899   1.940   1.964
  1.977   2.001   2.024   2.040   2.077   2.093   2.098   2.112
  2.121   2.143   2.221   2.229   2.265   2.300   2.369   2.450
  2.478   2.495   2.537   2.548   2.591   2.609   2.645   2.654
  2.680   2.712   2.740   2.775   2.811   2.826   2.840   2.853
  2.861   2.878   2.885   2.894   2.920   2.950   2.970   3.031
  3.067   3.094   3.100   3.109   3.131   3.136   3.168   3.176
  3.199   3.230   3.259   3.298   3.322   3.343   3.357   3.370
  3.372   3.428   3.487   3.533   3.550   3.701   3.819   3.822
  3.861   3.882   3.898   3.925   3.972   3.991   4.063   4.087
  4.128   4.158   4.224   4.307   5.034   5.041   5.053   5.066
  5.074   5.097   5.132   5.141   5.347   5.384   5.431   5.451
  5.533   5.636   5.644   5.689   5.733   5.864  23.739  23.754
 23.774  23.801  23.847  23.876  49.883  49.901  49.917  49.931
 49.966  50.013
 --------------------------------------------------------------

          Ground-State Mulliken Net Atomic Charges

     Atom                 Charge (a.u.)
  ----------------------------------------
      1 C                     0.185322
      2 C                    -0.399600
      3 C                    -0.095969
      4 C                    -0.090209
      5 O                    -0.030641
      6 O                    -0.287138
      7 O                    -0.256831
      8 O                    -0.217609
      9 C                    -0.373596
     10 C                     0.033167
     11 O                    -0.241915
     12 O                    -0.187665
     13 H                     0.256194
     14 H                     0.284869
     15 H                     0.283720
     16 H                     0.232967
     17 H                     0.168862
     18 H                     0.267201
     19 H                     0.253415
     20 H                     0.215455
  ----------------------------------------
  Sum of atomic charges =    -0.000000

 -----------------------------------------------------------------
                    Cartesian Multipole Moments
 -----------------------------------------------------------------
    Charge (ESU x 10^10)
                -0.0000
    Dipole Moment (Debye)
         X       1.5696      Y       0.6570      Z       1.7109
       Tot       2.4130
    Quadrupole Moments (Debye-Ang)
        XX     -78.8811     XY       7.8755     YY     -73.9522
        XZ       0.0065     YZ      -0.5546     ZZ     -68.8242
    Octopole Moments (Debye-Ang^2)
       XXX      22.2214    XXY      -3.2379    XYY     -17.9007
       YYY     -16.0625    XXZ       4.3450    XYZ      -6.9265
       YYZ      -4.0510    XZZ      24.8136    YZZ      -6.7068
       ZZZ     -21.2915
    Hexadecapole Moments (Debye-Ang^3)
      XXXX   -1660.1014   XXXY      22.9360   XXYY    -379.6819
      XYYY       0.0035   YYYY    -478.8134   XXXZ     -38.3683
      XXYZ      -3.2161   XYYZ       6.9584   YYYZ       4.3008
      XXZZ    -361.1009   XYZZ      17.1882   YYZZ    -128.2987
      XZZZ      22.1101   YZZZ       0.1174   ZZZZ    -361.6543
 -----------------------------------------------------------------
 Calculating analytic gradient of the SCF energy
 Gradient of SCF Energy
            1           2           3           4           5           6
    1   0.0002135   0.0000192   0.0009952  -0.0004678  -0.0001699   0.0002774
    2  -0.0002114  -0.0006651   0.0008050  -0.0001746  -0.0003827   0.0001545
    3  -0.0001901   0.0005450  -0.0003022   0.0004759  -0.0007490   0.0007405
            7           8           9          10          11          12
    1  -0.0005548  -0.0001418   0.0006942   0.0000320  -0.0000230   0.0002512
    2   0.0008187   0.0003124   0.0008600  -0.0005358   0.0001047   0.0000931
    3   0.0004303  -0.0002761   0.0001480  -0.0001938   0.0001607   0.0000351
           13          14          15          16          17          18
    1   0.0001534  -0.0008074  -0.0002846  -0.0002357   0.0000798  -0.0001730
    2   0.0000765  -0.0002304  -0.0003736  -0.0002958   0.0000228  -0.0001229
    3  -0.0001363  -0.0005322  -0.0001866  -0.0002878   0.0000054   0.0000295
           19          20
    1  -0.0000044   0.0001465
    2  -0.0002017  -0.0000539
    3  -0.0000220   0.0003058
 Max gradient component =       9.952E-04
 RMS gradient           =       3.921E-04
 Gradient time:  CPU 149.34 s  wall 149.38 s
 Geometry Optimization Parameters
   NAtoms,    NIC,     NZ,  NCons,   NDum,   NFix, NCnnct, MaxDiis
       20     147       0       0       0       0       0       0

 Cartesian Hessian Update
 Hessian Updated using BFGS Update


** GEOMETRY OPTIMIZATION IN DELOCALIZED INTERNAL COORDINATES **
   Searching for a Minimum

   Optimization Cycle:  29

                       Coordinates (Angstroms)
     ATOM                X               Y               Z
      1  C         1.7464666387   -0.7669204112    0.0681590746
      2  C         1.8350276582    0.7010128621    0.4871582587
      3  C         0.3589635385    1.1118434369    0.5541578885
      4  C        -0.2754223112   -0.2083326777    1.0202324206
      5  O         0.5437099206   -1.2623297897    0.4284434552
      6  O         2.5942582638   -1.3890119713   -0.5064591054
      7  O         2.5618653787    1.4807757195   -0.4330949471
      8  O        -0.1231515898    1.4318915321   -0.7356281001
      9  C        -1.7354472695   -0.4559477226    0.6387009133
     10  C        -2.0692072267   -0.3453678279   -0.8459099639
     11  O        -3.0660426455    0.2369010413   -1.1993450872
     12  O        -2.5416900894    0.4035583740    1.4019425343
     13  H        -0.1968386441   -0.2921170831    2.1077425416
     14  H         3.1531617786    0.8885106879   -0.9192463916
     15  H         0.5946490582    1.8641628541   -1.2193587666
     16  H        -1.9447952689   -1.5116355213    0.8895979910
     17  H        -1.4172749092   -0.8856091723   -1.5501581308
     18  H        -3.2133192772    0.7554067397    0.7940405556
     19  H         0.1599549262    1.9206317097    1.2614206319
     20  H         2.2868984591    0.7466122289    1.4887356127
   Point Group: c1    Number of degrees of freedom:    54


   Energy is   -684.988661576

 Hessian Updated using BFGS Update

 54 Hessian modes will be used to form the next step
  Hessian Eigenvalues:
     0.003151    0.003562    0.004890    0.006527    0.008266    0.010373
     0.015961    0.027708    0.037081    0.041960    0.047170    0.049281
     0.052948    0.055558    0.056451    0.059705    0.063691    0.071714
     0.080471    0.084624    0.088042    0.109624    0.143615    0.157789
     0.161174    0.166811    0.173978    0.181281    0.182842    0.208609
     0.218313    0.220507    0.227918    0.239098    0.259118    0.277023
     0.298867    0.316476    0.319638    0.321521    0.325327    0.325593
     0.328735    0.356668    0.399452    0.451530    0.453181    0.461642
     0.490531    0.495310    0.515810    0.559820    0.942478    0.956452

 Minimum Search - Taking Simple RFO Step
 Searching for Lamda that Minimizes Along All modes
 Value Taken    Lamda =  -0.00032066
 Step Taken.  Stepsize is  0.236657

                             Maximum     Tolerance    Cnvgd?
         Gradient           0.001122      0.000300      NO
         Displacement       0.110630      0.001200      NO
         Energy change     -0.000042      0.000001      NO


 New Cartesian Coordinates Obtained by Inverse Iteration

 Displacement from previous Coordinates is:  0.262264
 ----------------------------------------------------------------
             Standard Nuclear Orientation (Angstroms)
    I     Atom           X                Y                Z
 ----------------------------------------------------------------
    1      C       1.7313366521    -0.7592680483     0.0434600503
    2      C       1.8316901946     0.7017823794     0.4801284580
    3      C       0.3560996137     1.1144419825     0.5514344355
    4      C      -0.2764673118    -0.2035587248     1.0276235107
    5      O       0.5459793266    -1.2615966962     0.4495577570
    6      O       2.5507755027    -1.3711018547    -0.5812846832
    7      O       2.5727823144     1.4833104074    -0.4246300895
    8      O      -0.1247226743     1.4347114882    -0.7400175194
    9      C      -1.7370173946    -0.4591126736     0.6459439895
   10      C      -2.0671272980    -0.3574992356    -0.8395612134
   11      O      -3.0568205435     0.2327256032    -1.2005656054
   12      O      -2.5508990061     0.3987031461     1.4017733988
   13      H      -0.2014791290    -0.2779842688     2.1162463085
   14      H       3.2107085591     0.9012375674    -0.8623140562
   15      H       0.6009804942     1.8526762515    -1.2263705306
   16      H      -1.9391582280    -1.5142649910     0.9042670881
   17      H      -1.4222013980    -0.9131376627    -1.5380286059
   18      H      -3.2056092506     0.7646504447     0.7830931963
   19      H       0.1583175722     1.9279736655     1.2540661523
   20      H       2.2745983936     0.7293462288     1.4863093437
 ----------------------------------------------------------------
 Molecular Point Group                 C1    NOp =  1
 Largest Abelian Subgroup              C1    NOp =  1
 Nuclear Repulsion Energy =   775.5716286291 hartrees
 There are       46 alpha and       46 beta electrons
 Applying Cartesian multipole field
    Component          Value
    ---------          -----
     (2,0,0)        1.00000E-11
     (0,2,0)        2.00000E-11
     (0,0,2)       -3.00000E-11
 Nucleus-field energy     =     0.0000000118 hartrees
 Requested basis set is 6-311++G(d,p)
 There are 112 shells and 320 basis functions
 A cutoff of  1.0D-11 yielded   5531 shell pairs
 There are     45597 function pairs (     48923 Cartesian)
 Smallest overlap matrix eigenvalue = 4.29E-06
 Guess MOs from SCF MO coefficient file
 Reading MOs from coefficient file
 Reading MOs from coefficient file
 A restricted hybrid HF-DFT SCF calculation will be
 performed using Pulay DIIS extrapolation
 Exchange:     0.2000 Hartree-Fock + 0.0800 Slater + 0.7200 B88
 Correlation:  0.1900 VWN1RPA + 0.8100 LYP
 Using SG-1 standard quadrature grid
 SCF converges when DIIS error is below 1.0E-08
 Geometry optimization detected.  Setting ReadMinima to 0
 Setting SaveMinima to 0
 ---------------------------------------
  Cycle       Energy         DIIS Error
 ---------------------------------------
    1    -684.9812819544      7.78E-04
    2    -684.9886359769      7.42E-05
    3    -684.9886719783      6.64E-05
    4    -684.9887116138      2.51E-05
    5    -684.9887161802      9.52E-06
    6    -684.9887173830      3.71E-06
    7    -684.9887175944      1.80E-06
    8    -684.9887175394      2.28E-07
    9    -684.9887175580      1.51E-07
   10    -684.9887175425      4.75E-08
   11    -684.9887175494      1.89E-08
   12    -684.9887175501      5.77E-09 Convergence criterion met
 ---------------------------------------
 SCF time:  CPU 374.86 s  wall 375.30 s
 SCF   energy in the final basis set = -684.9887175501
 Total energy in the final basis set = -684.9887175501

 --------------------------------------------------------------

                    Orbital Energies (a.u.)
 --------------------------------------------------------------

 Alpha MOs
 -- Occupied --
-19.206 -19.175 -19.161 -19.151 -19.150 -19.148 -10.336 -10.285
-10.279 -10.278 -10.271 -10.264  -1.151  -1.091  -1.087  -1.075
 -1.055  -1.049  -0.829  -0.800  -0.715  -0.660  -0.628  -0.617
 -0.575  -0.556  -0.553  -0.537  -0.517  -0.502  -0.496  -0.468
 -0.461  -0.455  -0.442  -0.422  -0.416  -0.398  -0.387  -0.372
 -0.347  -0.340  -0.325  -0.311  -0.309  -0.287
 -- Virtual --
 -0.052  -0.043  -0.019  -0.010  -0.001   0.006   0.019   0.026
  0.030   0.038   0.045   0.063   0.070   0.076   0.081   0.083
  0.088   0.091   0.100   0.102   0.107   0.112   0.116   0.118
  0.123   0.129   0.133   0.134   0.141   0.143   0.148   0.149
  0.152   0.164   0.168   0.174   0.188   0.192   0.207   0.216
  0.219   0.221   0.229   0.241   0.252   0.253   0.254   0.264
  0.266   0.273   0.281   0.282   0.292   0.293   0.303   0.305
  0.306   0.307   0.316   0.319   0.321   0.326   0.336   0.338
  0.346   0.353   0.360   0.369   0.380   0.384   0.392   0.411
  0.416   0.424   0.442   0.443   0.466   0.476   0.505   0.518
  0.530   0.539   0.542   0.557   0.572   0.584   0.592   0.610
  0.619   0.629   0.656   0.661   0.665   0.675   0.685   0.695
  0.710   0.729   0.740   0.745   0.758   0.765   0.797   0.831
  0.865   0.908   0.939   0.964   0.980   1.008   1.042   1.049
  1.089   1.094   1.111   1.122   1.130   1.143   1.155   1.162
  1.164   1.179   1.190   1.193   1.201   1.215   1.228   1.237
  1.259   1.285   1.300   1.330   1.351   1.368   1.398   1.420
  1.434   1.461   1.478   1.483   1.511   1.531   1.531   1.545
  1.564   1.572   1.602   1.605   1.619   1.627   1.640   1.657
  1.671   1.692   1.701   1.704   1.718   1.728   1.756   1.780
  1.808   1.829   1.832   1.875   1.886   1.899   1.941   1.966
  1.978   2.001   2.024   2.035   2.076   2.096   2.099   2.113
  2.120   2.144   2.222   2.229   2.263   2.302   2.368   2.450
  2.479   2.496   2.536   2.548   2.585   2.606   2.643   2.655
  2.676   2.712   2.741   2.776   2.810   2.826   2.839   2.854
  2.863   2.879   2.886   2.892   2.924   2.950   2.971   3.027
  3.063   3.096   3.100   3.108   3.128   3.137   3.166   3.175
  3.194   3.234   3.257   3.298   3.323   3.345   3.357   3.369
  3.373   3.428   3.487   3.533   3.549   3.703   3.819   3.823
  3.859   3.882   3.899   3.922   3.972   3.988   4.065   4.089
  4.129   4.156   4.219   4.303   5.036   5.040   5.055   5.067
  5.075   5.095   5.132   5.141   5.344   5.388   5.429   5.451
  5.530   5.634   5.646   5.689   5.733   5.864  23.740  23.752
 23.774  23.800  23.846  23.877  49.883  49.901  49.917  49.932
 49.966  50.012
 --------------------------------------------------------------

          Ground-State Mulliken Net Atomic Charges

     Atom                 Charge (a.u.)
  ----------------------------------------
      1 C                     0.191554
      2 C                    -0.400949
      3 C                    -0.096613
      4 C                    -0.094696
      5 O                    -0.031386
      6 O                    -0.286243
      7 O                    -0.253696
      8 O                    -0.215156
      9 C                    -0.376175
     10 C                     0.029078
     11 O                    -0.240774
     12 O                    -0.187499
     13 H                     0.255437
     14 H                     0.284384
     15 H                     0.283497
     16 H                     0.234105
     17 H                     0.169667
     18 H                     0.267879
     19 H                     0.253589
     20 H                     0.213997
  ----------------------------------------
  Sum of atomic charges =    -0.000000

 -----------------------------------------------------------------
                    Cartesian Multipole Moments
 -----------------------------------------------------------------
    Charge (ESU x 10^10)
                -0.0000
    Dipole Moment (Debye)
         X       1.7051      Y       0.6431      Z       1.8415
       Tot       2.5908
    Quadrupole Moments (Debye-Ang)
        XX     -78.0675     XY       7.7693     YY     -73.8874
        XZ       0.4419     YZ      -0.6079     ZZ     -69.2720
    Octopole Moments (Debye-Ang^2)
       XXX      27.9931    XXY      -3.4078    XYY     -17.4380
       YYY     -16.7660    XXZ       4.9729    XYZ      -7.3017
       YYZ      -3.5887    XZZ      24.0607    YZZ      -6.6980
       ZZZ     -19.9188
    Hexadecapole Moments (Debye-Ang^3)
      XXXX   -1634.5178   XXXY      19.0954   XXYY    -376.0642
      XYYY      -4.3834   YYYY    -478.0810   XXXZ     -30.6889
      XXYZ      -4.9952   XYYZ       8.3524   YYYZ       2.8089
      XXZZ    -363.8778   XYZZ      16.4031   YYZZ    -129.2026
      XZZZ      27.0931   YZZZ      -1.4235   ZZZZ    -365.2701
 -----------------------------------------------------------------
 Calculating analytic gradient of the SCF energy
 Gradient of SCF Energy
            1           2           3           4           5           6
    1   0.0003662  -0.0005397  -0.0000625  -0.0002717   0.0004949  -0.0003300
    2   0.0002957   0.0004568  -0.0007090  -0.0002060  -0.0000710  -0.0000672
    3   0.0006272  -0.0005799   0.0006440  -0.0001952   0.0006602  -0.0008086
            7           8           9          10          11          12
    1   0.0003168  -0.0006986   0.0000943   0.0006831  -0.0002872   0.0001717
    2  -0.0000899   0.0006209   0.0009888  -0.0003458   0.0002217  -0.0004426
    3   0.0000306  -0.0001308   0.0000795   0.0001712  -0.0000564   0.0001225
           13          14          15          16          17          18
    1   0.0001261   0.0002157   0.0006484  -0.0000828  -0.0002580  -0.0002061
    2  -0.0002298  -0.0001036  -0.0001213  -0.0003685  -0.0001565   0.0001227
    3  -0.0000006   0.0001409  -0.0002855  -0.0000835   0.0000620  -0.0002260
           19          20
    1  -0.0003030  -0.0000775
    2   0.0001481   0.0000564
    3  -0.0001436  -0.0000281
 Max gradient component =       9.888E-04
 RMS gradient           =       3.680E-04
 Gradient time:  CPU 148.82 s  wall 148.84 s
 Geometry Optimization Parameters
   NAtoms,    NIC,     NZ,  NCons,   NDum,   NFix, NCnnct, MaxDiis
       20     147       0       0       0       0       0       0

 Cartesian Hessian Update
 Hessian Updated using BFGS Update


** GEOMETRY OPTIMIZATION IN DELOCALIZED INTERNAL COORDINATES **
   Searching for a Minimum

   Optimization Cycle:  30

                       Coordinates (Angstroms)
     ATOM                X               Y               Z
      1  C         1.7313366521   -0.7592680483    0.0434600503
      2  C         1.8316901946    0.7017823794    0.4801284580
      3  C         0.3560996137    1.1144419825    0.5514344355
      4  C        -0.2764673118   -0.2035587248    1.0276235107
      5  O         0.5459793266   -1.2615966962    0.4495577570
      6  O         2.5507755027   -1.3711018547   -0.5812846832
      7  O         2.5727823144    1.4833104074   -0.4246300895
      8  O        -0.1247226743    1.4347114882   -0.7400175194
      9  C        -1.7370173946   -0.4591126736    0.6459439895
     10  C        -2.0671272980   -0.3574992356   -0.8395612134
     11  O        -3.0568205435    0.2327256032   -1.2005656054
     12  O        -2.5508990061    0.3987031461    1.4017733988
     13  H        -0.2014791290   -0.2779842688    2.1162463085
     14  H         3.2107085591    0.9012375674   -0.8623140562
     15  H         0.6009804942    1.8526762515   -1.2263705306
     16  H        -1.9391582280   -1.5142649910    0.9042670881
     17  H        -1.4222013980   -0.9131376627   -1.5380286059
     18  H        -3.2056092506    0.7646504447    0.7830931963
     19  H         0.1583175722    1.9279736655    1.2540661523
     20  H         2.2745983936    0.7293462288    1.4863093437
   Point Group: c1    Number of degrees of freedom:    54


   Energy is   -684.988717550

 Hessian Updated using BFGS Update

 54 Hessian modes will be used to form the next step
  Hessian Eigenvalues:
     0.003472    0.003839    0.006367    0.007041    0.008573    0.010374
     0.015399    0.028254    0.037136    0.042088    0.047337    0.049335
     0.052942    0.055585    0.056453    0.059780    0.063688    0.071854
     0.080710    0.084418    0.087900    0.114033    0.143548    0.157624
     0.161115    0.167378    0.173988    0.180228    0.182998    0.207717
     0.216828    0.220121    0.227244    0.238983    0.260351    0.276642
     0.298672    0.316449    0.319622    0.321545    0.324483    0.325752
     0.328443    0.356663    0.399763    0.451280    0.452142    0.461254
     0.490557    0.495424    0.515986    0.560087    0.942832    0.956345

 Minimum Search - Taking Simple RFO Step
 Searching for Lamda that Minimizes Along All modes
 Value Taken    Lamda =  -0.00012172
 Step Taken.  Stepsize is  0.122445

                             Maximum     Tolerance    Cnvgd?
         Gradient           0.000737      0.000300      NO
         Displacement       0.054525      0.001200      NO
         Energy change     -0.000056      0.000001      NO


 New Cartesian Coordinates Obtained by Inverse Iteration

 Displacement from previous Coordinates is:  0.122942
 ----------------------------------------------------------------
             Standard Nuclear Orientation (Angstroms)
    I     Atom           X                Y                Z
 ----------------------------------------------------------------
    1      C       1.7377829272    -0.7649800123     0.0526693416
    2      C       1.8339742230     0.6998878668     0.4797688937
    3      C       0.3579522087     1.1126760071     0.5492468096
    4      C      -0.2764521355    -0.2053722960     1.0212812577
    5      O       0.5420688451    -1.2617192665     0.4352078697
    6      O       2.5722272573    -1.3849792956    -0.5433275176
    7      O       2.5682062933     1.4804359739    -0.4329407269
    8      O      -0.1239749333     1.4309696450    -0.7411481509
    9      C      -1.7380525808    -0.4574881117     0.6431737805
   10      C      -2.0734433712    -0.3531112311    -0.8412409970
   11      O      -3.0716504917     0.2255336906    -1.1970861164
   12      O      -2.5457253547     0.4033972061     1.4028936203
[truncated: 186,308 more chars]
