# Supplementary material for: A DFT investigation of the blue bottle experiment: E∘half-cell analysis of autoxidation catalysed by redox indicators
Source: R Soc Open Sci. 2017 Nov 8;4(11):170708. doi: 10.1098/rsos.170708 (PMC5717635; doi:10.1098/rsos.170708)
Supplement: output.zip [file rsos170708supp2.zip › B3LYP_6-311++Gdp_reducing_agents/C6H9O6+.out]

pikachu 127.0.1
Q-Chem Developer Version! Running on 127.0.1.*
                  Welcome to Q-Chem
     A Quantum Leap Into The Future Of Chemistry


 Q-Chem 4.4, Q-Chem, Inc., Pleasanton, CA (2016)

 Y. Shao,  Z. Gan,  E. Epifanovsky,  A. T. B. Gilbert,  M. Wormit,  
 J. Kussmann,  A. W. Lange,  A. Behn,  J. Deng,  X. Feng,  D. Ghosh,  
 M. Goldey,  P. R. Horn,  L. D. Jacobson,  I. Kaliman,  F. Rob,  
 R. Z. Khaliullin,  T. Kus,  A. Landau,  J. Liu,  E. I. Proynov,  Y. M. Rhee,  
 R. M. Richard,  M. A. Rohrdanz,  R. P. Steele,  E. J. Sundstrom,  
 H. L. Woodcock III,  P. M. Zimmerman,  D. Zuev,  B. Albrecht,  E. Alguire,  
 B. Austin,  S. A. Baeppler,  G. J. O. Beran,  Y. A. Bernard,  
 E. J. Berquist,  K. Brandhorst,  K. B. Bravaya,  S. T. Brown,  D. Casanova,  
 C.-M. Chang,  Y. Chen,  S. H. Chien,  K. D. Closser,  M. P. Coons,  
 D. L. Crittenden,  S. Dasgupta,  M. Diedenhofen,  R. A. DiStasio Jr.,  
 H. Do,  A. D. Dutoi,  R. G. Edgar,  P.-T. Fang,  S. Fatehi,  Q. Feng,  
 L. Fusti-Molnar,  A. Ghysels,  A. Golubeva-Zadorozhnaya,  J. Gomes,  
 A. Gunina,  M. W. D. Hanson-Heine,  P. H. P. Harbach,  A. W. Hauser,  
 J. E. Herr,  E. G. Hohenstein,  Z. C. Holden,  K. Hui,  T.-C. Jagau,  H. Ji,  
 B. Kaduk,  K. Khistyaev,  Jaehoon Kim,  Jihan Kim,  R. A. King,  
 P. Klunzinger,  K. Koh,  D. Kosenkov,  T. Kowalczyk,  C. M. Krauter,  
 A. Kunitsa,  K. U. Lao,  A. Laurent,  K. V. Lawler,  J. Lee,  D. Lefrancois,  
 S. Lehtola,  S. V. Levchenko,  C. Y. Lin,  Y.-S. Lin,  F. Liu,  E. Livshits,  
 R. C. Lochan,  A. Luenser,  P. Manohar,  S. F. Manzer,  S.-P. Mao,  Y. Mao,  
 N. Mardirossian,  A. V. Marenich,  L. A. Martinez-Martinez,  S. A. Maurer,  
 N. J. Mayhall,  J.-M. Mewes,  A. F. Morrison,  K. Nanda,  T. S. Nguyen-Beck,  
 C. M. Oana,  R. Olivares-Amaya,  D. P. O'Neill,  J. A. Parkhill,  
 T. M. Perrine,  R. Peverati,  P. A. Pieniazek,  F. Plasser,  A. Prociuk,  
 D. R. Rehn,  E. Rosta,  N. J. Russ,  N. Sergueev,  S. M. Sharada,  
 S. Sharma,  D. W. Small,  A. Sodt,  T. Stauch,  T. Stein,  D. Stuck,  
 Y.-C. Su,  A. J. W. Thom,  T. Tsuchimochi,  L. Vogt,  O. Vydrov,  T. Wang,  
 M. A. Watson,  J. Wenzel,  A. White,  C. F. Williams,  V. Vanovschi,  
 K. Yao,  S. Yeganeh,  S. R. Yost,  Z.-Q. You,  I. Y. Zhang,  X. Zhang,  
 Y. Zhao,  B. R. Brooks,  G. K. L. Chan,  D. M. Chipman,  C. J. Cramer,  
 W. A. Goddard III,  M. S. Gordon,  W. J. Hehre,  A. Klamt,  
 H. F. Schaefer III,  M. W. Schmidt,  C. D. Sherrill,  D. G. Truhlar,  
 A. Warshel,  X. Xu,  A. Aspuru-Guzik,  R. Baer,  A. T. Bell,  N. A. Besley,  
 J.-D. Chai,  A. Dreuw,  B. D. Dunietz,  T. R. Furlani,  S. R. Gwaltney,  
 C.-P. Hsu,  Y. Jung,  J. Kong,  D. S. Lambrecht,  W. Liang,  C. Ochsenfeld,  
 V. A. Rassolov,  L. V. Slipchenko,  J. E. Subotnik,  T. Van Voorhis,  
 J. M. Herbert,  A. I. Krylov,  P. M. W. Gill,  M. Head-Gordon

 Contributors to earlier versions of Q-Chem not listed above: 
 R. D. Adamson,  J. Baker,  E. F. C. Byrd,  A. K. Chakraborty,  C.-L. Cheng,  
 H. Dachsel,  R. J. Doerksen,  G. Hawkins,  A. Heyden,  S. Hirata,  
 G. Kedziora,  F. J. Keil,  C. Kelley,  P. P. Korambath,  W. Kurlancheek,  
 A. M. Lee,  M. S. Lee,  D. Liotard,  I. Lotan,  P. E. Maslen,  N. Nair,  
 D. Neuhauser,  R. Olson,  B. Peters,  J. Ritchie,  N. E. Schultz,  
 N. Shenvi,  A. C. Simmonett,  K. S. Thanthiriwatte,  Q. Wu,  W. Zhang

 Please cite Q-Chem as follows:
 Y. Shao et al., Mol. Phys. 113, 184-215 (2015)
 DOI: 10.1080/00268976.2014.952696

 Q-Chem 4.4.2 for Intel X86 EM64T Linux

 Parts of Q-Chem use Armadillo 5.200.1 (Boston Tea Smuggler).
 http://arma.sourceforge.net/

 Q-Chem begins on Fri May 19 11:29:40 2017  


Host: 0

     Scratch files written to /scratch/cher/qchem5515//

Checking the input file for inconsistencies... 	...done.

--------------------------------------------------------------
User input:
--------------------------------------------------------------
$molecule
1 1
  O   -0.5814157   -1.3583183   -0.5303870
  C   -1.7652877   -0.9597460   -0.0348749
  O   -2.6698842   -1.7233693    0.2607973
  C   -1.8084752    0.4674890    0.0597161
  O   -2.8495936    1.2225334    0.4815026
  C   -0.6416713    0.9111840   -0.3699555
  O   -0.3356913    2.2221298   -0.4743557
  C    0.2551158   -0.2638648   -0.7620505
  C    1.5318497   -0.4296001    0.0931416
  C    2.5287379    0.7318748   -0.0432880
  O    3.6951301    0.4666421    0.6890547
  H   -3.6712439    0.8013911    0.7696179
  O    2.1646201   -1.6203567   -0.3048926
  H    1.2153984   -0.5066109    1.1616311
  H    2.0930205    1.6878012    0.3113759
  H    2.8101285    0.8598965   -1.1102443
  H    3.4690735    0.6019078    1.6464954
  H    2.6022568   -2.0052991    0.4991007
  H    0.5107463   -0.2045899   -1.8424228
  H    0.4808719    2.5185187   -0.8954198
  H   -2.7857746    2.1878600    0.5014579
$end

$rem
   BASIS  =  6-311++G**
   JOB_TYPE  =  optimization
   METHOD  =  B3LYP
$end

--------------------------------------------------------------
 ----------------------------------------------------------------
             Standard Nuclear Orientation (Angstroms)
    I     Atom           X                Y                Z
 ----------------------------------------------------------------
    1      O      -0.6017946153    -1.4004270819    -0.4451171398
    2      C      -1.7854650722    -1.0001352772     0.0494895246
    3      O      -2.6810117052    -1.7641199370     0.3706765258
    4      C      -1.8406561702     0.4285624279     0.1093992286
    5      O      -2.8853025754     1.1846379881     0.5204795807
    6      C      -0.6810639528     0.8717207290    -0.3399012139
    7      O      -0.3875497400     2.1823229714    -0.4787292434
    8      C       0.2232202525    -0.3047451669    -0.7099057355
    9      C       1.5076794224    -0.4382762683     0.1393323083
   10      C       2.4931490135     0.7281427405    -0.0331189693
   11      O       3.6672496747     0.4911670194     0.6965899621
   12      H      -3.7010137958     0.7635553660     0.8250860624
   13      O       2.1480604920    -1.6328925117    -0.2342115322
   14      H       1.1998504267    -0.4917621242     1.2117699395
   15      H       2.0515772217     1.6886609027     0.3013218023
   16      H       2.7654768491     0.8323541387    -1.1050067928
   17      H       3.4470966805     0.6479446292     1.6521235984
   18      H       2.5950511491    -1.9941303761     0.5756145706
   19      H       0.4703024092    -0.2698114874    -1.7933238537
   20      H       0.4232005588     2.4753830753    -0.9131444186
   21      H      -2.8299347053     2.1506831791     0.5162830094
 ----------------------------------------------------------------
 Molecular Point Group                 C1    NOp =  1
 Largest Abelian Subgroup              C1    NOp =  1
 Nuclear Repulsion Energy =   769.6231296391 hartrees
 There are       46 alpha and       46 beta electrons
 Requested basis set is 6-311++G(d,p)
 There are 117 shells and 327 basis functions

 Total QAlloc Memory Limit   2000 MB
 Mega-Array Size        61 MB
 MEM_STATIC part        62 MB
 A cutoff of  1.0D-11 yielded   5874 shell pairs
 There are     46250 function pairs (     49523 Cartesian)

 -------------------------------------------------------
 OpenMP Integral Computing Module                       
 Release: version 1.0, May 2013, Q-Chem Inc. Pittsburgh 
 -------------------------------------------------------
 Integral Job Info:
 Integral job number is                      11
 Integral operator is                         1
 short-range coefficients                     0
 long-range coefficients              100000000
 Omega coefficients                           0
 if combine SR and LR in K                    0
 Integral screening is                        0
 Integral computing path is                   2
 max size of driver memory is            800000
 size of driver memory is                593474
 size of scratch memory is              2260544
 max col of scratch BK array               1296
 max len of scratch array in speh3          155
 max len of scratch index in speh4           18
 max int batch size is                      520
 min int batch size is                       52
 fixed nKL is                                52
 max L of basis functions is                  2
 order of int derivative is                   0
 number of shells is                        117
 number of basis is                         339
 number of cartesian basis is               339
 number of contracted shell pairs          5874
 number of primitive shell pairs          14049
 maxK2 (contraction) of shell pair           36
 max number of K2 of shell pair               1
 max number of CS2 of shell pair           1018
 max number of PS2 of shell pair           2196
 mem total for path MDJ                   91096
 -------------------------------------------------------
 Smallest overlap matrix eigenvalue = 2.08E-06

 Q-Chem warning in module /home/taweetham/qchem/stvman/mkSTV.C, line 278:

 Overlap eigenvalue is smaller than square root of threshold


 Scale SEOQF with 1.000000e-01/1.000000e-01/1.000000e-01

 Standard Electronic Orientation quadrupole field applied
 Nucleus-field energy     =     0.0000000229 hartrees
 Guess from superposition of atomic densities
 Warning:  Energy on first SCF cycle will be non-variational
 A restricted hybrid HF-DFT SCF calculation will be
 performed using Pulay DIIS extrapolation
 Exchange:     0.2000 Hartree-Fock + 0.0800 Slater + 0.7200 B88
 Correlation:  0.1900 VWN1RPA + 0.8100 LYP
 Using SG-1 standard quadrature grid
 SCF converges when DIIS error is below 1.0E-08
 Inaccurate integrated density:
   Number of electrons =    92
   Numerical integral  =    93.000190583424
   Relative error      =     1.0871636776 %
 ---------------------------------------
  Cycle       Energy         DIIS Error
 ---------------------------------------
    1    -688.3376352946      3.73E-02
    2    -684.9856121279      4.83E-03
    3    -684.2195231201      9.74E-03
    4    -685.1837130883      2.10E-03
    5    -685.2254837325      7.90E-04
    6    -685.2306746845      2.64E-04
    7    -685.2313860650      6.70E-05
    8    -685.2314275413      2.42E-05
    9    -685.2314328483      5.48E-06
   10    -685.2314335183      2.09E-06
   11    -685.2314335973      4.20E-07
   12    -685.2314335200      2.13E-07
   13    -685.2314335247      7.10E-08
   14    -685.2314335307      2.34E-08
   15    -685.2314335308      5.51E-09 Convergence criterion met
 ---------------------------------------
 SCF time:  CPU 481.98 s  wall 482.55 s
 SCF   energy in the final basis set = -685.2314335308
 Total energy in the final basis set = -685.2314335308

 --------------------------------------------------------------

                    Orbital Energies (a.u.)
 --------------------------------------------------------------

 Alpha MOs
 -- Occupied --
-19.529 -19.375 -19.344 -19.276 -19.263 -19.262 -10.484 -10.471
-10.459 -10.432 -10.390 -10.367  -1.439  -1.304  -1.281  -1.200
 -1.179  -1.154  -1.049  -0.959  -0.946  -0.914  -0.863  -0.838
 -0.770  -0.750  -0.740  -0.726  -0.697  -0.663  -0.652  -0.630
 -0.618  -0.605  -0.598  -0.589  -0.581  -0.554  -0.535  -0.497
 -0.475  -0.473  -0.455  -0.454  -0.436  -0.407
 -- Virtual --
 -0.237  -0.221  -0.165  -0.150  -0.139  -0.116  -0.109  -0.106
 -0.094  -0.092  -0.087  -0.078  -0.066  -0.057  -0.055  -0.052
 -0.036  -0.035  -0.027  -0.023  -0.020  -0.013  -0.010  -0.006
 -0.001   0.006   0.012   0.014   0.020   0.022   0.026   0.030
  0.034   0.038   0.044   0.048   0.060   0.065   0.066   0.071
  0.074   0.080   0.085   0.088   0.101   0.111   0.116   0.122
  0.130   0.136   0.141   0.143   0.145   0.159   0.167   0.167
  0.179   0.181   0.186   0.191   0.194   0.200   0.208   0.214
  0.220   0.227   0.231   0.237   0.244   0.254   0.258   0.261
  0.270   0.280   0.286   0.293   0.309   0.324   0.333   0.336
  0.349   0.359   0.386   0.398   0.405   0.408   0.416   0.435
  0.436   0.442   0.464   0.494   0.498   0.518   0.536   0.549
  0.560   0.566   0.577   0.587   0.603   0.612   0.632   0.642
  0.665   0.684   0.716   0.740   0.770   0.782   0.798   0.808
  0.820   0.851   0.871   0.898   0.903   0.925   0.931   0.939
  0.964   0.969   0.991   1.000   1.015   1.027   1.030   1.054
  1.070   1.078   1.083   1.090   1.111   1.112   1.157   1.168
  1.176   1.200   1.251   1.256   1.277   1.297   1.308   1.322
  1.338   1.351   1.357   1.393   1.399   1.422   1.434   1.448
  1.461   1.472   1.485   1.505   1.514   1.529   1.540   1.573
  1.591   1.605   1.620   1.646   1.656   1.676   1.696   1.703
  1.714   1.717   1.747   1.773   1.804   1.820   1.861   1.877
  1.900   1.911   1.921   1.946   1.958   1.991   2.010   2.018
  2.022   2.064   2.120   2.167   2.210   2.312   2.323   2.348
  2.368   2.400   2.417   2.441   2.457   2.466   2.490   2.563
  2.593   2.621   2.658   2.669   2.690   2.719   2.751   2.766
  2.777   2.790   2.810   2.824   2.838   2.872   2.876   2.885
  2.908   2.944   2.962   2.975   3.005   3.015   3.027   3.053
  3.062   3.077   3.115   3.132   3.181   3.193   3.214   3.292
  3.339   3.404   3.433   3.487   3.611   3.631   3.639   3.702
  3.735   3.750   3.757   3.857   3.876   3.899   3.948   3.986
  4.038   4.124   4.195   4.649   4.823   4.892   4.916   4.953
  5.008   5.021   5.126   5.249   5.253   5.285   5.380   5.430
  5.485   5.512   5.573   5.678   5.763  23.384  23.604  23.623
 23.689  23.738  24.039  49.613  49.735  49.750  49.775  49.815
 49.895
 --------------------------------------------------------------

          Ground-State Mulliken Net Atomic Charges

     Atom                 Charge (a.u.)
  ----------------------------------------
      1 O                    -0.033208
      2 C                    -0.019681
      3 O                    -0.276854
      4 C                     0.478867
      5 O                    -0.169829
      6 C                    -0.411540
      7 O                    -0.277043
      8 C                     0.066426
      9 C                    -0.206067
     10 C                    -0.293263
     11 O                    -0.238973
     12 H                     0.418165
     13 O                    -0.154332
     14 H                     0.194879
     15 H                     0.085014
     16 H                     0.240525
     17 H                     0.256288
     18 H                     0.296551
     19 H                     0.305742
     20 H                     0.336467
     21 H                     0.401867
  ----------------------------------------
  Sum of atomic charges =     1.000000

 -----------------------------------------------------------------
                    Cartesian Multipole Moments
 -----------------------------------------------------------------
    Charge (ESU x 10^10)
                 4.8032
    Dipole Moment (Debye)
         X      -6.9887      Y       9.2297      Z       2.3848
       Tot      11.8202
    Quadrupole Moments (Debye-Ang)
        XX     -39.3494     XY     -19.2442     YY     -60.2053
        XZ      -1.5095     YZ      -1.1907     ZZ     -58.2286
    Octopole Moments (Debye-Ang^2)
       XXX    -147.9227    XXY      65.7134    XYY      -3.5770
       YYY      43.7904    XXZ      44.0596    XYZ     -22.3106
       YYZ       6.2384    XZZ       9.6890    YZZ       7.5652
       ZZZ       7.2722
    Hexadecapole Moments (Debye-Ang^3)
      XXXX   -1574.0281   XXXY    -268.8277   XXYY    -341.1960
      XYYY    -101.5660   YYYY    -608.2436   XXXZ     -52.1477
      XXYZ      31.2287   XYYZ      -2.1171   YYYZ     -15.9644
      XXZZ    -258.0746   XYZZ      -3.3118   YYZZ    -125.1943
      XZZZ      17.0169   YZZZ       4.1390   ZZZZ    -139.8287
 -----------------------------------------------------------------
 Calculating analytic gradient of the SCF energy
 Gradient of SCF Energy
            1           2           3           4           5           6
    1   0.0122510   0.0483833  -0.0158690  -0.0522620   0.0292314  -0.0409269
    2   0.0142147   0.0527032  -0.0204890   0.0170218  -0.0149036  -0.0390578
    3  -0.0014638  -0.0144358   0.0044648   0.0178098  -0.0113084   0.0205201
            7           8           9          10          11          12
    1   0.0195293  -0.0073356  -0.0045853   0.0052110   0.0041776   0.0112603
    2   0.0040918  -0.0217533  -0.0035028  -0.0124722  -0.0025626   0.0085776
    3  -0.0093171   0.0042863  -0.0112807   0.0090523  -0.0277922  -0.0038795
           13          14          15          16          17          18
    1  -0.0042369   0.0000348   0.0010655  -0.0005912  -0.0112405   0.0090083
    2   0.0112501  -0.0016561   0.0041859   0.0033882   0.0039222  -0.0076392
    3  -0.0210724   0.0095384   0.0029947  -0.0103331   0.0235576   0.0260571
           19          20          21
    1   0.0016015  -0.0038512  -0.0008553
    2   0.0022342   0.0115283  -0.0090815
    3  -0.0090176   0.0010629   0.0005564
 Max gradient component =       5.270E-02
 RMS gradient           =       1.767E-02
 Gradient time:  CPU 151.25 s  wall 151.29 s
 Geometry Optimization Parameters
   NAtoms,    NIC,     NZ,  NCons,   NDum,   NFix, NCnnct, MaxDiis
       21     146       0       0       0       0       0       0


** GEOMETRY OPTIMIZATION IN DELOCALIZED INTERNAL COORDINATES **
   Searching for a Minimum

   Optimization Cycle:   1

                       Coordinates (Angstroms)
     ATOM                X               Y               Z
      1  O        -0.6017946153   -1.4004270819   -0.4451171398
      2  C        -1.7854650722   -1.0001352772    0.0494895246
      3  O        -2.6810117052   -1.7641199370    0.3706765258
      4  C        -1.8406561702    0.4285624279    0.1093992286
      5  O        -2.8853025754    1.1846379881    0.5204795807
      6  C        -0.6810639528    0.8717207290   -0.3399012139
      7  O        -0.3875497400    2.1823229714   -0.4787292434
      8  C         0.2232202525   -0.3047451669   -0.7099057355
      9  C         1.5076794224   -0.4382762683    0.1393323083
     10  C         2.4931490135    0.7281427405   -0.0331189693
     11  O         3.6672496747    0.4911670194    0.6965899621
     12  H        -3.7010137958    0.7635553660    0.8250860624
     13  O         2.1480604920   -1.6328925117   -0.2342115322
     14  H         1.1998504267   -0.4917621242    1.2117699395
     15  H         2.0515772217    1.6886609027    0.3013218023
     16  H         2.7654768491    0.8323541387   -1.1050067928
     17  H         3.4470966805    0.6479446292    1.6521235984
     18  H         2.5950511491   -1.9941303761    0.5756145706
     19  H         0.4703024092   -0.2698114874   -1.7933238537
     20  H         0.4232005588    2.4753830753   -0.9131444186
     21  H        -2.8299347053    2.1506831791    0.5162830094
   Point Group: c1    Number of degrees of freedom:    57


   Energy is   -685.231433531


 Attempting to Generate Delocalized Internal Coordinates

 57 Hessian modes will be used to form the next step
  Hessian Eigenvalues:
     0.003147    0.004325    0.011772    0.014857    0.015308    0.017256
     0.019852    0.021798    0.021798    0.021835    0.022230    0.025439
     0.042260    0.044963    0.048926    0.050620    0.057724    0.062881
     0.075092    0.086762    0.115767    0.138530    0.153364    0.160000
     0.160000    0.160000    0.160000    0.160000    0.169741    0.196991
     0.207294    0.220108    0.249747    0.249899    0.249943    0.249952
     0.280288    0.287640    0.288140    0.318676    0.324118    0.325112
     0.327277    0.385121    0.443020    0.446465    0.452006    0.489348
     0.489367    0.530843    0.538621    0.539527    0.542864    0.543367
     0.549740    0.598969    0.953039

 Minimum Search - Taking Simple RFO Step
 Searching for Lamda that Minimizes Along All modes
 Value Taken    Lamda =  -0.02798620
 Calculated Step too Large.  Step scaled by  0.912799
 Step Taken.  Stepsize is  0.300000

                             Maximum     Tolerance    Cnvgd?
         Gradient           0.041950      0.000300      NO
         Displacement       0.077632      0.001200      NO
         Energy change     *********      0.000001      NO


 New Cartesian Coordinates Obtained by Inverse Iteration

 Displacement from previous Coordinates is:  0.558327
 ----------------------------------------------------------------
             Standard Nuclear Orientation (Angstroms)
    I     Atom           X                Y                Z
 ----------------------------------------------------------------
    1      O      -0.6255340837    -1.4012883611    -0.4094683875
    2      C      -1.8275834393    -1.0166517590     0.0611638214
    3      O      -2.7423502547    -1.7351550477     0.3854165499
    4      C      -1.8201347636     0.4329999437     0.0898304217
    5      O      -2.9326296548     1.1631156321     0.4929649065
    6      C      -0.6528875695     0.9128381038    -0.3428371005
    7      O      -0.3865543015     2.2132540000    -0.4749588672
    8      C       0.2261024996    -0.2811939718    -0.6707360405
    9      C       1.5155702253    -0.4163140856     0.1709733140
   10      C       2.5164482754     0.7413436836    -0.0167455464
   11      O       3.7177603806     0.4950047331     0.6810196582
   12      H      -3.7421991060     0.6900874864     0.7762908886
   13      O       2.0962819590    -1.6280507884    -0.2503178569
   14      H       1.2152573841    -0.4611484702     1.2325778708
   15      H       2.0826583463     1.7039460967     0.3031288725
   16      H       2.7790404353     0.8182315578    -1.0790557761
   17      H       3.5852943578     0.6627354547     1.6260969629
   18      H       2.5757249205    -2.0351185744     0.4839790744
   19      H       0.4833066139    -0.2707215381    -1.7392999270
   20      H       0.4566271310     2.4224549958    -0.8963225392
   21      H      -2.9220775376     2.1384658450     0.4920069140
 ----------------------------------------------------------------
 Molecular Point Group                 C1    NOp =  1
 Largest Abelian Subgroup              C1    NOp =  1
 Nuclear Repulsion Energy =   766.2554013632 hartrees
 There are       46 alpha and       46 beta electrons
 Applying Cartesian multipole field
    Component          Value
    ---------          -----
     (2,0,0)        1.00000E-11
     (0,2,0)        2.00000E-11
     (0,0,2)       -3.00000E-11
 Nucleus-field energy     =     0.0000000234 hartrees
 Requested basis set is 6-311++G(d,p)
 There are 117 shells and 327 basis functions
 A cutoff of  1.0D-11 yielded   5861 shell pairs
 There are     46171 function pairs (     49443 Cartesian)
 Smallest overlap matrix eigenvalue = 2.11E-06

 Q-Chem warning in module /home/taweetham/qchem/stvman/mkSTV.C, line 278:

 Overlap eigenvalue is smaller than square root of threshold

 Guess MOs from SCF MO coefficient file
 Reading MOs from coefficient file
 Reading MOs from coefficient file
 A restricted hybrid HF-DFT SCF calculation will be
 performed using Pulay DIIS extrapolation
 Exchange:     0.2000 Hartree-Fock + 0.0800 Slater + 0.7200 B88
 Correlation:  0.1900 VWN1RPA + 0.8100 LYP
 Using SG-1 standard quadrature grid
 SCF converges when DIIS error is below 1.0E-08
 Geometry optimization detected.  Setting ReadMinima to 0
 Setting SaveMinima to 0
 ---------------------------------------
  Cycle       Energy         DIIS Error
 ---------------------------------------
    1    -685.2254830318      1.56E-03
    2    -685.2427557098      6.47E-04
    3    -685.2375679278      9.79E-04
    4    -685.2476277978      1.25E-04
    5    -685.2477387657      6.83E-05
    6    -685.2477780616      2.09E-05
    7    -685.2477834924      4.21E-06
    8    -685.2477834449      1.42E-06
    9    -685.2477834748      4.86E-07
   10    -685.2477834133      1.60E-07
   11    -685.2477834510      4.05E-08
   12    -685.2477834472      1.09E-08
   13    -685.2477834453      5.25E-09 Convergence criterion met
 ---------------------------------------
 SCF time:  CPU 418.97 s  wall 420.04 s
 SCF   energy in the final basis set = -685.2477834453
 Total energy in the final basis set = -685.2477834453

 --------------------------------------------------------------

                    Orbital Energies (a.u.)
 --------------------------------------------------------------

 Alpha MOs
 -- Occupied --
-19.516 -19.380 -19.343 -19.282 -19.262 -19.262 -10.485 -10.470
-10.455 -10.433 -10.392 -10.370  -1.416  -1.299  -1.287  -1.207
 -1.180  -1.157  -1.035  -0.960  -0.931  -0.897  -0.862  -0.835
 -0.776  -0.748  -0.729  -0.721  -0.698  -0.662  -0.655  -0.638
 -0.621  -0.610  -0.600  -0.590  -0.583  -0.555  -0.538  -0.497
 -0.478  -0.474  -0.460  -0.454  -0.440  -0.410
 -- Virtual --
 -0.234  -0.220  -0.164  -0.149  -0.135  -0.115  -0.110  -0.105
 -0.092  -0.092  -0.086  -0.076  -0.066  -0.059  -0.055  -0.052
 -0.038  -0.035  -0.026  -0.023  -0.019  -0.014  -0.009  -0.004
  0.000   0.005   0.011   0.015   0.020   0.022   0.024   0.030
  0.035   0.038   0.041   0.051   0.059   0.065   0.066   0.071
  0.074   0.080   0.083   0.087   0.103   0.110   0.118   0.121
  0.129   0.133   0.140   0.140   0.144   0.159   0.164   0.166
  0.176   0.180   0.185   0.188   0.195   0.200   0.206   0.215
  0.217   0.227   0.232   0.236   0.243   0.251   0.257   0.262
  0.268   0.278   0.286   0.293   0.308   0.321   0.330   0.339
  0.344   0.362   0.391   0.399   0.404   0.410   0.417   0.435
  0.435   0.444   0.466   0.490   0.495   0.516   0.545   0.552
  0.560   0.566   0.581   0.591   0.606   0.613   0.633   0.647
  0.666   0.689   0.725   0.745   0.774   0.784   0.801   0.811
  0.818   0.851   0.874   0.896   0.907   0.920   0.933   0.939
  0.964   0.976   0.987   1.001   1.013   1.025   1.028   1.050
  1.062   1.075   1.082   1.086   1.096   1.107   1.159   1.169
  1.178   1.194   1.250   1.261   1.269   1.298   1.310   1.326
  1.335   1.342   1.367   1.391   1.404   1.419   1.433   1.440
  1.458   1.469   1.490   1.507   1.525   1.525   1.543   1.570
  1.585   1.603   1.612   1.635   1.643   1.664   1.690   1.698
  1.716   1.724   1.748   1.773   1.808   1.822   1.852   1.880
  1.903   1.910   1.925   1.943   1.960   1.996   2.011   2.019
  2.028   2.078   2.125   2.175   2.189   2.321   2.338   2.359
  2.372   2.412   2.414   2.445   2.453   2.465   2.479   2.567
  2.580   2.606   2.650   2.666   2.676   2.702   2.746   2.750
  2.765   2.789   2.803   2.820   2.846   2.859   2.861   2.887
  2.890   2.930   2.964   2.981   3.003   3.013   3.018   3.053
  3.062   3.108   3.121   3.145   3.192   3.203   3.228   3.272
  3.331   3.386   3.448   3.513   3.605   3.627   3.649   3.729
  3.737   3.746   3.771   3.843   3.868   3.894   3.933   3.964
  4.024   4.123   4.180   4.657   4.821   4.887   4.913   4.953
  4.994   5.016   5.163   5.230   5.250   5.281   5.358   5.393
  5.520   5.555   5.565   5.642   5.748  23.386  23.606  23.626
 23.694  23.732  23.980  49.602  49.732  49.750  49.783  49.822
 49.893
 --------------------------------------------------------------

          Ground-State Mulliken Net Atomic Charges

     Atom                 Charge (a.u.)
  ----------------------------------------
      1 O                    -0.050110
      2 C                     0.050253
      3 O                    -0.271639
      4 C                     0.353292
      5 O                    -0.177781
      6 C                    -0.344647
      7 O                    -0.237233
      8 C                     0.052667
      9 C                    -0.193977
     10 C                    -0.303001
     11 O                    -0.247068
     12 H                     0.412907
     13 O                    -0.164255
     14 H                     0.204137
     15 H                     0.082127
     16 H                     0.244421
     17 H                     0.258949
     18 H                     0.292920
     19 H                     0.310304
     20 H                     0.329649
     21 H                     0.398084
  ----------------------------------------
  Sum of atomic charges =     1.000000

 -----------------------------------------------------------------
                    Cartesian Multipole Moments
 -----------------------------------------------------------------
    Charge (ESU x 10^10)
                 4.8032
    Dipole Moment (Debye)
         X      -6.6126      Y       8.8618      Z       2.2757
       Tot      11.2888
    Quadrupole Moments (Debye-Ang)
        XX     -37.6732     XY     -18.3966     YY     -60.0256
        XZ      -0.6413     YZ      -1.2042     ZZ     -58.9147
    Octopole Moments (Debye-Ang^2)
       XXX    -143.7406    XXY      63.8933    XYY      -2.0284
       YYY      37.2905    XXZ      44.4518    XYZ     -20.0006
       YYZ       5.9090    XZZ      11.4182    YZZ       6.7622
       ZZZ       6.2521
    Hexadecapole Moments (Debye-Ang^3)
      XXXX   -1575.8672   XXXY    -271.2652   XXYY    -340.2574
      XYYY    -109.2080   YYYY    -610.7199   XXXZ     -35.4234
      XXYZ      33.9613   XYYZ      -1.1429   YYYZ     -11.7039
      XXZZ    -262.7733   XYZZ      -1.7228   YYZZ    -126.5785
      XZZZ      18.4358   YZZZ       5.8022   ZZZZ    -136.2659
 -----------------------------------------------------------------
 Calculating analytic gradient of the SCF energy
 Gradient of SCF Energy
            1           2           3           4           5           6
    1   0.0007040   0.0192735  -0.0089218  -0.0278630   0.0166321  -0.0017261
    2   0.0079128   0.0117941  -0.0085925   0.0077198  -0.0106092  -0.0104068
    3   0.0001265  -0.0061464   0.0030700   0.0087910  -0.0062188   0.0031672
            7           8           9          10          11          12
    1   0.0043980  -0.0025198  -0.0026220   0.0013323   0.0029322   0.0006007
    2   0.0015991  -0.0111931   0.0027745  -0.0039394   0.0006986   0.0035056
    3  -0.0020142   0.0008480  -0.0042471   0.0022646  -0.0046537   0.0001005
           13          14          15          16          17          18
    1   0.0014848  -0.0002972   0.0006732  -0.0014006  -0.0019127  -0.0000004
    2   0.0009919   0.0009626   0.0014878   0.0013220   0.0000762  -0.0021690
    3  -0.0034914   0.0024187  -0.0000289  -0.0021866   0.0049325   0.0047909
           19          20          21
    1   0.0007219  -0.0025513   0.0010622
    2   0.0033948   0.0024058   0.0002643
    3  -0.0017540   0.0002780  -0.0000467
 Max gradient component =       2.786E-02
 RMS gradient           =       6.438E-03
 Gradient time:  CPU 149.90 s  wall 149.94 s
 Geometry Optimization Parameters
   NAtoms,    NIC,     NZ,  NCons,   NDum,   NFix, NCnnct, MaxDiis
       21     146       0       0       0       0       0       0

 Cartesian Hessian Update
 Hessian Updated using BFGS Update


** GEOMETRY OPTIMIZATION IN DELOCALIZED INTERNAL COORDINATES **
   Searching for a Minimum

   Optimization Cycle:   2

                       Coordinates (Angstroms)
     ATOM                X               Y               Z
      1  O        -0.6255340837   -1.4012883611   -0.4094683875
      2  C        -1.8275834393   -1.0166517590    0.0611638214
      3  O        -2.7423502547   -1.7351550477    0.3854165499
      4  C        -1.8201347636    0.4329999437    0.0898304217
      5  O        -2.9326296548    1.1631156321    0.4929649065
      6  C        -0.6528875695    0.9128381038   -0.3428371005
      7  O        -0.3865543015    2.2132540000   -0.4749588672
      8  C         0.2261024996   -0.2811939718   -0.6707360405
      9  C         1.5155702253   -0.4163140856    0.1709733140
     10  C         2.5164482754    0.7413436836   -0.0167455464
     11  O         3.7177603806    0.4950047331    0.6810196582
     12  H        -3.7421991060    0.6900874864    0.7762908886
     13  O         2.0962819590   -1.6280507884   -0.2503178569
     14  H         1.2152573841   -0.4611484702    1.2325778708
     15  H         2.0826583463    1.7039460967    0.3031288725
     16  H         2.7790404353    0.8182315578   -1.0790557761
     17  H         3.5852943578    0.6627354547    1.6260969629
     18  H         2.5757249205   -2.0351185744    0.4839790744
     19  H         0.4833066139   -0.2707215381   -1.7392999270
     20  H         0.4566271310    2.4224549958   -0.8963225392
     21  H        -2.9220775376    2.1384658450    0.4920069140
   Point Group: c1    Number of degrees of freedom:    57


   Energy is   -685.247783445

 Hessian Updated using BFGS Update

 54 Hessian modes will be used to form the next step
  Hessian Eigenvalues:
     0.003139    0.004329    0.011770    0.014800    0.015304    0.017255
     0.019868    0.021794    0.021798    0.021836    0.022214    0.025429
     0.042197    0.044903    0.048977    0.051029    0.057621    0.062980
     0.075477    0.086444    0.115720    0.138233    0.150336    0.155768
     0.164077    0.171359    0.198086    0.203910    0.220379    0.227227
     0.249770    0.249927    0.261315    0.280288    0.288028    0.291412
     0.318489    0.324218    0.325597    0.327241    0.386139    0.428272
     0.446960    0.454256    0.482908    0.489604    0.517661    0.532424
     0.539058    0.542522    0.544563    0.552889    0.608226    0.940416

 Minimum Search - Taking Simple RFO Step
 Searching for Lamda that Minimizes Along All modes
 Value Taken    Lamda =  -0.00560444
 Calculated Step too Large.  Step scaled by  0.888951
 Step Taken.  Stepsize is  0.300000

                             Maximum     Tolerance    Cnvgd?
         Gradient           0.014260      0.000300      NO
         Displacement       0.078322      0.001200      NO
         Energy change     -0.016350      0.000001      NO


 New Cartesian Coordinates Obtained by Inverse Iteration

 Displacement from previous Coordinates is:  0.485710
 ----------------------------------------------------------------
             Standard Nuclear Orientation (Angstroms)
    I     Atom           X                Y                Z
 ----------------------------------------------------------------
    1      O      -0.6379947600    -1.4010410904    -0.3590608566
    2      C      -1.8425406114    -0.9932062270     0.0936463698
    3      O      -2.7690997177    -1.6759206217     0.4280002639
    4      C      -1.8014267775     0.4603815326     0.0827018924
    5      O      -2.9632134115     1.1672589107     0.4741029401
    6      C      -0.6347291534     0.9409668993    -0.3501984561
    7      O      -0.3529947001     2.2303337585    -0.4999313951
    8      C       0.2246592047    -0.2781649162    -0.6448323804
    9      C       1.5221343798    -0.4306571787     0.1820170473
   10      C       2.5024308683     0.7439137872     0.0023881109
   11      O       3.7082094111     0.4990548093     0.6907978079
   12      H      -3.7484461349     0.6420042763     0.7438069975
   13      O       2.0996269253    -1.6176504206    -0.3034112441
   14      H       1.2440099217    -0.5121230889     1.2423602866
   15      H       2.0530158190     1.6919946940     0.3365734707
   16      H       2.7708834960     0.8281170654    -1.0538778004
   17      H       3.5979635568     0.6738808000     1.6299113941
   18      H       2.6477842615    -2.0284066252     0.3694184512
   19      H       0.4740402549    -0.3212030607    -1.7103371067
   20      H       0.5136541859     2.3879263902    -0.9005834704
   21      H      -3.0098452003     2.1413752425     0.4622148910
 ----------------------------------------------------------------
 Molecular Point Group                 C1    NOp =  1
 Largest Abelian Subgroup              C1    NOp =  1
 Nuclear Repulsion Energy =   765.7164896887 hartrees
 There are       46 alpha and       46 beta electrons
 Applying Cartesian multipole field
    Component          Value
    ---------          -----
     (2,0,0)        1.00000E-11
     (0,2,0)        2.00000E-11
     (0,0,2)       -3.00000E-11
 Nucleus-field energy     =     0.0000000234 hartrees
 Requested basis set is 6-311++G(d,p)
 There are 117 shells and 327 basis functions
 A cutoff of  1.0D-11 yielded   5854 shell pairs
 There are     46098 function pairs (     49355 Cartesian)
 Smallest overlap matrix eigenvalue = 2.07E-06

 Q-Chem warning in module /home/taweetham/qchem/stvman/mkSTV.C, line 278:

 Overlap eigenvalue is smaller than square root of threshold

 Guess MOs from SCF MO coefficient file
 Reading MOs from coefficient file
 Reading MOs from coefficient file
 A restricted hybrid HF-DFT SCF calculation will be
 performed using Pulay DIIS extrapolation
 Exchange:     0.2000 Hartree-Fock + 0.0800 Slater + 0.7200 B88
 Correlation:  0.1900 VWN1RPA + 0.8100 LYP
 Using SG-1 standard quadrature grid
 SCF converges when DIIS error is below 1.0E-08
 Geometry optimization detected.  Setting ReadMinima to 0
 Setting SaveMinima to 0
 ---------------------------------------
  Cycle       Energy         DIIS Error
 ---------------------------------------
    1    -685.2361200470      1.04E-03
    2    -685.2500799280      2.99E-04
    3    -685.2485379634      4.92E-04
    4    -685.2510857268      6.45E-05
    5    -685.2511126434      3.70E-05
    6    -685.2511243417      1.01E-05
    7    -685.2511257806      3.05E-06
    8    -685.2511258512      8.15E-07
    9    -685.2511257912      2.51E-07
   10    -685.2511257986      6.71E-08
   11    -685.2511257942      2.32E-08
   12    -685.2511258031      5.35E-09 Convergence criterion met
 ---------------------------------------
 SCF time:  CPU 388.52 s  wall 389.21 s
 SCF   energy in the final basis set = -685.2511258031
 Total energy in the final basis set = -685.2511258031

 --------------------------------------------------------------

                    Orbital Energies (a.u.)
 --------------------------------------------------------------

 Alpha MOs
 -- Occupied --
-19.509 -19.381 -19.343 -19.285 -19.262 -19.262 -10.485 -10.472
-10.455 -10.433 -10.392 -10.370  -1.404  -1.300  -1.287  -1.213
 -1.182  -1.160  -1.032  -0.959  -0.924  -0.890  -0.860  -0.833
 -0.777  -0.746  -0.728  -0.715  -0.698  -0.662  -0.657  -0.640
 -0.623  -0.612  -0.602  -0.590  -0.585  -0.557  -0.541  -0.498
 -0.480  -0.475  -0.464  -0.455  -0.443  -0.410
 -- Virtual --
 -0.232  -0.219  -0.162  -0.147  -0.133  -0.115  -0.111  -0.104
 -0.094  -0.092  -0.085  -0.074  -0.067  -0.061  -0.054  -0.051
 -0.039  -0.035  -0.025  -0.022  -0.019  -0.013  -0.008  -0.003
  0.001   0.004   0.010   0.015   0.018   0.023   0.023   0.031
  0.035   0.038   0.041   0.056   0.059   0.065   0.065   0.069
  0.074   0.081   0.083   0.088   0.102   0.110   0.119   0.122
  0.126   0.134   0.138   0.139   0.144   0.158   0.164   0.166
  0.175   0.180   0.185   0.186   0.194   0.202   0.205   0.214
  0.215   0.226   0.235   0.237   0.244   0.252   0.256   0.262
  0.269   0.279   0.285   0.294   0.303   0.320   0.328   0.343
  0.345   0.364   0.390   0.398   0.405   0.410   0.418   0.430
  0.436   0.444   0.466   0.486   0.500   0.516   0.546   0.556
  0.562   0.568   0.584   0.594   0.604   0.614   0.630   0.647
  0.666   0.687   0.735   0.750   0.779   0.785   0.801   0.814
  0.821   0.851   0.873   0.897   0.907   0.920   0.933   0.942
  0.964   0.975   0.989   1.001   1.012   1.026   1.030   1.047
  1.063   1.074   1.080   1.089   1.091   1.104   1.157   1.168
  1.179   1.195   1.247   1.259   1.265   1.298   1.309   1.324
  1.329   1.341   1.368   1.390   1.405   1.420   1.433   1.434
  1.457   1.468   1.491   1.510   1.525   1.528   1.545   1.571
  1.582   1.601   1.613   1.630   1.646   1.660   1.696   1.703
  1.720   1.731   1.752   1.777   1.812   1.824   1.848   1.876
  1.908   1.916   1.931   1.944   1.963   1.995   2.010   2.027
  2.034   2.084   2.122   2.179   2.183   2.322   2.341   2.364
  2.381   2.414   2.414   2.447   2.457   2.465   2.476   2.568
  2.580   2.598   2.647   2.664   2.674   2.704   2.739   2.746
  2.758   2.791   2.808   2.817   2.832   2.859   2.861   2.882
  2.890   2.925   2.966   2.986   3.004   3.012   3.015   3.049
  3.066   3.119   3.131   3.153   3.195   3.203   3.236   3.270
  3.329   3.383   3.462   3.526   3.588   3.634   3.664   3.713
  3.742   3.753   3.782   3.845   3.868   3.885   3.922   3.952
  4.022   4.122   4.176   4.662   4.821   4.888   4.910   4.954
  4.990   5.012   5.171   5.231   5.251   5.281   5.351   5.379
  5.536   5.558   5.574   5.623   5.739  23.384  23.604  23.631
 23.697  23.738  23.981  49.600  49.731  49.752  49.786  49.827
 49.896
 --------------------------------------------------------------

          Ground-State Mulliken Net Atomic Charges

     Atom                 Charge (a.u.)
  ----------------------------------------
      1 O                    -0.060747
      2 C                     0.089152
      3 O                    -0.270976
      4 C                     0.288501
      5 O                    -0.181911
      6 C                    -0.318585
      7 O                    -0.217998
      8 C                     0.072313
      9 C                    -0.197168
     10 C                    -0.322532
     11 O                    -0.252411
     12 H                     0.405739
     13 O                    -0.169915
     14 H                     0.214483
     15 H                     0.080543
     16 H                     0.248292
     17 H                     0.260855
     18 H                     0.292816
     19 H                     0.317199
     20 H                     0.327058
     21 H                     0.395289
  ----------------------------------------
  Sum of atomic charges =     1.000000

 -----------------------------------------------------------------
                    Cartesian Multipole Moments
 -----------------------------------------------------------------
    Charge (ESU x 10^10)
                 4.8032
    Dipole Moment (Debye)
         X      -6.3917      Y       8.6043      Z       2.1068
       Tot      10.9237
    Quadrupole Moments (Debye-Ang)
        XX     -36.3817     XY     -18.2688     YY     -59.8708
        XZ      -0.1103     YZ      -0.9925     ZZ     -59.4745
    Octopole Moments (Debye-Ang^2)
       XXX    -140.2059    XXY      61.7067    XYY      -2.3591
       YYY      32.7688    XXZ      42.1839    XYZ     -18.7046
       YYZ       4.9618    XZZ      11.8908    YZZ       6.0540
       ZZZ       5.2439
    Hexadecapole Moments (Debye-Ang^3)
      XXXX   -1559.4170   XXXY    -274.9616   XXYY    -330.0232
      XYYY    -107.2482   YYYY    -607.8270   XXXZ     -25.0042
      XXYZ      34.7585   XYYZ      -0.4606   YYYZ      -6.9033
      XXZZ    -267.8599   XYZZ       2.0604   YYZZ    -127.6712
      XZZZ      22.7539   YZZZ       8.0935   ZZZZ    -136.7957
 -----------------------------------------------------------------
 Calculating analytic gradient of the SCF energy
 Gradient of SCF Energy
            1           2           3           4           5           6
    1   0.0011856   0.0013499   0.0014603  -0.0093891   0.0057491   0.0044929
    2   0.0030343  -0.0016892  -0.0001092   0.0025935  -0.0049104  -0.0014790
    3  -0.0008140   0.0002769  -0.0005384   0.0028146  -0.0026589  -0.0010255
            7           8           9          10          11          12
    1  -0.0011762  -0.0026417  -0.0018678   0.0003958  -0.0002596  -0.0008995
    2   0.0012628  -0.0030406   0.0001674  -0.0012949   0.0016401   0.0019827
    3   0.0012895  -0.0007137   0.0021605  -0.0013529   0.0012786   0.0006208
           13          14          15          16          17          18
    1   0.0045485   0.0004911   0.0000126  -0.0003002  -0.0001690  -0.0032974
    2   0.0000368   0.0010935   0.0001369   0.0003423  -0.0011797  -0.0003712
    3   0.0014592   0.0000397  -0.0003566   0.0005803  -0.0018142  -0.0012620
           19          20          21
    1  -0.0001517  -0.0004743   0.0009406
    2   0.0009310  -0.0005558   0.0014087
    3   0.0003447  -0.0003476   0.0000190
 Max gradient component =       9.389E-03
 RMS gradient           =       2.177E-03
 Gradient time:  CPU 149.37 s  wall 149.40 s
 Geometry Optimization Parameters
   NAtoms,    NIC,     NZ,  NCons,   NDum,   NFix, NCnnct, MaxDiis
       21     146       0       0       0       0       0       0

 Cartesian Hessian Update
 Hessian Updated using BFGS Update


** GEOMETRY OPTIMIZATION IN DELOCALIZED INTERNAL COORDINATES **
   Searching for a Minimum

   Optimization Cycle:   3

                       Coordinates (Angstroms)
     ATOM                X               Y               Z
      1  O        -0.6379947600   -1.4010410904   -0.3590608566
      2  C        -1.8425406114   -0.9932062270    0.0936463698
      3  O        -2.7690997177   -1.6759206217    0.4280002639
      4  C        -1.8014267775    0.4603815326    0.0827018924
      5  O        -2.9632134115    1.1672589107    0.4741029401
      6  C        -0.6347291534    0.9409668993   -0.3501984561
      7  O        -0.3529947001    2.2303337585   -0.4999313951
      8  C         0.2246592047   -0.2781649162   -0.6448323804
      9  C         1.5221343798   -0.4306571787    0.1820170473
     10  C         2.5024308683    0.7439137872    0.0023881109
     11  O         3.7082094111    0.4990548093    0.6907978079
     12  H        -3.7484461349    0.6420042763    0.7438069975
     13  O         2.0996269253   -1.6176504206   -0.3034112441
     14  H         1.2440099217   -0.5121230889    1.2423602866
     15  H         2.0530158190    1.6919946940    0.3365734707
     16  H         2.7708834960    0.8281170654   -1.0538778004
     17  H         3.5979635568    0.6738808000    1.6299113941
     18  H         2.6477842615   -2.0284066252    0.3694184512
     19  H         0.4740402549   -0.3212030607   -1.7103371067
     20  H         0.5136541859    2.3879263902   -0.9005834704
     21  H        -3.0098452003    2.1413752425    0.4622148910
   Point Group: c1    Number of degrees of freedom:    57


   Energy is   -685.251125803

 Hessian Updated using BFGS Update

 55 Hessian modes will be used to form the next step
  Hessian Eigenvalues:
     0.003213    0.004427    0.011808    0.013121    0.015262    0.017286
     0.019869    0.021669    0.021798    0.021840    0.022158    0.025456
     0.042320    0.044949    0.049905    0.051046    0.057423    0.062083
     0.075468    0.085876    0.115394    0.129488    0.139040    0.154773
     0.160290    0.167484    0.172860    0.196317    0.202880    0.212384
     0.220889    0.249791    0.250486    0.266085    0.280289    0.288380
     0.290953    0.319305    0.324461    0.326967    0.328668    0.384659
     0.426687    0.447037    0.454587    0.489280    0.505900    0.511914
     0.532388    0.539459    0.543077    0.544519    0.555702    0.610609
     0.967312

 Minimum Search - Taking Simple RFO Step
 Searching for Lamda that Minimizes Along All modes
 Value Taken    Lamda =  -0.00210222
 Calculated Step too Large.  Step scaled by  0.889627
 Step Taken.  Stepsize is  0.300000

                             Maximum     Tolerance    Cnvgd?
         Gradient           0.006196      0.000300      NO
         Displacement       0.103366      0.001200      NO
         Energy change     -0.003342      0.000001      NO


 New Cartesian Coordinates Obtained by Inverse Iteration

 Displacement from previous Coordinates is:  0.517111
 ----------------------------------------------------------------
             Standard Nuclear Orientation (Angstroms)
    I     Atom           X                Y                Z
 ----------------------------------------------------------------
    1      O      -0.6550999054    -1.3968039411    -0.3062892768
    2      C      -1.8581475207    -0.9637313373     0.1309345123
    3      O      -2.7974971906    -1.6164004580     0.4834204928
    4      C      -1.7951713458     0.4873392802     0.0808322139
    5      O      -2.9923733458     1.1706146764     0.4596622731
    6      C      -0.6298268492     0.9589670396    -0.3620196241
    7      O      -0.3327409091     2.2366810386    -0.5559760695
    8      C       0.2190497851    -0.2796098508    -0.6249459315
    9      C       1.5283321718    -0.4424673227     0.1813091931
   10      C       2.4998398180     0.7450284016     0.0357183127
   11      O       3.7132417801     0.4794181594     0.7051736360
   12      H      -3.7489511571     0.5969509048     0.7173671256
   13      O       2.1021129175    -1.6070148930    -0.3559747003
   14      H       1.2657800634    -0.5674934706     1.2401726905
   15      H       2.0495750335     1.6782552550     0.4064542938
   16      H       2.7620937060     0.8594769688    -1.0192130374
   17      H       3.6269893456     0.6550268486     1.6468645692
   18      H       2.7343723173    -1.9887024089     0.2594594572
   19      H       0.4576941878    -0.3618740195    -1.6901133611
   20      H       0.5454613384     2.3668833404    -0.9433234030
   21      H      -3.0966124227     2.1382907251     0.4261938469
 ----------------------------------------------------------------
 Molecular Point Group                 C1    NOp =  1
 Largest Abelian Subgroup              C1    NOp =  1
 Nuclear Repulsion Energy =   764.6071139078 hartrees
 There are       46 alpha and       46 beta electrons
 Applying Cartesian multipole field
    Component          Value
    ---------          -----
     (2,0,0)        1.00000E-11
     (0,2,0)        2.00000E-11
     (0,0,2)       -3.00000E-11
 Nucleus-field energy     =     0.0000000233 hartrees
 Requested basis set is 6-311++G(d,p)
 There are 117 shells and 327 basis functions
 A cutoff of  1.0D-11 yielded   5844 shell pairs
 There are     46030 function pairs (     49284 Cartesian)
 Smallest overlap matrix eigenvalue = 2.04E-06

 Q-Chem warning in module /home/taweetham/qchem/stvman/mkSTV.C, line 278:

 Overlap eigenvalue is smaller than square root of threshold

 Guess MOs from SCF MO coefficient file
 Reading MOs from coefficient file
 Reading MOs from coefficient file
 A restricted hybrid HF-DFT SCF calculation will be
 performed using Pulay DIIS extrapolation
 Exchange:     0.2000 Hartree-Fock + 0.0800 Slater + 0.7200 B88
 Correlation:  0.1900 VWN1RPA + 0.8100 LYP
 Using SG-1 standard quadrature grid
 SCF converges when DIIS error is below 1.0E-08
 Geometry optimization detected.  Setting ReadMinima to 0
 Setting SaveMinima to 0
 ---------------------------------------
  Cycle       Energy         DIIS Error
 ---------------------------------------
    1    -685.2244588358      9.89E-04
    2    -685.2521877485      1.75E-04
    3    -685.2518982662      2.47E-04
    4    -685.2525054884      5.29E-05
    5    -685.2525264332      2.79E-05
    6    -685.2525336845      6.13E-06
    7    -685.2525340655      3.47E-06
    8    -685.2525340205      6.48E-07
    9    -685.2525339019      2.00E-07
   10    -685.2525339157      6.09E-08
   11    -685.2525339271      1.98E-08
   12    -685.2525339087      5.01E-09 Convergence criterion met
 ---------------------------------------
 SCF time:  CPU 385.23 s  wall 385.76 s
 SCF   energy in the final basis set = -685.2525339087
 Total energy in the final basis set = -685.2525339087

 --------------------------------------------------------------

                    Orbital Energies (a.u.)
 --------------------------------------------------------------

 Alpha MOs
 -- Occupied --
-19.504 -19.381 -19.344 -19.288 -19.263 -19.263 -10.486 -10.473
-10.455 -10.434 -10.392 -10.371  -1.398  -1.300  -1.287  -1.216
 -1.183  -1.160  -1.031  -0.958  -0.921  -0.886  -0.857  -0.833
 -0.777  -0.746  -0.728  -0.712  -0.697  -0.662  -0.657  -0.639
 -0.625  -0.612  -0.604  -0.589  -0.587  -0.557  -0.541  -0.498
 -0.481  -0.476  -0.467  -0.455  -0.444  -0.410
 -- Virtual --
 -0.231  -0.220  -0.162  -0.144  -0.132  -0.116  -0.112  -0.105
 -0.095  -0.091  -0.084  -0.073  -0.067  -0.063  -0.054  -0.051
 -0.040  -0.035  -0.026  -0.022  -0.018  -0.013  -0.007  -0.001
  0.002   0.003   0.009   0.015   0.017   0.023   0.023   0.030
  0.034   0.038   0.041   0.059   0.059   0.063   0.066   0.068
  0.074   0.081   0.083   0.089   0.101   0.108   0.116   0.125
  0.127   0.134   0.136   0.139   0.145   0.159   0.162   0.167
  0.175   0.179   0.184   0.185   0.193   0.203   0.205   0.213
  0.215   0.225   0.237   0.238   0.244   0.252   0.257   0.262
  0.269   0.280   0.285   0.294   0.299   0.319   0.327   0.342
  0.349   0.367   0.389   0.399   0.404   0.410   0.418   0.425
  0.435   0.442   0.466   0.479   0.502   0.517   0.545   0.560
  0.562   0.569   0.584   0.595   0.601   0.612   0.627   0.645
  0.663   0.683   0.741   0.754   0.779   0.787   0.799   0.814
  0.824   0.850   0.874   0.898   0.906   0.923   0.935   0.947
  0.962   0.973   0.989   0.999   1.013   1.027   1.034   1.049
  1.067   1.075   1.080   1.086   1.091   1.103   1.156   1.165
  1.180   1.199   1.246   1.256   1.259   1.295   1.301   1.321
  1.332   1.339   1.365   1.389   1.405   1.420   1.430   1.437
  1.456   1.467   1.493   1.511   1.522   1.530   1.544   1.571
  1.581   1.598   1.609   1.632   1.650   1.657   1.696   1.708
  1.722   1.736   1.756   1.781   1.810   1.826   1.845   1.869
  1.906   1.917   1.932   1.943   1.968   1.990   2.008   2.030
  2.033   2.085   2.118   2.174   2.188   2.323   2.341   2.363
  2.387   2.414   2.422   2.446   2.454   2.463   2.474   2.562
  2.581   2.590   2.644   2.654   2.673   2.703   2.731   2.742
  2.755   2.792   2.804   2.813   2.826   2.859   2.865   2.881
  2.888   2.922   2.967   2.988   3.002   3.010   3.014   3.048
  3.057   3.119   3.134   3.162   3.191   3.201   3.235   3.265
  3.324   3.377   3.472   3.529   3.575   3.635   3.677   3.708
  3.733   3.750   3.787   3.846   3.866   3.876   3.918   3.946
  4.016   4.123   4.177   4.665   4.821   4.887   4.907   4.953
  4.986   5.006   5.172   5.227   5.247   5.282   5.341   5.380
  5.535   5.553   5.576   5.617   5.733  23.381  23.598  23.631
 23.696  23.738  23.985  49.600  49.731  49.752  49.785  49.827
 49.894
 --------------------------------------------------------------

          Ground-State Mulliken Net Atomic Charges

     Atom                 Charge (a.u.)
  ----------------------------------------
      1 O                    -0.066205
      2 C                     0.111990
      3 O                    -0.272391
      4 C                     0.247656
      5 O                    -0.181150
      6 C                    -0.302126
      7 O                    -0.209664
      8 C                     0.078634
      9 C                    -0.182831
     10 C                    -0.353942
     11 O                    -0.257689
     12 H                     0.397747
     13 O                    -0.172481
     14 H                     0.221794
     15 H                     0.091973
     16 H                     0.248102
     17 H                     0.264111
     18 H                     0.292769
     19 H                     0.321321
     20 H                     0.328880
     21 H                     0.393500
  ----------------------------------------
  Sum of atomic charges =     1.000000

 -----------------------------------------------------------------
                    Cartesian Multipole Moments
 -----------------------------------------------------------------
    Charge (ESU x 10^10)
                 4.8032
    Dipole Moment (Debye)
         X      -6.1835      Y       8.4976      Z       1.8831
       Tot      10.6767
    Quadrupole Moments (Debye-Ang)
        XX     -35.0028     XY     -18.1035     YY     -59.9449
        XZ       0.5267     YZ      -0.8280     ZZ     -59.9015
    Octopole Moments (Debye-Ang^2)
       XXX    -135.8131    XXY      60.6672    XYY      -3.0515
       YYY      30.4266    XXZ      40.0751    XYZ     -17.5004
       YYZ       3.4056    XZZ      12.7737    YZZ       5.7663
       ZZZ       4.2876
    Hexadecapole Moments (Debye-Ang^3)
      XXXX   -1550.7160   XXXY    -278.1636   XXYY    -322.8589
      XYYY    -101.3789   YYYY    -603.0034   XXXZ     -12.3717
      XXYZ      36.4846   XYYZ      -0.3881   YYYZ      -1.5817
      XXZZ    -273.9891   XYZZ       5.9453   YYZZ    -128.0667
      XZZZ      27.4554   YZZZ      11.2700   ZZZZ    -140.1457
 -----------------------------------------------------------------
 Calculating analytic gradient of the SCF energy
 Gradient of SCF Energy
            1           2           3           4           5           6
    1   0.0014065  -0.0073605   0.0043144   0.0015331  -0.0012489   0.0031890
    2   0.0008555  -0.0048006   0.0020417  -0.0009326  -0.0014759   0.0012170
    3  -0.0011676   0.0026448  -0.0011913  -0.0004629  -0.0009155  -0.0011272
            7           8           9          10          11          12
    1  -0.0021512  -0.0014608  -0.0007615   0.0006369  -0.0005319  -0.0003847
    2   0.0011324   0.0003245  -0.0013133  -0.0006195   0.0021065   0.0016059
    3   0.0012935  -0.0006392   0.0017508  -0.0014459   0.0012973   0.0004875
           13          14          15          16          17          18
    1   0.0034600   0.0009088   0.0000824  -0.0001199   0.0003656  -0.0029239
    2   0.0017757   0.0006649   0.0001283  -0.0004655  -0.0010984  -0.0012015
    3   0.0011916  -0.0006994  -0.0001181   0.0008556  -0.0014366  -0.0009032
           19          20          21
    1   0.0000896   0.0003865   0.0005707
    2  -0.0001061  -0.0006083   0.0007693
    3   0.0007328  -0.0005529   0.0004061
 Max gradient component =       7.360E-03
 RMS gradient           =       1.769E-03
 Gradient time:  CPU 148.17 s  wall 148.20 s
 Geometry Optimization Parameters
   NAtoms,    NIC,     NZ,  NCons,   NDum,   NFix, NCnnct, MaxDiis
       21     146       0       0       0       0       0       0

 Cartesian Hessian Update
 Hessian Updated using BFGS Update


** GEOMETRY OPTIMIZATION IN DELOCALIZED INTERNAL COORDINATES **
   Searching for a Minimum

   Optimization Cycle:   4

                       Coordinates (Angstroms)
     ATOM                X               Y               Z
      1  O        -0.6550999054   -1.3968039411   -0.3062892768
      2  C        -1.8581475207   -0.9637313373    0.1309345123
      3  O        -2.7974971906   -1.6164004580    0.4834204928
      4  C        -1.7951713458    0.4873392802    0.0808322139
      5  O        -2.9923733458    1.1706146764    0.4596622731
      6  C        -0.6298268492    0.9589670396   -0.3620196241
      7  O        -0.3327409091    2.2366810386   -0.5559760695
      8  C         0.2190497851   -0.2796098508   -0.6249459315
      9  C         1.5283321718   -0.4424673227    0.1813091931
     10  C         2.4998398180    0.7450284016    0.0357183127
     11  O         3.7132417801    0.4794181594    0.7051736360
     12  H        -3.7489511571    0.5969509048    0.7173671256
     13  O         2.1021129175   -1.6070148930   -0.3559747003
     14  H         1.2657800634   -0.5674934706    1.2401726905
     15  H         2.0495750335    1.6782552550    0.4064542938
     16  H         2.7620937060    0.8594769688   -1.0192130374
     17  H         3.6269893456    0.6550268486    1.6468645692
     18  H         2.7343723173   -1.9887024089    0.2594594572
     19  H         0.4576941878   -0.3618740195   -1.6901133611
     20  H         0.5454613384    2.3668833404   -0.9433234030
     21  H        -3.0966124227    2.1382907251    0.4261938469
   Point Group: c1    Number of degrees of freedom:    57


   Energy is   -685.252533909

 Hessian Updated using BFGS Update

 56 Hessian modes will be used to form the next step
  Hessian Eigenvalues:
     0.002890    0.004464    0.007732    0.011880    0.015285    0.017348
     0.019935    0.021375    0.021801    0.021867    0.022190    0.025448
     0.042443    0.046109    0.049844    0.051052    0.057633    0.062920
     0.075467    0.086977    0.115168    0.123287    0.139353    0.155147
     0.160244    0.161504    0.166331    0.172728    0.195750    0.203375
     0.213070    0.225072    0.249920    0.250947    0.273764    0.283757
     0.289297    0.291290    0.319890    0.324472    0.327044    0.328525
     0.382875    0.444300    0.447488    0.454951    0.489299    0.505852
     0.525859    0.534748    0.542049    0.542750    0.546275    0.559221
     0.610239    0.980021

 Minimum Search - Taking Simple RFO Step
 Searching for Lamda that Minimizes Along All modes
 Value Taken    Lamda =  -0.00176208
 Calculated Step too Large.  Step scaled by  0.655955
 Step Taken.  Stepsize is  0.300000

                             Maximum     Tolerance    Cnvgd?
         Gradient           0.003958      0.000300      NO
         Displacement       0.111468      0.001200      NO
         Energy change     -0.001408      0.000001      NO


 New Cartesian Coordinates Obtained by Inverse Iteration

 Displacement from previous Coordinates is:  0.466671
 ----------------------------------------------------------------
             Standard Nuclear Orientation (Angstroms)
    I     Atom           X                Y                Z
 ----------------------------------------------------------------
    1      O      -0.6714858140    -1.3972013020    -0.2615777609
    2      C      -1.8676812593    -0.9358895813     0.1627061500
    3      O      -2.8242871819    -1.5611559333     0.5227621299
    4      C      -1.7885684745     0.5108665482     0.0826656975
    5      O      -3.0059045284     1.1771667916     0.4537221945
    6      C      -0.6223621066     0.9657253798    -0.3714512006
    7      O      -0.3014762499     2.2300663603    -0.5998493533
    8      C       0.2123231125    -0.2898591205    -0.6106055996
    9      C       1.5278234489    -0.4549866484     0.1800813002
   10      C       2.4859816197     0.7459666293     0.0635197078
   11      O       3.7064900366     0.4595449634     0.7134204261
   12      H      -3.7387331557     0.5648182001     0.6971304177
   13      O       2.1064428324    -1.5995685854    -0.3933903188
   14      H       1.2745027126    -0.6123187732     1.2374595641
   15      H       2.0328991745     1.6624658109     0.4690435922
   16      H       2.7400722523     0.8940045017    -0.9901327249
   17      H       3.6382460693     0.6378881199     1.6567593638
   18      H       2.8252254733    -1.9207006348     0.1609576347
   19      H       0.4392989574    -0.3983033705    -1.6763247159
   20      H       0.5865393331     2.3342414886    -0.9723553788
   21      H      -3.1572244343     2.1360640921     0.3911660878
 ----------------------------------------------------------------
 Molecular Point Group                 C1    NOp =  1
 Largest Abelian Subgroup              C1    NOp =  1
 Nuclear Repulsion Energy =   764.6967986168 hartrees
 There are       46 alpha and       46 beta electrons
 Applying Cartesian multipole field
    Component          Value
    ---------          -----
     (2,0,0)        1.00000E-11
     (0,2,0)        2.00000E-11
     (0,0,2)       -3.00000E-11
 Nucleus-field energy     =     0.0000000232 hartrees
 Requested basis set is 6-311++G(d,p)
 There are 117 shells and 327 basis functions
 A cutoff of  1.0D-11 yielded   5840 shell pairs
 There are     46016 function pairs (     49270 Cartesian)
 Smallest overlap matrix eigenvalue = 2.03E-06

 Q-Chem warning in module /home/taweetham/qchem/stvman/mkSTV.C, line 278:

 Overlap eigenvalue is smaller than square root of threshold

 Guess MOs from SCF MO coefficient file
 Reading MOs from coefficient file
 Reading MOs from coefficient file
 A restricted hybrid HF-DFT SCF calculation will be
 performed using Pulay DIIS extrapolation
 Exchange:     0.2000 Hartree-Fock + 0.0800 Slater + 0.7200 B88
 Correlation:  0.1900 VWN1RPA + 0.8100 LYP
 Using SG-1 standard quadrature grid
 SCF converges when DIIS error is below 1.0E-08
 Geometry optimization detected.  Setting ReadMinima to 0
 Setting SaveMinima to 0
 ---------------------------------------
  Cycle       Energy         DIIS Error
 ---------------------------------------
    1    -685.2368911628      9.03E-04
    2    -685.2532607613      1.47E-04
    3    -685.2532296752      1.59E-04
    4    -685.2534534454      5.75E-05
    5    -685.2534847131      2.20E-05
    6    -685.2534902281      5.68E-06
    7    -685.2534904313      2.58E-06
    8    -685.2534903543      5.79E-07
    9    -685.2534902621      2.02E-07
   10    -685.2534902709      5.08E-08
   11    -685.2534902765      1.78E-08
   12    -685.2534902744      3.93E-09 Convergence criterion met
 ---------------------------------------
 SCF time:  CPU 384.34 s  wall 384.97 s
 SCF   energy in the final basis set = -685.2534902744
 Total energy in the final basis set = -685.2534902744

 --------------------------------------------------------------

                    Orbital Energies (a.u.)
 --------------------------------------------------------------

 Alpha MOs
 -- Occupied --
-19.501 -19.381 -19.345 -19.291 -19.266 -19.263 -10.487 -10.475
-10.456 -10.435 -10.392 -10.373  -1.394  -1.301  -1.287  -1.217
 -1.185  -1.161  -1.031  -0.958  -0.920  -0.883  -0.857  -0.833
 -0.778  -0.747  -0.728  -0.710  -0.697  -0.663  -0.658  -0.639
 -0.627  -0.613  -0.606  -0.589  -0.587  -0.558  -0.543  -0.499
 -0.483  -0.477  -0.470  -0.456  -0.446  -0.411
 -- Virtual --
 -0.229  -0.220  -0.162  -0.142  -0.132  -0.118  -0.112  -0.105
 -0.096  -0.090  -0.083  -0.073  -0.067  -0.064  -0.054  -0.051
 -0.040  -0.035  -0.027  -0.022  -0.017  -0.013  -0.006  -0.000
  0.002   0.002   0.008   0.015   0.016   0.023   0.024   0.029
  0.033   0.038   0.041   0.059   0.059   0.062   0.067   0.068
  0.074   0.082   0.084   0.089   0.101   0.108   0.113   0.123
  0.130   0.132   0.137   0.140   0.145   0.160   0.162   0.168
  0.175   0.177   0.184   0.185   0.193   0.204   0.206   0.212
  0.215   0.224   0.237   0.239   0.245   0.252   0.258   0.261
  0.269   0.280   0.286   0.293   0.297   0.319   0.326   0.341
  0.353   0.369   0.387   0.398   0.403   0.409   0.416   0.420
  0.435   0.441   0.466   0.473   0.504   0.518   0.543   0.561
  0.565   0.568   0.582   0.595   0.598   0.607   0.624   0.641
  0.662   0.681   0.745   0.756   0.775   0.789   0.799   0.813
  0.826   0.848   0.873   0.897   0.906   0.923   0.940   0.952
  0.964   0.972   0.989   0.997   1.014   1.027   1.039   1.053
  1.068   1.075   1.076   1.086   1.093   1.104   1.154   1.161
  1.179   1.205   1.241   1.254   1.256   1.292   1.293   1.320
  1.333   1.345   1.363   1.388   1.403   1.419   1.428   1.438
  1.455   1.465   1.495   1.511   1.518   1.529   1.543   1.570
  1.580   1.595   1.608   1.635   1.653   1.658   1.697   1.711
  1.725   1.742   1.761   1.784   1.809   1.825   1.844   1.866
  1.904   1.919   1.932   1.940   1.970   1.986   2.006   2.032
  2.034   2.086   2.113   2.169   2.190   2.322   2.338   2.363
  2.391   2.415   2.427   2.446   2.453   2.463   2.475   2.550
  2.578   2.583   2.644   2.648   2.672   2.700   2.726   2.741
  2.754   2.792   2.798   2.815   2.827   2.858   2.872   2.881
  2.889   2.922   2.968   2.988   3.001   3.010   3.015   3.045
  3.047   3.117   3.140   3.166   3.190   3.204   3.233   3.263
  3.319   3.373   3.480   3.528   3.565   3.636   3.686   3.706
  3.727   3.743   3.788   3.846   3.867   3.873   3.916   3.943
  4.012   4.127   4.182   4.669   4.822   4.886   4.904   4.951
  4.982   5.003   5.171   5.224   5.244   5.286   5.332   5.384
  5.531   5.549   5.574   5.616   5.731  23.381  23.596  23.632
 23.694  23.737  23.991  49.602  49.731  49.753  49.782  49.826
 49.891
 --------------------------------------------------------------

          Ground-State Mulliken Net Atomic Charges

     Atom                 Charge (a.u.)
  ----------------------------------------
      1 O                    -0.068256
      2 C                     0.130530
      3 O                    -0.275806
      4 C                     0.218286
      5 O                    -0.177329
      6 C                    -0.286578
      7 O                    -0.202082
      8 C                     0.072211
      9 C                    -0.167309
     10 C                    -0.385301
     11 O                    -0.261417
     12 H                     0.390098
     13 O                    -0.172855
     14 H                     0.228704
     15 H                     0.104228
     16 H                     0.246818
     17 H                     0.267416
     18 H                     0.291920
     19 H                     0.324955
     20 H                     0.329478
     21 H                     0.392289
  ----------------------------------------
  Sum of atomic charges =     1.000000

 -----------------------------------------------------------------
                    Cartesian Multipole Moments
 -----------------------------------------------------------------
    Charge (ESU x 10^10)
                 4.8032
    Dipole Moment (Debye)
         X      -5.9474      Y       8.4789      Z       1.6727
       Tot      10.4910
    Quadrupole Moments (Debye-Ang)
        XX     -33.8964     XY     -17.8612     YY     -60.3160
        XZ       1.0118     YZ      -0.6008     ZZ     -60.2318
    Octopole Moments (Debye-Ang^2)
       XXX    -129.5432    XXY      60.4749    XYY      -4.3815
       YYY      29.5677    XXZ      37.5770    XYZ     -16.0875
       YYZ       2.0917    XZZ      13.5137    YZZ       5.4822
       ZZZ       3.4045
    Hexadecapole Moments (Debye-Ang^3)
      XXXX   -1535.2701   XXXY    -281.0377   XXYY    -316.9515
      XYYY     -94.3865   YYYY    -599.7529   XXXZ      -1.1412
      XXYZ      37.6280   XYYZ      -0.3933   YYYZ       2.7559
      XXZZ    -278.2180   XYZZ       8.9783   YYZZ    -128.1294
      XZZZ      31.8084   YZZZ      13.3545   ZZZZ    -143.3860
 -----------------------------------------------------------------
 Calculating analytic gradient of the SCF energy
 Gradient of SCF Energy
            1           2           3           4           5           6
    1   0.0015479  -0.0089711   0.0042281   0.0070738  -0.0052681   0.0012714
    2  -0.0011745  -0.0035089   0.0019613  -0.0028871   0.0004503   0.0019681
    3  -0.0010593   0.0039748  -0.0014675  -0.0018881  -0.0007999  -0.0011585
            7           8           9          10          11          12
    1  -0.0015109  -0.0005397   0.0001598   0.0004437  -0.0005924   0.0004094
    2   0.0006219   0.0017437  -0.0019188   0.0001685   0.0016587   0.0015687
    3   0.0010271  -0.0002789   0.0014959  -0.0008747   0.0006087   0.0003970
           13          14          15          16          17          18
    1   0.0021979   0.0008341  -0.0002277   0.0000157   0.0001983  -0.0023654
    2   0.0022282   0.0004972   0.0002260  -0.0008011  -0.0007997  -0.0013794
    3   0.0000041  -0.0005624  -0.0002401   0.0006426  -0.0007991  -0.0003131
           19          20          21
    1   0.0002559   0.0005657   0.0002735
    2  -0.0003028  -0.0004626   0.0001422
    3   0.0005501  -0.0002958   0.0010372
 Max gradient component =       8.971E-03
 RMS gradient           =       2.103E-03
 Gradient time:  CPU 149.03 s  wall 149.07 s
 Geometry Optimization Parameters
   NAtoms,    NIC,     NZ,  NCons,   NDum,   NFix, NCnnct, MaxDiis
       21     146       0       0       0       0       0       0

 Cartesian Hessian Update
 Hessian Updated using BFGS Update


** GEOMETRY OPTIMIZATION IN DELOCALIZED INTERNAL COORDINATES **
   Searching for a Minimum

   Optimization Cycle:   5

                       Coordinates (Angstroms)
     ATOM                X               Y               Z
      1  O        -0.6714858140   -1.3972013020   -0.2615777609
      2  C        -1.8676812593   -0.9358895813    0.1627061500
      3  O        -2.8242871819   -1.5611559333    0.5227621299
      4  C        -1.7885684745    0.5108665482    0.0826656975
      5  O        -3.0059045284    1.1771667916    0.4537221945
      6  C        -0.6223621066    0.9657253798   -0.3714512006
      7  O        -0.3014762499    2.2300663603   -0.5998493533
      8  C         0.2123231125   -0.2898591205   -0.6106055996
      9  C         1.5278234489   -0.4549866484    0.1800813002
     10  C         2.4859816197    0.7459666293    0.0635197078
     11  O         3.7064900366    0.4595449634    0.7134204261
     12  H        -3.7387331557    0.5648182001    0.6971304177
     13  O         2.1064428324   -1.5995685854   -0.3933903188
     14  H         1.2745027126   -0.6123187732    1.2374595641
     15  H         2.0328991745    1.6624658109    0.4690435922
     16  H         2.7400722523    0.8940045017   -0.9901327249
     17  H         3.6382460693    0.6378881199    1.6567593638
     18  H         2.8252254733   -1.9207006348    0.1609576347
     19  H         0.4392989574   -0.3983033705   -1.6763247159
     20  H         0.5865393331    2.3342414886   -0.9723553788
     21  H        -3.1572244343    2.1360640921    0.3911660878
   Point Group: c1    Number of degrees of freedom:    57


   Energy is   -685.253490274

 Hessian Updated using BFGS Update

 57 Hessian modes will be used to form the next step
  Hessian Eigenvalues:
     0.002474    0.004331    0.005229    0.011967    0.015291    0.017350
     0.020072    0.021336    0.021808    0.021865    0.022804    0.025720
     0.042424    0.046094    0.049906    0.051251    0.057721    0.063440
     0.075623    0.087495    0.116037    0.130255    0.139580    0.154900
     0.160054    0.160603    0.161319    0.166796    0.173292    0.195615
     0.210077    0.212295    0.225530    0.250109    0.252640    0.268960
     0.282243    0.289293    0.290190    0.319342    0.324465    0.326354
     0.327824    0.384217    0.447048    0.448292    0.455027    0.489344
     0.501628    0.528132    0.536195    0.540519    0.543762    0.549449
     0.583258    0.608438    0.961920

 Minimum Search - Taking Simple RFO Step
 Searching for Lamda that Minimizes Along All modes
 Value Taken    Lamda =  -0.00189060
 Calculated Step too Large.  Step scaled by  0.521114
 Step Taken.  Stepsize is  0.300000

                             Maximum     Tolerance    Cnvgd?
         Gradient           0.003783      0.000300      NO
         Displacement       0.117340      0.001200      NO
         Energy change     -0.000956      0.000001      NO


 New Cartesian Coordinates Obtained by Inverse Iteration

 Displacement from previous Coordinates is:  0.409054
 ----------------------------------------------------------------
             Standard Nuclear Orientation (Angstroms)
    I     Atom           X                Y                Z
 ----------------------------------------------------------------
    1      O      -0.6847710920    -1.3918457529    -0.2282769990
    2      C      -1.8748423060    -0.9100850594     0.1825176434
    3      O      -2.8444110278    -1.5140365142     0.5516608983
    4      C      -1.7873083435     0.5327678630     0.0868287083
    5      O      -3.0198499452     1.1771211710     0.4564621225
    6      C      -0.6215595551     0.9746631651    -0.3788144262
    7      O      -0.2847043977     2.2269540946    -0.6394656396
    8      C       0.2052781857    -0.2922824885    -0.5987287548
    9      C       1.5231142341    -0.4588717286     0.1838795419
   10      C       2.4825979011     0.7422667898     0.0874376434
   11      O       3.7107038868     0.4203260574     0.7089243569
   12      H      -3.7292497444     0.5245274476     0.6736160424
   13      O       2.1028794639    -1.5965917721    -0.4027585610
   14      H       1.2728045896    -0.6325924450     1.2402567376
   15      H       2.0432574063     1.6470572743     0.5301881262
   16      H       2.7236387540     0.9218290614    -0.9655197979
   17      H       3.6702910077     0.6036693915     1.6534870118
   18      H       2.8972091208    -1.8411859233     0.0867905207
   19      H       0.4233971441    -0.4196732268    -1.6645422904
   20      H       0.6087497157     2.3116671712    -1.0030870954
   21      H      -3.2191031799     2.1231503606     0.3548514246
 ----------------------------------------------------------------
 Molecular Point Group                 C1    NOp =  1
 Largest Abelian Subgroup              C1    NOp =  1
 Nuclear Repulsion Energy =   764.8693371560 hartrees
 There are       46 alpha and       46 beta electrons
 Applying Cartesian multipole field
    Component          Value
    ---------          -----
     (2,0,0)        1.00000E-11
     (0,2,0)        2.00000E-11
     (0,0,2)       -3.00000E-11
 Nucleus-field energy     =     0.0000000231 hartrees
 Requested basis set is 6-311++G(d,p)
 There are 117 shells and 327 basis functions
 A cutoff of  1.0D-11 yielded   5838 shell pairs
 There are     45985 function pairs (     49238 Cartesian)
 Smallest overlap matrix eigenvalue = 2.03E-06

 Q-Chem warning in module /home/taweetham/qchem/stvman/mkSTV.C, line 278:

 Overlap eigenvalue is smaller than square root of threshold

 Guess MOs from SCF MO coefficient file
 Reading MOs from coefficient file
 Reading MOs from coefficient file
 A restricted hybrid HF-DFT SCF calculation will be
 performed using Pulay DIIS extrapolation
 Exchange:     0.2000 Hartree-Fock + 0.0800 Slater + 0.7200 B88
 Correlation:  0.1900 VWN1RPA + 0.8100 LYP
 Using SG-1 standard quadrature grid
 SCF converges when DIIS error is below 1.0E-08
 Geometry optimization detected.  Setting ReadMinima to 0
 Setting SaveMinima to 0
 ---------------------------------------
  Cycle       Energy         DIIS Error
 ---------------------------------------
    1    -685.2372342419      7.84E-04
    2    -685.2541718899      1.43E-04
    3    -685.2541536535      1.53E-04
    4    -685.2543454864      5.65E-05
    5    -685.2543720041      2.33E-05
    6    -685.2543779908      4.97E-06
    7    -685.2543782999      1.97E-06
    8    -685.2543782747      5.21E-07
    9    -685.2543782004      1.92E-07
   10    -685.2543782157      5.66E-08
   11    -685.2543782252      1.67E-08
   12    -685.2543782206      4.76E-09 Convergence criterion met
 ---------------------------------------
 SCF time:  CPU 382.64 s  wall 383.73 s
 SCF   energy in the final basis set = -685.2543782206
 Total energy in the final basis set = -685.2543782206

 --------------------------------------------------------------

                    Orbital Energies (a.u.)
 --------------------------------------------------------------

 Alpha MOs
 -- Occupied --
-19.499 -19.382 -19.347 -19.293 -19.268 -19.263 -10.488 -10.476
-10.456 -10.436 -10.392 -10.375  -1.392  -1.302  -1.288  -1.219
 -1.186  -1.162  -1.031  -0.958  -0.920  -0.881  -0.856  -0.834
 -0.778  -0.748  -0.729  -0.709  -0.695  -0.664  -0.658  -0.638
 -0.628  -0.614  -0.609  -0.590  -0.586  -0.557  -0.544  -0.500
 -0.485  -0.479  -0.472  -0.457  -0.446  -0.413
 -- Virtual --
 -0.227  -0.221  -0.163  -0.139  -0.132  -0.119  -0.112  -0.106
 -0.097  -0.089  -0.083  -0.073  -0.066  -0.064  -0.055  -0.052
 -0.041  -0.035  -0.028  -0.023  -0.017  -0.013  -0.006  -0.001
  0.002   0.003   0.007   0.014   0.016   0.022   0.024   0.028
  0.032   0.038   0.041   0.058   0.059   0.061   0.067   0.070
  0.074   0.083   0.084   0.089   0.100   0.107   0.111   0.122
  0.129   0.132   0.138   0.141   0.145   0.159   0.165   0.167
  0.174   0.176   0.184   0.185   0.193   0.204   0.207   0.211
  0.215   0.222   0.236   0.239   0.244   0.250   0.257   0.262
  0.269   0.279   0.288   0.294   0.296   0.320   0.326   0.339
  0.353   0.373   0.385   0.398   0.403   0.407   0.412   0.416
  0.433   0.441   0.466   0.469   0.504   0.518   0.541   0.561
  0.563   0.567   0.576   0.594   0.595   0.603   0.621   0.637
  0.660   0.680   0.743   0.756   0.765   0.791   0.802   0.810
  0.828   0.847   0.874   0.895   0.908   0.920   0.943   0.955
  0.967   0.975   0.989   0.992   1.017   1.026   1.045   1.055
  1.068   1.072   1.075   1.087   1.097   1.105   1.153   1.158
  1.178   1.208   1.229   1.254   1.258   1.281   1.294   1.318
  1.342   1.354   1.361   1.387   1.399   1.419   1.426   1.439
  1.452   1.464   1.497   1.509   1.515   1.525   1.543   1.570
  1.579   1.592   1.607   1.636   1.654   1.661   1.697   1.713
  1.729   1.746   1.766   1.786   1.806   1.820   1.845   1.864
  1.901   1.919   1.929   1.938   1.967   1.981   2.001   2.029
  2.035   2.084   2.109   2.162   2.190   2.321   2.336   2.363
  2.390   2.418   2.429   2.448   2.456   2.463   2.476   2.533
  2.561   2.580   2.635   2.655   2.672   2.691   2.724   2.741
  2.754   2.784   2.802   2.818   2.829   2.858   2.877   2.888
  2.895   2.922   2.964   2.982   3.001   3.012   3.017   3.034
  3.047   3.115   3.144   3.165   3.190   3.208   3.229   3.263
  3.316   3.370   3.485   3.528   3.555   3.637   3.691   3.704
  3.724   3.738   3.787   3.846   3.863   3.875   3.915   3.941
  4.008   4.130   4.186   4.675   4.823   4.883   4.902   4.948
  4.979   5.004   5.170   5.222   5.240   5.292   5.324   5.387
  5.528   5.547   5.570   5.616   5.731  23.383  23.594  23.632
 23.691  23.735  23.996  49.603  49.732  49.753  49.780  49.824
 49.887
 --------------------------------------------------------------

          Ground-State Mulliken Net Atomic Charges

     Atom                 Charge (a.u.)
  ----------------------------------------
      1 O                    -0.069537
      2 C                     0.144918
      3 O                    -0.278322
      4 C                     0.183091
      5 O                    -0.167981
      6 C                    -0.265824
      7 O                    -0.196886
      8 C                     0.069344
      9 C                    -0.152959
     10 C                    -0.414907
     11 O                    -0.264636
     12 H                     0.381250
     13 O                    -0.172937
     14 H                     0.233057
     15 H                     0.119742
     16 H                     0.243441
     17 H                     0.271018
     18 H                     0.290819
     19 H                     0.326698
     20 H                     0.329945
     21 H                     0.390664
  ----------------------------------------
  Sum of atomic charges =     1.000000

 -----------------------------------------------------------------
                    Cartesian Multipole Moments
 -----------------------------------------------------------------
    Charge (ESU x 10^10)
                 4.8032
    Dipole Moment (Debye)
         X      -5.7442      Y       8.5211      Z       1.4318
       Tot      10.3757
    Quadrupole Moments (Debye-Ang)
        XX     -32.6631     XY     -17.2673     YY     -60.8851
        XZ       1.5896     YZ      -0.4823     ZZ     -60.4725
    Octopole Moments (Debye-Ang^2)
       XXX    -123.7123    XXY      61.2004    XYY      -5.7680
       YYY      29.2119    XXZ      35.2718    XYZ     -14.4373
       YYZ       0.6803    XZZ      14.5630    YZZ       5.0819
       ZZZ       2.3397
    Hexadecapole Moments (Debye-Ang^3)
      XXXX   -1518.3163   XXXY    -278.2339   XXYY    -314.8326
      XYYY     -84.3398   YYYY    -597.1549   XXXZ      11.8310
      XXYZ      38.5225   XYYZ      -0.3167   YYYZ       6.5223
      XXZZ    -281.7783   XYZZ      11.7062   YYZZ    -127.6377
      XZZZ      34.7532   YZZZ      15.5011   ZZZZ    -145.9799
 -----------------------------------------------------------------
 Calculating analytic gradient of the SCF energy
 Gradient of SCF Energy
            1           2           3           4           5           6
    1   0.0016580  -0.0089235   0.0036481   0.0098668  -0.0077758  -0.0004663
    2  -0.0023061  -0.0016325   0.0015387  -0.0038667   0.0011098   0.0024214
    3  -0.0005894   0.0026861  -0.0006851  -0.0017747  -0.0016833  -0.0009629
            7           8           9          10          11          12
    1  -0.0011518   0.0003039   0.0004672   0.0004007  -0.0004696   0.0011865
    2  -0.0000263   0.0022956  -0.0013463   0.0004324   0.0013269   0.0017007
    3   0.0004098   0.0004408   0.0005603   0.0000411   0.0001072   0.0003076
           13          14          15          16          17          18
    1   0.0010642   0.0008033  -0.0000946   0.0001854   0.0000107  -0.0015668
    2   0.0021295   0.0001926   0.0001344  -0.0009752  -0.0005236  -0.0015285
    3  -0.0007216  -0.0003669  -0.0001519   0.0002587  -0.0002899   0.0002030
           19          20          21
    1   0.0001879   0.0004523   0.0002134
    2  -0.0004409  -0.0003710  -0.0002650
    3   0.0003021  -0.0000725   0.0019815
 Max gradient component =       9.867E-03
 RMS gradient           =       2.307E-03
 Gradient time:  CPU 149.13 s  wall 149.18 s
 Geometry Optimization Parameters
   NAtoms,    NIC,     NZ,  NCons,   NDum,   NFix, NCnnct, MaxDiis
       21     146       0       0       0       0       0       0

 Cartesian Hessian Update
 Hessian Updated using BFGS Update


** GEOMETRY OPTIMIZATION IN DELOCALIZED INTERNAL COORDINATES **
   Searching for a Minimum

   Optimization Cycle:   6

                       Coordinates (Angstroms)
     ATOM                X               Y               Z
      1  O        -0.6847710920   -1.3918457529   -0.2282769990
      2  C        -1.8748423060   -0.9100850594    0.1825176434
      3  O        -2.8444110278   -1.5140365142    0.5516608983
      4  C        -1.7873083435    0.5327678630    0.0868287083
      5  O        -3.0198499452    1.1771211710    0.4564621225
      6  C        -0.6215595551    0.9746631651   -0.3788144262
      7  O        -0.2847043977    2.2269540946   -0.6394656396
      8  C         0.2052781857   -0.2922824885   -0.5987287548
      9  C         1.5231142341   -0.4588717286    0.1838795419
     10  C         2.4825979011    0.7422667898    0.0874376434
     11  O         3.7107038868    0.4203260574    0.7089243569
     12  H        -3.7292497444    0.5245274476    0.6736160424
     13  O         2.1028794639   -1.5965917721   -0.4027585610
     14  H         1.2728045896   -0.6325924450    1.2402567376
     15  H         2.0432574063    1.6470572743    0.5301881262
     16  H         2.7236387540    0.9218290614   -0.9655197979
     17  H         3.6702910077    0.6036693915    1.6534870118
     18  H         2.8972091208   -1.8411859233    0.0867905207
     19  H         0.4233971441   -0.4196732268   -1.6645422904
     20  H         0.6087497157    2.3116671712   -1.0030870954
     21  H        -3.2191031799    2.1231503606    0.3548514246
   Point Group: c1    Number of degrees of freedom:    57


   Energy is   -685.254378221

 Hessian Updated using BFGS Update

 57 Hessian modes will be used to form the next step
  Hessian Eigenvalues:
     0.001349    0.003808    0.005028    0.011960    0.015291    0.017385
     0.020660    0.021248    0.021812    0.022442    0.024627    0.025995
     0.042397    0.046261    0.050597    0.051467    0.058074    0.063986
     0.075664    0.087146    0.115956    0.137264    0.142382    0.157366
     0.160052    0.160917    0.162461    0.168953    0.174449    0.204413
     0.210130    0.215008    0.231085    0.250021    0.252740    0.259566
     0.281784    0.289742    0.291703    0.318932    0.324464    0.326340
     0.327707    0.388172    0.442398    0.447538    0.455012    0.489308
     0.495152    0.526428    0.534746    0.538352    0.543990    0.551112
     0.581211    0.620029    0.947984

 Minimum Search - Taking Simple RFO Step
 Searching for Lamda that Minimizes Along All modes
 Value Taken    Lamda =  -0.00241736
 Calculated Step too Large.  Step scaled by  0.408162
 Step Taken.  Stepsize is  0.300000

                             Maximum     Tolerance    Cnvgd?
         Gradient           0.005533      0.000300      NO
         Displacement       0.110161      0.001200      NO
         Energy change     -0.000888      0.000001      NO


 New Cartesian Coordinates Obtained by Inverse Iteration

 Displacement from previous Coordinates is:  0.370613
 ----------------------------------------------------------------
             Standard Nuclear Orientation (Angstroms)
    I     Atom           X                Y                Z
 ----------------------------------------------------------------
    1      O      -0.6997449719    -1.3878454347    -0.2012208798
    2      C      -1.8804557730    -0.8865605829     0.2019750963
    3      O      -2.8673991247    -1.4705730187     0.5665326810
    4      C      -1.7853427678     0.5529166989     0.0962019958
    5      O      -3.0263149427     1.1784798730     0.4673050113
    6      C      -0.6184362056     0.9798615967    -0.3792951112
    7      O      -0.2622402618     2.2207911583    -0.6627544773
    8      C       0.1978763400    -0.2976344170    -0.5876522388
    9      C       1.5165427431    -0.4638987464     0.1892392745
   10      C       2.4757285622     0.7376997091     0.1050009543
   11      O       3.7110772546     0.3866643812     0.6997380959
   12      H      -3.7140688012     0.4877967386     0.6487453864
   13      O       2.1018650881    -1.5967914179    -0.4020942541
   14      H       1.2680053299    -0.6467354687     1.2455598951
   15      H       2.0483685700     1.6319991965     0.5778431100
   16      H       2.7035841128     0.9442738814    -0.9470923857
   17      H       3.6982816815     0.5781620359     1.6441734711
   18      H       2.9574089891    -1.7569952283     0.0181231098
   19      H       0.4079297603    -0.4368297743    -1.6539747389
   20      H       0.6348025976     2.2879635174    -1.0202754920
   21      H      -3.2693463625     2.1060902386     0.3096287098
 ----------------------------------------------------------------
 Molecular Point Group                 C1    NOp =  1
 Largest Abelian Subgroup              C1    NOp =  1
 Nuclear Repulsion Energy =   765.4457678521 hartrees
 There are       46 alpha and       46 beta electrons
 Applying Cartesian multipole field
    Component          Value
    ---------          -----
     (2,0,0)        1.00000E-11
     (0,2,0)        2.00000E-11
     (0,0,2)       -3.00000E-11
 Nucleus-field energy     =     0.0000000229 hartrees
 Requested basis set is 6-311++G(d,p)
 There are 117 shells and 327 basis functions
 A cutoff of  1.0D-11 yielded   5839 shell pairs
 There are     46004 function pairs (     49261 Cartesian)
 Smallest overlap matrix eigenvalue = 2.05E-06

 Q-Chem warning in module /home/taweetham/qchem/stvman/mkSTV.C, line 278:

 Overlap eigenvalue is smaller than square root of threshold

 Guess MOs from SCF MO coefficient file
 Reading MOs from coefficient file
 Reading MOs from coefficient file
 A restricted hybrid HF-DFT SCF calculation will be
 performed using Pulay DIIS extrapolation
 Exchange:     0.2000 Hartree-Fock + 0.0800 Slater + 0.7200 B88
 Correlation:  0.1900 VWN1RPA + 0.8100 LYP
 Using SG-1 standard quadrature grid
 SCF converges when DIIS error is below 1.0E-08
 Geometry optimization detected.  Setting ReadMinima to 0
 Setting SaveMinima to 0
 ---------------------------------------
  Cycle       Energy         DIIS Error
 ---------------------------------------
    1    -685.2424295779      7.42E-04
    2    -685.2550306454      1.52E-04
    3    -685.2549785954      1.72E-04
    4    -685.2552175643      6.30E-05
    5    -685.2552498166      2.61E-05
    6    -685.2552563485      4.48E-06
    7    -685.2552568305      1.61E-06
    8    -685.2552567970      4.57E-07
    9    -685.2552567298      1.64E-07
   10    -685.2552567562      5.86E-08
   11    -685.2552567582      1.62E-08
   12    -685.2552567549      4.86E-09 Convergence criterion met
 ---------------------------------------
 SCF time:  CPU 382.50 s  wall 382.84 s
 SCF   energy in the final basis set = -685.2552567549
 Total energy in the final basis set = -685.2552567549

 --------------------------------------------------------------

                    Orbital Energies (a.u.)
 --------------------------------------------------------------

 Alpha MOs
 -- Occupied --
-19.497 -19.382 -19.349 -19.295 -19.271 -19.262 -10.489 -10.477
-10.456 -10.436 -10.392 -10.377  -1.391  -1.302  -1.290  -1.220
 -1.188  -1.162  -1.032  -0.958  -0.920  -0.879  -0.856  -0.834
 -0.779  -0.750  -0.729  -0.709  -0.694  -0.667  -0.659  -0.638
 -0.630  -0.616  -0.611  -0.592  -0.585  -0.558  -0.545  -0.501
 -0.488  -0.482  -0.475  -0.458  -0.446  -0.414
 -- Virtual --
 -0.226  -0.221  -0.163  -0.137  -0.132  -0.120  -0.113  -0.107
 -0.097  -0.087  -0.082  -0.073  -0.066  -0.063  -0.055  -0.052
 -0.041  -0.035  -0.029  -0.024  -0.017  -0.012  -0.006  -0.002
  0.003   0.004   0.006   0.014   0.016   0.021   0.023   0.027
  0.032   0.038   0.041   0.057   0.059   0.062   0.067   0.072
  0.074   0.083   0.085   0.089   0.100   0.107   0.109   0.121
  0.127   0.133   0.139   0.142   0.146   0.158   0.166   0.167
  0.174   0.175   0.183   0.186   0.192   0.202   0.208   0.210
  0.215   0.221   0.230   0.238   0.244   0.247   0.255   0.261
  0.269   0.275   0.288   0.294   0.301   0.320   0.326   0.338
  0.352   0.375   0.381   0.395   0.403   0.405   0.410   0.414
  0.431   0.443   0.465   0.468   0.503   0.519   0.536   0.554
  0.561   0.564   0.571   0.593   0.594   0.601   0.618   0.634
  0.659   0.678   0.734   0.755   0.758   0.792   0.804   0.805
  0.828   0.846   0.872   0.892   0.910   0.915   0.940   0.958
  0.967   0.979   0.985   0.992   1.018   1.026   1.047   1.054
  1.067   1.071   1.076   1.085   1.101   1.109   1.156   1.160
  1.177   1.204   1.219   1.252   1.263   1.278   1.296   1.317
  1.350   1.358   1.366   1.386   1.394   1.419   1.423   1.444
  1.450   1.463   1.495   1.504   1.515   1.524   1.546   1.568
  1.581   1.588   1.608   1.636   1.655   1.662   1.697   1.714
  1.734   1.747   1.773   1.787   1.806   1.814   1.846   1.864
  1.898   1.918   1.925   1.935   1.962   1.978   1.996   2.027
  2.034   2.079   2.105   2.153   2.188   2.321   2.334   2.365
  2.385   2.419   2.427   2.448   2.454   2.459   2.478   2.520
  2.535   2.578   2.626   2.662   2.672   2.681   2.724   2.743
  2.755   2.777   2.806   2.822   2.833   2.863   2.878   2.891
  2.909   2.928   2.957   2.976   3.000   3.015   3.019   3.031
  3.048   3.114   3.149   3.160   3.188   3.211   3.224   3.265
  3.314   3.368   3.488   3.527   3.544   3.639   3.692   3.703
  3.722   3.734   3.782   3.848   3.861   3.876   3.914   3.941
  4.006   4.131   4.189   4.687   4.825   4.879   4.900   4.946
  4.977   5.009   5.169   5.220   5.237   5.299   5.316   5.388
  5.525   5.546   5.565   5.616   5.733  23.384  23.593  23.634
 23.687  23.733  24.000  49.604  49.732  49.754  49.777  49.822
 49.882
 --------------------------------------------------------------

          Ground-State Mulliken Net Atomic Charges

     Atom                 Charge (a.u.)
  ----------------------------------------
      1 O                    -0.071260
      2 C                     0.153018
      3 O                    -0.279353
      4 C                     0.151243
      5 O                    -0.152676
      6 C                    -0.242569
      7 O                    -0.192006
      8 C                     0.069460
      9 C                    -0.145530
     10 C                    -0.439760
     11 O                    -0.266730
     12 H                     0.370736
     13 O                    -0.173763
     14 H                     0.236562
     15 H                     0.133074
     16 H                     0.239888
     17 H                     0.274587
     18 H                     0.289478
     19 H                     0.328525
     20 H                     0.329036
     21 H                     0.388042
  ----------------------------------------
  Sum of atomic charges =     1.000000

 -----------------------------------------------------------------
                    Cartesian Multipole Moments
 -----------------------------------------------------------------
    Charge (ESU x 10^10)
                 4.8032
    Dipole Moment (Debye)
         X      -5.5296      Y       8.5604      Z       1.1853
       Tot      10.2597
    Quadrupole Moments (Debye-Ang)
        XX     -31.7306     XY     -16.5160     YY     -61.5517
        XZ       2.1788     YZ      -0.4604     ZZ     -60.6728
    Octopole Moments (Debye-Ang^2)
       XXX    -117.2836    XXY      62.3246    XYY      -7.1682
       YYY      28.9375    XXZ      32.3742    XYZ     -12.3773
       YYZ      -0.7258    XZZ      15.6050    YZZ       4.5843
       ZZZ       1.0389
    Hexadecapole Moments (Debye-Ang^3)
      XXXX   -1502.6499   XXXY    -273.3977   XXYY    -314.9131
      XYYY     -74.1697   YYYY    -595.6441   XXXZ      26.0248
      XXYZ      38.0718   XYYZ       0.5618   YYYZ       8.5115
      XXZZ    -284.5208   XYZZ      14.0690   YYZZ    -127.0044
      XZZZ      37.6586   YZZZ      16.5948   ZZZZ    -147.3648
 -----------------------------------------------------------------
 Calculating analytic gradient of the SCF energy
 Gradient of SCF Energy
            1           2           3           4           5           6
    1   0.0011172  -0.0066813   0.0022909   0.0103730  -0.0091894  -0.0020336
    2  -0.0027601   0.0003459   0.0007581  -0.0041877   0.0007163   0.0022085
    3  -0.0004213   0.0029863  -0.0005021  -0.0013563  -0.0034787  -0.0006868
            7           8           9          10          11          12
    1  -0.0001905   0.0010359   0.0006258   0.0001464  -0.0001931   0.0021132
    2  -0.0005590   0.0019431  -0.0004799   0.0004827   0.0005523   0.0021288
    3  -0.0001046   0.0007192  -0.0000740   0.0005297  -0.0002037   0.0002014
           13          14          15          16          17          18
    1  -0.0003787   0.0006807  -0.0001988   0.0002692  -0.0001352  -0.0004948
    2   0.0012726  -0.0000336   0.0001842  -0.0008882  -0.0001605  -0.0007121
    3  -0.0014301   0.0000075  -0.0002428  -0.0001178   0.0003474   0.0004902
           19          20          21
    1   0.0001512   0.0003544   0.0003376
    2  -0.0003018  -0.0000826  -0.0004270
    3  -0.0000344   0.0001756   0.0031952
 Max gradient component =       1.037E-02
 RMS gradient           =       2.309E-03
 Gradient time:  CPU 148.80 s  wall 148.84 s
 Geometry Optimization Parameters
   NAtoms,    NIC,     NZ,  NCons,   NDum,   NFix, NCnnct, MaxDiis
       21     146       0       0       0       0       0       0

 Cartesian Hessian Update
 Hessian Updated using BFGS Update


** GEOMETRY OPTIMIZATION IN DELOCALIZED INTERNAL COORDINATES **
   Searching for a Minimum

   Optimization Cycle:   7

                       Coordinates (Angstroms)
     ATOM                X               Y               Z
      1  O        -0.6997449719   -1.3878454347   -0.2012208798
      2  C        -1.8804557730   -0.8865605829    0.2019750963
      3  O        -2.8673991247   -1.4705730187    0.5665326810
      4  C        -1.7853427678    0.5529166989    0.0962019958
      5  O        -3.0263149427    1.1784798730    0.4673050113
      6  C        -0.6184362056    0.9798615967   -0.3792951112
      7  O        -0.2622402618    2.2207911583   -0.6627544773
      8  C         0.1978763400   -0.2976344170   -0.5876522388
      9  C         1.5165427431   -0.4638987464    0.1892392745
     10  C         2.4757285622    0.7376997091    0.1050009543
     11  O         3.7110772546    0.3866643812    0.6997380959
     12  H        -3.7140688012    0.4877967386    0.6487453864
     13  O         2.1018650881   -1.5967914179   -0.4020942541
     14  H         1.2680053299   -0.6467354687    1.2455598951
     15  H         2.0483685700    1.6319991965    0.5778431100
     16  H         2.7035841128    0.9442738814   -0.9470923857
     17  H         3.6982816815    0.5781620359    1.6441734711
     18  H         2.9574089891   -1.7569952283    0.0181231098
     19  H         0.4079297603   -0.4368297743   -1.6539747389
     20  H         0.6348025976    2.2879635174   -1.0202754920
     21  H        -3.2693463625    2.1060902386    0.3096287098
   Point Group: c1    Number of degrees of freedom:    57


   Energy is   -685.255256755

 Hessian Updated using BFGS Update

 57 Hessian modes will be used to form the next step
  Hessian Eigenvalues:
     0.001459    0.003614    0.005466    0.011964    0.015315    0.017387
     0.020755    0.021609    0.022144    0.023032    0.025800    0.028540
     0.042357    0.046761    0.050613    0.051430    0.058017    0.063597
     0.075715    0.086821    0.115789    0.138453    0.147630    0.156774
     0.159158    0.160957    0.162470    0.170538    0.173687    0.205787
     0.210222    0.219070    0.232199    0.239602    0.250858    0.259877
     0.283012    0.290232    0.291453    0.319138    0.324508    0.326677
     0.328014    0.390749    0.426907    0.447523    0.455296    0.484742
     0.489595    0.521188    0.532513    0.538123    0.543996    0.550851
     0.569316    0.623239    0.949679

 Minimum Search - Taking Simple RFO Step
 Searching for Lamda that Minimizes Along All modes
 Value Taken    Lamda =  -0.00242059
 Calculated Step too Large.  Step scaled by  0.424942
 Step Taken.  Stepsize is  0.300000

                             Maximum     Tolerance    Cnvgd?
         Gradient           0.006326      0.000300      NO
         Displacement       0.114801      0.001200      NO
         Energy change     -0.000879      0.000001      NO


 New Cartesian Coordinates Obtained by Inverse Iteration

 Displacement from previous Coordinates is:  0.336632
 ----------------------------------------------------------------
             Standard Nuclear Orientation (Angstroms)
    I     Atom           X                Y                Z
 ----------------------------------------------------------------
    1      O      -0.7126538741    -1.3811888215    -0.1823475774
    2      C      -1.8843695562    -0.8640506629     0.2127212670
    3      O      -2.8860962589    -1.4308655669     0.5756245100
    4      C      -1.7839603132     0.5731436112     0.1098420672
    5      O      -3.0280560074     1.1787345408     0.4902231966
    6      C      -0.6170126350     0.9864752417    -0.3771162485
    7      O      -0.2447581394     2.2177957049    -0.6780971310
    8      C       0.1910319824    -0.2991001875    -0.5787221581
    9      C       1.5085048745    -0.4657030140     0.1964923869
   10      C       2.4707207412     0.7335507853     0.1194587916
   11      O       3.7139132544     0.3524707946     0.6823856374
   12      H      -3.6903175827     0.4464734527     0.6222760885
   13      O       2.0992291075    -1.5995806195    -0.3889736773
   14      H       1.2576442364    -0.6509196538     1.2530020806
   15      H       2.0598492232     1.6185024635     0.6216675117
   16      H       2.6828757468     0.9660439699    -0.9317198701
   17      H       3.7322519176     0.5499720840     1.6262164356
   18      H       2.9953615367    -1.6858920318    -0.0313726965
   19      H       0.3951926091    -0.4456064758    -1.6455628456
   20      H       0.6526473923     2.2710932123    -1.0357934816
   21      H      -3.3138764371     2.0774861092     0.2555029265
 ----------------------------------------------------------------
 Molecular Point Group                 C1    NOp =  1
 Largest Abelian Subgroup              C1    NOp =  1
 Nuclear Repulsion Energy =   766.2132033804 hartrees
 There are       46 alpha and       46 beta electrons
 Applying Cartesian multipole field
    Component          Value
    ---------          -----
     (2,0,0)        1.00000E-11
     (0,2,0)        2.00000E-11
     (0,0,2)       -3.00000E-11
 Nucleus-field energy     =     0.0000000229 hartrees
 Requested basis set is 6-311++G(d,p)
 There are 117 shells and 327 basis functions
 A cutoff of  1.0D-11 yielded   5842 shell pairs
 There are     46037 function pairs (     49298 Cartesian)
 Smallest overlap matrix eigenvalue = 2.10E-06

 Q-Chem warning in module /home/taweetham/qchem/stvman/mkSTV.C, line 278:

 Overlap eigenvalue is smaller than square root of threshold

 Guess MOs from SCF MO coefficient file
 Reading MOs from coefficient file
 Reading MOs from coefficient file
 A restricted hybrid HF-DFT SCF calculation will be
 performed using Pulay DIIS extrapolation
 Exchange:     0.2000 Hartree-Fock + 0.0800 Slater + 0.7200 B88
 Correlation:  0.1900 VWN1RPA + 0.8100 LYP
 Using SG-1 standard quadrature grid
 SCF converges when DIIS error is below 1.0E-08
 Geometry optimization detected.  Setting ReadMinima to 0
 Setting SaveMinima to 0
 ---------------------------------------
  Cycle       Energy         DIIS Error
 ---------------------------------------
    1    -685.2424083924      7.01E-04
    2    -685.2559965349      1.53E-04
    3    -685.2559574013      1.66E-04
    4    -685.2561842986      6.03E-05
    5    -685.2562140894      2.38E-05
    6    -685.2562198234      4.88E-06
    7    -685.2562202262      1.78E-06
    8    -685.2562202586      5.03E-07
    9    -685.2562201553      1.58E-07
   10    -685.2562201926      5.71E-08
   11    -685.2562201969      1.66E-08
   12    -685.2562201925      5.60E-09 Convergence criterion met
 ---------------------------------------
 SCF time:  CPU 383.52 s  wall 384.42 s
 SCF   energy in the final basis set = -685.2562201925
 Total energy in the final basis set = -685.2562201925

 --------------------------------------------------------------

                    Orbital Energies (a.u.)
 --------------------------------------------------------------

 Alpha MOs
 -- Occupied --
-19.496 -19.382 -19.351 -19.298 -19.274 -19.262 -10.490 -10.478
-10.456 -10.437 -10.392 -10.379  -1.391  -1.304  -1.292  -1.222
 -1.189  -1.162  -1.033  -0.959  -0.920  -0.878  -0.855  -0.835
 -0.780  -0.751  -0.730  -0.709  -0.693  -0.669  -0.660  -0.639
 -0.632  -0.617  -0.613  -0.594  -0.585  -0.558  -0.546  -0.502
 -0.490  -0.484  -0.478  -0.460  -0.446  -0.415
 -- Virtual --
 -0.225  -0.221  -0.164  -0.135  -0.131  -0.121  -0.113  -0.109
 -0.098  -0.087  -0.081  -0.073  -0.066  -0.062  -0.056  -0.053
 -0.040  -0.036  -0.030  -0.025  -0.017  -0.011  -0.006  -0.002
  0.003   0.004   0.005   0.014   0.015   0.020   0.022   0.027
  0.031   0.037   0.040   0.056   0.059   0.062   0.067   0.073
  0.074   0.083   0.086   0.089   0.100   0.106   0.108   0.119
  0.125   0.133   0.140   0.143   0.145   0.157   0.166   0.167
  0.169   0.175   0.182   0.186   0.192   0.200   0.207   0.209
  0.215   0.217   0.224   0.236   0.243   0.245   0.252   0.260
  0.267   0.273   0.289   0.294   0.307   0.319   0.328   0.337
  0.350   0.370   0.379   0.392   0.400   0.403   0.413   0.414
  0.429   0.443   0.465   0.468   0.499   0.519   0.526   0.547
  0.558   0.560   0.570   0.593   0.594   0.600   0.614   0.630
  0.658   0.677   0.724   0.752   0.756   0.793   0.798   0.807
  0.828   0.846   0.870   0.888   0.908   0.913   0.933   0.957
  0.969   0.976   0.984   0.994   1.015   1.024   1.045   1.053
  1.066   1.073   1.077   1.083   1.099   1.112   1.156   1.170
  1.186   1.198   1.215   1.250   1.263   1.282   1.298   1.319
  1.347   1.364   1.369   1.383   1.392   1.413   1.426   1.452
  1.453   1.461   1.488   1.505   1.515   1.525   1.551   1.565
  1.583   1.584   1.607   1.635   1.656   1.662   1.696   1.715
  1.741   1.744   1.778   1.788   1.805   1.810   1.850   1.865
  1.892   1.914   1.925   1.932   1.955   1.974   1.987   2.022
  2.033   2.073   2.097   2.142   2.185   2.323   2.332   2.366
  2.379   2.415   2.425   2.428   2.443   2.460   2.478   2.515
  2.522   2.576   2.619   2.665   2.669   2.677   2.723   2.747
  2.759   2.773   2.809   2.822   2.836   2.875   2.882   2.892
  2.919   2.948   2.951   2.972   3.001   3.016   3.019   3.033
  3.050   3.115   3.153   3.156   3.186   3.213   3.219   3.268
  3.312   3.365   3.490   3.524   3.532   3.640   3.686   3.702
  3.720   3.731   3.777   3.847   3.861   3.875   3.913   3.941
  4.006   4.129   4.190   4.708   4.826   4.875   4.898   4.947
  4.978   5.013   5.167   5.218   5.235   5.303   5.309   5.384
  5.523   5.545   5.558   5.616   5.736  23.387  23.591  23.634
 23.684  23.731  24.002  49.605  49.732  49.753  49.775  49.820
 49.876
 --------------------------------------------------------------

          Ground-State Mulliken Net Atomic Charges

     Atom                 Charge (a.u.)
  ----------------------------------------
      1 O                    -0.072611
      2 C                     0.154421
      3 O                    -0.277321
      4 C                     0.106256
      5 O                    -0.130022
      6 C                    -0.206302
      7 O                    -0.188311
      8 C                     0.078483
      9 C                    -0.149912
     10 C                    -0.455980
     11 O                    -0.268403
     12 H                     0.358049
     13 O                    -0.176121
     14 H                     0.238740
     15 H                     0.146298
     16 H                     0.234942
     17 H                     0.277804
     18 H                     0.288772
     19 H                     0.329437
     20 H                     0.327666
     21 H                     0.384116
  ----------------------------------------
  Sum of atomic charges =     1.000000

 -----------------------------------------------------------------
                    Cartesian Multipole Moments
 -----------------------------------------------------------------
    Charge (ESU x 10^10)
                 4.8032
    Dipole Moment (Debye)
         X      -5.3136      Y       8.5532      Z       0.9123
       Tot      10.1105
    Quadrupole Moments (Debye-Ang)
        XX     -31.1373     XY     -15.5846     YY     -62.2279
        XZ       2.9654     YZ      -0.6139     ZZ     -60.8263
    Octopole Moments (Debye-Ang^2)
       XXX    -110.7859    XXY      63.0257    XYY      -7.9787
       YYY      27.9377    XXZ      29.2376    XYZ     -10.1958
       YYZ      -2.2310    XZZ      16.6874    YZZ       3.9797
       ZZZ      -0.4865
    Hexadecapole Moments (Debye-Ang^3)
      XXXX   -1491.6098   XXXY    -264.4456   XXYY    -317.1804
      XYYY     -63.2591   YYYY    -594.8855   XXXZ      43.6699
      XXYZ      35.8424   XYYZ       2.3500   YYYZ       9.0972
      XXZZ    -286.7512   XYZZ      16.1773   YYZZ    -126.2422
      XZZZ      40.1766   YZZZ      17.1232   ZZZZ    -148.1333
 -----------------------------------------------------------------
 Calculating analytic gradient of the SCF energy
 Gradient of SCF Energy
            1           2           3           4           5           6
    1   0.0008193  -0.0040725   0.0010196   0.0090795  -0.0094658  -0.0037598
    2  -0.0027111   0.0022890  -0.0001539  -0.0035034  -0.0007864   0.0015464
    3   0.0001142   0.0011711   0.0005914   0.0000893  -0.0052193  -0.0004114
            7           8           9          10          11          12
    1   0.0008373   0.0015341   0.0005536  -0.0003437   0.0001613   0.0033838
    2  -0.0009873   0.0012129   0.0007307   0.0006215  -0.0005410   0.0029044
    3  -0.0007079   0.0013463  -0.0011450   0.0011500  -0.0006729  -0.0004353
           13          14          15          16          17          18
    1  -0.0016068   0.0005353  -0.0001927   0.0003885  -0.0002632   0.0007061
    2   0.0000516  -0.0003484   0.0002500  -0.0006684   0.0002048   0.0001820
    3  -0.0017111   0.0004538  -0.0003218  -0.0004965   0.0009822   0.0007326
           19          20          21
    1   0.0000030   0.0000838   0.0005993
    2  -0.0001706   0.0002030  -0.0003255
    3  -0.0003769   0.0003937   0.0044735
 Max gradient component =       9.466E-03
 RMS gradient           =       2.269E-03
 Gradient time:  CPU 148.82 s  wall 148.85 s
 Geometry Optimization Parameters
   NAtoms,    NIC,     NZ,  NCons,   NDum,   NFix, NCnnct, MaxDiis
       21     146       0       0       0       0       0       0

 Cartesian Hessian Update
 Hessian Updated using BFGS Update


** GEOMETRY OPTIMIZATION IN DELOCALIZED INTERNAL COORDINATES **
   Searching for a Minimum

   Optimization Cycle:   8

                       Coordinates (Angstroms)
     ATOM                X               Y               Z
      1  O        -0.7126538741   -1.3811888215   -0.1823475774
      2  C        -1.8843695562   -0.8640506629    0.2127212670
      3  O        -2.8860962589   -1.4308655669    0.5756245100
      4  C        -1.7839603132    0.5731436112    0.1098420672
      5  O        -3.0280560074    1.1787345408    0.4902231966
      6  C        -0.6170126350    0.9864752417   -0.3771162485
      7  O        -0.2447581394    2.2177957049   -0.6780971310
      8  C         0.1910319824   -0.2991001875   -0.5787221581
      9  C         1.5085048745   -0.4657030140    0.1964923869
     10  C         2.4707207412    0.7335507853    0.1194587916
     11  O         3.7139132544    0.3524707946    0.6823856374
     12  H        -3.6903175827    0.4464734527    0.6222760885
     13  O         2.0992291075   -1.5995806195   -0.3889736773
     14  H         1.2576442364   -0.6509196538    1.2530020806
     15  H         2.0598492232    1.6185024635    0.6216675117
     16  H         2.6828757468    0.9660439699   -0.9317198701
     17  H         3.7322519176    0.5499720840    1.6262164356
     18  H         2.9953615367   -1.6858920318   -0.0313726965
     19  H         0.3951926091   -0.4456064758   -1.6455628456
     20  H         0.6526473923    2.2710932123   -1.0357934816
     21  H        -3.3138764371    2.0774861092    0.2555029265
   Point Group: c1    Number of degrees of freedom:    57


   Energy is   -685.256220192

 Hessian Updated using BFGS Update

 57 Hessian modes will be used to form the next step
  Hessian Eigenvalues:
     0.000982    0.003525    0.005283    0.012024    0.015318    0.017400
     0.020682    0.021670    0.022387    0.023521    0.026087    0.028861
     0.042366    0.046966    0.051073    0.051927    0.058002    0.063147
     0.075895    0.086906    0.115657    0.138836    0.150353    0.152586
     0.157846    0.160865    0.163770    0.170090    0.178935    0.203402
     0.210633    0.221820    0.230657    0.238815    0.250677    0.271931
     0.285555    0.291284    0.295602    0.320673    0.324537    0.327300
     0.332614    0.391195    0.417648    0.447647    0.455602    0.480604
     0.489530    0.518024    0.531419    0.539923    0.543994    0.554106
     0.577523    0.643930    0.971654

 Minimum Search - Taking Simple RFO Step
 Searching for Lamda that Minimizes Along All modes
 Value Taken    Lamda =  -0.00307765
 Calculated Step too Large.  Step scaled by  0.386672
 Step Taken.  Stepsize is  0.300000

                             Maximum     Tolerance    Cnvgd?
         Gradient           0.005986      0.000300      NO
         Displacement       0.115953      0.001200      NO
         Energy change     -0.000963      0.000001      NO


 New Cartesian Coordinates Obtained by Inverse Iteration

 Displacement from previous Coordinates is:  0.316161
 ----------------------------------------------------------------
             Standard Nuclear Orientation (Angstroms)
    I     Atom           X                Y                Z
 ----------------------------------------------------------------
    1      O      -0.7260851277    -1.3728314468    -0.1703724062
    2      C      -1.8852992575    -0.8408940754     0.2240771088
    3      O      -2.9055976045    -1.3913768420     0.5744751677
    4      C      -1.7817244983     0.5944647881     0.1300414877
    5      O      -3.0232638809     1.1818138706     0.5237307692
    6      C      -0.6150144189     0.9930852511    -0.3704571230
    7      O      -0.2282382831     2.2159933832    -0.6854420117
    8      C       0.1839837336    -0.2995921987    -0.5722920457
    9      C       1.4999521507    -0.4681861041     0.2021041159
   10      C       2.4650433186     0.7290373392     0.1301343973
   11      O       3.7138984151     0.3254221326     0.6681160945
   12      H      -3.6515606701     0.4048363556     0.6065797854
   13      O       2.0968608968    -1.6043231986    -0.3744735642
   14      H       1.2452775996    -0.6538007735     1.2588800062
   15      H       2.0673996537     1.6057296681     0.6550677037
   16      H       2.6652829332     0.9842067297    -0.9194273548
   17      H       3.7574220670     0.5293600645     1.6105514738
   18      H       3.0191047995    -1.6286177406    -0.0718207002
   19      H       0.3818448029    -0.4479667806    -1.6404678339
   20      H       0.6662340443     2.2577921448    -1.0504368854
   21      H      -3.3473988558     2.0346823696     0.1871390285
 ----------------------------------------------------------------
 Molecular Point Group                 C1    NOp =  1
 Largest Abelian Subgroup              C1    NOp =  1
 Nuclear Repulsion Energy =   767.2006313229 hartrees
 There are       46 alpha and       46 beta electrons
 Applying Cartesian multipole field
    Component          Value
    ---------          -----
     (2,0,0)        1.00000E-11
     (0,2,0)        2.00000E-11
     (0,0,2)       -3.00000E-11
 Nucleus-field energy     =     0.0000000228 hartrees
 Requested basis set is 6-311++G(d,p)
 There are 117 shells and 327 basis functions
 A cutoff of  1.0D-11 yielded   5847 shell pairs
 There are     46084 function pairs (     49352 Cartesian)
 Smallest overlap matrix eigenvalue = 2.14E-06

 Q-Chem warning in module /home/taweetham/qchem/stvman/mkSTV.C, line 278:

 Overlap eigenvalue is smaller than square root of threshold

 Guess MOs from SCF MO coefficient file
 Reading MOs from coefficient file
 Reading MOs from coefficient file
 A restricted hybrid HF-DFT SCF calculation will be
 performed using Pulay DIIS extrapolation
 Exchange:     0.2000 Hartree-Fock + 0.0800 Slater + 0.7200 B88
 Correlation:  0.1900 VWN1RPA + 0.8100 LYP
 Using SG-1 standard quadrature grid
 SCF converges when DIIS error is below 1.0E-08
 Geometry optimization detected.  Setting ReadMinima to 0
 Setting SaveMinima to 0
 ---------------------------------------
  Cycle       Energy         DIIS Error
 ---------------------------------------
    1    -685.2430349453      7.16E-04
    2    -685.2569961075      1.59E-04
    3    -685.2569328507      1.79E-04
    4    -685.2572163214      5.78E-05
    5    -685.2572440897      2.22E-05
    6    -685.2572490786      5.76E-06
    7    -685.2572494466      2.06E-06
    8    -685.2572495729      5.76E-07
    9    -685.2572494150      1.67E-07
   10    -685.2572494552      6.28E-08
   11    -685.2572494617      1.89E-08
   12    -685.2572494559      6.80E-09 Convergence criterion met
 ---------------------------------------
 SCF time:  CPU 384.52 s  wall 384.86 s
 SCF   energy in the final basis set = -685.2572494559
 Total energy in the final basis set = -685.2572494559

 --------------------------------------------------------------

                    Orbital Energies (a.u.)
 --------------------------------------------------------------

 Alpha MOs
 -- Occupied --
-19.496 -19.383 -19.355 -19.301 -19.276 -19.262 -10.492 -10.479
-10.455 -10.439 -10.393 -10.382  -1.393  -1.306  -1.295  -1.224
 -1.191  -1.162  -1.033  -0.960  -0.919  -0.877  -0.853  -0.836
 -0.781  -0.754  -0.733  -0.709  -0.694  -0.671  -0.662  -0.640
 -0.635  -0.619  -0.615  -0.596  -0.585  -0.559  -0.548  -0.504
 -0.492  -0.486  -0.482  -0.461  -0.447  -0.417
 -- Virtual --
 -0.226  -0.219  -0.164  -0.134  -0.130  -0.122  -0.113  -0.110
 -0.098  -0.086  -0.080  -0.073  -0.067  -0.060  -0.057  -0.053
 -0.040  -0.036  -0.030  -0.026  -0.017  -0.011  -0.006  -0.003
  0.002   0.004   0.004   0.014   0.015   0.019   0.021   0.026
  0.030   0.037   0.040   0.054   0.059   0.062   0.067   0.072
  0.074   0.082   0.086   0.089   0.099   0.107   0.108   0.116
  0.124   0.132   0.139   0.144   0.144   0.155   0.163   0.166
  0.168   0.175   0.181   0.186   0.192   0.198   0.204   0.208
  0.213   0.216   0.222   0.234   0.243   0.243   0.250   0.258
  0.265   0.272   0.288   0.294   0.312   0.317   0.331   0.336
  0.348   0.358   0.378   0.389   0.399   0.402   0.413   0.420
  0.428   0.442   0.467   0.468   0.494   0.517   0.520   0.545
  0.554   0.557   0.570   0.593   0.595   0.598   0.611   0.626
  0.657   0.677   0.717   0.745   0.757   0.790   0.795   0.810
  0.827   0.846   0.865   0.880   0.905   0.917   0.925   0.954
  0.971   0.972   0.983   0.993   1.011   1.020   1.045   1.051
  1.065   1.073   1.075   1.083   1.094   1.112   1.157   1.168
  1.188   1.211   1.217   1.246   1.264   1.286   1.300   1.320
  1.339   1.363   1.370   1.378   1.390   1.406   1.425   1.452
  1.462   1.473   1.483   1.508   1.515   1.526   1.557   1.562
  1.580   1.584   1.605   1.634   1.657   1.662   1.692   1.714
  1.740   1.742   1.777   1.783   1.798   1.807   1.856   1.870
  1.887   1.913   1.926   1.939   1.952   1.970   1.980   2.016
  2.032   2.067   2.085   2.133   2.180   2.324   2.327   2.365
  2.371   2.396   2.415   2.425   2.436   2.459   2.477   2.518
  2.534   2.576   2.613   2.662   2.665   2.678   2.721   2.749
  2.773   2.774   2.810   2.821   2.837   2.878   2.892   2.893
  2.931   2.947   2.962   2.979   3.005   3.017   3.020   3.035
  3.054   3.114   3.146   3.166   3.182   3.211   3.216   3.273
  3.311   3.361   3.492   3.515   3.521   3.640   3.671   3.701
  3.719   3.728   3.772   3.846   3.862   3.873   3.910   3.941
  4.005   4.125   4.190   4.742   4.828   4.872   4.895   4.948
  4.979   5.016   5.165   5.216   5.234   5.301   5.305   5.375
  5.519   5.544   5.553   5.616   5.741  23.390  23.590  23.634
 23.681  23.728  24.003  49.605  49.732  49.753  49.772  49.818
 49.869
 --------------------------------------------------------------

          Ground-State Mulliken Net Atomic Charges

     Atom                 Charge (a.u.)
  ----------------------------------------
      1 O                    -0.073455
      2 C                     0.155848
      3 O                    -0.273430
      4 C                     0.046227
      5 O                    -0.102471
      6 C                    -0.159416
      7 O                    -0.184889
      8 C                     0.091651
      9 C                    -0.163633
     10 C                    -0.464773
     11 O                    -0.269330
     12 H                     0.343845
     13 O                    -0.179222
     14 H                     0.240131
     15 H                     0.157120
     16 H                     0.230350
     17 H                     0.280517
     18 H                     0.288539
     19 H                     0.330098
     20 H                     0.326281
     21 H                     0.380013
  ----------------------------------------
  Sum of atomic charges =     1.000000

 -----------------------------------------------------------------
                    Cartesian Multipole Moments
 -----------------------------------------------------------------
    Charge (ESU x 10^10)
                 4.8032
    Dipole Moment (Debye)
         X      -5.0621      Y       8.4715      Z       0.6405
       Tot       9.8895
    Quadrupole Moments (Debye-Ang)
        XX     -31.1800     XY     -14.5168     YY     -62.9330
        XZ       3.7423     YZ      -0.9564     ZZ     -60.8698
    Octopole Moments (Debye-Ang^2)
       XXX    -103.2957    XXY      62.7252    XYY      -7.9778
       YYY      25.9851    XXZ      25.6791    XYZ      -7.7871
       YYZ      -3.8411    XZZ      17.5398    YZZ       3.3662
       ZZZ      -2.1254
    Hexadecapole Moments (Debye-Ang^3)
      XXXX   -1491.1166   XXXY    -252.2208   XXYY    -321.5018
      XYYY     -51.4657   YYYY    -595.2008   XXXZ      61.3533
      XXYZ      31.6143   XYYZ       4.9971   YYYZ       7.7373
      XXZZ    -288.1100   XYZZ      18.2131   YYZZ    -125.3994
      XZZZ      42.5885   YZZZ      16.6564   ZZZZ    -148.5778
 -----------------------------------------------------------------
 Calculating analytic gradient of the SCF energy
 Gradient of SCF Energy
            1           2           3           4           5           6
    1   0.0002713   0.0001907  -0.0007902   0.0049730  -0.0084143  -0.0055248
    2  -0.0019054   0.0042739  -0.0013572  -0.0018593  -0.0035742   0.0001813
    3   0.0002238   0.0009176   0.0009914   0.0012942  -0.0056583   0.0000214
            7           8           9          10          11          12
    1   0.0021144   0.0017390   0.0002194  -0.0009028   0.0004947   0.0053524
    2  -0.0012542  -0.0000981   0.0019283   0.0005411  -0.0016340   0.0043452
    3  -0.0013337   0.0018197  -0.0021370   0.0015056  -0.0010939  -0.0017994
           13          14          15          16          17          18
    1  -0.0028556   0.0003020  -0.0001412   0.0005147  -0.0003192   0.0022116
    2  -0.0014110  -0.0006904   0.0002448  -0.0002065   0.0006117   0.0012914
    3  -0.0016351   0.0009921  -0.0004588  -0.0009285   0.0017078   0.0007009
           19          20          21
    1  -0.0001528  -0.0002969   0.0010145
    2   0.0001002   0.0005844  -0.0001118
    3  -0.0007711   0.0006084   0.0050330
 Max gradient component =       8.414E-03
 RMS gradient           =       2.313E-03
 Gradient time:  CPU 149.31 s  wall 149.35 s
 Geometry Optimization Parameters
   NAtoms,    NIC,     NZ,  NCons,   NDum,   NFix, NCnnct, MaxDiis
       21     146       0       0       0       0       0       0

 Cartesian Hessian Update
 Hessian Updated using BFGS Update


** GEOMETRY OPTIMIZATION IN DELOCALIZED INTERNAL COORDINATES **
   Searching for a Minimum

   Optimization Cycle:   9

                       Coordinates (Angstroms)
     ATOM                X               Y               Z
      1  O        -0.7260851277   -1.3728314468   -0.1703724062
      2  C        -1.8852992575   -0.8408940754    0.2240771088
      3  O        -2.9055976045   -1.3913768420    0.5744751677
      4  C        -1.7817244983    0.5944647881    0.1300414877
      5  O        -3.0232638809    1.1818138706    0.5237307692
      6  C        -0.6150144189    0.9930852511   -0.3704571230
      7  O        -0.2282382831    2.2159933832   -0.6854420117
      8  C         0.1839837336   -0.2995921987   -0.5722920457
      9  C         1.4999521507   -0.4681861041    0.2021041159
     10  C         2.4650433186    0.7290373392    0.1301343973
     11  O         3.7138984151    0.3254221326    0.6681160945
     12  H        -3.6515606701    0.4048363556    0.6065797854
     13  O         2.0968608968   -1.6043231986   -0.3744735642
     14  H         1.2452775996   -0.6538007735    1.2588800062
     15  H         2.0673996537    1.6057296681    0.6550677037
     16  H         2.6652829332    0.9842067297   -0.9194273548
     17  H         3.7574220670    0.5293600645    1.6105514738
     18  H         3.0191047995   -1.6286177406   -0.0718207002
     19  H         0.3818448029   -0.4479667806   -1.6404678339
     20  H         0.6662340443    2.2577921448   -1.0504368854
     21  H        -3.3473988558    2.0346823696    0.1871390285
   Point Group: c1    Number of degrees of freedom:    57


   Energy is   -685.257249456

 Hessian Updated using BFGS Update

 57 Hessian modes will be used to form the next step
  Hessian Eigenvalues:
     0.002448    0.003515    0.005768    0.012022    0.015306    0.017336
     0.017845    0.021211    0.022185    0.023902    0.026630    0.028031
     0.042363    0.047191    0.051045    0.051898    0.057776    0.062882
     0.075973    0.087049    0.115378    0.136275    0.139062    0.155022
     0.157686    0.160841    0.163774    0.168533    0.179615    0.199721
     0.211188    0.215833    0.231531    0.239535    0.250635    0.274632
     0.285993    0.291265    0.297466    0.321056    0.324528    0.327405
     0.334556    0.387201    0.416900    0.447699    0.455546    0.476829
     0.489500    0.514802    0.531154    0.540565    0.544013    0.554376
     0.592309    0.677845    0.990675

 Minimum Search - Taking Simple RFO Step
 Searching for Lamda that Minimizes Along All modes
 Value Taken    Lamda =  -0.00249200
 Calculated Step too Large.  Step scaled by  0.536405
 Step Taken.  Stepsize is  0.300000

                             Maximum     Tolerance    Cnvgd?
         Gradient           0.005151      0.000300      NO
         Displacement       0.111807      0.001200      NO
         Energy change     -0.001029      0.000001      NO


 New Cartesian Coordinates Obtained by Inverse Iteration

 Displacement from previous Coordinates is:  0.311644
 ----------------------------------------------------------------
             Standard Nuclear Orientation (Angstroms)
    I     Atom           X                Y                Z
 ----------------------------------------------------------------
    1      O      -0.7390338436    -1.3638928462    -0.1742209346
    2      C      -1.8850425197    -0.8194937571     0.2199667701
    3      O      -2.9234398150    -1.3540089370     0.5594347005
    4      C      -1.7781796582     0.6149840513     0.1512945699
    5      O      -3.0086222039     1.1894125644     0.5646022790
    6      C      -0.6118994301     0.9982462224    -0.3651463155
    7      O      -0.2130005162     2.2158366557    -0.6856484491
    8      C       0.1778757577    -0.2998372010    -0.5740126816
    9      C       1.4891333560    -0.4703705793     0.2062387143
   10      C       2.4555255590     0.7264203948     0.1380706390
   11      O       3.7117265348     0.3072466629     0.6494360784
   12      H      -3.5993818546     0.3689451114     0.6285601667
   13      O       2.0960543163    -1.6111435383    -0.3525818959
   14      H       1.2248594298    -0.6521900202     1.2624046135
   15      H       2.0689016499     1.5940730589     0.6844383419
   16      H       2.6417930690     1.0051402815    -0.9091266914
   17      H       3.7779519694     0.5114790207     1.5910750299
   18      H       3.0293617660    -1.5920147486    -0.0795184427
   19      H       0.3731823254    -0.4447515148    -1.6434543479
   20      H       0.6744041100     2.2500035795    -1.0668484416
   21      H      -3.3640481839     1.9747504755     0.1107435107
 ----------------------------------------------------------------
 Molecular Point Group                 C1    NOp =  1
 Largest Abelian Subgroup              C1    NOp =  1
 Nuclear Repulsion Energy =   768.4462942293 hartrees
 There are       46 alpha and       46 beta electrons
 Applying Cartesian multipole field
    Component          Value
    ---------          -----
     (2,0,0)        1.00000E-11
     (0,2,0)        2.00000E-11
     (0,0,2)       -3.00000E-11
 Nucleus-field energy     =     0.0000000226 hartrees
 Requested basis set is 6-311++G(d,p)
 There are 117 shells and 327 basis functions
 A cutoff of  1.0D-11 yielded   5848 shell pairs
 There are     46085 function pairs (     49354 Cartesian)
 Smallest overlap matrix eigenvalue = 2.19E-06

 Q-Chem warning in module /home/taweetham/qchem/stvman/mkSTV.C, line 278:

 Overlap eigenvalue is smaller than square root of threshold

 Guess MOs from SCF MO coefficient file
 Reading MOs from coefficient file
 Reading MOs from coefficient file
 A restricted hybrid HF-DFT SCF calculation will be
 performed using Pulay DIIS extrapolation
 Exchange:     0.2000 Hartree-Fock + 0.0800 Slater + 0.7200 B88
 Correlation:  0.1900 VWN1RPA + 0.8100 LYP
 Using SG-1 standard quadrature grid
 SCF converges when DIIS error is below 1.0E-08
 Geometry optimization detected.  Setting ReadMinima to 0
 Setting SaveMinima to 0
 ---------------------------------------
  Cycle       Energy         DIIS Error
 ---------------------------------------
    1    -685.2412392247      7.37E-04
    2    -685.2579791480      1.64E-04
    3    -685.2578337669      2.07E-04
    4    -685.2582535045      4.83E-05
    5    -685.2582721644      2.05E-05
    6    -685.2582760360      6.81E-06
    7    -685.2582764696      2.32E-06
    8    -685.2582766946      6.67E-07
    9    -685.2582764963      1.80E-07
   10    -685.2582765316      7.18E-08
   11    -685.2582765361      2.08E-08
   12    -685.2582765306      8.31E-09 Convergence criterion met
 ---------------------------------------
 SCF time:  CPU 386.51 s  wall 387.08 s
 SCF   energy in the final basis set = -685.2582765306
 Total energy in the final basis set = -685.2582765306

 --------------------------------------------------------------

                    Orbital Energies (a.u.)
 --------------------------------------------------------------

 Alpha MOs
 -- Occupied --
-19.495 -19.383 -19.359 -19.305 -19.278 -19.262 -10.495 -10.481
-10.454 -10.441 -10.394 -10.384  -1.396  -1.309  -1.298  -1.227
 -1.192  -1.163  -1.034  -0.961  -0.918  -0.877  -0.851  -0.836
 -0.783  -0.756  -0.737  -0.708  -0.695  -0.673  -0.664  -0.642
 -0.637  -0.621  -0.617  -0.599  -0.586  -0.560  -0.549  -0.505
 -0.494  -0.488  -0.487  -0.463  -0.448  -0.418
 -- Virtual --
 -0.228  -0.217  -0.165  -0.134  -0.129  -0.123  -0.115  -0.111
 -0.097  -0.086  -0.079  -0.073  -0.067  -0.059  -0.058  -0.052
 -0.039  -0.036  -0.031  -0.027  -0.018  -0.011  -0.006  -0.004
  0.002   0.003   0.004   0.013   0.015   0.018   0.020   0.026
  0.030   0.037   0.040   0.054   0.058   0.061   0.067   0.071
  0.075   0.081   0.084   0.089   0.099   0.107   0.109   0.115
  0.123   0.130   0.137   0.143   0.145   0.154   0.161   0.165
  0.169   0.175   0.180   0.187   0.191   0.197   0.201   0.207
  0.209   0.217   0.221   0.233   0.241   0.243   0.250   0.257
  0.262   0.271   0.288   0.294   0.314   0.317   0.332   0.336
  0.344   0.352   0.376   0.387   0.397   0.402   0.412   0.421
  0.430   0.440   0.466   0.470   0.489   0.516   0.518   0.545
  0.551   0.554   0.569   0.593   0.595   0.597   0.608   0.621
  0.656   0.677   0.711   0.737   0.757   0.785   0.795   0.815
  0.825   0.846   0.860   0.875   0.904   0.919   0.926   0.951
  0.969   0.974   0.982   0.989   1.008   1.017   1.045   1.050
  1.065   1.071   1.075   1.083   1.088   1.109   1.158   1.166
  1.183   1.208   1.231   1.243   1.268   1.281   1.302   1.321
  1.329   1.357   1.369   1.373   1.388   1.398   1.422   1.450
  1.466   1.478   1.490   1.511   1.519   1.527   1.554   1.566
  1.576   1.580   1.602   1.633   1.658   1.662   1.678   1.711
  1.732   1.744   1.773   1.779   1.795   1.806   1.859   1.864
  1.891   1.915   1.921   1.943   1.964   1.967   1.997   2.011
  2.030   2.062   2.074   2.128   2.173   2.320   2.324   2.353
  2.370   2.402   2.411   2.424   2.432   2.459   2.478   2.524
  2.552   2.574   2.609   2.658   2.661   2.678   2.718   2.751
  2.775   2.797   2.812   2.824   2.838   2.879   2.891   2.896
  2.937   2.952   2.965   2.988   3.011   3.019   3.023   3.036
  3.059   3.115   3.139   3.171   3.187   3.204   3.217   3.277
  3.308   3.351   3.496   3.500   3.515   3.639   3.648   3.703
  3.717   3.726   3.767   3.846   3.864   3.869   3.909   3.942
  4.005   4.122   4.189   4.783   4.831   4.869   4.893   4.948
  4.980   5.014   5.162   5.215   5.234   5.291   5.306   5.361
  5.516   5.542   5.553   5.615   5.746  23.396  23.588  23.633
 23.679  23.726  24.001  49.606  49.731  49.751  49.769  49.816
 49.863
 --------------------------------------------------------------

          Ground-State Mulliken Net Atomic Charges

     Atom                 Charge (a.u.)
  ----------------------------------------
      1 O                    -0.072790
      2 C                     0.171045
      3 O                    -0.270305
      4 C                    -0.036356
      5 O                    -0.077784
      6 C                    -0.096552
      7 O                    -0.182105
      8 C                     0.097446
      9 C                    -0.184216
     10 C                    -0.463982
     11 O                    -0.271405
     12 H                     0.332035
     13 O                    -0.181965
     14 H                     0.240572
     15 H                     0.166948
     16 H                     0.224638
     17 H                     0.282712
     18 H                     0.289040
     19 H                     0.330197
     20 H                     0.325326
     21 H                     0.377502
  ----------------------------------------
  Sum of atomic charges =     1.000000

 -----------------------------------------------------------------
                    Cartesian Multipole Moments
 -----------------------------------------------------------------
    Charge (ESU x 10^10)
                 4.8032
    Dipole Moment (Debye)
         X      -4.7934      Y       8.2990      Z       0.4406
       Tot       9.5940
    Quadrupole Moments (Debye-Ang)
        XX     -31.8150     XY     -13.3858     YY     -63.6704
        XZ       4.4041     YZ      -1.4605     ZZ     -60.7142
    Octopole Moments (Debye-Ang^2)
       XXX     -95.0047    XXY      60.9989    XYY      -6.9403
       YYY      23.0820    XXZ      23.6138    XYZ      -5.6878
       YYZ      -5.2585    XZZ      17.7547    YZZ       2.8324
       ZZZ      -3.2632
    Hexadecapole Moments (Debye-Ang^3)
      XXXX   -1498.5109   XXXY    -237.6477   XXYY    -327.9503
      XYYY     -39.0972   YYYY    -597.1545   XXXZ      76.4323
      XXYZ      25.6087   XYYZ       7.9810   YYYZ       4.5084
      XXZZ    -287.1103   XYZZ      19.7000   YYZZ    -124.4143
      XZZZ      43.4295   YZZZ      15.1114   ZZZZ    -148.3966
 -----------------------------------------------------------------
 Calculating analytic gradient of the SCF energy
 Gradient of SCF Energy
            1           2           3           4           5           6
    1  -0.0000604   0.0056586  -0.0027762  -0.0022774  -0.0051292  -0.0067475
    2  -0.0000648   0.0056887  -0.0027839   0.0014747  -0.0073588  -0.0022571
    3   0.0008253  -0.0013887   0.0014731   0.0034241  -0.0038072   0.0001716
            7           8           9          10          11          12
    1   0.0032847   0.0012827  -0.0004209  -0.0015338   0.0008453   0.0067037
    2  -0.0011879  -0.0018773   0.0032093   0.0001089  -0.0023894   0.0059482
    3  -0.0019146   0.0024281  -0.0031407   0.0017662  -0.0015528  -0.0030975
           13          14          15          16          17          18
    1  -0.0028550   0.0000925  -0.0001071   0.0005422  -0.0003326   0.0031596
    2  -0.0029392  -0.0010414   0.0003195   0.0004169   0.0008180   0.0021158
    3  -0.0012410   0.0014326  -0.0006089  -0.0011879   0.0022258   0.0007801
           19          20          21
    1  -0.0004367  -0.0007508   0.0018583
    2   0.0004070   0.0009884   0.0004044
    3  -0.0011298   0.0007849   0.0037574
 Max gradient component =       7.359E-03
 RMS gradient           =       2.723E-03
 Gradient time:  CPU 150.25 s  wall 150.28 s
 Geometry Optimization Parameters
   NAtoms,    NIC,     NZ,  NCons,   NDum,   NFix, NCnnct, MaxDiis
       21     146       0       0       0       0       0       0

 Cartesian Hessian Update
 Hessian Updated using BFGS Update


** GEOMETRY OPTIMIZATION IN DELOCALIZED INTERNAL COORDINATES **
   Searching for a Minimum

   Optimization Cycle:  10

                       Coordinates (Angstroms)
     ATOM                X               Y               Z
      1  O        -0.7390338436   -1.3638928462   -0.1742209346
      2  C        -1.8850425197   -0.8194937571    0.2199667701
      3  O        -2.9234398150   -1.3540089370    0.5594347005
      4  C        -1.7781796582    0.6149840513    0.1512945699
      5  O        -3.0086222039    1.1894125644    0.5646022790
      6  C        -0.6118994301    0.9982462224   -0.3651463155
      7  O        -0.2130005162    2.2158366557   -0.6856484491
      8  C         0.1778757577   -0.2998372010   -0.5740126816
      9  C         1.4891333560   -0.4703705793    0.2062387143
     10  C         2.4555255590    0.7264203948    0.1380706390
     11  O         3.7117265348    0.3072466629    0.6494360784
     12  H        -3.5993818546    0.3689451114    0.6285601667
     13  O         2.0960543163   -1.6111435383   -0.3525818959
     14  H         1.2248594298   -0.6521900202    1.2624046135
     15  H         2.0689016499    1.5940730589    0.6844383419
     16  H         2.6417930690    1.0051402815   -0.9091266914
     17  H         3.7779519694    0.5114790207    1.5910750299
     18  H         3.0293617660   -1.5920147486   -0.0795184427
     19  H         0.3731823254   -0.4447515148   -1.6434543479
     20  H         0.6744041100    2.2500035795   -1.0668484416
     21  H        -3.3640481839    1.9747504755    0.1107435107
   Point Group: c1    Number of degrees of freedom:    57


   Energy is   -685.258276531

 Hessian Updated using BFGS Update

 57 Hessian modes will be used to form the next step
  Hessian Eigenvalues:
     0.003007    0.003470    0.006714    0.011943    0.015252    0.015713
     0.017470    0.021310    0.022205    0.023896    0.027281    0.030724
     0.042450    0.047087    0.051030    0.051957    0.057809    0.062993
     0.075968    0.087698    0.115660    0.135525    0.139343    0.157015
     0.160478    0.161109    0.163810    0.168210    0.178204    0.200372
     0.211728    0.215539    0.233460    0.239631    0.250749    0.275994
     0.285613    0.291263    0.297345    0.320946    0.324520    0.327393
     0.332881    0.387932    0.420062    0.447999    0.455399    0.474121
     0.489488    0.512930    0.531098    0.541380    0.544015    0.554251
     0.598428    0.688686    0.995026

 Minimum Search - Taking Simple RFO Step
 Searching for Lamda that Minimizes Along All modes
 Value Taken    Lamda =  -0.00173842
 Calculated Step too Large.  Step scaled by  0.729973
 Step Taken.  Stepsize is  0.300000

                             Maximum     Tolerance    Cnvgd?
         Gradient           0.006040      0.000300      NO
         Displacement       0.131203      0.001200      NO
         Energy change     -0.001027      0.000001      NO


 New Cartesian Coordinates Obtained by Inverse Iteration

 Displacement from previous Coordinates is:  0.354157
 ----------------------------------------------------------------
             Standard Nuclear Orientation (Angstroms)
    I     Atom           X                Y                Z
 ----------------------------------------------------------------
    1      O      -0.7472858597    -1.3517470335    -0.1891901045
    2      C      -1.8825438041    -0.8011148356     0.2089551838
    3      O      -2.9383779123    -1.3201737129     0.5310641620
    4      C      -1.7754719208     0.6327833748     0.1603709755
    5      O      -3.0029991113     1.1928939950     0.5796879685
    6      C      -0.6066364865     1.0091159519    -0.3606038793
    7      O      -0.2045248297     2.2253534475    -0.6808843279
    8      C       0.1769162267    -0.2921208083    -0.5766233764
    9      C       1.4788784711    -0.4684296234     0.2179392508
   10      C       2.4532097767     0.7229933451     0.1454897253
   11      O       3.7198021148     0.2874703812     0.6168002848
   12      H      -3.5574936186     0.3359712651     0.6910103115
   13      O       2.0850741306    -1.6204993180    -0.3179475839
   14      H       1.2003141637    -0.6368270120     1.2726183179
   15      H       2.0866573777     1.5819137340     0.7178388996
   16      H       2.6155241639     1.0239976122    -0.8995737727
   17      H       3.8184738479     0.4878347577     1.5559424342
   18      H       3.0237985214    -1.5825018760    -0.0659969148
   19      H       0.3789068646    -0.4318662502    -1.6451672447
   20      H       0.6754835109     2.2556878251    -1.0790537827
   21      H      -3.3995838091     1.8980997170     0.0330306866
 ----------------------------------------------------------------
 Molecular Point Group                 C1    NOp =  1
 Largest Abelian Subgroup              C1    NOp =  1
 Nuclear Repulsion Energy =   769.3457135668 hartrees
 There are       46 alpha and       46 beta electrons
 Applying Cartesian multipole field
    Component          Value
    ---------          -----
     (2,0,0)        1.00000E-11
     (0,2,0)        2.00000E-11
     (0,0,2)       -3.00000E-11
 Nucleus-field energy     =     0.0000000227 hartrees
 Requested basis set is 6-311++G(d,p)
 There are 117 shells and 327 basis functions
 A cutoff of  1.0D-11 yielded   5852 shell pairs
 There are     46080 function pairs (     49349 Cartesian)
 Smallest overlap matrix eigenvalue = 2.16E-06

 Q-Chem warning in module /home/taweetham/qchem/stvman/mkSTV.C, line 278:

 Overlap eigenvalue is smaller than square root of threshold

 Guess MOs from SCF MO coefficient file
 Reading MOs from coefficient file
 Reading MOs from coefficient file
 A restricted hybrid HF-DFT SCF calculation will be
 performed using Pulay DIIS extrapolation
 Exchange:     0.2000 Hartree-Fock + 0.0800 Slater + 0.7200 B88
 Correlation:  0.1900 VWN1RPA + 0.8100 LYP
 Using SG-1 standard quadrature grid
 SCF converges when DIIS error is below 1.0E-08
 Geometry optimization detected.  Setting ReadMinima to 0
 Setting SaveMinima to 0
 ---------------------------------------
  Cycle       Energy         DIIS Error
 ---------------------------------------
    1    -685.2408955134      6.95E-04
    2    -685.2588754417      1.55E-04
    3    -685.2586802886      2.16E-04
    4    -685.2591453719      3.30E-05
    5    -685.2591530164      1.69E-05
    6    -685.2591564241      5.39E-06
    7    -685.2591567271      2.47E-06
    8    -685.2591568139      7.12E-07
    9    -685.2591566505      1.91E-07
   10    -685.2591566653      7.74E-08
   11    -685.2591566831      1.85E-08
   12    -685.2591566723      7.83E-09 Convergence criterion met
 ---------------------------------------
 SCF time:  CPU 386.02 s  wall 386.80 s
 SCF   energy in the final basis set = -685.2591566723
 Total energy in the final basis set = -685.2591566723

 --------------------------------------------------------------

                    Orbital Energies (a.u.)
 --------------------------------------------------------------

 Alpha MOs
 -- Occupied --
-19.492 -19.384 -19.362 -19.308 -19.279 -19.262 -10.497 -10.482
-10.453 -10.442 -10.395 -10.385  -1.394  -1.312  -1.299  -1.230
 -1.194  -1.163  -1.034  -0.962  -0.914  -0.877  -0.848  -0.836
 -0.784  -0.758  -0.740  -0.704  -0.695  -0.674  -0.665  -0.643
 -0.640  -0.622  -0.619  -0.601  -0.586  -0.562  -0.551  -0.507
 -0.495  -0.491  -0.489  -0.464  -0.449  -0.419
 -- Virtual --
 -0.230  -0.215  -0.165  -0.134  -0.128  -0.123  -0.117  -0.111
 -0.096  -0.085  -0.079  -0.073  -0.068  -0.058  -0.056  -0.051
 -0.040  -0.037  -0.032  -0.027  -0.019  -0.012  -0.006  -0.004
  0.002   0.003   0.003   0.013   0.015   0.019   0.020   0.025
  0.030   0.037   0.041   0.053   0.057   0.061   0.067   0.070
  0.075   0.081   0.083   0.089   0.100   0.107   0.110   0.116
  0.123   0.128   0.136   0.144   0.146   0.153   0.160   0.164
  0.170   0.174   0.178   0.188   0.190   0.196   0.198   0.206
  0.208   0.218   0.221   0.232   0.240   0.242   0.251   0.256
  0.261   0.270   0.287   0.294   0.315   0.318   0.330   0.336
  0.343   0.353   0.375   0.387   0.396   0.401   0.412   0.421
  0.431   0.439   0.465   0.473   0.488   0.516   0.517   0.543
  0.549   0.553   0.568   0.593   0.596   0.596   0.606   0.617
  0.656   0.678   0.705   0.731   0.757   0.783   0.796   0.819
  0.824   0.845   0.862   0.876   0.902   0.917   0.931   0.951
  0.966   0.976   0.982   0.987   1.008   1.015   1.048   1.049
  1.065   1.070   1.074   1.081   1.084   1.108   1.159   1.165
  1.180   1.205   1.230   1.247   1.269   1.276   1.304   1.322
  1.328   1.350   1.368   1.370   1.387   1.394   1.420   1.449
  1.464   1.478   1.496   1.512   1.522   1.533   1.550   1.562
  1.574   1.580   1.600   1.628   1.657   1.659   1.669   1.706
  1.729   1.753   1.769   1.782   1.792   1.808   1.856   1.863
  1.892   1.917   1.919   1.940   1.960   1.966   2.007   2.024
  2.036   2.058   2.073   2.124   2.169   2.322   2.323   2.355
  2.372   2.407   2.412   2.424   2.431   2.458   2.483   2.528
  2.561   2.575   2.607   2.654   2.657   2.676   2.718   2.751
  2.777   2.805   2.817   2.838   2.845   2.880   2.892   2.896
  2.933   2.954   2.968   2.994   3.016   3.021   3.027   3.038
  3.064   3.116   3.133   3.168   3.194   3.202   3.219   3.280
  3.302   3.343   3.480   3.508   3.514   3.631   3.639   3.704
  3.715   3.729   3.765   3.848   3.862   3.868   3.909   3.943
  4.006   4.119   4.190   4.807   4.835   4.867   4.892   4.948
  4.980   5.011   5.161   5.215   5.234   5.277   5.305   5.352
  5.515   5.544   5.554   5.614   5.748  23.403  23.588  23.633
 23.678  23.726  23.996  49.610  49.731  49.750  49.768  49.815
 49.859
 --------------------------------------------------------------

          Ground-State Mulliken Net Atomic Charges

     Atom                 Charge (a.u.)
  ----------------------------------------
      1 O                    -0.073903
      2 C                     0.189795
      3 O                    -0.270142
      4 C                    -0.075977
      5 O                    -0.077732
      6 C                    -0.067223
      7 O                    -0.178054
      8 C                     0.094613
      9 C                    -0.196119
     10 C                    -0.456511
     11 O                    -0.275202
     12 H                     0.330715
     13 O                    -0.185087
     14 H                     0.238706
     15 H                     0.176188
     16 H                     0.216980
     17 H                     0.284573
     18 H                     0.290630
     19 H                     0.329848
     20 H                     0.324990
     21 H                     0.378913
  ----------------------------------------
  Sum of atomic charges =     1.000000

 -----------------------------------------------------------------
                    Cartesian Multipole Moments
 -----------------------------------------------------------------
    Charge (ESU x 10^10)
                 4.8032
    Dipole Moment (Debye)
         X      -4.5634      Y       8.0674      Z       0.3629
       Tot       9.2757
    Quadrupole Moments (Debye-Ang)
        XX     -31.9883     XY     -12.3216     YY     -64.3952
        XZ       4.7694     YZ      -1.9881     ZZ     -60.4037
    Octopole Moments (Debye-Ang^2)
       XXX     -89.1135    XXY      58.8280    XYY      -5.0385
       YYY      19.4911    XXZ      24.0657    XYZ      -3.8865
       YYZ      -6.3849    XZZ      17.1762    YZZ       2.3215
       ZZZ      -3.6012
    Hexadecapole Moments (Debye-Ang^3)
      XXXX   -1497.4831   XXXY    -224.9149   XXYY    -334.8535
      XYYY     -26.8906   YYYY    -600.3911   XXXZ      86.7846
      XXYZ      20.1902   XYYZ       9.9114   YYYZ       1.7934
      XXZZ    -284.0105   XYZZ      20.4326   YYZZ    -123.1601
      XZZZ      40.6877   YZZZ      14.1606   ZZZZ    -146.3411
 -----------------------------------------------------------------
 Calculating analytic gradient of the SCF energy
 Gradient of SCF Energy
            1           2           3           4           5           6
    1  -0.0003994   0.0095677  -0.0038909  -0.0069322  -0.0015075  -0.0051706
    2   0.0020043   0.0044654  -0.0021249   0.0041584  -0.0103813  -0.0036161
    3   0.0007073  -0.0006297  -0.0005924   0.0046258  -0.0028207   0.0001170
            7           8           9          10          11          12
    1   0.0029353   0.0003480  -0.0010230  -0.0018830   0.0009523   0.0052181
    2  -0.0008157  -0.0032652   0.0038915  -0.0003420  -0.0022482   0.0064216
    3  -0.0019897   0.0019579  -0.0032112   0.0016781  -0.0013783  -0.0013026
           13          14          15          16          17          18
    1  -0.0018123  -0.0000635   0.0001663   0.0004282  -0.0002513   0.0028925
    2  -0.0034010  -0.0010093   0.0002735   0.0007496   0.0006452   0.0020666
    3  -0.0005468   0.0013304  -0.0004493  -0.0009605   0.0017991   0.0005625
           19          20          21
    1  -0.0005767  -0.0008905   0.0018927
    2   0.0005083   0.0009675   0.0010519
    3  -0.0010866   0.0007335   0.0014563
 Max gradient component =       1.038E-02
 RMS gradient           =       3.001E-03
 Gradient time:  CPU 150.64 s  wall 150.68 s
 Geometry Optimization Parameters
   NAtoms,    NIC,     NZ,  NCons,   NDum,   NFix, NCnnct, MaxDiis
       21     146       0       0       0       0       0       0

 Cartesian Hessian Update
 Hessian Updated using BFGS Update


** GEOMETRY OPTIMIZATION IN DELOCALIZED INTERNAL COORDINATES **
   Searching for a Minimum

   Optimization Cycle:  11

                       Coordinates (Angstroms)
     ATOM                X               Y               Z
      1  O        -0.7472858597   -1.3517470335   -0.1891901045
      2  C        -1.8825438041   -0.8011148356    0.2089551838
      3  O        -2.9383779123   -1.3201737129    0.5310641620
      4  C        -1.7754719208    0.6327833748    0.1603709755
      5  O        -3.0029991113    1.1928939950    0.5796879685
      6  C        -0.6066364865    1.0091159519   -0.3606038793
      7  O        -0.2045248297    2.2253534475   -0.6808843279
      8  C         0.1769162267   -0.2921208083   -0.5766233764
      9  C         1.4788784711   -0.4684296234    0.2179392508
     10  C         2.4532097767    0.7229933451    0.1454897253
     11  O         3.7198021148    0.2874703812    0.6168002848
     12  H        -3.5574936186    0.3359712651    0.6910103115
     13  O         2.0850741306   -1.6204993180   -0.3179475839
     14  H         1.2003141637   -0.6368270120    1.2726183179
     15  H         2.0866573777    1.5819137340    0.7178388996
     16  H         2.6155241639    1.0239976122   -0.8995737727
     17  H         3.8184738479    0.4878347577    1.5559424342
     18  H         3.0237985214   -1.5825018760   -0.0659969148
     19  H         0.3789068646   -0.4318662502   -1.6451672447
     20  H         0.6754835109    2.2556878251   -1.0790537827
     21  H        -3.3995838091    1.8980997170    0.0330306866
   Point Group: c1    Number of degrees of freedom:    57


   Energy is   -685.259156672

 Hessian Updated using BFGS Update

 57 Hessian modes will be used to form the next step
  Hessian Eigenvalues:
     0.003020    0.003390    0.006756    0.012150    0.013102    0.015330
     0.017489    0.022190    0.023415    0.024576    0.027317    0.039658
     0.042434    0.046830    0.050961    0.051760    0.057788    0.063039
     0.075853    0.087751    0.116012    0.138847    0.146536    0.157652
     0.160818    0.163801    0.164197    0.171745    0.175731    0.199157
     0.210090    0.215141    0.233373    0.242754    0.250766    0.271426
     0.284028    0.291023    0.292842    0.320070    0.324490    0.327184
     0.328813    0.387716    0.423081    0.448319    0.454650    0.468686
     0.489496    0.508210    0.530683    0.542945    0.544046    0.553369
     0.583674    0.612351    0.967985

 Minimum Search - Taking Simple RFO Step
 Searching for Lamda that Minimizes Along All modes
 Value Taken    Lamda =  -0.00142588
 Calculated Step too Large.  Step scaled by  0.837247
 Step Taken.  Stepsize is  0.300000

                             Maximum     Tolerance    Cnvgd?
         Gradient           0.005442      0.000300      NO
         Displacement       0.108583      0.001200      NO
         Energy change     -0.000880      0.000001      NO


 New Cartesian Coordinates Obtained by Inverse Iteration

 Displacement from previous Coordinates is:  0.400739
 ----------------------------------------------------------------
             Standard Nuclear Orientation (Angstroms)
    I     Atom           X                Y                Z
 ----------------------------------------------------------------
    1      O      -0.7558851513    -1.3370751106    -0.2088620534
    2      C      -1.8870282268    -0.7853715097     0.1896067891
    3      O      -2.9411508159    -1.2916182921     0.5423303041
    4      C      -1.7756108795     0.6487607152     0.1597001942
    5      O      -3.0098110975     1.1921917221     0.5821233795
    6      C      -0.5983769103     1.0294796022    -0.3445560324
    7      O      -0.1910142889     2.2490505574    -0.6401334973
    8      C       0.1773059706    -0.2746492147    -0.5741319252
    9      C       1.4682146623    -0.4648399572     0.2369215412
   10      C       2.4576586134     0.7151308230     0.1399102521
   11      O       3.7338814864     0.2725289190     0.5745632194
   12      H      -3.5176456752     0.2870620164     0.6973118800
   13      O       2.0521647609    -1.6369799822    -0.2750805398
   14      H       1.1768016679    -0.6051813624     1.2907643407
   15      H       2.1134634420     1.5738326139     0.7258118907
   16      H       2.5918389582     1.0195590890    -0.9071226229
   17      H       3.8690496749     0.4844886801     1.5051314243
   18      H       2.9958711957    -1.6059190686    -0.0493186211
   19      H       0.3941788718    -0.4062799347    -1.6396867656
   20      H       0.6866102685     2.2779504046    -1.0454969442
   21      H      -3.4423947090     1.8067142257    -0.0440789998
 ----------------------------------------------------------------
 Molecular Point Group                 C1    NOp =  1
 Largest Abelian Subgroup              C1    NOp =  1
 Nuclear Repulsion Energy =   769.9411974145 hartrees
 There are       46 alpha and       46 beta electrons
 Applying Cartesian multipole field
    Component          Value
    ---------          -----
     (2,0,0)        1.00000E-11
     (0,2,0)        2.00000E-11
     (0,0,2)       -3.00000E-11
 Nucleus-field energy     =     0.0000000228 hartrees
 Requested basis set is 6-311++G(d,p)
 There are 117 shells and 327 basis functions
 A cutoff of  1.0D-11 yielded   5853 shell pairs
 There are     46099 function pairs (     49371 Cartesian)
 Smallest overlap matrix eigenvalue = 2.14E-06

 Q-Chem warning in module /home/taweetham/qchem/stvman/mkSTV.C, line 278:

 Overlap eigenvalue is smaller than square root of threshold

 Guess MOs from SCF MO coefficient file
 Reading MOs from coefficient file
 Reading MOs from coefficient file
 A restricted hybrid HF-DFT SCF calculation will be
 performed using Pulay DIIS extrapolation
 Exchange:     0.2000 Hartree-Fock + 0.0800 Slater + 0.7200 B88
 Correlation:  0.1900 VWN1RPA + 0.8100 LYP
 Using SG-1 standard quadrature grid
 SCF converges when DIIS error is below 1.0E-08
 Geometry optimization detected.  Setting ReadMinima to 0
 Setting SaveMinima to 0
 ---------------------------------------
  Cycle       Energy         DIIS Error
 ---------------------------------------
    1    -685.2397355425      7.90E-04
    2    -685.2592785284      2.23E-04
    3    -685.2586075486      3.54E-04
    4    -685.2598555649      3.89E-05
    5    -685.2598605696      3.13E-05
    6    -685.2598696793      5.74E-06
    7    -685.2598702798      3.15E-06
    8    -685.2598702906      6.87E-07
    9    -685.2598702149      2.29E-07
   10    -685.2598701921      7.26E-08
   11    -685.2598702114      1.76E-08
   12    -685.2598702062      8.45E-09 Convergence criterion met
 ---------------------------------------
 SCF time:  CPU 389.17 s  wall 389.88 s
 SCF   energy in the final basis set = -685.2598702062
 Total energy in the final basis set = -685.2598702062

 --------------------------------------------------------------

                    Orbital Energies (a.u.)
 --------------------------------------------------------------

 Alpha MOs
 -- Occupied --
-19.487 -19.385 -19.366 -19.314 -19.280 -19.263 -10.499 -10.484
-10.452 -10.444 -10.397 -10.386  -1.390  -1.314  -1.301  -1.235
 -1.195  -1.165  -1.033  -0.963  -0.908  -0.876  -0.841  -0.833
 -0.786  -0.760  -0.744  -0.702  -0.696  -0.674  -0.666  -0.646
 -0.643  -0.623  -0.621  -0.603  -0.587  -0.564  -0.552  -0.510
 -0.497  -0.496  -0.491  -0.465  -0.450  -0.420
 -- Virtual --
 -0.231  -0.212  -0.166  -0.134  -0.126  -0.124  -0.118  -0.110
 -0.096  -0.085  -0.078  -0.073  -0.067  -0.059  -0.053  -0.049
 -0.040  -0.037  -0.032  -0.026  -0.019  -0.013  -0.008  -0.004
  0.001   0.003   0.005   0.013   0.015   0.019   0.020   0.024
  0.029   0.037   0.042   0.053   0.056   0.061   0.067   0.070
  0.074   0.081   0.083   0.090   0.101   0.108   0.111   0.117
  0.122   0.128   0.134   0.144   0.145   0.152   0.159   0.164
  0.170   0.174   0.178   0.187   0.190   0.195   0.197   0.204
  0.208   0.217   0.223   0.231   0.238   0.241   0.250   0.256
  0.259   0.270   0.286   0.293   0.315   0.318   0.330   0.335
  0.343   0.355   0.375   0.388   0.395   0.400   0.412   0.419
  0.434   0.438   0.464   0.475   0.490   0.514   0.517   0.543
  0.547   0.553   0.568   0.593   0.595   0.599   0.604   0.614
  0.655   0.681   0.704   0.728   0.755   0.784   0.798   0.820
  0.825   0.849   0.865   0.876   0.899   0.916   0.935   0.949
  0.967   0.968   0.982   0.990   1.009   1.020   1.046   1.050
  1.061   1.067   1.075   1.079   1.085   1.103   1.158   1.163
  1.177   1.201   1.224   1.245   1.267   1.271   1.300   1.319
  1.329   1.348   1.366   1.369   1.387   1.392   1.414   1.445
  1.460   1.474   1.496   1.511   1.519   1.540   1.548   1.558
  1.570   1.581   1.600   1.625   1.653   1.654   1.667   1.700
  1.724   1.750   1.767   1.786   1.790   1.807   1.851   1.866
  1.894   1.915   1.921   1.938   1.962   1.968   2.008   2.025
  2.056   2.063   2.087   2.119   2.168   2.321   2.325   2.367
  2.376   2.407   2.419   2.426   2.431   2.458   2.489   2.525
  2.565   2.585   2.609   2.652   2.656   2.674   2.717   2.752
  2.774   2.805   2.819   2.839   2.870   2.882   2.892   2.894
  2.928   2.952   2.974   2.997   3.019   3.023   3.030   3.046
  3.070   3.116   3.129   3.162   3.194   3.209   3.218   3.274
  3.293   3.328   3.463   3.511   3.527   3.619   3.639   3.703
  3.713   3.731   3.764   3.848   3.857   3.867   3.908   3.941
  4.007   4.114   4.190   4.822   4.851   4.865   4.893   4.945
  4.976   5.001   5.159   5.214   5.232   5.254   5.302   5.342
  5.516   5.553   5.554   5.611   5.744  23.410  23.586  23.632
 23.677  23.726  23.989  49.616  49.730  49.749  49.768  49.814
 49.858
 --------------------------------------------------------------

          Ground-State Mulliken Net Atomic Charges

     Atom                 Charge (a.u.)
  ----------------------------------------
      1 O                    -0.075871
      2 C                     0.181890
      3 O                    -0.262157
      4 C                    -0.049511
      5 O                    -0.088261
      6 C                    -0.089931
      7 O                    -0.174120
      8 C                     0.095546
      9 C                    -0.194189
     10 C                    -0.447228
     11 O                    -0.278594
     12 H                     0.330303
     13 O                    -0.187051
     14 H                     0.237539
     15 H                     0.178777
     16 H                     0.212487
     17 H                     0.285703
     18 H                     0.292408
     19 H                     0.329395
     20 H                     0.324164
     21 H                     0.378701
  ----------------------------------------
  Sum of atomic charges =     1.000000

 -----------------------------------------------------------------
                    Cartesian Multipole Moments
 -----------------------------------------------------------------
    Charge (ESU x 10^10)
                 4.8032
    Dipole Moment (Debye)
         X      -4.2622      Y       7.7443      Z       0.1414
       Tot       8.8408
    Quadrupole Moments (Debye-Ang)
        XX     -31.9801     XY     -10.9357     YY     -64.9503
        XZ       5.6876     YZ      -2.3232     ZZ     -60.4778
    Octopole Moments (Debye-Ang^2)
       XXX     -83.3967    XXY      54.9919    XYY      -1.9391
       YYY      15.3272    XXZ      22.0050    XYZ      -1.9489
       YYZ      -7.6225    XZZ      17.0389    YZZ       1.6711
       ZZZ      -4.7575
    Hexadecapole Moments (Debye-Ang^3)
      XXXX   -1494.3240   XXXY    -207.3620   XXYY    -341.1466
      XYYY     -15.6435   YYYY    -605.3642   XXXZ     106.4082
      XXYZ      16.2050   XYYZ      12.3956   YYYZ       0.0923
      XXZZ    -283.7888   XYZZ      20.4361   YYZZ    -122.5357
      XZZZ      39.5147   YZZZ      13.9926   ZZZZ    -143.1684
 -----------------------------------------------------------------
 Calculating analytic gradient of the SCF energy
 Gradient of SCF Energy
            1           2           3           4           5           6
    1   0.0001080   0.0040412  -0.0013183  -0.0075050   0.0009426  -0.0016644
    2   0.0025363   0.0010240  -0.0011204   0.0044519  -0.0094833  -0.0024913
    3   0.0011693  -0.0047654   0.0018005   0.0061921   0.0009128   0.0001732
            7           8           9          10          11          12
    1   0.0014019  -0.0004964  -0.0009209  -0.0017648   0.0011673   0.0050401
    2  -0.0000257  -0.0034008   0.0031580  -0.0003592  -0.0010528   0.0067276
    3  -0.0013965   0.0011280  -0.0018667   0.0006080  -0.0001208  -0.0032753
           13          14          15          16          17          18
    1  -0.0006968  -0.0003916   0.0003386   0.0002127  -0.0001157   0.0013091
    2  -0.0027543  -0.0004423   0.0000592   0.0007117   0.0003207   0.0014031
    3   0.0000911   0.0005373  -0.0002111  -0.0002071   0.0005260  -0.0001857
           19          20          21
    1  -0.0003883  -0.0004279   0.0011288
    2   0.0003025   0.0004811  -0.0000460
    3  -0.0005604   0.0002971  -0.0008467
 Max gradient component =       9.483E-03
 RMS gradient           =       2.535E-03
 Gradient time:  CPU 150.93 s  wall 150.96 s
 Geometry Optimization Parameters
   NAtoms,    NIC,     NZ,  NCons,   NDum,   NFix, NCnnct, MaxDiis
       21     146       0       0       0       0       0       0

 Cartesian Hessian Update
 Hessian Updated using BFGS Update


** GEOMETRY OPTIMIZATION IN DELOCALIZED INTERNAL COORDINATES **
   Searching for a Minimum

   Optimization Cycle:  12

                       Coordinates (Angstroms)
     ATOM                X               Y               Z
      1  O        -0.7558851513   -1.3370751106   -0.2088620534
      2  C        -1.8870282268   -0.7853715097    0.1896067891
      3  O        -2.9411508159   -1.2916182921    0.5423303041
      4  C        -1.7756108795    0.6487607152    0.1597001942
      5  O        -3.0098110975    1.1921917221    0.5821233795
      6  C        -0.5983769103    1.0294796022   -0.3445560324
      7  O        -0.1910142889    2.2490505574   -0.6401334973
      8  C         0.1773059706   -0.2746492147   -0.5741319252
      9  C         1.4682146623   -0.4648399572    0.2369215412
     10  C         2.4576586134    0.7151308230    0.1399102521
     11  O         3.7338814864    0.2725289190    0.5745632194
     12  H        -3.5176456752    0.2870620164    0.6973118800
     13  O         2.0521647609   -1.6369799822   -0.2750805398
     14  H         1.1768016679   -0.6051813624    1.2907643407
     15  H         2.1134634420    1.5738326139    0.7258118907
     16  H         2.5918389582    1.0195590890   -0.9071226229
     17  H         3.8690496749    0.4844886801    1.5051314243
     18  H         2.9958711957   -1.6059190686   -0.0493186211
     19  H         0.3941788718   -0.4062799347   -1.6396867656
     20  H         0.6866102685    2.2779504046   -1.0454969442
     21  H        -3.4423947090    1.8067142257   -0.0440789998
   Point Group: c1    Number of degrees of freedom:    57


   Energy is   -685.259870206

 Hessian Updated using BFGS Update

 57 Hessian modes will be used to form the next step
  Hessian Eigenvalues:
     0.003015    0.003915    0.008112    0.009825    0.012173    0.015348
     0.017729    0.022231    0.023770    0.025076    0.027534    0.042362
     0.046328    0.050719    0.051443    0.057621    0.062538    0.064340
     0.075954    0.086769    0.115800    0.138715    0.143597    0.154635
     0.160529    0.162690    0.164119    0.171499    0.176534    0.196498
     0.207352    0.217120    0.232880    0.243467    0.250950    0.255512
     0.281751    0.289178    0.292005    0.318341    0.324275    0.325573
     0.327685    0.388547    0.421798    0.424227    0.449258    0.458121
     0.489079    0.491932    0.527771    0.533033    0.543898    0.545605
     0.556919    0.609289    0.958934

 Minimum Search - Taking Simple RFO Step
 Searching for Lamda that Minimizes Along All modes
 Value Taken    Lamda =  -0.00182751
 Calculated Step too Large.  Step scaled by  0.901293
 Step Taken.  Stepsize is  0.300000

                             Maximum     Tolerance    Cnvgd?
         Gradient           0.004138      0.000300      NO
         Displacement       0.111184      0.001200      NO
         Energy change     -0.000714      0.000001      NO


 New Cartesian Coordinates Obtained by Inverse Iteration

 Displacement from previous Coordinates is:  0.453105
 ----------------------------------------------------------------
             Standard Nuclear Orientation (Angstroms)
    I     Atom           X                Y                Z
 ----------------------------------------------------------------
    1      O      -0.7471101538    -1.3320517732    -0.2596478213
    2      C      -1.8818992984    -0.7951739756     0.1495301409
    3      O      -2.9260625699    -1.3059475056     0.5224628011
    4      C      -1.7781913557     0.6413454928     0.1254844994
    5      O      -3.0152605338     1.1825895433     0.5591266368
    6      C      -0.5904052070     1.0411144346    -0.3451927029
    7      O      -0.1901238279     2.2740161839    -0.5856991333
    8      C       0.1905942312    -0.2570710028    -0.5874352829
    9      C       1.4646804012    -0.4608260848     0.2543434396
   10      C       2.4699008758     0.7058864445     0.1193352321
   11      O       3.7512466155     0.2753139206     0.5410024664
   12      H      -3.5407162242     0.2796515280     0.7746077790
   13      O       2.0230046134    -1.6554180232    -0.2237947792
   14      H       1.1562338017    -0.5617807009     1.3051605798
   15      H       2.1359236253     1.5764039190     0.6945070383
   16      H       2.5839461592     0.9878303429    -0.9343212766
   17      H       3.9056137937     0.5052879825     1.4620650689
   18      H       2.9555223897    -1.6770349356     0.0314330547
   19      H       0.4377300303    -0.3758818881    -1.6460438725
   20      H       0.6876485494     2.3172033819    -0.9924025272
   21      H      -3.4941540974     1.7833776522    -0.0488141276
 ----------------------------------------------------------------
 Molecular Point Group                 C1    NOp =  1
 Largest Abelian Subgroup              C1    NOp =  1
 Nuclear Repulsion Energy =   769.2550480064 hartrees
 There are       46 alpha and       46 beta electrons
 Applying Cartesian multipole field
    Component          Value
    ---------          -----
     (2,0,0)        1.00000E-11
     (0,2,0)        2.00000E-11
     (0,0,2)       -3.00000E-11
 Nucleus-field energy     =     0.0000000231 hartrees
 Requested basis set is 6-311++G(d,p)
 There are 117 shells and 327 basis functions
 A cutoff of  1.0D-11 yielded   5853 shell pairs
 There are     46115 function pairs (     49387 Cartesian)
 Smallest overlap matrix eigenvalue = 2.08E-06

 Q-Chem warning in module /home/taweetham/qchem/stvman/mkSTV.C, line 278:

 Overlap eigenvalue is smaller than square root of threshold

 Guess MOs from SCF MO coefficient file
 Reading MOs from coefficient file
 Reading MOs from coefficient file
 A restricted hybrid HF-DFT SCF calculation will be
 performed using Pulay DIIS extrapolation
 Exchange:     0.2000 Hartree-Fock + 0.0800 Slater + 0.7200 B88
 Correlation:  0.1900 VWN1RPA + 0.8100 LYP
 Using SG-1 standard quadrature grid
 SCF converges when DIIS error is below 1.0E-08
 Geometry optimization detected.  Setting ReadMinima to 0
 Setting SaveMinima to 0
 ---------------------------------------
  Cycle       Energy         DIIS Error
 ---------------------------------------
    1    -685.2356936036      9.85E-04
    2    -685.2595689291      1.64E-04
    3    -685.2593435322      2.31E-04
    4    -685.2598711000      3.99E-05
    5    -685.2598836980      1.95E-05
    6    -685.2598885634      5.21E-06
    7    -685.2598886268      3.03E-06
    8    -685.2598886454      6.49E-07
    9    -685.2598885130      1.73E-07
   10    -685.2598885379      5.58E-08
   11    -685.2598885691      1.74E-08
   12    -685.2598885642      5.03E-09 Convergence criterion met
 ---------------------------------------
 SCF time:  CPU 386.98 s  wall 387.52 s
 SCF   energy in the final basis set = -685.2598885642
 Total energy in the final basis set = -685.2598885642

 --------------------------------------------------------------

                    Orbital Energies (a.u.)
 --------------------------------------------------------------

 Alpha MOs
 -- Occupied --
-19.483 -19.384 -19.364 -19.312 -19.279 -19.264 -10.497 -10.482
-10.450 -10.443 -10.397 -10.385  -1.380  -1.312  -1.300  -1.232
 -1.194  -1.166  -1.031  -0.962  -0.903  -0.874  -0.839  -0.829
 -0.786  -0.757  -0.742  -0.700  -0.692  -0.673  -0.663  -0.645
 -0.643  -0.621  -0.620  -0.602  -0.586  -0.564  -0.552  -0.509
 -0.495  -0.494  -0.489  -0.463  -0.449  -0.420
 -- Virtual --
 -0.230  -0.213  -0.166  -0.134  -0.128  -0.124  -0.118  -0.112
 -0.095  -0.084  -0.079  -0.073  -0.067  -0.058  -0.056  -0.048
 -0.039  -0.038  -0.032  -0.026  -0.019  -0.014  -0.009  -0.004
  0.001   0.004   0.007   0.013   0.016   0.020   0.022   0.025
  0.030   0.038   0.042   0.054   0.056   0.062   0.067   0.070
  0.074   0.081   0.084   0.091   0.102   0.107   0.110   0.121
  0.122   0.130   0.132   0.143   0.144   0.153   0.160   0.165
  0.170   0.174   0.179   0.187   0.190   0.194   0.196   0.204
  0.209   0.220   0.225   0.232   0.238   0.240   0.254   0.255
  0.260   0.273   0.286   0.294   0.311   0.320   0.333   0.335
  0.342   0.353   0.377   0.391   0.394   0.402   0.412   0.422
  0.430   0.437   0.465   0.476   0.494   0.513   0.518   0.546
  0.552   0.553   0.567   0.593   0.596   0.599   0.609   0.618
  0.654   0.683   0.709   0.728   0.755   0.786   0.797   0.817
  0.828   0.850   0.865   0.885   0.899   0.916   0.932   0.956
  0.958   0.970   0.980   0.990   1.007   1.014   1.045   1.055
  1.059   1.066   1.075   1.079   1.092   1.102   1.159   1.166
  1.181   1.207   1.236   1.249   1.271   1.273   1.303   1.317
  1.331   1.345   1.365   1.366   1.387   1.396   1.424   1.442
  1.460   1.467   1.493   1.510   1.519   1.539   1.548   1.556
  1.567   1.586   1.600   1.620   1.650   1.656   1.672   1.694
  1.724   1.751   1.765   1.790   1.795   1.810   1.848   1.868
  1.890   1.913   1.922   1.940   1.968   1.969   2.006   2.021
  2.046   2.061   2.075   2.115   2.171   2.318   2.326   2.366
  2.371   2.407   2.413   2.425   2.431   2.455   2.499   2.515
  2.559   2.576   2.611   2.652   2.665   2.669   2.721   2.749
  2.773   2.805   2.821   2.844   2.861   2.881   2.894   2.896
  2.929   2.950   2.965   2.996   3.021   3.024   3.029   3.036
  3.065   3.119   3.132   3.170   3.195   3.205   3.216   3.271
  3.292   3.345   3.451   3.512   3.520   3.618   3.641   3.702
  3.712   3.737   3.771   3.847   3.855   3.865   3.912   3.941
  4.012   4.110   4.189   4.817   4.839   4.866   4.890   4.941
  4.973   5.007   5.155   5.212   5.227   5.235   5.298   5.347
  5.523   5.552   5.567   5.608   5.740  23.409  23.587  23.632
 23.680  23.725  23.978  49.615  49.730  49.750  49.770  49.815
 49.859
 --------------------------------------------------------------

          Ground-State Mulliken Net Atomic Charges

     Atom                 Charge (a.u.)
  ----------------------------------------
      1 O                    -0.077915
      2 C                     0.201043
      3 O                    -0.266646
      4 C                     0.020284
      5 O                    -0.119740
      6 C                    -0.152808
      7 O                    -0.176211
      8 C                     0.066076
      9 C                    -0.175062
     10 C                    -0.433523
     11 O                    -0.281803
     12 H                     0.348722
     13 O                    -0.184643
     14 H                     0.234820
     15 H                     0.171227
     16 H                     0.213049
     17 H                     0.284456
     18 H                     0.293391
     19 H                     0.327027
     20 H                     0.325570
     21 H                     0.382686
  ----------------------------------------
  Sum of atomic charges =     1.000000

 -----------------------------------------------------------------
                    Cartesian Multipole Moments
 -----------------------------------------------------------------
    Charge (ESU x 10^10)
                 4.8032
    Dipole Moment (Debye)
         X      -4.3557      Y       7.6798      Z       0.2846
       Tot       8.8336
    Quadrupole Moments (Debye-Ang)
        XX     -30.7381     XY     -11.0866     YY     -64.8413
        XZ       5.3591     YZ      -2.4275     ZZ     -60.4410
    Octopole Moments (Debye-Ang^2)
       XXX     -89.8886    XXY      55.3669    XYY       0.0888
       YYY      14.6799    XXZ      26.1663    XYZ      -1.9925
       YYZ      -7.3227    XZZ      15.5821    YZZ       1.5148
       ZZZ      -3.4289
    Hexadecapole Moments (Debye-Ang^3)
      XXXX   -1465.2970   XXXY    -211.9784   XXYY    -339.1755
      XYYY     -17.6782   YYYY    -610.0097   XXXZ     100.4348
      XXYZ      16.0018   XYYZ      12.8965   YYYZ      -1.7002
      XXZZ    -280.5503   XYZZ      19.1216   YYZZ    -123.1595
      XZZZ      33.0703   YZZZ      13.9026   ZZZZ    -139.0324
 -----------------------------------------------------------------
 Calculating analytic gradient of the SCF energy
 Gradient of SCF Energy
            1           2           3           4           5           6
    1  -0.0003006   0.0046123  -0.0010733  -0.0014070   0.0063650   0.0044785
    2   0.0023827  -0.0042518   0.0018341   0.0036784  -0.0008268  -0.0003674
    3   0.0007877  -0.0053368   0.0008169   0.0067826  -0.0066345  -0.0020647
            7           8           9          10          11          12
    1  -0.0017481  -0.0014815  -0.0011205  -0.0004567   0.0008508  -0.0078162
    2   0.0004728  -0.0013452   0.0003438  -0.0004403   0.0013022  -0.0032103
    3   0.0007257  -0.0009823   0.0012155  -0.0012290   0.0013080   0.0056261
           13          14          15          16          17          18
    1   0.0021636  -0.0003959   0.0002128  -0.0000892  -0.0000286  -0.0013946
    2  -0.0003467   0.0000706  -0.0002220   0.0004370  -0.0004880  -0.0005980
    3   0.0012177  -0.0008898   0.0000554   0.0008308  -0.0013752  -0.0007848
           19          20          21
    1   0.0000046   0.0004327  -0.0018079
    2   0.0000402  -0.0003937   0.0019284
    3   0.0004771  -0.0002252  -0.0003213
 Max gradient component =       7.816E-03
 RMS gradient           =       2.495E-03
 Gradient time:  CPU 150.42 s  wall 150.45 s
 Geometry Optimization Parameters
   NAtoms,    NIC,     NZ,  NCons,   NDum,   NFix, NCnnct, MaxDiis
       21     146       0       0       0       0       0       0

 Cartesian Hessian Update
 Hessian Updated using BFGS Update


** GEOMETRY OPTIMIZATION IN DELOCALIZED INTERNAL COORDINATES **
   Searching for a Minimum

   Optimization Cycle:  13

                       Coordinates (Angstroms)
     ATOM                X               Y               Z
      1  O        -0.7471101538   -1.3320517732   -0.2596478213
      2  C        -1.8818992984   -0.7951739756    0.1495301409
      3  O        -2.9260625699   -1.3059475056    0.5224628011
      4  C        -1.7781913557    0.6413454928    0.1254844994
      5  O        -3.0152605338    1.1825895433    0.5591266368
      6  C        -0.5904052070    1.0411144346   -0.3451927029
      7  O        -0.1901238279    2.2740161839   -0.5856991333
      8  C         0.1905942312   -0.2570710028   -0.5874352829
      9  C         1.4646804012   -0.4608260848    0.2543434396
     10  C         2.4699008758    0.7058864445    0.1193352321
     11  O         3.7512466155    0.2753139206    0.5410024664
     12  H        -3.5407162242    0.2796515280    0.7746077790
     13  O         2.0230046134   -1.6554180232   -0.2237947792
     14  H         1.1562338017   -0.5617807009    1.3051605798
     15  H         2.1359236253    1.5764039190    0.6945070383
     16  H         2.5839461592    0.9878303429   -0.9343212766
     17  H         3.9056137937    0.5052879825    1.4620650689
     18  H         2.9555223897   -1.6770349356    0.0314330547
     19  H         0.4377300303   -0.3758818881   -1.6460438725
     20  H         0.6876485494    2.3172033819   -0.9924025272
     21  H        -3.4941540974    1.7833776522   -0.0488141276
   Point Group: c1    Number of degrees of freedom:    57


   Energy is   -685.259888564

 Hessian Updated using BFGS Update

 57 Hessian modes will be used to form the next step
  Hessian Eigenvalues:
     0.003064    0.003916    0.008292    0.011406    0.012167    0.015349
     0.017718    0.022258    0.023248    0.025579    0.032187    0.042224
     0.046482    0.050814    0.051253    0.057878    0.063029    0.071098
     0.075996    0.086602    0.114904    0.138936    0.145392    0.158082
     0.160566    0.163188    0.169825    0.175802    0.192396    0.203259
     0.215298    0.217086    0.233370    0.246221    0.249924    0.267304
     0.281638    0.289683    0.292730    0.319359    0.324405    0.326345
     0.328171    0.389227    0.413694    0.439766    0.451579    0.471492
     0.489128    0.500796    0.531046    0.541377    0.544467    0.554185
     0.559775    0.609284    0.958299

 Minimum Search - Taking Simple RFO Step
 Searching for Lamda that Minimizes Along All modes
 Value Taken    Lamda =  -0.00144362
 Step Taken.  Stepsize is  0.157872

                             Maximum     Tolerance    Cnvgd?
         Gradient           0.006667      0.000300      NO
         Displacement       0.076218      0.001200      NO
         Energy change     -0.000018      0.000001      NO


 New Cartesian Coordinates Obtained by Inverse Iteration

 Displacement from previous Coordinates is:  0.292698
 ----------------------------------------------------------------
             Standard Nuclear Orientation (Angstroms)
    I     Atom           X                Y                Z
 ----------------------------------------------------------------
    1      O      -0.7496500489    -1.3174914487    -0.2489538074
    2      C      -1.8827415508    -0.7816388008     0.1700297184
    3      O      -2.9362130071    -1.2938881312     0.5122360000
    4      C      -1.7862602386     0.6531694816     0.1216950456
    5      O      -3.0329490648     1.1733391168     0.5713243530
    6      C      -0.6006078875     1.0612963848    -0.3431890700
    7      O      -0.1997751378     2.2927548100    -0.5842078431
    8      C       0.1872877233    -0.2359596037    -0.5764480853
    9      C       1.4617420974    -0.4459246538     0.2639834866
   10      C       2.4881490398     0.6991247079     0.1134267622
   11      O       3.7581515760     0.2384459318     0.5361593321
   12      H      -3.4972888759     0.2255526398     0.7277284484
   13      O       1.9969641446    -1.6535407061    -0.2043938171
   14      H       1.1582026732    -0.5310853762     1.3179291621
   15      H       2.1748761595     1.5832658424     0.6793019758
   16      H       2.6057721395     0.9612710897    -0.9454887472
   17      H       3.9260518481     0.4842326166     1.4511992000
   18      H       2.9362202921    -1.6743912742     0.0273388510
   19      H       0.4354388112    -0.3585955852    -1.6344631581
   20      H       0.6827385321     2.3346237254    -0.9803827134
   21      H      -3.5279874074     1.7342741697    -0.0591178800
 ----------------------------------------------------------------
 Molecular Point Group                 C1    NOp =  1
 Largest Abelian Subgroup              C1    NOp =  1
 Nuclear Repulsion Energy =   769.3476572433 hartrees
 There are       46 alpha and       46 beta electrons
 Applying Cartesian multipole field
    Component          Value
    ---------          -----
     (2,0,0)        1.00000E-11
     (0,2,0)        2.00000E-11
     (0,0,2)       -3.00000E-11
 Nucleus-field energy     =     0.0000000231 hartrees
 Requested basis set is 6-311++G(d,p)
 There are 117 shells and 327 basis functions
 A cutoff of  1.0D-11 yielded   5852 shell pairs
 There are     46117 function pairs (     49385 Cartesian)
 Smallest overlap matrix eigenvalue = 2.08E-06

 Q-Chem warning in module /home/taweetham/qchem/stvman/mkSTV.C, line 278:

 Overlap eigenvalue is smaller than square root of threshold

 Guess MOs from SCF MO coefficient file
 Reading MOs from coefficient file
 Reading MOs from coefficient file
 A restricted hybrid HF-DFT SCF calculation will be
 performed using Pulay DIIS extrapolation
 Exchange:     0.2000 Hartree-Fock + 0.0800 Slater + 0.7200 B88
 Correlation:  0.1900 VWN1RPA + 0.8100 LYP
 Using SG-1 standard quadrature grid
 SCF converges when DIIS error is below 1.0E-08
 Geometry optimization detected.  Setting ReadMinima to 0
 Setting SaveMinima to 0
 ---------------------------------------
  Cycle       Energy         DIIS Error
 ---------------------------------------
    1    -685.2494409157      6.13E-04
    2    -685.2600992871      1.93E-04
    3    -685.2594960892      3.25E-04
    4    -685.2605159884      4.13E-05
    5    -685.2605259919      2.53E-05
    6    -685.2605319492      4.42E-06
    7    -685.2605324830      2.08E-06
    8    -685.2605325410      5.42E-07
    9    -685.2605324530      1.84E-07
   10    -685.2605324404      5.01E-08
   11    -685.2605324524      1.77E-08
   12    -685.2605324503      5.68E-09 Convergence criterion met
 ---------------------------------------
 SCF time:  CPU 385.46 s  wall 385.79 s
 SCF   energy in the final basis set = -685.2605324503
 Total energy in the final basis set = -685.2605324503

 --------------------------------------------------------------

                    Orbital Energies (a.u.)
 --------------------------------------------------------------

 Alpha MOs
 -- Occupied --
-19.478 -19.385 -19.366 -19.318 -19.280 -19.264 -10.500 -10.484
-10.450 -10.445 -10.398 -10.386  -1.379  -1.313  -1.302  -1.238
 -1.196  -1.167  -1.031  -0.962  -0.903  -0.874  -0.837  -0.823
 -0.786  -0.758  -0.743  -0.700  -0.693  -0.675  -0.664  -0.648
 -0.646  -0.623  -0.621  -0.603  -0.587  -0.565  -0.553  -0.511
 -0.502  -0.496  -0.491  -0.465  -0.450  -0.421
 -- Virtual --
 -0.232  -0.210  -0.167  -0.134  -0.128  -0.125  -0.115  -0.109
 -0.096  -0.085  -0.079  -0.073  -0.067  -0.058  -0.053  -0.048
 -0.040  -0.037  -0.033  -0.026  -0.019  -0.014  -0.009  -0.004
  0.001   0.004   0.007   0.013   0.016   0.020   0.022   0.024
  0.029   0.038   0.043   0.052   0.056   0.062   0.066   0.071
  0.074   0.081   0.083   0.090   0.101   0.107   0.110   0.120
  0.123   0.129   0.131   0.141   0.144   0.151   0.159   0.165
  0.170   0.173   0.180   0.185   0.190   0.193   0.196   0.203
  0.209   0.218   0.224   0.231   0.238   0.240   0.252   0.255
  0.259   0.274   0.285   0.291   0.313   0.319   0.333   0.335
  0.344   0.355   0.378   0.390   0.393   0.403   0.411   0.422
  0.431   0.435   0.463   0.478   0.491   0.512   0.518   0.545
  0.551   0.555   0.566   0.591   0.592   0.600   0.612   0.617
  0.654   0.686   0.711   0.725   0.754   0.779   0.794   0.815
  0.829   0.856   0.865   0.883   0.894   0.916   0.934   0.950
  0.957   0.970   0.977   0.992   1.008   1.023   1.045   1.054
  1.057   1.064   1.072   1.075   1.096   1.102   1.158   1.164
  1.176   1.200   1.220   1.250   1.265   1.272   1.298   1.315
  1.332   1.347   1.364   1.366   1.387   1.392   1.416   1.442
  1.456   1.466   1.493   1.509   1.517   1.533   1.551   1.557
  1.571   1.585   1.608   1.624   1.645   1.649   1.666   1.692
  1.723   1.749   1.759   1.789   1.794   1.810   1.849   1.867
  1.896   1.912   1.925   1.938   1.966   1.970   2.007   2.022
  2.056   2.068   2.090   2.116   2.171   2.318   2.327   2.365
  2.381   2.408   2.423   2.427   2.438   2.454   2.497   2.518
  2.563   2.592   2.610   2.652   2.662   2.668   2.722   2.746
  2.770   2.803   2.819   2.840   2.872   2.887   2.894   2.896
  2.929   2.947   2.971   2.996   3.019   3.025   3.033   3.049
  3.077   3.118   3.131   3.157   3.196   3.208   3.216   3.267
  3.288   3.326   3.460   3.511   3.531   3.615   3.642   3.699
  3.712   3.735   3.768   3.844   3.851   3.865   3.909   3.938
  4.011   4.108   4.188   4.820   4.853   4.865   4.894   4.942
  4.974   4.994   5.154   5.213   5.226   5.235   5.300   5.342
  5.522   5.548   5.567   5.606   5.736  23.411  23.585  23.631
 23.679  23.727  23.981  49.622  49.729  49.751  49.769  49.814
 49.858
 --------------------------------------------------------------

          Ground-State Mulliken Net Atomic Charges

     Atom                 Charge (a.u.)
  ----------------------------------------
      1 O                    -0.078436
      2 C                     0.179515
      3 O                    -0.253792
      4 C                     0.030924
      5 O                    -0.123277
      6 C                    -0.144706
      7 O                    -0.175201
      8 C                     0.064174
      9 C                    -0.169400
     10 C                    -0.435839
     11 O                    -0.281016
     12 H                     0.339642
     13 O                    -0.185652
     14 H                     0.232372
     15 H                     0.169380
     16 H                     0.215573
     17 H                     0.285269
     18 H                     0.294848
     19 H                     0.326964
     20 H                     0.326630
     21 H                     0.382028
  ----------------------------------------
  Sum of atomic charges =     1.000000

 -----------------------------------------------------------------
                    Cartesian Multipole Moments
 -----------------------------------------------------------------
    Charge (ESU x 10^10)
                 4.8032
    Dipole Moment (Debye)
         X      -4.0811      Y       7.5268      Z       0.1627
       Tot       8.5636
    Quadrupole Moments (Debye-Ang)
        XX     -31.0951     XY      -9.9260     YY     -64.9683
        XZ       5.7710     YZ      -2.5803     ZZ     -60.6098
    Octopole Moments (Debye-Ang^2)
       XXX     -83.9274    XXY      53.1421    XYY       1.6101
       YYY      12.5245    XXZ      23.4824    XYZ      -0.8524
       YYZ      -7.7578    XZZ      16.4344    YZZ       0.8352
       ZZZ      -4.4500
    Hexadecapole Moments (Debye-Ang^3)
      XXXX   -1479.5558   XXXY    -195.9817   XXYY    -342.8975
      XYYY     -10.0230   YYYY    -608.8557   XXXZ     111.6984
      XXYZ      14.4591   XYYZ      12.2966   YYYZ      -0.0872
      XXZZ    -284.0297   XYZZ      20.2388   YYZZ    -122.8092
      XZZZ      33.2964   YZZZ      15.1319   ZZZZ    -138.3798
 -----------------------------------------------------------------
 Calculating analytic gradient of the SCF energy
 Gradient of SCF Energy
            1           2           3           4           5           6
    1   0.0003468  -0.0030492   0.0011123   0.0006177  -0.0000695   0.0017156
    2   0.0009001  -0.0030850   0.0000079   0.0004628  -0.0022597   0.0015814
    3  -0.0015014   0.0060007  -0.0029659   0.0013576  -0.0006206  -0.0023424
            7           8           9          10          11          12
    1  -0.0013751  -0.0008250   0.0000942   0.0001418   0.0000817   0.0019534
    2   0.0004908  -0.0003136  -0.0000797   0.0001535   0.0003938   0.0028100
    3   0.0005370  -0.0007579   0.0006131   0.0002209   0.0004210  -0.0002660
           13          14          15          16          17          18
    1   0.0010657  -0.0001864   0.0000288   0.0000910  -0.0001509  -0.0011046
    2   0.0001329   0.0000815  -0.0002968  -0.0001155  -0.0002353  -0.0002079
    3   0.0012045  -0.0007050   0.0001738   0.0002838  -0.0009812  -0.0008694
           19          20          21
    1   0.0002672   0.0003711  -0.0011264
    2   0.0001610  -0.0004933  -0.0000889
    3   0.0004653   0.0000076  -0.0002755
 Max gradient component =       6.001E-03
 RMS gradient           =       1.332E-03
 Gradient time:  CPU 150.46 s  wall 150.49 s
 Geometry Optimization Parameters
   NAtoms,    NIC,     NZ,  NCons,   NDum,   NFix, NCnnct, MaxDiis
       21     146       0       0       0       0       0       0

 Cartesian Hessian Update
 Hessian Updated using BFGS Update


** GEOMETRY OPTIMIZATION IN DELOCALIZED INTERNAL COORDINATES **
   Searching for a Minimum

   Optimization Cycle:  14

                       Coordinates (Angstroms)
     ATOM                X               Y               Z
      1  O        -0.7496500489   -1.3174914487   -0.2489538074
      2  C        -1.8827415508   -0.7816388008    0.1700297184
      3  O        -2.9362130071   -1.2938881312    0.5122360000
      4  C        -1.7862602386    0.6531694816    0.1216950456
      5  O        -3.0329490648    1.1733391168    0.5713243530
      6  C        -0.6006078875    1.0612963848   -0.3431890700
      7  O        -0.1997751378    2.2927548100   -0.5842078431
      8  C         0.1872877233   -0.2359596037   -0.5764480853
      9  C         1.4617420974   -0.4459246538    0.2639834866
     10  C         2.4881490398    0.6991247079    0.1134267622
     11  O         3.7581515760    0.2384459318    0.5361593321
     12  H        -3.4972888759    0.2255526398    0.7277284484
     13  O         1.9969641446   -1.6535407061   -0.2043938171
     14  H         1.1582026732   -0.5310853762    1.3179291621
     15  H         2.1748761595    1.5832658424    0.6793019758
     16  H         2.6057721395    0.9612710897   -0.9454887472
     17  H         3.9260518481    0.4842326166    1.4511992000
     18  H         2.9362202921   -1.6743912742    0.0273388510
     19  H         0.4354388112   -0.3585955852   -1.6344631581
     20  H         0.6827385321    2.3346237254   -0.9803827134
     21  H        -3.5279874074    1.7342741697   -0.0591178800
   Point Group: c1    Number of degrees of freedom:    57


   Energy is   -685.260532450

 Hessian Updated using BFGS Update

 57 Hessian modes will be used to form the next step
  Hessian Eigenvalues:
     0.003135    0.003994    0.008387    0.011488    0.012065    0.015340
     0.017715    0.022258    0.023155    0.024633    0.041053    0.042995
     0.046773    0.050785    0.051504    0.058030    0.063107    0.064913
     0.076000    0.086603    0.115161    0.138978    0.151116    0.156934
     0.160409    0.163014    0.169030    0.176297    0.178981    0.201204
     0.213075    0.216864    0.233292    0.248579    0.251784    0.264748
     0.281409    0.289504    0.292745    0.318629    0.324306    0.326113
     0.327754    0.387197    0.413493    0.442714    0.451912    0.478807
     0.489056    0.497034    0.530625    0.541917    0.543287    0.551811
     0.587300    0.616669    0.962482

 Minimum Search - Taking Simple RFO Step
 Searching for Lamda that Minimizes Along All modes
 Value Taken    Lamda =  -0.00048307
 Step Taken.  Stepsize is  0.169710

                             Maximum     Tolerance    Cnvgd?
         Gradient           0.002693      0.000300      NO
         Displacement       0.072695      0.001200      NO
         Energy change     -0.000644      0.000001      NO


 New Cartesian Coordinates Obtained by Inverse Iteration

 Displacement from previous Coordinates is:  0.239733
 ----------------------------------------------------------------
             Standard Nuclear Orientation (Angstroms)
    I     Atom           X                Y                Z
 ----------------------------------------------------------------
    1      O      -0.7517810863    -1.3247416077    -0.2512362532
    2      C      -1.8861091975    -0.7837359034     0.1575016402
    3      O      -2.9312517380    -1.2946071897     0.5291218802
    4      C      -1.7878570537     0.6483834573     0.1194603015
    5      O      -3.0222944444     1.1760980679     0.5891976660
    6      C      -0.5992901588     1.0508292145    -0.3397601526
    7      O      -0.1881716696     2.2821773377    -0.5684739299
    8      C       0.1848948284    -0.2460999831    -0.5836821089
    9      C       1.4646163616    -0.4526426285     0.2490504861
   10      C       2.4829577330     0.6991200193     0.1003668509
   11      O       3.7444362720     0.2576420261     0.5674816497
   12      H      -3.5060113564     0.2336199065     0.7149812532
   13      O       2.0101642101    -1.6527332902    -0.2274204655
   14      H       1.1673941619    -0.5442064008     1.3056408247
   15      H       2.1481592523     1.5929292791     0.6388929363
   16      H       2.6240278473     0.9411892360    -0.9611502311
   17      H       3.8811477427     0.5174841904     1.4852598047
   18      H       2.9429444075    -1.6762808605     0.0347183289
   19      H       0.4246857695    -0.3655014655    -1.6448642750
   20      H       0.6925547529     2.3273899781    -0.9669073049
   21      H      -3.4970948165     1.7625215531    -0.0324716877
 ----------------------------------------------------------------
 Molecular Point Group                 C1    NOp =  1
 Largest Abelian Subgroup              C1    NOp =  1
 Nuclear Repulsion Energy =   769.6098207249 hartrees
 There are       46 alpha and       46 beta electrons
 Applying Cartesian multipole field
    Component          Value
    ---------          -----
     (2,0,0)        1.00000E-11
     (0,2,0)        2.00000E-11
     (0,0,2)       -3.00000E-11
 Nucleus-field energy     =     0.0000000230 hartrees
 Requested basis set is 6-311++G(d,p)
 There are 117 shells and 327 basis functions
 A cutoff of  1.0D-11 yielded   5856 shell pairs
 There are     46137 function pairs (     49406 Cartesian)
 Smallest overlap matrix eigenvalue = 2.06E-06

 Q-Chem warning in module /home/taweetham/qchem/stvman/mkSTV.C, line 278:

 Overlap eigenvalue is smaller than square root of threshold

 Guess MOs from SCF MO coefficient file
 Reading MOs from coefficient file
 Reading MOs from coefficient file
 A restricted hybrid HF-DFT SCF calculation will be
 performed using Pulay DIIS extrapolation
 Exchange:     0.2000 Hartree-Fock + 0.0800 Slater + 0.7200 B88
 Correlation:  0.1900 VWN1RPA + 0.8100 LYP
 Using SG-1 standard quadrature grid
 SCF converges when DIIS error is below 1.0E-08
 Geometry optimization detected.  Setting ReadMinima to 0
 Setting SaveMinima to 0
 ---------------------------------------
  Cycle       Energy         DIIS Error
 ---------------------------------------
    1    -685.2596877301      5.18E-04
    2    -685.2606050635      8.10E-05
    3    -685.2604787534      1.44E-04
    4    -685.2606790153      2.32E-05
    5    -685.2606829985      1.24E-05
    6    -685.2606838061      2.25E-06
    7    -685.2606838261      1.12E-06
    8    -685.2606837957      2.80E-07
    9    -685.2606838181      1.10E-07
   10    -685.2606838214      2.51E-08
   11    -685.2606838134      1.05E-08
   12    -685.2606838158      3.07E-09 Convergence criterion met
 ---------------------------------------
 SCF time:  CPU 378.61 s  wall 379.48 s
 SCF   energy in the final basis set = -685.2606838158
 Total energy in the final basis set = -685.2606838158

 --------------------------------------------------------------

                    Orbital Energies (a.u.)
 --------------------------------------------------------------

 Alpha MOs
 -- Occupied --
-19.480 -19.385 -19.366 -19.317 -19.279 -19.265 -10.500 -10.484
-10.451 -10.445 -10.398 -10.385  -1.381  -1.313  -1.301  -1.237
 -1.196  -1.167  -1.032  -0.962  -0.903  -0.874  -0.838  -0.825
 -0.786  -0.758  -0.743  -0.701  -0.694  -0.675  -0.665  -0.648
 -0.645  -0.623  -0.621  -0.603  -0.587  -0.565  -0.553  -0.511
 -0.501  -0.496  -0.491  -0.465  -0.450  -0.421
 -- Virtual --
 -0.232  -0.211  -0.167  -0.134  -0.127  -0.124  -0.117  -0.109
 -0.096  -0.085  -0.079  -0.073  -0.067  -0.058  -0.054  -0.049
 -0.039  -0.037  -0.032  -0.027  -0.018  -0.014  -0.009  -0.004
  0.002   0.003   0.007   0.013   0.016   0.019   0.022   0.024
  0.029   0.038   0.042   0.052   0.056   0.062   0.066   0.071
  0.074   0.080   0.083   0.091   0.101   0.107   0.110   0.120
  0.122   0.130   0.131   0.142   0.142   0.151   0.159   0.165
  0.170   0.172   0.180   0.186   0.190   0.193   0.196   0.203
  0.208   0.219   0.223   0.233   0.238   0.240   0.252   0.255
  0.260   0.274   0.284   0.292   0.312   0.319   0.333   0.334
  0.341   0.355   0.377   0.388   0.393   0.403   0.411   0.420
  0.431   0.436   0.463   0.477   0.488   0.511   0.518   0.546
  0.552   0.555   0.566   0.591   0.593   0.600   0.612   0.617
  0.655   0.687   0.711   0.722   0.752   0.780   0.793   0.816
  0.829   0.857   0.866   0.882   0.896   0.917   0.935   0.950
  0.956   0.969   0.976   0.994   1.009   1.023   1.045   1.055
  1.056   1.062   1.074   1.076   1.093   1.102   1.156   1.165
  1.177   1.201   1.224   1.247   1.269   1.273   1.297   1.314
  1.328   1.348   1.364   1.367   1.387   1.393   1.417   1.441
  1.456   1.464   1.492   1.506   1.516   1.535   1.549   1.559
  1.568   1.584   1.610   1.626   1.646   1.649   1.668   1.692
  1.722   1.751   1.760   1.787   1.796   1.804   1.849   1.869
  1.894   1.912   1.923   1.940   1.968   1.970   2.008   2.024
  2.056   2.067   2.097   2.118   2.171   2.318   2.327   2.362
  2.383   2.409   2.420   2.430   2.434   2.456   2.491   2.517
  2.564   2.590   2.613   2.651   2.665   2.670   2.722   2.748
  2.770   2.805   2.818   2.840   2.871   2.886   2.892   2.897
  2.932   2.950   2.973   2.997   3.019   3.025   3.030   3.049
  3.071   3.117   3.133   3.159   3.193   3.207   3.214   3.268
  3.289   3.325   3.460   3.511   3.532   3.614   3.642   3.701
  3.713   3.731   3.767   3.846   3.851   3.862   3.909   3.938
  4.011   4.109   4.190   4.820   4.854   4.865   4.895   4.942
  4.974   4.996   5.152   5.212   5.227   5.234   5.300   5.339
  5.521   5.548   5.559   5.609   5.736  23.411  23.584  23.629
 23.678  23.729  23.985  49.620  49.729  49.750  49.769  49.813
 49.859
 --------------------------------------------------------------

          Ground-State Mulliken Net Atomic Charges

     Atom                 Charge (a.u.)
  ----------------------------------------
      1 O                    -0.077583
      2 C                     0.175566
      3 O                    -0.254668
      4 C                     0.044166
      5 O                    -0.115624
      6 C                    -0.160874
      7 O                    -0.179414
      8 C                     0.065096
      9 C                    -0.168176
     10 C                    -0.438669
     11 O                    -0.278947
     12 H                     0.339224
     13 O                    -0.181921
     14 H                     0.235220
     15 H                     0.160886
     16 H                     0.223018
     17 H                     0.284261
     18 H                     0.293098
     19 H                     0.327632
     20 H                     0.327108
     21 H                     0.380600
  ----------------------------------------
  Sum of atomic charges =     1.000000

 -----------------------------------------------------------------
                    Cartesian Multipole Moments
 -----------------------------------------------------------------
    Charge (ESU x 10^10)
                 4.8032
    Dipole Moment (Debye)
         X      -4.1616      Y       7.5749      Z       0.1454
       Tot       8.6440
    Quadrupole Moments (Debye-Ang)
        XX     -31.6728     XY     -10.1642     YY     -64.7278
        XZ       5.6553     YZ      -2.4360     ZZ     -60.6775
    Octopole Moments (Debye-Ang^2)
       XXX     -85.9467    XXY      53.5435    XYY       0.9984
       YYY      13.5266    XXZ      22.5866    XYZ      -1.4977
       YYZ      -7.3667    XZZ      16.7494    YZZ       1.1049
       ZZZ      -4.3666
    Hexadecapole Moments (Debye-Ang^3)
      XXXX   -1492.7742   XXXY    -198.1795   XXYY    -339.7448
      XYYY     -13.7427   YYYY    -606.8989   XXXZ     104.9529
      XXYZ      15.4405   XYYZ      13.1093   YYYZ      -1.9226
      XXZZ    -284.4303   XYZZ      20.4229   YYZZ    -123.2615
      XZZZ      35.9765   YZZZ      13.6367   ZZZZ    -139.6231
 -----------------------------------------------------------------
 Calculating analytic gradient of the SCF energy
 Gradient of SCF Energy
            1           2           3           4           5           6
    1   0.0008892  -0.0017518   0.0015775  -0.0010729   0.0003791  -0.0008698
    2   0.0005971  -0.0003874  -0.0002823   0.0002482  -0.0014153  -0.0007915
    3  -0.0000588  -0.0010187   0.0006622   0.0020047   0.0020388  -0.0009074
            7           8           9          10          11          12
    1   0.0003109  -0.0006684   0.0004014   0.0002783  -0.0000674   0.0007246
    2   0.0002839  -0.0005071  -0.0004502  -0.0000908  -0.0000653   0.0027681
    3   0.0000167   0.0000430   0.0002797  -0.0001114  -0.0002758  -0.0023846
           13          14          15          16          17          18
    1  -0.0003460  -0.0002590  -0.0003211   0.0000103   0.0000663   0.0003320
    2  -0.0001526  -0.0000344  -0.0000638   0.0003008   0.0001296   0.0003162
    3   0.0004101   0.0000570  -0.0001551  -0.0002218   0.0003344  -0.0001759
           19          20          21
    1   0.0000885   0.0000530   0.0002455
    2   0.0001203   0.0001723  -0.0006958
    3  -0.0000775   0.0000847  -0.0005443
 Max gradient component =       2.768E-03
 RMS gradient           =       7.916E-04
 Gradient time:  CPU 150.36 s  wall 150.39 s
 Geometry Optimization Parameters
   NAtoms,    NIC,     NZ,  NCons,   NDum,   NFix, NCnnct, MaxDiis
       21     146       0       0       0       0       0       0

 Cartesian Hessian Update
 Hessian Updated using BFGS Update


** GEOMETRY OPTIMIZATION IN DELOCALIZED INTERNAL COORDINATES **
   Searching for a Minimum

   Optimization Cycle:  15

                       Coordinates (Angstroms)
     ATOM                X               Y               Z
      1  O        -0.7517810863   -1.3247416077   -0.2512362532
      2  C        -1.8861091975   -0.7837359034    0.1575016402
      3  O        -2.9312517380   -1.2946071897    0.5291218802
      4  C        -1.7878570537    0.6483834573    0.1194603015
      5  O        -3.0222944444    1.1760980679    0.5891976660
      6  C        -0.5992901588    1.0508292145   -0.3397601526
      7  O        -0.1881716696    2.2821773377   -0.5684739299
      8  C         0.1848948284   -0.2460999831   -0.5836821089
      9  C         1.4646163616   -0.4526426285    0.2490504861
     10  C         2.4829577330    0.6991200193    0.1003668509
     11  O         3.7444362720    0.2576420261    0.5674816497
     12  H        -3.5060113564    0.2336199065    0.7149812532
     13  O         2.0101642101   -1.6527332902   -0.2274204655
     14  H         1.1673941619   -0.5442064008    1.3056408247
     15  H         2.1481592523    1.5929292791    0.6388929363
     16  H         2.6240278473    0.9411892360   -0.9611502311
     17  H         3.8811477427    0.5174841904    1.4852598047
     18  H         2.9429444075   -1.6762808605    0.0347183289
     19  H         0.4246857695   -0.3655014655   -1.6448642750
     20  H         0.6925547529    2.3273899781   -0.9669073049
     21  H        -3.4970948165    1.7625215531   -0.0324716877
   Point Group: c1    Number of degrees of freedom:    57


   Energy is   -685.260683816

 Hessian Updated using BFGS Update

 57 Hessian modes will be used to form the next step
  Hessian Eigenvalues:
     0.003149    0.004537    0.008523    0.010322    0.012126    0.015339
     0.017784    0.022259    0.023162    0.023922    0.038851    0.042658
     0.046474    0.050758    0.051373    0.058059    0.063123    0.075586
     0.086509    0.090017    0.115252    0.138706    0.153518    0.159559
     0.160901    0.163543    0.168403    0.175789    0.181657    0.207166
     0.213733    0.219836    0.238079    0.247978    0.261180    0.267987
     0.281417    0.289501    0.293770    0.318923    0.324293    0.326402
     0.327806    0.381337    0.413821    0.440826    0.452107    0.474007
     0.489074    0.499141    0.530435    0.540230    0.543240    0.553920
     0.567627    0.605565    0.954840

 Minimum Search - Taking Simple RFO Step
 Searching for Lamda that Minimizes Along All modes
 Value Taken    Lamda =  -0.00022430
 Step Taken.  Stepsize is  0.087403

                             Maximum     Tolerance    Cnvgd?
         Gradient           0.002173      0.000300      NO
         Displacement       0.046696      0.001200      NO
         Energy change     -0.000151      0.000001      NO


 New Cartesian Coordinates Obtained by Inverse Iteration

 Displacement from previous Coordinates is:  0.124223
 ----------------------------------------------------------------
             Standard Nuclear Orientation (Angstroms)
    I     Atom           X                Y                Z
 ----------------------------------------------------------------
    1      O      -0.7528648762    -1.3193671613    -0.2540712800
    2      C      -1.8865835009    -0.7759880391     0.1498799685
    3      O      -2.9347639238    -1.2804497245     0.5247583388
    4      C      -1.7897144635     0.6545323191     0.1080227793
    5      O      -3.0271373745     1.1701843400     0.5855387871
    6      C      -0.5975451492     1.0584635017    -0.3410869018
    7      O      -0.1844764690     2.2893480615    -0.5657148744
    8      C       0.1857989750    -0.2396053918    -0.5844204396
    9      C       1.4625357950    -0.4487426307     0.2521706497
   10      C       2.4871836377     0.6971238064     0.0999111234
   11      O       3.7468324456     0.2477133542     0.5639365677
   12      H      -3.4887826855     0.2127629359     0.7355487937
   13      O       2.0021966456    -1.6527769407    -0.2199026527
   14      H       1.1640409388    -0.5344440445     1.3087535958
   15      H       2.1606879319     1.5936566125     0.6391113207
   16      H       2.6263241530     0.9364218346    -0.9620709109
   17      H       3.8905935926     0.5114240613     1.4791632845
   18      H       2.9340925335    -1.6813263299     0.0440258086
   19      H       0.4280417518    -0.3610177664    -1.6445881416
   20      H       0.6953105412     2.3331711592    -0.9664151779
   21      H      -3.5236486811     1.7377509790    -0.0368434253
 ----------------------------------------------------------------
 Molecular Point Group                 C1    NOp =  1
 Largest Abelian Subgroup              C1    NOp =  1
 Nuclear Repulsion Energy =   769.8087032450 hartrees
 There are       46 alpha and       46 beta electrons
 Applying Cartesian multipole field
    Component          Value
    ---------          -----
     (2,0,0)        1.00000E-11
     (0,2,0)        2.00000E-11
     (0,0,2)       -3.00000E-11
 Nucleus-field energy     =     0.0000000230 hartrees
 Requested basis set is 6-311++G(d,p)
 There are 117 shells and 327 basis functions
 A cutoff of  1.0D-11 yielded   5854 shell pairs
 There are     46120 function pairs (     49388 Cartesian)
 Smallest overlap matrix eigenvalue = 2.05E-06

 Q-Chem warning in module /home/taweetham/qchem/stvman/mkSTV.C, line 278:

 Overlap eigenvalue is smaller than square root of threshold

 Guess MOs from SCF MO coefficient file
 Reading MOs from coefficient file
 Reading MOs from coefficient file
 A restricted hybrid HF-DFT SCF calculation will be
 performed using Pulay DIIS extrapolation
 Exchange:     0.2000 Hartree-Fock + 0.0800 Slater + 0.7200 B88
 Correlation:  0.1900 VWN1RPA + 0.8100 LYP
 Using SG-1 standard quadrature grid
 SCF converges when DIIS error is below 1.0E-08
 Geometry optimization detected.  Setting ReadMinima to 0
 Setting SaveMinima to 0
 ---------------------------------------
  Cycle       Energy         DIIS Error
 ---------------------------------------
    1    -685.2603059576      2.59E-04
    2    -685.2607654078      8.49E-05
    3    -685.2606851277      1.30E-04
    4    -685.2608435868      1.39E-05
    5    -685.2608444254      9.86E-06
    6    -685.2608454261      1.74E-06
    7    -685.2608454454      9.90E-07
    8    -685.2608454722      2.03E-07
    9    -685.2608454868      8.98E-08
   10    -685.2608454869      1.78E-08
   11    -685.2608454827      7.66E-09 Convergence criterion met
 ---------------------------------------
 SCF time:  CPU 350.72 s  wall 351.50 s
 SCF   energy in the final basis set = -685.2608454827
 Total energy in the final basis set = -685.2608454827

 --------------------------------------------------------------

                    Orbital Energies (a.u.)
 --------------------------------------------------------------

 Alpha MOs
 -- Occupied --
-19.476 -19.385 -19.368 -19.319 -19.280 -19.265 -10.501 -10.484
-10.450 -10.445 -10.398 -10.386  -1.378  -1.314  -1.302  -1.239
 -1.196  -1.167  -1.032  -0.963  -0.902  -0.874  -0.837  -0.822
 -0.786  -0.759  -0.744  -0.701  -0.693  -0.675  -0.664  -0.649
 -0.645  -0.623  -0.622  -0.603  -0.588  -0.565  -0.554  -0.512
 -0.504  -0.496  -0.492  -0.465  -0.451  -0.421
 -- Virtual --
 -0.232  -0.210  -0.167  -0.135  -0.128  -0.125  -0.116  -0.108
 -0.096  -0.085  -0.079  -0.073  -0.066  -0.059  -0.053  -0.048
 -0.040  -0.037  -0.033  -0.026  -0.018  -0.014  -0.009  -0.004
  0.002   0.003   0.007   0.013   0.016   0.019   0.023   0.024
  0.029   0.038   0.042   0.052   0.056   0.062   0.066   0.071
  0.074   0.079   0.083   0.091   0.101   0.107   0.109   0.121
  0.123   0.130   0.131   0.141   0.143   0.151   0.158   0.165
  0.170   0.172   0.180   0.185   0.190   0.193   0.196   0.202
  0.209   0.219   0.223   0.233   0.238   0.240   0.252   0.255
  0.259   0.274   0.284   0.291   0.312   0.320   0.333   0.334
  0.342   0.355   0.378   0.389   0.393   0.403   0.411   0.421
  0.430   0.436   0.463   0.477   0.488   0.511   0.518   0.546
  0.552   0.555   0.566   0.590   0.592   0.600   0.613   0.617
  0.655   0.687   0.709   0.721   0.751   0.777   0.792   0.816
  0.830   0.858   0.866   0.886   0.895   0.917   0.935   0.950
  0.954   0.969   0.976   0.995   1.008   1.027   1.045   1.054
  1.057   1.062   1.074   1.076   1.096   1.101   1.155   1.165
  1.175   1.198   1.222   1.246   1.268   1.274   1.296   1.313
  1.329   1.347   1.364   1.367   1.386   1.393   1.416   1.440
  1.457   1.463   1.492   1.505   1.516   1.533   1.549   1.560
  1.570   1.586   1.612   1.626   1.645   1.649   1.669   1.691
  1.723   1.752   1.759   1.788   1.796   1.805   1.850   1.869
  1.895   1.912   1.925   1.940   1.968   1.972   2.009   2.023
  2.055   2.068   2.096   2.117   2.171   2.318   2.327   2.362
  2.386   2.408   2.419   2.432   2.438   2.456   2.492   2.517
  2.564   2.593   2.612   2.651   2.663   2.669   2.723   2.747
  2.770   2.806   2.818   2.839   2.872   2.889   2.893   2.901
  2.932   2.950   2.973   2.997   3.019   3.025   3.031   3.052
  3.085   3.117   3.132   3.159   3.194   3.210   3.214   3.267
  3.286   3.327   3.461   3.511   3.533   3.612   3.642   3.700
  3.713   3.732   3.766   3.845   3.850   3.863   3.909   3.938
  4.011   4.109   4.191   4.820   4.854   4.865   4.894   4.941
  4.974   4.992   5.152   5.211   5.225   5.233   5.300   5.340
  5.521   5.549   5.560   5.609   5.734  23.412  23.583  23.629
 23.678  23.730  23.985  49.624  49.729  49.751  49.769  49.813
 49.858
 --------------------------------------------------------------

          Ground-State Mulliken Net Atomic Charges

     Atom                 Charge (a.u.)
  ----------------------------------------
      1 O                    -0.078348
      2 C                     0.169360
      3 O                    -0.251570
      4 C                     0.077533
      5 O                    -0.129302
      6 C                    -0.183557
      7 O                    -0.177737
      8 C                     0.063799
      9 C                    -0.166930
     10 C                    -0.438186
     11 O                    -0.279720
     12 H                     0.342065
     13 O                    -0.182116
     14 H                     0.235258
     15 H                     0.161389
     16 H                     0.222809
     17 H                     0.284524
     18 H                     0.293515
     19 H                     0.327997
     20 H                     0.327195
     21 H                     0.382023
  ----------------------------------------
  Sum of atomic charges =     1.000000

 -----------------------------------------------------------------
                    Cartesian Multipole Moments
 -----------------------------------------------------------------
    Charge (ESU x 10^10)
                 4.8032
    Dipole Moment (Debye)
         X      -4.0852      Y       7.4669      Z       0.1429
       Tot       8.5125
    Quadrupole Moments (Debye-Ang)
        XX     -31.6576     XY      -9.7326     YY     -64.7987
        XZ       5.6732     YZ      -2.5140     ZZ     -60.6039
    Octopole Moments (Debye-Ang^2)
       XXX     -85.1276    XXY      52.6495    XYY       1.6594
       YYY      12.1776    XXZ      22.9241    XYZ      -1.2914
       YYZ      -7.3878    XZZ      16.5925    YZZ       0.8647
       ZZZ      -4.0916
    Hexadecapole Moments (Debye-Ang^3)
      XXXX   -1491.9985   XXXY    -193.6638   XXYY    -340.5050
      XYYY     -10.6675   YYYY    -606.0609   XXXZ     105.7309
      XXYZ      14.6966   XYYZ      12.9424   YYYZ      -1.9010
      XXZZ    -283.9878   XYZZ      20.7310   YYZZ    -122.8769
      XZZZ      34.5840   YZZZ      13.8628   ZZZZ    -139.0464
 -----------------------------------------------------------------
 Calculating analytic gradient of the SCF energy
 Gradient of SCF Energy
            1           2           3           4           5           6
    1   0.0011823  -0.0034019   0.0019778   0.0011671  -0.0011637  -0.0002951
    2   0.0005086  -0.0005960   0.0007623  -0.0006497  -0.0035153  -0.0002941
    3  -0.0000473  -0.0003399  -0.0004554   0.0011453   0.0012392  -0.0003678
            7           8           9          10          11          12
    1   0.0000411  -0.0007195   0.0004411   0.0002970  -0.0002230   0.0013303
    2   0.0003436  -0.0003035  -0.0005422  -0.0001487   0.0001430   0.0040612
    3   0.0000275  -0.0002189   0.0003587  -0.0002726  -0.0000312  -0.0006954
           13          14          15          16          17          18
    1  -0.0002438  -0.0001588  -0.0001494  -0.0000722   0.0000681   0.0000918
    2   0.0001342   0.0000523   0.0000022   0.0001223  -0.0000013   0.0002513
    3   0.0004384   0.0000132   0.0000046  -0.0000179   0.0000324  -0.0002114
           19          20          21
    1   0.0000636  -0.0000105  -0.0002224
    2  -0.0000000   0.0000405  -0.0003705
    3   0.0000110  -0.0000142  -0.0005982
 Max gradient component =       4.061E-03
 RMS gradient           =       9.633E-04
 Gradient time:  CPU 150.85 s  wall 150.90 s
 Geometry Optimization Parameters
   NAtoms,    NIC,     NZ,  NCons,   NDum,   NFix, NCnnct, MaxDiis
       21     146       0       0       0       0       0       0

 Cartesian Hessian Update
 Hessian Updated using BFGS Update


** GEOMETRY OPTIMIZATION IN DELOCALIZED INTERNAL COORDINATES **
   Searching for a Minimum

   Optimization Cycle:  16

                       Coordinates (Angstroms)
     ATOM                X               Y               Z
      1  O        -0.7528648762   -1.3193671613   -0.2540712800
      2  C        -1.8865835009   -0.7759880391    0.1498799685
      3  O        -2.9347639238   -1.2804497245    0.5247583388
      4  C        -1.7897144635    0.6545323191    0.1080227793
      5  O        -3.0271373745    1.1701843400    0.5855387871
      6  C        -0.5975451492    1.0584635017   -0.3410869018
      7  O        -0.1844764690    2.2893480615   -0.5657148744
      8  C         0.1857989750   -0.2396053918   -0.5844204396
      9  C         1.4625357950   -0.4487426307    0.2521706497
     10  C         2.4871836377    0.6971238064    0.0999111234
     11  O         3.7468324456    0.2477133542    0.5639365677
     12  H        -3.4887826855    0.2127629359    0.7355487937
     13  O         2.0021966456   -1.6527769407   -0.2199026527
     14  H         1.1640409388   -0.5344440445    1.3087535958
     15  H         2.1606879319    1.5936566125    0.6391113207
     16  H         2.6263241530    0.9364218346   -0.9620709109
     17  H         3.8905935926    0.5114240613    1.4791632845
     18  H         2.9340925335   -1.6813263299    0.0440258086
     19  H         0.4280417518   -0.3610177664   -1.6445881416
     20  H         0.6953105412    2.3331711592   -0.9664151779
     21  H        -3.5236486811    1.7377509790   -0.0368434253
   Point Group: c1    Number of degrees of freedom:    57


   Energy is   -685.260845483

 Hessian Updated using BFGS Update

 57 Hessian modes will be used to form the next step
  Hessian Eigenvalues:
     0.003006    0.004517    0.005757    0.009645    0.012072    0.015351
     0.017335    0.022253    0.023089    0.024606    0.040643    0.042835
     0.046632    0.050634    0.051421    0.057936    0.063122    0.075653
     0.086555    0.093398    0.115451    0.137186    0.144108    0.156092
     0.160549    0.161826    0.166289    0.171558    0.179022    0.201860
     0.212551    0.225718    0.236882    0.246824    0.256140    0.280386
     0.284249    0.289587    0.291404    0.318653    0.324293    0.326351
     0.327771    0.384514    0.413467    0.440588    0.451675    0.486394
     0.489102    0.502721    0.530435    0.537351    0.543946    0.556527
     0.562333    0.605714    0.959318

 Minimum Search - Taking Simple RFO Step
 Searching for Lamda that Minimizes Along All modes
 Value Taken    Lamda =  -0.00034576
 Step Taken.  Stepsize is  0.201653

                             Maximum     Tolerance    Cnvgd?
         Gradient           0.002099      0.000300      NO
         Displacement       0.111438      0.001200      NO
         Energy change     -0.000162      0.000001      NO


 New Cartesian Coordinates Obtained by Inverse Iteration

 Displacement from previous Coordinates is:  0.266434
 ----------------------------------------------------------------
             Standard Nuclear Orientation (Angstroms)
    I     Atom           X                Y                Z
 ----------------------------------------------------------------
    1      O      -0.7539301636    -1.3056877302    -0.2580547807
    2      C      -1.8811384234    -0.7580692613     0.1477417060
    3      O      -2.9325475557    -1.2521110853     0.5392153274
    4      C      -1.7994723898     0.6698609040     0.0794554547
    5      O      -3.0406272966     1.1584312903     0.5776720004
    6      C      -0.5969790219     1.0769537889    -0.3419047308
    7      O      -0.1801841679     2.3073325450    -0.5540884506
    8      C       0.1865670699    -0.2223292036    -0.5872274794
    9      C       1.4593967493    -0.4394467473     0.2532415329
   10      C       2.4985988510     0.6932749681     0.0961622929
   11      O       3.7525191805     0.2274857266     0.5586783207
   12      H      -3.4525352998     0.1585674445     0.7506588430
   13      O       1.9844617057    -1.6513959022    -0.2141900965
   14      H       1.1603726881    -0.5165237100     1.3099331072
   15      H       2.1883181185     1.5963555388     0.6341492339
   16      H       2.6377062804     0.9252487333    -0.9666319217
   17      H       3.9060559458     0.4978059427     1.4697000441
   18      H       2.9073951229    -1.7070052473     0.0737108395
   19      H       0.4303969938    -0.3465829795    -1.6462166185
   20      H       0.6982605127     2.3500828804    -0.9579855914
   21      H      -3.5745130816     1.6865870406    -0.0483118196
 ----------------------------------------------------------------
 Molecular Point Group                 C1    NOp =  1
 Largest Abelian Subgroup              C1    NOp =  1
 Nuclear Repulsion Energy =   770.1269898733 hartrees
 There are       46 alpha and       46 beta electrons
 Applying Cartesian multipole field
    Component          Value
    ---------          -----
     (2,0,0)        1.00000E-11
     (0,2,0)        2.00000E-11
     (0,0,2)       -3.00000E-11
 Nucleus-field energy     =     0.0000000230 hartrees
 Requested basis set is 6-311++G(d,p)
 There are 117 shells and 327 basis functions
 A cutoff of  1.0D-11 yielded   5850 shell pairs
 There are     46108 function pairs (     49374 Cartesian)
 Smallest overlap matrix eigenvalue = 2.08E-06

 Q-Chem warning in module /home/taweetham/qchem/stvman/mkSTV.C, line 278:

 Overlap eigenvalue is smaller than square root of threshold

 Guess MOs from SCF MO coefficient file
 Reading MOs from coefficient file
 Reading MOs from coefficient file
 A restricted hybrid HF-DFT SCF calculation will be
 performed using Pulay DIIS extrapolation
 Exchange:     0.2000 Hartree-Fock + 0.0800 Slater + 0.7200 B88
 Correlation:  0.1900 VWN1RPA + 0.8100 LYP
 Using SG-1 standard quadrature grid
 SCF converges when DIIS error is below 1.0E-08
 Geometry optimization detected.  Setting ReadMinima to 0
 Setting SaveMinima to 0
 ---------------------------------------
  Cycle       Energy         DIIS Error
 ---------------------------------------
    1    -685.2528975645      6.77E-04
    2    -685.2604717712      2.39E-04
    3    -685.2598497236      3.63E-04
    4    -685.2611073576      3.54E-05
    5    -685.2611123603      2.64E-05
    6    -685.2611190511      4.56E-06
    7    -685.2611194816      2.51E-06
    8    -685.2611195250      5.61E-07
    9    -685.2611195003      2.28E-07
   10    -685.2611194940      5.62E-08
   11    -685.2611195005      2.08E-08
   12    -685.2611194960      6.94E-09 Convergence criterion met
 ---------------------------------------
 SCF time:  CPU 386.12 s  wall 386.61 s
 SCF   energy in the final basis set = -685.2611194960
 Total energy in the final basis set = -685.2611194960

 --------------------------------------------------------------

                    Orbital Energies (a.u.)
 --------------------------------------------------------------

 Alpha MOs
 -- Occupied --
-19.466 -19.386 -19.371 -19.325 -19.280 -19.266 -10.504 -10.485
-10.449 -10.447 -10.399 -10.386  -1.371  -1.315  -1.303  -1.243
 -1.197  -1.168  -1.032  -0.963  -0.899  -0.874  -0.835  -0.813
 -0.787  -0.759  -0.743  -0.702  -0.692  -0.675  -0.664  -0.652
 -0.645  -0.625  -0.622  -0.604  -0.588  -0.566  -0.555  -0.515
 -0.511  -0.497  -0.493  -0.466  -0.452  -0.422
 -- Virtual --
 -0.234  -0.206  -0.167  -0.135  -0.130  -0.126  -0.114  -0.105
 -0.096  -0.085  -0.080  -0.073  -0.065  -0.059  -0.051  -0.046
 -0.040  -0.036  -0.033  -0.026  -0.018  -0.013  -0.010  -0.004
  0.002   0.003   0.008   0.013   0.016   0.018   0.023   0.024
  0.029   0.039   0.043   0.052   0.056   0.063   0.065   0.072
  0.074   0.078   0.084   0.091   0.101   0.105   0.109   0.121
  0.123   0.129   0.131   0.140   0.142   0.151   0.157   0.164
  0.170   0.172   0.181   0.184   0.189   0.192   0.196   0.200
  0.209   0.219   0.223   0.232   0.238   0.241   0.250   0.255
  0.259   0.275   0.283   0.290   0.311   0.320   0.330   0.334
  0.346   0.355   0.380   0.389   0.391   0.404   0.410   0.420
  0.428   0.436   0.463   0.477   0.487   0.510   0.518   0.546
  0.553   0.555   0.564   0.586   0.591   0.599   0.613   0.618
  0.656   0.687   0.699   0.722   0.748   0.773   0.791   0.816
  0.834   0.859   0.869   0.889   0.899   0.918   0.935   0.949
  0.952   0.969   0.976   0.996   1.006   1.038   1.044   1.051
  1.058   1.062   1.073   1.077   1.097   1.100   1.153   1.164
  1.171   1.193   1.217   1.246   1.267   1.278   1.293   1.310
  1.332   1.347   1.363   1.367   1.384   1.393   1.416   1.438
  1.456   1.460   1.491   1.501   1.514   1.526   1.547   1.561
  1.574   1.587   1.617   1.627   1.644   1.647   1.670   1.686
  1.723   1.751   1.758   1.786   1.794   1.803   1.854   1.867
  1.895   1.912   1.926   1.940   1.965   1.975   2.011   2.019
  2.054   2.067   2.096   2.114   2.172   2.317   2.327   2.361
  2.395   2.409   2.414   2.433   2.444   2.467   2.494   2.515
  2.563   2.601   2.611   2.657   2.658   2.669   2.725   2.748
  2.766   2.808   2.816   2.837   2.871   2.889   2.895   2.910
  2.932   2.949   2.974   2.995   3.019   3.024   3.031   3.057
  3.114   3.122   3.130   3.158   3.192   3.213   3.226   3.264
  3.280   3.328   3.462   3.506   3.542   3.607   3.643   3.699
  3.713   3.731   3.766   3.842   3.849   3.862   3.907   3.937
  4.009   4.108   4.191   4.821   4.854   4.864   4.893   4.940
  4.975   4.986   5.152   5.209   5.220   5.232   5.298   5.340
  5.522   5.547   5.561   5.609   5.729  23.415  23.582  23.627
 23.679  23.730  23.982  49.633  49.727  49.751  49.769  49.812
 49.856
 --------------------------------------------------------------

          Ground-State Mulliken Net Atomic Charges

     Atom                 Charge (a.u.)
  ----------------------------------------
      1 O                    -0.076345
      2 C                     0.141938
      3 O                    -0.240350
      4 C                     0.167375
      5 O                    -0.157084
      6 C                    -0.255220
      7 O                    -0.173319
      8 C                     0.063729
      9 C                    -0.156278
     10 C                    -0.435652
     11 O                    -0.280951
     12 H                     0.346533
     13 O                    -0.181597
     14 H                     0.235873
     15 H                     0.159997
     16 H                     0.223692
     17 H                     0.284478
     18 H                     0.294216
     19 H                     0.328580
     20 H                     0.326655
     21 H                     0.383730
  ----------------------------------------
  Sum of atomic charges =     1.000000

 -----------------------------------------------------------------
                    Cartesian Multipole Moments
 -----------------------------------------------------------------
    Charge (ESU x 10^10)
                 4.8032
    Dipole Moment (Debye)
         X      -3.9104      Y       7.1687      Z       0.1021
       Tot       8.1665
    Quadrupole Moments (Debye-Ang)
        XX     -31.8975     XY      -8.7407     YY     -64.7835
        XZ       6.0531     YZ      -2.7671     ZZ     -60.5836
    Octopole Moments (Debye-Ang^2)
       XXX     -83.8792    XXY      49.6682    XYY       3.3712
       YYY       8.8510    XXZ      22.5691    XYZ      -1.0751
       YYZ      -7.4489    XZZ      16.6637    YZZ       0.2597
       ZZZ      -3.9487
    Hexadecapole Moments (Debye-Ang^3)
      XXXX   -1494.5042   XXXY    -181.1797   XXYY    -341.7483
      XYYY      -4.2841   YYYY    -603.6792   XXXZ     112.3568
      XXYZ      12.4488   XYYZ      13.6020   YYYZ      -1.7897
      XXZZ    -284.7470   XYZZ      21.4758   YYZZ    -122.4165
      XZZZ      33.7645   YZZZ      14.7338   ZZZZ    -138.6082
 -----------------------------------------------------------------
 Calculating analytic gradient of the SCF energy
 Gradient of SCF Energy
            1           2           3           4           5           6
    1   0.0014843  -0.0050104   0.0022777   0.0035726  -0.0038504   0.0009880
    2   0.0000789  -0.0008598   0.0012589  -0.0016068  -0.0070362   0.0009197
    3  -0.0010922   0.0032337  -0.0021970  -0.0021764   0.0020282   0.0011761
            7           8           9          10          11          12
    1  -0.0006079  -0.0009908   0.0000471   0.0003163  -0.0003632   0.0031081
    2   0.0002903   0.0001444  -0.0007710  -0.0000695   0.0006439   0.0079204
    3   0.0002254  -0.0009876   0.0002928  -0.0002963   0.0002352   0.0000628
           13          14          15          16          17          18
    1   0.0003531   0.0000619   0.0002467  -0.0001707   0.0000153  -0.0003472
    2   0.0006773   0.0001029   0.0000767  -0.0002189  -0.0003160  -0.0002791
    3   0.0005200  -0.0001797   0.0002460   0.0003463  -0.0005159  -0.0000729
           19          20          21
    1   0.0000740  -0.0001382  -0.0010664
    2  -0.0001789  -0.0002647  -0.0005125
    3   0.0002137  -0.0002316  -0.0008307
 Max gradient component =       7.920E-03
 RMS gradient           =       1.884E-03
 Gradient time:  CPU 151.21 s  wall 151.24 s
 Geometry Optimization Parameters
   NAtoms,    NIC,     NZ,  NCons,   NDum,   NFix, NCnnct, MaxDiis
       21     146       0       0       0       0       0       0

 Cartesian Hessian Update
 Hessian Updated using BFGS Update


** GEOMETRY OPTIMIZATION IN DELOCALIZED INTERNAL COORDINATES **
   Searching for a Minimum

   Optimization Cycle:  17

                       Coordinates (Angstroms)
     ATOM                X               Y               Z
      1  O        -0.7539301636   -1.3056877302   -0.2580547807
      2  C        -1.8811384234   -0.7580692613    0.1477417060
      3  O        -2.9325475557   -1.2521110853    0.5392153274
      4  C        -1.7994723898    0.6698609040    0.0794554547
      5  O        -3.0406272966    1.1584312903    0.5776720004
      6  C        -0.5969790219    1.0769537889   -0.3419047308
      7  O        -0.1801841679    2.3073325450   -0.5540884506
      8  C         0.1865670699   -0.2223292036   -0.5872274794
      9  C         1.4593967493   -0.4394467473    0.2532415329
     10  C         2.4985988510    0.6932749681    0.0961622929
     11  O         3.7525191805    0.2274857266    0.5586783207
     12  H        -3.4525352998    0.1585674445    0.7506588430
     13  O         1.9844617057   -1.6513959022   -0.2141900965
     14  H         1.1603726881   -0.5165237100    1.3099331072
     15  H         2.1883181185    1.5963555388    0.6341492339
     16  H         2.6377062804    0.9252487333   -0.9666319217
     17  H         3.9060559458    0.4978059427    1.4697000441
     18  H         2.9073951229   -1.7070052473    0.0737108395
     19  H         0.4303969938   -0.3465829795   -1.6462166185
     20  H         0.6982605127    2.3500828804   -0.9579855914
     21  H        -3.5745130816    1.6865870406   -0.0483118196
   Point Group: c1    Number of degrees of freedom:    57


   Energy is   -685.261119496

 Hessian Updated using BFGS Update

 57 Hessian modes will be used to form the next step
  Hessian Eigenvalues:
     0.001674    0.003459    0.004699    0.009575    0.012354    0.015330
     0.017650    0.022174    0.022489    0.025370    0.041759    0.043455
     0.046694    0.050752    0.051556    0.057787    0.063173    0.075605
     0.086421    0.088566    0.115382    0.123662    0.139534    0.156869
     0.160895    0.163701    0.168701    0.171434    0.181241    0.204069
     0.212021    0.226663    0.238625    0.246545    0.257038    0.280544
     0.285107    0.289635    0.290879    0.318577    0.324298    0.326219
     0.327759    0.385302    0.412793    0.445955    0.452661    0.489049
     0.494555    0.526286    0.533298    0.537339    0.544422    0.559901
     0.603334    0.725675    0.960049

 Minimum Search - Taking Simple RFO Step
 Searching for Lamda that Minimizes Along All modes
 Value Taken    Lamda =  -0.00092666
 Calculated Step too Large.  Step scaled by  0.598172
 Step Taken.  Stepsize is  0.300000

                             Maximum     Tolerance    Cnvgd?
         Gradient           0.004599      0.000300      NO
         Displacement       0.161641      0.001200      NO
         Energy change     -0.000274      0.000001      NO


 New Cartesian Coordinates Obtained by Inverse Iteration

 Displacement from previous Coordinates is:  0.387173
 ----------------------------------------------------------------
             Standard Nuclear Orientation (Angstroms)
    I     Atom           X                Y                Z
 ----------------------------------------------------------------
    1      O      -0.7592876625    -1.2866263221    -0.2583098206
    2      C      -1.8750843039    -0.7266350659     0.1419823103
    3      O      -2.9332450654    -1.1974143886     0.5645779114
    4      C      -1.8134806426     0.6957174591     0.0352863393
    5      O      -3.0551383997     1.1383161856     0.5734430033
    6      C      -0.5963704097     1.1023475537    -0.3499175276
    7      O      -0.1678468190     2.3296205774    -0.5432377833
    8      C       0.1858940180    -0.2008376109    -0.5926160218
    9      C       1.4537780800    -0.4272195942     0.2515643727
   10      C       2.5116278841     0.6881747224     0.0911607718
   11      O       3.7539428893     0.2026159391     0.5644488110
   12      H      -3.3821322183     0.0671453495     0.7634825060
   13      O       1.9602334764    -1.6473482818    -0.2148605115
   14      H       1.1555016791    -0.4953900004     1.3086145659
   15      H       2.2186531198     1.6014141480     0.6216891373
   16      H       2.6585933950     0.9061740700    -0.9725482872
   17      H       3.9141843397     0.4884709872     1.4687928324
   18      H       2.8682524523    -1.7393672949     0.1067374892
   19      H       0.4300182711    -0.3340217269    -1.6498279612
   20      H       0.7104066181     2.3680030594    -0.9482697588
   21      H      -3.6403788838     1.6156951709    -0.0464851652
 ----------------------------------------------------------------
 Molecular Point Group                 C1    NOp =  1
 Largest Abelian Subgroup              C1    NOp =  1
 Nuclear Repulsion Energy =   771.0732600497 hartrees
 There are       46 alpha and       46 beta electrons
 Applying Cartesian multipole field
    Component          Value
    ---------          -----
     (2,0,0)        1.00000E-11
     (0,2,0)        2.00000E-11
     (0,0,2)       -3.00000E-11
 Nucleus-field energy     =     0.0000000230 hartrees
 Requested basis set is 6-311++G(d,p)
 There are 117 shells and 327 basis functions
 A cutoff of  1.0D-11 yielded   5854 shell pairs
 There are     46129 function pairs (     49392 Cartesian)
 Smallest overlap matrix eigenvalue = 2.15E-06

 Q-Chem warning in module /home/taweetham/qchem/stvman/mkSTV.C, line 278:

 Overlap eigenvalue is smaller than square root of threshold

 Guess MOs from SCF MO coefficient file
 Reading MOs from coefficient file
 Reading MOs from coefficient file
 A restricted hybrid HF-DFT SCF calculation will be
 performed using Pulay DIIS extrapolation
 Exchange:     0.2000 Hartree-Fock + 0.0800 Slater + 0.7200 B88
 Correlation:  0.1900 VWN1RPA + 0.8100 LYP
 Using SG-1 standard quadrature grid
 SCF converges when DIIS error is below 1.0E-08
 Geometry optimization detected.  Setting ReadMinima to 0
 Setting SaveMinima to 0
 ---------------------------------------
  Cycle       Energy         DIIS Error
 ---------------------------------------
    1    -685.2491445525      1.19E-03
    2    -685.2588690343      4.89E-04
    3    -685.2568342169      7.04E-04
    4    -685.2614718276      7.11E-05
    5    -685.2614953617      5.08E-05
    6    -685.2615193266      8.38E-06
    7    -685.2615202721      4.46E-06
    8    -685.2615204320      1.12E-06
    9    -685.2615202874      4.16E-07
   10    -685.2615202778      1.23E-07
   11    -685.2615203007      4.12E-08
   12    -685.2615202971      1.34E-08
   13    -685.2615202966      4.94E-09 Convergence criterion met
 ---------------------------------------
 SCF time:  CPU 416.68 s  wall 416.96 s
 SCF   energy in the final basis set = -685.2615202966
 Total energy in the final basis set = -685.2615202966

 --------------------------------------------------------------

                    Orbital Energies (a.u.)
 --------------------------------------------------------------

 Alpha MOs
 -- Occupied --
-19.446 -19.387 -19.378 -19.336 -19.280 -19.268 -10.509 -10.487
-10.450 -10.448 -10.401 -10.386  -1.361  -1.317  -1.305  -1.253
 -1.198  -1.169  -1.032  -0.965  -0.895  -0.874  -0.832  -0.799
 -0.786  -0.762  -0.743  -0.703  -0.693  -0.676  -0.665  -0.656
 -0.642  -0.628  -0.622  -0.606  -0.589  -0.568  -0.556  -0.525
 -0.521  -0.498  -0.494  -0.466  -0.453  -0.423
 -- Virtual --
 -0.238  -0.200  -0.168  -0.136  -0.134  -0.127  -0.113  -0.100
 -0.095  -0.085  -0.080  -0.072  -0.063  -0.060  -0.051  -0.042
 -0.040  -0.034  -0.033  -0.024  -0.018  -0.013  -0.008  -0.003
  0.002   0.002   0.007   0.014   0.016   0.020   0.024   0.026
  0.028   0.040   0.043   0.052   0.057   0.064   0.064   0.072
  0.076   0.078   0.085   0.092   0.100   0.104   0.108   0.121
  0.125   0.129   0.134   0.138   0.142   0.151   0.155   0.163
  0.169   0.171   0.179   0.182   0.188   0.190   0.193   0.199
  0.209   0.219   0.224   0.230   0.239   0.241   0.247   0.255
  0.258   0.275   0.280   0.288   0.311   0.318   0.326   0.334
  0.351   0.357   0.383   0.387   0.391   0.404   0.410   0.417
  0.427   0.438   0.463   0.476   0.486   0.509   0.517   0.545
  0.551   0.554   0.562   0.580   0.587   0.593   0.610   0.618
  0.656   0.675   0.691   0.717   0.741   0.772   0.790   0.820
  0.837   0.856   0.874   0.887   0.909   0.921   0.933   0.947
  0.954   0.968   0.979   0.997   1.004   1.041   1.044   1.047
  1.054   1.061   1.067   1.079   1.090   1.093   1.151   1.161
  1.174   1.193   1.212   1.242   1.266   1.285   1.294   1.310
  1.332   1.345   1.362   1.367   1.382   1.394   1.421   1.436
  1.453   1.464   1.490   1.496   1.511   1.521   1.545   1.559
  1.572   1.580   1.620   1.632   1.645   1.651   1.681   1.682
  1.725   1.755   1.759   1.778   1.790   1.798   1.861   1.864
  1.899   1.913   1.926   1.940   1.959   1.976   2.010   2.016
  2.055   2.056   2.089   2.109   2.174   2.314   2.327   2.356
  2.402   2.408   2.410   2.433   2.446   2.488   2.510   2.513
  2.562   2.605   2.615   2.649   2.668   2.685   2.729   2.758
  2.770   2.811   2.815   2.834   2.870   2.887   2.900   2.920
  2.933   2.949   2.980   2.988   3.018   3.023   3.030   3.057
  3.114   3.128   3.140   3.167   3.186   3.209   3.252   3.274
  3.307   3.333   3.469   3.498   3.565   3.610   3.645   3.697
  3.712   3.728   3.764   3.838   3.849   3.861   3.900   3.939
  4.006   4.107   4.189   4.822   4.850   4.862   4.892   4.938
  4.974   5.000   5.160   5.201   5.230   5.253   5.295   5.346
  5.523   5.540   5.561   5.607   5.724  23.420  23.579  23.623
 23.679  23.726  23.976  49.650  49.722  49.748  49.769  49.809
 49.844
 --------------------------------------------------------------

          Ground-State Mulliken Net Atomic Charges

     Atom                 Charge (a.u.)
  ----------------------------------------
      1 O                    -0.070852
      2 C                     0.100521
      3 O                    -0.210742
      4 C                     0.277047
      5 O                    -0.208303
      6 C                    -0.336170
      7 O                    -0.164848
      8 C                     0.063344
      9 C                    -0.146832
     10 C                    -0.433819
     11 O                    -0.281826
     12 H                     0.352010
     13 O                    -0.180085
     14 H                     0.238836
     15 H                     0.157157
     16 H                     0.226282
     17 H                     0.284462
     18 H                     0.294773
     19 H                     0.330352
     20 H                     0.324922
     21 H                     0.383773
  ----------------------------------------
  Sum of atomic charges =     1.000000

 -----------------------------------------------------------------
                    Cartesian Multipole Moments
 -----------------------------------------------------------------
    Charge (ESU x 10^10)
                 4.8032
    Dipole Moment (Debye)
         X      -3.5602      Y       6.6207      Z       0.0187
       Tot       7.5172
    Quadrupole Moments (Debye-Ang)
        XX     -32.7801     XY      -6.8630     YY     -64.6506
        XZ       6.5294     YZ      -3.0806     ZZ     -60.5570
    Octopole Moments (Debye-Ang^2)
       XXX     -80.3573    XXY      44.0949    XYY       5.7039
       YYY       3.6078    XXZ      21.4443    XYZ      -0.7168
       YYZ      -7.2870    XZZ      17.0883    YZZ      -0.7637
       ZZZ      -3.6301
    Hexadecapole Moments (Debye-Ang^3)
      XXXX   -1505.0602   XXXY    -157.7645   XXYY    -342.7677
      XYYY       5.5494   YYYY    -598.0379   XXXZ     119.5071
      XXYZ       9.8205   XYYZ      14.0492   YYYZ      -1.5694
      XXZZ    -286.1768   XYZZ      23.2037   YYZZ    -121.6916
      XZZZ      33.1778   YZZZ      15.8365   ZZZZ    -139.0620
 -----------------------------------------------------------------
 Calculating analytic gradient of the SCF energy
 Gradient of SCF Energy
            1           2           3           4           5           6
    1   0.0022180  -0.0109924   0.0023827   0.0086708  -0.0095144   0.0017202
    2  -0.0002731  -0.0009913   0.0046628  -0.0024097  -0.0215419   0.0026144
    3  -0.0021229   0.0086567  -0.0047986  -0.0076886   0.0057977   0.0027715
            7           8           9          10          11          12
    1  -0.0010401  -0.0010441  -0.0004528   0.0002067  -0.0003420   0.0102520
    2   0.0002030   0.0001320  -0.0009369   0.0000175   0.0011740   0.0196909
    3   0.0006001  -0.0013941   0.0003318  -0.0004849   0.0006813  -0.0013136
           13          14          15          16          17          18
    1   0.0008255   0.0003206   0.0007292  -0.0002844  -0.0000835  -0.0009233
    2   0.0013256   0.0002572   0.0001375  -0.0006114  -0.0006351  -0.0006988
    3   0.0003213  -0.0003505   0.0005057   0.0007715  -0.0010944   0.0000223
           19          20          21
    1   0.0000543  -0.0002118  -0.0024913
    2  -0.0002775  -0.0005774  -0.0012617
    3   0.0004379  -0.0004724  -0.0011778
 Max gradient component =       2.154E-02
 RMS gradient           =       4.916E-03
 Gradient time:  CPU 150.63 s  wall 150.66 s
 Geometry Optimization Parameters
   NAtoms,    NIC,     NZ,  NCons,   NDum,   NFix, NCnnct, MaxDiis
       21     146       0       0       0       0       0       0

 Cartesian Hessian Update
 Hessian Updated using BFGS Update


** GEOMETRY OPTIMIZATION IN DELOCALIZED INTERNAL COORDINATES **
   Searching for a Minimum

   Optimization Cycle:  18

                       Coordinates (Angstroms)
     ATOM                X               Y               Z
      1  O        -0.7592876625   -1.2866263221   -0.2583098206
      2  C        -1.8750843039   -0.7266350659    0.1419823103
      3  O        -2.9332450654   -1.1974143886    0.5645779114
      4  C        -1.8134806426    0.6957174591    0.0352863393
      5  O        -3.0551383997    1.1383161856    0.5734430033
      6  C        -0.5963704097    1.1023475537   -0.3499175276
      7  O        -0.1678468190    2.3296205774   -0.5432377833
      8  C         0.1858940180   -0.2008376109   -0.5926160218
      9  C         1.4537780800   -0.4272195942    0.2515643727
     10  C         2.5116278841    0.6881747224    0.0911607718
     11  O         3.7539428893    0.2026159391    0.5644488110
     12  H        -3.3821322183    0.0671453495    0.7634825060
     13  O         1.9602334764   -1.6473482818   -0.2148605115
     14  H         1.1555016791   -0.4953900004    1.3086145659
     15  H         2.2186531198    1.6014141480    0.6216891373
     16  H         2.6585933950    0.9061740700   -0.9725482872
     17  H         3.9141843397    0.4884709872    1.4687928324
     18  H         2.8682524523   -1.7393672949    0.1067374892
     19  H         0.4300182711   -0.3340217269   -1.6498279612
     20  H         0.7104066181    2.3680030594   -0.9482697588
     21  H        -3.6403788838    1.6156951709   -0.0464851652
   Point Group: c1    Number of degrees of freedom:    57


   Energy is   -685.261520297

 Hessian Updated using BFGS Update

 57 Hessian modes will be used to form the next step
  Hessian Eigenvalues:
     0.001581    0.003266    0.004936    0.010759    0.012427    0.015361
     0.017545    0.021629    0.022335    0.026397    0.041792    0.043498
     0.046715    0.050640    0.051555    0.057704    0.063342    0.075710
     0.083862    0.086728    0.115315    0.123581    0.139603    0.157085
     0.160851    0.164325    0.171379    0.176024    0.182644    0.211335
     0.218822    0.226409    0.239625    0.248211    0.257486    0.280516
     0.285823    0.289634    0.293321    0.319031    0.324317    0.327208
     0.328227    0.384715    0.423108    0.446014    0.453672    0.489085
     0.501619    0.526930    0.533004    0.543506    0.552907    0.587721
     0.605989    0.931034    1.352541

 Minimum Search - Taking Simple RFO Step
 Searching for Lamda that Minimizes Along All modes
 Value Taken    Lamda =  -0.00153810
 Calculated Step too Large.  Step scaled by  0.631970
 Step Taken.  Stepsize is  0.300000

                             Maximum     Tolerance    Cnvgd?
         Gradient           0.011376      0.000300      NO
         Displacement       0.160534      0.001200      NO
         Energy change     -0.000401      0.000001      NO


 New Cartesian Coordinates Obtained by Inverse Iteration

 Displacement from previous Coordinates is:  0.328085
 ----------------------------------------------------------------
             Standard Nuclear Orientation (Angstroms)
    I     Atom           X                Y                Z
 ----------------------------------------------------------------
    1      O      -0.7587362707    -1.2714190803    -0.2520317696
    2      C      -1.8620081053    -0.7013840026     0.1463617222
    3      O      -2.9220082621    -1.1575215021     0.6031392897
    4      C      -1.8304658816     0.7154576331    -0.0113221374
    5      O      -3.0687973775     1.1201133101     0.5601760821
    6      C      -0.5995604953     1.1223124498    -0.3616272421
    7      O      -0.1665259744     2.3471808293    -0.5462447153
    8      C       0.1867040041    -0.1818190811    -0.5984587565
    9      C       1.4526036942    -0.4148768378     0.2448509617
   10      C       2.5250675580     0.6875202271     0.0923057690
   11      O       3.7555822872     0.1831584736     0.5766278614
   12      H      -3.3345962046    -0.0157036884     0.7699733768
   13      O       1.9444658320    -1.6369445435    -0.2337738214
   14      H       1.1577131549    -0.4857715432     1.3019895252
   15      H       2.2465880533     1.6068778727     0.6203334925
   16      H       2.6825408849     0.8972729589    -0.9703359807
   17      H       3.9156986881     0.4742231331     1.4784431575
   18      H       2.8267085538    -1.7782141614     0.1349205035
   19      H       0.4279155769    -0.3264080512    -1.6542202295
   20      H       0.7110805201     2.3826305505    -0.9533100867
   21      H      -3.6918484178     1.5821499901    -0.0320897889
 ----------------------------------------------------------------
 Molecular Point Group                 C1    NOp =  1
 Largest Abelian Subgroup              C1    NOp =  1
 Nuclear Repulsion Energy =   771.6843001639 hartrees
 There are       46 alpha and       46 beta electrons
 Applying Cartesian multipole field
    Component          Value
    ---------          -----
     (2,0,0)        1.00000E-11
     (0,2,0)        2.00000E-11
     (0,0,2)       -3.00000E-11
 Nucleus-field energy     =     0.0000000228 hartrees
 Requested basis set is 6-311++G(d,p)
 There are 117 shells and 327 basis functions
 A cutoff of  1.0D-11 yielded   5848 shell pairs
 There are     46092 function pairs (     49368 Cartesian)
 Smallest overlap matrix eigenvalue = 2.26E-06

 Q-Chem warning in module /home/taweetham/qchem/stvman/mkSTV.C, line 278:

 Overlap eigenvalue is smaller than square root of threshold

 Guess MOs from SCF MO coefficient file
 Reading MOs from coefficient file
 Reading MOs from coefficient file
 A restricted hybrid HF-DFT SCF calculation will be
 performed using Pulay DIIS extrapolation
 Exchange:     0.2000 Hartree-Fock + 0.0800 Slater + 0.7200 B88
 Correlation:  0.1900 VWN1RPA + 0.8100 LYP
 Using SG-1 standard quadrature grid
 SCF converges when DIIS error is below 1.0E-08
 Geometry optimization detected.  Setting ReadMinima to 0
 Setting SaveMinima to 0
 ---------------------------------------
  Cycle       Energy         DIIS Error
 ---------------------------------------
    1    -685.2515879446      1.24E-03
    2    -685.2593648338      5.02E-04
    3    -685.2570825708      7.34E-04
    4    -685.2620883210      6.96E-05
    5    -685.2621100190      5.10E-05
    6    -685.2621342144      8.50E-06
    7    -685.2621351721      4.22E-06
    8    -685.2621352619      1.10E-06
    9    -685.2621351494      4.03E-07
   10    -685.2621351810      1.21E-07
   11    -685.2621351901      4.40E-08
   12    -685.2621351871      1.33E-08
   13    -685.2621351859      4.72E-09 Convergence criterion met
 ---------------------------------------
 SCF time:  CPU 416.50 s  wall 417.16 s
 SCF   energy in the final basis set = -685.2621351859
 Total energy in the final basis set = -685.2621351859

 --------------------------------------------------------------

                    Orbital Energies (a.u.)
 --------------------------------------------------------------

 Alpha MOs
 -- Occupied --
-19.424 -19.387 -19.384 -19.347 -19.279 -19.270 -10.514 -10.487
-10.453 -10.447 -10.403 -10.386  -1.358  -1.315  -1.307  -1.260
 -1.199  -1.170  -1.033  -0.967  -0.893  -0.874  -0.829  -0.797
 -0.780  -0.765  -0.741  -0.705  -0.694  -0.676  -0.666  -0.656
 -0.639  -0.631  -0.621  -0.606  -0.589  -0.569  -0.556  -0.538
 -0.527  -0.500  -0.495  -0.466  -0.455  -0.424
 -- Virtual --
 -0.241  -0.195  -0.167  -0.140  -0.135  -0.128  -0.111  -0.100
 -0.092  -0.084  -0.080  -0.071  -0.061  -0.059  -0.051  -0.043
 -0.039  -0.034  -0.029  -0.022  -0.018  -0.013  -0.006  -0.000
  0.001   0.002   0.007   0.013   0.015   0.024   0.024   0.026
  0.030   0.040   0.045   0.054   0.059   0.063   0.064   0.071
  0.077   0.079   0.087   0.095   0.100   0.103   0.107   0.121
  0.126   0.129   0.135   0.137   0.142   0.151   0.153   0.163
  0.167   0.171   0.177   0.178   0.187   0.188   0.192   0.199
  0.209   0.218   0.225   0.229   0.240   0.240   0.247   0.256
  0.257   0.274   0.278   0.287   0.309   0.314   0.324   0.332
  0.354   0.360   0.383   0.389   0.393   0.403   0.410   0.414
  0.426   0.440   0.463   0.475   0.485   0.508   0.517   0.538
  0.546   0.555   0.559   0.575   0.581   0.589   0.607   0.617
  0.655   0.663   0.688   0.708   0.735   0.773   0.790   0.825
  0.841   0.854   0.877   0.887   0.918   0.923   0.935   0.945
  0.954   0.972   0.980   0.997   1.003   1.022   1.043   1.048
  1.052   1.058   1.069   1.082   1.088   1.091   1.147   1.160
  1.182   1.199   1.211   1.240   1.265   1.281   1.303   1.319
  1.330   1.343   1.357   1.367   1.378   1.393   1.420   1.434
  1.447   1.466   1.484   1.493   1.509   1.522   1.544   1.557
  1.575   1.578   1.618   1.638   1.645   1.652   1.681   1.694
  1.725   1.759   1.771   1.772   1.787   1.795   1.859   1.865
  1.903   1.916   1.930   1.939   1.951   1.975   2.006   2.018
  2.045   2.059   2.078   2.108   2.178   2.312   2.326   2.351
  2.394   2.409   2.413   2.430   2.451   2.487   2.512   2.530
  2.561   2.605   2.626   2.642   2.670   2.701   2.732   2.758
  2.796   2.810   2.822   2.835   2.869   2.887   2.907   2.925
  2.935   2.950   2.982   2.986   3.017   3.022   3.029   3.058
  3.111   3.127   3.142   3.164   3.185   3.204   3.237   3.273
  3.342   3.358   3.470   3.516   3.581   3.624   3.648   3.695
  3.712   3.726   3.764   3.834   3.849   3.859   3.895   3.944
  4.002   4.109   4.184   4.824   4.843   4.858   4.897   4.937
  4.975   5.023   5.163   5.195   5.230   5.290   5.299   5.373
  5.523   5.533   5.561   5.605   5.729  23.423  23.577  23.621
 23.680  23.718  23.967  49.664  49.717  49.743  49.770  49.804
 49.830
 --------------------------------------------------------------

          Ground-State Mulliken Net Atomic Charges

     Atom                 Charge (a.u.)
  ----------------------------------------
      1 O                    -0.062698
      2 C                     0.059876
      3 O                    -0.179604
      4 C                     0.370039
      5 O                    -0.250318
      6 C                    -0.423934
      7 O                    -0.156394
      8 C                     0.077274
      9 C                    -0.135601
     10 C                    -0.432701
     11 O                    -0.282176
     12 H                     0.354007
     13 O                    -0.178417
     14 H                     0.241805
     15 H                     0.155601
     16 H                     0.227856
     17 H                     0.283857
     18 H                     0.295234
     19 H                     0.332583
     20 H                     0.323054
     21 H                     0.380658
  ----------------------------------------
  Sum of atomic charges =     1.000000

 -----------------------------------------------------------------
                    Cartesian Multipole Moments
 -----------------------------------------------------------------
    Charge (ESU x 10^10)
                 4.8032
    Dipole Moment (Debye)
         X      -3.3145      Y       6.1223      Z      -0.0060
       Tot       6.9620
    Quadrupole Moments (Debye-Ang)
        XX     -33.6502     XY      -5.4533     YY     -64.2401
        XZ       6.8906     YZ      -3.4138     ZZ     -60.5280
    Octopole Moments (Debye-Ang^2)
       XXX     -79.7168    XXY      39.2208    XYY       7.2203
       YYY      -0.7179    XXZ      21.1560    XYZ      -0.8806
       YYZ      -6.9379    XZZ      17.6057    YZZ      -1.5594
       ZZZ      -3.1066
    Hexadecapole Moments (Debye-Ang^3)
      XXXX   -1513.4583   XXXY    -139.2028   XXYY    -341.5816
      XYYY      11.3332   YYYY    -591.5776   XXXZ     122.5610
      XXYZ       7.9601   XYYZ      14.4450   YYYZ      -0.8832
      XXZZ    -287.6186   XYZZ      24.7907   YYZZ    -121.2428
      XZZZ      33.2525   YZZZ      17.4642   ZZZZ    -140.8186
 -----------------------------------------------------------------
 Calculating analytic gradient of the SCF energy
 Gradient of SCF Energy
            1           2           3           4           5           6
    1   0.0018167  -0.0132498  -0.0004916   0.0136126  -0.0129745   0.0028204
    2  -0.0007735  -0.0011074   0.0107261  -0.0010498  -0.0375381   0.0044295
    3  -0.0035783   0.0147314  -0.0060670  -0.0144433   0.0093239   0.0048305
            7           8           9          10          11          12
    1  -0.0018344  -0.0008856  -0.0012118  -0.0000172  -0.0002775   0.0161306
    2  -0.0002293  -0.0000054  -0.0008150   0.0001543   0.0017465   0.0285815
    3   0.0009906  -0.0019388   0.0001524  -0.0004543   0.0010743  -0.0041577
           13          14          15          16          17          18
    1   0.0014652   0.0007123   0.0014483  -0.0004046  -0.0002817  -0.0016835
    2   0.0018869   0.0004323   0.0002209  -0.0011798  -0.0010187  -0.0011891
    3   0.0002040  -0.0005772   0.0009059   0.0013048  -0.0017894   0.0000080
           19          20          21
    1   0.0000115  -0.0003390  -0.0043664
    2  -0.0004230  -0.0010076  -0.0018412
    3   0.0007150  -0.0007630  -0.0004720
 Max gradient component =       3.754E-02
 RMS gradient           =       7.797E-03
 Gradient time:  CPU 151.88 s  wall 151.92 s
 Geometry Optimization Parameters
   NAtoms,    NIC,     NZ,  NCons,   NDum,   NFix, NCnnct, MaxDiis
       21     146       0       0       0       0       0       0

 Cartesian Hessian Update
 Hessian Updated using BFGS Update


** GEOMETRY OPTIMIZATION IN DELOCALIZED INTERNAL COORDINATES **
   Searching for a Minimum

   Optimization Cycle:  19

                       Coordinates (Angstroms)
     ATOM                X               Y               Z
      1  O        -0.7587362707   -1.2714190803   -0.2520317696
      2  C        -1.8620081053   -0.7013840026    0.1463617222
      3  O        -2.9220082621   -1.1575215021    0.6031392897
      4  C        -1.8304658816    0.7154576331   -0.0113221374
      5  O        -3.0687973775    1.1201133101    0.5601760821
      6  C        -0.5995604953    1.1223124498   -0.3616272421
      7  O        -0.1665259744    2.3471808293   -0.5462447153
      8  C         0.1867040041   -0.1818190811   -0.5984587565
      9  C         1.4526036942   -0.4148768378    0.2448509617
     10  C         2.5250675580    0.6875202271    0.0923057690
     11  O         3.7555822872    0.1831584736    0.5766278614
     12  H        -3.3345962046   -0.0157036884    0.7699733768
     13  O         1.9444658320   -1.6369445435   -0.2337738214
     14  H         1.1577131549   -0.4857715432    1.3019895252
     15  H         2.2465880533    1.6068778727    0.6203334925
     16  H         2.6825408849    0.8972729589   -0.9703359807
     17  H         3.9156986881    0.4742231331    1.4784431575
     18  H         2.8267085538   -1.7782141614    0.1349205035
     19  H         0.4279155769   -0.3264080512   -1.6542202295
     20  H         0.7110805201    2.3826305505   -0.9533100867
     21  H        -3.6918484178    1.5821499901   -0.0320897889
   Point Group: c1    Number of degrees of freedom:    57


   Energy is   -685.262135186

 Hessian Updated using BFGS Update

 57 Hessian modes will be used to form the next step
  Hessian Eigenvalues:
     0.003087    0.003300    0.006174    0.010956    0.012395    0.015219
     0.017712    0.020519    0.022330    0.026193    0.041878    0.043816
     0.046681    0.050605    0.051625    0.057710    0.063349    0.074622
     0.075834    0.086686    0.115190    0.123737    0.139459    0.157109
     0.160745    0.164307    0.171320    0.177652    0.182549    0.211038
     0.225083    0.229724    0.241004    0.248893    0.260517    0.280713
     0.286699    0.289670    0.293606    0.319194    0.324318    0.327284
     0.328526    0.382086    0.423860    0.446070    0.453741    0.489094
     0.501822    0.525892    0.532551    0.543550    0.552812    0.579971
     0.606845    0.933415    1.487045

 Minimum Search - Taking Simple RFO Step
 Searching for Lamda that Minimizes Along All modes
 Value Taken    Lamda =  -0.00448449
 Calculated Step too Large.  Step scaled by  0.801035
 Step Taken.  Stepsize is  0.300000

                             Maximum     Tolerance    Cnvgd?
         Gradient           0.030472      0.000300      NO
         Displacement       0.113130      0.001200      NO
         Energy change     -0.000615      0.000001      NO


 New Cartesian Coordinates Obtained by Inverse Iteration

 Displacement from previous Coordinates is:  0.347527
 ----------------------------------------------------------------
             Standard Nuclear Orientation (Angstroms)
    I     Atom           X                Y                Z
 ----------------------------------------------------------------
    1      O      -0.7490367373    -1.2613193245    -0.2347936082
    2      C      -1.8389902093    -0.6856711312     0.1611042773
    3      O      -2.8967893709    -1.1472584732     0.6500260961
    4      C      -1.8535412261     0.7271335675    -0.0550418802
    5      O      -3.0843723441     1.1091036903     0.5385287980
    6      C      -0.6120200314     1.1351159163    -0.3852014976
    7      O      -0.1827847431     2.3569289551    -0.5824531297
    8      C       0.1905091741    -0.1645653199    -0.6033778410
    9      C       1.4570555732    -0.3981791477     0.2334156675
   10      C       2.5433229960     0.6924334515     0.1043137396
   11      O       3.7594106738     0.1638653248     0.6016310518
   12      H      -3.3295063623    -0.0995223358     0.7779898430
   13      O       1.9363913090    -1.6180420926    -0.2706996412
   14      H       1.1666695426    -0.4828568087     1.2897398951
   15      H       2.2791136992     1.6136609574     0.6362839885
   16      H       2.7182378716     0.9015438882    -0.9544570621
   17      H       3.9100520352     0.4493306140     1.5060097099
   18      H       2.7860244500    -1.8172684701     0.1413734180
   19      H       0.4264041068    -0.3240982547    -1.6576537380
   20      H       0.6973353867     2.3884098027    -0.9852128522
   21      H      -3.7253639758     1.6100901274     0.0041819787
 ----------------------------------------------------------------
 Molecular Point Group                 C1    NOp =  1
 Largest Abelian Subgroup              C1    NOp =  1
 Nuclear Repulsion Energy =   771.2322923310 hartrees
 There are       46 alpha and       46 beta electrons
 Applying Cartesian multipole field
    Component          Value
    ---------          -----
     (2,0,0)        1.00000E-11
     (0,2,0)        2.00000E-11
     (0,0,2)       -3.00000E-11
 Nucleus-field energy     =     0.0000000227 hartrees
 Requested basis set is 6-311++G(d,p)
 There are 117 shells and 327 basis functions
 A cutoff of  1.0D-11 yielded   5846 shell pairs
 There are     46054 function pairs (     49327 Cartesian)
 Smallest overlap matrix eigenvalue = 2.50E-06

 Q-Chem warning in module /home/taweetham/qchem/stvman/mkSTV.C, line 278:

 Overlap eigenvalue is smaller than square root of threshold

 Guess MOs from SCF MO coefficient file
 Reading MOs from coefficient file
 Reading MOs from coefficient file
 A restricted hybrid HF-DFT SCF calculation will be
 performed using Pulay DIIS extrapolation
 Exchange:     0.2000 Hartree-Fock + 0.0800 Slater + 0.7200 B88
 Correlation:  0.1900 VWN1RPA + 0.8100 LYP
 Using SG-1 standard quadrature grid
 SCF converges when DIIS error is below 1.0E-08
 Geometry optimization detected.  Setting ReadMinima to 0
 Setting SaveMinima to 0
 ---------------------------------------
  Cycle       Energy         DIIS Error
 ---------------------------------------
    1    -685.2429194986      1.23E-03
    2    -685.2632151019      4.28E-04
    3    -685.2611168770      6.63E-04
    4    -685.2651900882      5.62E-05
    5    -685.2652014167      4.38E-05
    6    -685.2652190088      7.65E-06
    7    -685.2652197053      3.70E-06
    8    -685.2652197409      9.48E-07
    9    -685.2652195457      2.91E-07
   10    -685.2652196089      1.05E-07
   11    -685.2652196183      3.06E-08
   12    -685.2652196164      1.33E-08
   13    -685.2652196149      3.58E-09 Convergence criterion met
 ---------------------------------------
 SCF time:  CPU 413.39 s  wall 413.83 s
 SCF   energy in the final basis set = -685.2652196149
 Total energy in the final basis set = -685.2652196149

 --------------------------------------------------------------

                    Orbital Energies (a.u.)
 --------------------------------------------------------------

 Alpha MOs
 -- Occupied --
-19.407 -19.389 -19.387 -19.355 -19.278 -19.271 -10.518 -10.487
-10.455 -10.446 -10.404 -10.385  -1.356  -1.311  -1.307  -1.260
 -1.199  -1.171  -1.032  -0.968  -0.891  -0.873  -0.827  -0.799
 -0.772  -0.767  -0.737  -0.710  -0.693  -0.675  -0.663  -0.656
 -0.635  -0.632  -0.620  -0.605  -0.587  -0.569  -0.555  -0.548
 -0.532  -0.501  -0.495  -0.462  -0.455  -0.424
 -- Virtual --
 -0.243  -0.193  -0.167  -0.145  -0.135  -0.128  -0.110  -0.100
 -0.092  -0.084  -0.079  -0.070  -0.062  -0.058  -0.051  -0.043
 -0.038  -0.034  -0.028  -0.020  -0.016  -0.014  -0.006   0.000
  0.001   0.003   0.006   0.013   0.015   0.024   0.025   0.026
  0.032   0.040   0.045   0.054   0.061   0.062   0.064   0.070
  0.077   0.081   0.088   0.098   0.100   0.104   0.107   0.121
  0.125   0.128   0.134   0.139   0.143   0.151   0.153   0.163
  0.166   0.169   0.173   0.176   0.186   0.187   0.192   0.200
  0.209   0.216   0.225   0.228   0.238   0.240   0.247   0.256
  0.258   0.273   0.276   0.286   0.305   0.310   0.325   0.328
  0.355   0.364   0.382   0.391   0.396   0.404   0.411   0.412
  0.425   0.442   0.464   0.473   0.485   0.507   0.519   0.529
  0.544   0.554   0.558   0.573   0.577   0.588   0.605   0.616
  0.652   0.662   0.682   0.699   0.733   0.773   0.793   0.830
  0.845   0.852   0.880   0.887   0.923   0.926   0.939   0.944
  0.955   0.976   0.979   0.995   1.003   1.014   1.041   1.050
  1.054   1.060   1.073   1.079   1.088   1.097   1.147   1.160
  1.188   1.205   1.212   1.242   1.264   1.276   1.303   1.323
  1.334   1.347   1.353   1.368   1.371   1.394   1.416   1.432
  1.438   1.464   1.476   1.489   1.508   1.515   1.536   1.551
  1.572   1.586   1.612   1.640   1.642   1.654   1.682   1.698
  1.724   1.746   1.770   1.787   1.790   1.803   1.856   1.865
  1.905   1.917   1.936   1.938   1.940   1.974   2.000   2.017
  2.037   2.063   2.068   2.109   2.182   2.308   2.325   2.345
  2.389   2.402   2.414   2.426   2.455   2.487   2.512   2.525
  2.562   2.603   2.621   2.638   2.672   2.709   2.730   2.756
  2.802   2.806   2.831   2.844   2.867   2.885   2.909   2.923
  2.937   2.949   2.972   2.989   3.016   3.019   3.029   3.061
  3.108   3.127   3.142   3.155   3.188   3.198   3.223   3.275
  3.339   3.371   3.456   3.538   3.586   3.636   3.650   3.693
  3.712   3.724   3.766   3.832   3.846   3.858   3.891   3.947
  3.995   4.112   4.179   4.823   4.835   4.856   4.894   4.937
  4.976   5.039   5.159   5.191   5.229   5.286   5.300   5.388
  5.524   5.532   5.562   5.603   5.736  23.423  23.576  23.620
 23.681  23.702  23.952  49.675  49.713  49.738  49.772  49.797
 49.824
 --------------------------------------------------------------

          Ground-State Mulliken Net Atomic Charges

     Atom                 Charge (a.u.)
  ----------------------------------------
      1 O                    -0.053062
      2 C                     0.017546
      3 O                    -0.153016
      4 C                     0.447388
      5 O                    -0.283586
      6 C                    -0.506777
      7 O                    -0.150091
      8 C                     0.111471
      9 C                    -0.125903
     10 C                    -0.436236
     11 O                    -0.281066
     12 H                     0.353145
     13 O                    -0.178529
     14 H                     0.242515
     15 H                     0.157680
     16 H                     0.227998
     17 H                     0.282718
     18 H                     0.296209
     19 H                     0.335181
     20 H                     0.321544
     21 H                     0.374870
  ----------------------------------------
  Sum of atomic charges =     1.000000

 -----------------------------------------------------------------
                    Cartesian Multipole Moments
 -----------------------------------------------------------------
    Charge (ESU x 10^10)
                 4.8032
    Dipole Moment (Debye)
         X      -3.1986      Y       5.7685      Z       0.0465
       Tot       6.5962
    Quadrupole Moments (Debye-Ang)
        XX     -34.3488     XY      -4.7953     YY     -63.5334
        XZ       6.8584     YZ      -3.6309     ZZ     -60.4925
    Octopole Moments (Debye-Ang^2)
       XXX     -82.0451    XXY      36.3787    XYY       7.3134
       YYY      -3.4513    XXZ      22.1801    XYZ      -1.5279
       YYZ      -6.3755    XZZ      18.2464    YZZ      -1.9479
       ZZZ      -2.1947
    Hexadecapole Moments (Debye-Ang^3)
      XXXX   -1522.5758   XXXY    -129.0975   XXYY    -336.7433
      XYYY      11.1239   YYYY    -584.9403   XXXZ     116.8650
      XXYZ       8.0743   XYYZ      13.8806   YYYZ       1.9488
      XXZZ    -289.1421   XYZZ      26.3535   YYZZ    -121.4791
      XZZZ      33.5656   YZZZ      20.4139   ZZZZ    -145.0304
 -----------------------------------------------------------------
 Calculating analytic gradient of the SCF energy
 Gradient of SCF Energy
            1           2           3           4           5           6
    1  -0.0016740  -0.0028919  -0.0059362   0.0149418  -0.0140814   0.0043355
    2  -0.0019099  -0.0031618   0.0116555   0.0031508  -0.0422475   0.0068953
    3  -0.0042580   0.0171050  -0.0047327  -0.0207407   0.0102291   0.0054950
            7           8           9          10          11          12
    1  -0.0031995   0.0010184  -0.0025288  -0.0007029   0.0002137   0.0146870
    2  -0.0017702  -0.0005942   0.0004254   0.0005202   0.0019853   0.0312693
    3   0.0014153  -0.0013968  -0.0008000   0.0003391   0.0014436  -0.0057118
           13          14          15          16          17          18
    1   0.0021962   0.0011120   0.0025128  -0.0004839  -0.0006605  -0.0026044
    2   0.0016858   0.0008546   0.0002275  -0.0019607  -0.0012363  -0.0017435
    3   0.0000711  -0.0009554   0.0014071   0.0017936  -0.0025301  -0.0004765
           19          20          21
    1   0.0000627  -0.0001761  -0.0061406
    2  -0.0002554  -0.0015271  -0.0022632
    3   0.0010021  -0.0009829   0.0022840
 Max gradient component =       4.225E-02
 RMS gradient           =       8.667E-03
 Gradient time:  CPU 150.88 s  wall 150.92 s
 Geometry Optimization Parameters
   NAtoms,    NIC,     NZ,  NCons,   NDum,   NFix, NCnnct, MaxDiis
       21     146       0       0       0       0       0       0

 Cartesian Hessian Update
 Hessian Updated using BFGS Update


** GEOMETRY OPTIMIZATION IN DELOCALIZED INTERNAL COORDINATES **
   Searching for a Minimum

   Optimization Cycle:  20

                       Coordinates (Angstroms)
     ATOM                X               Y               Z
      1  O        -0.7490367373   -1.2613193245   -0.2347936082
      2  C        -1.8389902093   -0.6856711312    0.1611042773
      3  O        -2.8967893709   -1.1472584732    0.6500260961
      4  C        -1.8535412261    0.7271335675   -0.0550418802
      5  O        -3.0843723441    1.1091036903    0.5385287980
      6  C        -0.6120200314    1.1351159163   -0.3852014976
      7  O        -0.1827847431    2.3569289551   -0.5824531297
      8  C         0.1905091741   -0.1645653199   -0.6033778410
      9  C         1.4570555732   -0.3981791477    0.2334156675
     10  C         2.5433229960    0.6924334515    0.1043137396
     11  O         3.7594106738    0.1638653248    0.6016310518
     12  H        -3.3295063623   -0.0995223358    0.7779898430
     13  O         1.9363913090   -1.6180420926   -0.2706996412
     14  H         1.1666695426   -0.4828568087    1.2897398951
     15  H         2.2791136992    1.6136609574    0.6362839885
     16  H         2.7182378716    0.9015438882   -0.9544570621
     17  H         3.9100520352    0.4493306140    1.5060097099
     18  H         2.7860244500   -1.8172684701    0.1413734180
     19  H         0.4264041068   -0.3240982547   -1.6576537380
     20  H         0.6973353867    2.3884098027   -0.9852128522
     21  H        -3.7253639758    1.6100901274    0.0041819787
   Point Group: c1    Number of degrees of freedom:    57


   Energy is   -685.265219615

 Hessian Updated using BFGS Update

 57 Hessian modes will be used to form the next step
  Hessian Eigenvalues:
     0.003216    0.003887    0.007412    0.010600    0.012344    0.014789
     0.017917    0.020140    0.022348    0.026595    0.041822    0.042437
     0.044332    0.047081    0.051605    0.052259    0.059403    0.063357
     0.075835    0.086686    0.113306    0.118092    0.139001    0.157112
     0.160624    0.164377    0.171540    0.174827    0.182460    0.211050
     0.224604    0.230221    0.242782    0.255025    0.264023    0.281783
     0.287843    0.289816    0.300544    0.319254    0.324320    0.327342
     0.328651    0.384826    0.425637    0.446700    0.453726    0.489107
     0.500900    0.518857    0.540026    0.543779    0.549643    0.604676
     0.623107    0.750218    0.991637

 Minimum Search - Taking Simple RFO Step
 Searching for Lamda that Minimizes Along All modes
 Value Taken    Lamda =  -0.01768231
 Calculated Step too Large.  Step scaled by  0.548889
 Step Taken.  Stepsize is  0.300000

                             Maximum     Tolerance    Cnvgd?
         Gradient           0.032839      0.000300      NO
         Displacement       0.152626      0.001200      NO
         Energy change     -0.003084      0.000001      NO


 New Cartesian Coordinates Obtained by Inverse Iteration

 Displacement from previous Coordinates is:  0.382551
 ----------------------------------------------------------------
             Standard Nuclear Orientation (Angstroms)
    I     Atom           X                Y                Z
 ----------------------------------------------------------------
    1      O      -0.7385750659    -1.2505874347    -0.2140598678
    2      C      -1.8135924884    -0.6754940114     0.1713467598
    3      O      -2.8716152847    -1.1713333331     0.6816571713
    4      C      -1.8858882110     0.7399348651    -0.0704513496
    5      O      -3.1058408702     1.1229299346     0.5167085371
    6      C      -0.6353939024     1.1437951562    -0.4063714729
    7      O      -0.2117554556     2.3607451121    -0.6293757844
    8      C       0.1950519800    -0.1435031715    -0.6016585333
    9      C       1.4616567116    -0.3750781235     0.2280821239
   10      C       2.5687148368     0.6945423718     0.1170198591
   11      O       3.7683969293     0.1311830979     0.6219972679
   12      H      -3.3547302105    -0.2082367381     0.7976924628
   13      O       1.9216416177    -1.6027769695    -0.2889465912
   14      H       1.1725390009    -0.4622855872     1.2834325995
   15      H       2.3248874748     1.6175836544     0.6541073954
   16      H       2.7594133871     0.9054195846    -0.9385071621
   17      H       3.9138331055     0.4123470337     1.5285796081
   18      H       2.7604166887    -1.8345403582     0.1258456536
   19      H       0.4283323864    -0.3120047179    -1.6549035474
   20      H       0.6734165524     2.3894017867    -1.0224756253
   21      H      -3.7327873644     1.6667927845     0.0159877092
 ----------------------------------------------------------------
 Molecular Point Group                 C1    NOp =  1
 Largest Abelian Subgroup              C1    NOp =  1
 Nuclear Repulsion Energy =   769.5574077431 hartrees
 There are       46 alpha and       46 beta electrons
 Applying Cartesian multipole field
    Component          Value
    ---------          -----
     (2,0,0)        1.00000E-11
     (0,2,0)        2.00000E-11
     (0,0,2)       -3.00000E-11
 Nucleus-field energy     =     0.0000000227 hartrees
 Requested basis set is 6-311++G(d,p)
 There are 117 shells and 327 basis functions
 A cutoff of  1.0D-11 yielded   5837 shell pairs
 There are     45960 function pairs (     49224 Cartesian)
 Smallest overlap matrix eigenvalue = 2.67E-06

 Q-Chem warning in module /home/taweetham/qchem/stvman/mkSTV.C, line 278:

 Overlap eigenvalue is smaller than square root of threshold

 Guess MOs from SCF MO coefficient file
 Reading MOs from coefficient file
 Reading MOs from coefficient file
 A restricted hybrid HF-DFT SCF calculation will be
 performed using Pulay DIIS extrapolation
 Exchange:     0.2000 Hartree-Fock + 0.0800 Slater + 0.7200 B88
 Correlation:  0.1900 VWN1RPA + 0.8100 LYP
 Using SG-1 standard quadrature grid
 SCF converges when DIIS error is below 1.0E-08
 Geometry optimization detected.  Setting ReadMinima to 0
 Setting SaveMinima to 0
 ---------------------------------------
  Cycle       Energy         DIIS Error
 ---------------------------------------
    1    -685.2527199181      1.37E-03
    2    -685.2723846688      3.27E-04
    3    -685.2710070367      5.12E-04
    4    -685.2735092880      5.30E-05
    5    -685.2735253782      3.17E-05
    6    -685.2735345649      5.38E-06
    7    -685.2735347245      3.28E-06
    8    -685.2735347577      6.00E-07
    9    -685.2735346505      2.38E-07
   10    -685.2735346766      6.61E-08
   11    -685.2735346716      3.48E-08
   12    -685.2735346702      6.86E-09 Convergence criterion met
 ---------------------------------------
 SCF time:  CPU 389.19 s  wall 389.94 s
 SCF   energy in the final basis set = -685.2735346702
 Total energy in the final basis set = -685.2735346702

 --------------------------------------------------------------

                    Orbital Energies (a.u.)
 --------------------------------------------------------------

 Alpha MOs
 -- Occupied --
-19.395 -19.391 -19.386 -19.363 -19.278 -19.272 -10.522 -10.486
-10.457 -10.447 -10.406 -10.386  -1.356  -1.308  -1.305  -1.258
 -1.198  -1.170  -1.030  -0.969  -0.890  -0.870  -0.825  -0.801
 -0.770  -0.762  -0.735  -0.713  -0.692  -0.675  -0.659  -0.654
 -0.633  -0.633  -0.619  -0.604  -0.585  -0.568  -0.561  -0.550
 -0.535  -0.503  -0.495  -0.457  -0.456  -0.425
 -- Virtual --
 -0.244  -0.191  -0.167  -0.146  -0.135  -0.129  -0.110  -0.102
 -0.093  -0.084  -0.077  -0.068  -0.064  -0.057  -0.052  -0.044
 -0.037  -0.034  -0.027  -0.020  -0.014  -0.014  -0.006  -0.000
  0.001   0.003   0.006   0.013   0.015   0.023   0.025   0.026
  0.031   0.040   0.044   0.054   0.060   0.063   0.064   0.071
  0.076   0.081   0.089   0.097   0.100   0.102   0.109   0.121
  0.125   0.127   0.134   0.139   0.142   0.151   0.154   0.162
  0.165   0.166   0.170   0.176   0.185   0.186   0.191   0.200
  0.208   0.215   0.223   0.228   0.238   0.241   0.245   0.256
  0.261   0.273   0.277   0.284   0.303   0.308   0.324   0.325
  0.356   0.367   0.382   0.392   0.395   0.403   0.410   0.412
  0.424   0.442   0.464   0.471   0.484   0.507   0.520   0.527
  0.543   0.554   0.557   0.572   0.576   0.586   0.601   0.614
  0.649   0.664   0.680   0.695   0.732   0.774   0.798   0.834
  0.847   0.853   0.883   0.892   0.926   0.928   0.937   0.945
  0.957   0.977   0.983   0.995   1.005   1.017   1.041   1.049
  1.055   1.063   1.073   1.078   1.087   1.104   1.146   1.161
  1.193   1.211   1.217   1.244   1.262   1.274   1.294   1.316
  1.332   1.340   1.356   1.365   1.369   1.396   1.405   1.432
  1.433   1.460   1.463   1.484   1.501   1.511   1.531   1.547
  1.566   1.579   1.602   1.635   1.641   1.653   1.679   1.698
  1.723   1.727   1.768   1.788   1.789   1.822   1.855   1.866
  1.903   1.913   1.927   1.935   1.944   1.968   1.992   2.010
  2.043   2.066   2.069   2.110   2.183   2.304   2.324   2.341
  2.386   2.394   2.411   2.422   2.456   2.489   2.506   2.516
  2.563   2.593   2.601   2.625   2.671   2.715   2.726   2.753
  2.793   2.801   2.829   2.848   2.872   2.881   2.904   2.919
  2.934   2.943   2.959   2.991   3.014   3.021   3.030   3.063
  3.101   3.122   3.127   3.149   3.182   3.203   3.216   3.276
  3.326   3.349   3.441   3.531   3.585   3.648   3.653   3.688
  3.712   3.721   3.765   3.830   3.839   3.857   3.889   3.954
  3.987   4.110   4.174   4.817   4.826   4.850   4.879   4.937
  4.975   5.061   5.153   5.186   5.229   5.269   5.282   5.364
  5.523   5.545   5.562   5.603   5.736  23.425  23.574  23.619
 23.675  23.684  23.928  49.688  49.708  49.738  49.771  49.789
 49.820
 --------------------------------------------------------------

          Ground-State Mulliken Net Atomic Charges

     Atom                 Charge (a.u.)
  ----------------------------------------
      1 O                    -0.041629
      2 C                    -0.025153
      3 O                    -0.124527
      4 C                     0.490792
      5 O                    -0.317241
      6 C                    -0.556130
      7 O                    -0.148198
      8 C                     0.162213
      9 C                    -0.123786
     10 C                    -0.441418
     11 O                    -0.279252
     12 H                     0.350022
     13 O                    -0.182702
     14 H                     0.239877
     15 H                     0.163531
     16 H                     0.227176
     17 H                     0.282228
     18 H                     0.298074
     19 H                     0.336893
     20 H                     0.320618
     21 H                     0.368613
  ----------------------------------------
  Sum of atomic charges =     1.000000

 -----------------------------------------------------------------
                    Cartesian Multipole Moments
 -----------------------------------------------------------------
    Charge (ESU x 10^10)
                 4.8032
    Dipole Moment (Debye)
         X      -3.0046      Y       5.5097      Z       0.0495
       Tot       6.2759
    Quadrupole Moments (Debye-Ang)
        XX     -34.8732     XY      -4.0715     YY     -63.0777
        XZ       6.6657     YZ      -3.7671     ZZ     -60.4360
    Octopole Moments (Debye-Ang^2)
       XXX     -80.7294    XXY      33.9210    XYY       7.0158
       YYY      -4.7508    XXZ      22.9576    XYZ      -1.3211
       YYZ      -6.3660    XZZ      18.7868    YZZ      -2.2090
       ZZZ      -1.7126
    Hexadecapole Moments (Debye-Ang^3)
      XXXX   -1538.4795   XXXY    -115.5323   XXYY    -334.2386
      XYYY      10.9087   YYYY    -582.9686   XXXZ     110.1272
      XXYZ       7.6582   XYYZ      12.7931   YYYZ       6.3666
      XXZZ    -290.3632   XYZZ      28.2120   YYZZ    -122.4191
      XZZZ      32.9002   YZZZ      23.8990   ZZZZ    -148.7730
 -----------------------------------------------------------------
 Calculating analytic gradient of the SCF energy
 Gradient of SCF Energy
            1           2           3           4           5           6
    1  -0.0105474   0.0239059  -0.0123569   0.0065206  -0.0156474   0.0063411
    2  -0.0021972  -0.0089436  -0.0003081   0.0107658  -0.0318009   0.0088243
    3  -0.0015237   0.0097114  -0.0002848  -0.0213164   0.0084708   0.0034075
            7           8           9          10          11          12
    1  -0.0045652   0.0049992  -0.0039716  -0.0016533   0.0014216   0.0079584
    2  -0.0047801  -0.0017144   0.0034721   0.0009808   0.0012228   0.0332275
    3   0.0019616   0.0006334  -0.0023732   0.0023039   0.0012835  -0.0049378
           13          14          15          16          17          18
    1   0.0033136   0.0011620   0.0031785  -0.0004646  -0.0011587  -0.0033659
    2  -0.0000294   0.0015139  -0.0000584  -0.0023682  -0.0009375  -0.0023421
    3  -0.0000955  -0.0015409   0.0015273   0.0016198  -0.0026309  -0.0014021
           19          20          21
    1   0.0004605   0.0005929  -0.0061231
    2   0.0005302  -0.0017134  -0.0033442
    3   0.0011354  -0.0010733   0.0051239
 Max gradient component =       3.323E-02
 RMS gradient           =       8.498E-03
 Gradient time:  CPU 151.57 s  wall 151.60 s
 Geometry Optimization Parameters
   NAtoms,    NIC,     NZ,  NCons,   NDum,   NFix, NCnnct, MaxDiis
       21     146       0       0       0       0       0       0

 Cartesian Hessian Update
 Hessian Updated using BFGS Update


** GEOMETRY OPTIMIZATION IN DELOCALIZED INTERNAL COORDINATES **
   Searching for a Minimum

   Optimization Cycle:  21

                       Coordinates (Angstroms)
     ATOM                X               Y               Z
      1  O        -0.7385750659   -1.2505874347   -0.2140598678
      2  C        -1.8135924884   -0.6754940114    0.1713467598
      3  O        -2.8716152847   -1.1713333331    0.6816571713
      4  C        -1.8858882110    0.7399348651   -0.0704513496
      5  O        -3.1058408702    1.1229299346    0.5167085371
      6  C        -0.6353939024    1.1437951562   -0.4063714729
      7  O        -0.2117554556    2.3607451121   -0.6293757844
      8  C         0.1950519800   -0.1435031715   -0.6016585333
      9  C         1.4616567116   -0.3750781235    0.2280821239
     10  C         2.5687148368    0.6945423718    0.1170198591
     11  O         3.7683969293    0.1311830979    0.6219972679
     12  H        -3.3547302105   -0.2082367381    0.7976924628
     13  O         1.9216416177   -1.6027769695   -0.2889465912
     14  H         1.1725390009   -0.4622855872    1.2834325995
     15  H         2.3248874748    1.6175836544    0.6541073954
     16  H         2.7594133871    0.9054195846   -0.9385071621
     17  H         3.9138331055    0.4123470337    1.5285796081
     18  H         2.7604166887   -1.8345403582    0.1258456536
     19  H         0.4283323864   -0.3120047179   -1.6549035474
     20  H         0.6734165524    2.3894017867   -1.0224756253
     21  H        -3.7327873644    1.6667927845    0.0159877092
   Point Group: c1    Number of degrees of freedom:    57


   Energy is   -685.273534670

 Hessian Updated using BFGS Update

 57 Hessian modes will be used to form the next step
  Hessian Eigenvalues:
     0.003218    0.003794    0.006869    0.011323    0.012436    0.013362
     0.015906    0.018626    0.022337    0.026068    0.033597    0.041886
     0.043947    0.046951    0.051282    0.051734    0.058753    0.063387
     0.075872    0.086674    0.107452    0.116314    0.138804    0.157130
     0.160693    0.164398    0.170178    0.172704    0.182423    0.210862
     0.223531    0.231266    0.241913    0.255587    0.268604    0.283150
     0.285854    0.289722    0.314815    0.320638    0.324343    0.327417
     0.328851    0.376523    0.417728    0.446972    0.453842    0.489105
     0.501660    0.527353    0.539105    0.543483    0.558887    0.566414
     0.605161    0.928594    1.274523

 Minimum Search - Taking Simple RFO Step
 Searching for Lamda that Minimizes Along All modes
 Value Taken    Lamda =  -0.02301958
 Calculated Step too Large.  Step scaled by  0.431313
 Step Taken.  Stepsize is  0.300000

                             Maximum     Tolerance    Cnvgd?
         Gradient           0.023810      0.000300      NO
         Displacement       0.163728      0.001200      NO
         Energy change     -0.008315      0.000001      NO


 New Cartesian Coordinates Obtained by Inverse Iteration

 Displacement from previous Coordinates is:  0.285181
 ----------------------------------------------------------------
             Standard Nuclear Orientation (Angstroms)
    I     Atom           X                Y                Z
 ----------------------------------------------------------------
    1      O      -0.7456576468    -1.2414183484    -0.2015920598
    2      C      -1.8065473160    -0.6570872990     0.1693993791
    3      O      -2.8724547004    -1.1665826971     0.6993758102
    4      C      -1.9054926321     0.7553247603    -0.0711907372
    5      O      -3.1072764765     1.1431906079     0.5086335011
    6      C      -0.6450972341     1.1465737388    -0.4123835569
    7      O      -0.2161535987     2.3599174863    -0.6452255328
    8      C       0.1949512005    -0.1334197727    -0.6005893342
    9      C       1.4617219580    -0.3661014442     0.2265684312
   10      C       2.5766692471     0.6946237222     0.1184194073
   11      O       3.7685541001     0.1174033125     0.6299914834
   12      H      -3.3588093920    -0.3346544760     0.8104382632
   13      O       1.9155834858    -1.5984636378    -0.2920736164
   14      H       1.1736818561    -0.4522166046     1.2822611161
   15      H       2.3370041858     1.6184429802     0.6549671918
   16      H       2.7739390026     0.9065918108    -0.9362911559
   17      H       3.9117601323     0.4005976579     1.5370406633
   18      H       2.7547429137    -1.8339291923     0.1201034648
   19      H       0.4246833097    -0.3075393822    -1.6538894537
   20      H       0.6705004377     2.3875158982    -1.0350319111
   21      H      -3.7081810144     1.7100658160     0.0067758602
 ----------------------------------------------------------------
 Molecular Point Group                 C1    NOp =  1
 Largest Abelian Subgroup              C1    NOp =  1
 Nuclear Repulsion Energy =   769.3149977920 hartrees
 There are       46 alpha and       46 beta electrons
 Applying Cartesian multipole field
    Component          Value
    ---------          -----
     (2,0,0)        1.00000E-11
     (0,2,0)        2.00000E-11
     (0,0,2)       -3.00000E-11
 Nucleus-field energy     =     0.0000000227 hartrees
 Requested basis set is 6-311++G(d,p)
 There are 117 shells and 327 basis functions
 A cutoff of  1.0D-11 yielded   5835 shell pairs
 There are     45942 function pairs (     49208 Cartesian)
 Smallest overlap matrix eigenvalue = 2.69E-06

 Q-Chem warning in module /home/taweetham/qchem/stvman/mkSTV.C, line 278:

 Overlap eigenvalue is smaller than square root of threshold

 Guess MOs from SCF MO coefficient file
 Reading MOs from coefficient file
 Reading MOs from coefficient file
 A restricted hybrid HF-DFT SCF calculation will be
 performed using Pulay DIIS extrapolation
 Exchange:     0.2000 Hartree-Fock + 0.0800 Slater + 0.7200 B88
 Correlation:  0.1900 VWN1RPA + 0.8100 LYP
 Using SG-1 standard quadrature grid
 SCF converges when DIIS error is below 1.0E-08
 Geometry optimization detected.  Setting ReadMinima to 0
 Setting SaveMinima to 0
 ---------------------------------------
  Cycle       Energy         DIIS Error
 ---------------------------------------
    1    -685.3146199148      1.63E-03
    2    -685.2773600825      3.97E-04
    3    -685.2753323347      6.03E-04
    4    -685.2791430950      8.30E-05
    5    -685.2791964901      3.85E-05
    6    -685.2792108012      8.76E-06
    7    -685.2792114583      2.88E-06
    8    -685.2792116319      1.30E-06
    9    -685.2792116082      3.66E-07
   10    -685.2792115553      1.18E-07
   11    -685.2792115511      4.08E-08
   12    -685.2792115515      8.43E-09 Convergence criterion met
 ---------------------------------------
 SCF time:  CPU 392.76 s  wall 393.34 s
 SCF   energy in the final basis set = -685.2792115515
 Total energy in the final basis set = -685.2792115515

 --------------------------------------------------------------

                    Orbital Energies (a.u.)
 --------------------------------------------------------------

 Alpha MOs
 -- Occupied --
-19.400 -19.385 -19.374 -19.369 -19.280 -19.274 -10.527 -10.485
-10.460 -10.446 -10.408 -10.387  -1.362  -1.309  -1.306  -1.258
 -1.199  -1.171  -1.030  -0.973  -0.893  -0.868  -0.826  -0.810
 -0.775  -0.758  -0.735  -0.720  -0.693  -0.677  -0.658  -0.649
 -0.634  -0.633  -0.618  -0.605  -0.583  -0.573  -0.568  -0.546
 -0.540  -0.505  -0.497  -0.457  -0.453  -0.427
 -- Virtual --
 -0.247  -0.190  -0.165  -0.145  -0.135  -0.131  -0.111  -0.103
 -0.093  -0.084  -0.077  -0.066  -0.064  -0.056  -0.052  -0.044
 -0.037  -0.033  -0.027  -0.019  -0.014  -0.012  -0.006  -0.000
  0.001   0.005   0.007   0.013   0.015   0.023   0.025   0.027
  0.033   0.041   0.044   0.054   0.060   0.064   0.066   0.072
  0.075   0.083   0.091   0.096   0.101   0.105   0.111   0.121
  0.125   0.127   0.134   0.140   0.143   0.150   0.156   0.161
  0.163   0.166   0.169   0.176   0.184   0.186   0.191   0.200
  0.207   0.214   0.223   0.227   0.237   0.241   0.244   0.255
  0.265   0.273   0.276   0.283   0.301   0.307   0.323   0.325
  0.356   0.371   0.381   0.392   0.399   0.408   0.412   0.421
  0.425   0.444   0.463   0.469   0.482   0.506   0.520   0.528
  0.542   0.553   0.556   0.571   0.576   0.585   0.598   0.612
  0.646   0.667   0.678   0.694   0.730   0.774   0.800   0.838
  0.845   0.855   0.884   0.898   0.927   0.932   0.936   0.949
  0.957   0.977   0.979   0.991   1.008   1.024   1.043   1.046
  1.056   1.063   1.072   1.078   1.083   1.107   1.141   1.159
  1.195   1.211   1.213   1.236   1.262   1.272   1.281   1.315
  1.330   1.335   1.341   1.370   1.374   1.395   1.403   1.429
  1.431   1.452   1.459   1.480   1.495   1.509   1.531   1.543
  1.564   1.583   1.597   1.633   1.642   1.652   1.678   1.692
  1.720   1.729   1.768   1.786   1.793   1.841   1.862   1.868
  1.902   1.912   1.925   1.935   1.945   1.971   1.991   2.021
  2.057   2.070   2.109   2.115   2.182   2.304   2.322   2.339
  2.383   2.394   2.408   2.421   2.453   2.488   2.501   2.509
  2.560   2.567   2.594   2.618   2.670   2.714   2.739   2.753
  2.787   2.800   2.826   2.853   2.875   2.896   2.919   2.930
  2.933   2.942   2.956   2.992   3.013   3.023   3.034   3.063
  3.092   3.110   3.123   3.128   3.172   3.196   3.230   3.276
  3.324   3.342   3.438   3.534   3.647   3.649   3.669   3.687
  3.712   3.719   3.761   3.828   3.834   3.856   3.883   3.965
  3.983   4.104   4.168   4.809   4.824   4.844   4.886   4.936
  4.974   5.101   5.152   5.188   5.227   5.277   5.308   5.401
  5.519   5.557   5.570   5.605   5.755  23.430  23.571  23.616
 23.666  23.682  23.915  49.697  49.708  49.746  49.769  49.786
 49.819
 --------------------------------------------------------------

          Ground-State Mulliken Net Atomic Charges

     Atom                 Charge (a.u.)
  ----------------------------------------
      1 O                    -0.033799
      2 C                    -0.056933
      3 O                    -0.087960
      4 C                     0.514270
      5 O                    -0.339780
      6 C                    -0.575637
      7 O                    -0.148142
      8 C                     0.193104
      9 C                    -0.130532
     10 C                    -0.441655
     11 O                    -0.278770
     12 H                     0.335027
     13 O                    -0.184376
     14 H                     0.240351
     15 H                     0.166312
     16 H                     0.227348
     17 H                     0.282653
     18 H                     0.298971
     19 H                     0.339454
     20 H                     0.319474
     21 H                     0.360620
  ----------------------------------------
  Sum of atomic charges =     1.000000

 -----------------------------------------------------------------
                    Cartesian Multipole Moments
 -----------------------------------------------------------------
    Charge (ESU x 10^10)
                 4.8032
    Dipole Moment (Debye)
         X      -2.7037      Y       5.2019      Z      -0.0097
       Tot       5.8626
    Quadrupole Moments (Debye-Ang)
        XX     -35.8038     XY      -2.9155     YY     -62.8597
        XZ       6.7114     YZ      -3.9773     ZZ     -60.3075
    Octopole Moments (Debye-Ang^2)
       XXX     -75.0962    XXY      29.7690    XYY       6.7627
       YYY      -6.0946    XXZ      22.6553    XYZ      -0.4776
       YYZ      -6.5077    XZZ      18.9799    YZZ      -2.7627
       ZZZ      -1.6736
    Hexadecapole Moments (Debye-Ang^3)
      XXXX   -1559.5399   XXXY     -96.0092   XXYY    -333.1619
      XYYY      12.9877   YYYY    -581.9896   XXXZ     109.0351
      XXYZ       4.9948   XYYZ      12.6260   YYYZ       7.8369
      XXZZ    -290.1600   XYZZ      29.9625   YYZZ    -122.6686
      XZZZ      32.7203   YZZZ      25.0442   ZZZZ    -149.7686
 -----------------------------------------------------------------
 Calculating analytic gradient of the SCF energy
 Gradient of SCF Energy
            1           2           3           4           5           6
    1  -0.0173838   0.0397442  -0.0434179  -0.0015951  -0.0132271   0.0064298
    2  -0.0001233  -0.0120734   0.0414301   0.0154498  -0.0330158   0.0072115
    3   0.0010673   0.0020996   0.0102259  -0.0201119   0.0094607   0.0030768
            7           8           9          10          11          12
    1  -0.0040356   0.0073782  -0.0041110  -0.0019868   0.0021308   0.0311643
    2  -0.0058407  -0.0017275   0.0054654   0.0009579   0.0003055  -0.0080252
    3   0.0018734   0.0011559  -0.0025060   0.0027938   0.0009805  -0.0120049
           13          14          15          16          17          18
    1   0.0039704   0.0010913   0.0029678  -0.0004907  -0.0012445  -0.0033172
    2  -0.0010806   0.0015970  -0.0003015  -0.0020536  -0.0006634  -0.0024763
    3  -0.0004760  -0.0015093   0.0013122   0.0011403  -0.0020299  -0.0015240
           19          20          21
    1   0.0007173   0.0008140  -0.0055984
    2   0.0011692  -0.0013621  -0.0048431
    3   0.0009286  -0.0010873   0.0051344
 Max gradient component =       4.342E-02
 RMS gradient           =       1.219E-02
 Gradient time:  CPU 150.56 s  wall 150.60 s
 Geometry Optimization Parameters
   NAtoms,    NIC,     NZ,  NCons,   NDum,   NFix, NCnnct, MaxDiis
       21     146       0       0       0       0       0       0

 Cartesian Hessian Update
 Hessian Updated using BFGS Update


** GEOMETRY OPTIMIZATION IN DELOCALIZED INTERNAL COORDINATES **
   Searching for a Minimum

   Optimization Cycle:  22

                       Coordinates (Angstroms)
     ATOM                X               Y               Z
      1  O        -0.7456576468   -1.2414183484   -0.2015920598
      2  C        -1.8065473160   -0.6570872990    0.1693993791
      3  O        -2.8724547004   -1.1665826971    0.6993758102
      4  C        -1.9054926321    0.7553247603   -0.0711907372
      5  O        -3.1072764765    1.1431906079    0.5086335011
      6  C        -0.6450972341    1.1465737388   -0.4123835569
      7  O        -0.2161535987    2.3599174863   -0.6452255328
      8  C         0.1949512005   -0.1334197727   -0.6005893342
      9  C         1.4617219580   -0.3661014442    0.2265684312
     10  C         2.5766692471    0.6946237222    0.1184194073
     11  O         3.7685541001    0.1174033125    0.6299914834
     12  H        -3.3588093920   -0.3346544760    0.8104382632
     13  O         1.9155834858   -1.5984636378   -0.2920736164
     14  H         1.1736818561   -0.4522166046    1.2822611161
     15  H         2.3370041858    1.6184429802    0.6549671918
     16  H         2.7739390026    0.9065918108   -0.9362911559
     17  H         3.9117601323    0.4005976579    1.5370406633
     18  H         2.7547429137   -1.8339291923    0.1201034648
     19  H         0.4246833097   -0.3075393822   -1.6538894537
     20  H         0.6705004377    2.3875158982   -1.0350319111
     21  H        -3.7081810144    1.7100658160    0.0067758602
   Point Group: c1    Number of degrees of freedom:    57


   Energy is   -685.279211552

 Hessian Updated using BFGS Update

 57 Hessian modes will be used to form the next step
  Hessian Eigenvalues:
     0.003198    0.003952    0.006539    0.010413    0.012432    0.015175
     0.017917    0.022247    0.023762    0.024976    0.031259    0.042085
     0.044247    0.046913    0.051068    0.051953    0.058771    0.063687
     0.075863    0.086640    0.098868    0.115868    0.138670    0.157137
     0.160687    0.164449    0.165506    0.172163    0.182365    0.209566
     0.216932    0.226618    0.240352    0.250149    0.275631    0.283173
     0.289499    0.291613    0.311062    0.319356    0.324310    0.327474
     0.328509    0.394805    0.413370    0.448070    0.454019    0.489100
     0.501160    0.530138    0.543203    0.551771    0.560220    0.575744
     0.605677    0.998342    4.883787

 Minimum Search - Taking Simple RFO Step
 Searching for Lamda that Minimizes Along All modes
 Value Taken    Lamda =  -0.03824588
 Calculated Step too Large.  Step scaled by  0.442689
 Step Taken.  Stepsize is  0.300000

                             Maximum     Tolerance    Cnvgd?
         Gradient           0.130828      0.000300      NO
         Displacement       0.139320      0.001200      NO
         Energy change     -0.005677      0.000001      NO


 New Cartesian Coordinates Obtained by Inverse Iteration

 Displacement from previous Coordinates is:  0.463389
 ----------------------------------------------------------------
             Standard Nuclear Orientation (Angstroms)
    I     Atom           X                Y                Z
 ----------------------------------------------------------------
    1      O      -0.7601289964    -1.2538592709    -0.2115265691
    2      C      -1.8195655719    -0.6658394209     0.1533520647
    3      O      -2.8791817660    -1.2044416664     0.6961504131
    4      C      -1.9057480469     0.7462636465    -0.0470241159
    5      O      -3.0681510376     1.1916064717     0.5132418614
    6      C      -0.6395070710     1.1190029607    -0.3974954123
    7      O      -0.2000331269     2.3357582825    -0.6210062343
    8      C       0.1942350537    -0.1532444661    -0.6012431633
    9      C       1.4644832565    -0.3811406599     0.2258496633
   10      C       2.5586585929     0.6993922335     0.1058792484
   11      O       3.7621962305     0.1496051301     0.6215649564
   12      H      -3.4739735858    -0.3853101926     0.8265582426
   13      O       1.9414384055    -1.6068489261    -0.2870021888
   14      H       1.1775478128    -0.4697600521     1.2835776685
   15      H       2.2898215499     1.6182990867     0.6368065784
   16      H       2.7504958279     0.9178075519    -0.9510755720
   17      H       3.8964196974     0.4376175399     1.5312869424
   18      H       2.7948968220    -1.8037404714     0.1210061493
   19      H       0.4218257646    -0.3180159959    -1.6579136703
   20      H       0.6864837372     2.3723873866    -1.0083819286
   21      H      -3.5940917304     1.8032957688    -0.0168977202
 ----------------------------------------------------------------
 Molecular Point Group                 C1    NOp =  1
 Largest Abelian Subgroup              C1    NOp =  1
 Nuclear Repulsion Energy =   768.6535406464 hartrees
 There are       46 alpha and       46 beta electrons
 Applying Cartesian multipole field
    Component          Value
    ---------          -----
     (2,0,0)        1.00000E-11
     (0,2,0)        2.00000E-11
     (0,0,2)       -3.00000E-11
 Nucleus-field energy     =     0.0000000227 hartrees
 Requested basis set is 6-311++G(d,p)
 There are 117 shells and 327 basis functions
 A cutoff of  1.0D-11 yielded   5840 shell pairs
 There are     45990 function pairs (     49253 Cartesian)
 Smallest overlap matrix eigenvalue = 2.59E-06

 Q-Chem warning in module /home/taweetham/qchem/stvman/mkSTV.C, line 278:

 Overlap eigenvalue is smaller than square root of threshold

 Guess MOs from SCF MO coefficient file
 Reading MOs from coefficient file
 Reading MOs from coefficient file
 A restricted hybrid HF-DFT SCF calculation will be
 performed using Pulay DIIS extrapolation
 Exchange:     0.2000 Hartree-Fock + 0.0800 Slater + 0.7200 B88
 Correlation:  0.1900 VWN1RPA + 0.8100 LYP
 Using SG-1 standard quadrature grid
 SCF converges when DIIS error is below 1.0E-08
 Geometry optimization detected.  Setting ReadMinima to 0
 Setting SaveMinima to 0
 ---------------------------------------
  Cycle       Energy         DIIS Error
 ---------------------------------------
    1    -685.2639762360      1.13E-03
    2    -685.2896752219      3.15E-04
    3    -685.2883680694      4.87E-04
    4    -685.2907312112      6.13E-05
    5    -685.2907589776      2.74E-05
    6    -685.2907663264      6.44E-06
    7    -685.2907666473      3.01E-06
    8    -685.2907667857      5.18E-07
    9    -685.2907669260      2.73E-07
   10    -685.2907668972      6.83E-08
   11    -685.2907668831      2.28E-08
   12    -685.2907668869      8.36E-09 Convergence criterion met
 ---------------------------------------
 SCF time:  CPU 387.79 s  wall 388.94 s
 SCF   energy in the final basis set = -685.2907668869
 Total energy in the final basis set = -685.2907668869

 --------------------------------------------------------------

                    Orbital Energies (a.u.)
 --------------------------------------------------------------

 Alpha MOs
 -- Occupied --
-19.400 -19.383 -19.373 -19.373 -19.281 -19.273 -10.526 -10.483
-10.459 -10.444 -10.408 -10.388  -1.358  -1.303  -1.298  -1.260
 -1.199  -1.171  -1.029  -0.972  -0.893  -0.865  -0.823  -0.809
 -0.775  -0.753  -0.736  -0.719  -0.692  -0.677  -0.655  -0.646
 -0.634  -0.632  -0.616  -0.604  -0.582  -0.574  -0.569  -0.544
 -0.539  -0.505  -0.498  -0.457  -0.450  -0.427
 -- Virtual --
 -0.247  -0.187  -0.165  -0.143  -0.135  -0.130  -0.111  -0.104
 -0.097  -0.085  -0.076  -0.065  -0.062  -0.057  -0.051  -0.044
 -0.037  -0.032  -0.026  -0.016  -0.015  -0.013  -0.005  -0.003
  0.001   0.003   0.008   0.012   0.015   0.019   0.024   0.026
  0.030   0.040   0.044   0.053   0.059   0.062   0.066   0.073
  0.075   0.081   0.091   0.096   0.098   0.106   0.110   0.120
  0.126   0.129   0.134   0.139   0.142   0.149   0.157   0.161
  0.163   0.166   0.171   0.178   0.184   0.185   0.193   0.200
  0.206   0.215   0.224   0.229   0.238   0.241   0.244   0.254
  0.262   0.272   0.276   0.285   0.298   0.306   0.324   0.326
  0.355   0.367   0.381   0.389   0.400   0.403   0.410   0.416
  0.427   0.445   0.463   0.468   0.479   0.508   0.519   0.533
  0.543   0.554   0.557   0.572   0.577   0.586   0.595   0.611
  0.647   0.666   0.681   0.697   0.727   0.776   0.799   0.840
  0.842   0.856   0.877   0.901   0.929   0.931   0.935   0.954
  0.959   0.976   0.991   0.998   1.011   1.022   1.044   1.048
  1.057   1.064   1.072   1.078   1.081   1.105   1.138   1.157
  1.196   1.212   1.225   1.232   1.264   1.272   1.274   1.313
  1.320   1.334   1.339   1.370   1.379   1.395   1.409   1.428
  1.436   1.451   1.459   1.477   1.491   1.509   1.532   1.548
  1.564   1.573   1.595   1.637   1.644   1.653   1.679   1.694
  1.720   1.733   1.774   1.786   1.788   1.831   1.856   1.866
  1.877   1.912   1.933   1.934   1.941   1.962   1.993   2.003
  2.052   2.062   2.085   2.107   2.177   2.309   2.320   2.338
  2.375   2.393   2.410   2.429   2.449   2.479   2.487   2.510
  2.537   2.564   2.593   2.621   2.670   2.713   2.742   2.767
  2.794   2.801   2.826   2.842   2.869   2.881   2.900   2.919
  2.934   2.939   2.958   2.992   3.013   3.022   3.041   3.047
  3.093   3.099   3.115   3.126   3.174   3.197   3.248   3.269
  3.291   3.328   3.422   3.531   3.620   3.647   3.670   3.685
  3.710   3.724   3.758   3.827   3.838   3.857   3.885   3.970
  3.987   4.100   4.165   4.809   4.825   4.840   4.893   4.935
  4.974   5.127   5.166   5.193   5.226   5.242   5.281   5.338
  5.514   5.549   5.586   5.614   5.728  23.434  23.574  23.614
 23.666  23.679  23.916  49.680  49.708  49.751  49.767  49.782
 49.815
 --------------------------------------------------------------

          Ground-State Mulliken Net Atomic Charges

     Atom                 Charge (a.u.)
  ----------------------------------------
      1 O                    -0.034011
      2 C                    -0.068059
      3 O                    -0.096855
      4 C                     0.520228
      5 O                    -0.329319
      6 C                    -0.563664
      7 O                    -0.156738
      8 C                     0.194742
      9 C                    -0.140141
     10 C                    -0.435721
     11 O                    -0.278849
     12 H                     0.340036
     13 O                    -0.181602
     14 H                     0.243319
     15 H                     0.163767
     16 H                     0.228316
     17 H                     0.283327
     18 H                     0.297495
     19 H                     0.339425
     20 H                     0.318831
     21 H                     0.355474
  ----------------------------------------
  Sum of atomic charges =     1.000000

 -----------------------------------------------------------------
                    Cartesian Multipole Moments
 -----------------------------------------------------------------
    Charge (ESU x 10^10)
                 4.8032
    Dipole Moment (Debye)
         X      -2.8362      Y       5.2081      Z       0.0137
       Tot       5.9303
    Quadrupole Moments (Debye-Ang)
        XX     -35.4015     XY      -2.6713     YY     -63.0941
        XZ       6.4660     YZ      -3.9686     ZZ     -60.3576
    Octopole Moments (Debye-Ang^2)
       XXX     -75.6243    XXY      27.8438    XYY       5.4631
       YYY      -2.6621    XXZ      23.8817    XYZ       0.3341
       YYZ      -6.7298    XZZ      18.3626    YZZ      -2.5875
       ZZZ      -1.9758
    Hexadecapole Moments (Debye-Ang^3)
      XXXX   -1557.1073   XXXY     -87.6733   XXYY    -333.1005
      XYYY       5.6237   YYYY    -587.4596   XXXZ     102.0924
      XXYZ       1.9609   XYYZ      14.7189   YYYZ       5.7714
      XXZZ    -287.6093   XYZZ      29.2923   YYZZ    -123.7658
      XZZZ      34.2841   YZZZ      23.1419   ZZZZ    -148.1641
 -----------------------------------------------------------------
 Calculating analytic gradient of the SCF energy
 Gradient of SCF Energy
            1           2           3           4           5           6
    1  -0.0199183   0.0528295  -0.0188409  -0.0156898  -0.0025533   0.0037514
    2   0.0019952  -0.0100471  -0.0001583   0.0159494  -0.0253131   0.0009986
    3   0.0026700  -0.0118287   0.0100635  -0.0123471   0.0062003   0.0046063
            7           8           9          10          11          12
    1  -0.0005127   0.0085353  -0.0023372  -0.0014629   0.0021824  -0.0070834
    2  -0.0042374  -0.0005973   0.0060821   0.0002319  -0.0011544   0.0229373
    3   0.0002676   0.0011001  -0.0010594   0.0021312  -0.0008248  -0.0013431
           13          14          15          16          17          18
    1   0.0031170   0.0005698   0.0016033  -0.0002538  -0.0008630  -0.0017171
    2  -0.0013367   0.0010432  -0.0004577  -0.0007276   0.0000367  -0.0018854
    3  -0.0017652  -0.0004192   0.0007085  -0.0002097   0.0004217  -0.0002310
           19          20          21
    1   0.0006938   0.0004052  -0.0024552
    2   0.0015846   0.0000053  -0.0049494
    3  -0.0000334  -0.0009268   0.0028193
 Max gradient component =       5.283E-02
 RMS gradient           =       9.815E-03
 Gradient time:  CPU 149.82 s  wall 149.85 s
 Geometry Optimization Parameters
   NAtoms,    NIC,     NZ,  NCons,   NDum,   NFix, NCnnct, MaxDiis
       21     146       0       0       0       0       0       0

 Cartesian Hessian Update
 Hessian Updated using BFGS Update


** GEOMETRY OPTIMIZATION IN DELOCALIZED INTERNAL COORDINATES **
   Searching for a Minimum

   Optimization Cycle:  23

                       Coordinates (Angstroms)
     ATOM                X               Y               Z
      1  O        -0.7601289964   -1.2538592709   -0.2115265691
      2  C        -1.8195655719   -0.6658394209    0.1533520647
      3  O        -2.8791817660   -1.2044416664    0.6961504131
      4  C        -1.9057480469    0.7462636465   -0.0470241159
      5  O        -3.0681510376    1.1916064717    0.5132418614
      6  C        -0.6395070710    1.1190029607   -0.3974954123
      7  O        -0.2000331269    2.3357582825   -0.6210062343
      8  C         0.1942350537   -0.1532444661   -0.6012431633
      9  C         1.4644832565   -0.3811406599    0.2258496633
     10  C         2.5586585929    0.6993922335    0.1058792484
     11  O         3.7621962305    0.1496051301    0.6215649564
     12  H        -3.4739735858   -0.3853101926    0.8265582426
     13  O         1.9414384055   -1.6068489261   -0.2870021888
     14  H         1.1775478128   -0.4697600521    1.2835776685
     15  H         2.2898215499    1.6182990867    0.6368065784
     16  H         2.7504958279    0.9178075519   -0.9510755720
     17  H         3.8964196974    0.4376175399    1.5312869424
     18  H         2.7948968220   -1.8037404714    0.1210061493
     19  H         0.4218257646   -0.3180159959   -1.6579136703
     20  H         0.6864837372    2.3723873866   -1.0083819286
     21  H        -3.5940917304    1.8032957688   -0.0168977202
   Point Group: c1    Number of degrees of freedom:    57


   Energy is   -685.290766887

 Hessian Updated using BFGS Update

 57 Hessian modes will be used to form the next step
  Hessian Eigenvalues:
     0.003219    0.004149    0.008259    0.011194    0.012421    0.015178
     0.018164    0.022336    0.024764    0.028008    0.030703    0.042012
     0.044182    0.047196    0.051067    0.051971    0.058771    0.063611
     0.075893    0.086544    0.106635    0.116654    0.138727    0.156668
     0.160818    0.163478    0.168216    0.173361    0.185683    0.211537
     0.222097    0.225446    0.239460    0.249055    0.278231    0.283077
     0.289550    0.293055    0.311250    0.319001    0.324301    0.327329
     0.328234    0.405921    0.417945    0.448805    0.454029    0.489143
     0.500882    0.526730    0.532978    0.543305    0.553863    0.563909
     0.605367    0.962684    7.614518

 Minimum Search - Taking Simple RFO Step
 Searching for Lamda that Minimizes Along All modes
 Value Taken    Lamda =  -0.01778208
 Calculated Step too Large.  Step scaled by  0.573645
 Step Taken.  Stepsize is  0.300000

                             Maximum     Tolerance    Cnvgd?
         Gradient           0.027347      0.000300      NO
         Displacement       0.139202      0.001200      NO
         Energy change     -0.011555      0.000001      NO


 New Cartesian Coordinates Obtained by Inverse Iteration

 Displacement from previous Coordinates is:  0.424735
 ----------------------------------------------------------------
             Standard Nuclear Orientation (Angstroms)
    I     Atom           X                Y                Z
 ----------------------------------------------------------------
    1      O      -0.7788806177    -1.2623457488    -0.2207201667
    2      C      -1.8439282037    -0.6692788341     0.1350671203
    3      O      -2.8926423914    -1.2620390388     0.6594834600
    4      C      -1.8968912772     0.7493551882    -0.0209421644
    5      O      -3.0206894589     1.2576901337     0.5298123425
    6      C      -0.6291670505     1.1023669134    -0.3881448047
    7      O      -0.1788223277     2.3202521149    -0.6000151596
    8      C       0.1878714524    -0.1696318461    -0.6018407390
    9      C       1.4556852492    -0.3990247085     0.2294892916
   10      C       2.5306066346     0.7007423768     0.0940513578
   11      O       3.7454754467     0.1873532952     0.6183015698
   12      H      -3.4499129215    -0.4492379118     0.8289421908
   13      O       1.9452910161    -1.6224332395    -0.2706100859
   14      H       1.1666851687    -0.4828476505     1.2878113591
   15      H       2.2340470483     1.6186952407     0.6122735183
   16      H       2.7175246078     0.9148594303    -0.9655265494
   17      H       3.8755700051     0.4924453770     1.5239435142
   18      H       2.8115499911    -1.7862000521     0.1277075890
   19      H       0.4144932507    -0.3370297178    -1.6586922302
   20      H       0.7081361521     2.3572745694    -0.9851443098
   21      H      -3.5038799561     1.8878690451    -0.0195398902
 ----------------------------------------------------------------
 Molecular Point Group                 C1    NOp =  1
 Largest Abelian Subgroup              C1    NOp =  1
 Nuclear Repulsion Energy =   768.5526351435 hartrees
 There are       46 alpha and       46 beta electrons
 Applying Cartesian multipole field
    Component          Value
    ---------          -----
     (2,0,0)        1.00000E-11
     (0,2,0)        2.00000E-11
     (0,0,2)       -3.00000E-11
 Nucleus-field energy     =     0.0000000229 hartrees
 Requested basis set is 6-311++G(d,p)
 There are 117 shells and 327 basis functions
 A cutoff of  1.0D-11 yielded   5843 shell pairs
 There are     46032 function pairs (     49297 Cartesian)
 Smallest overlap matrix eigenvalue = 2.52E-06

 Q-Chem warning in module /home/taweetham/qchem/stvman/mkSTV.C, line 278:

 Overlap eigenvalue is smaller than square root of threshold

 Guess MOs from SCF MO coefficient file
 Reading MOs from coefficient file
 Reading MOs from coefficient file
 A restricted hybrid HF-DFT SCF calculation will be
 performed using Pulay DIIS extrapolation
 Exchange:     0.2000 Hartree-Fock + 0.0800 Slater + 0.7200 B88
 Correlation:  0.1900 VWN1RPA + 0.8100 LYP
 Using SG-1 standard quadrature grid
 SCF converges when DIIS error is below 1.0E-08
 Geometry optimization detected.  Setting ReadMinima to 0
 Setting SaveMinima to 0
 ---------------------------------------
  Cycle       Energy         DIIS Error
 ---------------------------------------
    1    -685.3244073285      1.01E-03
    2    -685.2973019430      2.85E-04
    3    -685.2959970309      4.53E-04
    4    -685.2982410555      5.56E-05
    5    -685.2982711312      1.80E-05
    6    -685.2982739887      6.54E-06
    7    -685.2982744351      2.45E-06
    8    -685.2982745517      8.95E-07
    9    -685.2982746607      2.16E-07
   10    -685.2982746570      7.97E-08
   11    -685.2982746349      2.16E-08
   12    -685.2982746402      8.95E-09 Convergence criterion met
 ---------------------------------------
 SCF time:  CPU 389.76 s  wall 390.12 s
 SCF   energy in the final basis set = -685.2982746402
 Total energy in the final basis set = -685.2982746402

 --------------------------------------------------------------

                    Orbital Energies (a.u.)
 --------------------------------------------------------------

 Alpha MOs
 -- Occupied --
-19.399 -19.384 -19.380 -19.369 -19.282 -19.274 -10.529 -10.482
-10.459 -10.445 -10.409 -10.390  -1.358  -1.303  -1.296  -1.266
 -1.200  -1.172  -1.029  -0.974  -0.895  -0.865  -0.823  -0.809
 -0.776  -0.750  -0.739  -0.718  -0.692  -0.679  -0.655  -0.644
 -0.637  -0.633  -0.615  -0.605  -0.589  -0.580  -0.571  -0.543
 -0.539  -0.506  -0.499  -0.458  -0.450  -0.428
 -- Virtual --
 -0.251  -0.185  -0.163  -0.142  -0.136  -0.130  -0.112  -0.105
 -0.097  -0.085  -0.077  -0.065  -0.060  -0.057  -0.050  -0.044
 -0.037  -0.032  -0.026  -0.016  -0.014  -0.012  -0.005  -0.002
 -0.000   0.003   0.007   0.012   0.016   0.018   0.024   0.025
  0.030   0.039   0.044   0.053   0.058   0.063   0.067   0.073
  0.074   0.081   0.091   0.093   0.098   0.104   0.109   0.118
  0.124   0.130   0.135   0.137   0.144   0.149   0.158   0.161
  0.164   0.166   0.173   0.178   0.183   0.185   0.194   0.200
  0.205   0.215   0.225   0.230   0.237   0.241   0.244   0.253
  0.260   0.270   0.277   0.286   0.295   0.304   0.323   0.326
  0.355   0.367   0.382   0.386   0.399   0.402   0.407   0.417
  0.427   0.448   0.462   0.465   0.476   0.509   0.518   0.538
  0.542   0.555   0.558   0.573   0.577   0.586   0.595   0.610
  0.648   0.668   0.684   0.705   0.724   0.778   0.798   0.838
  0.842   0.855   0.878   0.900   0.928   0.930   0.933   0.955
  0.961   0.978   0.990   0.993   1.010   1.017   1.034   1.049
  1.054   1.062   1.072   1.078   1.084   1.099   1.141   1.155
  1.191   1.211   1.215   1.232   1.254   1.272   1.280   1.309
  1.317   1.339   1.347   1.366   1.379   1.394   1.401   1.426
  1.435   1.450   1.456   1.476   1.492   1.507   1.529   1.543
  1.559   1.564   1.591   1.636   1.642   1.651   1.678   1.686
  1.717   1.734   1.779   1.785   1.792   1.845   1.855   1.873
  1.879   1.909   1.934   1.938   1.946   1.962   1.997   2.002
  2.046   2.056   2.071   2.106   2.176   2.312   2.320   2.341
  2.366   2.397   2.415   2.433   2.446   2.482   2.485   2.514
  2.534   2.562   2.591   2.625   2.670   2.713   2.745   2.779
  2.797   2.811   2.826   2.845   2.868   2.877   2.896   2.911
  2.933   2.938   2.957   2.985   3.012   3.013   3.030   3.043
  3.079   3.100   3.118   3.125   3.175   3.197   3.253   3.265
  3.286   3.323   3.407   3.528   3.633   3.646   3.671   3.687
  3.708   3.726   3.755   3.828   3.840   3.856   3.890   3.975
  3.992   4.096   4.166   4.804   4.825   4.837   4.904   4.933
  4.971   5.131   5.172   5.212   5.226   5.261   5.285   5.330
  5.513   5.545   5.586   5.624   5.730  23.436  23.578  23.612
 23.656  23.676  23.915  49.679  49.704  49.755  49.766  49.779
 49.811
 --------------------------------------------------------------

          Ground-State Mulliken Net Atomic Charges

     Atom                 Charge (a.u.)
  ----------------------------------------
      1 O                    -0.031869
      2 C                    -0.094042
      3 O                    -0.079840
      4 C                     0.526553
      5 O                    -0.322635
      6 C                    -0.549269
      7 O                    -0.160434
      8 C                     0.191853
      9 C                    -0.146929
     10 C                    -0.430523
     11 O                    -0.278831
     12 H                     0.330167
     13 O                    -0.179620
     14 H                     0.245745
     15 H                     0.159783
     16 H                     0.229454
     17 H                     0.283962
     18 H                     0.296284
     19 H                     0.339488
     20 H                     0.318800
     21 H                     0.351902
  ----------------------------------------
  Sum of atomic charges =     1.000000

 -----------------------------------------------------------------
                    Cartesian Multipole Moments
 -----------------------------------------------------------------
    Charge (ESU x 10^10)
                 4.8032
    Dipole Moment (Debye)
         X      -2.7189      Y       5.1533      Z       0.0003
       Tot       5.8266
    Quadrupole Moments (Debye-Ang)
        XX     -36.4395     XY      -2.1912     YY     -63.0353
        XZ       6.3038     YZ      -4.0304     ZZ     -60.3188
    Octopole Moments (Debye-Ang^2)
       XXX     -68.3137    XXY      25.9050    XYY       4.4085
       YYY      -0.3275    XXZ      23.5140    XYZ       1.6074
       YYZ      -6.7282    XZZ      18.0083    YZZ      -2.7481
       ZZZ      -2.1220
    Hexadecapole Moments (Debye-Ang^3)
      XXXX   -1572.6321   XXXY     -80.8527   XXYY    -329.9731
      XYYY      -0.7884   YYYY    -597.1208   XXXZ      99.7458
      XXYZ      -0.2686   XYYZ      15.5397   YYYZ       2.8745
      XXZZ    -284.3999   XYZZ      29.3195   YYZZ    -125.2468
      XZZZ      33.5637   YZZZ      20.6212   ZZZZ    -145.4239
 -----------------------------------------------------------------
 Calculating analytic gradient of the SCF energy
 Gradient of SCF Energy
            1           2           3           4           5           6
    1  -0.0176999   0.0378277  -0.0241988  -0.0185708   0.0032045   0.0012940
    2  -0.0015307   0.0016526  -0.0157268   0.0180671  -0.0181307  -0.0012535
    3   0.0045793  -0.0129436   0.0133716  -0.0077404   0.0029415   0.0044955
            7           8           9          10          11          12
    1   0.0019403   0.0087042  -0.0015072  -0.0010466   0.0020447   0.0079758
    2  -0.0024731   0.0021761   0.0044654   0.0002748  -0.0011345   0.0180126
    3  -0.0004424   0.0007968   0.0001320   0.0006638  -0.0010078  -0.0048172
           13          14          15          16          17          18
    1   0.0016105   0.0002387   0.0006597  -0.0001729  -0.0005257  -0.0009785
    2  -0.0015995   0.0005315  -0.0003683   0.0000476   0.0002895  -0.0009637
    3  -0.0022855  -0.0000233   0.0002857  -0.0004466   0.0012356   0.0004732
           19          20          21
    1   0.0003370   0.0001530  -0.0012897
    2   0.0010814   0.0005618  -0.0039794
    3  -0.0002217  -0.0006263   0.0015800
 Max gradient component =       3.783E-02
 RMS gradient           =       8.566E-03
 Gradient time:  CPU 150.30 s  wall 150.33 s
 Geometry Optimization Parameters
   NAtoms,    NIC,     NZ,  NCons,   NDum,   NFix, NCnnct, MaxDiis
       21     146       0       0       0       0       0       0

 Cartesian Hessian Update
 Hessian Updated using BFGS Update


** GEOMETRY OPTIMIZATION IN DELOCALIZED INTERNAL COORDINATES **
   Searching for a Minimum

   Optimization Cycle:  24

                       Coordinates (Angstroms)
     ATOM                X               Y               Z
      1  O        -0.7788806177   -1.2623457488   -0.2207201667
      2  C        -1.8439282037   -0.6692788341    0.1350671203
      3  O        -2.8926423914   -1.2620390388    0.6594834600
      4  C        -1.8968912772    0.7493551882   -0.0209421644
      5  O        -3.0206894589    1.2576901337    0.5298123425
      6  C        -0.6291670505    1.1023669134   -0.3881448047
      7  O        -0.1788223277    2.3202521149   -0.6000151596
      8  C         0.1878714524   -0.1696318461   -0.6018407390
      9  C         1.4556852492   -0.3990247085    0.2294892916
     10  C         2.5306066346    0.7007423768    0.0940513578
     11  O         3.7454754467    0.1873532952    0.6183015698
     12  H        -3.4499129215   -0.4492379118    0.8289421908
     13  O         1.9452910161   -1.6224332395   -0.2706100859
     14  H         1.1666851687   -0.4828476505    1.2878113591
     15  H         2.2340470483    1.6186952407    0.6122735183
     16  H         2.7175246078    0.9148594303   -0.9655265494
     17  H         3.8755700051    0.4924453770    1.5239435142
     18  H         2.8115499911   -1.7862000521    0.1277075890
     19  H         0.4144932507   -0.3370297178   -1.6586922302
     20  H         0.7081361521    2.3572745694   -0.9851443098
     21  H        -3.5038799561    1.8878690451   -0.0195398902
   Point Group: c1    Number of degrees of freedom:    57


   Energy is   -685.298274640

 Hessian Updated using BFGS Update

 57 Hessian modes will be used to form the next step
  Hessian Eigenvalues:
     0.003212    0.004089    0.007383    0.010720    0.012454    0.015087
     0.018063    0.022311    0.024608    0.024948    0.033013    0.041902
     0.044060    0.047135    0.051052    0.051926    0.058823    0.063656
     0.075909    0.086237    0.106523    0.116831    0.138740    0.155945
     0.160945    0.162696    0.168348    0.173359    0.183009    0.206667
     0.219827    0.225086    0.236790    0.248256    0.275417    0.283310
     0.289533    0.291116    0.318977    0.324281    0.326910    0.327876
     0.345999    0.405928    0.431576    0.453153    0.454449    0.489287
     0.504614    0.515465    0.540681    0.544625    0.555411    0.604013
     0.734151    1.091105    7.794505

 Minimum Search - Taking Simple RFO Step
 Searching for Lamda that Minimizes Along All modes
 Value Taken    Lamda =  -0.01392742
 Calculated Step too Large.  Step scaled by  0.471481
 Step Taken.  Stepsize is  0.300000

                             Maximum     Tolerance    Cnvgd?
         Gradient           0.019599      0.000300      NO
         Displacement       0.132393      0.001200      NO
         Energy change     -0.007508      0.000001      NO


 New Cartesian Coordinates Obtained by Inverse Iteration

 Displacement from previous Coordinates is:  0.368151
 ----------------------------------------------------------------
             Standard Nuclear Orientation (Angstroms)
    I     Atom           X                Y                Z
 ----------------------------------------------------------------
    1      O      -0.7830104362    -1.2715360620    -0.2176542208
    2      C      -1.8540850841    -0.6713466330     0.1327112876
    3      O      -2.9022337454    -1.2809920167     0.6354651271
    4      C      -1.8854096536     0.7415751830     0.0023774659
    5      O      -2.9905026006     1.2962077432     0.5317064463
    6      C      -0.6202817913     1.0876355191    -0.3783967563
    7      O      -0.1747286724     2.3092304850    -0.5873507611
    8      C       0.1871298433    -0.1826433972    -0.5973261048
    9      C       1.4551491640    -0.4117478569     0.2340335762
   10      C       2.5141554091     0.7022574728     0.0855820952
   11      O       3.7379705177     0.2142802621     0.6096162995
   12      H      -3.5178040179    -0.5198346842     0.8079992375
   13      O       1.9535071537    -1.6330181482    -0.2557696142
   14      H       1.1676687337    -0.4913256939     1.2930574669
   15      H       2.1996878350     1.6190573689     0.5958339505
   16      H       2.6943517143     0.9112470315    -0.9763215643
   17      H       3.8706823864     0.5323084891     1.5100724271
   18      H       2.8338280615    -1.7679722444     0.1230649748
   19      H       0.4115708329    -0.3555683049    -1.6537168834
   20      H       0.7145024503     2.3492182185    -0.9663405722
   21      H      -3.4140262825     1.9718022050    -0.0129366641
 ----------------------------------------------------------------
 Molecular Point Group                 C1    NOp =  1
 Largest Abelian Subgroup              C1    NOp =  1
 Nuclear Repulsion Energy =   768.7276301824 hartrees
 There are       46 alpha and       46 beta electrons
 Applying Cartesian multipole field
    Component          Value
    ---------          -----
     (2,0,0)        1.00000E-11
     (0,2,0)        2.00000E-11
     (0,0,2)       -3.00000E-11
 Nucleus-field energy     =     0.0000000230 hartrees
 Requested basis set is 6-311++G(d,p)
 There are 117 shells and 327 basis functions
 A cutoff of  1.0D-11 yielded   5848 shell pairs
 There are     46092 function pairs (     49357 Cartesian)
 Smallest overlap matrix eigenvalue = 2.47E-06

 Q-Chem warning in module /home/taweetham/qchem/stvman/mkSTV.C, line 278:

 Overlap eigenvalue is smaller than square root of threshold

 Guess MOs from SCF MO coefficient file
 Reading MOs from coefficient file
 Reading MOs from coefficient file
 A restricted hybrid HF-DFT SCF calculation will be
 performed using Pulay DIIS extrapolation
 Exchange:     0.2000 Hartree-Fock + 0.0800 Slater + 0.7200 B88
 Correlation:  0.1900 VWN1RPA + 0.8100 LYP
 Using SG-1 standard quadrature grid
 SCF converges when DIIS error is below 1.0E-08
 Geometry optimization detected.  Setting ReadMinima to 0
 Setting SaveMinima to 0
 ---------------------------------------
  Cycle       Energy         DIIS Error
 ---------------------------------------
    1    -685.3171324720      6.78E-04
    2    -685.3035092483      1.67E-04
    3    -685.3032074282      2.37E-04
    4    -685.3038164733      4.17E-05
    5    -685.3038314894      1.58E-05
    6    -685.3038333124      4.43E-06
    7    -685.3038334616      1.86E-06
    8    -685.3038334441      5.65E-07
    9    -685.3038335589      1.39E-07
   10    -685.3038335618      6.87E-08
   11    -685.3038335480      1.80E-08
   12    -685.3038335491      6.40E-09 Convergence criterion met
 ---------------------------------------
 SCF time:  CPU 383.92 s  wall 384.77 s
 SCF   energy in the final basis set = -685.3038335491
 Total energy in the final basis set = -685.3038335491

 --------------------------------------------------------------

                    Orbital Energies (a.u.)
 --------------------------------------------------------------

 Alpha MOs
 -- Occupied --
-19.398 -19.383 -19.382 -19.364 -19.283 -19.274 -10.529 -10.480
-10.458 -10.444 -10.408 -10.390  -1.356  -1.303  -1.293  -1.267
 -1.201  -1.173  -1.029  -0.974  -0.896  -0.864  -0.825  -0.811
 -0.778  -0.748  -0.739  -0.718  -0.691  -0.680  -0.654  -0.641
 -0.635  -0.632  -0.614  -0.605  -0.591  -0.580  -0.572  -0.543
 -0.539  -0.506  -0.499  -0.458  -0.448  -0.428
 -- Virtual --
 -0.252  -0.183  -0.162  -0.139  -0.136  -0.129  -0.113  -0.106
 -0.099  -0.085  -0.076  -0.065  -0.059  -0.057  -0.050  -0.043
 -0.037  -0.032  -0.026  -0.017  -0.014  -0.011  -0.005  -0.002
 -0.000   0.004   0.007   0.012   0.016   0.017   0.023   0.025
  0.030   0.039   0.043   0.053   0.058   0.063   0.068   0.073
  0.074   0.082   0.091   0.094   0.099   0.106   0.109   0.117
  0.124   0.130   0.137   0.138   0.145   0.148   0.159   0.162
  0.164   0.167   0.174   0.181   0.184   0.186   0.195   0.200
  0.205   0.216   0.226   0.230   0.237   0.243   0.243   0.252
  0.258   0.269   0.281   0.286   0.294   0.306   0.322   0.326
  0.355   0.370   0.383   0.386   0.399   0.403   0.408   0.419
  0.428   0.449   0.461   0.463   0.476   0.510   0.518   0.539
  0.544   0.555   0.560   0.576   0.581   0.587   0.597   0.612
  0.651   0.670   0.685   0.714   0.723   0.780   0.799   0.834
  0.844   0.855   0.872   0.899   0.926   0.930   0.931   0.956
  0.966   0.980   0.995   0.996   1.008   1.011   1.031   1.050
  1.053   1.061   1.072   1.079   1.088   1.094   1.142   1.155
  1.187   1.212   1.220   1.234   1.257   1.274   1.284   1.305
  1.318   1.341   1.355   1.370   1.383   1.391   1.404   1.425
  1.437   1.454   1.458   1.482   1.492   1.509   1.531   1.550
  1.564   1.565   1.592   1.637   1.646   1.652   1.682   1.684
  1.720   1.736   1.780   1.787   1.792   1.846   1.852   1.859
  1.882   1.906   1.927   1.939   1.951   1.961   1.987   2.004
  2.033   2.053   2.072   2.108   2.176   2.313   2.320   2.344
  2.364   2.400   2.419   2.436   2.444   2.467   2.483   2.517
  2.526   2.562   2.591   2.630   2.672   2.714   2.746   2.788
  2.801   2.822   2.831   2.847   2.869   2.875   2.897   2.908
  2.932   2.938   2.952   2.981   3.001   3.014   3.029   3.040
  3.072   3.103   3.120   3.126   3.178   3.200   3.259   3.272
  3.285   3.318   3.399   3.540   3.643   3.648   3.677   3.690
  3.709   3.729   3.755   3.831   3.845   3.856   3.892   3.981
  3.998   4.095   4.169   4.801   4.823   4.836   4.904   4.933
  4.970   5.132   5.177   5.216   5.227   5.255   5.288   5.337
  5.515   5.545   5.594   5.634   5.727  23.436  23.583  23.614
 23.662  23.676  23.920  49.675  49.704  49.761  49.767  49.781
 49.810
 --------------------------------------------------------------

          Ground-State Mulliken Net Atomic Charges

     Atom                 Charge (a.u.)
  ----------------------------------------
      1 O                    -0.036793
      2 C                    -0.100647
      3 O                    -0.081395
      4 C                     0.512936
      5 O                    -0.324016
      6 C                    -0.502881
      7 O                    -0.164422
      8 C                     0.187865
      9 C                    -0.155404
     10 C                    -0.426564
     11 O                    -0.278802
     12 H                     0.331292
     13 O                    -0.178934
     14 H                     0.246551
     15 H                     0.156722
     16 H                     0.230007
     17 H                     0.284393
     18 H                     0.295381
     19 H                     0.339399
     20 H                     0.318373
     21 H                     0.346939
  ----------------------------------------
  Sum of atomic charges =     1.000000

 -----------------------------------------------------------------
                    Cartesian Multipole Moments
 -----------------------------------------------------------------
    Charge (ESU x 10^10)
                 4.8032
    Dipole Moment (Debye)
         X      -2.7627      Y       5.1267      Z       0.0181
       Tot       5.8237
    Quadrupole Moments (Debye-Ang)
        XX     -36.1810     XY      -1.6174     YY     -62.8730
        XZ       5.9773     YZ      -3.9697     ZZ     -60.4221
    Octopole Moments (Debye-Ang^2)
       XXX     -67.8260    XXY      23.1060    XYY       3.0733
       YYY       2.4353    XXZ      24.3991    XYZ       2.6033
       YYZ      -6.7292    XZZ      17.6079    YZZ      -2.8791
       ZZZ      -2.6371
    Hexadecapole Moments (Debye-Ang^3)
      XXXX   -1559.8859   XXXY     -67.4657   XXYY    -327.6078
      XYYY      -6.4296   YYYY    -600.6098   XXXZ      93.4907
      XXYZ      -1.1671   XYYZ      15.6511   YYYZ       1.6968
      XXZZ    -282.7993   XYZZ      29.4907   YYZZ    -125.9093
      XZZZ      33.3971   YZZZ      19.2278   ZZZZ    -143.1790
 -----------------------------------------------------------------
 Calculating analytic gradient of the SCF energy
 Gradient of SCF Energy
            1           2           3           4           5           6
    1  -0.0120872   0.0335817  -0.0198741  -0.0176327   0.0057879   0.0006069
    2  -0.0042107   0.0048313  -0.0114948   0.0112750  -0.0142583  -0.0019066
    3   0.0036174  -0.0142006   0.0122709  -0.0045482   0.0018382   0.0043968
            7           8           9          10          11          12
    1   0.0021627   0.0076889  -0.0009014  -0.0007524   0.0014434   0.0017351
    2  -0.0014763   0.0044343   0.0027015   0.0006042  -0.0009121   0.0142747
    3  -0.0005134   0.0000327   0.0006135   0.0001274  -0.0007754  -0.0027617
           13          14          15          16          17          18
    1   0.0007316   0.0002470  -0.0000367  -0.0000708  -0.0004128  -0.0007681
    2  -0.0014915   0.0002185  -0.0002556   0.0001758   0.0002642  -0.0003383
    3  -0.0019447  -0.0000778  -0.0000062  -0.0003269   0.0009576   0.0005953
           19          20          21
    1   0.0001782   0.0001142  -0.0017415
    2   0.0006271   0.0004598  -0.0035219
    3  -0.0001136  -0.0003577   0.0011765
 Max gradient component =       3.358E-02
 RMS gradient           =       7.204E-03
 Gradient time:  CPU 150.21 s  wall 150.24 s
 Geometry Optimization Parameters
   NAtoms,    NIC,     NZ,  NCons,   NDum,   NFix, NCnnct, MaxDiis
       21     146       0       0       0       0       0       0

 Cartesian Hessian Update
 Hessian Updated using BFGS Update


** GEOMETRY OPTIMIZATION IN DELOCALIZED INTERNAL COORDINATES **
   Searching for a Minimum

   Optimization Cycle:  25

                       Coordinates (Angstroms)
     ATOM                X               Y               Z
      1  O        -0.7830104362   -1.2715360620   -0.2176542208
      2  C        -1.8540850841   -0.6713466330    0.1327112876
      3  O        -2.9022337454   -1.2809920167    0.6354651271
      4  C        -1.8854096536    0.7415751830    0.0023774659
      5  O        -2.9905026006    1.2962077432    0.5317064463
      6  C        -0.6202817913    1.0876355191   -0.3783967563
      7  O        -0.1747286724    2.3092304850   -0.5873507611
      8  C         0.1871298433   -0.1826433972   -0.5973261048
      9  C         1.4551491640   -0.4117478569    0.2340335762
     10  C         2.5141554091    0.7022574728    0.0855820952
     11  O         3.7379705177    0.2142802621    0.6096162995
     12  H        -3.5178040179   -0.5198346842    0.8079992375
     13  O         1.9535071537   -1.6330181482   -0.2557696142
     14  H         1.1676687337   -0.4913256939    1.2930574669
     15  H         2.1996878350    1.6190573689    0.5958339505
     16  H         2.6943517143    0.9112470315   -0.9763215643
     17  H         3.8706823864    0.5323084891    1.5100724271
     18  H         2.8338280615   -1.7679722444    0.1230649748
     19  H         0.4115708329   -0.3555683049   -1.6537168834
     20  H         0.7145024503    2.3492182185   -0.9663405722
     21  H        -3.4140262825    1.9718022050   -0.0129366641
   Point Group: c1    Number of degrees of freedom:    57


   Energy is   -685.303833549

 Hessian Updated using BFGS Update

 57 Hessian modes will be used to form the next step
  Hessian Eigenvalues:
     0.003231    0.004158    0.008439    0.011674    0.012574    0.015077
     0.018146    0.022080    0.022888    0.025798    0.031316    0.041843
     0.044079    0.047092    0.051062    0.051877    0.058852    0.063571
     0.075909    0.086156    0.108589    0.117349    0.138903    0.152161
     0.160531    0.161918    0.168790    0.173427    0.176441    0.200452
     0.218084    0.224888    0.234799    0.247680    0.274519    0.284955
     0.289550    0.290499    0.318973    0.324210    0.326056    0.327680
     0.339034    0.405022    0.426171    0.454021    0.454997    0.489226
     0.505116    0.530634    0.541006    0.544488    0.557188    0.604442
     0.766577    1.056587    7.914043

 Minimum Search - Taking Simple RFO Step
 Searching for Lamda that Minimizes Along All modes
 Value Taken    Lamda =  -0.01057315
 Calculated Step too Large.  Step scaled by  0.541083
 Step Taken.  Stepsize is  0.300000

                             Maximum     Tolerance    Cnvgd?
         Gradient           0.018610      0.000300      NO
         Displacement       0.131932      0.001200      NO
         Energy change     -0.005559      0.000001      NO


 New Cartesian Coordinates Obtained by Inverse Iteration

 Displacement from previous Coordinates is:  0.336463
 ----------------------------------------------------------------
             Standard Nuclear Orientation (Angstroms)
    I     Atom           X                Y                Z
 ----------------------------------------------------------------
    1      O      -0.7892346019    -1.2721802151    -0.2193870892
    2      C      -1.8684934545    -0.6719379730     0.1371463974
    3      O      -2.9062146130    -1.3070183653     0.6003209878
    4      C      -1.8722595451     0.7357115990     0.0322951713
    5      O      -2.9623780781     1.3437506138     0.5372886781
    6      C      -0.6132958591     1.0777934764    -0.3655148591
    7      O      -0.1828509706     2.3060366469    -0.5719360575
    8      C       0.1822621191    -0.1923911354    -0.5920914235
    9      C       1.4517006901    -0.4240464803     0.2406412295
   10      C       2.4995615122     0.6994741466     0.0783319113
   11      O       3.7301993202     0.2323043556     0.5995386523
   12      H      -3.5470010460    -0.5919798587     0.7934706748
   13      O       1.9581917452    -1.6423957409    -0.2366090453
   14      H       1.1648371400    -0.4976666183     1.3006489012
   15      H       2.1745208311     1.6167991026     0.5818306667
   16      H       2.6720546543     0.9011680304    -0.9865286325
   17      H       3.8708223476     0.5645271693     1.4931686259
   18      H       2.8501066801    -1.7538248380     0.1241966989
   19      H       0.4048229108    -0.3687963710    -1.6484079335
   20      H       0.7046384615     2.3549076150    -0.9534502305
   21      H      -3.3238684258     2.0385997768    -0.0292461104
 ----------------------------------------------------------------
 Molecular Point Group                 C1    NOp =  1
 Largest Abelian Subgroup              C1    NOp =  1
 Nuclear Repulsion Energy =   769.0840766415 hartrees
 There are       46 alpha and       46 beta electrons
 Applying Cartesian multipole field
    Component          Value
    ---------          -----
     (2,0,0)        1.00000E-11
     (0,2,0)        2.00000E-11
     (0,0,2)       -3.00000E-11
 Nucleus-field energy     =     0.0000000231 hartrees
 Requested basis set is 6-311++G(d,p)
 There are 117 shells and 327 basis functions
 A cutoff of  1.0D-11 yielded   5847 shell pairs
 There are     46096 function pairs (     49361 Cartesian)
 Smallest overlap matrix eigenvalue = 2.45E-06

 Q-Chem warning in module /home/taweetham/qchem/stvman/mkSTV.C, line 278:

 Overlap eigenvalue is smaller than square root of threshold

 Guess MOs from SCF MO coefficient file
 Reading MOs from coefficient file
 Reading MOs from coefficient file
 A restricted hybrid HF-DFT SCF calculation will be
 performed using Pulay DIIS extrapolation
 Exchange:     0.2000 Hartree-Fock + 0.0800 Slater + 0.7200 B88
 Correlation:  0.1900 VWN1RPA + 0.8100 LYP
 Using SG-1 standard quadrature grid
 SCF converges when DIIS error is below 1.0E-08
 Geometry optimization detected.  Setting ReadMinima to 0
 Setting SaveMinima to 0
 ---------------------------------------
  Cycle       Energy         DIIS Error
 ---------------------------------------
    1    -685.3319520837      7.65E-04
    2    -685.3080772057      1.95E-04
    3    -685.3074704049      3.19E-04
    4    -685.3085194018      3.62E-05
    5    -685.3085304013      1.58E-05
    6    -685.3085322807      4.63E-06
    7    -685.3085323562      1.44E-06
    8    -685.3085324436      5.10E-07
    9    -685.3085324918      1.82E-07
   10    -685.3085324723      6.12E-08
   11    -685.3085324611      2.02E-08
   12    -685.3085324647      6.45E-09 Convergence criterion met
 ---------------------------------------
 SCF time:  CPU 384.74 s  wall 385.76 s
 SCF   energy in the final basis set = -685.3085324647
 Total energy in the final basis set = -685.3085324647

 --------------------------------------------------------------

                    Orbital Energies (a.u.)
 --------------------------------------------------------------

 Alpha MOs
 -- Occupied --
-19.397 -19.387 -19.384 -19.360 -19.283 -19.274 -10.530 -10.479
-10.456 -10.442 -10.408 -10.390  -1.357  -1.303  -1.293  -1.267
 -1.201  -1.174  -1.029  -0.975  -0.897  -0.864  -0.828  -0.812
 -0.779  -0.747  -0.740  -0.718  -0.691  -0.680  -0.654  -0.642
 -0.634  -0.631  -0.614  -0.605  -0.595  -0.579  -0.573  -0.544
 -0.537  -0.506  -0.499  -0.458  -0.447  -0.427
 -- Virtual --
 -0.253  -0.181  -0.161  -0.137  -0.135  -0.127  -0.113  -0.107
 -0.099  -0.085  -0.076  -0.064  -0.058  -0.057  -0.049  -0.043
 -0.037  -0.032  -0.026  -0.017  -0.014  -0.010  -0.005  -0.002
  0.000   0.006   0.007   0.012   0.016   0.018   0.023   0.025
  0.030   0.040   0.043   0.053   0.058   0.063   0.069   0.073
  0.074   0.082   0.090   0.095   0.100   0.107   0.110   0.118
  0.124   0.129   0.138   0.140   0.146   0.148   0.159   0.163
  0.165   0.169   0.176   0.183   0.184   0.188   0.196   0.200
  0.204   0.216   0.227   0.231   0.236   0.241   0.244   0.252
  0.259   0.268   0.284   0.288   0.294   0.308   0.320   0.326
  0.356   0.372   0.385   0.386   0.399   0.403   0.409   0.421
  0.428   0.451   0.460   0.462   0.477   0.509   0.518   0.540
  0.545   0.556   0.560   0.579   0.586   0.588   0.601   0.614
  0.658   0.672   0.684   0.722   0.728   0.781   0.799   0.830
  0.846   0.857   0.871   0.898   0.924   0.928   0.931   0.955
  0.969   0.982   0.991   0.999   1.003   1.014   1.028   1.049
  1.051   1.059   1.072   1.078   1.089   1.095   1.145   1.155
  1.183   1.211   1.213   1.235   1.258   1.275   1.290   1.303
  1.319   1.341   1.363   1.374   1.376   1.392   1.405   1.426
  1.439   1.451   1.464   1.486   1.492   1.512   1.535   1.548
  1.568   1.571   1.593   1.636   1.648   1.653   1.682   1.688
  1.723   1.738   1.778   1.792   1.793   1.844   1.856   1.858
  1.884   1.903   1.926   1.939   1.955   1.963   1.981   2.011
  2.027   2.051   2.073   2.110   2.175   2.313   2.320   2.345
  2.362   2.401   2.419   2.435   2.447   2.459   2.483   2.519
  2.523   2.561   2.593   2.634   2.673   2.716   2.746   2.793
  2.806   2.829   2.836   2.852   2.873   2.877   2.896   2.908
  2.930   2.936   2.950   2.982   2.999   3.016   3.030   3.038
  3.067   3.107   3.121   3.127   3.183   3.203   3.266   3.277
  3.285   3.316   3.393   3.552   3.647   3.654   3.679   3.692
  3.712   3.730   3.758   3.835   3.850   3.857   3.895   3.984
  4.004   4.095   4.174   4.797   4.821   4.837   4.901   4.933
  4.970   5.135   5.185   5.213   5.227   5.265   5.292   5.354
  5.518   5.547   5.595   5.640   5.733  23.434  23.588  23.616
 23.671  23.679  23.926  49.677  49.704  49.765  49.769  49.786
 49.810
 --------------------------------------------------------------

          Ground-State Mulliken Net Atomic Charges

     Atom                 Charge (a.u.)
  ----------------------------------------
      1 O                    -0.042428
      2 C                    -0.097089
      3 O                    -0.075821
      4 C                     0.477130
      5 O                    -0.321701
      6 C                    -0.445506
      7 O                    -0.169342
      8 C                     0.176395
      9 C                    -0.157859
     10 C                    -0.423642
     11 O                    -0.279319
     12 H                     0.330230
     13 O                    -0.178867
     14 H                     0.245443
     15 H                     0.153576
     16 H                     0.230371
     17 H                     0.284901
     18 H                     0.295132
     19 H                     0.338807
     20 H                     0.318838
     21 H                     0.340751
  ----------------------------------------
  Sum of atomic charges =     1.000000

 -----------------------------------------------------------------
                    Cartesian Multipole Moments
 -----------------------------------------------------------------
    Charge (ESU x 10^10)
                 4.8032
    Dipole Moment (Debye)
         X      -2.7731      Y       5.0381      Z       0.0214
       Tot       5.7509
    Quadrupole Moments (Debye-Ang)
        XX     -36.2888     XY      -0.6833     YY     -62.7181
        XZ       5.7639     YZ      -4.1754     ZZ     -60.4134
    Octopole Moments (Debye-Ang^2)
       XXX     -65.0108    XXY      19.0813    XYY       2.5149
       YYY       4.4685    XXZ      24.7902    XYZ       4.0994
       YYZ      -7.1817    XZZ      17.0573    YZZ      -3.1099
       ZZZ      -3.3413
    Hexadecapole Moments (Debye-Ang^3)
      XXXX   -1552.9748   XXXY     -48.2515   XXYY    -327.5278
      XYYY      -7.8014   YYYY    -605.4411   XXXZ      90.6485
      XXYZ      -3.8186   XYYZ      16.1161   YYYZ      -0.9821
      XXZZ    -280.5724   XYZZ      30.2343   YYZZ    -126.4596
      XZZZ      32.2354   YZZZ      17.3866   ZZZZ    -140.4835
 -----------------------------------------------------------------
 Calculating analytic gradient of the SCF energy
 Gradient of SCF Energy
            1           2           3           4           5           6
    1  -0.0063209   0.0181103  -0.0165652  -0.0111274   0.0041854   0.0001799
    2  -0.0050002   0.0069381  -0.0026163   0.0029116  -0.0095341  -0.0019583
    3   0.0018598  -0.0084070   0.0088843  -0.0044401   0.0032707   0.0041064
            7           8           9          10          11          12
    1   0.0015311   0.0052150  -0.0004703  -0.0000268   0.0002863   0.0070348
    2  -0.0001327   0.0057415   0.0001082   0.0003421  -0.0002337   0.0060450
    3  -0.0003273  -0.0006147   0.0007335  -0.0002618  -0.0006820  -0.0037166
           13          14          15          16          17          18
    1  -0.0000458   0.0003465  -0.0003940   0.0001005  -0.0002074  -0.0001839
    2  -0.0001037  -0.0001417  -0.0001511   0.0001662   0.0001595  -0.0001201
    3  -0.0010602   0.0000825  -0.0000231  -0.0003376   0.0006217   0.0007340
           19          20          21
    1  -0.0002038  -0.0001026  -0.0013417
    2  -0.0001295   0.0001987  -0.0024896
    3  -0.0000246  -0.0001146  -0.0002832
 Max gradient component =       1.811E-02
 RMS gradient           =       4.616E-03
 Gradient time:  CPU 150.59 s  wall 150.63 s
 Geometry Optimization Parameters
   NAtoms,    NIC,     NZ,  NCons,   NDum,   NFix, NCnnct, MaxDiis
       21     146       0       0       0       0       0       0

 Cartesian Hessian Update
 Hessian Updated using BFGS Update


** GEOMETRY OPTIMIZATION IN DELOCALIZED INTERNAL COORDINATES **
   Searching for a Minimum

   Optimization Cycle:  26

                       Coordinates (Angstroms)
     ATOM                X               Y               Z
      1  O        -0.7892346019   -1.2721802151   -0.2193870892
      2  C        -1.8684934545   -0.6719379730    0.1371463974
      3  O        -2.9062146130   -1.3070183653    0.6003209878
      4  C        -1.8722595451    0.7357115990    0.0322951713
      5  O        -2.9623780781    1.3437506138    0.5372886781
      6  C        -0.6132958591    1.0777934764   -0.3655148591
      7  O        -0.1828509706    2.3060366469   -0.5719360575
      8  C         0.1822621191   -0.1923911354   -0.5920914235
      9  C         1.4517006901   -0.4240464803    0.2406412295
     10  C         2.4995615122    0.6994741466    0.0783319113
     11  O         3.7301993202    0.2323043556    0.5995386523
     12  H        -3.5470010460   -0.5919798587    0.7934706748
     13  O         1.9581917452   -1.6423957409   -0.2366090453
     14  H         1.1648371400   -0.4976666183    1.3006489012
     15  H         2.1745208311    1.6167991026    0.5818306667
     16  H         2.6720546543    0.9011680304   -0.9865286325
     17  H         3.8708223476    0.5645271693    1.4931686259
     18  H         2.8501066801   -1.7538248380    0.1241966989
     19  H         0.4048229108   -0.3687963710   -1.6484079335
     20  H         0.7046384615    2.3549076150   -0.9534502305
     21  H        -3.3238684258    2.0385997768   -0.0292461104
   Point Group: c1    Number of degrees of freedom:    57


   Energy is   -685.308532465

 Hessian Updated using BFGS Update

 57 Hessian modes will be used to form the next step
  Hessian Eigenvalues:
     0.003224    0.004240    0.008234    0.010175    0.012534    0.014809
     0.017697    0.020479    0.022493    0.025434    0.033262    0.041996
     0.045134    0.047066    0.051055    0.051997    0.058960    0.063695
     0.075987    0.086152    0.110604    0.117829    0.138900    0.149994
     0.160377    0.162133    0.168706    0.173427    0.176014    0.204669
     0.221296    0.225017    0.240887    0.247430    0.273575    0.283697
     0.289554    0.292244    0.319002    0.324353    0.326375    0.327757
     0.358736    0.403046    0.422376    0.453257    0.454341    0.489278
     0.505478    0.530958    0.540853    0.544524    0.557368    0.604107
     0.764543    1.021522    8.709022

 Minimum Search - Taking Simple RFO Step
 Searching for Lamda that Minimizes Along All modes
 Value Taken    Lamda =  -0.00842189
 Calculated Step too Large.  Step scaled by  0.495488
 Step Taken.  Stepsize is  0.300000

                             Maximum     Tolerance    Cnvgd?
         Gradient           0.023535      0.000300      NO
         Displacement       0.147268      0.001200      NO
         Energy change     -0.004699      0.000001      NO


 New Cartesian Coordinates Obtained by Inverse Iteration

 Displacement from previous Coordinates is:  0.312159
 ----------------------------------------------------------------
             Standard Nuclear Orientation (Angstroms)
    I     Atom           X                Y                Z
 ----------------------------------------------------------------
    1      O      -0.7906667851    -1.2678696834    -0.2153434585
    2      C      -1.8804983640    -0.6719089288     0.1364320736
    3      O      -2.8990816483    -1.3411079742     0.5668251870
    4      C      -1.8642673731     0.7323516964     0.0408862505
    5      O      -2.9427881259     1.3720850254     0.5267502407
    6      C      -0.6092529761     1.0724684460    -0.3682976883
    7      O      -0.1917542834     2.3052920147    -0.5771719803
    8      C       0.1799692412    -0.1984503817    -0.5900843547
    9      C       1.4508558837    -0.4276246474     0.2438495508
   10      C       2.4951436376     0.6986052321     0.0751378213
   11      O       3.7268290535     0.2408446137     0.6001084436
   12      H      -3.6080061735    -0.6706422979     0.8054447452
   13      O       1.9618408239    -1.6454877240    -0.2243387345
   14      H       1.1626579752    -0.4954051322     1.3041232706
   15      H       2.1664946436     1.6186514263     0.5716355264
   16      H       2.6669215172     0.8930988266    -0.9910501114
   17      H       3.8709889328     0.5831485699     1.4889037929
   18      H       2.8586086226    -1.7459954920     0.1281648590
   19      H       0.4021671443    -0.3823750925    -1.6453903409
   20      H       0.6963054669     2.3620559513    -0.9562890949
   21      H      -3.2543453951     2.1171004882    -0.0045887847
 ----------------------------------------------------------------
 Molecular Point Group                 C1    NOp =  1
 Largest Abelian Subgroup              C1    NOp =  1
 Nuclear Repulsion Energy =   768.9201139466 hartrees
 There are       46 alpha and       46 beta electrons
 Applying Cartesian multipole field
    Component          Value
    ---------          -----
     (2,0,0)        1.00000E-11
     (0,2,0)        2.00000E-11
     (0,0,2)       -3.00000E-11
 Nucleus-field energy     =     0.0000000232 hartrees
 Requested basis set is 6-311++G(d,p)
 There are 117 shells and 327 basis functions
 A cutoff of  1.0D-11 yielded   5843 shell pairs
 There are     46082 function pairs (     49350 Cartesian)
 Smallest overlap matrix eigenvalue = 2.44E-06

 Q-Chem warning in module /home/taweetham/qchem/stvman/mkSTV.C, line 278:

 Overlap eigenvalue is smaller than square root of threshold

 Guess MOs from SCF MO coefficient file
 Reading MOs from coefficient file
 Reading MOs from coefficient file
 A restricted hybrid HF-DFT SCF calculation will be
 performed using Pulay DIIS extrapolation
 Exchange:     0.2000 Hartree-Fock + 0.0800 Slater + 0.7200 B88
 Correlation:  0.1900 VWN1RPA + 0.8100 LYP
 Using SG-1 standard quadrature grid
 SCF converges when DIIS error is below 1.0E-08
 Geometry optimization detected.  Setting ReadMinima to 0
 Setting SaveMinima to 0
 ---------------------------------------
  Cycle       Energy         DIIS Error
 ---------------------------------------
    1    -685.3025498493      7.18E-04
    2    -685.3110135490      1.32E-04
    3    -685.3108699114      1.85E-04
    4    -685.3111884798      3.41E-05
    5    -685.3111975138      1.32E-05
    6    -685.3111994430      4.08E-06
    7    -685.3111994917      1.82E-06
    8    -685.3111994708      3.04E-07
    9    -685.3111994821      1.39E-07
   10    -685.3111994781      2.96E-08
   11    -685.3111994735      1.79E-08
   12    -685.3111994753      2.63E-09 Convergence criterion met
 ---------------------------------------
 SCF time:  CPU 377.86 s  wall 378.46 s
 SCF   energy in the final basis set = -685.3111994753
 Total energy in the final basis set = -685.3111994753

 --------------------------------------------------------------

                    Orbital Energies (a.u.)
 --------------------------------------------------------------

 Alpha MOs
 -- Occupied --
-19.393 -19.390 -19.383 -19.356 -19.282 -19.273 -10.530 -10.476
-10.453 -10.441 -10.406 -10.389  -1.356  -1.302  -1.289  -1.264
 -1.201  -1.173  -1.027  -0.974  -0.897  -0.863  -0.829  -0.811
 -0.778  -0.745  -0.739  -0.717  -0.690  -0.680  -0.653  -0.640
 -0.633  -0.627  -0.611  -0.603  -0.595  -0.578  -0.572  -0.542
 -0.536  -0.504  -0.497  -0.457  -0.443  -0.426
 -- Virtual --
 -0.253  -0.180  -0.162  -0.136  -0.131  -0.126  -0.115  -0.108
 -0.098  -0.084  -0.076  -0.064  -0.058  -0.056  -0.049  -0.042
 -0.037  -0.033  -0.027  -0.019  -0.014  -0.009  -0.005  -0.002
  0.000   0.007   0.008   0.011   0.017   0.020   0.023   0.025
  0.031   0.040   0.043   0.053   0.057   0.063   0.071   0.073
  0.074   0.083   0.090   0.096   0.102   0.109   0.110   0.118
  0.124   0.130   0.139   0.143   0.147   0.149   0.159   0.163
  0.166   0.171   0.179   0.183   0.186   0.190   0.197   0.202
  0.205   0.216   0.228   0.232   0.236   0.241   0.246   0.253
  0.259   0.270   0.286   0.288   0.296   0.310   0.320   0.327
  0.357   0.374   0.387   0.390   0.399   0.403   0.410   0.418
  0.428   0.451   0.459   0.463   0.478   0.508   0.520   0.539
  0.547   0.557   0.559   0.582   0.587   0.594   0.604   0.616
  0.664   0.671   0.686   0.722   0.738   0.782   0.801   0.830
  0.849   0.859   0.870   0.898   0.925   0.928   0.932   0.955
  0.969   0.982   0.989   1.001   1.009   1.022   1.029   1.047
  1.052   1.060   1.072   1.077   1.093   1.102   1.149   1.155
  1.182   1.210   1.213   1.238   1.259   1.277   1.290   1.305
  1.321   1.340   1.358   1.371   1.378   1.396   1.413   1.429
  1.443   1.450   1.470   1.488   1.492   1.514   1.543   1.554
  1.576   1.577   1.604   1.632   1.651   1.654   1.682   1.694
  1.726   1.737   1.771   1.794   1.796   1.833   1.835   1.860
  1.884   1.899   1.921   1.940   1.956   1.965   1.975   2.019
  2.024   2.052   2.077   2.113   2.176   2.314   2.320   2.345
  2.362   2.403   2.413   2.435   2.447   2.461   2.484   2.517
  2.525   2.562   2.596   2.639   2.674   2.717   2.742   2.794
  2.807   2.831   2.836   2.843   2.871   2.875   2.892   2.908
  2.930   2.934   2.951   2.982   3.001   3.019   3.032   3.039
  3.065   3.111   3.116   3.127   3.188   3.206   3.273   3.274
  3.282   3.308   3.390   3.562   3.634   3.650   3.689   3.698
  3.716   3.731   3.763   3.841   3.855   3.859   3.901   3.987
  4.007   4.098   4.178   4.795   4.819   4.840   4.891   4.935
  4.970   5.135   5.187   5.194   5.227   5.246   5.294   5.359
  5.521   5.550   5.595   5.651   5.729  23.432  23.592  23.618
 23.675  23.687  23.929  49.674  49.706  49.766  49.774  49.790
 49.812
 --------------------------------------------------------------

          Ground-State Mulliken Net Atomic Charges

     Atom                 Charge (a.u.)
  ----------------------------------------
      1 O                    -0.045252
      2 C                    -0.110461
      3 O                    -0.083399
      4 C                     0.473725
      5 O                    -0.325568
      6 C                    -0.408530
      7 O                    -0.173489
      8 C                     0.173110
      9 C                    -0.157107
     10 C                    -0.422928
     11 O                    -0.279909
     12 H                     0.338600
     13 O                    -0.179692
     14 H                     0.244054
     15 H                     0.151453
     16 H                     0.230517
     17 H                     0.284968
     18 H                     0.295019
     19 H                     0.337430
     20 H                     0.319034
     21 H                     0.338424
  ----------------------------------------
  Sum of atomic charges =     1.000000

 -----------------------------------------------------------------
                    Cartesian Multipole Moments
 -----------------------------------------------------------------
    Charge (ESU x 10^10)
                 4.8032
    Dipole Moment (Debye)
         X      -2.9713      Y       5.0176      Z       0.1575
       Tot       5.8335
    Quadrupole Moments (Debye-Ang)
        XX     -35.5763     XY       0.0014     YY     -62.3140
        XZ       4.9894     YZ      -4.2018     ZZ     -60.3537
    Octopole Moments (Debye-Ang^2)
       XXX     -68.0779    XXY      15.8370    XYY       1.0277
       YYY       7.1838    XXZ      27.6528    XYZ       4.7718
       YYZ      -6.7902    XZZ      16.3592    YZZ      -3.2885
       ZZZ      -2.9251
    Hexadecapole Moments (Debye-Ang^3)
      XXXX   -1532.4548   XXXY     -31.5309   XXYY    -324.0551
      XYYY     -13.3572   YYYY    -607.1250   XXXZ      76.6455
      XXYZ      -4.8378   XYYZ      14.0868   YYYZ      -0.6600
      XXZZ    -277.6825   XYZZ      31.0027   YYZZ    -127.0512
      XZZZ      29.3323   YZZZ      17.3062   ZZZZ    -139.1426
 -----------------------------------------------------------------
 Calculating analytic gradient of the SCF energy
 Gradient of SCF Energy
            1           2           3           4           5           6
    1  -0.0040326   0.0081862   0.0075117  -0.0054820   0.0058753   0.0004348
    2  -0.0040156   0.0065349  -0.0133241  -0.0036540  -0.0064613  -0.0004750
    3   0.0018234  -0.0048006  -0.0013645  -0.0039362   0.0007567   0.0031252
            7           8           9          10          11          12
    1   0.0007540   0.0034995  -0.0002860   0.0003979  -0.0003282  -0.0129728
    2   0.0001105   0.0056496  -0.0012456   0.0001730   0.0002569   0.0176374
    3  -0.0000966  -0.0005393   0.0004696  -0.0004334  -0.0003174   0.0043081
           13          14          15          16          17          18
    1  -0.0003371   0.0003185  -0.0003416   0.0000889   0.0000001   0.0000757
    2   0.0007396  -0.0001717  -0.0000741   0.0001032   0.0000051  -0.0000917
    3  -0.0005619   0.0001565  -0.0000162  -0.0002415   0.0003191   0.0006620
           19          20          21
    1  -0.0004216  -0.0000286  -0.0029122
    2  -0.0005057   0.0001480  -0.0013393
    3   0.0000098   0.0000267   0.0006503
 Max gradient component =       1.764E-02
 RMS gradient           =       4.195E-03
 Gradient time:  CPU 150.64 s  wall 150.67 s
 Geometry Optimization Parameters
   NAtoms,    NIC,     NZ,  NCons,   NDum,   NFix, NCnnct, MaxDiis
       21     146       0       0       0       0       0       0

 Cartesian Hessian Update
 Hessian Updated using BFGS Update


** GEOMETRY OPTIMIZATION IN DELOCALIZED INTERNAL COORDINATES **
   Searching for a Minimum

   Optimization Cycle:  27

                       Coordinates (Angstroms)
     ATOM                X               Y               Z
      1  O        -0.7906667851   -1.2678696834   -0.2153434585
      2  C        -1.8804983640   -0.6719089288    0.1364320736
      3  O        -2.8990816483   -1.3411079742    0.5668251870
      4  C        -1.8642673731    0.7323516964    0.0408862505
      5  O        -2.9427881259    1.3720850254    0.5267502407
      6  C        -0.6092529761    1.0724684460   -0.3682976883
      7  O        -0.1917542834    2.3052920147   -0.5771719803
      8  C         0.1799692412   -0.1984503817   -0.5900843547
      9  C         1.4508558837   -0.4276246474    0.2438495508
     10  C         2.4951436376    0.6986052321    0.0751378213
     11  O         3.7268290535    0.2408446137    0.6001084436
     12  H        -3.6080061735   -0.6706422979    0.8054447452
     13  O         1.9618408239   -1.6454877240   -0.2243387345
     14  H         1.1626579752   -0.4954051322    1.3041232706
     15  H         2.1664946436    1.6186514263    0.5716355264
     16  H         2.6669215172    0.8930988266   -0.9910501114
     17  H         3.8709889328    0.5831485699    1.4889037929
     18  H         2.8586086226   -1.7459954920    0.1281648590
     19  H         0.4021671443   -0.3823750925   -1.6453903409
     20  H         0.6963054669    2.3620559513   -0.9562890949
     21  H        -3.2543453951    2.1171004882   -0.0045887847
   Point Group: c1    Number of degrees of freedom:    57


   Energy is   -685.311199475

 Hessian Updated using BFGS Update

 57 Hessian modes will be used to form the next step
  Hessian Eigenvalues:
     0.003239    0.003910    0.006741    0.010868    0.012685    0.014958
     0.018057    0.019950    0.022548    0.029177    0.032814    0.041990
     0.045905    0.047041    0.051070    0.052120    0.059153    0.063690
     0.076009    0.086235    0.110517    0.117885    0.138873    0.155336
     0.160879    0.162772    0.168886    0.173426    0.181763    0.203490
     0.220489    0.225252    0.236979    0.248237    0.283208    0.288890
     0.289554    0.304791    0.319065    0.324387    0.326374    0.327819
     0.361942    0.398296    0.427309    0.454212    0.455813    0.489335
     0.505482    0.540511    0.544173    0.550058    0.561528    0.604203
     0.755479    1.238987   14.758511

 Minimum Search - Taking Simple RFO Step
 Searching for Lamda that Minimizes Along All modes
 Value Taken    Lamda =  -0.00647028
 Calculated Step too Large.  Step scaled by  0.483336
 Step Taken.  Stepsize is  0.300000

                             Maximum     Tolerance    Cnvgd?
         Gradient           0.055887      0.000300      NO
         Displacement       0.116681      0.001200      NO
         Energy change     -0.002667      0.000001      NO


 New Cartesian Coordinates Obtained by Inverse Iteration

 Displacement from previous Coordinates is:  0.295496
 ----------------------------------------------------------------
             Standard Nuclear Orientation (Angstroms)
    I     Atom           X                Y                Z
 ----------------------------------------------------------------
    1      O      -0.7911717372    -1.2577076989    -0.1973392253
    2      C      -1.8860160998    -0.6680727255     0.1591165071
    3      O      -2.8942287989    -1.3638664391     0.5524296681
    4      C      -1.8631288765     0.7383119116     0.0784243746
    5      O      -2.9480837925     1.4016915191     0.5187012646
    6      C      -0.6150698770     1.0745563568    -0.3566332404
    7      O      -0.2142838538     2.3087342171    -0.5881405038
    8      C       0.1742180089    -0.1955887061    -0.5754849619
    9      C       1.4499278123    -0.4235117314     0.2531883966
   10      C       2.4993641085     0.6960800240     0.0764751038
   11      O       3.7328652646     0.2266254392     0.5870866641
   12      H      -3.6327366233    -0.7532854771     0.7574019195
   13      O       1.9556938479    -1.6460555063    -0.2078503951
   14      H       1.1641004682    -0.4841009578     1.3146447631
   15      H       2.1835285709     1.6181120625     0.5773090771
   16      H       2.6618189005     0.8909717148    -0.9909317759
   17      H       3.8926527659     0.5675271813     1.4733380710
   18      H       2.8652718499    -1.7313978172     0.1147892422
   19      H       0.3933984230    -0.3808430192    -1.6314242641
   20      H       0.6700297062     2.3695809058    -0.9754645143
   21      H      -3.2000282497     2.1610736830    -0.0239289575
 ----------------------------------------------------------------
 Molecular Point Group                 C1    NOp =  1
 Largest Abelian Subgroup              C1    NOp =  1
 Nuclear Repulsion Energy =   768.6505833279 hartrees
 There are       46 alpha and       46 beta electrons
 Applying Cartesian multipole field
    Component          Value
    ---------          -----
     (2,0,0)        1.00000E-11
     (0,2,0)        2.00000E-11
     (0,0,2)       -3.00000E-11
 Nucleus-field energy     =     0.0000000234 hartrees
 Requested basis set is 6-311++G(d,p)
 There are 117 shells and 327 basis functions
 A cutoff of  1.0D-11 yielded   5841 shell pairs
 There are     46049 function pairs (     49311 Cartesian)
 Smallest overlap matrix eigenvalue = 2.48E-06

 Q-Chem warning in module /home/taweetham/qchem/stvman/mkSTV.C, line 278:

 Overlap eigenvalue is smaller than square root of threshold

 Guess MOs from SCF MO coefficient file
 Reading MOs from coefficient file
 Reading MOs from coefficient file
 A restricted hybrid HF-DFT SCF calculation will be
 performed using Pulay DIIS extrapolation
 Exchange:     0.2000 Hartree-Fock + 0.0800 Slater + 0.7200 B88
 Correlation:  0.1900 VWN1RPA + 0.8100 LYP
 Using SG-1 standard quadrature grid
 SCF converges when DIIS error is below 1.0E-08
 Geometry optimization detected.  Setting ReadMinima to 0
 Setting SaveMinima to 0
 ---------------------------------------
  Cycle       Energy         DIIS Error
 ---------------------------------------
    1    -685.3297272804      7.37E-04
    2    -685.3132808947      1.53E-04
    3    -685.3127872527      2.58E-04
    4    -685.3135754996      3.25E-05
    5    -685.3135843152      1.46E-05
    6    -685.3135863245      4.63E-06
    7    -685.3135862997      2.03E-06
    8    -685.3135863367      4.55E-07
    9    -685.3135863813      1.30E-07
   10    -685.3135863878      3.68E-08
   11    -685.3135863743      1.41E-08
   12    -685.3135863789      5.02E-09 Convergence criterion met
 ---------------------------------------
 SCF time:  CPU 381.67 s  wall 382.04 s
 SCF   energy in the final basis set = -685.3135863789
 Total energy in the final basis set = -685.3135863789

 --------------------------------------------------------------

                    Orbital Energies (a.u.)
 --------------------------------------------------------------

 Alpha MOs
 -- Occupied --
-19.393 -19.391 -19.383 -19.354 -19.282 -19.272 -10.531 -10.475
-10.453 -10.441 -10.405 -10.388  -1.359  -1.303  -1.292  -1.263
 -1.200  -1.172  -1.026  -0.975  -0.898  -0.863  -0.834  -0.811
 -0.780  -0.745  -0.739  -0.718  -0.690  -0.680  -0.653  -0.640
 -0.634  -0.625  -0.612  -0.603  -0.597  -0.577  -0.572  -0.542
 -0.536  -0.503  -0.497  -0.456  -0.442  -0.425
 -- Virtual --
 -0.253  -0.179  -0.160  -0.135  -0.129  -0.124  -0.115  -0.109
 -0.097  -0.083  -0.075  -0.063  -0.058  -0.056  -0.049  -0.042
 -0.037  -0.032  -0.027  -0.018  -0.014  -0.009  -0.004   0.000
  0.001   0.007   0.008   0.012   0.018   0.021   0.023   0.026
  0.032   0.041   0.042   0.053   0.057   0.063   0.071   0.073
  0.074   0.082   0.091   0.096   0.102   0.109   0.110   0.119
  0.123   0.130   0.140   0.144   0.147   0.151   0.159   0.165
  0.167   0.173   0.179   0.183   0.187   0.191   0.198   0.203
  0.204   0.217   0.229   0.232   0.236   0.239   0.247   0.254
  0.261   0.271   0.286   0.287   0.299   0.311   0.320   0.329
  0.360   0.376   0.388   0.392   0.400   0.407   0.411   0.419
  0.427   0.448   0.457   0.463   0.480   0.506   0.519   0.540
  0.548   0.558   0.559   0.585   0.586   0.598   0.606   0.617
  0.669   0.676   0.696   0.725   0.746   0.783   0.802   0.825
  0.846   0.863   0.871   0.894   0.921   0.928   0.932   0.956
  0.966   0.978   0.986   1.000   1.008   1.026   1.034   1.045
  1.053   1.061   1.070   1.075   1.091   1.108   1.151   1.156
  1.178   1.212   1.213   1.238   1.259   1.276   1.286   1.303
  1.321   1.336   1.350   1.371   1.379   1.396   1.418   1.433
  1.449   1.450   1.473   1.487   1.493   1.517   1.541   1.555
  1.576   1.586   1.614   1.635   1.647   1.658   1.681   1.701
  1.729   1.735   1.775   1.795   1.800   1.830   1.843   1.862
  1.883   1.900   1.924   1.939   1.956   1.964   1.982   2.023
  2.024   2.053   2.079   2.116   2.175   2.315   2.320   2.343
  2.361   2.403   2.405   2.431   2.452   2.460   2.486   2.509
  2.528   2.561   2.597   2.641   2.673   2.719   2.741   2.797
  2.806   2.832   2.839   2.848   2.873   2.876   2.892   2.911
  2.928   2.933   2.953   2.983   2.999   3.021   3.031   3.044
  3.063   3.113   3.114   3.126   3.190   3.207   3.274   3.281
  3.285   3.305   3.390   3.564   3.648   3.657   3.689   3.699
  3.719   3.731   3.767   3.845   3.856   3.862   3.903   3.991
  4.007   4.101   4.183   4.792   4.816   4.840   4.884   4.936
  4.971   5.139   5.197   5.199   5.228   5.254   5.296   5.385
  5.523   5.552   5.594   5.654   5.741  23.431  23.594  23.620
 23.676  23.688  23.926  49.679  49.707  49.767  49.779  49.797
 49.813
 --------------------------------------------------------------

          Ground-State Mulliken Net Atomic Charges

     Atom                 Charge (a.u.)
  ----------------------------------------
      1 O                    -0.045573
      2 C                    -0.096581
      3 O                    -0.079386
      4 C                     0.409273
      5 O                    -0.321625
      6 C                    -0.348773
      7 O                    -0.177516
      8 C                     0.174074
      9 C                    -0.155998
     10 C                    -0.424531
     11 O                    -0.280380
     12 H                     0.335439
     13 O                    -0.182669
     14 H                     0.240292
     15 H                     0.155349
     16 H                     0.228749
     17 H                     0.285507
     18 H                     0.295732
     19 H                     0.336509
     20 H                     0.319950
     21 H                     0.332159
  ----------------------------------------
  Sum of atomic charges =     1.000000

 -----------------------------------------------------------------
                    Cartesian Multipole Moments
 -----------------------------------------------------------------
    Charge (ESU x 10^10)
                 4.8032
    Dipole Moment (Debye)
         X      -2.9687      Y       4.9627      Z       0.1014
       Tot       5.7838
    Quadrupole Moments (Debye-Ang)
        XX     -35.3959     XY       0.8835     YY     -62.1457
        XZ       5.0659     YZ      -4.3563     ZZ     -60.4180
    Octopole Moments (Debye-Ang^2)
       XXX     -65.6081    XXY      11.9212    XYY       0.2242
       YYY       8.0995    XXZ      27.0322    XYZ       5.6918
       YYZ      -7.6411    XZZ      16.6331    YZZ      -3.4051
       ZZZ      -4.3343
    Hexadecapole Moments (Debye-Ang^3)
      XXXX   -1527.4680   XXXY      -9.9911   XXYY    -325.1630
      XYYY     -11.5367   YYYY    -609.7786   XXXZ      81.1926
      XXYZ      -6.1970   XYYZ      13.4323   YYYZ      -0.3554
      XXZZ    -278.8063   XYZZ      31.7506   YYZZ    -127.1662
      XZZZ      29.4235   YZZZ      17.8859   ZZZZ    -137.7205
 -----------------------------------------------------------------
 Calculating analytic gradient of the SCF energy
 Gradient of SCF Energy
            1           2           3           4           5           6
    1  -0.0026851   0.0016868   0.0008456  -0.0025958   0.0035882   0.0010423
    2  -0.0028489   0.0035189   0.0008388  -0.0041906  -0.0035990   0.0003390
    3   0.0007938  -0.0010332   0.0008676  -0.0015904   0.0009435   0.0015749
            7           8           9          10          11          12
    1  -0.0004240   0.0022808  -0.0003187   0.0006078  -0.0005795  -0.0009221
    2  -0.0002510   0.0041347  -0.0013162   0.0001140   0.0002489   0.0044964
    3  -0.0000116  -0.0007553  -0.0001861  -0.0000106  -0.0000092  -0.0008840
           13          14          15          16          17          18
    1  -0.0000554   0.0002696  -0.0000733   0.0000343   0.0000753   0.0001206
    2   0.0007954  -0.0000737  -0.0000507  -0.0000484  -0.0001218  -0.0001270
    3  -0.0000352   0.0001330   0.0000449  -0.0001449  -0.0000150   0.0002843
           19          20          21
    1  -0.0003168  -0.0000450  -0.0025355
    2  -0.0004963  -0.0000483  -0.0013142
    3   0.0000193   0.0000635  -0.0000493
 Max gradient component =       4.496E-03
 RMS gradient           =       1.536E-03
 Gradient time:  CPU 150.24 s  wall 150.27 s
 Geometry Optimization Parameters
   NAtoms,    NIC,     NZ,  NCons,   NDum,   NFix, NCnnct, MaxDiis
       21     146       0       0       0       0       0       0

 Cartesian Hessian Update
 Hessian Updated using BFGS Update


** GEOMETRY OPTIMIZATION IN DELOCALIZED INTERNAL COORDINATES **
   Searching for a Minimum

   Optimization Cycle:  28

                       Coordinates (Angstroms)
     ATOM                X               Y               Z
      1  O        -0.7911717372   -1.2577076989   -0.1973392253
      2  C        -1.8860160998   -0.6680727255    0.1591165071
      3  O        -2.8942287989   -1.3638664391    0.5524296681
      4  C        -1.8631288765    0.7383119116    0.0784243746
      5  O        -2.9480837925    1.4016915191    0.5187012646
      6  C        -0.6150698770    1.0745563568   -0.3566332404
      7  O        -0.2142838538    2.3087342171   -0.5881405038
      8  C         0.1742180089   -0.1955887061   -0.5754849619
      9  C         1.4499278123   -0.4235117314    0.2531883966
     10  C         2.4993641085    0.6960800240    0.0764751038
     11  O         3.7328652646    0.2266254392    0.5870866641
     12  H        -3.6327366233   -0.7532854771    0.7574019195
     13  O         1.9556938479   -1.6460555063   -0.2078503951
     14  H         1.1641004682   -0.4841009578    1.3146447631
     15  H         2.1835285709    1.6181120625    0.5773090771
     16  H         2.6618189005    0.8909717148   -0.9909317759
     17  H         3.8926527659    0.5675271813    1.4733380710
     18  H         2.8652718499   -1.7313978172    0.1147892422
     19  H         0.3933984230   -0.3808430192   -1.6314242641
     20  H         0.6700297062    2.3695809058   -0.9754645143
     21  H        -3.2000282497    2.1610736830   -0.0239289575
   Point Group: c1    Number of degrees of freedom:    57


   Energy is   -685.313586379

 Hessian Updated using BFGS Update

 57 Hessian modes will be used to form the next step
  Hessian Eigenvalues:
     0.003243    0.004566    0.008600    0.010568    0.012682    0.014787
     0.017282    0.019237    0.022512    0.029648    0.032836    0.041995
     0.046390    0.047033    0.051071    0.052232    0.059315    0.063719
     0.076070    0.086264    0.112760    0.119834    0.138816    0.155258
     0.160904    0.162726    0.168896    0.173499    0.181702    0.201671
     0.219364    0.225630    0.238616    0.249921    0.283209    0.288745
     0.289558    0.304736    0.319065    0.324385    0.326440    0.327852
     0.365802    0.394819    0.429570    0.453922    0.455476    0.489337
     0.505582    0.540451    0.544021    0.550079    0.564846    0.604289
     0.767591    1.225741   17.999621

 Minimum Search - Taking Simple RFO Step
 Searching for Lamda that Minimizes Along All modes
 Value Taken    Lamda =  -0.00251121
 Calculated Step too Large.  Step scaled by  0.696032
 Step Taken.  Stepsize is  0.300000

                             Maximum     Tolerance    Cnvgd?
         Gradient           0.005606      0.000300      NO
         Displacement       0.148979      0.001200      NO
         Energy change     -0.002387      0.000001      NO


 New Cartesian Coordinates Obtained by Inverse Iteration

 Displacement from previous Coordinates is:  0.293162
 ----------------------------------------------------------------
             Standard Nuclear Orientation (Angstroms)
    I     Atom           X                Y                Z
 ----------------------------------------------------------------
    1      O      -0.7937265748    -1.2505624862    -0.1961955702
    2      C      -1.8932494729    -0.6664562020     0.1633817226
    3      O      -2.8899917094    -1.3944808210     0.5191882742
    4      C      -1.8621322489     0.7447346879     0.1023924543
    5      O      -2.9363905385     1.4360359660     0.5165450276
    6      C      -0.6174373369     1.0719609638    -0.3515502215
    7      O      -0.2212884800     2.3075942966    -0.5887648130
    8      C       0.1681523778    -0.1978801452    -0.5708240074
    9      C       1.4449483602    -0.4220792704     0.2574444593
   10      C       2.4953913087     0.6947644554     0.0723785807
   11      O       3.7291588113     0.2286942998     0.5866406268
   12      H      -3.6524951788    -0.8447257116     0.7608706414
   13      O       1.9481850955    -1.6491589065    -0.1945726818
   14      H       1.1573614158    -0.4747356866     1.3190622342
   15      H       2.1810341067     1.6218782062     0.5647297525
   16      H       2.6580644252     0.8813995641    -0.9963551281
   17      H       3.8900713086     0.5796824318     1.4688246787
   18      H       2.8623258733    -1.7263948899     0.1176790454
   19      H       0.3892216119    -0.3795683619    -1.6272925626
   20      H       0.6592560817     2.3714405291    -0.9841173912
   21      H      -3.1183374185     2.2166920174    -0.0237579083
 ----------------------------------------------------------------
 Molecular Point Group                 C1    NOp =  1
 Largest Abelian Subgroup              C1    NOp =  1
 Nuclear Repulsion Energy =   768.6277753970 hartrees
 There are       46 alpha and       46 beta electrons
 Applying Cartesian multipole field
    Component          Value
    ---------          -----
     (2,0,0)        1.00000E-11
     (0,2,0)        2.00000E-11
     (0,0,2)       -3.00000E-11
 Nucleus-field energy     =     0.0000000235 hartrees
 Requested basis set is 6-311++G(d,p)
 There are 117 shells and 327 basis functions
 A cutoff of  1.0D-11 yielded   5845 shell pairs
 There are     46067 function pairs (     49330 Cartesian)
 Smallest overlap matrix eigenvalue = 2.59E-06

 Q-Chem warning in module /home/taweetham/qchem/stvman/mkSTV.C, line 278:

 Overlap eigenvalue is smaller than square root of threshold

 Guess MOs from SCF MO coefficient file
 Reading MOs from coefficient file
 Reading MOs from coefficient file
 A restricted hybrid HF-DFT SCF calculation will be
 performed using Pulay DIIS extrapolation
 Exchange:     0.2000 Hartree-Fock + 0.0800 Slater + 0.7200 B88
 Correlation:  0.1900 VWN1RPA + 0.8100 LYP
 Using SG-1 standard quadrature grid
 SCF converges when DIIS error is below 1.0E-08
 Geometry optimization detected.  Setting ReadMinima to 0
 Setting SaveMinima to 0
 ---------------------------------------
  Cycle       Energy         DIIS Error
 ---------------------------------------
    1    -685.3173863701      6.25E-04
    2    -685.3146461967      1.11E-04
    3    -685.3145027367      1.55E-04
    4    -685.3147645960      3.58E-05
    5    -685.3147773114      1.32E-05
    6    -685.3147788270      3.08E-06
    7    -685.3147789714      1.63E-06
    8    -685.3147789681      2.95E-07
    9    -685.3147789977      1.29E-07
   10    -685.3147789974      2.75E-08
   11    -685.3147789971      1.11E-08
   12    -685.3147789981      3.62E-09 Convergence criterion met
 ---------------------------------------
 SCF time:  CPU 374.90 s  wall 376.04 s
 SCF   energy in the final basis set = -685.3147789981
 Total energy in the final basis set = -685.3147789981

 --------------------------------------------------------------

                    Orbital Energies (a.u.)
 --------------------------------------------------------------

 Alpha MOs
 -- Occupied --
-19.392 -19.392 -19.383 -19.352 -19.281 -19.271 -10.533 -10.473
-10.451 -10.442 -10.405 -10.388  -1.360  -1.303  -1.292  -1.264
 -1.200  -1.172  -1.025  -0.976  -0.899  -0.863  -0.838  -0.810
 -0.780  -0.745  -0.737  -0.717  -0.689  -0.680  -0.652  -0.641
 -0.634  -0.624  -0.611  -0.601  -0.599  -0.576  -0.572  -0.542
 -0.536  -0.503  -0.497  -0.456  -0.440  -0.425
 -- Virtual --
 -0.253  -0.178  -0.159  -0.135  -0.128  -0.123  -0.115  -0.109
 -0.095  -0.083  -0.075  -0.063  -0.058  -0.055  -0.049  -0.042
 -0.037  -0.032  -0.026  -0.018  -0.014  -0.009  -0.004   0.001
  0.001   0.006   0.008   0.012   0.018   0.021   0.023   0.026
  0.033   0.040   0.042   0.053   0.056   0.063   0.072   0.072
  0.074   0.082   0.092   0.096   0.102   0.109   0.110   0.119
  0.123   0.130   0.140   0.145   0.148   0.152   0.158   0.165
  0.167   0.174   0.178   0.183   0.189   0.191   0.199   0.203
  0.205   0.219   0.229   0.232   0.237   0.240   0.247   0.254
  0.260   0.272   0.285   0.288   0.302   0.313   0.322   0.330
  0.362   0.377   0.388   0.394   0.401   0.408   0.414   0.418
  0.428   0.446   0.456   0.464   0.481   0.504   0.520   0.540
  0.549   0.558   0.559   0.586   0.587   0.600   0.608   0.617
  0.668   0.679   0.708   0.725   0.750   0.784   0.803   0.823
  0.846   0.867   0.874   0.892   0.919   0.930   0.933   0.956
  0.961   0.976   0.985   1.000   1.010   1.025   1.039   1.044
  1.054   1.065   1.069   1.075   1.091   1.113   1.152   1.155
  1.177   1.211   1.215   1.238   1.260   1.272   1.282   1.301
  1.320   1.334   1.349   1.372   1.381   1.397   1.422   1.435
  1.448   1.453   1.476   1.486   1.491   1.518   1.536   1.560
  1.577   1.590   1.617   1.643   1.648   1.660   1.678   1.708
  1.731   1.731   1.777   1.795   1.803   1.825   1.843   1.865
  1.884   1.900   1.926   1.939   1.955   1.962   1.990   2.020
  2.031   2.054   2.075   2.119   2.174   2.315   2.320   2.340
  2.361   2.394   2.407   2.431   2.454   2.461   2.488   2.504
  2.531   2.561   2.601   2.647   2.674   2.719   2.741   2.798
  2.805   2.829   2.840   2.849   2.873   2.879   2.891   2.910
  2.928   2.933   2.957   2.983   2.999   3.022   3.030   3.049
  3.062   3.112   3.115   3.126   3.192   3.208   3.276   3.278
  3.290   3.300   3.389   3.566   3.649   3.669   3.687   3.700
  3.721   3.732   3.771   3.849   3.858   3.866   3.905   3.994
  4.008   4.104   4.185   4.791   4.814   4.841   4.879   4.937
  4.971   5.143   5.200   5.210   5.228   5.246   5.297   5.406
  5.522   5.552   5.592   5.658   5.748  23.430  23.597  23.621
 23.676  23.685  23.923  49.682  49.707  49.767  49.780  49.801
 49.815
 --------------------------------------------------------------

          Ground-State Mulliken Net Atomic Charges

     Atom                 Charge (a.u.)
  ----------------------------------------
      1 O                    -0.041782
      2 C                    -0.090951
      3 O                    -0.083024
      4 C                     0.364776
      5 O                    -0.309475
      6 C                    -0.298750
      7 O                    -0.181790
      8 C                     0.160489
      9 C                    -0.154175
     10 C                    -0.423776
     11 O                    -0.280053
     12 H                     0.336237
     13 O                    -0.183813
     14 H                     0.237537
     15 H                     0.154944
     16 H                     0.229218
     17 H                     0.285365
     18 H                     0.295966
     19 H                     0.335226
     20 H                     0.320873
     21 H                     0.326957
  ----------------------------------------
  Sum of atomic charges =     1.000000

 -----------------------------------------------------------------
                    Cartesian Multipole Moments
 -----------------------------------------------------------------
    Charge (ESU x 10^10)
                 4.8032
    Dipole Moment (Debye)
         X      -3.0111      Y       4.8898      Z       0.1664
       Tot       5.7449
    Quadrupole Moments (Debye-Ang)
        XX     -35.5754     XY       1.7643     YY     -61.8569
        XZ       4.5565     YZ      -4.5212     ZZ     -60.3190
    Octopole Moments (Debye-Ang^2)
       XXX     -64.2463    XXY       7.7363    XYY      -0.4798
       YYY       9.2981    XXZ      28.2234    XYZ       6.6796
       YYZ      -7.6712    XZZ      16.2003    YZZ      -3.5975
       ZZZ      -4.5357
    Hexadecapole Moments (Debye-Ang^3)
      XXXX   -1525.2301   XXXY      11.2434   XXYY    -324.2740
      XYYY     -13.1657   YYYY    -613.1425   XXXZ      73.3727
      XXYZ      -8.4958   XYYZ      12.1246   YYYZ      -1.3145
      XXZZ    -276.4337   XYZZ      32.5887   YYZZ    -127.6304
      XZZZ      27.4079   YZZZ      17.1259   ZZZZ    -136.3336
 -----------------------------------------------------------------
 Calculating analytic gradient of the SCF energy
 Gradient of SCF Energy
            1           2           3           4           5           6
    1  -0.0011388   0.0000777  -0.0019139  -0.0031049   0.0036191   0.0006559
    2  -0.0013714   0.0010235   0.0062432  -0.0009035  -0.0026275  -0.0000977
    3   0.0004628   0.0004621  -0.0001346  -0.0000186   0.0011206   0.0001650
            7           8           9          10          11          12
    1  -0.0003519   0.0009447  -0.0001974   0.0004484  -0.0003727   0.0029080
    2  -0.0001724   0.0017707  -0.0011797   0.0001031   0.0001431  -0.0017526
    3   0.0000607   0.0000517  -0.0004325   0.0000505  -0.0000367  -0.0010819
           13          14          15          16          17          18
    1  -0.0004902  -0.0000043  -0.0000191   0.0000725   0.0000409   0.0002803
    2   0.0005205  -0.0000197   0.0000678   0.0000102   0.0000278   0.0000804
    3  -0.0001270   0.0001366  -0.0000656  -0.0000477   0.0000499   0.0002220
           19          20          21
    1  -0.0002940   0.0000525  -0.0012129
    2  -0.0003679   0.0000880  -0.0015858
    3  -0.0000228   0.0001778  -0.0009925
 Max gradient component =       6.243E-03
 RMS gradient           =       1.287E-03
 Gradient time:  CPU 150.49 s  wall 150.53 s
 Geometry Optimization Parameters
   NAtoms,    NIC,     NZ,  NCons,   NDum,   NFix, NCnnct, MaxDiis
       21     146       0       0       0       0       0       0

 Cartesian Hessian Update
 Hessian Updated using BFGS Update


** GEOMETRY OPTIMIZATION IN DELOCALIZED INTERNAL COORDINATES **
   Searching for a Minimum

   Optimization Cycle:  29

                       Coordinates (Angstroms)
     ATOM                X               Y               Z
      1  O        -0.7937265748   -1.2505624862   -0.1961955702
      2  C        -1.8932494729   -0.6664562020    0.1633817226
      3  O        -2.8899917094   -1.3944808210    0.5191882742
      4  C        -1.8621322489    0.7447346879    0.1023924543
      5  O        -2.9363905385    1.4360359660    0.5165450276
      6  C        -0.6174373369    1.0719609638   -0.3515502215
      7  O        -0.2212884800    2.3075942966   -0.5887648130
      8  C         0.1681523778   -0.1978801452   -0.5708240074
      9  C         1.4449483602   -0.4220792704    0.2574444593
     10  C         2.4953913087    0.6947644554    0.0723785807
     11  O         3.7291588113    0.2286942998    0.5866406268
     12  H        -3.6524951788   -0.8447257116    0.7608706414
     13  O         1.9481850955   -1.6491589065   -0.1945726818
     14  H         1.1573614158   -0.4747356866    1.3190622342
     15  H         2.1810341067    1.6218782062    0.5647297525
     16  H         2.6580644252    0.8813995641   -0.9963551281
     17  H         3.8900713086    0.5796824318    1.4688246787
     18  H         2.8623258733   -1.7263948899    0.1176790454
     19  H         0.3892216119   -0.3795683619   -1.6272925626
     20  H         0.6592560817    2.3714405291   -0.9841173912
     21  H        -3.1183374185    2.2166920174   -0.0237579083
   Point Group: c1    Number of degrees of freedom:    57


   Energy is   -685.314778998

 Hessian Updated using BFGS Update

 57 Hessian modes will be used to form the next step
  Hessian Eigenvalues:
     0.003251    0.004518    0.006939    0.010285    0.012674    0.014843
     0.018158    0.019152    0.022717    0.029362    0.036429    0.042316
     0.046913    0.049065    0.051071    0.052886    0.059530    0.064126
     0.076052    0.086335    0.114151    0.122406    0.139019    0.155042
     0.160944    0.162658    0.168866    0.173484    0.181564    0.204281
     0.220071    0.227522    0.238459    0.249392    0.283165    0.287991
     0.289644    0.306624    0.319066    0.324381    0.326587    0.327894
     0.364301    0.396332    0.430207    0.453375    0.455131    0.489306
     0.505595    0.540308    0.543814    0.549832    0.564333    0.604261
     0.778965    1.216623   19.180045

 Minimum Search - Taking Simple RFO Step
 Searching for Lamda that Minimizes Along All modes
 Value Taken    Lamda =  -0.00119299
 Calculated Step too Large.  Step scaled by  0.849163
 Step Taken.  Stepsize is  0.300000

                             Maximum     Tolerance    Cnvgd?
         Gradient           0.019963      0.000300      NO
         Displacement       0.153551      0.001200      NO
         Energy change     -0.001193      0.000001      NO


 New Cartesian Coordinates Obtained by Inverse Iteration

 Displacement from previous Coordinates is:  0.318019
 ----------------------------------------------------------------
             Standard Nuclear Orientation (Angstroms)
    I     Atom           X                Y                Z
 ----------------------------------------------------------------
    1      O      -0.7940547800    -1.2463172968    -0.1811066145
    2      C      -1.9038919070    -0.6687938991     0.1696711662
    3      O      -2.8814188462    -1.4289165384     0.5123048083
    4      C      -1.8648266360     0.7474503063     0.1075574960
    5      O      -2.9359329243     1.4599961382     0.4983332301
    6      C      -0.6207690915     1.0682788946    -0.3534368783
    7      O      -0.2296757699     2.3028508329    -0.6084248536
    8      C       0.1645342781    -0.2011364102    -0.5621267607
    9      C       1.4441553718    -0.4161503935     0.2658499866
   10      C       2.4918200722     0.6999387117     0.0750835579
   11      O       3.7315820695     0.2274760923     0.5704660757
   12      H      -3.6961778233    -0.9226675063     0.7199843617
   13      O       1.9503705814    -1.6447351302    -0.1819711448
   14      H       1.1593529761    -0.4659696619     1.3281131178
   15      H       2.1856906771     1.6251048807     0.5762919685
   16      H       2.6414062360     0.8910750008    -0.9943193000
   17      H       3.9040991987     0.5710913418     1.4529919321
[truncated: 385,492 more chars]
