# Supplementary material for: A DFT investigation of the blue bottle experiment: E∘half-cell analysis of autoxidation catalysed by redox indicators
Source: R Soc Open Sci. 2017 Nov 8;4(11):170708. doi: 10.1098/rsos.170708 (PMC5717635; doi:10.1098/rsos.170708)
Supplement: output.zip [file rsos170708supp2.zip › B3LYP_6-311++Gdp_reducing_agents/C6H9O6+_alt2.out]

pikachu 127.0.1
Q-Chem Developer Version! Running on 127.0.1.*
                  Welcome to Q-Chem
     A Quantum Leap Into The Future Of Chemistry


 Q-Chem 4.4, Q-Chem, Inc., Pleasanton, CA (2016)

 Y. Shao,  Z. Gan,  E. Epifanovsky,  A. T. B. Gilbert,  M. Wormit,  
 J. Kussmann,  A. W. Lange,  A. Behn,  J. Deng,  X. Feng,  D. Ghosh,  
 M. Goldey,  P. R. Horn,  L. D. Jacobson,  I. Kaliman,  F. Rob,  
 R. Z. Khaliullin,  T. Kus,  A. Landau,  J. Liu,  E. I. Proynov,  Y. M. Rhee,  
 R. M. Richard,  M. A. Rohrdanz,  R. P. Steele,  E. J. Sundstrom,  
 H. L. Woodcock III,  P. M. Zimmerman,  D. Zuev,  B. Albrecht,  E. Alguire,  
 B. Austin,  S. A. Baeppler,  G. J. O. Beran,  Y. A. Bernard,  
 E. J. Berquist,  K. Brandhorst,  K. B. Bravaya,  S. T. Brown,  D. Casanova,  
 C.-M. Chang,  Y. Chen,  S. H. Chien,  K. D. Closser,  M. P. Coons,  
 D. L. Crittenden,  S. Dasgupta,  M. Diedenhofen,  R. A. DiStasio Jr.,  
 H. Do,  A. D. Dutoi,  R. G. Edgar,  P.-T. Fang,  S. Fatehi,  Q. Feng,  
 L. Fusti-Molnar,  A. Ghysels,  A. Golubeva-Zadorozhnaya,  J. Gomes,  
 A. Gunina,  M. W. D. Hanson-Heine,  P. H. P. Harbach,  A. W. Hauser,  
 J. E. Herr,  E. G. Hohenstein,  Z. C. Holden,  K. Hui,  T.-C. Jagau,  H. Ji,  
 B. Kaduk,  K. Khistyaev,  Jaehoon Kim,  Jihan Kim,  R. A. King,  
 P. Klunzinger,  K. Koh,  D. Kosenkov,  T. Kowalczyk,  C. M. Krauter,  
 A. Kunitsa,  K. U. Lao,  A. Laurent,  K. V. Lawler,  J. Lee,  D. Lefrancois,  
 S. Lehtola,  S. V. Levchenko,  C. Y. Lin,  Y.-S. Lin,  F. Liu,  E. Livshits,  
 R. C. Lochan,  A. Luenser,  P. Manohar,  S. F. Manzer,  S.-P. Mao,  Y. Mao,  
 N. Mardirossian,  A. V. Marenich,  L. A. Martinez-Martinez,  S. A. Maurer,  
 N. J. Mayhall,  J.-M. Mewes,  A. F. Morrison,  K. Nanda,  T. S. Nguyen-Beck,  
 C. M. Oana,  R. Olivares-Amaya,  D. P. O'Neill,  J. A. Parkhill,  
 T. M. Perrine,  R. Peverati,  P. A. Pieniazek,  F. Plasser,  A. Prociuk,  
 D. R. Rehn,  E. Rosta,  N. J. Russ,  N. Sergueev,  S. M. Sharada,  
 S. Sharma,  D. W. Small,  A. Sodt,  T. Stauch,  T. Stein,  D. Stuck,  
 Y.-C. Su,  A. J. W. Thom,  T. Tsuchimochi,  L. Vogt,  O. Vydrov,  T. Wang,  
 M. A. Watson,  J. Wenzel,  A. White,  C. F. Williams,  V. Vanovschi,  
 K. Yao,  S. Yeganeh,  S. R. Yost,  Z.-Q. You,  I. Y. Zhang,  X. Zhang,  
 Y. Zhao,  B. R. Brooks,  G. K. L. Chan,  D. M. Chipman,  C. J. Cramer,  
 W. A. Goddard III,  M. S. Gordon,  W. J. Hehre,  A. Klamt,  
 H. F. Schaefer III,  M. W. Schmidt,  C. D. Sherrill,  D. G. Truhlar,  
 A. Warshel,  X. Xu,  A. Aspuru-Guzik,  R. Baer,  A. T. Bell,  N. A. Besley,  
 J.-D. Chai,  A. Dreuw,  B. D. Dunietz,  T. R. Furlani,  S. R. Gwaltney,  
 C.-P. Hsu,  Y. Jung,  J. Kong,  D. S. Lambrecht,  W. Liang,  C. Ochsenfeld,  
 V. A. Rassolov,  L. V. Slipchenko,  J. E. Subotnik,  T. Van Voorhis,  
 J. M. Herbert,  A. I. Krylov,  P. M. W. Gill,  M. Head-Gordon

 Contributors to earlier versions of Q-Chem not listed above: 
 R. D. Adamson,  J. Baker,  E. F. C. Byrd,  A. K. Chakraborty,  C.-L. Cheng,  
 H. Dachsel,  R. J. Doerksen,  G. Hawkins,  A. Heyden,  S. Hirata,  
 G. Kedziora,  F. J. Keil,  C. Kelley,  P. P. Korambath,  W. Kurlancheek,  
 A. M. Lee,  M. S. Lee,  D. Liotard,  I. Lotan,  P. E. Maslen,  N. Nair,  
 D. Neuhauser,  R. Olson,  B. Peters,  J. Ritchie,  N. E. Schultz,  
 N. Shenvi,  A. C. Simmonett,  K. S. Thanthiriwatte,  Q. Wu,  W. Zhang

 Please cite Q-Chem as follows:
 Y. Shao et al., Mol. Phys. 113, 184-215 (2015)
 DOI: 10.1080/00268976.2014.952696

 Q-Chem 4.4.2 for Intel X86 EM64T Linux

 Parts of Q-Chem use Armadillo 5.200.1 (Boston Tea Smuggler).
 http://arma.sourceforge.net/

 Q-Chem begins on Fri May 19 11:29:31 2017  


Host: 0

     Scratch files written to /scratch/cher/qchem5482//

Checking the input file for inconsistencies... 	...done.

--------------------------------------------------------------
User input:
--------------------------------------------------------------
$molecule
1 1
  O   -0.5705565   -1.3775860   -0.5436078
  C   -1.7626992   -0.9963620   -0.0527945
  O   -2.6511063   -1.7851247    0.2411465
  C   -1.8141024    0.4375623    0.0479741
  O   -2.8466173    1.2027576    0.4627190
  C   -0.6523114    0.8904985   -0.3742545
  O   -0.3597372    2.2049541   -0.4704994
  C    0.2561907   -0.2741848   -0.7674160
  C    1.5310373   -0.4314464    0.0921805
  C    2.5193501    0.7379694   -0.0386570
  O    3.6848895    0.4806117    0.6978463
  H   -3.6809412    0.8100135    0.7520099
  O    2.1748040   -1.6163433   -0.3057773
  H    1.2112399   -0.5130181    1.1593548
  H    2.0750058    1.6900939    0.3153922
  H    2.8039358    0.8696121   -1.1043277
  H    3.4546517    0.6147861    1.6544195
  H    2.6092038   -2.0014596    0.4998943
  H    0.5157248   -0.2084757   -1.8464885
  H    0.4555380    2.5121389   -0.8862769
  H   -3.5030385   -1.4872445    0.5884459
$end

$rem
   BASIS  =  6-311++G**
   JOB_TYPE  =  optimization
   METHOD  =  B3LYP
$end

--------------------------------------------------------------
 ----------------------------------------------------------------
             Standard Nuclear Orientation (Angstroms)
    I     Atom           X                Y                Z
 ----------------------------------------------------------------
    1      O      -0.6490896967    -1.3290702003    -0.4725162966
    2      C      -1.8200241840    -0.8952731606     0.0256465337
    3      O      -2.7363976084    -1.6446571990     0.3362884399
    4      C      -1.8128337787     0.5404995924     0.1119042730
    5      O      -2.8096253665     1.3507500268     0.5284675481
    6      C      -0.6380655457     0.9420563825    -0.3261120080
    7      O      -0.2939490500     2.2426418765    -0.4388838036
    8      C       0.2190021941    -0.2621319244    -0.7157331459
    9      C       1.4950105547    -0.4618976776     0.1332471334
   10      C       2.5281053111     0.6654338744    -0.0192413956
   11      O       3.6896566847     0.3688170991     0.7087483603
   12      H      -3.6561152788     0.9948212362     0.8298029879
   13      O       2.0867103263    -1.6756796752    -0.2584303881
   14      H       1.1828441967    -0.5197944245     1.2042211935
   15      H       2.1258784185     1.6381787593     0.3290611628
   16      H       2.8071144965     0.7747903060    -1.0888992415
   17      H       3.4745297800     0.5217647460     1.6660215362
   18      H       2.5133092999    -2.0698340461     0.5470384974
   19      H       0.4702016709    -0.2177793585    -1.7978628830
   20      H       0.5288147620     2.5125785295    -0.8656167361
   21      H      -3.5721869702    -1.3092636921     0.6885742591
 ----------------------------------------------------------------
 Molecular Point Group                 C1    NOp =  1
 Largest Abelian Subgroup              C1    NOp =  1
 Nuclear Repulsion Energy =   769.1916650139 hartrees
 There are       46 alpha and       46 beta electrons
 Requested basis set is 6-311++G(d,p)
 There are 117 shells and 327 basis functions

 Total QAlloc Memory Limit   2000 MB
 Mega-Array Size        61 MB
 MEM_STATIC part        62 MB
 A cutoff of  1.0D-11 yielded   5859 shell pairs
 There are     46219 function pairs (     49491 Cartesian)

 -------------------------------------------------------
 OpenMP Integral Computing Module                       
 Release: version 1.0, May 2013, Q-Chem Inc. Pittsburgh 
 -------------------------------------------------------
 Integral Job Info:
 Integral job number is                      11
 Integral operator is                         1
 short-range coefficients                     0
 long-range coefficients              100000000
 Omega coefficients                           0
 if combine SR and LR in K                    0
 Integral screening is                        0
 Integral computing path is                   2
 max size of driver memory is            800000
 size of driver memory is                593474
 size of scratch memory is              2260544
 max col of scratch BK array               1296
 max len of scratch array in speh3          155
 max len of scratch index in speh4           18
 max int batch size is                      520
 min int batch size is                       52
 fixed nKL is                                52
 max L of basis functions is                  2
 order of int derivative is                   0
 number of shells is                        117
 number of basis is                         339
 number of cartesian basis is               339
 number of contracted shell pairs          5859
 number of primitive shell pairs          14025
 maxK2 (contraction) of shell pair           36
 max number of K2 of shell pair               1
 max number of CS2 of shell pair           1020
 max number of PS2 of shell pair           2196
 mem total for path MDJ                   91096
 -------------------------------------------------------
 Smallest overlap matrix eigenvalue = 1.84E-06

 Q-Chem warning in module /home/taweetham/qchem/stvman/mkSTV.C, line 278:

 Overlap eigenvalue is smaller than square root of threshold


 Scale SEOQF with 1.000000e-01/1.000000e-01/1.000000e-01

 Standard Electronic Orientation quadrupole field applied
 Nucleus-field energy     =     0.0000000229 hartrees
 Guess from superposition of atomic densities
 Warning:  Energy on first SCF cycle will be non-variational
 A restricted hybrid HF-DFT SCF calculation will be
 performed using Pulay DIIS extrapolation
 Exchange:     0.2000 Hartree-Fock + 0.0800 Slater + 0.7200 B88
 Correlation:  0.1900 VWN1RPA + 0.8100 LYP
 Using SG-1 standard quadrature grid
 SCF converges when DIIS error is below 1.0E-08
 Inaccurate integrated density:
   Number of electrons =    92
   Numerical integral  =    93.001113853229
   Relative error      =     1.0881672318 %
 ---------------------------------------
  Cycle       Energy         DIIS Error
 ---------------------------------------
    1    -688.3276036509      3.71E-02
    2    -685.0527421636      4.69E-03
    3    -684.5592269246      8.27E-03
    4    -685.2562337360      1.20E-03
    5    -685.2708204146      5.28E-04
    6    -685.2730328453      2.50E-04
    7    -685.2737291583      6.26E-05
    8    -685.2737705297      2.11E-05
    9    -685.2737749988      3.78E-06
   10    -685.2737753415      2.06E-06
   11    -685.2737753484      5.92E-07
   12    -685.2737753145      2.38E-07
   13    -685.2737753176      4.94E-08
   14    -685.2737753093      1.91E-08
   15    -685.2737753138      7.57E-09 Convergence criterion met
 ---------------------------------------
 SCF time:  CPU 479.78 s  wall 480.19 s
 SCF   energy in the final basis set = -685.2737753138
 Total energy in the final basis set = -685.2737753138

 --------------------------------------------------------------

                    Orbital Energies (a.u.)
 --------------------------------------------------------------

 Alpha MOs
 -- Occupied --
-19.423 -19.393 -19.359 -19.348 -19.274 -19.267 -10.552 -10.461
-10.447 -10.442 -10.403 -10.372  -1.389  -1.318  -1.270  -1.252
 -1.188  -1.161  -1.024  -0.984  -0.913  -0.861  -0.850  -0.818
 -0.777  -0.760  -0.736  -0.717  -0.698  -0.658  -0.651  -0.638
 -0.628  -0.621  -0.614  -0.598  -0.567  -0.567  -0.561  -0.541
 -0.531  -0.493  -0.480  -0.446  -0.433  -0.416
 -- Virtual --
 -0.256  -0.204  -0.159  -0.140  -0.125  -0.118  -0.114  -0.104
 -0.099  -0.085  -0.078  -0.065  -0.058  -0.054  -0.050  -0.049
 -0.032  -0.028  -0.022  -0.019  -0.014  -0.010  -0.007  -0.004
 -0.001   0.007   0.007   0.013   0.019   0.025   0.028   0.029
  0.034   0.036   0.046   0.053   0.059   0.061   0.068   0.071
  0.078   0.081   0.088   0.099   0.101   0.106   0.119   0.123
  0.131   0.133   0.138   0.144   0.150   0.152   0.159   0.161
  0.171   0.175   0.181   0.182   0.189   0.199   0.205   0.206
  0.214   0.224   0.234   0.238   0.243   0.249   0.256   0.261
  0.267   0.269   0.287   0.296   0.311   0.318   0.329   0.333
  0.353   0.378   0.385   0.398   0.400   0.411   0.413   0.424
  0.442   0.446   0.458   0.482   0.487   0.507   0.527   0.534
  0.549   0.551   0.566   0.585   0.597   0.616   0.630   0.638
  0.656   0.679   0.711   0.736   0.749   0.784   0.807   0.828
  0.848   0.875   0.891   0.901   0.905   0.913   0.929   0.944
  0.974   0.983   0.993   1.005   1.012   1.019   1.029   1.047
  1.060   1.071   1.090   1.105   1.127   1.144   1.155   1.164
  1.180   1.214   1.233   1.242   1.254   1.282   1.291   1.295
  1.310   1.324   1.343   1.366   1.388   1.396   1.417   1.429
  1.446   1.459   1.475   1.494   1.504   1.520   1.532   1.562
  1.584   1.602   1.613   1.632   1.662   1.668   1.688   1.702
  1.719   1.736   1.769   1.780   1.803   1.810   1.848   1.873
  1.888   1.901   1.926   1.937   1.953   1.981   1.996   2.013
  2.031   2.060   2.098   2.156   2.179   2.303   2.313   2.331
  2.361   2.370   2.391   2.420   2.445   2.462   2.464   2.506
  2.555   2.589   2.655   2.669   2.708   2.710   2.734   2.766
  2.792   2.804   2.818   2.848   2.855   2.879   2.895   2.925
  2.950   2.955   2.970   2.987   2.995   3.002   3.036   3.045
  3.081   3.101   3.112   3.123   3.139   3.168   3.184   3.240
  3.315   3.335   3.410   3.539   3.607   3.679   3.692   3.721
  3.739   3.742   3.800   3.845   3.870   3.882   3.940   4.018
  4.027   4.110   4.179   4.763   4.808   4.853   4.864   4.946
  5.006   5.083   5.148   5.216   5.229   5.251   5.271   5.472
  5.481   5.502   5.575   5.722   5.783  23.385  23.590  23.611
 23.672  23.686  24.064  49.688  49.706  49.768  49.784  49.801
 49.818
 --------------------------------------------------------------

          Ground-State Mulliken Net Atomic Charges

     Atom                 Charge (a.u.)
  ----------------------------------------
      1 O                    -0.055618
      2 C                    -0.051618
      3 O                    -0.072207
      4 C                     0.534162
      5 O                    -0.249295
      6 C                    -0.521017
      7 O                    -0.196347
      8 C                     0.176030
      9 C                    -0.258150
     10 C                    -0.271461
     11 O                    -0.239716
     12 H                     0.282982
     13 O                    -0.156427
     14 H                     0.200420
     15 H                     0.097654
     16 H                     0.239502
     17 H                     0.258277
     18 H                     0.298276
     19 H                     0.326868
     20 H                     0.320635
     21 H                     0.337052
  ----------------------------------------
  Sum of atomic charges =     1.000000

 -----------------------------------------------------------------
                    Cartesian Multipole Moments
 -----------------------------------------------------------------
    Charge (ESU x 10^10)
                 4.8032
    Dipole Moment (Debye)
         X      -6.4051      Y       0.4824      Z       2.0971
       Tot       6.7569
    Quadrupole Moments (Debye-Ang)
        XX     -35.3492     XY       9.7692     YY     -65.5004
        XZ      -2.0044     YZ      -6.9760     ZZ     -57.7746
    Octopole Moments (Debye-Ang^2)
       XXX    -170.5472    XXY     -22.1406    XYY      15.0710
       YYY       3.8373    XXZ      48.4990    XYZ      -5.5685
       YYZ       2.7918    XZZ       9.1072    YZZ       1.8438
       ZZZ       6.7153
    Hexadecapole Moments (Debye-Ang^3)
      XXXX   -1453.8689   XXXY      43.0697   XXYY    -377.6489
      XYYY      21.2221   YYYY    -638.6227   XXXZ     -80.3035
      XXYZ     -23.6581   XYYZ       4.3054   YYYZ     -40.3758
      XXZZ    -253.5645   XYZZ      13.3002   YYZZ    -126.6164
      XZZZ      17.6775   YZZZ      -2.4665   ZZZZ    -138.0906
 -----------------------------------------------------------------
 Calculating analytic gradient of the SCF energy
 Gradient of SCF Energy
            1           2           3           4           5           6
    1   0.0501318  -0.0742042   0.0397817   0.0566971  -0.0038866  -0.0716389
    2   0.0396904  -0.0815197   0.0736441   0.0228090  -0.0089661  -0.0435496
    3  -0.0140742   0.0249911  -0.0105652  -0.0214672   0.0004063   0.0313143
            7           8           9          10          11          12
    1   0.0210904  -0.0076946  -0.0044140   0.0050976   0.0054289  -0.0069308
    2   0.0172700  -0.0361973   0.0008375  -0.0162737  -0.0007862   0.0057663
    3  -0.0095878   0.0030097  -0.0126957   0.0092642  -0.0274845   0.0031999
           13          14          15          16          17          18
    1  -0.0034067  -0.0001381   0.0009431  -0.0003133  -0.0112516   0.0078628
    2   0.0133973  -0.0021547   0.0050983   0.0036591   0.0034248  -0.0087003
    3  -0.0210479   0.0096669   0.0033115  -0.0103488   0.0233886   0.0260223
           19          20          21
    1   0.0028960  -0.0030828  -0.0029679
    2   0.0056878   0.0127098  -0.0058468
    3  -0.0094637   0.0014635   0.0006968
 Max gradient component =       8.152E-02
 RMS gradient           =       2.609E-02
 Gradient time:  CPU 151.35 s  wall 151.39 s
 Geometry Optimization Parameters
   NAtoms,    NIC,     NZ,  NCons,   NDum,   NFix, NCnnct, MaxDiis
       21     145       0       0       0       0       0       0


** GEOMETRY OPTIMIZATION IN DELOCALIZED INTERNAL COORDINATES **
   Searching for a Minimum

   Optimization Cycle:   1

                       Coordinates (Angstroms)
     ATOM                X               Y               Z
      1  O        -0.6490896967   -1.3290702003   -0.4725162966
      2  C        -1.8200241840   -0.8952731606    0.0256465337
      3  O        -2.7363976084   -1.6446571990    0.3362884399
      4  C        -1.8128337787    0.5404995924    0.1119042730
      5  O        -2.8096253665    1.3507500268    0.5284675481
      6  C        -0.6380655457    0.9420563825   -0.3261120080
      7  O        -0.2939490500    2.2426418765   -0.4388838036
      8  C         0.2190021941   -0.2621319244   -0.7157331459
      9  C         1.4950105547   -0.4618976776    0.1332471334
     10  C         2.5281053111    0.6654338744   -0.0192413956
     11  O         3.6896566847    0.3688170991    0.7087483603
     12  H        -3.6561152788    0.9948212362    0.8298029879
     13  O         2.0867103263   -1.6756796752   -0.2584303881
     14  H         1.1828441967   -0.5197944245    1.2042211935
     15  H         2.1258784185    1.6381787593    0.3290611628
     16  H         2.8071144965    0.7747903060   -1.0888992415
     17  H         3.4745297800    0.5217647460    1.6660215362
     18  H         2.5133092999   -2.0698340461    0.5470384974
     19  H         0.4702016709   -0.2177793585   -1.7978628830
     20  H         0.5288147620    2.5125785295   -0.8656167361
     21  H        -3.5721869702   -1.3092636921    0.6885742591
   Point Group: c1    Number of degrees of freedom:    57


   Energy is   -685.273775314


 Attempting to Generate Delocalized Internal Coordinates

 57 Hessian modes will be used to form the next step
  Hessian Eigenvalues:
     0.003147    0.004325    0.011910    0.014854    0.015308    0.017310
     0.020884    0.022204    0.022252    0.023627    0.026653    0.038946
     0.042260    0.045015    0.048933    0.050616    0.057723    0.062957
     0.075095    0.086712    0.115766    0.138529    0.153458    0.160000
     0.160000    0.160000    0.160000    0.160000    0.169728    0.196970
     0.207154    0.220102    0.249751    0.249900    0.249955    0.249986
     0.280288    0.288142    0.288201    0.318656    0.324114    0.325109
     0.327324    0.376847    0.442423    0.446433    0.452002    0.489336
     0.489409    0.530411    0.539894    0.541080    0.543377    0.549329
     0.550091    0.606803    0.936965

 Minimum Search - Taking Simple RFO Step
 Searching for Lamda that Minimizes Along All modes
 Value Taken    Lamda =  -0.03554632
 Calculated Step too Large.  Step scaled by  0.871911
 Step Taken.  Stepsize is  0.300000

                             Maximum     Tolerance    Cnvgd?
         Gradient           0.063478      0.000300      NO
         Displacement       0.104174      0.001200      NO
         Energy change     *********      0.000001      NO


 New Cartesian Coordinates Obtained by Inverse Iteration

 Displacement from previous Coordinates is:  0.519444
 ----------------------------------------------------------------
             Standard Nuclear Orientation (Angstroms)
    I     Atom           X                Y                Z
 ----------------------------------------------------------------
    1      O      -0.6779863679    -1.3182669769    -0.4332179039
    2      C      -1.8236160135    -0.8593623186     0.0315861203
    3      O      -2.7059486018    -1.7097361491     0.3152351245
    4      C      -1.8415144628     0.5737969912     0.1157741132
    5      O      -2.8366911798     1.3881281391     0.5092915127
    6      C      -0.6312463360     0.9852235977    -0.3240289522
    7      O      -0.2929109699     2.2585375988    -0.4461346855
    8      C       0.2070426912    -0.2277963538    -0.6744316424
    9      C       1.4852471500    -0.4377794315     0.1685205313
   10      C       2.5336034786     0.6790661327    -0.0055131303
   11      O       3.7166473665     0.3654196272     0.6938630728
   12      H      -3.6627119068     0.9807364671     0.7887879608
   13      O       2.0163932583    -1.6706461264    -0.2607665070
   14      H       1.1822852094    -0.4806056310     1.2300829754
   15      H       2.1441617515     1.6548767549     0.3275313099
   16      H       2.8003901907     0.7584127543    -1.0673877704
   17      H       3.5847500766     0.5314688677     1.6409806919
   18      H       2.4727251459    -2.1033735320     0.4757673356
   19      H       0.4612207748    -0.2221179294    -1.7434501644
   20      H       0.5575869506     2.4225970502    -0.8718383320
   21      H      -3.5565379891    -1.4016284620     0.6550743666
 ----------------------------------------------------------------
 Molecular Point Group                 C1    NOp =  1
 Largest Abelian Subgroup              C1    NOp =  1
 Nuclear Repulsion Energy =   768.2887982850 hartrees
 There are       46 alpha and       46 beta electrons
 Applying Cartesian multipole field
    Component          Value
    ---------          -----
     (2,0,0)        1.00000E-11
     (0,2,0)        2.00000E-11
     (0,0,2)       -3.00000E-11
 Nucleus-field energy     =     0.0000000233 hartrees
 Requested basis set is 6-311++G(d,p)
 There are 117 shells and 327 basis functions
 A cutoff of  1.0D-11 yielded   5854 shell pairs
 There are     46163 function pairs (     49431 Cartesian)
 Smallest overlap matrix eigenvalue = 1.72E-06

 Q-Chem warning in module /home/taweetham/qchem/stvman/mkSTV.C, line 278:

 Overlap eigenvalue is smaller than square root of threshold

 Guess MOs from SCF MO coefficient file
 Reading MOs from coefficient file
 Reading MOs from coefficient file
 A restricted hybrid HF-DFT SCF calculation will be
 performed using Pulay DIIS extrapolation
 Exchange:     0.2000 Hartree-Fock + 0.0800 Slater + 0.7200 B88
 Correlation:  0.1900 VWN1RPA + 0.8100 LYP
 Using SG-1 standard quadrature grid
 SCF converges when DIIS error is below 1.0E-08
 Geometry optimization detected.  Setting ReadMinima to 0
 Setting SaveMinima to 0
 ---------------------------------------
  Cycle       Energy         DIIS Error
 ---------------------------------------
    1    -685.3058085205      1.90E-03
    2    -685.2881156523      6.96E-04
    3    -685.2778312193      1.18E-03
    4    -685.2944818806      1.00E-04
    5    -685.2945367062      6.87E-05
    6    -685.2945878079      9.90E-06
    7    -685.2945885326      4.35E-06
    8    -685.2945887142      1.35E-06
    9    -685.2945885767      5.44E-07
   10    -685.2945885710      9.16E-08
   11    -685.2945885957      3.61E-08
   12    -685.2945885842      1.65E-08
   13    -685.2945885857      3.82E-09 Convergence criterion met
 ---------------------------------------
 SCF time:  CPU 419.48 s  wall 420.34 s
 SCF   energy in the final basis set = -685.2945885857
 Total energy in the final basis set = -685.2945885857

 --------------------------------------------------------------

                    Orbital Energies (a.u.)
 --------------------------------------------------------------

 Alpha MOs
 -- Occupied --
-19.411 -19.392 -19.372 -19.349 -19.275 -19.267 -10.545 -10.466
-10.448 -10.446 -10.405 -10.376  -1.375  -1.309  -1.288  -1.260
 -1.191  -1.165  -1.022  -0.981  -0.907  -0.856  -0.851  -0.815
 -0.782  -0.763  -0.731  -0.714  -0.697  -0.662  -0.647  -0.641
 -0.629  -0.627  -0.619  -0.601  -0.575  -0.571  -0.568  -0.542
 -0.540  -0.496  -0.483  -0.451  -0.431  -0.419
 -- Virtual --
 -0.256  -0.198  -0.161  -0.138  -0.123  -0.121  -0.114  -0.103
 -0.098  -0.084  -0.078  -0.061  -0.057  -0.055  -0.050  -0.049
 -0.031  -0.028  -0.022  -0.017  -0.016  -0.014  -0.004  -0.003
  0.002   0.006   0.008   0.013   0.022   0.022   0.027   0.029
  0.035   0.037   0.045   0.052   0.057   0.061   0.068   0.073
  0.077   0.082   0.089   0.097   0.101   0.103   0.118   0.125
  0.132   0.133   0.138   0.142   0.150   0.155   0.159   0.163
  0.170   0.173   0.181   0.183   0.188   0.200   0.205   0.208
  0.214   0.226   0.235   0.238   0.241   0.247   0.252   0.255
  0.268   0.276   0.280   0.292   0.308   0.319   0.327   0.335
  0.352   0.376   0.385   0.395   0.400   0.411   0.413   0.422
  0.440   0.445   0.458   0.477   0.480   0.498   0.518   0.539
  0.547   0.553   0.566   0.586   0.598   0.611   0.631   0.637
  0.659   0.681   0.708   0.730   0.749   0.788   0.802   0.824
  0.849   0.873   0.887   0.902   0.909   0.921   0.928   0.959
  0.973   0.984   0.994   1.003   1.013   1.028   1.031   1.039
  1.052   1.072   1.087   1.105   1.122   1.141   1.147   1.165
  1.167   1.207   1.226   1.234   1.253   1.276   1.293   1.299
  1.310   1.328   1.338   1.368   1.385   1.392   1.415   1.423
  1.439   1.455   1.472   1.500   1.507   1.524   1.533   1.557
  1.574   1.595   1.614   1.639   1.649   1.669   1.684   1.696
  1.723   1.730   1.771   1.778   1.806   1.809   1.841   1.880
  1.890   1.911   1.927   1.935   1.949   1.979   1.993   2.005
  2.028   2.071   2.101   2.163   2.165   2.308   2.326   2.343
  2.365   2.373   2.388   2.426   2.440   2.458   2.465   2.511
  2.560   2.574   2.650   2.658   2.697   2.722   2.726   2.775
  2.793   2.809   2.826   2.861   2.866   2.883   2.887   2.919
  2.933   2.955   2.974   2.989   3.014   3.020   3.027   3.055
  3.075   3.088   3.112   3.133   3.183   3.187   3.189   3.259
  3.307   3.338   3.389   3.549   3.621   3.692   3.697   3.726
  3.738   3.760   3.790   3.843   3.864   3.887   3.906   4.012
  4.017   4.109   4.190   4.770   4.803   4.848   4.861   4.947
  4.995   5.106   5.185   5.218   5.241   5.263   5.272   5.466
  5.513   5.538   5.560   5.702   5.774  23.416  23.595  23.617
 23.664  23.690  23.941  49.682  49.705  49.773  49.781  49.806
 49.822
 --------------------------------------------------------------

          Ground-State Mulliken Net Atomic Charges

     Atom                 Charge (a.u.)
  ----------------------------------------
      1 O                    -0.035792
      2 C                    -0.164619
      3 O                    -0.080867
      4 C                     0.611133
      5 O                    -0.238886
      6 C                    -0.623700
      7 O                    -0.154878
      8 C                     0.275113
      9 C                    -0.251066
     10 C                    -0.281070
     11 O                    -0.247633
     12 H                     0.286140
     13 O                    -0.166380
     14 H                     0.207327
     15 H                     0.097119
     16 H                     0.243532
     17 H                     0.260772
     18 H                     0.294888
     19 H                     0.328181
     20 H                     0.317091
     21 H                     0.323593
  ----------------------------------------
  Sum of atomic charges =     1.000000

 -----------------------------------------------------------------
                    Cartesian Multipole Moments
 -----------------------------------------------------------------
    Charge (ESU x 10^10)
                 4.8032
    Dipole Moment (Debye)
         X      -5.7514      Y       0.7448      Z       2.0189
       Tot       6.1408
    Quadrupole Moments (Debye-Ang)
        XX     -35.2937     XY       9.3669     YY     -65.6690
        XZ      -1.2184     YZ      -6.5871     ZZ     -58.2132
    Octopole Moments (Debye-Ang^2)
       XXX    -158.6091    XXY     -23.0422    XYY      17.2783
       YYY      -1.6233    XXZ      48.1471    XYZ      -4.1315
       YYZ       2.7589    XZZ      10.9911    YZZ       1.5250
       ZZZ       5.5834
    Hexadecapole Moments (Debye-Ang^3)
      XXXX   -1453.0206   XXXY      47.4409   XXYY    -376.2361
      XYYY      13.8504   YYYY    -655.6092   XXXZ     -62.9488
      XXYZ     -20.1531   XYYZ       2.9853   YYYZ     -34.9397
      XXZZ    -253.5607   XYZZ      13.6885   YYZZ    -128.6410
      XZZZ      16.9944   YZZZ      -0.6352   ZZZZ    -133.8113
 -----------------------------------------------------------------
 Calculating analytic gradient of the SCF energy
 Gradient of SCF Energy
            1           2           3           4           5           6
    1   0.0189122  -0.0339014   0.0205046   0.0225664  -0.0028989  -0.0208128
    2   0.0124705  -0.0418628   0.0346084   0.0164602  -0.0064927  -0.0088144
    3  -0.0059446   0.0109741  -0.0055135  -0.0079058   0.0001850   0.0104242
            7           8           9          10          11          12
    1   0.0071687  -0.0069203  -0.0039223   0.0011003   0.0031540  -0.0013421
    2   0.0062988  -0.0208094   0.0038733  -0.0053499   0.0010193   0.0031969
    3  -0.0029861   0.0016472  -0.0050912   0.0023340  -0.0060988   0.0008861
           13          14          15          16          17          18
    1   0.0025026  -0.0000338   0.0008304  -0.0014589  -0.0026913  -0.0000064
    2   0.0015988   0.0004296   0.0018394   0.0016309  -0.0001440  -0.0030563
    3  -0.0043386   0.0030449   0.0001230  -0.0027067   0.0061999   0.0060894
           19          20          21
    1   0.0006151  -0.0025249  -0.0008413
    2   0.0041663   0.0028051  -0.0038681
    3  -0.0020010   0.0005715   0.0001070
 Max gradient component =       4.186E-02
 RMS gradient           =       1.103E-02
 Gradient time:  CPU 150.21 s  wall 150.24 s
 Geometry Optimization Parameters
   NAtoms,    NIC,     NZ,  NCons,   NDum,   NFix, NCnnct, MaxDiis
       21     145       0       0       0       0       0       0

 Cartesian Hessian Update
 Hessian Updated using BFGS Update


** GEOMETRY OPTIMIZATION IN DELOCALIZED INTERNAL COORDINATES **
   Searching for a Minimum

   Optimization Cycle:   2

                       Coordinates (Angstroms)
     ATOM                X               Y               Z
      1  O        -0.6779863679   -1.3182669769   -0.4332179039
      2  C        -1.8236160135   -0.8593623186    0.0315861203
      3  O        -2.7059486018   -1.7097361491    0.3152351245
      4  C        -1.8415144628    0.5737969912    0.1157741132
      5  O        -2.8366911798    1.3881281391    0.5092915127
      6  C        -0.6312463360    0.9852235977   -0.3240289522
      7  O        -0.2929109699    2.2585375988   -0.4461346855
      8  C         0.2070426912   -0.2277963538   -0.6744316424
      9  C         1.4852471500   -0.4377794315    0.1685205313
     10  C         2.5336034786    0.6790661327   -0.0055131303
     11  O         3.7166473665    0.3654196272    0.6938630728
     12  H        -3.6627119068    0.9807364671    0.7887879608
     13  O         2.0163932583   -1.6706461264   -0.2607665070
     14  H         1.1822852094   -0.4806056310    1.2300829754
     15  H         2.1441617515    1.6548767549    0.3275313099
     16  H         2.8003901907    0.7584127543   -1.0673877704
     17  H         3.5847500766    0.5314688677    1.6409806919
     18  H         2.4727251459   -2.1033735320    0.4757673356
     19  H         0.4612207748   -0.2221179294   -1.7434501644
     20  H         0.5575869506    2.4225970502   -0.8718383320
     21  H        -3.5565379891   -1.4016284620    0.6550743666
   Point Group: c1    Number of degrees of freedom:    57


   Energy is   -685.294588586

 Hessian Updated using BFGS Update

 54 Hessian modes will be used to form the next step
  Hessian Eigenvalues:
     0.003144    0.004328    0.011909    0.014807    0.015301    0.017309
     0.020883    0.022203    0.022245    0.023628    0.026653    0.038946
     0.042201    0.044752    0.049003    0.050910    0.057636    0.063557
     0.075320    0.086714    0.115742    0.138358    0.151741    0.155137
     0.163927    0.170421    0.197129    0.210298    0.220170    0.242328
     0.249767    0.249944    0.258966    0.280398    0.288010    0.288655
     0.318100    0.324342    0.325174    0.327248    0.368118    0.438145
     0.447171    0.453325    0.488243    0.491201    0.511048    0.539951
     0.541495    0.543731    0.547668    0.549606    0.594846    0.865958

 Minimum Search - Taking Simple RFO Step
 Searching for Lamda that Minimizes Along All modes
 Value Taken    Lamda =  -0.00803667
 Calculated Step too Large.  Step scaled by  0.987766
 Step Taken.  Stepsize is  0.300000

                             Maximum     Tolerance    Cnvgd?
         Gradient           0.027315      0.000300      NO
         Displacement       0.106064      0.001200      NO
         Energy change     -0.020813      0.000001      NO


 New Cartesian Coordinates Obtained by Inverse Iteration

 Displacement from previous Coordinates is:  0.365912
 ----------------------------------------------------------------
             Standard Nuclear Orientation (Angstroms)
    I     Atom           X                Y                Z
 ----------------------------------------------------------------
    1      O      -0.6995156136    -1.3106974249    -0.3868136718
    2      C      -1.8343383127    -0.8331045024     0.0449429364
    3      O      -2.7144333307    -1.7293421895     0.3242893940
    4      C      -1.8689309243     0.5840121573     0.1136088301
    5      O      -2.8545551393     1.4176916071     0.4835985070
    6      C      -0.6360158681     0.9912404772    -0.3297674389
    7      O      -0.3000880995     2.2501905787    -0.4625768677
    8      C       0.2057057095    -0.2151133644    -0.6469380229
    9      C       1.4894145049    -0.4406989446     0.1880819129
   10      C       2.5302653572     0.6828126843     0.0121103918
   11      O       3.7174455171     0.3637830105     0.7005153785
   12      H      -3.6714016802     0.9840307618     0.7503916040
   13      O       2.0026059350    -1.6565364455    -0.2978925769
   14      H       1.2046486310    -0.5075037446     1.2469310934
   15      H       2.1349191159     1.6511080957     0.3507152482
   16      H       2.8038649952     0.7540420249    -1.0436137892
   17      H       3.6225288948     0.5570881484     1.6374072288
   18      H       2.5343345548    -2.0905179185     0.3732920974
   19      H       0.4583281035    -0.2638292248    -1.7108575113
   20      H       0.5710733140     2.3722373887    -0.8665098938
   21      H      -3.5629654480    -1.3939421050     0.6448111767
 ----------------------------------------------------------------
 Molecular Point Group                 C1    NOp =  1
 Largest Abelian Subgroup              C1    NOp =  1
 Nuclear Repulsion Energy =   767.9666254699 hartrees
 There are       46 alpha and       46 beta electrons
 Applying Cartesian multipole field
    Component          Value
    ---------          -----
     (2,0,0)        1.00000E-11
     (0,2,0)        2.00000E-11
     (0,0,2)       -3.00000E-11
 Nucleus-field energy     =     0.0000000234 hartrees
 Requested basis set is 6-311++G(d,p)
 There are 117 shells and 327 basis functions
 A cutoff of  1.0D-11 yielded   5848 shell pairs
 There are     46145 function pairs (     49416 Cartesian)
 Smallest overlap matrix eigenvalue = 1.66E-06

 Q-Chem warning in module /home/taweetham/qchem/stvman/mkSTV.C, line 278:

 Overlap eigenvalue is smaller than square root of threshold

 Guess MOs from SCF MO coefficient file
 Reading MOs from coefficient file
 Reading MOs from coefficient file
 A restricted hybrid HF-DFT SCF calculation will be
 performed using Pulay DIIS extrapolation
 Exchange:     0.2000 Hartree-Fock + 0.0800 Slater + 0.7200 B88
 Correlation:  0.1900 VWN1RPA + 0.8100 LYP
 Using SG-1 standard quadrature grid
 SCF converges when DIIS error is below 1.0E-08
 Geometry optimization detected.  Setting ReadMinima to 0
 Setting SaveMinima to 0
 ---------------------------------------
  Cycle       Energy         DIIS Error
 ---------------------------------------
    1    -685.2903670863      1.22E-03
    2    -685.2976959032      3.53E-04
    3    -685.2946707443      6.20E-04
    4    -685.2992564678      6.13E-05
    5    -685.2992780693      4.08E-05
    6    -685.2992955672      5.31E-06
    7    -685.2992958767      2.31E-06
    8    -685.2992957598      8.80E-07
    9    -685.2992957183      2.83E-07
   10    -685.2992957273      5.22E-08
   11    -685.2992957339      1.53E-08
   12    -685.2992957303      5.96E-09 Convergence criterion met
 ---------------------------------------
 SCF time:  CPU 389.02 s  wall 389.76 s
 SCF   energy in the final basis set = -685.2992957303
 Total energy in the final basis set = -685.2992957303

 --------------------------------------------------------------

                    Orbital Energies (a.u.)
 --------------------------------------------------------------

 Alpha MOs
 -- Occupied --
-19.402 -19.390 -19.378 -19.351 -19.276 -19.269 -10.540 -10.471
-10.449 -10.447 -10.408 -10.378  -1.366  -1.304  -1.294  -1.264
 -1.195  -1.169  -1.022  -0.981  -0.903  -0.856  -0.846  -0.813
 -0.784  -0.763  -0.728  -0.714  -0.696  -0.667  -0.647  -0.640
 -0.628  -0.626  -0.621  -0.605  -0.581  -0.575  -0.570  -0.545
 -0.542  -0.499  -0.486  -0.455  -0.431  -0.420
 -- Virtual --
 -0.257  -0.196  -0.164  -0.136  -0.124  -0.121  -0.113  -0.103
 -0.098  -0.084  -0.078  -0.061  -0.057  -0.055  -0.051  -0.049
 -0.032  -0.029  -0.024  -0.019  -0.016  -0.014  -0.004  -0.002
  0.002   0.006   0.008   0.013   0.021   0.023   0.025   0.029
  0.035   0.037   0.045   0.052   0.055   0.062   0.069   0.073
  0.077   0.081   0.089   0.096   0.100   0.105   0.117   0.125
  0.131   0.133   0.139   0.145   0.149   0.155   0.160   0.163
  0.168   0.173   0.181   0.185   0.187   0.199   0.205   0.210
  0.215   0.227   0.234   0.237   0.239   0.246   0.249   0.254
  0.267   0.277   0.281   0.293   0.306   0.316   0.327   0.337
  0.351   0.376   0.385   0.395   0.397   0.410   0.415   0.420
  0.437   0.441   0.460   0.473   0.474   0.495   0.514   0.540
  0.548   0.553   0.568   0.586   0.595   0.607   0.627   0.636
  0.663   0.678   0.710   0.727   0.752   0.791   0.801   0.822
  0.851   0.873   0.885   0.897   0.912   0.928   0.928   0.965
  0.974   0.986   0.995   1.002   1.015   1.028   1.036   1.037
  1.048   1.072   1.083   1.101   1.119   1.136   1.151   1.164
  1.171   1.202   1.220   1.231   1.249   1.266   1.294   1.303
  1.307   1.326   1.336   1.364   1.373   1.396   1.415   1.421
  1.434   1.457   1.466   1.503   1.507   1.525   1.535   1.558
  1.567   1.588   1.618   1.636   1.644   1.674   1.685   1.704
  1.726   1.734   1.771   1.782   1.806   1.819   1.842   1.878
  1.894   1.916   1.923   1.943   1.950   1.969   1.989   2.004
  2.029   2.071   2.097   2.158   2.173   2.307   2.329   2.348
  2.367   2.376   2.391   2.429   2.442   2.459   2.468   2.517
  2.561   2.573   2.644   2.651   2.694   2.714   2.729   2.781
  2.798   2.822   2.825   2.856   2.874   2.877   2.886   2.915
  2.927   2.957   2.968   2.992   3.015   3.025   3.033   3.062
  3.069   3.080   3.114   3.142   3.179   3.193   3.208   3.276
  3.300   3.341   3.383   3.560   3.628   3.673   3.684   3.729
  3.744   3.772   3.784   3.845   3.862   3.882   3.908   4.010
  4.015   4.109   4.192   4.774   4.800   4.846   4.860   4.946
  4.989   5.115   5.204   5.219   5.242   5.268   5.285   5.458
  5.530   5.549   5.560   5.688   5.758  23.428  23.598  23.622
 23.674  23.692  23.891  49.679  49.705  49.772  49.780  49.807
 49.824
 --------------------------------------------------------------

          Ground-State Mulliken Net Atomic Charges

     Atom                 Charge (a.u.)
  ----------------------------------------
      1 O                    -0.031919
      2 C                    -0.241326
      3 O                    -0.087171
      4 C                     0.682224
      5 O                    -0.230294
      6 C                    -0.711412
      7 O                    -0.134528
      8 C                     0.348662
      9 C                    -0.239958
     10 C                    -0.296572
     11 O                    -0.253407
     12 H                     0.286573
     13 O                    -0.170976
     14 H                     0.216377
     15 H                     0.096310
     16 H                     0.247888
     17 H                     0.263295
     18 H                     0.294806
     19 H                     0.334327
     20 H                     0.316366
     21 H                     0.310734
  ----------------------------------------
  Sum of atomic charges =     1.000000

 -----------------------------------------------------------------
                    Cartesian Multipole Moments
 -----------------------------------------------------------------
    Charge (ESU x 10^10)
                 4.8032
    Dipole Moment (Debye)
         X      -5.1510      Y       1.0691      Z       1.9197
       Tot       5.6001
    Quadrupole Moments (Debye-Ang)
        XX     -34.8307     XY       8.3597     YY     -66.0791
        XZ      -0.8213     YZ      -5.8659     ZZ     -58.6256
    Octopole Moments (Debye-Ang^2)
       XXX    -147.9377    XXY     -21.8957    XYY      20.4304
       YYY      -2.5290    XXZ      47.1320    XYZ      -3.2995
       YYZ       2.1205    XZZ      11.9047    YZZ       1.8208
       ZZZ       4.9217
    Hexadecapole Moments (Debye-Ang^3)
      XXXX   -1451.0533   XXXY      39.5015   XXYY    -377.9456
      XYYY       9.7239   YYYY    -660.2429   XXXZ     -54.5603
      XXYZ     -15.3334   XYYZ       2.7587   YYYZ     -29.2153
      XXZZ    -257.3112   XYZZ      15.2888   YYZZ    -129.7819
      XZZZ      17.5583   YZZZ       1.3673   ZZZZ    -132.2425
 -----------------------------------------------------------------
 Calculating analytic gradient of the SCF energy
 Gradient of SCF Energy
            1           2           3           4           5           6
    1   0.0008105  -0.0081329   0.0081944   0.0023368  -0.0005804  -0.0008844
    2   0.0047734  -0.0089265   0.0078813   0.0039482  -0.0017986   0.0018464
    3  -0.0004349   0.0025727  -0.0024951  -0.0004591  -0.0003193   0.0006973
            7           8           9          10          11          12
    1  -0.0009177  -0.0016764  -0.0026665   0.0003705   0.0002656   0.0009142
    2  -0.0014818  -0.0068883   0.0012624  -0.0017733   0.0025706  -0.0000221
    3   0.0009792  -0.0010663   0.0020103  -0.0009724   0.0013635  -0.0000204
           13          14          15          16          17          18
    1   0.0055950   0.0008190   0.0004358  -0.0001263  -0.0004851  -0.0040693
    2  -0.0002461   0.0009237  -0.0001624   0.0001564  -0.0017257  -0.0000770
    3   0.0015947  -0.0001586  -0.0002306   0.0006356  -0.0022479  -0.0014087
           19          20          21
    1  -0.0001157  -0.0002961   0.0002089
    2   0.0014848  -0.0012312  -0.0005140
    3   0.0004687  -0.0004452  -0.0000633
 Max gradient component =       8.926E-03
 RMS gradient           =       2.790E-03
 Gradient time:  CPU 150.19 s  wall 150.22 s
 Geometry Optimization Parameters
   NAtoms,    NIC,     NZ,  NCons,   NDum,   NFix, NCnnct, MaxDiis
       21     145       0       0       0       0       0       0

 Cartesian Hessian Update
 Hessian Updated using BFGS Update


** GEOMETRY OPTIMIZATION IN DELOCALIZED INTERNAL COORDINATES **
   Searching for a Minimum

   Optimization Cycle:   3

                       Coordinates (Angstroms)
     ATOM                X               Y               Z
      1  O        -0.6995156136   -1.3106974249   -0.3868136718
      2  C        -1.8343383127   -0.8331045024    0.0449429364
      3  O        -2.7144333307   -1.7293421895    0.3242893940
      4  C        -1.8689309243    0.5840121573    0.1136088301
      5  O        -2.8545551393    1.4176916071    0.4835985070
      6  C        -0.6360158681    0.9912404772   -0.3297674389
      7  O        -0.3000880995    2.2501905787   -0.4625768677
      8  C         0.2057057095   -0.2151133644   -0.6469380229
      9  C         1.4894145049   -0.4406989446    0.1880819129
     10  C         2.5302653572    0.6828126843    0.0121103918
     11  O         3.7174455171    0.3637830105    0.7005153785
     12  H        -3.6714016802    0.9840307618    0.7503916040
     13  O         2.0026059350   -1.6565364455   -0.2978925769
     14  H         1.2046486310   -0.5075037446    1.2469310934
     15  H         2.1349191159    1.6511080957    0.3507152482
     16  H         2.8038649952    0.7540420249   -1.0436137892
     17  H         3.6225288948    0.5570881484    1.6374072288
     18  H         2.5343345548   -2.0905179185    0.3732920974
     19  H         0.4583281035   -0.2638292248   -1.7108575113
     20  H         0.5710733140    2.3722373887   -0.8665098938
     21  H        -3.5629654480   -1.3939421050    0.6448111767
   Point Group: c1    Number of degrees of freedom:    57


   Energy is   -685.299295730

 Hessian Updated using BFGS Update

 55 Hessian modes will be used to form the next step
  Hessian Eigenvalues:
     0.003154    0.004352    0.011876    0.013587    0.015238    0.017332
     0.020882    0.022159    0.022223    0.023631    0.026654    0.038946
     0.042413    0.044637    0.049256    0.050889    0.057696    0.063293
     0.075281    0.086263    0.115549    0.138755    0.148993    0.156660
     0.160710    0.168779    0.170206    0.197135    0.211480    0.219928
     0.237650    0.249783    0.250538    0.266400    0.280468    0.287750
     0.288645    0.318676    0.324484    0.326248    0.327725    0.358433
     0.429628    0.447300    0.454144    0.489203    0.500637    0.519096
     0.539964    0.541663    0.543894    0.548974    0.562344    0.587276
     0.811819

 Minimum Search - Taking Simple RFO Step
 Searching for Lamda that Minimizes Along All modes
 Value Taken    Lamda =  -0.00164264
 Calculated Step too Large.  Step scaled by  0.887009
 Step Taken.  Stepsize is  0.300000

                             Maximum     Tolerance    Cnvgd?
         Gradient           0.005527      0.000300      NO
         Displacement       0.106474      0.001200      NO
         Energy change     -0.004707      0.000001      NO


 New Cartesian Coordinates Obtained by Inverse Iteration

 Displacement from previous Coordinates is:  0.474210
 ----------------------------------------------------------------
             Standard Nuclear Orientation (Angstroms)
    I     Atom           X                Y                Z
 ----------------------------------------------------------------
    1      O      -0.7114513978    -1.3271492551    -0.3513542962
    2      C      -1.8426161330    -0.8292038942     0.0653446636
    3      O      -2.7381236838    -1.7205274432     0.3620740936
    4      C      -1.8709067142     0.5862815200     0.1066840770
    5      O      -2.8453357419     1.4428729868     0.4577475679
    6      C      -0.6302854824     0.9804077502    -0.3420442275
    7      O      -0.2889770946     2.2365010870    -0.4953218671
    8      C       0.2018571451    -0.2337173925    -0.6381312673
    9      C       1.4945363229    -0.4635670565     0.1810328742
   10      C       2.5103492712     0.6884611686     0.0418600744
   11      O       3.6982242910     0.3734930762     0.7331457500
   12      H      -3.6717401733     1.0255452519     0.7237296401
   13      O       2.0205646510    -1.6502454799    -0.3568906117
   14      H       1.2180776270    -0.5761671037     1.2379653866
   15      H       2.0909641138     1.6399494721     0.3992225952
   16      H       2.7907691853     0.7851858189    -1.0103397089
   17      H       3.6130568026     0.5843100438     1.6685176265
   18      H       2.6407224442    -2.0541246695     0.2579457121
   19      H       0.4450086923    -0.3165631514    -1.7023285965
   20      H       0.5897875551     2.3564960240    -0.8844821247
   21      H      -3.5815914642    -1.3612876830     0.6713486655
 ----------------------------------------------------------------
 Molecular Point Group                 C1    NOp =  1
 Largest Abelian Subgroup              C1    NOp =  1
 Nuclear Repulsion Energy =   767.1567175146 hartrees
 There are       46 alpha and       46 beta electrons
 Applying Cartesian multipole field
    Component          Value
    ---------          -----
     (2,0,0)        1.00000E-11
     (0,2,0)        2.00000E-11
     (0,0,2)       -3.00000E-11
 Nucleus-field energy     =     0.0000000234 hartrees
 Requested basis set is 6-311++G(d,p)
 There are 117 shells and 327 basis functions
 A cutoff of  1.0D-11 yielded   5847 shell pairs
 There are     46137 function pairs (     49403 Cartesian)
 Smallest overlap matrix eigenvalue = 1.67E-06

 Q-Chem warning in module /home/taweetham/qchem/stvman/mkSTV.C, line 278:

 Overlap eigenvalue is smaller than square root of threshold

 Guess MOs from SCF MO coefficient file
 Reading MOs from coefficient file
 Reading MOs from coefficient file
 A restricted hybrid HF-DFT SCF calculation will be
 performed using Pulay DIIS extrapolation
 Exchange:     0.2000 Hartree-Fock + 0.0800 Slater + 0.7200 B88
 Correlation:  0.1900 VWN1RPA + 0.8100 LYP
 Using SG-1 standard quadrature grid
 SCF converges when DIIS error is below 1.0E-08
 Geometry optimization detected.  Setting ReadMinima to 0
 Setting SaveMinima to 0
 ---------------------------------------
  Cycle       Energy         DIIS Error
 ---------------------------------------
    1    -685.2743721492      8.18E-04
    2    -685.3001787314      1.39E-04
    3    -685.3000324269      1.72E-04
    4    -685.3003551780      6.21E-05
    5    -685.3004008682      1.65E-05
    6    -685.3004037377      5.59E-06
    7    -685.3004041750      1.89E-06
    8    -685.3004039824      5.20E-07
    9    -685.3004039454      1.46E-07
   10    -685.3004039772      4.01E-08
   11    -685.3004039716      1.87E-08
   12    -685.3004039660      3.91E-09 Convergence criterion met
 ---------------------------------------
 SCF time:  CPU 382.77 s  wall 383.71 s
 SCF   energy in the final basis set = -685.3004039660
 Total energy in the final basis set = -685.3004039660

 --------------------------------------------------------------

                    Orbital Energies (a.u.)
 --------------------------------------------------------------

 Alpha MOs
 -- Occupied --
-19.399 -19.390 -19.379 -19.352 -19.276 -19.271 -10.539 -10.472
-10.450 -10.448 -10.408 -10.380  -1.362  -1.303  -1.291  -1.263
 -1.196  -1.170  -1.023  -0.980  -0.902  -0.857  -0.844  -0.813
 -0.784  -0.762  -0.726  -0.713  -0.694  -0.669  -0.647  -0.638
 -0.626  -0.626  -0.620  -0.607  -0.581  -0.575  -0.570  -0.546
 -0.542  -0.501  -0.487  -0.457  -0.431  -0.421
 -- Virtual --
 -0.258  -0.195  -0.164  -0.135  -0.124  -0.121  -0.114  -0.103
 -0.099  -0.085  -0.078  -0.062  -0.058  -0.056  -0.051  -0.048
 -0.033  -0.030  -0.024  -0.019  -0.016  -0.014  -0.003  -0.002
  0.002   0.006   0.009   0.013   0.021   0.023   0.025   0.028
  0.034   0.036   0.045   0.051   0.053   0.061   0.068   0.071
  0.077   0.080   0.089   0.094   0.100   0.106   0.117   0.125
  0.131   0.133   0.139   0.146   0.150   0.156   0.157   0.162
  0.167   0.173   0.181   0.187   0.188   0.199   0.204   0.209
  0.216   0.227   0.233   0.236   0.239   0.245   0.248   0.255
  0.266   0.277   0.283   0.293   0.308   0.312   0.326   0.337
  0.352   0.374   0.384   0.394   0.397   0.410   0.417   0.418
  0.436   0.439   0.460   0.469   0.471   0.496   0.513   0.539
  0.550   0.554   0.568   0.587   0.592   0.604   0.624   0.634
  0.665   0.675   0.714   0.726   0.756   0.794   0.802   0.821
  0.852   0.873   0.884   0.893   0.917   0.929   0.931   0.966
  0.974   0.987   0.993   1.002   1.019   1.030   1.035   1.036
  1.051   1.072   1.077   1.102   1.118   1.137   1.152   1.160
  1.181   1.202   1.220   1.233   1.245   1.261   1.294   1.300
  1.309   1.322   1.335   1.363   1.369   1.396   1.418   1.419
  1.436   1.456   1.464   1.497   1.509   1.525   1.531   1.555
  1.571   1.587   1.620   1.635   1.643   1.675   1.690   1.705
  1.726   1.737   1.769   1.784   1.807   1.820   1.837   1.874
  1.892   1.915   1.921   1.951   1.953   1.968   1.984   2.003
  2.028   2.071   2.096   2.158   2.179   2.307   2.326   2.346
  2.368   2.376   2.392   2.433   2.442   2.458   2.469   2.515
  2.555   2.578   2.635   2.648   2.691   2.706   2.730   2.779
  2.801   2.820   2.826   2.852   2.868   2.876   2.883   2.908
  2.924   2.959   2.965   2.994   3.009   3.024   3.028   3.060
  3.064   3.077   3.111   3.149   3.173   3.193   3.206   3.277
  3.293   3.335   3.380   3.560   3.629   3.672   3.679   3.719
  3.739   3.777   3.783   3.842   3.864   3.878   3.908   4.006
  4.014   4.111   4.191   4.775   4.799   4.844   4.861   4.947
  4.981   5.111   5.203   5.215   5.237   5.268   5.284   5.449
  5.527   5.547   5.561   5.683   5.754  23.424  23.598  23.620
 23.671  23.690  23.878  49.677  49.704  49.769  49.777  49.805
 49.825
 --------------------------------------------------------------

          Ground-State Mulliken Net Atomic Charges

     Atom                 Charge (a.u.)
  ----------------------------------------
      1 O                    -0.032020
      2 C                    -0.274998
      3 O                    -0.091639
      4 C                     0.735250
      5 O                    -0.231238
      6 C                    -0.764958
      7 O                    -0.132144
      8 C                     0.382420
      9 C                    -0.222560
     10 C                    -0.320498
     11 O                    -0.258139
     12 H                     0.287679
     13 O                    -0.174712
     14 H                     0.223094
     15 H                     0.099667
     16 H                     0.249927
     17 H                     0.266424
     18 H                     0.295146
     19 H                     0.338947
     20 H                     0.317044
     21 H                     0.307310
  ----------------------------------------
  Sum of atomic charges =     1.000000

 -----------------------------------------------------------------
                    Cartesian Multipole Moments
 -----------------------------------------------------------------
    Charge (ESU x 10^10)
                 4.8032
    Dipole Moment (Debye)
         X      -4.9249      Y       1.2429      Z       1.8665
       Tot       5.4114
    Quadrupole Moments (Debye-Ang)
        XX     -33.8392     XY       7.6354     YY     -66.4373
        XZ      -0.9827     YZ      -5.2564     ZZ     -58.8583
    Octopole Moments (Debye-Ang^2)
       XXX    -143.3031    XXY     -20.8175    XYY      21.7581
       YYY      -0.9922    XXZ      46.8195    XYZ      -2.8241
       YYZ       1.3971    XZZ      11.7170    YZZ       2.6679
       ZZZ       5.1159
    Hexadecapole Moments (Debye-Ang^3)
      XXXX   -1428.7841   XXXY      25.6140   XXYY    -375.7258
      XYYY       9.1207   YYYY    -665.4043   XXXZ     -56.1551
      XXYZ     -11.3534   XYYZ       1.2870   YYYZ     -25.2974
      XXZZ    -258.9364   XYZZ      17.6769   YYZZ    -130.9959
      XZZZ      19.3576   YZZZ       2.7366   ZZZZ    -134.4542
 -----------------------------------------------------------------
 Calculating analytic gradient of the SCF energy
 Gradient of SCF Energy
            1           2           3           4           5           6
    1  -0.0000565  -0.0009591   0.0015321  -0.0013137  -0.0003903   0.0018774
    2   0.0009387   0.0001850  -0.0000125  -0.0005505   0.0002838   0.0017448
    3  -0.0001637   0.0001408  -0.0004411   0.0008597  -0.0003476  -0.0006807
            7           8           9          10          11          12
    1  -0.0001829  -0.0018308  -0.0014223   0.0004760  -0.0001366   0.0005274
    2  -0.0005894  -0.0019790  -0.0007720  -0.0008624   0.0023950  -0.0003269
    3   0.0007739  -0.0007708   0.0022928  -0.0012480   0.0005680   0.0001616
           13          14          15          16          17          18
    1   0.0041133   0.0007970  -0.0001288  -0.0001800  -0.0000288  -0.0030642
    2   0.0013765   0.0007173   0.0003671  -0.0003744  -0.0012923  -0.0013253
    3   0.0002025  -0.0003832  -0.0003762   0.0006128  -0.0007424  -0.0005624
           19          20          21
    1  -0.0000035   0.0003348   0.0000395
    2   0.0003265  -0.0002763   0.0000266
    3   0.0005059  -0.0003785  -0.0000235
 Max gradient component =       4.113E-03
 RMS gradient           =       1.096E-03
 Gradient time:  CPU 150.00 s  wall 150.03 s
 Geometry Optimization Parameters
   NAtoms,    NIC,     NZ,  NCons,   NDum,   NFix, NCnnct, MaxDiis
       21     145       0       0       0       0       0       0

 Cartesian Hessian Update
 Hessian Updated using BFGS Update


** GEOMETRY OPTIMIZATION IN DELOCALIZED INTERNAL COORDINATES **
   Searching for a Minimum

   Optimization Cycle:   4

                       Coordinates (Angstroms)
     ATOM                X               Y               Z
      1  O        -0.7114513978   -1.3271492551   -0.3513542962
      2  C        -1.8426161330   -0.8292038942    0.0653446636
      3  O        -2.7381236838   -1.7205274432    0.3620740936
      4  C        -1.8709067142    0.5862815200    0.1066840770
      5  O        -2.8453357419    1.4428729868    0.4577475679
      6  C        -0.6302854824    0.9804077502   -0.3420442275
      7  O        -0.2889770946    2.2365010870   -0.4953218671
      8  C         0.2018571451   -0.2337173925   -0.6381312673
      9  C         1.4945363229   -0.4635670565    0.1810328742
     10  C         2.5103492712    0.6884611686    0.0418600744
     11  O         3.6982242910    0.3734930762    0.7331457500
     12  H        -3.6717401733    1.0255452519    0.7237296401
     13  O         2.0205646510   -1.6502454799   -0.3568906117
     14  H         1.2180776270   -0.5761671037    1.2379653866
     15  H         2.0909641138    1.6399494721    0.3992225952
     16  H         2.7907691853    0.7851858189   -1.0103397089
     17  H         3.6130568026    0.5843100438    1.6685176265
     18  H         2.6407224442   -2.0541246695    0.2579457121
     19  H         0.4450086923   -0.3165631514   -1.7023285965
     20  H         0.5897875551    2.3564960240   -0.8844821247
     21  H        -3.5815914642   -1.3612876830    0.6713486655
   Point Group: c1    Number of degrees of freedom:    57


   Energy is   -685.300403966

 Hessian Updated using BFGS Update

 56 Hessian modes will be used to form the next step
  Hessian Eigenvalues:
     0.003074    0.005021    0.006069    0.012152    0.015310    0.017355
     0.020880    0.022093    0.022314    0.023633    0.026655    0.038947
     0.042421    0.044458    0.049905    0.051060    0.057582    0.063413
     0.075393    0.087085    0.115823    0.138751    0.146635    0.158260
     0.160487    0.163718    0.167889    0.170874    0.199805    0.211920
     0.218554    0.245504    0.250177    0.252180    0.264236    0.280444
     0.288123    0.288845    0.319012    0.324499    0.326471    0.327718
     0.363034    0.430122    0.447378    0.453772    0.489157    0.498693
     0.523906    0.539959    0.541566    0.543957    0.549150    0.559085
     0.609865    0.852067

 Minimum Search - Taking Simple RFO Step
 Searching for Lamda that Minimizes Along All modes
 Value Taken    Lamda =  -0.00168140
 Calculated Step too Large.  Step scaled by  0.622789
 Step Taken.  Stepsize is  0.300000

                             Maximum     Tolerance    Cnvgd?
         Gradient           0.002497      0.000300      NO
         Displacement       0.136354      0.001200      NO
         Energy change     -0.001108      0.000001      NO


 New Cartesian Coordinates Obtained by Inverse Iteration

 Displacement from previous Coordinates is:  0.380031
 ----------------------------------------------------------------
             Standard Nuclear Orientation (Angstroms)
    I     Atom           X                Y                Z
 ----------------------------------------------------------------
    1      O      -0.7166419271    -1.3330681377    -0.3205169913
    2      C      -1.8494136231    -0.8277032230     0.0812418677
    3      O      -2.7531694751    -1.7179561661     0.3900138707
    4      C      -1.8828992874     0.5859380522     0.0977894377
    5      O      -2.8569275082     1.4527104081     0.4262862562
    6      C      -0.6389096252     0.9774260220    -0.3504746975
    7      O      -0.3086870243     2.2334596140    -0.5280622507
    8      C       0.1979208999    -0.2357705778    -0.6250026874
    9      C       1.4945037357    -0.4680131477     0.1850815001
   10      C       2.5110720244     0.6855456043     0.0678582451
   11      O       3.7040675320     0.3329730172     0.7341008990
   12      H      -3.6919262078     1.0446655800     0.6815981006
   13      O       2.0156005918    -1.6461726331    -0.3726207167
   14      H       1.2225743673    -0.6021541095     1.2412354629
   15      H       2.1038965315     1.6276008930     0.4606940292
   16      H       2.7808205044     0.8091083973    -0.9852258735
   17      H       3.6536349371     0.5632176245     1.6683669933
   18      H       2.7305944154    -1.9846282536     0.1790401700
   19      H       0.4369143225    -0.3434744521    -1.6884987145
   20      H       0.5751239600     2.3578074701    -0.9040627140
   21      H      -3.5952589274    -1.3445609119     0.6868838402
 ----------------------------------------------------------------
 Molecular Point Group                 C1    NOp =  1
 Largest Abelian Subgroup              C1    NOp =  1
 Nuclear Repulsion Energy =   766.3415185775 hartrees
 There are       46 alpha and       46 beta electrons
 Applying Cartesian multipole field
    Component          Value
    ---------          -----
     (2,0,0)        1.00000E-11
     (0,2,0)        2.00000E-11
     (0,0,2)       -3.00000E-11
 Nucleus-field energy     =     0.0000000234 hartrees
 Requested basis set is 6-311++G(d,p)
 There are 117 shells and 327 basis functions
 A cutoff of  1.0D-11 yielded   5837 shell pairs
 There are     46058 function pairs (     49316 Cartesian)
 Smallest overlap matrix eigenvalue = 1.68E-06

 Q-Chem warning in module /home/taweetham/qchem/stvman/mkSTV.C, line 278:

 Overlap eigenvalue is smaller than square root of threshold

 Guess MOs from SCF MO coefficient file
 Reading MOs from coefficient file
 Reading MOs from coefficient file
 A restricted hybrid HF-DFT SCF calculation will be
 performed using Pulay DIIS extrapolation
 Exchange:     0.2000 Hartree-Fock + 0.0800 Slater + 0.7200 B88
 Correlation:  0.1900 VWN1RPA + 0.8100 LYP
 Using SG-1 standard quadrature grid
 SCF converges when DIIS error is below 1.0E-08
 Geometry optimization detected.  Setting ReadMinima to 0
 Setting SaveMinima to 0
 ---------------------------------------
  Cycle       Energy         DIIS Error
 ---------------------------------------
    1    -685.2765051321      7.07E-04
    2    -685.3010748308      1.24E-04
    3    -685.3011115474      1.09E-04
    4    -685.3012043198      5.22E-05
    5    -685.3012306370      1.45E-05
    6    -685.3012334910      5.11E-06
    7    -685.3012337683      1.71E-06
    8    -685.3012334878      3.85E-07
    9    -685.3012334853      1.60E-07
   10    -685.3012334754      4.90E-08
   11    -685.3012334800      1.45E-08
   12    -685.3012334788      4.72E-09 Convergence criterion met
 ---------------------------------------
 SCF time:  CPU 381.00 s  wall 381.52 s
 SCF   energy in the final basis set = -685.3012334788
 Total energy in the final basis set = -685.3012334788

 --------------------------------------------------------------

                    Orbital Energies (a.u.)
 --------------------------------------------------------------

 Alpha MOs
 -- Occupied --
-19.398 -19.390 -19.380 -19.352 -19.276 -19.273 -10.539 -10.473
-10.450 -10.448 -10.407 -10.381  -1.359  -1.302  -1.289  -1.263
 -1.196  -1.171  -1.023  -0.979  -0.900  -0.857  -0.843  -0.813
 -0.783  -0.761  -0.725  -0.712  -0.693  -0.671  -0.647  -0.637
 -0.627  -0.624  -0.619  -0.609  -0.582  -0.574  -0.570  -0.547
 -0.541  -0.501  -0.489  -0.456  -0.431  -0.422
 -- Virtual --
 -0.259  -0.194  -0.166  -0.135  -0.125  -0.121  -0.114  -0.103
 -0.098  -0.084  -0.078  -0.063  -0.058  -0.056  -0.051  -0.048
 -0.034  -0.030  -0.023  -0.019  -0.015  -0.013  -0.002  -0.002
  0.002   0.006   0.009   0.014   0.020   0.023   0.025   0.027
  0.033   0.035   0.045   0.051   0.053   0.061   0.068   0.070
  0.077   0.079   0.089   0.093   0.100   0.106   0.117   0.127
  0.130   0.134   0.139   0.148   0.150   0.153   0.157   0.162
  0.166   0.174   0.180   0.187   0.190   0.199   0.204   0.209
  0.216   0.228   0.232   0.237   0.239   0.245   0.247   0.259
  0.267   0.276   0.285   0.292   0.309   0.311   0.326   0.336
  0.355   0.374   0.385   0.393   0.398   0.409   0.417   0.419
  0.435   0.438   0.460   0.463   0.471   0.496   0.513   0.540
  0.552   0.556   0.567   0.587   0.591   0.603   0.620   0.633
  0.665   0.672   0.715   0.726   0.758   0.797   0.803   0.819
  0.853   0.873   0.882   0.893   0.920   0.930   0.931   0.966
  0.973   0.984   0.992   1.002   1.024   1.032   1.033   1.038
  1.054   1.073   1.077   1.102   1.117   1.139   1.152   1.157
  1.190   1.204   1.219   1.235   1.240   1.256   1.285   1.295
  1.310   1.322   1.336   1.365   1.368   1.394   1.416   1.422
  1.438   1.455   1.459   1.490   1.512   1.525   1.529   1.554
  1.576   1.587   1.622   1.634   1.641   1.675   1.693   1.704
  1.727   1.743   1.767   1.787   1.806   1.820   1.834   1.869
  1.891   1.911   1.921   1.955   1.956   1.962   1.980   2.001
  2.029   2.069   2.095   2.156   2.186   2.308   2.322   2.344
  2.368   2.376   2.395   2.440   2.444   2.457   2.470   2.513
  2.544   2.578   2.625   2.650   2.684   2.703   2.731   2.779
  2.801   2.819   2.827   2.850   2.865   2.875   2.882   2.903
  2.921   2.959   2.964   2.993   3.001   3.020   3.024   3.054
  3.061   3.077   3.109   3.155   3.170   3.194   3.206   3.278
  3.290   3.331   3.379   3.560   3.633   3.671   3.676   3.709
  3.733   3.782   3.783   3.841   3.863   3.875   3.909   4.003
  4.014   4.114   4.191   4.776   4.799   4.844   4.861   4.943
  4.976   5.108   5.201   5.214   5.233   5.273   5.285   5.442
  5.524   5.545   5.559   5.681   5.751  23.422  23.600  23.619
 23.670  23.688  23.872  49.676  49.703  49.768  49.775  49.803
 49.826
 --------------------------------------------------------------

          Ground-State Mulliken Net Atomic Charges

     Atom                 Charge (a.u.)
  ----------------------------------------
      1 O                    -0.032088
      2 C                    -0.292698
      3 O                    -0.094914
      4 C                     0.764121
      5 O                    -0.232035
      6 C                    -0.802544
      7 O                    -0.132809
      8 C                     0.401187
      9 C                    -0.194802
     10 C                    -0.349288
     11 O                    -0.262867
     12 H                     0.288420
     13 O                    -0.175999
     14 H                     0.225907
     15 H                     0.112298
     16 H                     0.248526
     17 H                     0.270342
     18 H                     0.295026
     19 H                     0.340558
     20 H                     0.318564
     21 H                     0.305095
  ----------------------------------------
  Sum of atomic charges =     1.000000

 -----------------------------------------------------------------
                    Cartesian Multipole Moments
 -----------------------------------------------------------------
    Charge (ESU x 10^10)
                 4.8032
    Dipole Moment (Debye)
         X      -4.6950      Y       1.5254      Z       1.7831
       Tot       5.2488
    Quadrupole Moments (Debye-Ang)
        XX     -32.3816     XY       7.6392     YY     -66.9359
        XZ      -0.8692     YZ      -4.7364     ZZ     -59.0737
    Octopole Moments (Debye-Ang^2)
       XXX    -137.1336    XXY     -19.2028    XYY      22.1018
       YYY       2.0012    XXZ      47.1239    XYZ      -1.9884
       YYZ       0.4359    XZZ      12.2672    YZZ       3.1709
       ZZZ       4.8999
    Hexadecapole Moments (Debye-Ang^3)
      XXXX   -1406.8607   XXXY      24.1226   XXYY    -377.4474
      XYYY      15.6145   YYYY    -668.8490   XXXZ     -51.5512
      XXYZ      -6.4676   XYYZ      -0.8872   YYYZ     -19.5160
      XXZZ    -261.0903   XYZZ      19.8757   YYZZ    -131.0410
      XZZZ      19.1664   YZZZ       5.8089   ZZZZ    -135.1847
 -----------------------------------------------------------------
 Calculating analytic gradient of the SCF energy
 Gradient of SCF Energy
            1           2           3           4           5           6
    1  -0.0003844   0.0039423  -0.0033458  -0.0031493  -0.0000944   0.0034821
    2  -0.0015284   0.0061214  -0.0048855  -0.0031598   0.0013208   0.0015469
    3  -0.0001613  -0.0015792   0.0012653   0.0015262  -0.0005986  -0.0012705
            7           8           9          10          11          12
    1  -0.0009229  -0.0013406  -0.0000458   0.0006952  -0.0003152   0.0000854
    2  -0.0003541   0.0018042  -0.0014623  -0.0001051   0.0019512  -0.0003607
    3   0.0002665  -0.0000036   0.0008708   0.0001316  -0.0006479   0.0004141
           13          14          15          16          17          18
    1   0.0018469   0.0009552   0.0001027   0.0000422  -0.0000910  -0.0018739
    2   0.0023698   0.0002261   0.0004061  -0.0009750  -0.0008227  -0.0018857
    3  -0.0005931  -0.0004095  -0.0001215   0.0002845   0.0002276   0.0003740
           19          20          21
    1   0.0002168   0.0002637  -0.0000692
    2  -0.0005419  -0.0000434   0.0003781
    3   0.0003651  -0.0002599  -0.0000803
 Max gradient component =       6.121E-03
 RMS gradient           =       1.641E-03
 Gradient time:  CPU 149.26 s  wall 149.29 s
 Geometry Optimization Parameters
   NAtoms,    NIC,     NZ,  NCons,   NDum,   NFix, NCnnct, MaxDiis
       21     145       0       0       0       0       0       0

 Cartesian Hessian Update
 Hessian Updated using BFGS Update


** GEOMETRY OPTIMIZATION IN DELOCALIZED INTERNAL COORDINATES **
   Searching for a Minimum

   Optimization Cycle:   5

                       Coordinates (Angstroms)
     ATOM                X               Y               Z
      1  O        -0.7166419271   -1.3330681377   -0.3205169913
      2  C        -1.8494136231   -0.8277032230    0.0812418677
      3  O        -2.7531694751   -1.7179561661    0.3900138707
      4  C        -1.8828992874    0.5859380522    0.0977894377
      5  O        -2.8569275082    1.4527104081    0.4262862562
      6  C        -0.6389096252    0.9774260220   -0.3504746975
      7  O        -0.3086870243    2.2334596140   -0.5280622507
      8  C         0.1979208999   -0.2357705778   -0.6250026874
      9  C         1.4945037357   -0.4680131477    0.1850815001
     10  C         2.5110720244    0.6855456043    0.0678582451
     11  O         3.7040675320    0.3329730172    0.7341008990
     12  H        -3.6919262078    1.0446655800    0.6815981006
     13  O         2.0156005918   -1.6461726331   -0.3726207167
     14  H         1.2225743673   -0.6021541095    1.2412354629
     15  H         2.1038965315    1.6276008930    0.4606940292
     16  H         2.7808205044    0.8091083973   -0.9852258735
     17  H         3.6536349371    0.5632176245    1.6683669933
     18  H         2.7305944154   -1.9846282536    0.1790401700
     19  H         0.4369143225   -0.3434744521   -1.6884987145
     20  H         0.5751239600    2.3578074701   -0.9040627140
     21  H        -3.5952589274   -1.3445609119    0.6868838402
   Point Group: c1    Number of degrees of freedom:    57


   Energy is   -685.301233479

 Hessian Updated using BFGS Update

 57 Hessian modes will be used to form the next step
  Hessian Eigenvalues:
     0.002306    0.004282    0.005092    0.012277    0.015320    0.017587
     0.020954    0.022076    0.022328    0.023634    0.026655    0.038954
     0.042476    0.046722    0.050850    0.051204    0.058381    0.064306
     0.075539    0.087895    0.115905    0.139000    0.156897    0.159359
     0.160221    0.162314    0.162496    0.168115    0.175288    0.207259
     0.216752    0.218342    0.247673    0.251630    0.257154    0.263529
     0.282182    0.288327    0.289099    0.318731    0.324482    0.325950
     0.327807    0.373735    0.436348    0.447498    0.454202    0.489134
     0.500320    0.521121    0.539995    0.541826    0.543889    0.550016
     0.557772    0.617729    0.953798

 Minimum Search - Taking Simple RFO Step
 Searching for Lamda that Minimizes Along All modes
 Value Taken    Lamda =  -0.00151599
 Calculated Step too Large.  Step scaled by  0.524392
 Step Taken.  Stepsize is  0.300000

                             Maximum     Tolerance    Cnvgd?
         Gradient           0.003575      0.000300      NO
         Displacement       0.131147      0.001200      NO
         Energy change     -0.000830      0.000001      NO


 New Cartesian Coordinates Obtained by Inverse Iteration

 Displacement from previous Coordinates is:  0.371306
 ----------------------------------------------------------------
             Standard Nuclear Orientation (Angstroms)
    I     Atom           X                Y                Z
 ----------------------------------------------------------------
    1      O      -0.7270017708    -1.3446683008    -0.2964668465
    2      C      -1.8583376523    -0.8274346857     0.0929983878
    3      O      -2.7717730859    -1.7077458921     0.4135642753
    4      C      -1.8858625756     0.5861315476     0.0893337914
    5      O      -2.8541945560     1.4643139073     0.4039359798
    6      C      -0.6381686849     0.9662565761    -0.3571469959
    7      O      -0.3008620431     2.2196661466    -0.5448663307
    8      C       0.1936125350    -0.2513973765    -0.6174129060
    9      C       1.4908856372    -0.4795613916     0.1875979567
   10      C       2.4965131633     0.6840312116     0.0883250143
   11      O       3.6960651791     0.3101915302     0.7343827817
   12      H      -3.6995690349     1.0684484305     0.6446289498
   13      O       2.0237386449    -1.6458858215    -0.3826765425
   14      H       1.2200670606    -0.6300625696     1.2429592871
   15      H       2.0888519246     1.6118765092     0.5116027708
   16      H       2.7557402282     0.8382641995    -0.9642880994
   17      H       3.6736825569     0.5590726570     1.6655457065
   18      H       2.8228528069    -1.8994091679     0.0977131460
   19      H       0.4274852790    -0.3745283553    -1.6809510902
   20      H       0.5893314990     2.3399420242    -0.9063510454
   21      H      -3.6101668949    -1.3205501084     0.7032978362
 ----------------------------------------------------------------
 Molecular Point Group                 C1    NOp =  1
 Largest Abelian Subgroup              C1    NOp =  1
 Nuclear Repulsion Energy =   766.4100810480 hartrees
 There are       46 alpha and       46 beta electrons
 Applying Cartesian multipole field
    Component          Value
    ---------          -----
     (2,0,0)        1.00000E-11
     (0,2,0)        2.00000E-11
     (0,0,2)       -3.00000E-11
 Nucleus-field energy     =     0.0000000234 hartrees
 Requested basis set is 6-311++G(d,p)
 There are 117 shells and 327 basis functions
 A cutoff of  1.0D-11 yielded   5835 shell pairs
 There are     46033 function pairs (     49291 Cartesian)
 Smallest overlap matrix eigenvalue = 1.69E-06

 Q-Chem warning in module /home/taweetham/qchem/stvman/mkSTV.C, line 278:

 Overlap eigenvalue is smaller than square root of threshold

 Guess MOs from SCF MO coefficient file
 Reading MOs from coefficient file
 Reading MOs from coefficient file
 A restricted hybrid HF-DFT SCF calculation will be
 performed using Pulay DIIS extrapolation
 Exchange:     0.2000 Hartree-Fock + 0.0800 Slater + 0.7200 B88
 Correlation:  0.1900 VWN1RPA + 0.8100 LYP
 Using SG-1 standard quadrature grid
 SCF converges when DIIS error is below 1.0E-08
 Geometry optimization detected.  Setting ReadMinima to 0
 Setting SaveMinima to 0
 ---------------------------------------
  Cycle       Energy         DIIS Error
 ---------------------------------------
    1    -685.2904239697      6.39E-04
    2    -685.3017509692      1.29E-04
    3    -685.3017726309      1.24E-04
    4    -685.3018972970      4.71E-05
    5    -685.3019164958      8.53E-06
    6    -685.3019175912      4.29E-06
    7    -685.3019175831      1.29E-06
    8    -685.3019175178      4.14E-07
    9    -685.3019175730      1.54E-07
   10    -685.3019175618      4.27E-08
   11    -685.3019175614      1.17E-08
   12    -685.3019175644      4.64E-09 Convergence criterion met
 ---------------------------------------
 SCF time:  CPU 378.20 s  wall 379.09 s
 SCF   energy in the final basis set = -685.3019175644
 Total energy in the final basis set = -685.3019175644

 --------------------------------------------------------------

                    Orbital Energies (a.u.)
 --------------------------------------------------------------

 Alpha MOs
 -- Occupied --
-19.397 -19.390 -19.380 -19.352 -19.276 -19.275 -10.539 -10.473
-10.450 -10.448 -10.406 -10.383  -1.358  -1.302  -1.288  -1.263
 -1.197  -1.171  -1.023  -0.979  -0.900  -0.857  -0.843  -0.813
 -0.783  -0.761  -0.724  -0.712  -0.691  -0.673  -0.647  -0.637
 -0.628  -0.623  -0.617  -0.610  -0.581  -0.574  -0.570  -0.547
 -0.541  -0.503  -0.491  -0.456  -0.431  -0.423
 -- Virtual --
 -0.259  -0.194  -0.166  -0.135  -0.125  -0.120  -0.114  -0.103
 -0.096  -0.083  -0.078  -0.063  -0.059  -0.057  -0.050  -0.048
 -0.035  -0.031  -0.023  -0.019  -0.015  -0.013  -0.002  -0.001
  0.001   0.006   0.009   0.014   0.020   0.023   0.025   0.026
  0.033   0.034   0.044   0.051   0.053   0.060   0.069   0.069
  0.077   0.079   0.090   0.093   0.101   0.106   0.117   0.127
  0.130   0.133   0.138   0.148   0.151   0.152   0.159   0.162
  0.166   0.175   0.180   0.187   0.191   0.199   0.204   0.209
  0.216   0.227   0.231   0.236   0.239   0.244   0.246   0.261
  0.271   0.276   0.286   0.293   0.308   0.312   0.324   0.335
  0.360   0.374   0.384   0.391   0.399   0.408   0.416   0.421
  0.433   0.438   0.457   0.461   0.472   0.496   0.514   0.540
  0.552   0.558   0.564   0.586   0.591   0.602   0.617   0.632
  0.665   0.671   0.716   0.725   0.759   0.800   0.804   0.816
  0.852   0.872   0.882   0.894   0.923   0.931   0.933   0.964
  0.971   0.981   0.989   1.002   1.027   1.029   1.035   1.042
  1.056   1.073   1.075   1.102   1.117   1.139   1.152   1.153
  1.195   1.205   1.214   1.230   1.244   1.257   1.281   1.293
  1.310   1.322   1.339   1.365   1.374   1.391   1.414   1.424
  1.436   1.452   1.458   1.485   1.512   1.525   1.529   1.555
  1.580   1.589   1.623   1.635   1.640   1.676   1.694   1.703
  1.730   1.750   1.764   1.790   1.808   1.819   1.832   1.866
  1.890   1.909   1.922   1.956   1.956   1.959   1.979   2.001
  2.030   2.068   2.093   2.154   2.187   2.310   2.318   2.343
  2.368   2.376   2.395   2.441   2.451   2.455   2.470   2.505
  2.534   2.578   2.617   2.652   2.677   2.706   2.732   2.780
  2.802   2.821   2.828   2.849   2.863   2.874   2.882   2.901
  2.920   2.954   2.964   2.984   3.005   3.015   3.024   3.051
  3.061   3.077   3.109   3.152   3.172   3.199   3.206   3.278
  3.287   3.330   3.379   3.560   3.637   3.670   3.674   3.703
  3.727   3.781   3.785   3.843   3.863   3.874   3.909   4.002
  4.014   4.117   4.192   4.777   4.799   4.842   4.861   4.940
  4.971   5.107   5.199   5.214   5.229   5.276   5.289   5.439
  5.521   5.546   5.556   5.681   5.750  23.421  23.602  23.618
 23.669  23.685  23.873  49.675  49.703  49.768  49.773  49.802
 49.826
 --------------------------------------------------------------

          Ground-State Mulliken Net Atomic Charges

     Atom                 Charge (a.u.)
  ----------------------------------------
      1 O                    -0.034391
      2 C                    -0.294555
      3 O                    -0.096257
      4 C                     0.777247
      5 O                    -0.233107
      6 C                    -0.817149
      7 O                    -0.132483
      8 C                     0.400025
      9 C                    -0.169787
     10 C                    -0.378109
     11 O                    -0.266764
     12 H                     0.288938
     13 O                    -0.176870
     14 H                     0.229777
     15 H                     0.122032
     16 H                     0.247395
     17 H                     0.274432
     18 H                     0.294232
     19 H                     0.342594
     20 H                     0.318475
     21 H                     0.304325
  ----------------------------------------
  Sum of atomic charges =     1.000000

 -----------------------------------------------------------------
                    Cartesian Multipole Moments
 -----------------------------------------------------------------
    Charge (ESU x 10^10)
                 4.8032
    Dipole Moment (Debye)
         X      -4.5359      Y       1.7536      Z       1.6969
       Tot       5.1506
    Quadrupole Moments (Debye-Ang)
        XX     -30.9223     XY       7.7655     YY     -67.6772
        XZ      -0.8952     YZ      -4.1589     ZZ     -59.2526
    Octopole Moments (Debye-Ang^2)
       XXX    -131.6615    XXY     -17.0632    XYY      21.4858
       YYY       4.9480    XXZ      46.7999    XYZ      -0.9875
       YYZ      -0.2566    XZZ      12.5633    YZZ       3.5550
       ZZZ       4.6757
    Hexadecapole Moments (Debye-Ang^3)
      XXXX   -1375.3876   XXXY      20.5519   XXYY    -378.5512
      XYYY      21.3956   YYYY    -673.3536   XXXZ     -48.3678
      XXYZ      -2.2322   XYYZ      -2.6093   YYYZ     -14.9314
      XXZZ    -261.8768   XYZZ      21.4548   YYZZ    -131.0235
      XZZZ      19.5837   YZZZ       7.5893   ZZZZ    -135.8166
 -----------------------------------------------------------------
 Calculating analytic gradient of the SCF energy
 Gradient of SCF Energy
            1           2           3           4           5           6
    1  -0.0006992   0.0058413  -0.0055100  -0.0031824   0.0001760   0.0032770
    2  -0.0025654   0.0078617  -0.0063817  -0.0037629   0.0014860   0.0004361
    3   0.0003831  -0.0026485   0.0021428   0.0017470  -0.0008798  -0.0014443
            7           8           9          10          11          12
    1  -0.0004721  -0.0006333   0.0009507   0.0005427  -0.0003479  -0.0001428
    2  -0.0000771   0.0032758  -0.0014841   0.0002767   0.0011514  -0.0002351
    3   0.0000457   0.0004412   0.0004322   0.0005500  -0.0009532   0.0006165
           13          14          15          16          17          18
    1   0.0001498   0.0007160  -0.0002233   0.0000315  -0.0001789  -0.0008383
    2   0.0024278   0.0000615   0.0004991  -0.0010094  -0.0003336  -0.0016793
    3  -0.0015050  -0.0000521  -0.0003056  -0.0000136   0.0008221   0.0007206
           19          20          21
    1   0.0003143   0.0002920  -0.0000629
    2  -0.0006560   0.0002576   0.0004508
    3   0.0000211   0.0000162  -0.0001363
 Max gradient component =       7.862E-03
 RMS gradient           =       2.045E-03
 Gradient time:  CPU 149.22 s  wall 149.25 s
 Geometry Optimization Parameters
   NAtoms,    NIC,     NZ,  NCons,   NDum,   NFix, NCnnct, MaxDiis
       21     145       0       0       0       0       0       0

 Cartesian Hessian Update
 Hessian Updated using BFGS Update


** GEOMETRY OPTIMIZATION IN DELOCALIZED INTERNAL COORDINATES **
   Searching for a Minimum

   Optimization Cycle:   6

                       Coordinates (Angstroms)
     ATOM                X               Y               Z
      1  O        -0.7270017708   -1.3446683008   -0.2964668465
      2  C        -1.8583376523   -0.8274346857    0.0929983878
      3  O        -2.7717730859   -1.7077458921    0.4135642753
      4  C        -1.8858625756    0.5861315476    0.0893337914
      5  O        -2.8541945560    1.4643139073    0.4039359798
      6  C        -0.6381686849    0.9662565761   -0.3571469959
      7  O        -0.3008620431    2.2196661466   -0.5448663307
      8  C         0.1936125350   -0.2513973765   -0.6174129060
      9  C         1.4908856372   -0.4795613916    0.1875979567
     10  C         2.4965131633    0.6840312116    0.0883250143
     11  O         3.6960651791    0.3101915302    0.7343827817
     12  H        -3.6995690349    1.0684484305    0.6446289498
     13  O         2.0237386449   -1.6458858215   -0.3826765425
     14  H         1.2200670606   -0.6300625696    1.2429592871
     15  H         2.0888519246    1.6118765092    0.5116027708
     16  H         2.7557402282    0.8382641995   -0.9642880994
     17  H         3.6736825569    0.5590726570    1.6655457065
     18  H         2.8228528069   -1.8994091679    0.0977131460
     19  H         0.4274852790   -0.3745283553   -1.6809510902
     20  H         0.5893314990    2.3399420242   -0.9063510454
     21  H        -3.6101668949   -1.3205501084    0.7032978362
   Point Group: c1    Number of degrees of freedom:    57


   Energy is   -685.301917564

 Hessian Updated using BFGS Update

 57 Hessian modes will be used to form the next step
  Hessian Eigenvalues:
     0.001734    0.003715    0.006541    0.012626    0.015323    0.017656
     0.020948    0.022060    0.022778    0.023686    0.026657    0.038959
     0.042460    0.046517    0.051010    0.051758    0.058528    0.064201
     0.075591    0.087639    0.116311    0.138945    0.157014    0.158588
     0.159959    0.161911    0.162531    0.168199    0.174690    0.207262
     0.217082    0.218412    0.246351    0.251214    0.255911    0.265812
     0.282180    0.288485    0.292417    0.318783    0.324604    0.325851
     0.327906    0.373762    0.441324    0.447520    0.453210    0.489160
     0.501980    0.517253    0.539994    0.541922    0.543778    0.549567
     0.557113    0.612020    0.956986

 Minimum Search - Taking Simple RFO Step
 Searching for Lamda that Minimizes Along All modes
 Value Taken    Lamda =  -0.00147197
 Calculated Step too Large.  Step scaled by  0.483175
 Step Taken.  Stepsize is  0.300000

                             Maximum     Tolerance    Cnvgd?
         Gradient           0.004344      0.000300      NO
         Displacement       0.127135      0.001200      NO
         Energy change     -0.000684      0.000001      NO


 New Cartesian Coordinates Obtained by Inverse Iteration

 Displacement from previous Coordinates is:  0.331827
 ----------------------------------------------------------------
             Standard Nuclear Orientation (Angstroms)
    I     Atom           X                Y                Z
 ----------------------------------------------------------------
    1      O      -0.7346267000    -1.3508650232    -0.2813707440
    2      C      -1.8655709013    -0.8278235151     0.1001527685
    3      O      -2.7834892633    -1.7012040377     0.4271993318
    4      C      -1.8912668580     0.5863788914     0.0817740484
    5      O      -2.8592345305     1.4686108727     0.3851740369
    6      C      -0.6416863499     0.9604205958    -0.3606205708
    7      O      -0.3012077765     2.2123585452    -0.5577833465
    8      C       0.1895526309    -0.2597883151    -0.6097119010
    9      C       1.4837974857    -0.4837830373     0.1973017762
   10      C       2.4885317939     0.6804399329     0.1059159272
   11      O       3.6993332974     0.2740906991     0.7143423922
   12      H      -3.7138780445     1.0785901734     0.6015221693
   13      O       2.0266574823    -1.6493087532    -0.3651535706
   14      H       1.2097209791    -0.6362964054     1.2523978571
   15      H       2.0958115811     1.5958389573     0.5667965226
   16      H       2.7267786533     0.8669103111    -0.9472601069
   17      H       3.7204315190     0.5353597785     1.6423646449
   18      H       2.8887536131    -1.8138190749     0.0431241751
   19      H       0.4222197626    -0.3921250602    -1.6726040082
   20      H       0.5922523128     2.3303124765    -0.9112473865
   21      H      -3.6199904709    -1.3073469413     0.7134120112
 ----------------------------------------------------------------
 Molecular Point Group                 C1    NOp =  1
 Largest Abelian Subgroup              C1    NOp =  1
 Nuclear Repulsion Energy =   766.4766391102 hartrees
 There are       46 alpha and       46 beta electrons
 Applying Cartesian multipole field
    Component          Value
    ---------          -----
     (2,0,0)        1.00000E-11
     (0,2,0)        2.00000E-11
     (0,0,2)       -3.00000E-11
 Nucleus-field energy     =     0.0000000235 hartrees
 Requested basis set is 6-311++G(d,p)
 There are 117 shells and 327 basis functions
 A cutoff of  1.0D-11 yielded   5831 shell pairs
 There are     46008 function pairs (     49266 Cartesian)
 Smallest overlap matrix eigenvalue = 1.71E-06

 Q-Chem warning in module /home/taweetham/qchem/stvman/mkSTV.C, line 278:

 Overlap eigenvalue is smaller than square root of threshold

 Guess MOs from SCF MO coefficient file
 Reading MOs from coefficient file
 Reading MOs from coefficient file
 A restricted hybrid HF-DFT SCF calculation will be
 performed using Pulay DIIS extrapolation
 Exchange:     0.2000 Hartree-Fock + 0.0800 Slater + 0.7200 B88
 Correlation:  0.1900 VWN1RPA + 0.8100 LYP
 Using SG-1 standard quadrature grid
 SCF converges when DIIS error is below 1.0E-08
 Geometry optimization detected.  Setting ReadMinima to 0
 Setting SaveMinima to 0
 ---------------------------------------
  Cycle       Energy         DIIS Error
 ---------------------------------------
    1    -685.2925565826      5.90E-04
    2    -685.3023049999      1.32E-04
    3    -685.3022911546      1.39E-04
    4    -685.3024648587      4.43E-05
    5    -685.3024818150      1.53E-05
    6    -685.3024847653      4.91E-06
    7    -685.3024848751      1.70E-06
    8    -685.3024847039      3.88E-07
    9    -685.3024847707      1.65E-07
   10    -685.3024847557      3.82E-08
   11    -685.3024847545      1.23E-08
   12    -685.3024847563      4.63E-09 Convergence criterion met
 ---------------------------------------
 SCF time:  CPU 380.12 s  wall 380.46 s
 SCF   energy in the final basis set = -685.3024847563
 Total energy in the final basis set = -685.3024847563

 --------------------------------------------------------------

                    Orbital Energies (a.u.)
 --------------------------------------------------------------

 Alpha MOs
 -- Occupied --
-19.397 -19.390 -19.380 -19.352 -19.278 -19.273 -10.539 -10.473
-10.450 -10.448 -10.406 -10.385  -1.358  -1.302  -1.288  -1.263
 -1.198  -1.171  -1.023  -0.979  -0.901  -0.857  -0.843  -0.814
 -0.783  -0.761  -0.723  -0.711  -0.690  -0.675  -0.648  -0.636
 -0.630  -0.623  -0.616  -0.610  -0.581  -0.574  -0.570  -0.547
 -0.540  -0.503  -0.494  -0.455  -0.431  -0.424
 -- Virtual --
 -0.259  -0.194  -0.167  -0.135  -0.126  -0.120  -0.114  -0.103
 -0.095  -0.082  -0.077  -0.064  -0.059  -0.057  -0.050  -0.048
 -0.036  -0.032  -0.023  -0.019  -0.015  -0.012  -0.002   0.000
  0.001   0.006   0.010   0.014   0.021   0.023   0.025   0.025
  0.033   0.034   0.043   0.050   0.053   0.060   0.069   0.070
  0.076   0.078   0.090   0.095   0.101   0.106   0.117   0.127
  0.130   0.133   0.137   0.147   0.151   0.153   0.160   0.163
  0.167   0.175   0.180   0.186   0.191   0.199   0.204   0.208
  0.216   0.226   0.230   0.237   0.238   0.243   0.247   0.261
  0.274   0.276   0.285   0.297   0.310   0.312   0.323   0.334
  0.364   0.373   0.384   0.391   0.400   0.405   0.416   0.422
  0.432   0.436   0.454   0.462   0.472   0.496   0.515   0.540
  0.552   0.559   0.560   0.586   0.592   0.602   0.614   0.632
  0.665   0.671   0.717   0.725   0.759   0.800   0.805   0.813
  0.852   0.871   0.881   0.895   0.924   0.930   0.935   0.960
  0.968   0.978   0.988   1.002   1.026   1.028   1.036   1.045
  1.057   1.072   1.073   1.102   1.116   1.139   1.151   1.152
  1.192   1.198   1.212   1.232   1.249   1.260   1.279   1.292
  1.311   1.324   1.342   1.366   1.380   1.387   1.416   1.425
  1.432   1.449   1.457   1.485   1.513   1.526   1.529   1.558
  1.582   1.590   1.624   1.636   1.639   1.676   1.693   1.703
  1.731   1.753   1.763   1.793   1.809   1.820   1.830   1.864
  1.889   1.906   1.921   1.948   1.954   1.963   1.979   1.999
  2.033   2.063   2.092   2.151   2.187   2.312   2.315   2.344
  2.367   2.376   2.396   2.440   2.450   2.460   2.472   2.491
  2.533   2.575   2.609   2.649   2.674   2.710   2.733   2.783
  2.802   2.823   2.828   2.847   2.863   2.873   2.883   2.899
  2.918   2.946   2.964   2.977   3.010   3.014   3.025   3.050
  3.061   3.078   3.110   3.145   3.174   3.202   3.206   3.278
  3.288   3.329   3.379   3.559   3.642   3.671   3.674   3.700
  3.724   3.778   3.785   3.848   3.863   3.872   3.908   4.003
  4.014   4.116   4.193   4.777   4.799   4.842   4.861   4.938
  4.971   5.106   5.197   5.214   5.226   5.277   5.294   5.437
  5.520   5.546   5.552   5.681   5.750  23.420  23.604  23.619
 23.669  23.682  23.876  49.675  49.703  49.768  49.771  49.801
 49.825
 --------------------------------------------------------------

          Ground-State Mulliken Net Atomic Charges

     Atom                 Charge (a.u.)
  ----------------------------------------
      1 O                    -0.037342
      2 C                    -0.286349
      3 O                    -0.095746
      4 C                     0.773853
      5 O                    -0.233990
      6 C                    -0.814387
      7 O                    -0.133212
      8 C                     0.392877
      9 C                    -0.149226
     10 C                    -0.404306
     11 O                    -0.270574
     12 H                     0.289157
     13 O                    -0.179192
     14 H                     0.230704
     15 H                     0.135768
     16 H                     0.243542
     17 H                     0.278642
     18 H                     0.293816
     19 H                     0.342849
     20 H                     0.318691
     21 H                     0.304424
  ----------------------------------------
  Sum of atomic charges =     1.000000

 -----------------------------------------------------------------
                    Cartesian Multipole Moments
 -----------------------------------------------------------------
    Charge (ESU x 10^10)
                 4.8032
    Dipole Moment (Debye)
         X      -4.4155      Y       1.9781      Z       1.6035
       Tot       5.0971
    Quadrupole Moments (Debye-Ang)
        XX     -29.4696     XY       8.2512     YY     -68.3793
        XZ      -0.7322     YZ      -3.7538     ZZ     -59.3914
    Octopole Moments (Debye-Ang^2)
       XXX    -126.2602    XXY     -14.7420    XYY      20.3490
       YYY       7.7698    XXZ      46.9200    XYZ       0.0791
       YYZ      -0.9647    XZZ      13.1559    YZZ       3.6799
       ZZZ       4.1515
    Hexadecapole Moments (Debye-Ang^3)
      XXXX   -1344.9708   XXXY      24.0093   XXYY    -381.9112
      XYYY      28.9820   YYYY    -676.8226   XXXZ     -40.5695
      XXYZ       1.1215   XYYZ      -4.3129   YYYZ     -10.6073
      XXZZ    -262.3893   XYZZ      22.6713   YYZZ    -130.5209
      XZZZ      18.7952   YZZZ       9.6289   ZZZZ    -135.2663
 -----------------------------------------------------------------
 Calculating analytic gradient of the SCF energy
 Gradient of SCF Energy
            1           2           3           4           5           6
    1  -0.0008442   0.0061795  -0.0059288  -0.0026303   0.0002483   0.0023937
    2  -0.0029850   0.0076341  -0.0062907  -0.0033483   0.0013021  -0.0002727
    3   0.0004796  -0.0029372   0.0024125   0.0016793  -0.0012423  -0.0009293
            7           8           9          10          11          12
    1  -0.0002520  -0.0000064   0.0010875   0.0002590  -0.0002343  -0.0002043
    2   0.0002156   0.0037009  -0.0006615   0.0002782   0.0002764  -0.0000920
    3  -0.0003209   0.0008222  -0.0005263   0.0009541  -0.0009038   0.0008208
           13          14          15          16          17          18
    1  -0.0009492   0.0006629  -0.0002141   0.0000614  -0.0001276   0.0001595
    2   0.0014275  -0.0001546   0.0005451  -0.0009300  -0.0000073  -0.0007442
    3  -0.0015691   0.0002029  -0.0003009  -0.0002039   0.0010627   0.0007235
           19          20          21
    1   0.0002148   0.0001994  -0.0000747
    2  -0.0007489   0.0004254   0.0004300
    3  -0.0001695   0.0001719  -0.0002264
 Max gradient component =       7.634E-03
 RMS gradient           =       2.017E-03
 Gradient time:  CPU 149.46 s  wall 149.49 s
 Geometry Optimization Parameters
   NAtoms,    NIC,     NZ,  NCons,   NDum,   NFix, NCnnct, MaxDiis
       21     145       0       0       0       0       0       0

 Cartesian Hessian Update
 Hessian Updated using BFGS Update


** GEOMETRY OPTIMIZATION IN DELOCALIZED INTERNAL COORDINATES **
   Searching for a Minimum

   Optimization Cycle:   7

                       Coordinates (Angstroms)
     ATOM                X               Y               Z
      1  O        -0.7346267000   -1.3508650232   -0.2813707440
      2  C        -1.8655709013   -0.8278235151    0.1001527685
      3  O        -2.7834892633   -1.7012040377    0.4271993318
      4  C        -1.8912668580    0.5863788914    0.0817740484
      5  O        -2.8592345305    1.4686108727    0.3851740369
      6  C        -0.6416863499    0.9604205958   -0.3606205708
      7  O        -0.3012077765    2.2123585452   -0.5577833465
      8  C         0.1895526309   -0.2597883151   -0.6097119010
      9  C         1.4837974857   -0.4837830373    0.1973017762
     10  C         2.4885317939    0.6804399329    0.1059159272
     11  O         3.6993332974    0.2740906991    0.7143423922
     12  H        -3.7138780445    1.0785901734    0.6015221693
     13  O         2.0266574823   -1.6493087532   -0.3651535706
     14  H         1.2097209791   -0.6362964054    1.2523978571
     15  H         2.0958115811    1.5958389573    0.5667965226
     16  H         2.7267786533    0.8669103111   -0.9472601069
     17  H         3.7204315190    0.5353597785    1.6423646449
     18  H         2.8887536131   -1.8138190749    0.0431241751
     19  H         0.4222197626   -0.3921250602   -1.6726040082
     20  H         0.5922523128    2.3303124765   -0.9112473865
     21  H        -3.6199904709   -1.3073469413    0.7134120112
   Point Group: c1    Number of degrees of freedom:    57


   Energy is   -685.302484756

 Hessian Updated using BFGS Update

 57 Hessian modes will be used to form the next step
  Hessian Eigenvalues:
     0.002522    0.003630    0.007621    0.012673    0.015376    0.017677
     0.020947    0.022174    0.023045    0.023694    0.026667    0.038974
     0.042433    0.046229    0.050874    0.051830    0.058589    0.064174
     0.075825    0.087048    0.116045    0.138796    0.155051    0.158807
     0.159975    0.161746    0.162680    0.168786    0.172013    0.208601
     0.217532    0.221632    0.241623    0.250515    0.255725    0.267052
     0.281815    0.288834    0.292465    0.318720    0.324620    0.325764
     0.327932    0.367377    0.438614    0.447562    0.453211    0.488991
     0.502733    0.514248    0.539992    0.541954    0.543734    0.549234
     0.556876    0.603481    0.888367

 Minimum Search - Taking Simple RFO Step
 Searching for Lamda that Minimizes Along All modes
 Value Taken    Lamda =  -0.00084051
 Calculated Step too Large.  Step scaled by  0.721343
 Step Taken.  Stepsize is  0.300000

                             Maximum     Tolerance    Cnvgd?
         Gradient           0.004058      0.000300      NO
         Displacement       0.112156      0.001200      NO
         Energy change     -0.000567      0.000001      NO


 New Cartesian Coordinates Obtained by Inverse Iteration

 Displacement from previous Coordinates is:  0.313385
 ----------------------------------------------------------------
             Standard Nuclear Orientation (Angstroms)
    I     Atom           X                Y                Z
 ----------------------------------------------------------------
    1      O      -0.7408174512    -1.3548128969    -0.2784573900
    2      C      -1.8710916333    -0.8291284864     0.1005940913
    3      O      -2.7902258312    -1.6949076583     0.4302103908
    4      C      -1.8930498830     0.5867926713     0.0759341263
    5      O      -2.8617154281     1.4683621282     0.3774640935
    6      C      -0.6427739027     0.9556619161    -0.3611374480
    7      O      -0.2947164715     2.2062651186    -0.5581189559
    8      C       0.1873491205    -0.2674251509    -0.6052136109
    9      C       1.4734621972    -0.4868632060     0.2119301843
   10      C       2.4773965267     0.6780640694     0.1188562197
   11      O       3.7054806285     0.2449961378     0.6756791124
   12      H      -3.7269148041     1.0815362510     0.5530533321
   13      O       2.0275048660    -1.6580874605    -0.3281622222
   14      H       1.1885695775    -0.6306111710     1.2660982545
   15      H       2.1033289496     1.5780311989     0.6214811562
   16      H       2.6843194779     0.9010793188    -0.9346206986
   17      H       3.7779927924     0.5151325409     1.5984124722
   18      H       2.9291772381    -1.7470122587     0.0165265137
   19      H       0.4237012130    -0.3996595689    -1.6672416488
   20      H       0.6002379793     2.3191026673    -0.9086272661
   21      H      -3.6243249453    -1.2995650900     0.7210653206
 ----------------------------------------------------------------
 Molecular Point Group                 C1    NOp =  1
 Largest Abelian Subgroup              C1    NOp =  1
 Nuclear Repulsion Energy =   766.9556178968 hartrees
 There are       46 alpha and       46 beta electrons
 Applying Cartesian multipole field
    Component          Value
    ---------          -----
     (2,0,0)        1.00000E-11
     (0,2,0)        2.00000E-11
     (0,0,2)       -3.00000E-11
 Nucleus-field energy     =     0.0000000236 hartrees
 Requested basis set is 6-311++G(d,p)
 There are 117 shells and 327 basis functions
 A cutoff of  1.0D-11 yielded   5831 shell pairs
 There are     45993 function pairs (     49253 Cartesian)
 Smallest overlap matrix eigenvalue = 1.74E-06

 Q-Chem warning in module /home/taweetham/qchem/stvman/mkSTV.C, line 278:

 Overlap eigenvalue is smaller than square root of threshold

 Guess MOs from SCF MO coefficient file
 Reading MOs from coefficient file
 Reading MOs from coefficient file
 A restricted hybrid HF-DFT SCF calculation will be
 performed using Pulay DIIS extrapolation
 Exchange:     0.2000 Hartree-Fock + 0.0800 Slater + 0.7200 B88
 Correlation:  0.1900 VWN1RPA + 0.8100 LYP
 Using SG-1 standard quadrature grid
 SCF converges when DIIS error is below 1.0E-08
 Geometry optimization detected.  Setting ReadMinima to 0
 Setting SaveMinima to 0
 ---------------------------------------
  Cycle       Energy         DIIS Error
 ---------------------------------------
    1    -685.2994192222      5.77E-04
    2    -685.3027774724      1.31E-04
    3    -685.3027180761      1.50E-04
    4    -685.3029388226      4.66E-05
    5    -685.3029595375      1.86E-05
    6    -685.3029634828      4.59E-06
    7    -685.3029637037      1.78E-06
    8    -685.3029636211      4.57E-07
    9    -685.3029636827      1.69E-07
   10    -685.3029636808      3.61E-08
   11    -685.3029636735      1.40E-08
   12    -685.3029636766      4.50E-09 Convergence criterion met
 ---------------------------------------
 SCF time:  CPU 382.31 s  wall 383.04 s
 SCF   energy in the final basis set = -685.3029636766
 Total energy in the final basis set = -685.3029636766

 --------------------------------------------------------------

                    Orbital Energies (a.u.)
 --------------------------------------------------------------

 Alpha MOs
 -- Occupied --
-19.398 -19.390 -19.379 -19.351 -19.280 -19.272 -10.539 -10.472
-10.449 -10.447 -10.405 -10.386  -1.358  -1.301  -1.288  -1.263
 -1.199  -1.171  -1.023  -0.979  -0.901  -0.857  -0.844  -0.814
 -0.783  -0.761  -0.723  -0.711  -0.689  -0.676  -0.648  -0.637
 -0.631  -0.623  -0.616  -0.609  -0.581  -0.573  -0.571  -0.547
 -0.540  -0.502  -0.496  -0.455  -0.431  -0.425
 -- Virtual --
 -0.258  -0.194  -0.167  -0.135  -0.126  -0.120  -0.114  -0.104
 -0.094  -0.080  -0.077  -0.065  -0.058  -0.057  -0.050  -0.048
 -0.036  -0.032  -0.023  -0.019  -0.015  -0.012  -0.002   0.000
  0.001   0.006   0.010   0.015   0.021   0.023   0.024   0.025
  0.032   0.034   0.043   0.050   0.053   0.061   0.070   0.071
  0.076   0.078   0.090   0.096   0.101   0.106   0.117   0.127
  0.131   0.132   0.137   0.146   0.150   0.154   0.161   0.163
  0.168   0.176   0.180   0.186   0.191   0.198   0.204   0.208
  0.216   0.225   0.230   0.237   0.237   0.243   0.248   0.261
  0.272   0.277   0.284   0.302   0.311   0.312   0.322   0.334
  0.368   0.373   0.383   0.391   0.401   0.402   0.416   0.422
  0.431   0.435   0.452   0.464   0.473   0.496   0.516   0.541
  0.550   0.555   0.561   0.587   0.593   0.601   0.611   0.631
  0.664   0.671   0.719   0.726   0.756   0.795   0.807   0.813
  0.851   0.869   0.882   0.895   0.921   0.928   0.936   0.955
  0.966   0.976   0.988   1.002   1.025   1.029   1.038   1.044
  1.055   1.069   1.073   1.101   1.115   1.138   1.149   1.154
  1.183   1.199   1.212   1.235   1.253   1.263   1.282   1.291
  1.313   1.327   1.345   1.368   1.381   1.384   1.415   1.431
  1.432   1.450   1.455   1.488   1.515   1.525   1.531   1.562
  1.583   1.593   1.624   1.634   1.642   1.677   1.690   1.704
  1.731   1.752   1.764   1.794   1.808   1.820   1.831   1.864
  1.889   1.905   1.920   1.941   1.952   1.967   1.980   1.999
  2.036   2.058   2.089   2.148   2.184   2.315   2.315   2.345
  2.366   2.376   2.397   2.436   2.448   2.465   2.475   2.486
  2.538   2.571   2.604   2.647   2.673   2.713   2.734   2.787
  2.803   2.826   2.828   2.845   2.863   2.872   2.885   2.898
  2.919   2.939   2.966   2.974   3.012   3.018   3.026   3.051
  3.063   3.080   3.113   3.136   3.176   3.205   3.207   3.277
  3.290   3.331   3.379   3.559   3.645   3.672   3.674   3.700
  3.722   3.777   3.784   3.854   3.862   3.870   3.908   4.005
  4.014   4.114   4.193   4.778   4.800   4.842   4.862   4.937
  4.972   5.108   5.197   5.215   5.226   5.277   5.297   5.438
  5.520   5.546   5.550   5.683   5.752  23.421  23.605  23.621
 23.669  23.680  23.882  49.675  49.704  49.768  49.771  49.801
 49.824
 --------------------------------------------------------------

          Ground-State Mulliken Net Atomic Charges

     Atom                 Charge (a.u.)
  ----------------------------------------
      1 O                    -0.040193
      2 C                    -0.263347
      3 O                    -0.093347
      4 C                     0.745391
      5 O                    -0.235673
      6 C                    -0.778754
      7 O                    -0.133267
      8 C                     0.368407
      9 C                    -0.137840
     10 C                    -0.421522
     11 O                    -0.275122
     12 H                     0.289222
     13 O                    -0.183331
     14 H                     0.230297
     15 H                     0.150222
     16 H                     0.236738
     17 H                     0.282497
     18 H                     0.294471
     19 H                     0.341461
     20 H                     0.318180
     21 H                     0.305508
  ----------------------------------------
  Sum of atomic charges =     1.000000

 -----------------------------------------------------------------
                    Cartesian Multipole Moments
 -----------------------------------------------------------------
    Charge (ESU x 10^10)
                 4.8032
    Dipole Moment (Debye)
         X      -4.3386      Y       2.1297      Z       1.5131
       Tot       5.0644
    Quadrupole Moments (Debye-Ang)
        XX     -28.1234     XY       8.8344     YY     -68.9746
        XZ      -0.3848     YZ      -3.5175     ZZ     -59.5415
    Octopole Moments (Debye-Ang^2)
       XXX    -121.5583    XXY     -12.5989    XYY      19.0740
       YYY       9.8470    XXZ      47.2170    XYZ       1.2302
       YYZ      -1.4801    XZZ      13.6377    YZZ       3.5760
       ZZZ       3.3855
    Hexadecapole Moments (Debye-Ang^3)
      XXXX   -1312.2495   XXXY      29.4927   XXYY    -384.5060
      XYYY      35.0383   YYYY    -679.7668   XXXZ     -28.3207
      XXYZ       2.6024   XYYZ      -5.3269   YYYZ      -7.5561
      XXZZ    -262.5933   XYZZ      23.4314   YYZZ    -129.8447
      XZZZ      17.4340   YZZZ      10.8518   ZZZZ    -133.7485
 -----------------------------------------------------------------
 Calculating analytic gradient of the SCF energy
 Gradient of SCF Energy
            1           2           3           4           5           6
    1  -0.0006856   0.0041650  -0.0042415  -0.0010253   0.0001272   0.0006878
    2  -0.0022028   0.0047098  -0.0039693  -0.0017694   0.0006551  -0.0009159
    3   0.0005451  -0.0025115   0.0019762   0.0014222  -0.0017555  -0.0001543
            7           8           9          10          11          12
    1   0.0001249   0.0007762   0.0006301  -0.0003707  -0.0000666  -0.0001080
    2   0.0003191   0.0027793   0.0005571   0.0002583  -0.0004811   0.0000612
    3  -0.0004793   0.0010046  -0.0012162   0.0009385  -0.0007143   0.0011266
           13          14          15          16          17          18
    1  -0.0011274   0.0003599  -0.0001130   0.0001170  -0.0000654   0.0008268
    2   0.0001110  -0.0002978   0.0004462  -0.0005139   0.0001595  -0.0000414
    3  -0.0012019   0.0003988  -0.0003046  -0.0002282   0.0009546   0.0005559
           19          20          21
    1   0.0000298   0.0000584  -0.0000995
    2  -0.0005199   0.0004380   0.0002169
    3  -0.0003276   0.0002975  -0.0003266
 Max gradient component =       4.710E-03
 RMS gradient           =       1.390E-03
 Gradient time:  CPU 151.84 s  wall 151.88 s
 Geometry Optimization Parameters
   NAtoms,    NIC,     NZ,  NCons,   NDum,   NFix, NCnnct, MaxDiis
       21     145       0       0       0       0       0       0

 Cartesian Hessian Update
 Hessian Updated using BFGS Update


** GEOMETRY OPTIMIZATION IN DELOCALIZED INTERNAL COORDINATES **
   Searching for a Minimum

   Optimization Cycle:   8

                       Coordinates (Angstroms)
     ATOM                X               Y               Z
      1  O        -0.7408174512   -1.3548128969   -0.2784573900
      2  C        -1.8710916333   -0.8291284864    0.1005940913
      3  O        -2.7902258312   -1.6949076583    0.4302103908
      4  C        -1.8930498830    0.5867926713    0.0759341263
      5  O        -2.8617154281    1.4683621282    0.3774640935
      6  C        -0.6427739027    0.9556619161   -0.3611374480
      7  O        -0.2947164715    2.2062651186   -0.5581189559
      8  C         0.1873491205   -0.2674251509   -0.6052136109
      9  C         1.4734621972   -0.4868632060    0.2119301843
     10  C         2.4773965267    0.6780640694    0.1188562197
     11  O         3.7054806285    0.2449961378    0.6756791124
     12  H        -3.7269148041    1.0815362510    0.5530533321
     13  O         2.0275048660   -1.6580874605   -0.3281622222
     14  H         1.1885695775   -0.6306111710    1.2660982545
     15  H         2.1033289496    1.5780311989    0.6214811562
     16  H         2.6843194779    0.9010793188   -0.9346206986
     17  H         3.7779927924    0.5151325409    1.5984124722
     18  H         2.9291772381   -1.7470122587    0.0165265137
     19  H         0.4237012130   -0.3996595689   -1.6672416488
     20  H         0.6002379793    2.3191026673   -0.9086272661
     21  H        -3.6243249453   -1.2995650900    0.7210653206
   Point Group: c1    Number of degrees of freedom:    57


   Energy is   -685.302963677

 Hessian Updated using BFGS Update

 57 Hessian modes will be used to form the next step
  Hessian Eigenvalues:
     0.002158    0.003556    0.007803    0.012653    0.015396    0.017675
     0.020913    0.022325    0.022623    0.023661    0.026667    0.038843
     0.042497    0.046342    0.050733    0.052019    0.058581    0.063618
     0.075958    0.086882    0.115883    0.138525    0.153000    0.159353
     0.160172    0.161699    0.162756    0.169176    0.171349    0.207687
     0.216031    0.223383    0.237236    0.250305    0.255153    0.266845
     0.282300    0.289214    0.293140    0.319274    0.324596    0.326136
     0.327981    0.358052    0.431732    0.448162    0.454779    0.489115
     0.501804    0.517633    0.539994    0.541931    0.543844    0.549647
     0.558022    0.597343    0.818036

 Minimum Search - Taking Simple RFO Step
 Searching for Lamda that Minimizes Along All modes
 Value Taken    Lamda =  -0.00067109
 Calculated Step too Large.  Step scaled by  0.750881
 Step Taken.  Stepsize is  0.300000

                             Maximum     Tolerance    Cnvgd?
         Gradient           0.002550      0.000300      NO
         Displacement       0.108176      0.001200      NO
         Energy change     -0.000479      0.000001      NO


 New Cartesian Coordinates Obtained by Inverse Iteration

 Displacement from previous Coordinates is:  0.298235
 ----------------------------------------------------------------
             Standard Nuclear Orientation (Angstroms)
    I     Atom           X                Y                Z
 ----------------------------------------------------------------
    1      O      -0.7447240182    -1.3543654307    -0.2894698746
    2      C      -1.8735680244    -0.8308634468     0.0958478238
    3      O      -2.7895492775    -1.6928216579     0.4231429895
    4      C      -1.8935728766     0.5871866888     0.0754581689
    5      O      -2.8647778002     1.4624328513     0.3859620735
    6      C      -0.6436055050     0.9555646703    -0.3554217369
    7      O      -0.2886766566     2.2058957708    -0.5443792582
    8      C       0.1864771725    -0.2690272092    -0.6025089640
    9      C       1.4611875311    -0.4882353111     0.2307031307
   10      C       2.4705498668     0.6723540780     0.1243482386
   11      O       3.7145126618     0.2210591889     0.6319780133
   12      H      -3.7421388737     1.0780427262     0.4912828377
   13      O       2.0178555129    -1.6720467994    -0.2775162801
   14      H       1.1620609837    -0.6119060424     1.2836520690
   15      H       2.1178863665     1.5607027506     0.6599780544
   16      H       2.6450287483     0.9225842481    -0.9295700984
   17      H       3.8376324662     0.5062616731     1.5442415987
   18      H       2.9432942611    -1.7065083976     0.0110562297
   19      H       0.4320126554    -0.3916769746    -1.6631774387
   20      H       0.6047462958     2.3137846396    -0.8997634417
   21      H      -3.6197412736    -1.3014669455     0.7298818918
 ----------------------------------------------------------------
 Molecular Point Group                 C1    NOp =  1
 Largest Abelian Subgroup              C1    NOp =  1
 Nuclear Repulsion Energy =   767.5512445487 hartrees
 There are       46 alpha and       46 beta electrons
 Applying Cartesian multipole field
    Component          Value
    ---------          -----
     (2,0,0)        1.00000E-11
     (0,2,0)        2.00000E-11
     (0,0,2)       -3.00000E-11
 Nucleus-field energy     =     0.0000000237 hartrees
 Requested basis set is 6-311++G(d,p)
 There are 117 shells and 327 basis functions
 A cutoff of  1.0D-11 yielded   5831 shell pairs
 There are     45982 function pairs (     49242 Cartesian)
 Smallest overlap matrix eigenvalue = 1.80E-06

 Q-Chem warning in module /home/taweetham/qchem/stvman/mkSTV.C, line 278:

 Overlap eigenvalue is smaller than square root of threshold

 Guess MOs from SCF MO coefficient file
 Reading MOs from coefficient file
 Reading MOs from coefficient file
 A restricted hybrid HF-DFT SCF calculation will be
 performed using Pulay DIIS extrapolation
 Exchange:     0.2000 Hartree-Fock + 0.0800 Slater + 0.7200 B88
 Correlation:  0.1900 VWN1RPA + 0.8100 LYP
 Using SG-1 standard quadrature grid
 SCF converges when DIIS error is below 1.0E-08
 Geometry optimization detected.  Setting ReadMinima to 0
 Setting SaveMinima to 0
 ---------------------------------------
  Cycle       Energy         DIIS Error
 ---------------------------------------
    1    -685.3035619918      5.99E-04
    2    -685.3032012114      1.21E-04
    3    -685.3031462170      1.38E-04
    4    -685.3033397783      4.44E-05
    5    -685.3033596044      1.66E-05
    6    -685.3033628978      4.41E-06
    7    -685.3033629259      1.82E-06
    8    -685.3033628758      4.54E-07
    9    -685.3033629184      1.58E-07
   10    -685.3033629219      3.63E-08
   11    -685.3033629160      1.07E-08
   12    -685.3033629196      4.52E-09 Convergence criterion met
 ---------------------------------------
 SCF time:  CPU 381.91 s  wall 382.26 s
 SCF   energy in the final basis set = -685.3033629196
 Total energy in the final basis set = -685.3033629196

 --------------------------------------------------------------

                    Orbital Energies (a.u.)
 --------------------------------------------------------------

 Alpha MOs
 -- Occupied --
-19.399 -19.390 -19.379 -19.351 -19.281 -19.270 -10.539 -10.471
-10.448 -10.447 -10.404 -10.387  -1.360  -1.301  -1.290  -1.262
 -1.199  -1.170  -1.023  -0.979  -0.902  -0.856  -0.845  -0.814
 -0.783  -0.761  -0.723  -0.711  -0.689  -0.677  -0.649  -0.637
 -0.633  -0.623  -0.617  -0.608  -0.582  -0.573  -0.571  -0.545
 -0.540  -0.502  -0.497  -0.455  -0.432  -0.425
 -- Virtual --
 -0.257  -0.193  -0.167  -0.135  -0.126  -0.120  -0.114  -0.105
 -0.092  -0.079  -0.076  -0.065  -0.059  -0.057  -0.050  -0.048
 -0.036  -0.032  -0.024  -0.018  -0.015  -0.011  -0.003   0.000
  0.002   0.006   0.010   0.016   0.021   0.022   0.024   0.026
  0.032   0.035   0.043   0.050   0.054   0.062   0.071   0.072
  0.077   0.077   0.090   0.097   0.100   0.106   0.117   0.126
  0.129   0.133   0.138   0.144   0.150   0.155   0.161   0.163
  0.169   0.175   0.179   0.187   0.191   0.197   0.204   0.207
  0.216   0.225   0.230   0.236   0.238   0.243   0.249   0.261
  0.267   0.275   0.282   0.305   0.309   0.315   0.321   0.334
  0.368   0.374   0.382   0.391   0.399   0.403   0.417   0.421
  0.429   0.434   0.454   0.466   0.475   0.497   0.516   0.541
  0.548   0.552   0.561   0.588   0.591   0.603   0.609   0.630
  0.662   0.673   0.718   0.728   0.753   0.790   0.806   0.816
  0.849   0.868   0.883   0.894   0.918   0.928   0.936   0.953
  0.966   0.975   0.989   1.001   1.024   1.029   1.040   1.042
  1.051   1.068   1.073   1.100   1.113   1.135   1.147   1.158
  1.178   1.201   1.213   1.238   1.259   1.264   1.287   1.291
  1.315   1.331   1.347   1.371   1.377   1.385   1.410   1.432
  1.439   1.451   1.458   1.492   1.516   1.524   1.532   1.563
  1.583   1.596   1.621   1.633   1.646   1.677   1.686   1.705
  1.730   1.748   1.767   1.796   1.806   1.817   1.835   1.867
  1.889   1.905   1.919   1.938   1.950   1.970   1.982   1.999
  2.039   2.054   2.084   2.144   2.179   2.315   2.317   2.346
  2.365   2.376   2.398   2.431   2.447   2.469   2.478   2.487
  2.542   2.565   2.604   2.648   2.673   2.713   2.736   2.791
  2.804   2.827   2.830   2.845   2.864   2.869   2.888   2.898
  2.923   2.933   2.969   2.973   3.015   3.022   3.028   3.053
  3.065   3.081   3.115   3.128   3.178   3.207   3.210   3.277
  3.292   3.332   3.380   3.559   3.646   3.672   3.675   3.702
  3.723   3.774   3.781   3.858   3.861   3.871   3.909   4.007
  4.014   4.111   4.192   4.779   4.802   4.844   4.863   4.939
  4.972   5.111   5.197   5.216   5.227   5.276   5.298   5.441
  5.519   5.545   5.553   5.684   5.753  23.423  23.604  23.623
 23.669  23.679  23.888  49.676  49.705  49.766  49.772  49.802
 49.823
 --------------------------------------------------------------

          Ground-State Mulliken Net Atomic Charges

     Atom                 Charge (a.u.)
  ----------------------------------------
      1 O                    -0.041270
      2 C                    -0.231856
      3 O                    -0.089832
      4 C                     0.692113
      5 O                    -0.239354
      6 C                    -0.713113
      7 O                    -0.132814
      8 C                     0.332335
      9 C                    -0.132546
     10 C                    -0.429814
     11 O                    -0.279413
     12 H                     0.289517
     13 O                    -0.188244
     14 H                     0.228755
     15 H                     0.161551
     16 H                     0.229418
     17 H                     0.285632
     18 H                     0.296173
     19 H                     0.338294
     20 H                     0.317456
     21 H                     0.307013
  ----------------------------------------
  Sum of atomic charges =     1.000000

 -----------------------------------------------------------------
                    Cartesian Multipole Moments
 -----------------------------------------------------------------
    Charge (ESU x 10^10)
                 4.8032
    Dipole Moment (Debye)
         X      -4.2768      Y       2.2342      Z       1.3801
       Tot       5.0187
    Quadrupole Moments (Debye-Ang)
        XX     -26.9784     XY       9.4300     YY     -69.3571
        XZ       0.0925     YZ      -3.4735     ZZ     -59.7437
    Octopole Moments (Debye-Ang^2)
       XXX    -117.4646    XXY     -10.7831    XYY      18.0055
       YYY      11.3154    XXZ      46.7224    XYZ       2.7692
       YYZ      -2.0368    XZZ      14.0066    YZZ       3.3481
       ZZZ       2.2067
    Hexadecapole Moments (Debye-Ang^3)
      XXXX   -1281.6993   XXXY      36.5716   XXYY    -385.5025
      XYYY      39.4664   YYYY    -682.2983   XXXZ     -13.4681
      XXYZ       2.1908   XYYZ      -5.7791   YYYZ      -6.1434
      XXZZ    -263.5274   XYZZ      24.2673   YYZZ    -129.2326
      XZZZ      15.7330   YZZZ      11.0547   ZZZZ    -131.8648
 -----------------------------------------------------------------
 Calculating analytic gradient of the SCF energy
 Gradient of SCF Energy
            1           2           3           4           5           6
    1  -0.0005091   0.0010052  -0.0011454   0.0005424  -0.0001245  -0.0008190
    2  -0.0009759   0.0008497  -0.0007213  -0.0000358   0.0001172  -0.0010052
    3   0.0003545  -0.0016740   0.0010944   0.0013720  -0.0026306   0.0007841
            7           8           9          10          11          12
    1   0.0003121   0.0012422  -0.0000695  -0.0008110   0.0002139   0.0001613
    2   0.0003020   0.0010951   0.0012262  -0.0001167  -0.0006367   0.0000463
    3  -0.0004883   0.0008791  -0.0012040   0.0004620  -0.0002311   0.0016410
           13          14          15          16          17          18
    1  -0.0008888   0.0000132   0.0000474   0.0001986   0.0000163   0.0009566
    2  -0.0007672  -0.0002789   0.0001315   0.0000016   0.0002285   0.0005395
    3  -0.0004435   0.0003889  -0.0001881  -0.0002019   0.0005592   0.0000517
           19          20          21
    1  -0.0001646  -0.0000545  -0.0001227
    2  -0.0002309   0.0002943  -0.0000633
    3  -0.0003178   0.0002734  -0.0004810
 Max gradient component =       2.631E-03
 RMS gradient           =       7.501E-04
 Gradient time:  CPU 151.48 s  wall 151.51 s
 Geometry Optimization Parameters
   NAtoms,    NIC,     NZ,  NCons,   NDum,   NFix, NCnnct, MaxDiis
       21     145       0       0       0       0       0       0

 Cartesian Hessian Update
 Hessian Updated using BFGS Update


** GEOMETRY OPTIMIZATION IN DELOCALIZED INTERNAL COORDINATES **
   Searching for a Minimum

   Optimization Cycle:   9

                       Coordinates (Angstroms)
     ATOM                X               Y               Z
      1  O        -0.7447240182   -1.3543654307   -0.2894698746
      2  C        -1.8735680244   -0.8308634468    0.0958478238
      3  O        -2.7895492775   -1.6928216579    0.4231429895
      4  C        -1.8935728766    0.5871866888    0.0754581689
      5  O        -2.8647778002    1.4624328513    0.3859620735
      6  C        -0.6436055050    0.9555646703   -0.3554217369
      7  O        -0.2886766566    2.2058957708   -0.5443792582
      8  C         0.1864771725   -0.2690272092   -0.6025089640
      9  C         1.4611875311   -0.4882353111    0.2307031307
     10  C         2.4705498668    0.6723540780    0.1243482386
     11  O         3.7145126618    0.2210591889    0.6319780133
     12  H        -3.7421388737    1.0780427262    0.4912828377
     13  O         2.0178555129   -1.6720467994   -0.2775162801
     14  H         1.1620609837   -0.6119060424    1.2836520690
     15  H         2.1178863665    1.5607027506    0.6599780544
     16  H         2.6450287483    0.9225842481   -0.9295700984
     17  H         3.8376324662    0.5062616731    1.5442415987
     18  H         2.9432942611   -1.7065083976    0.0110562297
     19  H         0.4320126554   -0.3916769746   -1.6631774387
     20  H         0.6047462958    2.3137846396   -0.8997634417
     21  H        -3.6197412736   -1.3014669455    0.7298818918
   Point Group: c1    Number of degrees of freedom:    57


   Energy is   -685.303362920

 Hessian Updated using BFGS Update

 57 Hessian modes will be used to form the next step
  Hessian Eigenvalues:
     0.001591    0.003567    0.007872    0.012376    0.015398    0.017687
     0.018986    0.021024    0.022788    0.023627    0.026684    0.038481
     0.042496    0.046641    0.051154    0.052019    0.058539    0.063461
     0.075946    0.087652    0.116605    0.138933    0.155744    0.159746
     0.160691    0.162096    0.162823    0.168193    0.174138    0.205200
     0.213170    0.220636    0.238969    0.250323    0.254982    0.265297
     0.283421    0.289192    0.292348    0.319379    0.324555    0.326496
     0.327942    0.361605    0.430118    0.447946    0.455292    0.489266
     0.500329    0.521261    0.540007    0.541930    0.543956    0.550425
     0.559152    0.607232    0.833776

 Minimum Search - Taking Simple RFO Step
 Searching for Lamda that Minimizes Along All modes
 Value Taken    Lamda =  -0.00072880
 Calculated Step too Large.  Step scaled by  0.651146
 Step Taken.  Stepsize is  0.300000

                             Maximum     Tolerance    Cnvgd?
         Gradient           0.001682      0.000300      NO
         Displacement       0.107366      0.001200      NO
         Energy change     -0.000399      0.000001      NO


 New Cartesian Coordinates Obtained by Inverse Iteration

 Displacement from previous Coordinates is:  0.306335
 ----------------------------------------------------------------
             Standard Nuclear Orientation (Angstroms)
    I     Atom           X                Y                Z
 ----------------------------------------------------------------
    1      O      -0.7457876974    -1.3507116234    -0.3110283306
    2      C      -1.8726851526    -0.8339278290     0.0882710766
    3      O      -2.7816533370    -1.6956461144     0.4140525543
    4      C      -1.8934827839     0.5860843754     0.0789535485
    5      O      -2.8675827835     1.4502589705     0.4105600185
    6      C      -0.6451915517     0.9585914143    -0.3474052956
    7      O      -0.2850414073     2.2098329231    -0.5205993057
    8      C       0.1862944641    -0.2652849268    -0.6040134960
    9      C       1.4487324922    -0.4871531254     0.2475773980
   10      C       2.4666288437     0.6664791932     0.1242777803
   11      O       3.7220832242     0.2001380071     0.5894125943
   12      H      -3.7563881327     1.0782604210     0.4118062769
   13      O       2.0024416191    -1.6864648526    -0.2246138792
   14      H       1.1342648273    -0.5864655312     1.2984513150
   15      H       2.1349204467     1.5475967245     0.6833589449
   16      H       2.6123666654     0.9346509689    -0.9299819856
   17      H       3.8892379526     0.5000696111     1.4891211016
   18      H       2.9393020613    -1.6905601420     0.0265863160
   19      H       0.4438720467    -0.3720813512    -1.6629588441
   20      H       0.6049497589     2.3149220118    -0.8849937060
   21      H      -3.6043913397    -1.3116380546     0.7488919448
 ----------------------------------------------------------------
 Molecular Point Group                 C1    NOp =  1
 Largest Abelian Subgroup              C1    NOp =  1
 Nuclear Repulsion Energy =   768.1782748085 hartrees
 There are       46 alpha and       46 beta electrons
 Applying Cartesian multipole field
    Component          Value
    ---------          -----
     (2,0,0)        1.00000E-11
     (0,2,0)        2.00000E-11
     (0,0,2)       -3.00000E-11
 Nucleus-field energy     =     0.0000000237 hartrees
 Requested basis set is 6-311++G(d,p)
 There are 117 shells and 327 basis functions
 A cutoff of  1.0D-11 yielded   5835 shell pairs
 There are     46066 function pairs (     49333 Cartesian)
 Smallest overlap matrix eigenvalue = 1.94E-06

 Q-Chem warning in module /home/taweetham/qchem/stvman/mkSTV.C, line 278:

 Overlap eigenvalue is smaller than square root of threshold

 Guess MOs from SCF MO coefficient file
 Reading MOs from coefficient file
 Reading MOs from coefficient file
 A restricted hybrid HF-DFT SCF calculation will be
 performed using Pulay DIIS extrapolation
 Exchange:     0.2000 Hartree-Fock + 0.0800 Slater + 0.7200 B88
 Correlation:  0.1900 VWN1RPA + 0.8100 LYP
 Using SG-1 standard quadrature grid
 SCF converges when DIIS error is below 1.0E-08
 Geometry optimization detected.  Setting ReadMinima to 0
 Setting SaveMinima to 0
 ---------------------------------------
  Cycle       Energy         DIIS Error
 ---------------------------------------
    1    -685.3042420996      6.69E-04
    2    -685.3036554886      1.15E-04
    3    -685.3036446292      1.16E-04
    4    -685.3037715760      4.57E-05
    5    -685.3037937909      1.40E-05
    6    -685.3037960156      4.31E-06
    7    -685.3037961123      1.76E-06
    8    -685.3037960750      4.19E-07
    9    -685.3037960929      1.51E-07
   10    -685.3037960990      4.29E-08
   11    -685.3037960970      8.93E-09 Convergence criterion met
 ---------------------------------------
 SCF time:  CPU 360.75 s  wall 361.24 s
 SCF   energy in the final basis set = -685.3037960970
 Total energy in the final basis set = -685.3037960970

 --------------------------------------------------------------

                    Orbital Energies (a.u.)
 --------------------------------------------------------------

 Alpha MOs
 -- Occupied --
-19.399 -19.390 -19.378 -19.350 -19.282 -19.269 -10.539 -10.470
-10.448 -10.446 -10.404 -10.388  -1.362  -1.301  -1.291  -1.262
 -1.200  -1.170  -1.022  -0.979  -0.902  -0.856  -0.846  -0.813
 -0.783  -0.761  -0.723  -0.711  -0.688  -0.678  -0.650  -0.638
 -0.634  -0.624  -0.616  -0.607  -0.583  -0.573  -0.569  -0.543
 -0.539  -0.502  -0.497  -0.455  -0.432  -0.425
 -- Virtual --
 -0.257  -0.192  -0.167  -0.135  -0.126  -0.120  -0.114  -0.107
 -0.091  -0.078  -0.075  -0.065  -0.060  -0.055  -0.049  -0.048
 -0.035  -0.032  -0.024  -0.018  -0.015  -0.010  -0.003   0.000
  0.002   0.005   0.011   0.017   0.021   0.022   0.023   0.027
  0.031   0.035   0.043   0.049   0.055   0.063   0.072   0.073
  0.077   0.078   0.090   0.098   0.099   0.107   0.117   0.126
  0.127   0.135   0.139   0.143   0.149   0.155   0.160   0.162
  0.169   0.173   0.179   0.187   0.190   0.196   0.204   0.207
  0.216   0.223   0.229   0.235   0.239   0.243   0.251   0.259
  0.261   0.271   0.282   0.305   0.307   0.317   0.321   0.334
  0.367   0.374   0.381   0.391   0.399   0.404   0.420   0.420
  0.427   0.435   0.456   0.467   0.478   0.498   0.516   0.540
  0.546   0.551   0.561   0.589   0.590   0.604   0.608   0.629
  0.661   0.675   0.714   0.731   0.750   0.788   0.803   0.821
  0.845   0.866   0.885   0.892   0.917   0.928   0.934   0.953
  0.966   0.975   0.988   1.001   1.023   1.028   1.038   1.041
  1.048   1.068   1.076   1.098   1.108   1.131   1.145   1.162
  1.176   1.204   1.213   1.239   1.264   1.268   1.290   1.294
  1.317   1.336   1.349   1.373   1.377   1.386   1.406   1.433
  1.442   1.451   1.464   1.494   1.516   1.522   1.534   1.562
  1.582   1.599   1.617   1.633   1.649   1.673   1.683   1.707
  1.729   1.744   1.767   1.799   1.802   1.813   1.839   1.871
  1.889   1.905   1.916   1.938   1.948   1.972   1.985   1.999
  2.042   2.053   2.078   2.138   2.174   2.316   2.318   2.346
  2.363   2.374   2.400   2.428   2.447   2.470   2.484   2.491
  2.544   2.560   2.607   2.651   2.674   2.713   2.738   2.794
  2.804   2.826   2.833   2.848   2.864   2.866   2.891   2.898
  2.928   2.930   2.971   2.975   3.017   3.024   3.029   3.055
  3.070   3.084   3.117   3.122   3.177   3.209   3.212   3.276
  3.293   3.333   3.382   3.561   3.647   3.668   3.678   3.703
  3.726   3.770   3.777   3.853   3.866   3.873   3.909   4.008
  4.014   4.107   4.190   4.782   4.806   4.846   4.867   4.940
  4.971   5.114   5.198   5.218   5.228   5.273   5.299   5.443
  5.517   5.546   5.557   5.683   5.754  23.425  23.603  23.626
 23.670  23.680  23.893  49.677  49.706  49.765  49.773  49.803
 49.822
 --------------------------------------------------------------

          Ground-State Mulliken Net Atomic Charges

     Atom                 Charge (a.u.)
  ----------------------------------------
      1 O                    -0.039684
      2 C                    -0.196745
      3 O                    -0.086998
      4 C                     0.618040
      5 O                    -0.247160
      6 C                    -0.620559
      7 O                    -0.132076
      8 C                     0.285801
      9 C                    -0.130872
     10 C                    -0.430061
     11 O                    -0.283485
     12 H                     0.290712
     13 O                    -0.192468
     14 H                     0.226836
     15 H                     0.169136
     16 H                     0.222910
     17 H                     0.287871
     18 H                     0.298472
     19 H                     0.334320
     20 H                     0.316920
     21 H                     0.309089
  ----------------------------------------
  Sum of atomic charges =     1.000000

 -----------------------------------------------------------------
                    Cartesian Multipole Moments
 -----------------------------------------------------------------
    Charge (ESU x 10^10)
                 4.8032
    Dipole Moment (Debye)
         X      -4.2161      Y       2.3058      Z       1.2121
       Tot       4.9559
    Quadrupole Moments (Debye-Ang)
        XX     -26.1721     XY       9.8681     YY     -69.4755
        XZ       0.7531     YZ      -3.6572     ZZ     -59.9725
    Octopole Moments (Debye-Ang^2)
       XXX    -113.6852    XXY      -9.2674    XYY      17.1085
       YYY      12.3917    XXZ      45.3682    XYZ       4.5091
       YYZ      -2.5904    XZZ      14.2069    YZZ       3.0087
       ZZZ       0.8676
    Hexadecapole Moments (Debye-Ang^3)
      XXXX   -1256.4950   XXXY      42.1173   XXYY    -384.2237
      XYYY      41.9246   YYYY    -683.8664   XXXZ       3.9254
      XXYZ      -0.8263   XYYZ      -5.5503   YYYZ      -6.1589
      XXZZ    -265.0575   XYZZ      25.1846   YYZZ    -128.8458
      XZZZ      14.5130   YZZZ      10.3997   ZZZZ    -130.4395
 -----------------------------------------------------------------
 Calculating analytic gradient of the SCF energy
 Gradient of SCF Energy
            1           2           3           4           5           6
    1  -0.0000212  -0.0024030   0.0021135   0.0017051  -0.0002521  -0.0019151
    2   0.0004897  -0.0028518   0.0025873   0.0012820  -0.0000673  -0.0008372
    3   0.0001476  -0.0009985   0.0002123   0.0017674  -0.0037397   0.0014242
            7           8           9          10          11          12
    1   0.0003807   0.0012025  -0.0005816  -0.0010660   0.0004867   0.0004088
    2   0.0002691  -0.0005643   0.0014924  -0.0002673  -0.0005815  -0.0001294
    3  -0.0003121   0.0005164  -0.0010198   0.0000935   0.0001694   0.0022532
           13          14          15          16          17          18
    1  -0.0000471  -0.0002358   0.0000753   0.0002264  -0.0000377   0.0005420
    2  -0.0013374  -0.0002762  -0.0001332   0.0003665   0.0001479   0.0007280
    3   0.0004270   0.0002170  -0.0001054  -0.0001090  -0.0000284  -0.0002891
           19          20          21
    1  -0.0002826  -0.0001510  -0.0001478
    2   0.0000992   0.0000490  -0.0004656
    3  -0.0002009   0.0001844  -0.0006095
 Max gradient component =       3.740E-03
 RMS gradient           =       1.066E-03
 Gradient time:  CPU 151.02 s  wall 151.05 s
 Geometry Optimization Parameters
   NAtoms,    NIC,     NZ,  NCons,   NDum,   NFix, NCnnct, MaxDiis
       21     145       0       0       0       0       0       0

 Cartesian Hessian Update
 Hessian Updated using BFGS Update


** GEOMETRY OPTIMIZATION IN DELOCALIZED INTERNAL COORDINATES **
   Searching for a Minimum

   Optimization Cycle:  10

                       Coordinates (Angstroms)
     ATOM                X               Y               Z
      1  O        -0.7457876974   -1.3507116234   -0.3110283306
      2  C        -1.8726851526   -0.8339278290    0.0882710766
      3  O        -2.7816533370   -1.6956461144    0.4140525543
      4  C        -1.8934827839    0.5860843754    0.0789535485
      5  O        -2.8675827835    1.4502589705    0.4105600185
      6  C        -0.6451915517    0.9585914143   -0.3474052956
      7  O        -0.2850414073    2.2098329231   -0.5205993057
      8  C         0.1862944641   -0.2652849268   -0.6040134960
      9  C         1.4487324922   -0.4871531254    0.2475773980
     10  C         2.4666288437    0.6664791932    0.1242777803
     11  O         3.7220832242    0.2001380071    0.5894125943
     12  H        -3.7563881327    1.0782604210    0.4118062769
     13  O         2.0024416191   -1.6864648526   -0.2246138792
     14  H         1.1342648273   -0.5864655312    1.2984513150
     15  H         2.1349204467    1.5475967245    0.6833589449
     16  H         2.6123666654    0.9346509689   -0.9299819856
     17  H         3.8892379526    0.5000696111    1.4891211016
     18  H         2.9393020613   -1.6905601420    0.0265863160
     19  H         0.4438720467   -0.3720813512   -1.6629588441
     20  H         0.6049497589    2.3149220118   -0.8849937060
     21  H        -3.6043913397   -1.3116380546    0.7488919448
   Point Group: c1    Number of degrees of freedom:    57


   Energy is   -685.303796097

 Hessian Updated using BFGS Update

 57 Hessian modes will be used to form the next step
  Hessian Eigenvalues:
     0.000549    0.003564    0.008147    0.010814    0.014304    0.015471
     0.017705    0.020997    0.023140    0.023674    0.026661    0.038264
     0.042567    0.046815    0.051257    0.052135    0.058598    0.064306
     0.075903    0.088195    0.116700    0.139321    0.158679    0.159966
     0.161611    0.162285    0.163687    0.168465    0.178858    0.211055
     0.217800    0.220603    0.240728    0.250396    0.256481    0.265652
     0.283600    0.288812    0.292101    0.319106    0.324638    0.326207
     0.327926    0.379979    0.442401    0.448168    0.455457    0.489324
     0.501911    0.522317    0.540048    0.542275    0.543994    0.550778
     0.558303    0.622188    1.047383

 Minimum Search - Taking Simple RFO Step
 Searching for Lamda that Minimizes Along All modes
 Value Taken    Lamda =  -0.00136126
 Calculated Step too Large.  Step scaled by  0.402620
 Step Taken.  Stepsize is  0.300000

                             Maximum     Tolerance    Cnvgd?
         Gradient           0.001978      0.000300      NO
         Displacement       0.116770      0.001200      NO
         Energy change     -0.000433      0.000001      NO


 New Cartesian Coordinates Obtained by Inverse Iteration

 Displacement from previous Coordinates is:  0.290338
 ----------------------------------------------------------------
             Standard Nuclear Orientation (Angstroms)
    I     Atom           X                Y                Z
 ----------------------------------------------------------------
    1      O      -0.7462593101    -1.3471148714    -0.3358245337
    2      C      -1.8695894573    -0.8383039387     0.0827504650
    3      O      -2.7699006308    -1.7001579275     0.4102669656
    4      C      -1.8923169264     0.5834518271     0.0845532500
    5      O      -2.8689297409     1.4334631815     0.4447382581
    6      C      -0.6466750190     0.9612390314    -0.3399517778
    7      O      -0.2821468122     2.2132292755    -0.4968527593
    8      C       0.1856936351    -0.2617205752    -0.6089820729
    9      C       1.4368651314    -0.4875662638     0.2598711945
   10      C       2.4619242501     0.6611407689     0.1244082813
   11      O       3.7251945640     0.1852481862     0.5579205067
   12      H      -3.7621189067     1.0941619832     0.3205305812
   13      O       1.9877823309    -1.6981129570    -0.1834288105
   14      H       1.1083848516    -0.5678852850     1.3077423321
   15      H       2.1454784256     1.5356011929     0.7013478496
   16      H       2.5862360979     0.9444432599    -0.9288610852
   17      H       3.9257096531     0.4977755108     1.4456184900
   18      H       2.9313143924    -1.6831598452     0.0396271609
   19      H       0.4544507196    -0.3513371769    -1.6660781067
   20      H       0.6026758321     2.3159015757    -0.8740899904
   21      H      -3.5808828639    -1.3233458820     0.7804198285
 ----------------------------------------------------------------
 Molecular Point Group                 C1    NOp =  1
 Largest Abelian Subgroup              C1    NOp =  1
 Nuclear Repulsion Energy =   768.8164314552 hartrees
 There are       46 alpha and       46 beta electrons
 Applying Cartesian multipole field
    Component          Value
    ---------          -----
     (2,0,0)        1.00000E-11
     (0,2,0)        2.00000E-11
     (0,0,2)       -3.00000E-11
 Nucleus-field energy     =     0.0000000237 hartrees
 Requested basis set is 6-311++G(d,p)
 There are 117 shells and 327 basis functions
 A cutoff of  1.0D-11 yielded   5836 shell pairs
 There are     46070 function pairs (     49337 Cartesian)
 Smallest overlap matrix eigenvalue = 2.13E-06

 Q-Chem warning in module /home/taweetham/qchem/stvman/mkSTV.C, line 278:

 Overlap eigenvalue is smaller than square root of threshold

 Guess MOs from SCF MO coefficient file
 Reading MOs from coefficient file
 Reading MOs from coefficient file
 A restricted hybrid HF-DFT SCF calculation will be
 performed using Pulay DIIS extrapolation
 Exchange:     0.2000 Hartree-Fock + 0.0800 Slater + 0.7200 B88
 Correlation:  0.1900 VWN1RPA + 0.8100 LYP
 Using SG-1 standard quadrature grid
 SCF converges when DIIS error is below 1.0E-08
 Geometry optimization detected.  Setting ReadMinima to 0
 Setting SaveMinima to 0
 ---------------------------------------
  Cycle       Energy         DIIS Error
 ---------------------------------------
    1    -685.3053461251      6.88E-04
    2    -685.3041843986      1.17E-04
    3    -685.3042044494      1.05E-04
    4    -685.3042970649      4.64E-05
    5    -685.3043186457      1.06E-05
    6    -685.3043197684      4.51E-06
    7    -685.3043199268      1.41E-06
    8    -685.3043198631      3.87E-07
    9    -685.3043198785      1.52E-07
   10    -685.3043198820      5.00E-08
   11    -685.3043198828      9.31E-09 Convergence criterion met
 ---------------------------------------
 SCF time:  CPU 360.68 s  wall 361.60 s
 SCF   energy in the final basis set = -685.3043198828
 Total energy in the final basis set = -685.3043198828

 --------------------------------------------------------------

                    Orbital Energies (a.u.)
 --------------------------------------------------------------

 Alpha MOs
 -- Occupied --
-19.399 -19.390 -19.378 -19.349 -19.283 -19.269 -10.539 -10.470
-10.447 -10.445 -10.404 -10.389  -1.363  -1.302  -1.292  -1.261
 -1.200  -1.170  -1.022  -0.979  -0.903  -0.855  -0.846  -0.812
 -0.784  -0.760  -0.723  -0.712  -0.688  -0.678  -0.651  -0.639
 -0.634  -0.624  -0.616  -0.606  -0.585  -0.574  -0.567  -0.541
 -0.537  -0.503  -0.496  -0.454  -0.434  -0.425
 -- Virtual --
 -0.256  -0.190  -0.167  -0.135  -0.127  -0.120  -0.114  -0.110
 -0.090  -0.078  -0.074  -0.065  -0.061  -0.055  -0.048  -0.047
 -0.034  -0.032  -0.025  -0.018  -0.015  -0.010  -0.004   0.000
  0.002   0.005   0.011   0.017   0.021   0.022   0.022   0.027
  0.030   0.037   0.045   0.049   0.055   0.064   0.073   0.073
  0.077   0.078   0.090   0.095   0.099   0.108   0.117   0.124
  0.125   0.136   0.140   0.143   0.149   0.156   0.160   0.160
  0.168   0.172   0.180   0.187   0.189   0.196   0.203   0.206
  0.215   0.218   0.229   0.234   0.240   0.242   0.251   0.255
  0.262   0.268   0.282   0.304   0.304   0.318   0.321   0.332
  0.366   0.373   0.380   0.392   0.397   0.406   0.420   0.424
  0.425   0.437   0.457   0.467   0.482   0.499   0.517   0.539
  0.545   0.551   0.560   0.587   0.590   0.602   0.610   0.628
  0.659   0.677   0.707   0.731   0.747   0.786   0.799   0.826
  0.839   0.865   0.885   0.890   0.916   0.929   0.933   0.954
  0.967   0.976   0.986   1.001   1.022   1.027   1.035   1.041
  1.048   1.067   1.078   1.095   1.100   1.128   1.143   1.166
  1.174   1.206   1.214   1.240   1.266   1.271   1.294   1.295
  1.322   1.340   1.351   1.372   1.384   1.385   1.405   1.435
  1.443   1.452   1.469   1.495   1.516   1.521   1.536   1.560
  1.582   1.600   1.612   1.634   1.651   1.666   1.682   1.707
  1.727   1.739   1.764   1.798   1.803   1.813   1.842   1.874
  1.889   1.904   1.913   1.940   1.947   1.973   1.988   1.999
  2.043   2.053   2.071   2.130   2.169   2.317   2.319   2.347
  2.360   2.372   2.404   2.426   2.449   2.470   2.491   2.496
  2.544   2.557   2.611   2.655   2.674   2.713   2.742   2.795
  2.805   2.827   2.835   2.853   2.860   2.867   2.894   2.899
  2.926   2.936   2.971   2.979   3.018   3.025   3.031   3.055
  3.074   3.092   3.114   3.122   3.175   3.213   3.215   3.275
  3.294   3.334   3.383   3.564   3.647   3.660   3.680   3.703
  3.730   3.762   3.775   3.848   3.869   3.876   3.910   4.008
  4.015   4.103   4.186   4.786   4.811   4.848   4.874   4.942
  4.969   5.117   5.199   5.220   5.229   5.267   5.299   5.445
  5.516   5.547   5.562   5.683   5.754  23.426  23.602  23.628
 23.670  23.680  23.898  49.677  49.707  49.765  49.775  49.805
 49.821
 --------------------------------------------------------------

          Ground-State Mulliken Net Atomic Charges

     Atom                 Charge (a.u.)
  ----------------------------------------
      1 O                    -0.036189
      2 C                    -0.166437
      3 O                    -0.086253
      4 C                     0.546594
      5 O                    -0.258352
      6 C                    -0.528391
      7 O                    -0.131060
      8 C                     0.239472
      9 C                    -0.128190
     10 C                    -0.429758
     11 O                    -0.286638
     12 H                     0.292981
     13 O                    -0.195762
     14 H                     0.225508
     15 H                     0.174544
     16 H                     0.217926
     17 H                     0.289538
     18 H                     0.300501
     19 H                     0.330612
     20 H                     0.316628
     21 H                     0.312725
  ----------------------------------------
  Sum of atomic charges =     1.000000

 -----------------------------------------------------------------
                    Cartesian Multipole Moments
 -----------------------------------------------------------------
    Charge (ESU x 10^10)
                 4.8032
    Dipole Moment (Debye)
         X      -4.1498      Y       2.3694      Z       1.0187
       Tot       4.8860
    Quadrupole Moments (Debye-Ang)
        XX     -25.7908     XY      10.0737     YY     -69.4137
        XZ       1.4655     YZ      -3.9749     ZZ     -60.1366
    Octopole Moments (Debye-Ang^2)
       XXX    -109.6978    XXY      -7.6606    XYY      16.0549
       YYY      13.4175    XXZ      43.0940    XYZ       6.3754
       YYZ      -3.1682    XZZ      14.2498    YZZ       2.7341
       ZZZ      -0.3940
    Hexadecapole Moments (Debye-Ang^3)
      XXXX   -1239.5137   XXXY      44.1596   XXYY    -380.9276
      XYYY      42.6480   YYYY    -684.4882   XXXZ      21.3496
      XXYZ      -5.2435   XYYZ      -4.9808   YYYZ      -7.0540
      XXZZ    -266.2695   XYZZ      26.2628   YYZZ    -128.5482
      XZZZ      14.1264   YZZZ       9.2193   ZZZZ    -130.1779
 -----------------------------------------------------------------
 Calculating analytic gradient of the SCF energy
 Gradient of SCF Energy
            1           2           3           4           5           6
    1   0.0006203  -0.0056824   0.0053208   0.0023696  -0.0001694  -0.0026703
    2   0.0021174  -0.0062984   0.0058904   0.0022086  -0.0000969  -0.0005142
    3  -0.0000934  -0.0001563  -0.0008222   0.0021681  -0.0049121   0.0020003
            7           8           9          10          11          12
    1   0.0003602   0.0009302  -0.0011901  -0.0011129   0.0008186   0.0006921
    2   0.0002641  -0.0024060   0.0012545  -0.0003917  -0.0002537  -0.0002719
    3  -0.0000484  -0.0000470  -0.0003427  -0.0006081   0.0007700   0.0028458
           13          14          15          16          17          18
    1   0.0007258  -0.0004207   0.0001120   0.0002696  -0.0001607  -0.0000367
    2  -0.0014945  -0.0003029  -0.0004272   0.0007177   0.0000099   0.0008017
    3   0.0011060   0.0000132  -0.0000352   0.0000028  -0.0006777  -0.0005264
           19          20          21
    1  -0.0004231  -0.0002669  -0.0000861
    2   0.0004180  -0.0002650  -0.0009600
    3  -0.0000509   0.0000527  -0.0006384
 Max gradient component =       6.298E-03
 RMS gradient           =       1.874E-03
 Gradient time:  CPU 149.91 s  wall 149.95 s
 Geometry Optimization Parameters
   NAtoms,    NIC,     NZ,  NCons,   NDum,   NFix, NCnnct, MaxDiis
       21     145       0       0       0       0       0       0

 Cartesian Hessian Update
 Hessian Updated using BFGS Update


** GEOMETRY OPTIMIZATION IN DELOCALIZED INTERNAL COORDINATES **
   Searching for a Minimum

   Optimization Cycle:  11

                       Coordinates (Angstroms)
     ATOM                X               Y               Z
      1  O        -0.7462593101   -1.3471148714   -0.3358245337
      2  C        -1.8695894573   -0.8383039387    0.0827504650
      3  O        -2.7699006308   -1.7001579275    0.4102669656
      4  C        -1.8923169264    0.5834518271    0.0845532500
      5  O        -2.8689297409    1.4334631815    0.4447382581
      6  C        -0.6466750190    0.9612390314   -0.3399517778
      7  O        -0.2821468122    2.2132292755   -0.4968527593
      8  C         0.1856936351   -0.2617205752   -0.6089820729
      9  C         1.4368651314   -0.4875662638    0.2598711945
     10  C         2.4619242501    0.6611407689    0.1244082813
     11  O         3.7251945640    0.1852481862    0.5579205067
     12  H        -3.7621189067    1.0941619832    0.3205305812
     13  O         1.9877823309   -1.6981129570   -0.1834288105
     14  H         1.1083848516   -0.5678852850    1.3077423321
     15  H         2.1454784256    1.5356011929    0.7013478496
     16  H         2.5862360979    0.9444432599   -0.9288610852
     17  H         3.9257096531    0.4977755108    1.4456184900
     18  H         2.9313143924   -1.6831598452    0.0396271609
     19  H         0.4544507196   -0.3513371769   -1.6660781067
     20  H         0.6026758321    2.3159015757   -0.8740899904
     21  H        -3.5808828639   -1.3233458820    0.7804198285
   Point Group: c1    Number of degrees of freedom:    57


   Energy is   -685.304319883

 Hessian Updated using BFGS Update

 57 Hessian modes will be used to form the next step
  Hessian Eigenvalues:
     0.000208    0.003590    0.006483    0.008346    0.013436    0.015482
     0.017703    0.021080    0.023332    0.023694    0.026658    0.038547
     0.042556    0.046696    0.051448    0.052221    0.058796    0.065225
     0.075974    0.088455    0.116685    0.139299    0.158521    0.160070
     0.161899    0.162279    0.164383    0.169534    0.178102    0.211019
     0.219098    0.230198    0.241662    0.251872    0.258784    0.269572
     0.283299    0.290162    0.292910    0.318877    0.324723    0.325943
     0.327919    0.390626    0.447853    0.453011    0.467013    0.489342
     0.504764    0.523978    0.540071    0.543428    0.545143    0.552345
     0.558129    0.632354    1.659939

 Minimum Search - Taking Simple RFO Step
 Searching for Lamda that Minimizes Along All modes
 Value Taken    Lamda =  -0.00192802
 Calculated Step too Large.  Step scaled by  0.352835
 Step Taken.  Stepsize is  0.300000

                             Maximum     Tolerance    Cnvgd?
         Gradient           0.003831      0.000300      NO
         Displacement       0.124848      0.001200      NO
         Energy change     -0.000524      0.000001      NO


 New Cartesian Coordinates Obtained by Inverse Iteration

 Displacement from previous Coordinates is:  0.283592
 ----------------------------------------------------------------
             Standard Nuclear Orientation (Angstroms)
    I     Atom           X                Y                Z
 ----------------------------------------------------------------
    1      O      -0.7463766888    -1.3438320774    -0.3631554018
    2      C      -1.8648730548    -0.8441772298     0.0782445695
    3      O      -2.7551983728    -1.7060335344     0.4096898187
    4      C      -1.8901559712     0.5792085862     0.0914390994
    5      O      -2.8695964508     1.4106384624     0.4870257827
    6      C      -0.6480971657     0.9631461269    -0.3339928359
    7      O      -0.2793704273     2.2154173829    -0.4744137041
    8      C       0.1843589640    -0.2591543775    -0.6178728788
    9      C       1.4258962974    -0.4898199407     0.2668502905
   10      C       2.4550978403     0.6575115031     0.1245779949
   11      O       3.7245683913     0.1788705586     0.5351037318
   12      H      -3.7542486611     1.1295169666     0.2279386712
   13      O       1.9760845676    -1.7072477772    -0.1548235341
   14      H       1.0847341450    -0.5575222255     1.3109630900
   15      H       2.1468479822     1.5254070768     0.7148720146
   16      H       2.5636568467     0.9535371053    -0.9269161593
   17      H       3.9471728112     0.4988376567     1.4138598551
   18      H       2.9211384612    -1.6856191254     0.0577573446
   19      H       0.4631494633    -0.3310727932    -1.6729183280
   20      H       0.5985027839     2.3155643805    -0.8681671190
   21      H      -3.5504015450    -1.3362256543     0.8196637248
 ----------------------------------------------------------------
 Molecular Point Group                 C1    NOp =  1
 Largest Abelian Subgroup              C1    NOp =  1
 Nuclear Repulsion Energy =   769.4659383688 hartrees
 There are       46 alpha and       46 beta electrons
 Applying Cartesian multipole field
    Component          Value
    ---------          -----
     (2,0,0)        1.00000E-11
     (0,2,0)        2.00000E-11
     (0,0,2)       -3.00000E-11
 Nucleus-field energy     =     0.0000000237 hartrees
 Requested basis set is 6-311++G(d,p)
 There are 117 shells and 327 basis functions
 A cutoff of  1.0D-11 yielded   5839 shell pairs
 There are     46111 function pairs (     49383 Cartesian)
 Smallest overlap matrix eigenvalue = 2.33E-06

 Q-Chem warning in module /home/taweetham/qchem/stvman/mkSTV.C, line 278:

 Overlap eigenvalue is smaller than square root of threshold

 Guess MOs from SCF MO coefficient file
 Reading MOs from coefficient file
 Reading MOs from coefficient file
 A restricted hybrid HF-DFT SCF calculation will be
 performed using Pulay DIIS extrapolation
 Exchange:     0.2000 Hartree-Fock + 0.0800 Slater + 0.7200 B88
 Correlation:  0.1900 VWN1RPA + 0.8100 LYP
 Using SG-1 standard quadrature grid
 SCF converges when DIIS error is below 1.0E-08
 Geometry optimization detected.  Setting ReadMinima to 0
 Setting SaveMinima to 0
 ---------------------------------------
  Cycle       Energy         DIIS Error
 ---------------------------------------
    1    -685.3057934428      7.20E-04
    2    -685.3048390075      1.26E-04
    3    -685.3048508429      1.20E-04
    4    -685.3049699057      4.67E-05
    5    -685.3049906783      6.13E-06
    6    -685.3049906193      3.62E-06
    7    -685.3049907093      9.77E-07
    8    -685.3049906527      3.15E-07
    9    -685.3049906636      1.31E-07
   10    -685.3049906750      4.59E-08
   11    -685.3049906716      1.07E-08
   12    -685.3049906706      4.46E-09 Convergence criterion met
 ---------------------------------------
 SCF time:  CPU 378.68 s  wall 379.36 s
 SCF   energy in the final basis set = -685.3049906706
 Total energy in the final basis set = -685.3049906706

 --------------------------------------------------------------

                    Orbital Energies (a.u.)
 --------------------------------------------------------------

 Alpha MOs
 -- Occupied --
-19.400 -19.389 -19.378 -19.347 -19.283 -19.269 -10.538 -10.470
-10.447 -10.443 -10.404 -10.389  -1.365  -1.302  -1.293  -1.259
 -1.200  -1.170  -1.021  -0.979  -0.903  -0.854  -0.847  -0.811
 -0.784  -0.759  -0.724  -0.713  -0.689  -0.678  -0.652  -0.641
 -0.635  -0.625  -0.615  -0.606  -0.586  -0.575  -0.565  -0.540
 -0.531  -0.503  -0.495  -0.454  -0.436  -0.425
 -- Virtual --
 -0.255  -0.186  -0.166  -0.135  -0.128  -0.120  -0.115  -0.110
 -0.089  -0.078  -0.073  -0.065  -0.061  -0.054  -0.047  -0.045
 -0.033  -0.032  -0.026  -0.018  -0.014  -0.010  -0.005   0.001
  0.001   0.004   0.012   0.018   0.022   0.022   0.022   0.028
  0.029   0.038   0.047   0.048   0.056   0.064   0.073   0.074
  0.077   0.079   0.090   0.093   0.100   0.109   0.117   0.122
  0.124   0.136   0.140   0.143   0.148   0.156   0.158   0.159
  0.169   0.172   0.180   0.186   0.189   0.197   0.203   0.206
  0.211   0.219   0.229   0.234   0.240   0.242   0.248   0.256
  0.262   0.267   0.282   0.301   0.303   0.317   0.323   0.331
  0.366   0.370   0.381   0.392   0.396   0.409   0.420   0.423
  0.429   0.440   0.459   0.468   0.486   0.499   0.518   0.537
  0.544   0.550   0.560   0.585   0.590   0.601   0.612   0.629
  0.657   0.678   0.701   0.730   0.745   0.785   0.796   0.830
  0.835   0.865   0.884   0.890   0.916   0.928   0.935   0.956
  0.968   0.978   0.985   1.001   1.019   1.028   1.032   1.040
  1.049   1.068   1.080   1.089   1.097   1.126   1.141   1.168
  1.174   1.208   1.214   1.240   1.267   1.273   1.294   1.296
  1.326   1.342   1.354   1.373   1.385   1.391   1.405   1.437
  1.444   1.453   1.470   1.497   1.516   1.521   1.537   1.557
  1.581   1.599   1.607   1.634   1.652   1.658   1.681   1.706
  1.724   1.735   1.756   1.798   1.805   1.817   1.845   1.876
  1.888   1.903   1.912   1.942   1.947   1.974   1.991   1.999
  2.043   2.052   2.065   2.122   2.164   2.318   2.320   2.346
  2.357   2.374   2.409   2.425   2.455   2.468   2.496   2.503
  2.540   2.557   2.615   2.658   2.674   2.713   2.745   2.795
  2.806   2.827   2.838   2.857   2.860   2.868   2.896   2.901
  2.925   2.941   2.970   2.983   3.018   3.024   3.032   3.055
  3.076   3.106   3.111   3.124   3.171   3.215   3.218   3.273
  3.295   3.334   3.386   3.568   3.647   3.650   3.682   3.703
  3.734   3.753   3.775   3.845   3.871   3.879   3.910   4.008
  4.016   4.100   4.181   4.789   4.819   4.850   4.885   4.943
  4.968   5.120   5.200   5.222   5.229   5.260   5.299   5.446
  5.515   5.550   5.566   5.682   5.754  23.429  23.600  23.631
 23.672  23.681  23.903  49.678  49.708  49.765  49.776  49.806
 49.820
 --------------------------------------------------------------

          Ground-State Mulliken Net Atomic Charges

     Atom                 Charge (a.u.)
  ----------------------------------------
      1 O                    -0.031258
      2 C                    -0.141479
      3 O                    -0.088058
      4 C                     0.486388
      5 O                    -0.270520
      6 C                    -0.449470
      7 O                    -0.129932
      8 C                     0.194225
      9 C                    -0.122884
     10 C                    -0.428309
     11 O                    -0.289223
     12 H                     0.296364
     13 O                    -0.197643
     14 H                     0.224623
     15 H                     0.178010
     16 H                     0.214243
     17 H                     0.290488
     18 H                     0.302031
     19 H                     0.327409
     20 H                     0.316550
     21 H                     0.318445
  ----------------------------------------
  Sum of atomic charges =     1.000000

 -----------------------------------------------------------------
                    Cartesian Multipole Moments
 -----------------------------------------------------------------
    Charge (ESU x 10^10)
                 4.8032
    Dipole Moment (Debye)
         X      -4.0800      Y       2.4234      Z       0.8290
       Tot       4.8173
    Quadrupole Moments (Debye-Ang)
        XX     -25.9390     XY       9.9919     YY     -69.1399
        XZ       2.2443     YZ      -4.4358     ZZ     -60.2017
    Octopole Moments (Debye-Ang^2)
       XXX    -105.3006    XXY      -6.0717    XYY      14.7369
       YYY      14.4184    XXZ      40.4438    XYZ       8.1536
       YYZ      -3.6547    XZZ      14.1357    YZZ       2.5313
       ZZZ      -1.4275
    Hexadecapole Moments (Debye-Ang^3)
      XXXX   -1234.5052   XXXY      42.0066   XXYY    -375.3437
      XYYY      41.2136   YYYY    -683.9970   XXXZ      38.6462
      XXYZ     -10.9139   XYYZ      -3.9233   YYYZ      -8.9174
      XXZZ    -266.6807   XYZZ      27.2810   YYZZ    -128.2612
      XZZZ      14.4994   YZZZ       7.5319   ZZZZ    -130.9082
 -----------------------------------------------------------------
 Calculating analytic gradient of the SCF energy
 Gradient of SCF Energy
            1           2           3           4           5           6
    1   0.0014856  -0.0090823   0.0086260   0.0024375   0.0004559  -0.0031508
    2   0.0040593  -0.0098054   0.0093887   0.0028694   0.0004090   0.0000518
    3  -0.0003104   0.0010984  -0.0022284   0.0022760  -0.0058319   0.0024031
            7           8           9          10          11          12
    1   0.0002605   0.0002262  -0.0019373  -0.0009422   0.0011489   0.0007394
    2   0.0002492  -0.0043755   0.0005705  -0.0004069   0.0004131  -0.0008323
    3   0.0003346  -0.0008808   0.0007159  -0.0014175   0.0014435   0.0032679
           13          14          15          16          17          18
    1   0.0018411  -0.0004814   0.0000970   0.0003079  -0.0003331  -0.0008586
    2  -0.0013417  -0.0004051  -0.0006919   0.0009965  -0.0002757   0.0005635
    3   0.0017448  -0.0003114  -0.0000041   0.0001928  -0.0014573  -0.0006255
           19          20          21
    1  -0.0006017  -0.0003887   0.0001503
    2   0.0007464  -0.0006704  -0.0015127
    3   0.0001854  -0.0001218  -0.0004732
 Max gradient component =       9.805E-03
 RMS gradient           =       2.809E-03
 Gradient time:  CPU 150.78 s  wall 150.82 s
 Geometry Optimization Parameters
   NAtoms,    NIC,     NZ,  NCons,   NDum,   NFix, NCnnct, MaxDiis
       21     145       0       0       0       0       0       0

 Cartesian Hessian Update
 Hessian Updated using BFGS Update


** GEOMETRY OPTIMIZATION IN DELOCALIZED INTERNAL COORDINATES **
   Searching for a Minimum

   Optimization Cycle:  12

                       Coordinates (Angstroms)
     ATOM                X               Y               Z
      1  O        -0.7463766888   -1.3438320774   -0.3631554018
      2  C        -1.8648730548   -0.8441772298    0.0782445695
      3  O        -2.7551983728   -1.7060335344    0.4096898187
      4  C        -1.8901559712    0.5792085862    0.0914390994
      5  O        -2.8695964508    1.4106384624    0.4870257827
      6  C        -0.6480971657    0.9631461269   -0.3339928359
      7  O        -0.2793704273    2.2154173829   -0.4744137041
      8  C         0.1843589640   -0.2591543775   -0.6178728788
      9  C         1.4258962974   -0.4898199407    0.2668502905
     10  C         2.4550978403    0.6575115031    0.1245779949
     11  O         3.7245683913    0.1788705586    0.5351037318
     12  H        -3.7542486611    1.1295169666    0.2279386712
     13  O         1.9760845676   -1.7072477772   -0.1548235341
     14  H         1.0847341450   -0.5575222255    1.3109630900
     15  H         2.1468479822    1.5254070768    0.7148720146
     16  H         2.5636568467    0.9535371053   -0.9269161593
     17  H         3.9471728112    0.4988376567    1.4138598551
     18  H         2.9211384612   -1.6856191254    0.0577573446
     19  H         0.4631494633   -0.3310727932   -1.6729183280
     20  H         0.5985027839    2.3155643805   -0.8681671190
     21  H        -3.5504015450   -1.3362256543    0.8196637248
   Point Group: c1    Number of degrees of freedom:    57


   Energy is   -685.304990671

 Hessian Updated using BFGS Update

 57 Hessian modes will be used to form the next step
  Hessian Eigenvalues:
     0.000299    0.003170    0.003688    0.008362    0.013312    0.015500
     0.017707    0.021431    0.023351    0.023703    0.026646    0.039781
     0.042633    0.046572    0.051375    0.052239    0.058852    0.065759
     0.075978    0.088413    0.116484    0.139194    0.157756    0.160336
     0.161813    0.162269    0.163083    0.170113    0.175677    0.210510
     0.218926    0.232401    0.243046    0.252354    0.259251    0.273290
     0.282567    0.290760    0.295749    0.318697    0.324761    0.325663
     0.327912    0.391795    0.447325    0.452223    0.476525    0.489287
     0.506979    0.524713    0.540427    0.543377    0.545176    0.552302
     0.559879    0.633156    2.075173

 Minimum Search - Taking Simple RFO Step
 Searching for Lamda that Minimizes Along All modes
 Value Taken    Lamda =  -0.00220039
 Calculated Step too Large.  Step scaled by  0.368068
 Step Taken.  Stepsize is  0.300000

                             Maximum     Tolerance    Cnvgd?
         Gradient           0.005459      0.000300      NO
         Displacement       0.138278      0.001200      NO
         Energy change     -0.000671      0.000001      NO


 New Cartesian Coordinates Obtained by Inverse Iteration

 Displacement from previous Coordinates is:  0.277472
 ----------------------------------------------------------------
             Standard Nuclear Orientation (Angstroms)
    I     Atom           X                Y                Z
 ----------------------------------------------------------------
    1      O      -0.7460201945    -1.3420193255    -0.3890724551
    2      C      -1.8597063954    -0.8523295581     0.0745260806
    3      O      -2.7408549390    -1.7142643289     0.4085274023
    4      C      -1.8879193934     0.5723473133     0.1001567046
    5      O      -2.8714869962     1.3803900197     0.5349147601
    6      C      -0.6496418893     0.9635875725    -0.3276504381
    7      O      -0.2775151005     2.2156597460    -0.4522911543
    8      C       0.1822150171    -0.2580447372    -0.6280012480
    9      C       1.4171422375    -0.4929734309     0.2695103456
   10      C       2.4481685130     0.6553504696     0.1223206767
   11      O       3.7217706736     0.1815081945     0.5222978928
   12      H      -3.7311424373     1.1871249606     0.1437391011
   13      O       1.9668642571    -1.7135199811    -0.1391553717
   14      H       1.0666142360    -0.5529433996     1.3101638337
   15      H       2.1409407595     1.5197121220     0.7178293416
   16      H       2.5476579258     0.9565336532    -0.9283371153
   17      H       3.9536566915     0.5068684506     1.3955977893
   18      H       2.9092944146    -1.6964507893     0.0798963527
   19      H       0.4693790675    -0.3135760347    -1.6808840195
   20      H       0.5921369715     2.3139042764    -0.8645825187
   21      H      -3.5186632026    -1.3499141227     0.8562200665
 ----------------------------------------------------------------
 Molecular Point Group                 C1    NOp =  1
 Largest Abelian Subgroup              C1    NOp =  1
 Nuclear Repulsion Energy =   770.0475310889 hartrees
 There are       46 alpha and       46 beta electrons
 Applying Cartesian multipole field
    Component          Value
    ---------          -----
     (2,0,0)        1.00000E-11
     (0,2,0)        2.00000E-11
     (0,0,2)       -3.00000E-11
 Nucleus-field energy     =     0.0000000235 hartrees
 Requested basis set is 6-311++G(d,p)
 There are 117 shells and 327 basis functions
 A cutoff of  1.0D-11 yielded   5843 shell pairs
 There are     46159 function pairs (     49435 Cartesian)
 Smallest overlap matrix eigenvalue = 2.51E-06

 Q-Chem warning in module /home/taweetham/qchem/stvman/mkSTV.C, line 278:

 Overlap eigenvalue is smaller than square root of threshold

 Guess MOs from SCF MO coefficient file
 Reading MOs from coefficient file
 Reading MOs from coefficient file
 A restricted hybrid HF-DFT SCF calculation will be
 performed using Pulay DIIS extrapolation
 Exchange:     0.2000 Hartree-Fock + 0.0800 Slater + 0.7200 B88
 Correlation:  0.1900 VWN1RPA + 0.8100 LYP
 Using SG-1 standard quadrature grid
 SCF converges when DIIS error is below 1.0E-08
 Geometry optimization detected.  Setting ReadMinima to 0
 Setting SaveMinima to 0
 ---------------------------------------
  Cycle       Energy         DIIS Error
 ---------------------------------------
    1    -685.3053965909      7.36E-04
    2    -685.3055079435      1.42E-04
    3    -685.3054633413      1.56E-04
    4    -685.3056830593      4.52E-05
    5    -685.3057021691      6.31E-06
    6    -685.3057026327      4.46E-06
    7    -685.3057027814      9.35E-07
    8    -685.3057027400      3.59E-07
    9    -685.3057027160      1.31E-07
   10    -685.3057027493      4.09E-08
   11    -685.3057027429      1.38E-08
   12    -685.3057027426      3.40E-09 Convergence criterion met
 ---------------------------------------
 SCF time:  CPU 378.98 s  wall 379.45 s
 SCF   energy in the final basis set = -685.3057027426
 Total energy in the final basis set = -685.3057027426

 --------------------------------------------------------------

                    Orbital Energies (a.u.)
 --------------------------------------------------------------

 Alpha MOs
 -- Occupied --
-19.399 -19.389 -19.379 -19.345 -19.283 -19.269 -10.538 -10.470
-10.447 -10.442 -10.404 -10.389  -1.366  -1.304  -1.294  -1.258
 -1.200  -1.171  -1.020  -0.978  -0.903  -0.854  -0.846  -0.810
 -0.784  -0.758  -0.725  -0.715  -0.689  -0.678  -0.653  -0.642
 -0.635  -0.625  -0.614  -0.606  -0.588  -0.576  -0.564  -0.540
 -0.523  -0.503  -0.495  -0.454  -0.440  -0.426
 -- Virtual --
 -0.255  -0.183  -0.166  -0.135  -0.130  -0.121  -0.117  -0.110
 -0.088  -0.078  -0.072  -0.065  -0.061  -0.054  -0.047  -0.043
 -0.033  -0.031  -0.026  -0.018  -0.014  -0.011  -0.005  -0.001
  0.002   0.004   0.012   0.017   0.021   0.023   0.023   0.028
  0.029   0.039   0.048   0.050   0.057   0.065   0.073   0.074
  0.077   0.080   0.089   0.091   0.101   0.109   0.118   0.119
  0.124   0.137   0.140   0.144   0.147   0.155   0.158   0.158
  0.169   0.173   0.180   0.185   0.189   0.198   0.202   0.206
  0.209   0.221   0.230   0.234   0.241   0.243   0.247   0.258
  0.262   0.268   0.282   0.299   0.302   0.315   0.325   0.330
  0.365   0.367   0.383   0.393   0.397   0.412   0.420   0.422
  0.431   0.446   0.460   0.469   0.490   0.501   0.519   0.536
  0.543   0.551   0.559   0.584   0.590   0.600   0.613   0.631
  0.655   0.678   0.695   0.729   0.742   0.785   0.794   0.827
  0.838   0.865   0.883   0.891   0.916   0.926   0.938   0.957
  0.970   0.977   0.988   1.003   1.017   1.027   1.032   1.040
  1.051   1.068   1.081   1.085   1.095   1.124   1.141   1.170
  1.176   1.209   1.214   1.241   1.268   1.274   1.294   1.298
  1.323   1.342   1.357   1.373   1.385   1.397   1.406   1.437
  1.445   1.455   1.468   1.499   1.515   1.523   1.538   1.554
  1.581   1.592   1.605   1.632   1.653   1.656   1.680   1.702
  1.723   1.733   1.749   1.797   1.809   1.821   1.847   1.877
  1.886   1.902   1.912   1.942   1.948   1.975   1.994   1.999
  2.041   2.050   2.061   2.115   2.160   2.317   2.321   2.346
  2.357   2.377   2.413   2.425   2.463   2.467   2.498   2.510
  2.536   2.557   2.618   2.662   2.675   2.713   2.747   2.795
  2.808   2.827   2.840   2.859   2.866   2.870   2.897   2.904
  2.925   2.938   2.972   2.989   3.017   3.024   3.034   3.055
  3.078   3.110   3.123   3.128   3.169   3.215   3.222   3.272
  3.296   3.333   3.388   3.571   3.644   3.647   3.683   3.704
  3.736   3.743   3.776   3.843   3.872   3.882   3.911   4.008
  4.017   4.096   4.177   4.793   4.825   4.851   4.901   4.942
  4.967   5.124   5.202   5.225   5.229   5.252   5.298   5.447
  5.517   5.553   5.570   5.682   5.753  23.432  23.598  23.632
 23.673  23.682  23.906  49.679  49.709  49.765  49.778  49.807
 49.820
 --------------------------------------------------------------

          Ground-State Mulliken Net Atomic Charges

     Atom                 Charge (a.u.)
  ----------------------------------------
      1 O                    -0.026046
      2 C                    -0.121563
      3 O                    -0.091737
      4 C                     0.441334
      5 O                    -0.281934
      6 C                    -0.390539
      7 O                    -0.129493
      8 C                     0.152348
      9 C                    -0.114734
     10 C                    -0.426554
     11 O                    -0.290731
     12 H                     0.300997
     13 O                    -0.197909
     14 H                     0.224163
     15 H                     0.178681
     16 H                     0.212747
     17 H                     0.290631
     18 H                     0.302855
     19 H                     0.325014
     20 H                     0.316995
     21 H                     0.325477
  ----------------------------------------
  Sum of atomic charges =     1.000000

 -----------------------------------------------------------------
                    Cartesian Multipole Moments
 -----------------------------------------------------------------
    Charge (ESU x 10^10)
                 4.8032
    Dipole Moment (Debye)
         X      -4.0013      Y       2.4888      Z       0.6487
       Tot       4.7566
    Quadrupole Moments (Debye-Ang)
        XX     -26.6234     XY       9.6173     YY     -68.6205
        XZ       3.0455     YZ      -4.9768     ZZ     -60.1964
    Octopole Moments (Debye-Ang^2)
       XXX    -100.6199    XXY      -4.3433    XYY      13.1082
       YYY      15.6282    XXZ      37.5596    XYZ       9.7509
       YYZ      -4.0554    XZZ      14.0088    YZZ       2.4488
       ZZZ      -2.2937
    Hexadecapole Moments (Debye-Ang^3)
      XXXX   -1244.1092   XXXY      35.9097   XXYY    -367.4834
      XYYY      37.0730   YYYY    -682.0453   XXXZ      54.5482
      XXYZ     -16.9827   XYYZ      -2.3135   YYYZ     -11.6969
      XXZZ    -266.6034   XYZZ      27.9898   YYZZ    -127.9798
      XZZZ      15.6557   YZZZ       5.3977   ZZZZ    -132.2485
 -----------------------------------------------------------------
 Calculating analytic gradient of the SCF energy
 Gradient of SCF Energy
            1           2           3           4           5           6
    1   0.0023887  -0.0121662   0.0116041   0.0018839   0.0010555  -0.0029635
    2   0.0060984  -0.0130248   0.0125285   0.0031815   0.0010563   0.0010429
    3  -0.0004659   0.0027040  -0.0039136   0.0019289  -0.0060945   0.0025683
            7           8           9          10          11          12
    1   0.0000151  -0.0008671  -0.0026075  -0.0003939   0.0013553   0.0009118
    2   0.0000960  -0.0063679  -0.0006103  -0.0003472   0.0014098  -0.0014083
    3   0.0008242  -0.0020043   0.0022226  -0.0022610   0.0021285   0.0033389
           13          14          15          16          17          18
    1   0.0030471  -0.0004484   0.0000559   0.0003216  -0.0005214  -0.0019429
    2  -0.0007789  -0.0005142  -0.0009279   0.0011648  -0.0006530   0.0001586
    3   0.0022757  -0.0007648   0.0000088   0.0004413  -0.0022958  -0.0006830
           19          20          21
    1  -0.0007582  -0.0004694   0.0004991
    2   0.0010223  -0.0011353  -0.0019912
    3   0.0005182  -0.0003567  -0.0001196
 Max gradient component =       1.302E-02
 RMS gradient           =       3.718E-03
 Gradient time:  CPU 151.00 s  wall 151.03 s
 Geometry Optimization Parameters
   NAtoms,    NIC,     NZ,  NCons,   NDum,   NFix, NCnnct, MaxDiis
       21     145       0       0       0       0       0       0

 Cartesian Hessian Update
 Hessian Updated using BFGS Update


** GEOMETRY OPTIMIZATION IN DELOCALIZED INTERNAL COORDINATES **
   Searching for a Minimum

   Optimization Cycle:  13

                       Coordinates (Angstroms)
     ATOM                X               Y               Z
      1  O        -0.7460201945   -1.3420193255   -0.3890724551
      2  C        -1.8597063954   -0.8523295581    0.0745260806
      3  O        -2.7408549390   -1.7142643289    0.4085274023
      4  C        -1.8879193934    0.5723473133    0.1001567046
      5  O        -2.8714869962    1.3803900197    0.5349147601
      6  C        -0.6496418893    0.9635875725   -0.3276504381
      7  O        -0.2775151005    2.2156597460   -0.4522911543
      8  C         0.1822150171   -0.2580447372   -0.6280012480
      9  C         1.4171422375   -0.4929734309    0.2695103456
     10  C         2.4481685130    0.6553504696    0.1223206767
     11  O         3.7217706736    0.1815081945    0.5222978928
     12  H        -3.7311424373    1.1871249606    0.1437391011
     13  O         1.9668642571   -1.7135199811   -0.1391553717
     14  H         1.0666142360   -0.5529433996    1.3101638337
     15  H         2.1409407595    1.5197121220    0.7178293416
     16  H         2.5476579258    0.9565336532   -0.9283371153
     17  H         3.9536566915    0.5068684506    1.3955977893
     18  H         2.9092944146   -1.6964507893    0.0798963527
     19  H         0.4693790675   -0.3135760347   -1.6808840195
     20  H         0.5921369715    2.3139042764   -0.8645825187
     21  H        -3.5186632026   -1.3499141227    0.8562200665
   Point Group: c1    Number of degrees of freedom:    57


   Energy is   -685.305702743

 Hessian Updated using BFGS Update

 57 Hessian modes will be used to form the next step
  Hessian Eigenvalues:
     0.000653    0.002571    0.003701    0.008330    0.013262    0.015502
     0.017707    0.021516    0.023291    0.023762    0.026643    0.040700
     0.042688    0.046461    0.051258    0.052231    0.058910    0.065864
     0.075992    0.088062    0.116248    0.139019    0.156156    0.160343
     0.160902    0.162292    0.162747    0.170438    0.174234    0.210066
     0.218813    0.232826    0.243723    0.252609    0.259113    0.274871
     0.282244    0.291119    0.298877    0.318633    0.324798    0.325449
     0.327907    0.391453    0.446617    0.451643    0.479072    0.489140
     0.507545    0.524577    0.540423    0.543403    0.545465    0.551060
     0.562621    0.630641    1.998088

 Minimum Search - Taking Simple RFO Step
 Searching for Lamda that Minimizes Along All modes
 Value Taken    Lamda =  -0.00191019
 Calculated Step too Large.  Step scaled by  0.454178
 Step Taken.  Stepsize is  0.300000

                             Maximum     Tolerance    Cnvgd?
         Gradient           0.007074      0.000300      NO
         Displacement       0.138463      0.001200      NO
         Energy change     -0.000712      0.000001      NO


 New Cartesian Coordinates Obtained by Inverse Iteration

 Displacement from previous Coordinates is:  0.271464
 ----------------------------------------------------------------
             Standard Nuclear Orientation (Angstroms)
    I     Atom           X                Y                Z
 ----------------------------------------------------------------
    1      O      -0.7438321412    -1.3421700716    -0.4098570362
    2      C      -1.8546110605    -0.8630357199     0.0707147476
    3      O      -2.7288461585    -1.7259961893     0.4049038497
    4      C      -1.8879195242     0.5621135133     0.1085904363
    5      O      -2.8789679121     1.3415734903     0.5812700710
    6      C      -0.6531303052     0.9630046205    -0.3211858199
    7      O      -0.2802331886     2.2151385123    -0.4313095802
    8      C       0.1798235982    -0.2566694476    -0.6362092139
    9      C       1.4109468602    -0.4934819949     0.2711028027
   10      C       2.4442459422     0.6544007001     0.1170788269
   11      O       3.7191830838     0.1858033913     0.5147274566
   12      H      -3.6961894325     1.2604665629     0.0749703536
   13      O       1.9578879197    -1.7164013126    -0.1290839739
   14      H       1.0546475433    -0.5457659871     1.3093907899
   15      H       2.1365326351     1.5197039586     0.7109234668
   16      H       2.5388353935     0.9521834591    -0.9345734379
   17      H       3.9540072701     0.5160367885     1.3845125044
   18      H       2.8955739839    -1.7113435976     0.1047808258
   19      H       0.4745835232    -0.2993238720    -1.6867564376
   20      H       0.5817782038     2.3145210905    -0.8595949068
   21      H      -3.4914260179    -1.3638068244     0.8813303019
 ----------------------------------------------------------------
 Molecular Point Group                 C1    NOp =  1
 Largest Abelian Subgroup              C1    NOp =  1
 Nuclear Repulsion Energy =   770.4618807693 hartrees
 There are       46 alpha and       46 beta electrons
 Applying Cartesian multipole field
    Component          Value
    ---------          -----
     (2,0,0)        1.00000E-11
     (0,2,0)        2.00000E-11
     (0,0,2)       -3.00000E-11
 Nucleus-field energy     =     0.0000000234 hartrees
 Requested basis set is 6-311++G(d,p)
 There are 117 shells and 327 basis functions
 A cutoff of  1.0D-11 yielded   5848 shell pairs
 There are     46189 function pairs (     49469 Cartesian)
 Smallest overlap matrix eigenvalue = 2.64E-06

 Q-Chem warning in module /home/taweetham/qchem/stvman/mkSTV.C, line 278:

 Overlap eigenvalue is smaller than square root of threshold

 Guess MOs from SCF MO coefficient file
 Reading MOs from coefficient file
 Reading MOs from coefficient file
 A restricted hybrid HF-DFT SCF calculation will be
 performed using Pulay DIIS extrapolation
 Exchange:     0.2000 Hartree-Fock + 0.0800 Slater + 0.7200 B88
 Correlation:  0.1900 VWN1RPA + 0.8100 LYP
 Using SG-1 standard quadrature grid
 SCF converges when DIIS error is below 1.0E-08
 Geometry optimization detected.  Setting ReadMinima to 0
 Setting SaveMinima to 0
 ---------------------------------------
  Cycle       Energy         DIIS Error
 ---------------------------------------
    1    -685.3026544790      7.25E-04
    2    -685.3062714057      1.51E-04
    3    -685.3061729113      1.80E-04
    4    -685.3064828786      4.20E-05
    5    -685.3064989337      9.18E-06
    6    -685.3064999600      5.13E-06
    7    -685.3065002287      1.02E-06
    8    -685.3065001546      3.86E-07
    9    -685.3065001071      1.50E-07
   10    -685.3065001444      4.38E-08
   11    -685.3065001457      1.60E-08
   12    -685.3065001421      3.13E-09 Convergence criterion met
 ---------------------------------------
 SCF time:  CPU 380.42 s  wall 380.83 s
 SCF   energy in the final basis set = -685.3065001421
 Total energy in the final basis set = -685.3065001421

 --------------------------------------------------------------

                    Orbital Energies (a.u.)
 --------------------------------------------------------------

 Alpha MOs
 -- Occupied --
-19.399 -19.389 -19.380 -19.343 -19.282 -19.269 -10.537 -10.471
-10.447 -10.440 -10.405 -10.389  -1.367  -1.305  -1.295  -1.256
 -1.201  -1.172  -1.020  -0.978  -0.903  -0.854  -0.845  -0.808
 -0.784  -0.756  -0.727  -0.716  -0.690  -0.678  -0.654  -0.643
 -0.635  -0.625  -0.612  -0.607  -0.590  -0.577  -0.564  -0.540
 -0.515  -0.503  -0.494  -0.454  -0.444  -0.426
 -- Virtual --
 -0.254  -0.179  -0.166  -0.135  -0.132  -0.122  -0.119  -0.109
 -0.087  -0.079  -0.072  -0.065  -0.060  -0.054  -0.046  -0.042
 -0.032  -0.030  -0.027  -0.018  -0.014  -0.011  -0.005  -0.002
  0.002   0.004   0.012   0.017   0.020   0.023   0.023   0.028
  0.030   0.040   0.048   0.052   0.058   0.065   0.072   0.075
  0.077   0.081   0.088   0.090   0.102   0.110   0.116   0.118
  0.124   0.137   0.142   0.145   0.148   0.153   0.158   0.160
  0.169   0.173   0.180   0.184   0.188   0.199   0.201   0.206
  0.209   0.223   0.230   0.233   0.240   0.243   0.248   0.259
  0.263   0.271   0.282   0.298   0.302   0.314   0.326   0.329
  0.364   0.365   0.385   0.393   0.399   0.414   0.419   0.422
  0.431   0.453   0.462   0.469   0.493   0.503   0.520   0.537
  0.542   0.551   0.559   0.582   0.590   0.600   0.613   0.635
  0.653   0.677   0.690   0.727   0.739   0.785   0.792   0.826
  0.840   0.865   0.882   0.891   0.918   0.923   0.940   0.957
  0.974   0.976   0.991   1.006   1.016   1.026   1.035   1.041
  1.053   1.069   1.082   1.084   1.094   1.122   1.141   1.171
  1.177   1.210   1.213   1.242   1.268   1.271   1.293   1.299
  1.316   1.343   1.358   1.373   1.386   1.401   1.407   1.436
  1.445   1.456   1.466   1.501   1.512   1.524   1.537   1.553
  1.578   1.586   1.605   1.628   1.654   1.657   1.678   1.698
  1.723   1.730   1.744   1.797   1.811   1.825   1.849   1.877
  1.885   1.902   1.913   1.940   1.950   1.974   1.995   2.000
  2.037   2.049   2.061   2.110   2.157   2.317   2.322   2.352
  2.359   2.381   2.415   2.425   2.460   2.478   2.499   2.513
  2.534   2.557   2.621   2.665   2.675   2.714   2.748   2.793
  2.810   2.827   2.843   2.866   2.869   2.875   2.898   2.908
  2.926   2.931   2.972   2.996   3.015   3.025   3.034   3.053
  3.078   3.110   3.127   3.139   3.173   3.215   3.224   3.271
  3.298   3.329   3.391   3.570   3.645   3.647   3.683   3.705
  3.734   3.738   3.779   3.842   3.871   3.885   3.911   4.008
  4.017   4.093   4.174   4.795   4.829   4.852   4.917   4.941
  4.967   5.127   5.203   5.226   5.229   5.244   5.298   5.446
  5.519   5.556   5.574   5.681   5.751  23.434  23.596  23.633
 23.674  23.683  23.907  49.679  49.710  49.766  49.779  49.807
 49.819
 --------------------------------------------------------------

          Ground-State Mulliken Net Atomic Charges

     Atom                 Charge (a.u.)
  ----------------------------------------
      1 O                    -0.021471
      2 C                    -0.104933
      3 O                    -0.095819
      4 C                     0.409766
      5 O                    -0.291829
      6 C                    -0.350843
      7 O                    -0.131041
      8 C                     0.117314
      9 C                    -0.106906
     10 C                    -0.423905
     11 O                    -0.291504
     12 H                     0.307135
     13 O                    -0.197307
     14 H                     0.223805
     15 H                     0.177156
     16 H                     0.212943
     17 H                     0.290312
     18 H                     0.303396
     19 H                     0.323364
     20 H                     0.318065
     21 H                     0.332301
  ----------------------------------------
  Sum of atomic charges =     1.000000

 -----------------------------------------------------------------
                    Cartesian Multipole Moments
 -----------------------------------------------------------------
    Charge (ESU x 10^10)
                 4.8032
    Dipole Moment (Debye)
         X      -3.8929      Y       2.5962      Z       0.4824
       Tot       4.7040
    Quadrupole Moments (Debye-Ang)
        XX     -27.6508     XY       9.0445     YY     -67.8808
        XZ       3.8152     YZ      -5.4888     ZZ     -60.1903
    Octopole Moments (Debye-Ang^2)
       XXX     -95.2049    XXY      -2.4044    XYY      11.2556
       YYY      17.3419    XXZ      34.8115    XYZ      11.0467
       YYZ      -4.4272    XZZ      14.0078    YZZ       2.4918
       ZZZ      -3.0614
    Hexadecapole Moments (Debye-Ang^3)
      XXXX   -1265.3786   XXXY      28.0945   XXYY    -358.4056
      XYYY      30.6944   YYYY    -678.2849   XXXZ      68.5268
      XXYZ     -22.3899   XYYZ      -0.4647   YYYZ     -14.5302
      XXZZ    -266.7713   XYZZ      28.1461   YYZZ    -127.7308
      XZZZ      17.1067   YZZZ       3.4509   ZZZZ    -133.6638
 -----------------------------------------------------------------
 Calculating analytic gradient of the SCF energy
 Gradient of SCF Energy
            1           2           3           4           5           6
    1   0.0031147  -0.0140799   0.0134651   0.0007762   0.0019499  -0.0020845
    2   0.0076791  -0.0150657   0.0144067   0.0030687   0.0018998   0.0023664
    3  -0.0005887   0.0042600  -0.0054464   0.0011363  -0.0052802   0.0023373
            7           8           9          10          11          12
    1  -0.0003306  -0.0020504  -0.0029253   0.0003961   0.0012865   0.0006365
    2  -0.0002201  -0.0079091  -0.0018817  -0.0002134   0.0022922  -0.0021676
    3   0.0013284  -0.0030650   0.0037383  -0.0028885   0.0026034   0.0028115
           13          14          15          16          17          18
    1   0.0041077  -0.0003800  -0.0000239   0.0002552  -0.0006824  -0.0029930
    2   0.0000603  -0.0005123  -0.0010838   0.0011492  -0.0010228  -0.0003042
    3   0.0026841  -0.0012213   0.0000653   0.0006638  -0.0029952  -0.0007712
           19          20          21
    1  -0.0008035  -0.0004659   0.0008313
    2   0.0011856  -0.0015176  -0.0022098
    3   0.0008786  -0.0006165   0.0003661
 Max gradient component =       1.507E-02
 RMS gradient           =       4.351E-03
 Gradient time:  CPU 151.08 s  wall 151.11 s
 Geometry Optimization Parameters
   NAtoms,    NIC,     NZ,  NCons,   NDum,   NFix, NCnnct, MaxDiis
       21     145       0       0       0       0       0       0

 Cartesian Hessian Update
 Hessian Updated using BFGS Update


** GEOMETRY OPTIMIZATION IN DELOCALIZED INTERNAL COORDINATES **
   Searching for a Minimum

   Optimization Cycle:  14

                       Coordinates (Angstroms)
     ATOM                X               Y               Z
      1  O        -0.7438321412   -1.3421700716   -0.4098570362
      2  C        -1.8546110605   -0.8630357199    0.0707147476
      3  O        -2.7288461585   -1.7259961893    0.4049038497
      4  C        -1.8879195242    0.5621135133    0.1085904363
      5  O        -2.8789679121    1.3415734903    0.5812700710
      6  C        -0.6531303052    0.9630046205   -0.3211858199
      7  O        -0.2802331886    2.2151385123   -0.4313095802
      8  C         0.1798235982   -0.2566694476   -0.6362092139
      9  C         1.4109468602   -0.4934819949    0.2711028027
     10  C         2.4442459422    0.6544007001    0.1170788269
     11  O         3.7191830838    0.1858033913    0.5147274566
     12  H        -3.6961894325    1.2604665629    0.0749703536
     13  O         1.9578879197   -1.7164013126   -0.1290839739
     14  H         1.0546475433   -0.5457659871    1.3093907899
     15  H         2.1365326351    1.5197039586    0.7109234668
     16  H         2.5388353935    0.9521834591   -0.9345734379
     17  H         3.9540072701    0.5160367885    1.3845125044
     18  H         2.8955739839   -1.7113435976    0.1047808258
     19  H         0.4745835232   -0.2993238720   -1.6867564376
     20  H         0.5817782038    2.3145210905   -0.8595949068
     21  H        -3.4914260179   -1.3638068244    0.8813303019
   Point Group: c1    Number of degrees of freedom:    57


   Energy is   -685.306500142

 Hessian Updated using BFGS Update

 57 Hessian modes will be used to form the next step
  Hessian Eigenvalues:
     0.000719    0.002106    0.003681    0.008383    0.013295    0.015503
     0.017730    0.021587    0.023243    0.024017    0.026658    0.042233
     0.042910    0.046329    0.051171    0.052232    0.058931    0.065932
     0.076049    0.087593    0.116167    0.138831    0.155955    0.160469
     0.160986    0.162304    0.162858    0.170892    0.173284    0.209757
     0.218706    0.232978    0.243740    0.252484    0.258416    0.275374
     0.282464    0.291114    0.301091    0.318889    0.324899    0.325392
     0.327905    0.389520    0.446168    0.451664    0.480057    0.489045
     0.510845    0.525262    0.540544    0.543443    0.545459    0.549552
     0.565646    0.625525    1.713870

 Minimum Search - Taking Simple RFO Step
 Searching for Lamda that Minimizes Along All modes
 Value Taken    Lamda =  -0.00214267
 Calculated Step too Large.  Step scaled by  0.458607
 Step Taken.  Stepsize is  0.300000

                             Maximum     Tolerance    Cnvgd?
         Gradient           0.008851      0.000300      NO
         Displacement       0.133919      0.001200      NO
         Energy change     -0.000797      0.000001      NO


 New Cartesian Coordinates Obtained by Inverse Iteration

 Displacement from previous Coordinates is:  0.268685
 ----------------------------------------------------------------
             Standard Nuclear Orientation (Angstroms)
    I     Atom           X                Y                Z
 ----------------------------------------------------------------
    1      O      -0.7406097875    -1.3463340590    -0.4222874798
    2      C      -1.8509424753    -0.8761240662     0.0672878231
    3      O      -2.7221768566    -1.7400040597     0.3998464644
    4      C      -1.8899884907     0.5485661673     0.1163016687
    5      O      -2.8917447124     1.2968626238     0.6213275799
    6      C      -0.6577915963     0.9595949218    -0.3142182284
    7      O      -0.2863720413     2.2120359135    -0.4130309263
    8      C       0.1772427928    -0.2572528474    -0.6411246953
    9      C       1.4083689764    -0.4926687720     0.2714775778
   10      C       2.4425356797     0.6552687768     0.1102154191
   11      O       3.7173893615     0.1939263287     0.5122976132
   12      H      -3.6493761574     1.3495077762     0.0252506809
   13      O       1.9518215691    -1.7164679665    -0.1258195479
   14      H       1.0505943779    -0.5391157874     1.3088987115
   15      H       2.1321426758     1.5244100238     0.6973272813
   16      H       2.5355922803     0.9437373508    -0.9436788221
   17      H       3.9498916830     0.5293612001     1.3801604508
   18      H       2.8836431255    -1.7265466638     0.1261617472
   19      H       0.4773645619    -0.2920915554    -1.6898151475
   20      H       0.5695640010     2.3149594714    -0.8531468889
   21      H      -3.4742587513    -1.3746737065     0.8922947451
 ----------------------------------------------------------------
 Molecular Point Group                 C1    NOp =  1
 Largest Abelian Subgroup              C1    NOp =  1
 Nuclear Repulsion Energy =   770.6294374946 hartrees
 There are       46 alpha and       46 beta electrons
 Applying Cartesian multipole field
    Component          Value
    ---------          -----
     (2,0,0)        1.00000E-11
     (0,2,0)        2.00000E-11
     (0,0,2)       -3.00000E-11
 Nucleus-field energy     =     0.0000000234 hartrees
 Requested basis set is 6-311++G(d,p)
 There are 117 shells and 327 basis functions
 A cutoff of  1.0D-11 yielded   5857 shell pairs
 There are     46235 function pairs (     49518 Cartesian)
 Smallest overlap matrix eigenvalue = 2.72E-06

 Q-Chem warning in module /home/taweetham/qchem/stvman/mkSTV.C, line 278:

 Overlap eigenvalue is smaller than square root of threshold

 Guess MOs from SCF MO coefficient file
 Reading MOs from coefficient file
 Reading MOs from coefficient file
 A restricted hybrid HF-DFT SCF calculation will be
 performed using Pulay DIIS extrapolation
 Exchange:     0.2000 Hartree-Fock + 0.0800 Slater + 0.7200 B88
 Correlation:  0.1900 VWN1RPA + 0.8100 LYP
 Using SG-1 standard quadrature grid
 SCF converges when DIIS error is below 1.0E-08
 Geometry optimization detected.  Setting ReadMinima to 0
 Setting SaveMinima to 0
 ---------------------------------------
  Cycle       Energy         DIIS Error
 ---------------------------------------
    1    -685.3004030966      6.96E-04
    2    -685.3071851958      1.56E-04
    3    -685.3070640879      1.90E-04
    4    -685.3074135141      4.11E-05
    5    -685.3074284014      1.11E-05
    6    -685.3074299104      4.95E-06
    7    -685.3074302039      1.03E-06
    8    -685.3074300976      3.75E-07
    9    -685.3074300476      1.56E-07
   10    -685.3074300858      4.60E-08
   11    -685.3074300885      1.63E-08
   12    -685.3074300841      3.35E-09 Convergence criterion met
 ---------------------------------------
 SCF time:  CPU 380.29 s  wall 380.82 s
 SCF   energy in the final basis set = -685.3074300841
 Total energy in the final basis set = -685.3074300841

 --------------------------------------------------------------

                    Orbital Energies (a.u.)
 --------------------------------------------------------------

 Alpha MOs
 -- Occupied --
-19.398 -19.389 -19.381 -19.341 -19.282 -19.270 -10.536 -10.472
-10.447 -10.439 -10.405 -10.388  -1.367  -1.306  -1.295  -1.254
 -1.201  -1.172  -1.019  -0.978  -0.902  -0.854  -0.844  -0.807
 -0.784  -0.753  -0.729  -0.716  -0.690  -0.678  -0.655  -0.644
 -0.635  -0.625  -0.611  -0.607  -0.592  -0.577  -0.564  -0.540
 -0.508  -0.503  -0.494  -0.454  -0.448  -0.426
 -- Virtual --
 -0.254  -0.177  -0.166  -0.135  -0.134  -0.124  -0.119  -0.108
 -0.087  -0.079  -0.072  -0.064  -0.060  -0.054  -0.046  -0.041
 -0.032  -0.029  -0.028  -0.017  -0.013  -0.011  -0.006  -0.003
  0.003   0.004   0.012   0.017   0.018   0.023   0.024   0.028
  0.030   0.041   0.048   0.053   0.058   0.066   0.072   0.075
  0.077   0.084   0.087   0.090   0.103   0.110   0.113   0.119
  0.124   0.136   0.144   0.145   0.149   0.152   0.156   0.163
  0.169   0.174   0.179   0.184   0.188   0.200   0.200   0.206
  0.211   0.225   0.231   0.233   0.238   0.243   0.249   0.261
  0.263   0.272   0.283   0.296   0.301   0.314   0.326   0.329
  0.361   0.366   0.386   0.394   0.401   0.414   0.418   0.424
  0.430   0.455   0.468   0.470   0.493   0.505   0.520   0.541
  0.543   0.553   0.559   0.580   0.590   0.601   0.613   0.638
  0.652   0.676   0.686   0.726   0.736   0.785   0.791   0.827
  0.842   0.865   0.881   0.892   0.919   0.921   0.942   0.956
  0.975   0.978   0.994   1.008   1.018   1.027   1.036   1.048
  1.057   1.070   1.083   1.085   1.092   1.119   1.142   1.171
  1.180   1.212   1.213   1.241   1.256   1.267   1.292   1.299
  1.311   1.344   1.359   1.373   1.387   1.403   1.406   1.435
  1.446   1.456   1.466   1.500   1.508   1.524   1.535   1.553
  1.573   1.584   1.606   1.626   1.655   1.661   1.677   1.695
  1.725   1.727   1.742   1.796   1.812   1.827   1.850   1.876
  1.885   1.902   1.911   1.938   1.952   1.973   1.994   1.999
  2.034   2.048   2.062   2.107   2.156   2.316   2.322   2.356
  2.367   2.384   2.419   2.426   2.452   2.488   2.499   2.511
  2.535   2.556   2.623   2.667   2.675   2.715   2.747   2.791
  2.812   2.825   2.844   2.869   2.871   2.885   2.899   2.912
  2.922   2.928   2.972   3.002   3.013   3.027   3.035   3.052
  3.078   3.112   3.127   3.142   3.187   3.214   3.221   3.270
  3.298   3.324   3.393   3.568   3.648   3.650   3.682   3.705
  3.727   3.739   3.782   3.841   3.869   3.886   3.911   4.007
  4.016   4.091   4.172   4.797   4.831   4.853   4.929   4.939
  4.968   5.130   5.204   5.223   5.231   5.239   5.297   5.443
  5.521   5.559   5.576   5.680   5.749  23.436  23.595  23.634
 23.675  23.684  23.907  49.680  49.710  49.767  49.780  49.807
 49.818
 --------------------------------------------------------------

          Ground-State Mulliken Net Atomic Charges

     Atom                 Charge (a.u.)
  ----------------------------------------
      1 O                    -0.018641
      2 C                    -0.090993
      3 O                    -0.098714
      4 C                     0.390190
      5 O                    -0.301366
      6 C                    -0.328300
      7 O                    -0.135341
      8 C                     0.093335
      9 C                    -0.103041
     10 C                    -0.420665
     11 O                    -0.291450
     12 H                     0.314957
     13 O                    -0.195854
     14 H                     0.223923
     15 H                     0.174092
     16 H                     0.214295
     17 H                     0.289646
     18 H                     0.303483
     19 H                     0.322656
     20 H                     0.319611
     21 H                     0.338176
  ----------------------------------------
  Sum of atomic charges =     1.000000

 -----------------------------------------------------------------
                    Cartesian Multipole Moments
 -----------------------------------------------------------------
    Charge (ESU x 10^10)
                 4.8032
    Dipole Moment (Debye)
         X      -3.7659      Y       2.7530      Z       0.3393
       Tot       4.6772
    Quadrupole Moments (Debye-Ang)
        XX     -28.9029     XY       8.2948     YY     -66.9705
        XZ       4.4844     YZ      -5.8864     ZZ     -60.2160
    Octopole Moments (Debye-Ang^2)
       XXX     -89.3546    XXY      -0.1861    XYY       9.1481
       YYY      19.7219    XXZ      32.4107    XYZ      11.9820
       YYZ      -4.7486    XZZ      14.1863    YZZ       2.6928
       ZZZ      -3.7454
    Hexadecapole Moments (Debye-Ang^3)
      XXXX   -1296.2359   XXXY      19.0559   XXYY    -348.6097
      XYYY      21.8992   YYYY    -673.0969   XXXZ      79.4705
      XXYZ     -26.4154   XYYZ       1.5153   YYYZ     -17.0362
      XXZZ    -267.5291   XYZZ      27.7206   YYZZ    -127.5584
      XZZZ      18.8460   YZZZ       1.8322   ZZZZ    -134.8742
 -----------------------------------------------------------------
 Calculating analytic gradient of the SCF energy
 Gradient of SCF Energy
            1           2           3           4           5           6
    1   0.0035145  -0.0145152   0.0138917  -0.0004260   0.0023367  -0.0006789
    2   0.0085101  -0.0155280   0.0146420   0.0025308   0.0027757   0.0038117
    3  -0.0006728   0.0052258  -0.0064605   0.0000815  -0.0038185   0.0019649
            7           8           9          10          11          12
    1  -0.0006982  -0.0031658  -0.0027847   0.0012536   0.0010508   0.0003877
    2  -0.0007425  -0.0087959  -0.0030587  -0.0000282   0.0030076  -0.0028077
    3   0.0017551  -0.0039908   0.0049517  -0.0032552   0.0028419   0.0020592
           13          14          15          16          17          18
    1   0.0046802  -0.0003127  -0.0000667   0.0001222  -0.0007404  -0.0038009
    2   0.0009316  -0.0004130  -0.0011328   0.0010051  -0.0012931  -0.0006703
    3   0.0029313  -0.0015803   0.0001517   0.0008605  -0.0034134  -0.0008856
           19          20          21
    1  -0.0007195  -0.0003895   0.0010613
    2   0.0011990  -0.0017524  -0.0021910
    3   0.0011913  -0.0008565   0.0009187
 Max gradient component =       1.553E-02
 RMS gradient           =       4.611E-03
 Gradient time:  CPU 151.35 s  wall 151.39 s
 Geometry Optimization Parameters
   NAtoms,    NIC,     NZ,  NCons,   NDum,   NFix, NCnnct, MaxDiis
       21     145       0       0       0       0       0       0

 Cartesian Hessian Update
 Hessian Updated using BFGS Update


** GEOMETRY OPTIMIZATION IN DELOCALIZED INTERNAL COORDINATES **
   Searching for a Minimum

   Optimization Cycle:  15

                       Coordinates (Angstroms)
     ATOM                X               Y               Z
      1  O        -0.7406097875   -1.3463340590   -0.4222874798
      2  C        -1.8509424753   -0.8761240662    0.0672878231
      3  O        -2.7221768566   -1.7400040597    0.3998464644
      4  C        -1.8899884907    0.5485661673    0.1163016687
      5  O        -2.8917447124    1.2968626238    0.6213275799
      6  C        -0.6577915963    0.9595949218   -0.3142182284
      7  O        -0.2863720413    2.2120359135   -0.4130309263
      8  C         0.1772427928   -0.2572528474   -0.6411246953
      9  C         1.4083689764   -0.4926687720    0.2714775778
     10  C         2.4425356797    0.6552687768    0.1102154191
     11  O         3.7173893615    0.1939263287    0.5122976132
     12  H        -3.6493761574    1.3495077762    0.0252506809
     13  O         1.9518215691   -1.7164679665   -0.1258195479
     14  H         1.0505943779   -0.5391157874    1.3088987115
     15  H         2.1321426758    1.5244100238    0.6973272813
     16  H         2.5355922803    0.9437373508   -0.9436788221
     17  H         3.9498916830    0.5293612001    1.3801604508
     18  H         2.8836431255   -1.7265466638    0.1261617472
     19  H         0.4773645619   -0.2920915554   -1.6898151475
     20  H         0.5695640010    2.3149594714   -0.8531468889
     21  H        -3.4742587513   -1.3746737065    0.8922947451
   Point Group: c1    Number of degrees of freedom:    57


   Energy is   -685.307430084

 Hessian Updated using BFGS Update

 57 Hessian modes will be used to form the next step
  Hessian Eigenvalues:
     0.000614    0.001423    0.003633    0.008492    0.013351    0.015504
     0.017772    0.021643    0.023164    0.024394    0.026741    0.042572
     0.045032    0.046210    0.051146    0.052294    0.058958    0.065895
     0.076267    0.087065    0.116208    0.138775    0.156208    0.160080
     0.162083    0.162711    0.163507    0.171923    0.172795    0.209713
     0.218607    0.233037    0.243731    0.251755    0.257262    0.275080
     0.283331    0.291104    0.304935    0.319770    0.324952    0.325975
     0.327914    0.384234    0.446106    0.451428    0.478166    0.489121
     0.513903    0.530981    0.540390    0.544394    0.545378    0.548804
     0.575142    0.615784    1.275322

 Minimum Search - Taking Simple RFO Step
 Searching for Lamda that Minimizes Along All modes
 Value Taken    Lamda =  -0.00301400
 Calculated Step too Large.  Step scaled by  0.404756
 Step Taken.  Stepsize is  0.300000

                             Maximum     Tolerance    Cnvgd?
         Gradient           0.009855      0.000300      NO
         Displacement       0.138604      0.001200      NO
         Energy change     -0.000930      0.000001      NO


 New Cartesian Coordinates Obtained by Inverse Iteration

 Displacement from previous Coordinates is:  0.267711
 ----------------------------------------------------------------
             Standard Nuclear Orientation (Angstroms)
    I     Atom           X                Y                Z
 ----------------------------------------------------------------
    1      O      -0.7364460099    -1.3550867323    -0.4246495346
    2      C      -1.8488623152    -0.8907546969     0.0649564320
    3      O      -2.7220563329    -1.7547432519     0.3948062833
    4      C      -1.8939892992     0.5323641028     0.1220484494
    5      O      -2.9099437560     1.2485137476     0.6508609918
    6      C      -0.6633447321     0.9532216063    -0.3081160802
    7      O      -0.2960759607     2.2065449171    -0.4008185576
    8      C       0.1749031827    -0.2602430646    -0.6417593034
    9      C       1.4095435773    -0.4907399063     0.2715948932
   10      C       2.4421169918     0.6585106304     0.1040280211
   11      O       3.7163252111     0.2043793723     0.5123712990
   12      H      -3.5925210557     1.4476421136    -0.0034107903
   13      O       1.9502886448    -1.7134170515    -0.1286834320
   14      H       1.0543695093    -0.5342335788     1.3096467037
   15      H       2.1281322374     1.5322436908     0.6830194894
   16      H       2.5345733759     0.9353735669    -0.9525842724
   17      H       3.9445068760     0.5437842016     1.3797148670
   18      H       2.8763136115    -1.7389787852     0.1402975332
   19      H       0.4781051122    -0.2936059590    -1.6892754697
   20      H       0.5563790315     2.3150438686    -0.8470030132
   21      H      -3.4694276832    -1.3788677210     0.8886815172
 ----------------------------------------------------------------
 Molecular Point Group                 C1    NOp =  1
 Largest Abelian Subgroup              C1    NOp =  1
 Nuclear Repulsion Energy =   770.5525868769 hartrees
 There are       46 alpha and       46 beta electrons
 Applying Cartesian multipole field
    Component          Value
    ---------          -----
     (2,0,0)        1.00000E-11
     (0,2,0)        2.00000E-11
     (0,0,2)       -3.00000E-11
 Nucleus-field energy     =     0.0000000233 hartrees
 Requested basis set is 6-311++G(d,p)
 There are 117 shells and 327 basis functions
 A cutoff of  1.0D-11 yielded   5856 shell pairs
 There are     46206 function pairs (     49482 Cartesian)
 Smallest overlap matrix eigenvalue = 2.75E-06

 Q-Chem warning in module /home/taweetham/qchem/stvman/mkSTV.C, line 278:

 Overlap eigenvalue is smaller than square root of threshold

 Guess MOs from SCF MO coefficient file
 Reading MOs from coefficient file
 Reading MOs from coefficient file
 A restricted hybrid HF-DFT SCF calculation will be
 performed using Pulay DIIS extrapolation
 Exchange:     0.2000 Hartree-Fock + 0.0800 Slater + 0.7200 B88
 Correlation:  0.1900 VWN1RPA + 0.8100 LYP
 Using SG-1 standard quadrature grid
 SCF converges when DIIS error is below 1.0E-08
 Geometry optimization detected.  Setting ReadMinima to 0
 Setting SaveMinima to 0
 ---------------------------------------
  Cycle       Energy         DIIS Error
 ---------------------------------------
    1    -685.2987078736      6.69E-04
    2    -685.3083557931      1.49E-04
    3    -685.3082663990      1.75E-04
    4    -685.3085587571      4.41E-05
    5    -685.3085764519      1.18E-05
    6    -685.3085780731      4.71E-06
    7    -685.3085783058      1.01E-06
    8    -685.3085781995      3.44E-07
    9    -685.3085781551      1.50E-07
   10    -685.3085781907      4.71E-08
   11    -685.3085781922      1.54E-08
   12    -685.3085781890      3.68E-09 Convergence criterion met
 ---------------------------------------
 SCF time:  CPU 380.03 s  wall 380.57 s
 SCF   energy in the final basis set = -685.3085781890
 Total energy in the final basis set = -685.3085781890

 --------------------------------------------------------------

                    Orbital Energies (a.u.)
 --------------------------------------------------------------

 Alpha MOs
 -- Occupied --
-19.396 -19.389 -19.382 -19.341 -19.282 -19.270 -10.535 -10.473
-10.448 -10.439 -10.406 -10.388  -1.366  -1.306  -1.295  -1.253
 -1.201  -1.173  -1.019  -0.977  -0.902  -0.855  -0.842  -0.806
 -0.783  -0.750  -0.732  -0.716  -0.691  -0.678  -0.655  -0.645
 -0.634  -0.625  -0.610  -0.607  -0.593  -0.578  -0.565  -0.540
 -0.505  -0.503  -0.494  -0.455  -0.451  -0.426
 -- Virtual --
 -0.254  -0.175  -0.165  -0.135  -0.135  -0.124  -0.120  -0.108
 -0.088  -0.080  -0.072  -0.063  -0.060  -0.054  -0.046  -0.041
 -0.033  -0.029  -0.028  -0.017  -0.014  -0.012  -0.006  -0.003
  0.004   0.004   0.012   0.017   0.018   0.023   0.024   0.028
  0.031   0.041   0.047   0.055   0.058   0.065   0.071   0.074
  0.076   0.084   0.088   0.091   0.104   0.108   0.111   0.119
  0.123   0.135   0.143   0.146   0.149   0.153   0.154   0.164
  0.171   0.175   0.179   0.183   0.187   0.199   0.200   0.206
  0.212   0.227   0.231   0.232   0.236   0.244   0.249   0.261
  0.263   0.272   0.282   0.294   0.302   0.314   0.325   0.328
  0.360   0.369   0.386   0.394   0.404   0.413   0.418   0.424
  0.427   0.455   0.467   0.478   0.492   0.505   0.520   0.542
  0.547   0.558   0.560   0.579   0.589   0.603   0.613   0.636
  0.652   0.676   0.684   0.724   0.737   0.785   0.791   0.829
  0.842   0.866   0.881   0.893   0.918   0.922   0.943   0.957
  0.975   0.980   0.994   1.006   1.018   1.028   1.037   1.051
  1.063   1.075   1.082   1.086   1.093   1.117   1.142   1.170
  1.184   1.211   1.218   1.225   1.248   1.265   1.291   1.299
  1.307   1.344   1.358   1.373   1.387   1.400   1.407   1.433
  1.447   1.456   1.468   1.496   1.505   1.524   1.533   1.551
  1.572   1.584   1.608   1.625   1.655   1.664   1.679   1.692
  1.724   1.728   1.743   1.796   1.812   1.827   1.851   1.874
  1.885   1.904   1.908   1.937   1.954   1.970   1.992   1.999
  2.032   2.048   2.064   2.105   2.156   2.315   2.322   2.355
  2.376   2.389   2.424   2.427   2.441   2.488   2.504   2.507
  2.537   2.554   2.625   2.667   2.675   2.715   2.748   2.789
  2.812   2.824   2.845   2.869   2.872   2.889   2.902   2.913
  2.921   2.929   2.971   3.000   3.012   3.028   3.035   3.051
  3.077   3.114   3.127   3.142   3.204   3.211   3.216   3.270
  3.297   3.319   3.394   3.568   3.648   3.655   3.679   3.704
  3.722   3.738   3.783   3.840   3.867   3.886   3.911   4.005
  4.015   4.090   4.173   4.798   4.832   4.853   4.933   4.938
  4.968   5.133   5.204   5.220   5.232   5.236   5.296   5.437
  5.523   5.563   5.578   5.676   5.747  23.437  23.594  23.633
 23.675  23.684  23.904  49.681  49.710  49.767  49.780  49.807
 49.816
 --------------------------------------------------------------

          Ground-State Mulliken Net Atomic Charges

     Atom                 Charge (a.u.)
  ----------------------------------------
      1 O                    -0.018331
      2 C                    -0.080187
      3 O                    -0.098557
      4 C                     0.382474
      5 O                    -0.310231
      6 C                    -0.319263
      7 O                    -0.142638
      8 C                     0.082327
      9 C                    -0.105945
     10 C                    -0.416593
     11 O                    -0.290829
     12 H                     0.322610
     13 O                    -0.193811
     14 H                     0.224837
     15 H                     0.170555
     16 H                     0.215640
     17 H                     0.288851
     18 H                     0.303177
     19 H                     0.323057
     20 H                     0.321093
     21 H                     0.341765
  ----------------------------------------
  Sum of atomic charges =     1.000000

 -----------------------------------------------------------------
                    Cartesian Multipole Moments
 -----------------------------------------------------------------
    Charge (ESU x 10^10)
                 4.8032
    Dipole Moment (Debye)
         X      -3.6205      Y       2.9575      Z       0.2364
       Tot       4.6809
    Quadrupole Moments (Debye-Ang)
        XX     -30.2554     XY       7.4173     YY     -65.9682
        XZ       5.0008     YZ      -6.1015     ZZ     -60.2872
    Octopole Moments (Debye-Ang^2)
       XXX     -83.0063    XXY       2.1481    XYY       6.9214
       YYY      22.7753    XXZ      30.6505    XYZ      12.4347
       YYZ      -4.9886    XZZ      14.5435    YZZ       3.0538
       ZZZ      -4.3021
    Hexadecapole Moments (Debye-Ang^3)
      XXXX   -1333.3221   XXXY       9.7735   XXYY    -339.1696
      XYYY      11.1003   YYYY    -666.7776   XXXZ      87.0397
      XXYZ     -28.5066   XYYZ       3.3431   YYYZ     -18.6171
      XXZZ    -269.0091   XYZZ      26.7169   YYZZ    -127.4305
      XZZZ      20.6634   YZZZ       0.8352   ZZZZ    -135.6537
 -----------------------------------------------------------------
 Calculating analytic gradient of the SCF energy
 Gradient of SCF Energy
            1           2           3           4           5           6
    1   0.0035347  -0.0133280   0.0126715  -0.0015625   0.0023471   0.0011949
    2   0.0083516  -0.0139336   0.0128948   0.0014513   0.0034217   0.0052354
    3  -0.0007616   0.0053979  -0.0067441  -0.0011254  -0.0016331   0.0014711
            7           8           9          10          11          12
    1  -0.0010545  -0.0040888  -0.0021408   0.0020468   0.0006116  -0.0000553
    2  -0.0014025  -0.0087897  -0.0039283   0.0002344   0.0033513  -0.0031261
    3   0.0020209  -0.0046161   0.0057170  -0.0032663   0.0027387   0.0009506
           13          14          15          16          17          18
    1   0.0047611  -0.0002433  -0.0001037  -0.0000843  -0.0007071  -0.0042327
    2   0.0017695  -0.0001966  -0.0010492   0.0007108  -0.0014176  -0.0009776
    3   0.0029832  -0.0017858   0.0002785   0.0009953  -0.0034808  -0.0009983
           19          20          21
    1  -0.0005153  -0.0002222   0.0011707
    2   0.0010608  -0.0017909  -0.0018694
    3   0.0014039  -0.0010263   0.0014807
 Max gradient component =       1.393E-02
 RMS gradient           =       4.405E-03
 Gradient time:  CPU 151.03 s  wall 151.06 s
 Geometry Optimization Parameters
   NAtoms,    NIC,     NZ,  NCons,   NDum,   NFix, NCnnct, MaxDiis
       21     145       0       0       0       0       0       0

 Cartesian Hessian Update
 Hessian Updated using BFGS Update


** GEOMETRY OPTIMIZATION IN DELOCALIZED INTERNAL COORDINATES **
   Searching for a Minimum

   Optimization Cycle:  16

                       Coordinates (Angstroms)
     ATOM                X               Y               Z
      1  O        -0.7364460099   -1.3550867323   -0.4246495346
      2  C        -1.8488623152   -0.8907546969    0.0649564320
      3  O        -2.7220563329   -1.7547432519    0.3948062833
      4  C        -1.8939892992    0.5323641028    0.1220484494
      5  O        -2.9099437560    1.2485137476    0.6508609918
      6  C        -0.6633447321    0.9532216063   -0.3081160802
      7  O        -0.2960759607    2.2065449171   -0.4008185576
      8  C         0.1749031827   -0.2602430646   -0.6417593034
      9  C         1.4095435773   -0.4907399063    0.2715948932
     10  C         2.4421169918    0.6585106304    0.1040280211
     11  O         3.7163252111    0.2043793723    0.5123712990
     12  H        -3.5925210557    1.4476421136   -0.0034107903
     13  O         1.9502886448   -1.7134170515   -0.1286834320
     14  H         1.0543695093   -0.5342335788    1.3096467037
     15  H         2.1281322374    1.5322436908    0.6830194894
     16  H         2.5345733759    0.9353735669   -0.9525842724
     17  H         3.9445068760    0.5437842016    1.3797148670
     18  H         2.8763136115   -1.7389787852    0.1402975332
     19  H         0.4781051122   -0.2936059590   -1.6892754697
     20  H         0.5563790315    2.3150438686   -0.8470030132
     21  H        -3.4694276832   -1.3788677210    0.8886815172
   Point Group: c1    Number of degrees of freedom:    57


   Energy is   -685.308578189

 Hessian Updated using BFGS Update

 57 Hessian modes will be used to form the next step
  Hessian Eigenvalues:
     0.000561    0.001200    0.003611    0.008744    0.013339    0.015502
     0.017785    0.021673    0.022877    0.024446    0.026918    0.042481
     0.043939    0.046950    0.051511    0.052549    0.058871    0.064701
     0.076376    0.087029    0.116648    0.138888    0.154893    0.159676
     0.161993    0.162596    0.165849    0.170505    0.177413    0.209608
     0.218162    0.232491    0.243714    0.247779    0.255422    0.273079
     0.284806    0.291072    0.305997    0.321044    0.324820    0.327861
     0.329220    0.361782    0.441989    0.449858    0.468118    0.489242
     0.507548    0.534073    0.540053    0.544093    0.545129    0.555037
     0.592492    0.618280    0.875254

 Minimum Search - Taking Simple RFO Step
 Searching for Lamda that Minimizes Along All modes
 Value Taken    Lamda =  -0.00398293
 Calculated Step too Large.  Step scaled by  0.409255
 Step Taken.  Stepsize is  0.300000

                             Maximum     Tolerance    Cnvgd?
         Gradient           0.009851      0.000300      NO
         Displacement       0.148477      0.001200      NO
         Energy change     -0.001148      0.000001      NO


 New Cartesian Coordinates Obtained by Inverse Iteration

 Displacement from previous Coordinates is:  0.271144
 ----------------------------------------------------------------
             Standard Nuclear Orientation (Angstroms)
    I     Atom           X                Y                Z
 ----------------------------------------------------------------
    1      O      -0.7311903142    -1.3688230614    -0.4130469234
    2      C      -1.8483401801    -0.9059256929     0.0659039044
    3      O      -2.7310790805    -1.7687253457     0.3916022573
    4      C      -1.9002914067     0.5140702810     0.1262153406
    5      O      -2.9352357252     1.1978949742     0.6668804887
    6      C      -0.6702279302     0.9442712033    -0.3032359241
    7      O      -0.3115339292     2.1998135553    -0.3977432255
    8      C       0.1732232204    -0.2648297276    -0.6357296676
    9      C       1.4156032890    -0.4867882408     0.2719017423
   10      C       2.4450010392     0.6640151379     0.0997014324
   11      O       3.7176246954     0.2141105569     0.5146752913
   12      H      -3.5312109853     1.5437747452    -0.0116322303
   13      O       1.9528863228    -1.7067260143    -0.1384883980
   14      H       1.0682225383    -0.5304015958     1.3126004358
   15      H       2.1285378904     1.5429797582     0.6704499664
   16      H       2.5374242773     0.9281003687    -0.9599003773
   17      H       3.9416395728     0.5561039641     1.3827096878
   18      H       2.8752305349    -1.7463989421     0.1412424912
   19      H       0.4767360819    -0.3050815397    -1.6830709225
   20      H       0.5410858463     2.3171195604    -0.8420872579
   21      H      -3.4812155410    -1.3716028744     0.8667779153
 ----------------------------------------------------------------
 Molecular Point Group                 C1    NOp =  1
 Largest Abelian Subgroup              C1    NOp =  1
 Nuclear Repulsion Energy =   770.1005239694 hartrees
 There are       46 alpha and       46 beta electrons
 Applying Cartesian multipole field
    Component          Value
    ---------          -----
     (2,0,0)        1.00000E-11
     (0,2,0)        2.00000E-11
     (0,0,2)       -3.00000E-11
 Nucleus-field energy     =     0.0000000234 hartrees
 Requested basis set is 6-311++G(d,p)
 There are 117 shells and 327 basis functions
 A cutoff of  1.0D-11 yielded   5857 shell pairs
 There are     46179 function pairs (     49448 Cartesian)
 Smallest overlap matrix eigenvalue = 2.73E-06

 Q-Chem warning in module /home/taweetham/qchem/stvman/mkSTV.C, line 278:

 Overlap eigenvalue is smaller than square root of threshold

 Guess MOs from SCF MO coefficient file
 Reading MOs from coefficient file
 Reading MOs from coefficient file
 A restricted hybrid HF-DFT SCF calculation will be
 performed using Pulay DIIS extrapolation
 Exchange:     0.2000 Hartree-Fock + 0.0800 Slater + 0.7200 B88
 Correlation:  0.1900 VWN1RPA + 0.8100 LYP
 Using SG-1 standard quadrature grid
 SCF converges when DIIS error is below 1.0E-08
 Geometry optimization detected.  Setting ReadMinima to 0
 Setting SaveMinima to 0
 ---------------------------------------
  Cycle       Energy         DIIS Error
 ---------------------------------------
    1    -685.2965380809      6.77E-04
    2    -685.3099201718      1.35E-04
    3    -685.3099075774      1.35E-04
    4    -685.3100624208      5.38E-05
    5    -685.3100901831      1.08E-05
    6    -685.3100915562      4.44E-06
    7    -685.3100917893      9.70E-07
    8    -685.3100916266      2.90E-07
    9    -685.3100916031      1.41E-07
   10    -685.3100916323      4.59E-08
   11    -685.3100916324      1.32E-08
   12    -685.3100916289      3.67E-09 Convergence criterion met
 ---------------------------------------
 SCF time:  CPU 378.92 s  wall 379.37 s
 SCF   energy in the final basis set = -685.3100916289
 Total energy in the final basis set = -685.3100916289

 --------------------------------------------------------------

                    Orbital Energies (a.u.)
 --------------------------------------------------------------

 Alpha MOs
 -- Occupied --
-19.395 -19.390 -19.384 -19.341 -19.282 -19.271 -10.534 -10.475
-10.449 -10.439 -10.406 -10.388  -1.364  -1.307  -1.294  -1.252
 -1.201  -1.173  -1.020  -0.976  -0.901  -0.857  -0.840  -0.806
 -0.782  -0.747  -0.735  -0.716  -0.691  -0.679  -0.655  -0.644
 -0.634  -0.624  -0.610  -0.606  -0.595  -0.577  -0.567  -0.540
 -0.506  -0.503  -0.494  -0.455  -0.451  -0.426
 -- Virtual --
 -0.254  -0.175  -0.163  -0.135  -0.135  -0.124  -0.119  -0.108
 -0.088  -0.081  -0.073  -0.062  -0.060  -0.054  -0.046  -0.040
 -0.033  -0.029  -0.028  -0.017  -0.014  -0.011  -0.006  -0.002
  0.004   0.004   0.011   0.016   0.018   0.022   0.023   0.028
  0.032   0.041   0.047   0.056   0.058   0.065   0.071   0.074
  0.075   0.083   0.090   0.093   0.105   0.105   0.110   0.119
  0.122   0.134   0.141   0.146   0.150   0.152   0.154   0.165
  0.171   0.175   0.178   0.184   0.187   0.199   0.199   0.206
  0.210   0.227   0.230   0.232   0.235   0.243   0.250   0.259
  0.263   0.271   0.282   0.292   0.302   0.314   0.324   0.329
  0.359   0.373   0.386   0.394   0.406   0.411   0.417   0.422
  0.425   0.454   0.465   0.481   0.487   0.503   0.518   0.540
  0.549   0.558   0.561   0.580   0.589   0.603   0.612   0.626
  0.655   0.676   0.683   0.724   0.742   0.785   0.793   0.830
  0.842   0.866   0.880   0.892   0.916   0.924   0.942   0.956
  0.975   0.982   0.993   1.004   1.015   1.029   1.038   1.048
  1.065   1.078   1.080   1.084   1.100   1.115   1.140   1.167
  1.186   1.199   1.213   1.234   1.252   1.265   1.289   1.296
  1.305   1.344   1.355   1.373   1.385   1.397   1.410   1.431
  1.447   1.456   1.470   1.490   1.503   1.525   1.531   1.545
  1.574   1.584   1.611   1.627   1.653   1.663   1.684   1.689
  1.723   1.729   1.746   1.796   1.811   1.825   1.852   1.872
  1.885   1.901   1.911   1.937   1.956   1.967   1.989   1.997
  2.030   2.048   2.065   2.105   2.158   2.314   2.321   2.353
  2.381   2.394   2.419   2.430   2.433   2.483   2.501   2.510
  2.538   2.551   2.624   2.665   2.674   2.715   2.747   2.790
  2.810   2.822   2.846   2.865   2.872   2.886   2.902   2.907
  2.927   2.931   2.967   2.991   3.010   3.028   3.034   3.050
  3.074   3.115   3.127   3.142   3.203   3.212   3.222   3.270
  3.295   3.313   3.393   3.568   3.647   3.657   3.674   3.702
  3.720   3.736   3.782   3.840   3.864   3.883   3.911   4.001
  4.014   4.090   4.174   4.798   4.831   4.851   4.932   4.935
  4.968   5.136   5.202   5.218   5.232   5.234   5.295   5.427
  5.525   5.565   5.579   5.669   5.745  23.436  23.592  23.632
 23.675  23.683  23.898  49.681  49.709  49.767  49.779  49.807
 49.812
 --------------------------------------------------------------

          Ground-State Mulliken Net Atomic Charges

     Atom                 Charge (a.u.)
  ----------------------------------------
      1 O                    -0.020685
      2 C                    -0.074668
      3 O                    -0.095548
      4 C                     0.383181
      5 O                    -0.315850
      6 C                    -0.316586
      7 O                    -0.151573
      8 C                     0.084035
      9 C                    -0.114792
     10 C                    -0.412725
     11 O                    -0.289537
     12 H                     0.326610
     13 O                    -0.191362
     14 H                     0.226603
     15 H                     0.167002
     16 H                     0.216678
     17 H                     0.288181
     18 H                     0.302540
     19 H                     0.324732
     20 H                     0.321920
     21 H                     0.341844
  ----------------------------------------
  Sum of atomic charges =     1.000000

 -----------------------------------------------------------------
                    Cartesian Multipole Moments
 -----------------------------------------------------------------
    Charge (ESU x 10^10)
                 4.8032
    Dipole Moment (Debye)
         X      -3.4490      Y       3.2119      Z       0.1732
       Tot       4.7161
    Quadrupole Moments (Debye-Ang)
        XX     -31.5570     XY       6.4781     YY     -64.9822
        XZ       5.3536     YZ      -6.0556     ZZ     -60.4296
    Octopole Moments (Debye-Ang^2)
       XXX     -76.4005    XXY       4.4651    XYY       4.9800
       YYY      26.4401    XXZ      29.4887    XYZ      12.2990
       YYZ      -5.1996    XZZ      15.1351    YZZ       3.6225
       ZZZ      -4.7971
    Hexadecapole Moments (Debye-Ang^3)
      XXXX   -1373.8637   XXXY       1.3215   XXYY    -331.9631
      XYYY      -0.9182   YYYY    -659.6091   XXXZ      91.5974
      XXYZ     -27.9830   XYYZ       4.8153   YYYZ     -18.7108
      XXZZ    -271.6562   XYZZ      25.0889   YYZZ    -127.3184
      XZZZ      22.5940   YZZZ       0.8059   ZZZZ    -135.7927
 -----------------------------------------------------------------
 Calculating analytic gradient of the SCF energy
 Gradient of SCF Energy
            1           2           3           4           5           6
    1   0.0030714  -0.0096284   0.0088605  -0.0025366   0.0015524   0.0036219
    2   0.0066653  -0.0089112   0.0081872  -0.0004142   0.0035165   0.0061390
    3  -0.0008877   0.0044342  -0.0057916  -0.0021974   0.0009882   0.0007186
            7           8           9          10          11          12
    1  -0.0013428  -0.0046874  -0.0008002   0.0026890  -0.0000371  -0.0004673
    2  -0.0019820  -0.0074377  -0.0043081   0.0005372   0.0031537  -0.0029474
    3   0.0019825  -0.0046419   0.0056543  -0.0027252   0.0021017  -0.0002811
           13          14          15          16          17          18
    1   0.0039214  -0.0002032  -0.0000815  -0.0003753  -0.0005167  -0.0040212
    2   0.0024569   0.0002025  -0.0007833   0.0002431  -0.0012712  -0.0011619
    3   0.0026513  -0.0017555   0.0004616   0.0010008  -0.0029437  -0.0010257
           19          20          21
    1  -0.0000981   0.0000580   0.0010213
    2   0.0007365  -0.0014982  -0.0011226
    3   0.0014317  -0.0010745   0.0018995
 Max gradient component =       9.628E-03
 RMS gradient           =       3.511E-03
 Gradient time:  CPU 150.02 s  wall 150.06 s
 Geometry Optimization Parameters
   NAtoms,    NIC,     NZ,  NCons,   NDum,   NFix, NCnnct, MaxDiis
       21     145       0       0       0       0       0       0

 Cartesian Hessian Update
 Hessian Updated using BFGS Update


** GEOMETRY OPTIMIZATION IN DELOCALIZED INTERNAL COORDINATES **
   Searching for a Minimum

   Optimization Cycle:  17

                       Coordinates (Angstroms)
     ATOM                X               Y               Z
      1  O        -0.7311903142   -1.3688230614   -0.4130469234
      2  C        -1.8483401801   -0.9059256929    0.0659039044
      3  O        -2.7310790805   -1.7687253457    0.3916022573
      4  C        -1.9002914067    0.5140702810    0.1262153406
      5  O        -2.9352357252    1.1978949742    0.6668804887
      6  C        -0.6702279302    0.9442712033   -0.3032359241
      7  O        -0.3115339292    2.1998135553   -0.3977432255
      8  C         0.1732232204   -0.2648297276   -0.6357296676
      9  C         1.4156032890   -0.4867882408    0.2719017423
     10  C         2.4450010392    0.6640151379    0.0997014324
     11  O         3.7176246954    0.2141105569    0.5146752913
     12  H        -3.5312109853    1.5437747452   -0.0116322303
     13  O         1.9528863228   -1.7067260143   -0.1384883980
     14  H         1.0682225383   -0.5304015958    1.3126004358
     15  H         2.1285378904    1.5429797582    0.6704499664
     16  H         2.5374242773    0.9281003687   -0.9599003773
     17  H         3.9416395728    0.5561039641    1.3827096878
     18  H         2.8752305349   -1.7463989421    0.1412424912
     19  H         0.4767360819   -0.3050815397   -1.6830709225
     20  H         0.5410858463    2.3171195604   -0.8420872579
     21  H        -3.4812155410   -1.3716028744    0.8667779153
   Point Group: c1    Number of degrees of freedom:    57


   Energy is   -685.310091629

 Hessian Updated using BFGS Update

 57 Hessian modes will be used to form the next step
  Hessian Eigenvalues:
     0.000617    0.001385    0.003595    0.009013    0.013143    0.015492
     0.017758    0.021540    0.022106    0.024179    0.026862    0.039162
     0.042703    0.046818    0.051643    0.052536    0.058750    0.063277
     0.076181    0.088040    0.117056    0.139329    0.151635    0.159596
     0.161795    0.162489    0.167243    0.169588    0.183238    0.210309
     0.216876    0.227623    0.239910    0.243831    0.254520    0.268531
     0.285629    0.290992    0.297303    0.320548    0.324574    0.327831
     0.329690    0.343725    0.429521    0.448993    0.460781    0.489322
     0.500797    0.530763    0.540080    0.543236    0.545130    0.556994
     0.572904    0.658122    0.802671

 Minimum Search - Taking Simple RFO Step
 Searching for Lamda that Minimizes Along All modes
 Value Taken    Lamda =  -0.00391808
 Calculated Step too Large.  Step scaled by  0.441393
 Step Taken.  Stepsize is  0.300000

                             Maximum     Tolerance    Cnvgd?
         Gradient           0.007964      0.000300      NO
         Displacement       0.157881      0.001200      NO
         Energy change     -0.001513      0.000001      NO


 New Cartesian Coordinates Obtained by Inverse Iteration

 Displacement from previous Coordinates is:  0.287516
 ----------------------------------------------------------------
             Standard Nuclear Orientation (Angstroms)
    I     Atom           X                Y                Z
 ----------------------------------------------------------------
    1      O      -0.7260125390    -1.3867650054    -0.3911621474
    2      C      -1.8487248309    -0.9214159505     0.0706158229
    3      O      -2.7458246055    -1.7799456876     0.3934522567
    4      C      -1.9072727069     0.4954247256     0.1280231741
    5      O      -2.9620274550     1.1510259611     0.6689417697
    6      C      -0.6783812172     0.9323032527    -0.3012408988
    7      O      -0.3309032989     2.1913370617    -0.4051672595
    8      C       0.1719957100    -0.2719888638    -0.6256685536
    9      C       1.4238175801    -0.4832788888     0.2706982779
   10      C       2.4478488206     0.6699894006     0.0981724249
   11      O       3.7176788519     0.2204976508     0.5218932799
   12      H      -3.4653311317     1.6372314685     0.0005346145
   13      O       1.9616766531    -1.6987116499    -0.1525547857
   14      H       1.0869041342    -0.5311773496     1.3153631935
   15      H       2.1284102011     1.5529266397     0.6620006577
   16      H       2.5438156118     0.9248868183    -0.9636106088
   17      H       3.9373688583     0.5657850562     1.3910485686
   18      H       2.8853242860    -1.7402835448     0.1265743976
   19      H       0.4718973947    -0.3243950924    -1.6742324993
   20      H       0.5243430993     2.3191341913    -0.8416741462
   21      H      -3.5037131997    -1.3556291233     0.8337184881
 ----------------------------------------------------------------
 Molecular Point Group                 C1    NOp =  1
 Largest Abelian Subgroup              C1    NOp =  1
 Nuclear Repulsion Energy =   769.5131245959 hartrees
 There are       46 alpha and       46 beta electrons
 Applying Cartesian multipole field
    Component          Value
    ---------          -----
     (2,0,0)        1.00000E-11
     (0,2,0)        2.00000E-11
     (0,0,2)       -3.00000E-11
 Nucleus-field energy     =     0.0000000234 hartrees
 Requested basis set is 6-311++G(d,p)
 There are 117 shells and 327 basis functions
 A cutoff of  1.0D-11 yielded   5853 shell pairs
 There are     46180 function pairs (     49451 Cartesian)
 Smallest overlap matrix eigenvalue = 2.71E-06

 Q-Chem warning in module /home/taweetham/qchem/stvman/mkSTV.C, line 278:

 Overlap eigenvalue is smaller than square root of threshold

 Guess MOs from SCF MO coefficient file
 Reading MOs from coefficient file
 Reading MOs from coefficient file
 A restricted hybrid HF-DFT SCF calculation will be
 performed using Pulay DIIS extrapolation
 Exchange:     0.2000 Hartree-Fock + 0.0800 Slater + 0.7200 B88
 Correlation:  0.1900 VWN1RPA + 0.8100 LYP
 Using SG-1 standard quadrature grid
 SCF converges when DIIS error is below 1.0E-08
 Geometry optimization detected.  Setting ReadMinima to 0
 Setting SaveMinima to 0
 ---------------------------------------
  Cycle       Energy         DIIS Error
 ---------------------------------------
    1    -685.2980091077      6.92E-04
    2    -685.3115325185      1.25E-04
    3    -685.3115821037      9.87E-05
    4    -685.3116390545      5.96E-05
    5    -685.3116713553      8.92E-06
    6    -685.3116722836      4.03E-06
    7    -685.3116724666      1.03E-06
    8    -685.3116723242      3.67E-07
    9    -685.3116723193      1.34E-07
   10    -685.3116723432      4.43E-08
   11    -685.3116723418      1.13E-08
   12    -685.3116723392      3.40E-09 Convergence criterion met
 ---------------------------------------
 SCF time:  CPU 378.50 s  wall 379.06 s
 SCF   energy in the final basis set = -685.3116723392
 Total energy in the final basis set = -685.3116723392

 --------------------------------------------------------------

                    Orbital Energies (a.u.)
 --------------------------------------------------------------

 Alpha MOs
 -- Occupied --
-19.393 -19.390 -19.385 -19.343 -19.282 -19.271 -10.533 -10.475
-10.449 -10.440 -10.406 -10.389  -1.361  -1.306  -1.292  -1.253
 -1.202  -1.174  -1.021  -0.976  -0.900  -0.858  -0.838  -0.806
 -0.781  -0.743  -0.738  -0.715  -0.690  -0.679  -0.655  -0.643
 -0.634  -0.624  -0.610  -0.605  -0.596  -0.577  -0.568  -0.539
 -0.512  -0.503  -0.495  -0.455  -0.449  -0.426
 -- Virtual --
 -0.255  -0.176  -0.162  -0.135  -0.134  -0.124  -0.119  -0.108
 -0.090  -0.081  -0.074  -0.061  -0.059  -0.055  -0.046  -0.040
 -0.034  -0.030  -0.028  -0.016  -0.015  -0.011  -0.006  -0.001
  0.004   0.005   0.010   0.015   0.018   0.022   0.023   0.028
  0.032   0.041   0.047   0.056   0.057   0.064   0.070   0.073
  0.074   0.082   0.091   0.095   0.101   0.106   0.110   0.119
  0.121   0.132   0.139   0.146   0.149   0.151   0.156   0.165
  0.170   0.175   0.179   0.183   0.187   0.197   0.198   0.204
  0.207   0.225   0.229   0.233   0.236   0.243   0.250   0.255
  0.263   0.270   0.282   0.290   0.303   0.314   0.323   0.329
  0.359   0.375   0.385   0.394   0.407   0.409   0.416   0.418
  0.425   0.453   0.464   0.475   0.484   0.501   0.517   0.538
  0.548   0.558   0.560   0.581   0.588   0.601   0.610   0.618
  0.657   0.676   0.683   0.724   0.746   0.784   0.795   0.831
  0.841   0.866   0.878   0.890   0.915   0.926   0.940   0.956
  0.973   0.980   0.989   1.002   1.013   1.030   1.039   1.043
  1.063   1.074   1.080   1.083   1.099   1.113   1.140   1.164
  1.183   1.200   1.212   1.241   1.258   1.267   1.287   1.294
  1.310   1.342   1.353   1.373   1.382   1.394   1.414   1.431
  1.447   1.456   1.472   1.486   1.501   1.525   1.531   1.540
  1.575   1.586   1.612   1.629   1.650   1.660   1.683   1.692
  1.723   1.731   1.751   1.796   1.810   1.823   1.851   1.870
  1.884   1.900   1.918   1.936   1.956   1.964   1.989   1.994
  2.027   2.048   2.064   2.106   2.161   2.313   2.320   2.350
  2.385   2.392   2.406   2.427   2.440   2.477   2.497   2.515
  2.537   2.551   2.621   2.661   2.673   2.715   2.747   2.791
  2.808   2.821   2.847   2.860   2.870   2.884   2.898   2.901
  2.928   2.933   2.960   2.984   3.006   3.028   3.033   3.050
  3.068   3.114   3.125   3.138   3.194   3.211   3.237   3.272
  3.293   3.305   3.391   3.569   3.647   3.658   3.668   3.701
  3.719   3.733   3.779   3.841   3.861   3.879   3.910   3.996
  4.012   4.091   4.176   4.798   4.828   4.849   4.924   4.934
  4.968   5.138   5.201   5.215   5.231   5.235   5.295   5.417
  5.524   5.566   5.578   5.661   5.743  23.433  23.592  23.630
 23.673  23.681  23.895  49.680  49.708  49.766  49.778  49.805
 49.808
 --------------------------------------------------------------

          Ground-State Mulliken Net Atomic Charges

     Atom                 Charge (a.u.)
  ----------------------------------------
      1 O                    -0.024302
      2 C                    -0.075211
      3 O                    -0.091504
      4 C                     0.384026
      5 O                    -0.316650
      6 C                    -0.310783
      7 O                    -0.160494
      8 C                     0.093098
      9 C                    -0.124866
     10 C                    -0.411882
     11 O                    -0.288119
     12 H                     0.326958
     13 O                    -0.189717
     14 H                     0.228575
     15 H                     0.164603
     16 H                     0.217700
     17 H                     0.288028
     18 H                     0.301928
     19 H                     0.326654
     20 H                     0.322046
     21 H                     0.339911
  ----------------------------------------
  Sum of atomic charges =     1.000000

 -----------------------------------------------------------------
                    Cartesian Multipole Moments
 -----------------------------------------------------------------
    Charge (ESU x 10^10)
                 4.8032
    Dipole Moment (Debye)
         X      -3.2910      Y       3.4976      Z       0.1475
       Tot       4.8048
    Quadrupole Moments (Debye-Ang)
        XX     -32.6819     XY       5.6398     YY     -64.1334
        XZ       5.4570     YZ      -5.7568     ZZ     -60.6019
    Octopole Moments (Debye-Ang^2)
       XXX     -69.9182    XXY       6.7649    XYY       3.0863
       YYY      30.6386    XXZ      28.8523    XYZ      11.6994
       YYZ      -5.3493    XZZ      15.8343    YZZ       4.3834
       ZZZ      -5.1672
    Hexadecapole Moments (Debye-Ang^3)
      XXXX   -1412.0885   XXXY      -4.9651   XXYY    -327.0634
      XYYY     -12.1885   YYYY    -652.8075   XXXZ      92.2176
      XXYZ     -24.9082   XYYZ       5.4713   YYYZ     -17.2301
      XXZZ    -274.7199   XYZZ      23.3661   YYZZ    -127.2272
      XZZZ      24.3063   YZZZ       1.7384   ZZZZ    -135.5946
 -----------------------------------------------------------------
 Calculating analytic gradient of the SCF energy
 Gradient of SCF Energy
            1           2           3           4           5           6
    1   0.0024118  -0.0047513   0.0039518  -0.0028295   0.0006216   0.0050405
    2   0.0040308  -0.0028501   0.0027560  -0.0021839   0.0032067   0.0058781
    3  -0.0009982   0.0028817  -0.0040158  -0.0030222   0.0031135   0.0000915
            7           8           9          10          11          12
    1  -0.0013070  -0.0047482   0.0006856   0.0028270  -0.0007032  -0.0009328
    2  -0.0022265  -0.0051371  -0.0039698   0.0006946   0.0022830  -0.0024496
    3   0.0015735  -0.0037416   0.0045686  -0.0017608   0.0010343  -0.0011649
           13          14          15          16          17          18
    1   0.0022733  -0.0002454  -0.0000660  -0.0005598  -0.0002337  -0.0028877
    2   0.0025837   0.0005753  -0.0004738  -0.0001019  -0.0008286  -0.0010799
    3   0.0019680  -0.0013480   0.0005484   0.0007400  -0.0018462  -0.0008311
           19          20          21
    1   0.0004029   0.0002644   0.0007856
    2   0.0004307  -0.0009351  -0.0002026
    3   0.0011947  -0.0009142   0.0019289
 Max gradient component =       5.878E-03
 RMS gradient           =       2.459E-03
 Gradient time:  CPU 150.32 s  wall 150.36 s
 Geometry Optimization Parameters
   NAtoms,    NIC,     NZ,  NCons,   NDum,   NFix, NCnnct, MaxDiis
       21     145       0       0       0       0       0       0

 Cartesian Hessian Update
 Hessian Updated using BFGS Update


** GEOMETRY OPTIMIZATION IN DELOCALIZED INTERNAL COORDINATES **
   Searching for a Minimum

   Optimization Cycle:  18

                       Coordinates (Angstroms)
     ATOM                X               Y               Z
      1  O        -0.7260125390   -1.3867650054   -0.3911621474
      2  C        -1.8487248309   -0.9214159505    0.0706158229
      3  O        -2.7458246055   -1.7799456876    0.3934522567
      4  C        -1.9072727069    0.4954247256    0.1280231741
      5  O        -2.9620274550    1.1510259611    0.6689417697
      6  C        -0.6783812172    0.9323032527   -0.3012408988
      7  O        -0.3309032989    2.1913370617   -0.4051672595
      8  C         0.1719957100   -0.2719888638   -0.6256685536
      9  C         1.4238175801   -0.4832788888    0.2706982779
     10  C         2.4478488206    0.6699894006    0.0981724249
     11  O         3.7176788519    0.2204976508    0.5218932799
     12  H        -3.4653311317    1.6372314685    0.0005346145
     13  O         1.9616766531   -1.6987116499   -0.1525547857
     14  H         1.0869041342   -0.5311773496    1.3153631935
     15  H         2.1284102011    1.5529266397    0.6620006577
     16  H         2.5438156118    0.9248868183   -0.9636106088
     17  H         3.9373688583    0.5657850562    1.3910485686
     18  H         2.8853242860   -1.7402835448    0.1265743976
     19  H         0.4718973947   -0.3243950924   -1.6742324993
     20  H         0.5243430993    2.3191341913   -0.8416741462
     21  H        -3.5037131997   -1.3556291233    0.8337184881
   Point Group: c1    Number of degrees of freedom:    57


   Energy is   -685.311672339

 Hessian Updated using BFGS Update

 57 Hessian modes will be used to form the next step
  Hessian Eigenvalues:
     0.000559    0.001252    0.003576    0.009023    0.012851    0.015483
     0.017636    0.021309    0.021776    0.023938    0.026674    0.037588
     0.042670    0.046709    0.051622    0.052345    0.058778    0.063201
     0.076012    0.088866    0.117127    0.139474    0.155386    0.159753
     0.161656    0.162445    0.168300    0.169220    0.183914    0.213055
     0.215162    0.224657    0.242486    0.244809    0.253999    0.265533
     0.285689    0.291183    0.291573    0.319743    0.324466    0.327199
     0.327951    0.354438    0.422273    0.448777    0.458543    0.489339
     0.499895    0.528451    0.540092    0.542829    0.545159    0.558924
     0.564540    0.652379    0.896435

 Minimum Search - Taking Simple RFO Step
 Searching for Lamda that Minimizes Along All modes
 Value Taken    Lamda =  -0.00357756
 Calculated Step too Large.  Step scaled by  0.388274
 Step Taken.  Stepsize is  0.300000

                             Maximum     Tolerance    Cnvgd?
         Gradient           0.004883      0.000300      NO
         Displacement       0.156087      0.001200      NO
         Energy change     -0.001581      0.000001      NO


 New Cartesian Coordinates Obtained by Inverse Iteration

 Displacement from previous Coordinates is:  0.297818
 ----------------------------------------------------------------
             Standard Nuclear Orientation (Angstroms)
    I     Atom           X                Y                Z
 ----------------------------------------------------------------
    1      O      -0.7226141181    -1.4042950286    -0.3707356204
    2      C      -1.8504763551    -0.9364492656     0.0740386999
    3      O      -2.7595897516    -1.7888419770     0.3940581268
    4      C      -1.9129417263     0.4789695353     0.1267533844
    5      O      -2.9849345748     1.1118081465     0.6613738707
    6      C      -0.6854183444     0.9189560061    -0.3007683562
    7      O      -0.3466027768     2.1810104769    -0.4155136246
    8      C       0.1707570422    -0.2819528910    -0.6175303437
    9      C       1.4298435576    -0.4826108737     0.2684005575
   10      C       2.4464439021     0.6752839607     0.0971586299
   11      O       3.7147459897     0.2296991839     0.5310928177
   12      H      -3.3881822221     1.7308470824     0.0356948345
   13      O       1.9737924954    -1.6929320520    -0.1637875692
   14      H       1.1015464075    -0.5363333232     1.3162819344
   15      H       2.1211346610     1.5604511304     0.6545074022
   16      H       2.5479292094     0.9245132156    -0.9658455342
   17      H       3.9284460899     0.5802937270     1.4006191533
   18      H       2.8994312177    -1.7280875329     0.1136800821
   19      H       0.4648565645    -0.3451452468    -1.6678142741
   20      H       0.5103104673     2.3157812023    -0.8463000439
   21      H      -3.5255875186    -1.3440144060     0.8003618995
 ----------------------------------------------------------------
 Molecular Point Group                 C1    NOp =  1
 Largest Abelian Subgroup              C1    NOp =  1
 Nuclear Repulsion Energy =   769.1429102696 hartrees
 There are       46 alpha and       46 beta electrons
 Applying Cartesian multipole field
    Component          Value
    ---------          -----
     (2,0,0)        1.00000E-11
     (0,2,0)        2.00000E-11
     (0,0,2)       -3.00000E-11
 Nucleus-field energy     =     0.0000000235 hartrees
 Requested basis set is 6-311++G(d,p)
 There are 117 shells and 327 basis functions
 A cutoff of  1.0D-11 yielded   5849 shell pairs
 There are     46132 function pairs (     49396 Cartesian)
 Smallest overlap matrix eigenvalue = 2.70E-06

 Q-Chem warning in module /home/taweetham/qchem/stvman/mkSTV.C, line 278:

 Overlap eigenvalue is smaller than square root of threshold

 Guess MOs from SCF MO coefficient file
 Reading MOs from coefficient file
 Reading MOs from coefficient file
 A restricted hybrid HF-DFT SCF calculation will be
 performed using Pulay DIIS extrapolation
 Exchange:     0.2000 Hartree-Fock + 0.0800 Slater + 0.7200 B88
 Correlation:  0.1900 VWN1RPA + 0.8100 LYP
 Using SG-1 standard quadrature grid
 SCF converges when DIIS error is below 1.0E-08
 Geometry optimization detected.  Setting ReadMinima to 0
 Setting SaveMinima to 0
 ---------------------------------------
  Cycle       Energy         DIIS Error
 ---------------------------------------
    1    -685.3047812363      6.57E-04
    2    -685.3127918945      1.22E-04
    3    -685.3128390053      9.36E-05
    4    -685.3128844104      6.38E-05
    5    -685.3129257768      9.74E-06
    6    -685.3129264215      4.57E-06
    7    -685.3129268371      9.43E-07
    8    -685.3129266825      3.59E-07
    9    -685.3129267006      1.18E-07
   10    -685.3129267142      4.51E-08
   11    -685.3129267128      1.08E-08
   12    -685.3129267094      3.86E-09 Convergence criterion met
 ---------------------------------------
 SCF time:  CPU 378.78 s  wall 379.37 s
 SCF   energy in the final basis set = -685.3129267094
 Total energy in the final basis set = -685.3129267094

 --------------------------------------------------------------

                    Orbital Energies (a.u.)
 --------------------------------------------------------------

 Alpha MOs
 -- Occupied --
-19.392 -19.391 -19.385 -19.346 -19.282 -19.271 -10.533 -10.475
-10.450 -10.441 -10.406 -10.389  -1.360  -1.306  -1.291  -1.255
 -1.202  -1.173  -1.022  -0.975  -0.899  -0.860  -0.836  -0.807
 -0.781  -0.741  -0.740  -0.715  -0.690  -0.680  -0.655  -0.643
 -0.633  -0.623  -0.611  -0.603  -0.597  -0.576  -0.570  -0.539
 -0.520  -0.503  -0.496  -0.456  -0.446  -0.426
 -- Virtual --
 -0.255  -0.177  -0.161  -0.135  -0.133  -0.124  -0.118  -0.108
 -0.091  -0.082  -0.075  -0.061  -0.058  -0.055  -0.047  -0.041
 -0.035  -0.031  -0.028  -0.017  -0.015  -0.011  -0.006  -0.000
  0.003   0.006   0.009   0.013   0.018   0.021   0.023   0.027
  0.033   0.041   0.046   0.056   0.056   0.064   0.070   0.072
  0.073   0.081   0.092   0.096   0.099   0.107   0.110   0.118
  0.121   0.131   0.138   0.146   0.148   0.151   0.157   0.166
  0.169   0.173   0.180   0.182   0.187   0.195   0.198   0.202
  0.206   0.223   0.228   0.232   0.237   0.242   0.247   0.254
  0.263   0.270   0.282   0.289   0.303   0.314   0.322   0.329
  0.359   0.377   0.385   0.393   0.405   0.410   0.415   0.417
  0.426   0.454   0.462   0.467   0.482   0.500   0.517   0.535
  0.548   0.558   0.560   0.582   0.587   0.600   0.610   0.615
  0.660   0.677   0.685   0.725   0.748   0.783   0.797   0.830
  0.842   0.866   0.877   0.888   0.914   0.928   0.937   0.956
  0.968   0.979   0.988   1.000   1.012   1.031   1.038   1.040
  1.060   1.071   1.078   1.080   1.094   1.113   1.142   1.162
  1.180   1.204   1.212   1.243   1.261   1.266   1.286   1.296
  1.319   1.340   1.352   1.371   1.382   1.393   1.419   1.432
  1.447   1.455   1.474   1.484   1.498   1.522   1.531   1.541
  1.576   1.587   1.612   1.632   1.648   1.659   1.680   1.698
  1.724   1.731   1.757   1.797   1.808   1.821   1.849   1.869
  1.882   1.900   1.925   1.937   1.954   1.963   1.990   1.995
  2.026   2.048   2.065   2.107   2.163   2.313   2.319   2.347
  2.377   2.389   2.402   2.425   2.446   2.470   2.495   2.517
  2.535   2.551   2.617   2.658   2.672   2.714   2.747   2.792
  2.807   2.820   2.846   2.856   2.871   2.881   2.893   2.900
  2.928   2.935   2.954   2.980   3.003   3.027   3.033   3.050
  3.063   3.114   3.124   3.129   3.191   3.210   3.252   3.274
  3.290   3.298   3.389   3.570   3.647   3.663   3.664   3.699
  3.720   3.730   3.776   3.841   3.860   3.877   3.909   3.992
  4.011   4.093   4.178   4.797   4.825   4.847   4.909   4.935
  4.968   5.142   5.202   5.212   5.230   5.236   5.295   5.410
  5.523   5.564   5.578   5.654   5.742  23.431  23.592  23.628
 23.672  23.680  23.897  49.680  49.707  49.766  49.777  49.802
 49.808
 --------------------------------------------------------------

          Ground-State Mulliken Net Atomic Charges

     Atom                 Charge (a.u.)
  ----------------------------------------
      1 O                    -0.027396
      2 C                    -0.081699
      3 O                    -0.087469
      4 C                     0.383162
      5 O                    -0.312997
      6 C                    -0.299555
      7 O                    -0.168077
      8 C                     0.098316
      9 C                    -0.130305
     10 C                    -0.413827
     11 O                    -0.287006
     12 H                     0.326212
     13 O                    -0.188786
     14 H                     0.230290
     15 H                     0.163027
     16 H                     0.218975
     17 H                     0.288003
     18 H                     0.301302
     19 H                     0.327671
     20 H                     0.321888
     21 H                     0.338271
  ----------------------------------------
  Sum of atomic charges =     1.000000

 -----------------------------------------------------------------
                    Cartesian Multipole Moments
 -----------------------------------------------------------------
    Charge (ESU x 10^10)
                 4.8032
    Dipole Moment (Debye)
         X      -3.1931      Y       3.7429      Z       0.1833
       Tot       4.9233
    Quadrupole Moments (Debye-Ang)
        XX     -33.7513     XY       5.0219     YY     -63.3532
        XZ       5.2731     YZ      -5.3416     ZZ     -60.7347
    Octopole Moments (Debye-Ang^2)
       XXX     -63.9451    XXY       8.4191    XYY       0.9314
       YYY      34.7473    XXZ      29.0446    XYZ      10.7800
       YYZ      -5.1202    XZZ      16.4147    YZZ       5.1477
       ZZZ      -5.2647
    Hexadecapole Moments (Debye-Ang^3)
      XXXX   -1447.1961   XXXY      -7.6261   XXYY    -322.4952
      XYYY     -22.5390   YYYY    -646.9825   XXXZ      88.5194
      XXYZ     -20.6017   XYYZ       4.9918   YYYZ     -15.2534
      XXZZ    -277.1334   XYZZ      21.8788   YYZZ    -127.0236
      XZZZ      25.1311   YZZZ       2.7924   ZZZZ    -135.1994
 -----------------------------------------------------------------
 Calculating analytic gradient of the SCF energy
 Gradient of SCF Energy
            1           2           3           4           5           6
    1   0.0019081  -0.0018710   0.0010376  -0.0024037  -0.0003419   0.0052414
    2   0.0022896   0.0001027  -0.0001736  -0.0027396   0.0023329   0.0054824
    3  -0.0008712   0.0017566  -0.0027342  -0.0040800   0.0048316   0.0002257
            7           8           9          10          11          12
    1  -0.0011524  -0.0044111   0.0015203   0.0025822  -0.0009783  -0.0009900
    2  -0.0025486  -0.0034395  -0.0033598   0.0006469   0.0015221  -0.0016494
    3   0.0010799  -0.0029792   0.0034695  -0.0010570   0.0003225  -0.0018400
           13          14          15          16          17          18
    1   0.0009779  -0.0002842  -0.0000617  -0.0005763  -0.0000410  -0.0018195
    2   0.0023307   0.0006935  -0.0002713  -0.0001902  -0.0004578  -0.0008247
    3   0.0014337  -0.0009242   0.0004980   0.0004744  -0.0010195  -0.0005933
           19          20          21
    1   0.0006993   0.0003410   0.0006233
    2   0.0002735  -0.0005218   0.0005021
    3   0.0009351  -0.0007124   0.0017840
 Max gradient component =       5.482E-03
 RMS gradient           =       2.021E-03
 Gradient time:  CPU 150.67 s  wall 150.73 s
 Geometry Optimization Parameters
   NAtoms,    NIC,     NZ,  NCons,   NDum,   NFix, NCnnct, MaxDiis
       21     145       0       0       0       0       0       0

 Cartesian Hessian Update
 Hessian Updated using BFGS Update


** GEOMETRY OPTIMIZATION IN DELOCALIZED INTERNAL COORDINATES **
   Searching for a Minimum

   Optimization Cycle:  19

                       Coordinates (Angstroms)
     ATOM                X               Y               Z
      1  O        -0.7226141181   -1.4042950286   -0.3707356204
      2  C        -1.8504763551   -0.9364492656    0.0740386999
      3  O        -2.7595897516   -1.7888419770    0.3940581268
      4  C        -1.9129417263    0.4789695353    0.1267533844
      5  O        -2.9849345748    1.1118081465    0.6613738707
      6  C        -0.6854183444    0.9189560061   -0.3007683562
      7  O        -0.3466027768    2.1810104769   -0.4155136246
      8  C         0.1707570422   -0.2819528910   -0.6175303437
      9  C         1.4298435576   -0.4826108737    0.2684005575
     10  C         2.4464439021    0.6752839607    0.0971586299
     11  O         3.7147459897    0.2296991839    0.5310928177
     12  H        -3.3881822221    1.7308470824    0.0356948345
     13  O         1.9737924954   -1.6929320520   -0.1637875692
     14  H         1.1015464075   -0.5363333232    1.3162819344
     15  H         2.1211346610    1.5604511304    0.6545074022
     16  H         2.5479292094    0.9245132156   -0.9658455342
     17  H         3.9284460899    0.5802937270    1.4006191533
     18  H         2.8994312177   -1.7280875329    0.1136800821
     19  H         0.4648565645   -0.3451452468   -1.6678142741
     20  H         0.5103104673    2.3157812023   -0.8463000439
     21  H        -3.5255875186   -1.3440144060    0.8003618995
   Point Group: c1    Number of degrees of freedom:    57


   Energy is   -685.312926709

 Hessian Updated using BFGS Update

 57 Hessian modes will be used to form the next step
  Hessian Eigenvalues:
     0.000745    0.001572    0.003545    0.009011    0.012298    0.015453
     0.017125    0.019467    0.021717    0.023695    0.026323    0.035397
     0.042657    0.046644    0.051556    0.052165    0.058743    0.062918
     0.075838    0.088854    0.116899    0.139475    0.152509    0.159777
     0.161378    0.162640    0.167241    0.169642    0.180410    0.205410
     0.216351    0.223282    0.242698    0.249190    0.253909    0.265500
     0.283754    0.289781    0.291323    0.319288    0.324326    0.326458
     0.327900    0.359851    0.414457    0.448635    0.457063    0.489336
     0.498867    0.526667    0.540057    0.542384    0.545163    0.556620
     0.564030    0.641780    0.951324

 Minimum Search - Taking Simple RFO Step
 Searching for Lamda that Minimizes Along All modes
 Value Taken    Lamda =  -0.00287010
 Calculated Step too Large.  Step scaled by  0.437293
 Step Taken.  Stepsize is  0.300000

                             Maximum     Tolerance    Cnvgd?
         Gradient           0.003698      0.000300      NO
         Displacement       0.150527      0.001200      NO
         Energy change     -0.001254      0.000001      NO


 New Cartesian Coordinates Obtained by Inverse Iteration

 Displacement from previous Coordinates is:  0.299511
 ----------------------------------------------------------------
             Standard Nuclear Orientation (Angstroms)
    I     Atom           X                Y                Z
 ----------------------------------------------------------------
    1      O      -0.7198925124    -1.4203734297    -0.3422124026
    2      C      -1.8527343603    -0.9485396214     0.0831007190
    3      O      -2.7741707967    -1.7953374174     0.3978485847
    4      C      -1.9172840800     0.4661342656     0.1278682134
    5      O      -3.0070990482     1.0833444213     0.6406863969
    6      C      -0.6917654376     0.9062090843    -0.2998633339
    7      O      -0.3628678323     2.1721029814    -0.4309223941
    8      C       0.1700467630    -0.2917798519    -0.6062449352
    9      C       1.4378788237    -0.4824652387     0.2639938831
   10      C       2.4453692001     0.6811650843     0.0973010668
   11      O       3.7122750481     0.2398466687     0.5424400034
   12      H      -3.3121831876     1.8112089454     0.0798132198
   13      O       1.9893832700    -1.6856488644    -0.1829241383
   14      H       1.1217237116    -0.5470747683     1.3157666734
   15      H       2.1130846666     1.5676677498     0.6488706069
   16      H       2.5541414589     0.9266352087    -0.9661946671
   17      H       3.9164484617     0.5916099177     1.4147539424
   18      H       2.9158424245    -1.7163108629     0.0964165594
   19      H       0.4527445161    -0.3691151477    -1.6595409559
   20      H       0.4954776922     2.3132686269    -0.8561212959
   21      H      -3.5535285652    -1.3355966813     0.7608902807
 ----------------------------------------------------------------
 Molecular Point Group                 C1    NOp =  1
 Largest Abelian Subgroup              C1    NOp =  1
 Nuclear Repulsion Energy =   768.6885263311 hartrees
 There are       46 alpha and       46 beta electrons
 Applying Cartesian multipole field
    Component          Value
    ---------          -----
     (2,0,0)        1.00000E-11
     (0,2,0)        2.00000E-11
     (0,0,2)       -3.00000E-11
 Nucleus-field energy     =     0.0000000236 hartrees
 Requested basis set is 6-311++G(d,p)
 There are 117 shells and 327 basis functions
 A cutoff of  1.0D-11 yielded   5843 shell pairs
 There are     46072 function pairs (     49336 Cartesian)
 Smallest overlap matrix eigenvalue = 2.68E-06

 Q-Chem warning in module /home/taweetham/qchem/stvman/mkSTV.C, line 278:

 Overlap eigenvalue is smaller than square root of threshold

 Guess MOs from SCF MO coefficient file
 Reading MOs from coefficient file
 Reading MOs from coefficient file
 A restricted hybrid HF-DFT SCF calculation will be
 performed using Pulay DIIS extrapolation
 Exchange:     0.2000 Hartree-Fock + 0.0800 Slater + 0.7200 B88
 Correlation:  0.1900 VWN1RPA + 0.8100 LYP
 Using SG-1 standard quadrature grid
 SCF converges when DIIS error is below 1.0E-08
 Geometry optimization detected.  Setting ReadMinima to 0
 Setting SaveMinima to 0
 ---------------------------------------
  Cycle       Energy         DIIS Error
 ---------------------------------------
    1    -685.3062179822      6.74E-04
    2    -685.3138699190      1.26E-04
    3    -685.3138618065      1.22E-04
    4    -685.3139768881      6.18E-05
    5    -685.3140162555      1.24E-05
    6    -685.3140172166      4.58E-06
    7    -685.3140176083      1.21E-06
    8    -685.3140174604      3.54E-07
    9    -685.3140174449      1.12E-07
   10    -685.3140174521      5.18E-08
   11    -685.3140174523      1.16E-08
   12    -685.3140174519      4.79E-09 Convergence criterion met
 ---------------------------------------
 SCF time:  CPU 379.76 s  wall 380.46 s
 SCF   energy in the final basis set = -685.3140174519
 Total energy in the final basis set = -685.3140174519

 --------------------------------------------------------------

                    Orbital Energies (a.u.)
 --------------------------------------------------------------

 Alpha MOs
 -- Occupied --
-19.391 -19.391 -19.384 -19.348 -19.282 -19.271 -10.534 -10.475
-10.450 -10.442 -10.406 -10.389  -1.359  -1.305  -1.290  -1.257
 -1.201  -1.173  -1.023  -0.975  -0.899  -0.861  -0.836  -0.807
 -0.780  -0.742  -0.738  -0.715  -0.689  -0.680  -0.654  -0.642
 -0.633  -0.623  -0.611  -0.602  -0.598  -0.575  -0.571  -0.540
 -0.528  -0.503  -0.496  -0.455  -0.442  -0.425
 -- Virtual --
 -0.255  -0.178  -0.160  -0.135  -0.131  -0.124  -0.117  -0.108
 -0.092  -0.082  -0.075  -0.061  -0.057  -0.055  -0.048  -0.041
 -0.036  -0.032  -0.028  -0.018  -0.015  -0.010  -0.006   0.001
  0.003   0.007   0.008   0.012   0.018   0.021   0.023   0.027
  0.033   0.040   0.044   0.055   0.056   0.064   0.071   0.071
  0.073   0.082   0.092   0.095   0.100   0.109   0.109   0.118
  0.120   0.131   0.138   0.146   0.147   0.152   0.158   0.166
  0.168   0.173   0.181   0.182   0.188   0.193   0.198   0.202
  0.206   0.221   0.228   0.232   0.237   0.241   0.246   0.254
  0.262   0.270   0.283   0.288   0.304   0.314   0.322   0.330
  0.360   0.377   0.385   0.393   0.403   0.410   0.414   0.417
  0.426   0.453   0.458   0.464   0.481   0.500   0.518   0.536
  0.548   0.558   0.560   0.583   0.586   0.600   0.609   0.615
  0.663   0.679   0.691   0.726   0.750   0.782   0.800   0.829
  0.843   0.866   0.876   0.888   0.914   0.929   0.934   0.956
  0.963   0.977   0.987   0.999   1.011   1.030   1.037   1.040
  1.056   1.068   1.074   1.079   1.092   1.113   1.146   1.160
  1.178   1.207   1.213   1.242   1.263   1.266   1.285   1.298
  1.322   1.339   1.353   1.370   1.384   1.393   1.423   1.433
  1.448   1.455   1.475   1.484   1.495   1.519   1.532   1.549
  1.577   1.588   1.612   1.636   1.646   1.659   1.678   1.703
  1.725   1.731   1.764   1.798   1.806   1.820   1.847   1.869
  1.881   1.899   1.926   1.938   1.952   1.962   1.987   2.005
  2.026   2.049   2.068   2.110   2.166   2.313   2.318   2.343
  2.366   2.391   2.403   2.425   2.452   2.464   2.494   2.514
  2.532   2.552   2.613   2.655   2.673   2.715   2.745   2.794
  2.805   2.820   2.844   2.854   2.874   2.877   2.890   2.900
  2.929   2.933   2.951   2.978   3.000   3.026   3.032   3.049
  3.059   3.114   3.117   3.123   3.190   3.209   3.263   3.276
  3.285   3.294   3.387   3.570   3.647   3.663   3.670   3.699
  3.723   3.727   3.774   3.843   3.859   3.874   3.909   3.990
  4.010   4.095   4.179   4.795   4.821   4.845   4.893   4.936
  4.969   5.143   5.203   5.211   5.229   5.238   5.295   5.405
  5.522   5.561   5.580   5.650   5.740  23.428  23.594  23.626
 23.671  23.679  23.901  49.680  49.706  49.766  49.776  49.800
 49.808
 --------------------------------------------------------------

          Ground-State Mulliken Net Atomic Charges

     Atom                 Charge (a.u.)
  ----------------------------------------
      1 O                    -0.029918
      2 C                    -0.093375
      3 O                    -0.085902
      4 C                     0.381138
      5 O                    -0.308808
      6 C                    -0.286939
      7 O                    -0.175360
      8 C                     0.106749
      9 C                    -0.133055
     10 C                    -0.417045
     11 O                    -0.285673
     12 H                     0.325999
     13 O                    -0.187903
     14 H                     0.231480
     15 H                     0.161783
     16 H                     0.220723
     17 H                     0.287766
     18 H                     0.300426
     19 H                     0.328904
     20 H                     0.321914
     21 H                     0.337097
  ----------------------------------------
  Sum of atomic charges =     1.000000

 -----------------------------------------------------------------
                    Cartesian Multipole Moments
 -----------------------------------------------------------------
    Charge (ESU x 10^10)
                 4.8032
    Dipole Moment (Debye)
         X      -3.1489      Y       3.9240      Z       0.2609
       Tot       5.0380
    Quadrupole Moments (Debye-Ang)
        XX     -34.6832     XY       4.5760     YY     -62.6903
        XZ       5.0112     YZ      -4.8657     ZZ     -60.8360
    Octopole Moments (Debye-Ang^2)
       XXX     -59.7301    XXY       8.9429    XYY      -0.8653
       YYY      38.1681    XXZ      29.4849    XYZ       9.5047
       YYZ      -4.7218    XZZ      16.9552    YZZ       5.8906
       ZZZ      -5.2672
    Hexadecapole Moments (Debye-Ang^3)
      XXXX   -1478.8200   XXXY      -7.3131   XXYY    -319.8741
      XYYY     -31.2071   YYYY    -642.0081   XXXZ      83.5942
      XXYZ     -15.7041   XYYZ       3.9891   YYYZ     -12.7756
      XXZZ    -279.4560   XYZZ      20.4609   YYZZ    -126.7536
      XZZZ      26.0683   YZZZ       4.2342   ZZZZ    -134.3389
 -----------------------------------------------------------------
 Calculating analytic gradient of the SCF energy
 Gradient of SCF Energy
            1           2           3           4           5           6
    1   0.0012611   0.0010608  -0.0017970  -0.0014711  -0.0011591   0.0046038
    2   0.0005866   0.0028364  -0.0026570  -0.0028084   0.0013028   0.0039650
    3  -0.0006086   0.0005539  -0.0012200  -0.0041587   0.0051727   0.0004887
            7           8           9          10          11          12
    1  -0.0007295  -0.0035910   0.0019070   0.0020228  -0.0010615  -0.0008942
    2  -0.0021615  -0.0015094  -0.0023529   0.0004890   0.0006858  -0.0008527
    3   0.0004797  -0.0021228   0.0020948  -0.0003455  -0.0003079  -0.0019264
           13          14          15          16          17          18
    1  -0.0001008  -0.0002532  -0.0000262  -0.0005573   0.0001071  -0.0007285
    2   0.0018134   0.0007376  -0.0000290  -0.0002638  -0.0001074  -0.0005752
    3   0.0008524  -0.0004723   0.0004308   0.0002209  -0.0002298  -0.0003244
           19          20          21
    1   0.0008325   0.0003092   0.0002652
    2   0.0000623  -0.0000724   0.0009109
    3   0.0005906  -0.0004882   0.0013200
 Max gradient component =       5.173E-03
 RMS gradient           =       1.683E-03
 Gradient time:  CPU 149.75 s  wall 149.78 s
 Geometry Optimization Parameters
   NAtoms,    NIC,     NZ,  NCons,   NDum,   NFix, NCnnct, MaxDiis
       21     145       0       0       0       0       0       0

 Cartesian Hessian Update
 Hessian Updated using BFGS Update


** GEOMETRY OPTIMIZATION IN DELOCALIZED INTERNAL COORDINATES **
   Searching for a Minimum

   Optimization Cycle:  20

                       Coordinates (Angstroms)
     ATOM                X               Y               Z
      1  O        -0.7198925124   -1.4203734297   -0.3422124026
      2  C        -1.8527343603   -0.9485396214    0.0831007190
      3  O        -2.7741707967   -1.7953374174    0.3978485847
      4  C        -1.9172840800    0.4661342656    0.1278682134
      5  O        -3.0070990482    1.0833444213    0.6406863969
      6  C        -0.6917654376    0.9062090843   -0.2998633339
      7  O        -0.3628678323    2.1721029814   -0.4309223941
      8  C         0.1700467630   -0.2917798519   -0.6062449352
      9  C         1.4378788237   -0.4824652387    0.2639938831
     10  C         2.4453692001    0.6811650843    0.0973010668
     11  O         3.7122750481    0.2398466687    0.5424400034
     12  H        -3.3121831876    1.8112089454    0.0798132198
     13  O         1.9893832700   -1.6856488644   -0.1829241383
     14  H         1.1217237116   -0.5470747683    1.3157666734
     15  H         2.1130846666    1.5676677498    0.6488706069
     16  H         2.5541414589    0.9266352087   -0.9661946671
     17  H         3.9164484617    0.5916099177    1.4147539424
     18  H         2.9158424245   -1.7163108629    0.0964165594
     19  H         0.4527445161   -0.3691151477   -1.6595409559
     20  H         0.4954776922    2.3132686269   -0.8561212959
     21  H        -3.5535285652   -1.3355966813    0.7608902807
   Point Group: c1    Number of degrees of freedom:    57


   Energy is   -685.314017452

 Hessian Updated using BFGS Update

 57 Hessian modes will be used to form the next step
  Hessian Eigenvalues:
     0.000735    0.001855    0.003542    0.008953    0.012143    0.015421
     0.017025    0.019008    0.021881    0.023572    0.026100    0.036158
     0.042652    0.046605    0.051492    0.052133    0.058765    0.062936
     0.075814    0.088517    0.116703    0.139471    0.150674    0.159852
     0.161106    0.162545    0.166278    0.170205    0.178080    0.202947
     0.216653    0.223515    0.242751    0.251770    0.255404    0.267514
     0.282675    0.290779    0.292196    0.319344    0.324378    0.326399
     0.327899    0.367891    0.411724    0.448526    0.456233    0.489338
     0.498979    0.525413    0.540087    0.542045    0.545199    0.553993
     0.565018    0.634678    0.993488

 Minimum Search - Taking Simple RFO Step
 Searching for Lamda that Minimizes Along All modes
 Value Taken    Lamda =  -0.00200176
 Calculated Step too Large.  Step scaled by  0.461886
 Step Taken.  Stepsize is  0.300000

                             Maximum     Tolerance    Cnvgd?
         Gradient           0.002779      0.000300      NO
         Displacement       0.151241      0.001200      NO
         Energy change     -0.001091      0.000001      NO


 New Cartesian Coordinates Obtained by Inverse Iteration

 Displacement from previous Coordinates is:  0.296525
 ----------------------------------------------------------------
             Standard Nuclear Orientation (Angstroms)
    I     Atom           X                Y                Z
 ----------------------------------------------------------------
    1      O      -0.7185675550    -1.4332713115    -0.3243466243
    2      C      -1.8547626731    -0.9588754517     0.0868332087
    3      O      -2.7817120161    -1.8007132840     0.4008977173
    4      C      -1.9204591158     0.4565030005     0.1225013122
    5      O      -3.0240148057     1.0617755729     0.6144671986
    6      C      -0.6971444319     0.8948399508    -0.3058348985
    7      O      -0.3744795958     2.1634034495    -0.4497370089
    8      C       0.1694989656    -0.3020967093    -0.6016646298
    9      C       1.4410010504    -0.4842116817     0.2598037951
   10      C       2.4403888670     0.6853280580     0.0984555921
   11      O       3.7058387935     0.2507345081     0.5570298262
   12      H      -3.2300926588     1.8852952106     0.1490104748
   13      O       2.0020344372    -1.6815814869    -0.1947424459
   14      H       1.1308844091    -0.5573748469     1.3133348429
   15      H       2.0989888674     1.5718214723     0.6443398102
   16      H       2.5585480175     0.9290390803    -0.9647410845
   17      H       3.8997457723     0.6069712580     1.4302938377
   18      H       2.9293392802    -1.7032181042     0.0850305923
   19      H       0.4438515947    -0.3902818685    -1.6567979298
   20      H       0.4844808284     2.3067887529    -0.8722122094
   21      H      -3.5704778147    -1.3339244987     0.7338046497
 ----------------------------------------------------------------
 Molecular Point Group                 C1    NOp =  1
 Largest Abelian Subgroup              C1    NOp =  1
 Nuclear Repulsion Energy =   768.5531686288 hartrees
 There are       46 alpha and       46 beta electrons
 Applying Cartesian multipole field
    Component          Value
    ---------          -----
     (2,0,0)        1.00000E-11
     (0,2,0)        2.00000E-11
     (0,0,2)       -3.00000E-11
 Nucleus-field energy     =     0.0000000236 hartrees
 Requested basis set is 6-311++G(d,p)
 There are 117 shells and 327 basis functions
 A cutoff of  1.0D-11 yielded   5847 shell pairs
 There are     46080 function pairs (     49345 Cartesian)
 Smallest overlap matrix eigenvalue = 2.67E-06

 Q-Chem warning in module /home/taweetham/qchem/stvman/mkSTV.C, line 278:

 Overlap eigenvalue is smaller than square root of threshold

 Guess MOs from SCF MO coefficient file
 Reading MOs from coefficient file
 Reading MOs from coefficient file
 A restricted hybrid HF-DFT SCF calculation will be
 performed using Pulay DIIS extrapolation
 Exchange:     0.2000 Hartree-Fock + 0.0800 Slater + 0.7200 B88
 Correlation:  0.1900 VWN1RPA + 0.8100 LYP
 Using SG-1 standard quadrature grid
 SCF converges when DIIS error is below 1.0E-08
 Geometry optimization detected.  Setting ReadMinima to 0
 Setting SaveMinima to 0
 ---------------------------------------
  Cycle       Energy         DIIS Error
 ---------------------------------------
    1    -685.3104155334      6.24E-04
    2    -685.3146858803      1.30E-04
    3    -685.3146458566      1.36E-04
    4    -685.3148067161      5.94E-05
    5    -685.3148440902      1.61E-05
    6    -685.3148460004      4.06E-06
    7    -685.3148462795      1.20E-06
    8    -685.3148461814      3.62E-07
    9    -685.3148461933      1.05E-07
   10    -685.3148461879      4.40E-08
   11    -685.3148461918      1.13E-08
   12    -685.3148461910      4.77E-09 Convergence criterion met
 ---------------------------------------
 SCF time:  CPU 378.83 s  wall 379.70 s
 SCF   energy in the final basis set = -685.3148461910
 Total energy in the final basis set = -685.3148461910

 --------------------------------------------------------------

                    Orbital Energies (a.u.)
 --------------------------------------------------------------

 Alpha MOs
 -- Occupied --
-19.392 -19.391 -19.383 -19.351 -19.282 -19.271 -10.534 -10.473
-10.450 -10.443 -10.405 -10.388  -1.358  -1.303  -1.290  -1.260
 -1.201  -1.172  -1.023  -0.975  -0.899  -0.862  -0.836  -0.808
 -0.780  -0.744  -0.735  -0.715  -0.689  -0.680  -0.654  -0.641
 -0.633  -0.622  -0.611  -0.601  -0.599  -0.576  -0.572  -0.540
 -0.535  -0.503  -0.496  -0.455  -0.439  -0.425
 -- Virtual --
 -0.254  -0.178  -0.159  -0.135  -0.128  -0.125  -0.116  -0.108
 -0.093  -0.082  -0.076  -0.062  -0.057  -0.054  -0.049  -0.041
 -0.037  -0.032  -0.027  -0.019  -0.015  -0.010  -0.005   0.001
  0.002   0.007   0.008   0.011   0.018   0.021   0.023   0.027
  0.034   0.040   0.043   0.055   0.056   0.064   0.070   0.072
  0.073   0.083   0.092   0.094   0.102   0.109   0.111   0.119
  0.120   0.132   0.138   0.145   0.147   0.152   0.158   0.165
  0.167   0.173   0.180   0.183   0.189   0.192   0.200   0.203
  0.206   0.219   0.228   0.231   0.238   0.242   0.245   0.254
  0.262   0.271   0.283   0.287   0.303   0.314   0.323   0.330
  0.361   0.378   0.386   0.393   0.403   0.412   0.413   0.417
  0.426   0.447   0.456   0.464   0.481   0.502   0.519   0.537
  0.548   0.558   0.560   0.583   0.586   0.599   0.610   0.615
  0.665   0.682   0.700   0.728   0.750   0.782   0.801   0.827
  0.845   0.867   0.876   0.888   0.914   0.930   0.933   0.955
  0.961   0.975   0.988   0.999   1.011   1.028   1.036   1.040
  1.053   1.066   1.072   1.078   1.092   1.114   1.147   1.159
  1.177   1.209   1.213   1.239   1.262   1.268   1.285   1.300
  1.321   1.338   1.353   1.370   1.384   1.393   1.424   1.434
  1.449   1.458   1.474   1.484   1.492   1.518   1.531   1.561
  1.579   1.589   1.614   1.640   1.644   1.660   1.680   1.707
  1.727   1.730   1.770   1.799   1.806   1.821   1.844   1.869
  1.880   1.898   1.923   1.938   1.952   1.961   1.985   2.015
  2.027   2.050   2.074   2.112   2.167   2.313   2.318   2.339
  2.362   2.392   2.404   2.425   2.456   2.459   2.494   2.505
  2.532   2.553   2.610   2.653   2.674   2.716   2.744   2.795
  2.804   2.821   2.841   2.852   2.872   2.877   2.890   2.904
  2.929   2.930   2.952   2.975   3.000   3.025   3.031   3.048
  3.058   3.104   3.114   3.122   3.192   3.209   3.268   3.277
  3.282   3.294   3.385   3.568   3.648   3.663   3.681   3.699
  3.725   3.728   3.773   3.844   3.859   3.873   3.908   3.991
  4.010   4.097   4.181   4.793   4.816   4.843   4.878   4.937
  4.969   5.145   5.203   5.215   5.228   5.240   5.296   5.405
  5.522   5.559   5.582   5.649   5.741  23.426  23.595  23.625
 23.670  23.679  23.907  49.679  49.706  49.766  49.776  49.799
 49.809
 --------------------------------------------------------------

          Ground-State Mulliken Net Atomic Charges

     Atom                 Charge (a.u.)
  ----------------------------------------
      1 O                    -0.030794
      2 C                    -0.109618
      3 O                    -0.084169
      4 C                     0.384612
      5 O                    -0.302368
      6 C                    -0.273959
      7 O                    -0.181810
      8 C                     0.107007
      9 C                    -0.132303
     10 C                    -0.421678
     11 O                    -0.284587
     12 H                     0.326869
     13 O                    -0.187691
     14 H                     0.231829
     15 H                     0.161315
     16 H                     0.222436
     17 H                     0.287589
     18 H                     0.299694
     19 H                     0.328922
     20 H                     0.322056
     21 H                     0.336651
  ----------------------------------------
  Sum of atomic charges =     1.000000

 -----------------------------------------------------------------
                    Cartesian Multipole Moments
 -----------------------------------------------------------------
    Charge (ESU x 10^10)
                 4.8032
    Dipole Moment (Debye)
         X      -3.1306      Y       4.0601      Z       0.3921
       Tot       5.1419
    Quadrupole Moments (Debye-Ang)
        XX     -35.6264     XY       4.3606     YY     -62.0891
        XZ       4.4514     YZ      -4.3029     ZZ     -60.8335
    Octopole Moments (Debye-Ang^2)
       XXX     -55.6654    XXY       8.8644    XYY      -2.6735
       YYY      41.1992    XXZ      30.6926    XYZ       8.0085
       YYZ      -3.8064    XZZ      17.2618    YZZ       6.6030
       ZZZ      -4.7891
    Hexadecapole Moments (Debye-Ang^3)
      XXXX   -1505.7459   XXXY      -3.8209   XXYY    -317.2111
      XYYY     -38.3064   YYYY    -637.9168   XXXZ      74.5519
      XXYZ     -10.0015   XYYZ       1.4452   YYYZ      -9.7336
      XXZZ    -280.2575   XYZZ      19.4043   YYZZ    -126.3401
      XZZZ      25.5343   YZZZ       5.6927   ZZZZ    -133.9732
 -----------------------------------------------------------------
 Calculating analytic gradient of the SCF energy
 Gradient of SCF Energy
            1           2           3           4           5           6
    1   0.0007882   0.0016661  -0.0022108  -0.0004761  -0.0017235   0.0035057
    2  -0.0001511   0.0027012  -0.0029590  -0.0018661   0.0002583   0.0031529
    3  -0.0002047  -0.0000249  -0.0006427  -0.0044513   0.0051729   0.0008320
            7           8           9          10          11          12
    1  -0.0004834  -0.0025157   0.0017476   0.0014864  -0.0009093  -0.0006622
    2  -0.0020787  -0.0006798  -0.0015887   0.0003331   0.0002104  -0.0001663
    3   0.0000905  -0.0014166   0.0012808  -0.0000972  -0.0004526  -0.0017672
           13          14          15          16          17          18
    1  -0.0006758  -0.0002579   0.0000047  -0.0004023   0.0001369  -0.0001255
    2   0.0012570   0.0006174   0.0000096  -0.0001637   0.0001027  -0.0002315
    3   0.0004960  -0.0001856   0.0003214   0.0000404   0.0001199  -0.0001908
           19          20          21
    1   0.0007310   0.0002613   0.0001147
    2  -0.0000013   0.0000754   0.0011682
    3   0.0003592  -0.0003139   0.0010344
 Max gradient component =       5.173E-03
 RMS gradient           =       1.465E-03
 Gradient time:  CPU 150.25 s  wall 150.28 s
 Geometry Optimization Parameters
   NAtoms,    NIC,     NZ,  NCons,   NDum,   NFix, NCnnct, MaxDiis
       21     145       0       0       0       0       0       0

 Cartesian Hessian Update
 Hessian Updated using BFGS Update


** GEOMETRY OPTIMIZATION IN DELOCALIZED INTERNAL COORDINATES **
   Searching for a Minimum

   Optimization Cycle:  21

                       Coordinates (Angstroms)
     ATOM                X               Y               Z
      1  O        -0.7185675550   -1.4332713115   -0.3243466243
      2  C        -1.8547626731   -0.9588754517    0.0868332087
      3  O        -2.7817120161   -1.8007132840    0.4008977173
      4  C        -1.9204591158    0.4565030005    0.1225013122
      5  O        -3.0240148057    1.0617755729    0.6144671986
      6  C        -0.6971444319    0.8948399508   -0.3058348985
      7  O        -0.3744795958    2.1634034495   -0.4497370089
      8  C         0.1694989656   -0.3020967093   -0.6016646298
      9  C         1.4410010504   -0.4842116817    0.2598037951
     10  C         2.4403888670    0.6853280580    0.0984555921
     11  O         3.7058387935    0.2507345081    0.5570298262
     12  H        -3.2300926588    1.8852952106    0.1490104748
     13  O         2.0020344372   -1.6815814869   -0.1947424459
     14  H         1.1308844091   -0.5573748469    1.3133348429
     15  H         2.0989888674    1.5718214723    0.6443398102
     16  H         2.5585480175    0.9290390803   -0.9647410845
     17  H         3.8997457723    0.6069712580    1.4302938377
     18  H         2.9293392802   -1.7032181042    0.0850305923
     19  H         0.4438515947   -0.3902818685   -1.6567979298
     20  H         0.4844808284    2.3067887529   -0.8722122094
     21  H        -3.5704778147   -1.3339244987    0.7338046497
   Point Group: c1    Number of degrees of freedom:    57


   Energy is   -685.314846191

 Hessian Updated using BFGS Update

 57 Hessian modes will be used to form the next step
  Hessian Eigenvalues:
     0.000790    0.002011    0.003511    0.008981    0.011231    0.015250
     0.016059    0.018358    0.021907    0.023519    0.026014    0.036253
     0.042647    0.046567    0.051500    0.052078    0.058760    0.062917
     0.075747    0.088078    0.116609    0.139453    0.147035    0.159847
     0.160826    0.162646    0.165466    0.170478    0.176587    0.200531
     0.216791    0.223365    0.242603    0.251471    0.256464    0.271762
     0.283042    0.290829    0.294059    0.319660    0.324412    0.326746
     0.327894    0.369507    0.410765    0.448412    0.455483    0.489341
     0.498958    0.524144    0.540085    0.541550    0.545193    0.551155
     0.567762    0.628789    0.980004

 Minimum Search - Taking Simple RFO Step
 Searching for Lamda that Minimizes Along All modes
 Value Taken    Lamda =  -0.00163368
 Calculated Step too Large.  Step scaled by  0.505073
 Step Taken.  Stepsize is  0.300000

                             Maximum     Tolerance    Cnvgd?
         Gradient           0.002574      0.000300      NO
         Displacement       0.137307      0.001200      NO
         Energy change     -0.000829      0.000001      NO


 New Cartesian Coordinates Obtained by Inverse Iteration

 Displacement from previous Coordinates is:  0.279576
 ----------------------------------------------------------------
             Standard Nuclear Orientation (Angstroms)
    I     Atom           X                Y                Z
 ----------------------------------------------------------------
    1      O      -0.7180948058    -1.4434464782    -0.2958877402
    2      C      -1.8573248217    -0.9651303074     0.0998979643
    3      O      -2.7902081281    -1.8043998156     0.4105318200
    4      C      -1.9226721122     0.4509026425     0.1236935702
    5      O      -3.0402014611     1.0543535475     0.5740558765
    6      C      -0.7017272676     0.8849324199    -0.3075329902
    7      O      -0.3880665234     2.1573623434    -0.4686009502
    8      C       0.1693345101    -0.3104599205    -0.5914476151
    9      C       1.4484040078    -0.4859391103     0.2527646150
   10      C       2.4374718259     0.6906496768     0.1004255032
   11      O       3.7020447476     0.2624961357     0.5708944223
   12      H      -3.1589610835     1.9409297532     0.2047420228
   13      O       2.0185938558    -1.6743791627    -0.2198910742
   14      H       1.1509917553    -0.5747961048     1.3092599248
   15      H       2.0863990500     1.5764380983     0.6415769101
   16      H       2.5650128243     0.9338265574    -0.9619229300
   17      H       3.8821174709     0.6146859653     1.4492424858
   18      H       2.9438960867    -1.6958067800     0.0686278630
   19      H       0.4286830146    -0.4124872926    -1.6498398862
   20      H       0.4718322904     2.3044919008    -0.8869211780
   21      H      -3.5946350195    -1.3372729983     0.7020574129
 ----------------------------------------------------------------
 Molecular Point Group                 C1    NOp =  1
 Largest Abelian Subgroup              C1    NOp =  1
 Nuclear Repulsion Energy =   768.1921634289 hartrees
 There are       46 alpha and       46 beta electrons
 Applying Cartesian multipole field
    Component          Value
    ---------          -----
     (2,0,0)        1.00000E-11
     (0,2,0)        2.00000E-11
     (0,0,2)       -3.00000E-11
 Nucleus-field energy     =     0.0000000237 hartrees
 Requested basis set is 6-311++G(d,p)
 There are 117 shells and 327 basis functions
 A cutoff of  1.0D-11 yielded   5847 shell pairs
 There are     46069 function pairs (     49332 Cartesian)
 Smallest overlap matrix eigenvalue = 2.65E-06

 Q-Chem warning in module /home/taweetham/qchem/stvman/mkSTV.C, line 278:

 Overlap eigenvalue is smaller than square root of threshold

 Guess MOs from SCF MO coefficient file
 Reading MOs from coefficient file
 Reading MOs from coefficient file
 A restricted hybrid HF-DFT SCF calculation will be
 performed using Pulay DIIS extrapolation
 Exchange:     0.2000 Hartree-Fock + 0.0800 Slater + 0.7200 B88
 Correlation:  0.1900 VWN1RPA + 0.8100 LYP
 Using SG-1 standard quadrature grid
 SCF converges when DIIS error is below 1.0E-08
 Geometry optimization detected.  Setting ReadMinima to 0
 Setting SaveMinima to 0
 ---------------------------------------
  Cycle       Energy         DIIS Error
 ---------------------------------------
    1    -685.3091173149      6.73E-04
    2    -685.3153339024      1.31E-04
    3    -685.3152462408      1.56E-04
    4    -685.3154734488      5.01E-05
    5    -685.3154975677      1.79E-05
    6    -685.3155002669      3.95E-06
    7    -685.3155005191      1.53E-06
    8    -685.3155004277      3.56E-07
    9    -685.3155004452      1.25E-07
   10    -685.3155004487      5.38E-08
   11    -685.3155004492      1.38E-08
   12    -685.3155004502      4.90E-09 Convergence criterion met
 ---------------------------------------
 SCF time:  CPU 380.75 s  wall 381.27 s
 SCF   energy in the final basis set = -685.3155004502
 Total energy in the final basis set = -685.3155004502

 --------------------------------------------------------------

                    Orbital Energies (a.u.)
 --------------------------------------------------------------

 Alpha MOs
 -- Occupied --
-19.392 -19.392 -19.382 -19.353 -19.282 -19.270 -10.535 -10.472
-10.450 -10.444 -10.405 -10.388  -1.358  -1.302  -1.290  -1.262
 -1.200  -1.171  -1.024  -0.976  -0.899  -0.863  -0.836  -0.808
 -0.780  -0.745  -0.734  -0.716  -0.689  -0.680  -0.653  -0.640
 -0.633  -0.621  -0.611  -0.600  -0.599  -0.577  -0.572  -0.543
 -0.539  -0.503  -0.496  -0.455  -0.437  -0.425
 -- Virtual --
 -0.254  -0.179  -0.159  -0.135  -0.127  -0.124  -0.115  -0.109
 -0.094  -0.083  -0.076  -0.062  -0.058  -0.053  -0.049  -0.041
 -0.038  -0.032  -0.026  -0.019  -0.014  -0.010  -0.005   0.001
  0.002   0.007   0.008   0.012   0.019   0.021   0.023   0.027
  0.034   0.040   0.041   0.054   0.055   0.064   0.070   0.072
  0.073   0.084   0.092   0.095   0.104   0.108   0.113   0.119
  0.120   0.132   0.138   0.144   0.148   0.153   0.159   0.164
  0.167   0.174   0.179   0.183   0.189   0.192   0.202   0.204
  0.208   0.220   0.228   0.231   0.238   0.241   0.247   0.255
  0.260   0.272   0.283   0.287   0.303   0.313   0.324   0.331
  0.363   0.378   0.387   0.395   0.403   0.412   0.414   0.417
  0.426   0.441   0.455   0.464   0.481   0.506   0.520   0.539
  0.548   0.558   0.560   0.584   0.586   0.598   0.610   0.616
  0.667   0.684   0.714   0.729   0.751   0.783   0.803   0.822
  0.846   0.869   0.876   0.890   0.914   0.931   0.932   0.956
  0.960   0.973   0.988   0.998   1.012   1.026   1.035   1.041
  1.053   1.065   1.071   1.076   1.092   1.115   1.149   1.158
  1.176   1.210   1.212   1.236   1.261   1.266   1.284   1.300
  1.318   1.336   1.351   1.370   1.382   1.394   1.423   1.436
  1.450   1.458   1.474   1.485   1.492   1.518   1.531   1.568
  1.582   1.591   1.620   1.640   1.643   1.663   1.683   1.711
  1.729   1.730   1.776   1.799   1.805   1.820   1.841   1.868
  1.880   1.898   1.919   1.938   1.953   1.960   1.985   2.021
  2.031   2.052   2.081   2.116   2.171   2.314   2.319   2.339
  2.361   2.391   2.407   2.426   2.452   2.462   2.494   2.495
  2.534   2.555   2.606   2.650   2.675   2.718   2.743   2.796
  2.803   2.824   2.839   2.850   2.866   2.879   2.889   2.905
  2.924   2.930   2.954   2.974   3.000   3.024   3.030   3.047
  3.059   3.096   3.115   3.122   3.192   3.208   3.266   3.278
  3.283   3.296   3.384   3.566   3.649   3.664   3.688   3.701
  3.723   3.736   3.773   3.846   3.859   3.871   3.907   3.994
  4.009   4.101   4.183   4.789   4.809   4.842   4.867   4.937
  4.970   5.144   5.201   5.218   5.228   5.241   5.296   5.406
  5.521   5.555   5.585   5.651   5.740  23.424  23.597  23.623
 23.668  23.679  23.915  49.679  49.706  49.766  49.777  49.799
 49.811
 --------------------------------------------------------------

          Ground-State Mulliken Net Atomic Charges

     Atom                 Charge (a.u.)
  ----------------------------------------
      1 O                    -0.031666
      2 C                    -0.125725
      3 O                    -0.085220
      4 C                     0.387070
      5 O                    -0.295936
      6 C                    -0.267245
      7 O                    -0.188716
      8 C                     0.115073
      9 C                    -0.131229
     10 C                    -0.424604
     11 O                    -0.283332
     12 H                     0.327128
     13 O                    -0.187077
     14 H                     0.231912
     15 H                     0.160398
     16 H                     0.224631
     17 H                     0.286973
     18 H                     0.298612
     19 H                     0.330214
     20 H                     0.322330
     21 H                     0.336409
  ----------------------------------------
  Sum of atomic charges =     1.000000

 -----------------------------------------------------------------
                    Cartesian Multipole Moments
 -----------------------------------------------------------------
    Charge (ESU x 10^10)
                 4.8032
    Dipole Moment (Debye)
         X      -3.1494      Y       4.1140      Z       0.5434
       Tot       5.2095
    Quadrupole Moments (Debye-Ang)
        XX     -36.4151     XY       4.2579     YY     -61.6251
        XZ       4.0284     YZ      -3.8074     ZZ     -60.8012
    Octopole Moments (Debye-Ang^2)
       XXX     -53.7518    XXY       7.4864    XYY      -3.8203
       YYY      43.1167    XXZ      31.6625    XYZ       6.4010
       YYZ      -2.9782    XZZ      17.4526    YZZ       7.2202
       ZZZ      -4.3525
    Hexadecapole Moments (Debye-Ang^3)
      XXXX   -1529.3620   XXXY       1.3123   XXYY    -316.7462
      XYYY     -43.1429   YYYY    -634.8524   XXXZ      67.4221
      XXYZ      -5.1988   XYYZ      -0.6193   YYYZ      -6.7282
      XXZZ    -281.1169   XYZZ      18.3304   YYZZ    -125.9553
      XZZZ      25.7244   YZZZ       7.4258   ZZZZ    -132.9324
 -----------------------------------------------------------------
 Calculating analytic gradient of the SCF energy
 Gradient of SCF Energy
            1           2           3           4           5           6
    1   0.0000081   0.0032577  -0.0035072   0.0002205  -0.0011645   0.0017302
    2  -0.0010872   0.0035769  -0.0035708  -0.0008745  -0.0003110   0.0007413
    3   0.0000817  -0.0006958   0.0004226  -0.0031010   0.0035162   0.0011000
            7           8           9          10          11          12
    1   0.0000538  -0.0011037   0.0012971   0.0006471  -0.0006153  -0.0005366
    2  -0.0008526   0.0007491  -0.0003565   0.0001411  -0.0003848   0.0000047
    3  -0.0003531  -0.0006063  -0.0000112   0.0004043  -0.0006836  -0.0012233
           13          14          15          16          17          18
    1  -0.0009481  -0.0001330   0.0000057  -0.0002945   0.0001564   0.0005226
    2   0.0005241   0.0004839   0.0001759  -0.0001920   0.0002613  -0.0000714
    3   0.0000266   0.0001238   0.0001758  -0.0000857   0.0005034   0.0000510
           19          20          21
    1   0.0005438   0.0000846  -0.0002245
    2  -0.0001708   0.0003201   0.0008934
    3   0.0000589  -0.0001476   0.0004432
 Max gradient component =       3.577E-03
 RMS gradient           =       1.204E-03
 Gradient time:  CPU 150.40 s  wall 150.44 s
 Geometry Optimization Parameters
   NAtoms,    NIC,     NZ,  NCons,   NDum,   NFix, NCnnct, MaxDiis
       21     145       0       0       0       0       0       0

 Cartesian Hessian Update
 Hessian Updated using BFGS Update


** GEOMETRY OPTIMIZATION IN DELOCALIZED INTERNAL COORDINATES **
   Searching for a Minimum

   Optimization Cycle:  22

                       Coordinates (Angstroms)
     ATOM                X               Y               Z
      1  O        -0.7180948058   -1.4434464782   -0.2958877402
      2  C        -1.8573248217   -0.9651303074    0.0998979643
      3  O        -2.7902081281   -1.8043998156    0.4105318200
      4  C        -1.9226721122    0.4509026425    0.1236935702
      5  O        -3.0402014611    1.0543535475    0.5740558765
      6  C        -0.7017272676    0.8849324199   -0.3075329902
      7  O        -0.3880665234    2.1573623434   -0.4686009502
      8  C         0.1693345101   -0.3104599205   -0.5914476151
      9  C         1.4484040078   -0.4859391103    0.2527646150
     10  C         2.4374718259    0.6906496768    0.1004255032
     11  O         3.7020447476    0.2624961357    0.5708944223
     12  H        -3.1589610835    1.9409297532    0.2047420228
     13  O         2.0185938558   -1.6743791627   -0.2198910742
     14  H         1.1509917553   -0.5747961048    1.3092599248
     15  H         2.0863990500    1.5764380983    0.6415769101
     16  H         2.5650128243    0.9338265574   -0.9619229300
     17  H         3.8821174709    0.6146859653    1.4492424858
     18  H         2.9438960867   -1.6958067800    0.0686278630
     19  H         0.4286830146   -0.4124872926   -1.6498398862
     20  H         0.4718322904    2.3044919008   -0.8869211780
     21  H        -3.5946350195   -1.3372729983    0.7020574129
   Point Group: c1    Number of degrees of freedom:    57


   Energy is   -685.315500450

 Hessian Updated using BFGS Update

 57 Hessian modes will be used to form the next step
  Hessian Eigenvalues:
     0.000775    0.001965    0.003559    0.008958    0.012084    0.015350
     0.016965    0.018456    0.022217    0.023509    0.026387    0.037533
     0.042659    0.046537    0.051478    0.052253    0.058817    0.063119
     0.075857    0.087804    0.116555    0.139385    0.149328    0.159746
     0.160895    0.163084    0.165385    0.170455    0.176222    0.200404
     0.216774    0.223476    0.242489    0.251157    0.255954    0.271367
     0.283670    0.290918    0.296131    0.319903    0.324522    0.326987
     0.327895    0.371533    0.416557    0.448339    0.455140    0.489346
     0.500340    0.523495    0.540324    0.541560    0.545161    0.551462
     0.566146    0.627655    0.968500

 Minimum Search - Taking Simple RFO Step
 Searching for Lamda that Minimizes Along All modes
 Value Taken    Lamda =  -0.00098204
 Calculated Step too Large.  Step scaled by  0.518991
 Step Taken.  Stepsize is  0.300000

                             Maximum     Tolerance    Cnvgd?
         Gradient           0.002217      0.000300      NO
         Displacement       0.145197      0.001200      NO
         Energy change     -0.000654      0.000001      NO


 New Cartesian Coordinates Obtained by Inverse Iteration

 Displacement from previous Coordinates is:  0.291437
 ----------------------------------------------------------------
             Standard Nuclear Orientation (Angstroms)
    I     Atom           X                Y                Z
 ----------------------------------------------------------------
    1      O      -0.7187705781    -1.4500822825    -0.2945043888
    2      C      -1.8597923360    -0.9710644292     0.0942303983
    3      O      -2.7902812656    -1.8070919350     0.4076765404
    4      C      -1.9248575838     0.4466045665     0.1087727399
    5      O      -3.0510134406     1.0451138653     0.5377874767
    6      C      -0.7047526709     0.8772499955    -0.3216793553
    7      O      -0.3919054440     2.1508003671    -0.4879067431
    8      C       0.1695000529    -0.3193465482    -0.5947437656
    9      C       1.4449303382    -0.4882271458     0.2531870978
   10      C       2.4293424180     0.6921975309     0.1010881732
   11      O       3.6939852765     0.2717390627     0.5800082768
   12      H      -3.0826246168     1.9848876832     0.3096141232
   13      O       2.0240268930    -1.6760193548    -0.2121740094
   14      H       1.1442080010    -0.5763514746     1.3088452466
   15      H       2.0713968336     1.5774189386     0.6379919276
   16      H       2.5623068528     0.9344974253    -0.9609244061
   17      H       3.8699909128     0.6331983209     1.4550774091
   18      H       2.9501228118    -1.6849508912     0.0741652461
   19      H       0.4286147459    -0.4267040167    -1.6526291109
   20      H       0.4683969617     2.2955311911    -0.9057044716
   21      H      -3.5999339462    -1.3424497988     0.6875476221
 ----------------------------------------------------------------
 Molecular Point Group                 C1    NOp =  1
 Largest Abelian Subgroup              C1    NOp =  1
 Nuclear Repulsion Energy =   768.4115951143 hartrees
 There are       46 alpha and       46 beta electrons
 Applying Cartesian multipole field
    Component          Value
    ---------          -----
     (2,0,0)        1.00000E-11
     (0,2,0)        2.00000E-11
     (0,0,2)       -3.00000E-11
 Nucleus-field energy     =     0.0000000237 hartrees
 Requested basis set is 6-311++G(d,p)
 There are 117 shells and 327 basis functions
 A cutoff of  1.0D-11 yielded   5847 shell pairs
 There are     46069 function pairs (     49332 Cartesian)
 Smallest overlap matrix eigenvalue = 2.65E-06

 Q-Chem warning in module /home/taweetham/qchem/stvman/mkSTV.C, line 278:

 Overlap eigenvalue is smaller than square root of threshold

 Guess MOs from SCF MO coefficient file
 Reading MOs from coefficient file
 Reading MOs from coefficient file
 A restricted hybrid HF-DFT SCF calculation will be
 performed using Pulay DIIS extrapolation
 Exchange:     0.2000 Hartree-Fock + 0.0800 Slater + 0.7200 B88
 Correlation:  0.1900 VWN1RPA + 0.8100 LYP
 Using SG-1 standard quadrature grid
 SCF converges when DIIS error is below 1.0E-08
 Geometry optimization detected.  Setting ReadMinima to 0
 Setting SaveMinima to 0
 ---------------------------------------
  Cycle       Energy         DIIS Error
 ---------------------------------------
    1    -685.3117432062      5.95E-04
    2    -685.3156540694      1.49E-04
    3    -685.3155850741      1.69E-04
    4    -685.3158504492      4.45E-05
    5    -685.3158674028      1.60E-05
    6    -685.3158695558      4.50E-06
    7    -685.3158697060      1.57E-06
    8    -685.3158698061      3.70E-07
    9    -685.3158697809      1.44E-07
   10    -685.3158697886      5.72E-08
   11    -685.3158697944      1.46E-08
   12    -685.3158697918      4.59E-09 Convergence criterion met
 ---------------------------------------
 SCF time:  CPU 380.30 s  wall 381.24 s
 SCF   energy in the final basis set = -685.3158697918
 Total energy in the final basis set = -685.3158697918

 --------------------------------------------------------------

                    Orbital Energies (a.u.)
 --------------------------------------------------------------

 Alpha MOs
 -- Occupied --
-19.393 -19.392 -19.381 -19.354 -19.282 -19.270 -10.535 -10.471
-10.450 -10.445 -10.404 -10.388  -1.359  -1.301  -1.291  -1.264
 -1.200  -1.171  -1.024  -0.976  -0.899  -0.864  -0.837  -0.808
 -0.781  -0.746  -0.733  -0.716  -0.689  -0.681  -0.653  -0.640
 -0.633  -0.619  -0.611  -0.601  -0.599  -0.578  -0.572  -0.546
 -0.539  -0.503  -0.496  -0.455  -0.435  -0.425
 -- Virtual --
 -0.254  -0.179  -0.158  -0.135  -0.126  -0.123  -0.114  -0.110
 -0.094  -0.083  -0.077  -0.062  -0.058  -0.052  -0.050  -0.041
 -0.039  -0.031  -0.026  -0.020  -0.014  -0.010  -0.004   0.001
  0.002   0.006   0.008   0.012   0.019   0.021   0.023   0.027
  0.034   0.040   0.041   0.054   0.055   0.064   0.070   0.072
  0.073   0.085   0.091   0.097   0.105   0.108   0.117   0.120
  0.122   0.133   0.137   0.142   0.149   0.153   0.159   0.163
  0.166   0.175   0.179   0.182   0.189   0.193   0.203   0.205
  0.210   0.223   0.227   0.231   0.238   0.241   0.251   0.257
  0.260   0.276   0.284   0.288   0.302   0.313   0.327   0.332
  0.364   0.378   0.387   0.397   0.405   0.412   0.414   0.420
  0.425   0.435   0.454   0.466   0.482   0.512   0.524   0.541
  0.548   0.557   0.561   0.583   0.586   0.597   0.610   0.617
  0.667   0.686   0.721   0.736   0.751   0.783   0.805   0.820
  0.848   0.870   0.876   0.891   0.914   0.931   0.932   0.956
  0.961   0.972   0.989   0.995   1.015   1.027   1.033   1.041
  1.052   1.065   1.070   1.076   1.091   1.115   1.149   1.158
  1.174   1.210   1.212   1.232   1.254   1.264   1.284   1.300
  1.316   1.336   1.350   1.369   1.380   1.394   1.421   1.439
  1.450   1.460   1.474   1.487   1.497   1.519   1.530   1.570
  1.587   1.593   1.628   1.633   1.644   1.664   1.692   1.716
  1.730   1.733   1.778   1.798   1.807   1.821   1.841   1.869
  1.880   1.900   1.916   1.938   1.955   1.960   1.986   2.025
  2.034   2.053   2.089   2.116   2.172   2.314   2.320   2.343
  2.364   2.388   2.409   2.426   2.446   2.467   2.483   2.499
  2.536   2.554   2.607   2.650   2.676   2.719   2.742   2.797
  2.804   2.827   2.839   2.849   2.860   2.881   2.890   2.904
  2.922   2.930   2.959   2.972   3.002   3.025   3.030   3.047
  3.063   3.087   3.114   3.121   3.193   3.209   3.264   3.279
  3.287   3.298   3.384   3.566   3.651   3.667   3.691   3.703
  3.723   3.745   3.774   3.847   3.860   3.873   3.908   3.997
  4.010   4.102   4.184   4.784   4.805   4.842   4.861   4.937
  4.970   5.145   5.201   5.223   5.228   5.244   5.297   5.412
  5.521   5.555   5.586   5.653   5.742  23.425  23.597  23.624
 23.669  23.679  23.921  49.679  49.706  49.766  49.778  49.800
 49.812
 --------------------------------------------------------------

          Ground-State Mulliken Net Atomic Charges

     Atom                 Charge (a.u.)
  ----------------------------------------
      1 O                    -0.031459
      2 C                    -0.143370
      3 O                    -0.083571
      4 C                     0.399506
      5 O                    -0.287817
      6 C                    -0.262419
      7 O                    -0.193152
      8 C                     0.109963
      9 C                    -0.127566
     10 C                    -0.427717
     11 O                    -0.283334
     12 H                     0.327909
     13 O                    -0.187924
     14 H                     0.229899
     15 H                     0.161139
     16 H                     0.225097
     17 H                     0.286976
     18 H                     0.298437
     19 H                     0.329809
     20 H                     0.322473
     21 H                     0.337122
  ----------------------------------------
  Sum of atomic charges =     1.000000

 -----------------------------------------------------------------
                    Cartesian Multipole Moments
 -----------------------------------------------------------------
    Charge (ESU x 10^10)
                 4.8032
    Dipole Moment (Debye)
         X      -3.1252      Y       4.1718      Z       0.7437
       Tot       5.2654
    Quadrupole Moments (Debye-Ang)
        XX     -37.1834     XY       4.4618     YY     -61.2789
        XZ       3.1681     YZ      -3.0898     ZZ     -60.6309
    Octopole Moments (Debye-Ang^2)
       XXX     -49.9366    XXY       6.4504    XYY      -4.8564
       YYY      44.9412    XXZ      33.9688    XYZ       4.5742
       YYZ      -1.3191    XZZ      17.2511    YZZ       7.9256
       ZZZ      -3.2597
    Hexadecapole Moments (Debye-Ang^3)
      XXXX   -1544.9684   XXXY       9.7607   XXYY    -315.8535
      XYYY     -46.1081   YYYY    -632.9068   XXXZ      55.5738
      XXYZ       1.4054   XYYZ      -5.2819   YYYZ      -2.6740
      XXZZ    -279.9483   XYZZ      17.1173   YYZZ    -125.0152
      XZZZ      22.4984   YZZZ       9.0182   ZZZZ    -132.6430
 -----------------------------------------------------------------
 Calculating analytic gradient of the SCF energy
 Gradient of SCF Energy
            1           2           3           4           5           6
    1  -0.0001608   0.0010474  -0.0012945   0.0008235  -0.0013906   0.0007228
    2  -0.0005840   0.0007697  -0.0014997   0.0008801  -0.0013596   0.0005210
    3   0.0005114  -0.0003539  -0.0000049  -0.0034199   0.0028887   0.0014568
            7           8           9          10          11          12
    1   0.0000152  -0.0001771   0.0006941   0.0002730  -0.0002923   0.0000115
    2  -0.0008078   0.0002865  -0.0000264   0.0000743  -0.0003254   0.0003544
    3  -0.0004253  -0.0004781   0.0000233   0.0001337  -0.0002857  -0.0006514
           13          14          15          16          17          18
    1  -0.0006954  -0.0001614   0.0000302  -0.0000979   0.0000765   0.0003851
    2   0.0000929   0.0002704   0.0000168   0.0000144   0.0002344   0.0001989
    3   0.0000791   0.0001245   0.0000769  -0.0000989   0.0002462  -0.0000278
           19          20          21
    1   0.0002844   0.0000380  -0.0001317
    2  -0.0000861   0.0001328   0.0008425
    3   0.0000396  -0.0001173   0.0002830
 Max gradient component =       3.420E-03
 RMS gradient           =       7.870E-04
 Gradient time:  CPU 151.26 s  wall 151.29 s
 Geometry Optimization Parameters
   NAtoms,    NIC,     NZ,  NCons,   NDum,   NFix, NCnnct, MaxDiis
       21     145       0       0       0       0       0       0

 Cartesian Hessian Update
 Hessian Updated using BFGS Update


** GEOMETRY OPTIMIZATION IN DELOCALIZED INTERNAL COORDINATES **
   Searching for a Minimum

   Optimization Cycle:  23

                       Coordinates (Angstroms)
     ATOM                X               Y               Z
      1  O        -0.7187705781   -1.4500822825   -0.2945043888
      2  C        -1.8597923360   -0.9710644292    0.0942303983
      3  O        -2.7902812656   -1.8070919350    0.4076765404
      4  C        -1.9248575838    0.4466045665    0.1087727399
      5  O        -3.0510134406    1.0451138653    0.5377874767
      6  C        -0.7047526709    0.8772499955   -0.3216793553
      7  O        -0.3919054440    2.1508003671   -0.4879067431
      8  C         0.1695000529   -0.3193465482   -0.5947437656
      9  C         1.4449303382   -0.4882271458    0.2531870978
     10  C         2.4293424180    0.6921975309    0.1010881732
     11  O         3.6939852765    0.2717390627    0.5800082768
     12  H        -3.0826246168    1.9848876832    0.3096141232
     13  O         2.0240268930   -1.6760193548   -0.2121740094
     14  H         1.1442080010   -0.5763514746    1.3088452466
     15  H         2.0713968336    1.5774189386    0.6379919276
     16  H         2.5623068528    0.9344974253   -0.9609244061
     17  H         3.8699909128    0.6331983209    1.4550774091
     18  H         2.9501228118   -1.6849508912    0.0741652461
     19  H         0.4286147459   -0.4267040167   -1.6526291109
     20  H         0.4683969617    2.2955311911   -0.9057044716
     21  H        -3.5999339462   -1.3424497988    0.6875476221
   Point Group: c1    Number of degrees of freedom:    57


   Energy is   -685.315869792

 Hessian Updated using BFGS Update

 57 Hessian modes will be used to form the next step
  Hessian Eigenvalues:
     0.000963    0.002788    0.003611    0.008894    0.011813    0.015334
     0.017125    0.018500    0.022174    0.023532    0.027182    0.037556
     0.042661    0.046499    0.051488    0.052273    0.058819    0.063116
     0.075851    0.087481    0.116478    0.139264    0.148050    0.159610
     0.160861    0.163596    0.164976    0.170304    0.175617    0.199322
     0.216760    0.223728    0.242183    0.248996    0.253569    0.270322
     0.284465    0.290917    0.294787    0.319932    0.324511    0.327152
     0.327901    0.368127    0.416703    0.448224    0.454890    0.489343
     0.500328    0.522869    0.540051    0.541411    0.545158    0.550090
     0.564314    0.627326    0.961845

 Minimum Search - Taking Simple RFO Step
 Searching for Lamda that Minimizes Along All modes
 Value Taken    Lamda =  -0.00050358
 Calculated Step too Large.  Step scaled by  0.773161
 Step Taken.  Stepsize is  0.300000

                             Maximum     Tolerance    Cnvgd?
         Gradient           0.002905      0.000300      NO
         Displacement       0.094872      0.001200      NO
         Energy change     -0.000369      0.000001      NO


 New Cartesian Coordinates Obtained by Inverse Iteration

 Displacement from previous Coordinates is:  0.285203
 ----------------------------------------------------------------
             Standard Nuclear Orientation (Angstroms)
    I     Atom           X                Y                Z
 ----------------------------------------------------------------
    1      O      -0.7202881260    -1.4541701244    -0.2695409873
    2      C      -1.8603494427    -0.9698161125     0.1149179117
    3      O      -2.7892681624    -1.8060170566     0.4355292770
    4      C      -1.9222902713     0.4486483523     0.1169952902
    5      O      -3.0550434314     1.0612266531     0.4940464744
    6      C      -0.7050302252     0.8710386820    -0.3250266241
    7      O      -0.3983971334     2.1467512926    -0.5054490713
    8      C       0.1689396540    -0.3263801907    -0.5894802174
    9      C       1.4554011599    -0.4953141088     0.2358638940
   10      C       2.4247342212     0.6978283298     0.1048598902
   11      O       3.6857839786     0.2949510551     0.6092268972
   12      H      -3.0383123445     2.0151639151     0.3359173432
   13      O       2.0449258044    -1.6648437678    -0.2668974094
   14      H       1.1717976606    -0.6148673592     1.2932646492
   15      H       2.0454381535     1.5796319309     0.6332050344
   16      H       2.5770192655     0.9407427734    -0.9542048772
   17      H       3.8275559339     0.6393015426     1.4974857230
   18      H       2.9602363876    -1.6946100569     0.0503153715
   19      H       0.4085463582    -0.4455402998    -1.6512636128
   20      H       0.4636961863     2.2922275420    -0.9185779881
   21      H      -3.6122054104    -1.3490019219     0.6845390585
 ----------------------------------------------------------------
 Molecular Point Group                 C1    NOp =  1
 Largest Abelian Subgroup              C1    NOp =  1
 Nuclear Repulsion Energy =   768.0371087669 hartrees
 There are       46 alpha and       46 beta electrons
 Applying Cartesian multipole field
    Component          Value
    ---------          -----
     (2,0,0)        1.00000E-11
     (0,2,0)        2.00000E-11
     (0,0,2)       -3.00000E-11
 Nucleus-field energy     =     0.0000000237 hartrees
 Requested basis set is 6-311++G(d,p)
 There are 117 shells and 327 basis functions
 A cutoff of  1.0D-11 yielded   5846 shell pairs
 There are     46031 function pairs (     49293 Cartesian)
 Smallest overlap matrix eigenvalue = 2.66E-06

 Q-Chem warning in module /home/taweetham/qchem/stvman/mkSTV.C, line 278:

 Overlap eigenvalue is smaller than square root of threshold

 Guess MOs from SCF MO coefficient file
 Reading MOs from coefficient file
 Reading MOs from coefficient file
 A restricted hybrid HF-DFT SCF calculation will be
 performed using Pulay DIIS extrapolation
 Exchange:     0.2000 Hartree-Fock + 0.0800 Slater + 0.7200 B88
 Correlation:  0.1900 VWN1RPA + 0.8100 LYP
 Using SG-1 standard quadrature grid
 SCF converges when DIIS error is below 1.0E-08
 Geometry optimization detected.  Setting ReadMinima to 0
 Setting SaveMinima to 0
 ---------------------------------------
  Cycle       Energy         DIIS Error
 ---------------------------------------
    1    -685.3116720533      7.04E-04
    2    -685.3159407853      1.04E-04
    3    -685.3159052691      1.22E-04
    4    -685.3160402979      3.52E-05
    5    -685.3160512367      1.24E-05
    6    -685.3160521997      3.95E-06
    7    -685.3160523857      1.31E-06
    8    -685.3160523354      3.16E-07
    9    -685.3160523284      1.14E-07
   10    -685.3160523291      4.22E-08
   11    -685.3160523307      1.21E-08
   12    -685.3160523315      3.97E-09 Convergence criterion met
 ---------------------------------------
 SCF time:  CPU 378.47 s  wall 379.03 s
 SCF   energy in the final basis set = -685.3160523315
 Total energy in the final basis set = -685.3160523315

 --------------------------------------------------------------

                    Orbital Energies (a.u.)
 --------------------------------------------------------------

 Alpha MOs
 -- Occupied --
-19.393 -19.392 -19.381 -19.355 -19.281 -19.271 -10.536 -10.470
-10.450 -10.445 -10.404 -10.387  -1.359  -1.300  -1.290  -1.265
 -1.199  -1.171  -1.025  -0.977  -0.900  -0.864  -0.838  -0.809
 -0.781  -0.746  -0.733  -0.717  -0.689  -0.680  -0.651  -0.639
 -0.633  -0.619  -0.611  -0.602  -0.599  -0.579  -0.572  -0.548
 -0.540  -0.503  -0.496  -0.455  -0.434  -0.425
 -- Virtual --
 -0.254  -0.179  -0.158  -0.135  -0.126  -0.121  -0.113  -0.111
 -0.095  -0.084  -0.077  -0.063  -0.058  -0.053  -0.050  -0.041
 -0.039  -0.031  -0.025  -0.020  -0.014  -0.010  -0.003   0.000
  0.002   0.005   0.007   0.013   0.019   0.021   0.023   0.027
  0.033   0.039   0.040   0.053   0.055   0.063   0.071   0.072
  0.074   0.084   0.090   0.097   0.104   0.106   0.117   0.120
  0.123   0.133   0.138   0.141   0.149   0.153   0.159   0.163
  0.166   0.176   0.178   0.181   0.188   0.194   0.203   0.205
  0.210   0.224   0.228   0.231   0.238   0.242   0.252   0.256
  0.263   0.278   0.285   0.288   0.302   0.312   0.327   0.331
  0.365   0.379   0.387   0.400   0.405   0.409   0.413   0.420
  0.424   0.435   0.454   0.468   0.483   0.514   0.529   0.543
  0.549   0.557   0.560   0.584   0.586   0.595   0.609   0.616
  0.668   0.685   0.723   0.743   0.754   0.789   0.806   0.817
  0.850   0.873   0.878   0.891   0.916   0.932   0.934   0.955
  0.963   0.970   0.988   0.994   1.016   1.029   1.036   1.042
  1.053   1.066   1.069   1.074   1.088   1.115   1.150   1.157
  1.175   1.210   1.212   1.228   1.247   1.263   1.281   1.300
  1.315   1.333   1.349   1.370   1.380   1.397   1.420   1.439
  1.450   1.456   1.476   1.486   1.498   1.521   1.531   1.569
  1.586   1.596   1.625   1.634   1.645   1.664   1.695   1.716
  1.729   1.738   1.785   1.795   1.806   1.819   1.838   1.869
  1.881   1.902   1.916   1.940   1.953   1.961   1.988   2.026
  2.036   2.056   2.090   2.122   2.176   2.315   2.321   2.345
  2.366   2.383   2.410   2.430   2.440   2.468   2.476   2.500
  2.536   2.559   2.605   2.647   2.677   2.721   2.740   2.796
  2.804   2.830   2.838   2.847   2.856   2.882   2.890   2.904
  2.922   2.933   2.963   2.970   3.002   3.022   3.028   3.047
  3.065   3.084   3.115   3.124   3.192   3.207   3.264   3.280
  3.285   3.299   3.383   3.565   3.652   3.668   3.692   3.707
  3.721   3.749   3.775   3.852   3.858   3.872   3.907   3.999
  4.009   4.107   4.186   4.781   4.803   4.841   4.859   4.936
  4.971   5.144   5.200   5.225   5.227   5.242   5.297   5.415
  5.522   5.551   5.587   5.659   5.742  23.424  23.599  23.622
 23.668  23.680  23.925  49.678  49.706  49.767  49.779  49.800
 49.815
 --------------------------------------------------------------

          Ground-State Mulliken Net Atomic Charges

     Atom                 Charge (a.u.)
  ----------------------------------------
      1 O                    -0.031931
      2 C                    -0.162828
      3 O                    -0.085508
      4 C                     0.409304
      5 O                    -0.283442
      6 C                    -0.278835
      7 O                    -0.196639
      8 C                     0.134685
      9 C                    -0.130008
     10 C                    -0.427063
     11 O                    -0.280784
     12 H                     0.327328
     13 O                    -0.185355
     14 H                     0.230941
     15 H                     0.157188
     16 H                     0.228916
     17 H                     0.285221
     18 H                     0.296178
     19 H                     0.332943
     20 H                     0.323026
     21 H                     0.336663
  ----------------------------------------
  Sum of atomic charges =     1.000000

 -----------------------------------------------------------------
                    Cartesian Multipole Moments
 -----------------------------------------------------------------
    Charge (ESU x 10^10)
                 4.8032
    Dipole Moment (Debye)
         X      -3.2072      Y       4.0693      Z       0.9097
       Tot       5.2605
    Quadrupole Moments (Debye-Ang)
        XX     -38.0875     XY       4.2953     YY     -60.9680
        XZ       2.8372     YZ      -2.9217     ZZ     -60.4544
    Octopole Moments (Debye-Ang^2)
       XXX     -52.1978    XXY       3.5320    XYY      -5.0684
       YYY      44.6717    XXZ      34.3668    XYZ       3.2604
       YYZ      -0.5570    XZZ      17.1236    YZZ       8.2316
       ZZZ      -2.4358
    Hexadecapole Moments (Debye-Ang^3)
      XXXX   -1566.0441   XXXY      11.3430   XXYY    -316.0117
      XYYY     -48.3579   YYYY    -631.3318   XXXZ      47.3029
      XXYZ       2.6392   XYYZ      -5.8749   YYYZ      -1.2896
      XXZZ    -279.0618   XYZZ      17.0734   YYZZ    -125.1169
      XZZZ      24.4352   YZZZ      10.0935   ZZZZ    -132.9773
 -----------------------------------------------------------------
 Calculating analytic gradient of the SCF energy
 Gradient of SCF Energy
            1           2           3           4           5           6
    1  -0.0008056   0.0020222  -0.0017085   0.0006718   0.0005177  -0.0010405
    2  -0.0010947   0.0011330  -0.0013156   0.0013922  -0.0007820  -0.0017607
    3   0.0004303  -0.0009442   0.0009325  -0.0001624   0.0002163   0.0006177
            7           8           9          10          11          12
    1   0.0004386   0.0009837  -0.0001865  -0.0002186   0.0000382  -0.0004465
    2   0.0007342   0.0012928   0.0004393  -0.0001108  -0.0002721   0.0001581
    3  -0.0003419   0.0002167  -0.0005560   0.0001091  -0.0001158  -0.0001412
           13          14          15          16          17          18
    1  -0.0004396   0.0001057   0.0000339   0.0000526   0.0000243   0.0004310
    2  -0.0001819  -0.0000618   0.0001113   0.0000160   0.0002193   0.0001160
    3  -0.0004617   0.0002576  -0.0000877  -0.0001041   0.0003396   0.0002760
           19          20          21
    1  -0.0001114  -0.0001736  -0.0001889
    2  -0.0002737   0.0001416   0.0000993
    3  -0.0001551   0.0000267  -0.0003526
 Max gradient component =       2.022E-03
 RMS gradient           =       6.610E-04
 Gradient time:  CPU 149.80 s  wall 149.83 s
 Geometry Optimization Parameters
   NAtoms,    NIC,     NZ,  NCons,   NDum,   NFix, NCnnct, MaxDiis
       21     145       0       0       0       0       0       0

 Cartesian Hessian Update
 Hessian Updated using BFGS Update


** GEOMETRY OPTIMIZATION IN DELOCALIZED INTERNAL COORDINATES **
   Searching for a Minimum

   Optimization Cycle:  24

                       Coordinates (Angstroms)
     ATOM                X               Y               Z
      1  O        -0.7202881260   -1.4541701244   -0.2695409873
      2  C        -1.8603494427   -0.9698161125    0.1149179117
      3  O        -2.7892681624   -1.8060170566    0.4355292770
      4  C        -1.9222902713    0.4486483523    0.1169952902
      5  O        -3.0550434314    1.0612266531    0.4940464744
      6  C        -0.7050302252    0.8710386820   -0.3250266241
      7  O        -0.3983971334    2.1467512926   -0.5054490713
      8  C         0.1689396540   -0.3263801907   -0.5894802174
      9  C         1.4554011599   -0.4953141088    0.2358638940
     10  C         2.4247342212    0.6978283298    0.1048598902
     11  O         3.6857839786    0.2949510551    0.6092268972
     12  H        -3.0383123445    2.0151639151    0.3359173432
     13  O         2.0449258044   -1.6648437678   -0.2668974094
     14  H         1.1717976606   -0.6148673592    1.2932646492
     15  H         2.0454381535    1.5796319309    0.6332050344
     16  H         2.5770192655    0.9407427734   -0.9542048772
     17  H         3.8275559339    0.6393015426    1.4974857230
     18  H         2.9602363876   -1.6946100569    0.0503153715
     19  H         0.4085463582   -0.4455402998   -1.6512636128
     20  H         0.4636961863    2.2922275420   -0.9185779881
     21  H        -3.6122054104   -1.3490019219    0.6845390585
   Point Group: c1    Number of degrees of freedom:    57


   Energy is   -685.316052331

 Hessian Updated using BFGS Update

 57 Hessian modes will be used to form the next step
  Hessian Eigenvalues:
     0.001381    0.002710    0.003604    0.008991    0.012453    0.015312
     0.017509    0.019293    0.022125    0.023735    0.028181    0.038315
     0.042677    0.046457    0.051593    0.052309    0.058818    0.063182
     0.075886    0.087614    0.116634    0.139205    0.150161    0.159199
     0.161014    0.163891    0.166313    0.170311    0.175425    0.197093
     0.216730    0.222960    0.239377    0.244788    0.252607    0.268552
     0.283904    0.290930    0.292988    0.319743    0.324511    0.326950
     0.327889    0.365962    0.418352    0.448151    0.454951    0.489349
     0.500622    0.523200    0.539936    0.542503    0.545217    0.553728
     0.562620    0.630924    0.954018

 Minimum Search - Taking Simple RFO Step
 Searching for Lamda that Minimizes Along All modes
 Value Taken    Lamda =  -0.00012901
 Step Taken.  Stepsize is  0.218569

                             Maximum     Tolerance    Cnvgd?
         Gradient           0.001766      0.000300      NO
         Displacement       0.082942      0.001200      NO
         Energy change     -0.000183      0.000001      NO


 New Cartesian Coordinates Obtained by Inverse Iteration

 Displacement from previous Coordinates is:  0.210558
 ----------------------------------------------------------------
             Standard Nuclear Orientation (Angstroms)
    I     Atom           X                Y                Z
 ----------------------------------------------------------------
    1      O      -0.7216173436    -1.4545025389    -0.2803215438
    2      C      -1.8627233807    -0.9730906566     0.1056189162
    3      O      -2.7851949703    -1.8114852696     0.4290315926
    4      C      -1.9276064186     0.4459169469     0.1009119273
    5      O      -3.0629104337     1.0630320305     0.4615219251
    6      C      -0.7086786289     0.8691177986    -0.3351350834
    7      O      -0.4006704864     2.1451571564    -0.5109846376
    8      C       0.1691280990    -0.3275143134    -0.5911554350
    9      C       1.4459403157    -0.4931738005     0.2490951581
   10      C       2.4181607792     0.6970755874     0.1109085672
   11      O       3.6874595847     0.2810622734     0.5843750473
   12      H      -3.0100180533     2.0245255985     0.3753298684
   13      O       2.0385891926    -1.6709415736    -0.2299858563
   14      H       1.1502415582    -0.5982392914     1.3046035771
   15      H       2.0527091175     1.5734347626     0.6570444204
   16      H       2.5507089312     0.9526370880    -0.9479909833
   17      H       3.8595247838     0.6311429367     1.4646116403
   18      H       2.9641055290    -1.6725293205     0.0581404749
   19      H       0.4201225950    -0.4430345210    -1.6504847117
   20      H       0.4643221992     2.2905230621    -0.9181303934
   21      H      -3.6087027532    -1.3621628852     0.6887215565
 ----------------------------------------------------------------
 Molecular Point Group                 C1    NOp =  1
 Largest Abelian Subgroup              C1    NOp =  1
 Nuclear Repulsion Energy =   768.3724312938 hartrees
 There are       46 alpha and       46 beta electrons
 Applying Cartesian multipole field
    Component          Value
    ---------          -----
     (2,0,0)        1.00000E-11
     (0,2,0)        2.00000E-11
     (0,0,2)       -3.00000E-11
 Nucleus-field energy     =     0.0000000237 hartrees
 Requested basis set is 6-311++G(d,p)
 There are 117 shells and 327 basis functions
 A cutoff of  1.0D-11 yielded   5847 shell pairs
 There are     46065 function pairs (     49327 Cartesian)
 Smallest overlap matrix eigenvalue = 2.69E-06

 Q-Chem warning in module /home/taweetham/qchem/stvman/mkSTV.C, line 278:

 Overlap eigenvalue is smaller than square root of threshold

 Guess MOs from SCF MO coefficient file
 Reading MOs from coefficient file
 Reading MOs from coefficient file
 A restricted hybrid HF-DFT SCF calculation will be
 performed using Pulay DIIS extrapolation
 Exchange:     0.2000 Hartree-Fock + 0.0800 Slater + 0.7200 B88
 Correlation:  0.1900 VWN1RPA + 0.8100 LYP
 Using SG-1 standard quadrature grid
 SCF converges when DIIS error is below 1.0E-08
 Geometry optimization detected.  Setting ReadMinima to 0
 Setting SaveMinima to 0
 ---------------------------------------
  Cycle       Energy         DIIS Error
 ---------------------------------------
    1    -685.3122029970      4.55E-04
    2    -685.3160271948      8.27E-05
    3    -685.3160275742      8.05E-05
    4    -685.3160855312      3.05E-05
    5    -685.3160949407      9.37E-06
    6    -685.3160960765      2.90E-06
    7    -685.3160961516      1.01E-06
    8    -685.3160960450      2.64E-07
    9    -685.3160960346      1.14E-07
   10    -685.3160960403      2.48E-08
   11    -685.3160960443      9.86E-09 Convergence criterion met
 ---------------------------------------
 SCF time:  CPU 355.22 s  wall 355.78 s
 SCF   energy in the final basis set = -685.3160960443
 Total energy in the final basis set = -685.3160960443

 --------------------------------------------------------------

                    Orbital Energies (a.u.)
 --------------------------------------------------------------

 Alpha MOs
 -- Occupied --
-19.393 -19.392 -19.381 -19.354 -19.282 -19.270 -10.536 -10.470
-10.450 -10.445 -10.404 -10.388  -1.360  -1.300  -1.291  -1.265
 -1.199  -1.170  -1.024  -0.977  -0.900  -0.864  -0.838  -0.808
 -0.782  -0.746  -0.733  -0.716  -0.689  -0.681  -0.652  -0.640
 -0.634  -0.618  -0.611  -0.601  -0.598  -0.578  -0.572  -0.548
 -0.540  -0.503  -0.496  -0.455  -0.433  -0.425
 -- Virtual --
 -0.254  -0.178  -0.158  -0.135  -0.126  -0.120  -0.113  -0.111
 -0.094  -0.084  -0.077  -0.063  -0.058  -0.052  -0.050  -0.042
 -0.039  -0.031  -0.025  -0.021  -0.014  -0.010  -0.004   0.000
  0.002   0.005   0.008   0.013   0.020   0.021   0.023   0.027
  0.034   0.039   0.041   0.053   0.054   0.064   0.071   0.072
  0.075   0.084   0.090   0.098   0.104   0.107   0.118   0.119
  0.125   0.134   0.137   0.140   0.150   0.153   0.159   0.162
  0.166   0.177   0.178   0.181   0.188   0.194   0.203   0.205
  0.210   0.224   0.228   0.231   0.238   0.242   0.253   0.257
  0.263   0.278   0.286   0.288   0.300   0.314   0.327   0.333
  0.366   0.378   0.387   0.401   0.405   0.409   0.413   0.420
  0.424   0.436   0.453   0.468   0.485   0.513   0.531   0.543
  0.547   0.557   0.560   0.583   0.586   0.595   0.607   0.617
  0.668   0.686   0.724   0.745   0.753   0.787   0.808   0.817
  0.850   0.874   0.878   0.891   0.914   0.932   0.933   0.956
  0.965   0.970   0.986   0.994   1.016   1.032   1.034   1.043
  1.052   1.066   1.070   1.074   1.085   1.116   1.149   1.159
  1.173   1.210   1.212   1.226   1.246   1.265   1.284   1.300
  1.316   1.336   1.350   1.370   1.379   1.394   1.421   1.442
  1.449   1.461   1.478   1.485   1.503   1.521   1.532   1.568
  1.588   1.596   1.622   1.636   1.646   1.664   1.697   1.720
  1.728   1.740   1.781   1.797   1.807   1.820   1.840   1.871
  1.881   1.903   1.915   1.938   1.955   1.961   1.989   2.026
  2.037   2.055   2.089   2.120   2.174   2.315   2.322   2.347
  2.370   2.380   2.408   2.427   2.437   2.470   2.475   2.503
  2.540   2.555   2.606   2.648   2.677   2.721   2.740   2.798
  2.805   2.831   2.839   2.846   2.856   2.882   2.891   2.904
  2.923   2.930   2.964   2.970   3.005   3.024   3.029   3.049
  3.068   3.080   3.114   3.121   3.193   3.210   3.265   3.279
  3.286   3.301   3.384   3.565   3.651   3.670   3.693   3.706
  3.723   3.750   3.775   3.850   3.861   3.874   3.908   4.000
  4.011   4.106   4.187   4.780   4.803   4.841   4.858   4.937
  4.970   5.145   5.200   5.227   5.228   5.243   5.298   5.418
  5.521   5.554   5.586   5.661   5.743  23.425  23.599  23.624
 23.669  23.679  23.926  49.678  49.706  49.766  49.779  49.802
 49.815
 --------------------------------------------------------------

          Ground-State Mulliken Net Atomic Charges

     Atom                 Charge (a.u.)
  ----------------------------------------
      1 O                    -0.032637
      2 C                    -0.169714
      3 O                    -0.084219
      4 C                     0.418051
      5 O                    -0.281039
      6 C                    -0.277622
      7 O                    -0.196462
      8 C                     0.131178
      9 C                    -0.126595
     10 C                    -0.427455
     11 O                    -0.283541
     12 H                     0.327313
     13 O                    -0.189021
     14 H                     0.228248
     15 H                     0.163513
     16 H                     0.223816
     17 H                     0.286807
     18 H                     0.297826
     19 H                     0.331566
     20 H                     0.322401
     21 H                     0.337586
  ----------------------------------------
  Sum of atomic charges =     1.000000

 -----------------------------------------------------------------
                    Cartesian Multipole Moments
 -----------------------------------------------------------------
    Charge (ESU x 10^10)
                 4.8032
    Dipole Moment (Debye)
         X      -3.1023      Y       4.1264      Z       1.0168
       Tot       5.2617
    Quadrupole Moments (Debye-Ang)
        XX     -37.9005     XY       4.8275     YY     -61.0531
        XZ       2.4302     YZ      -2.5370     ZZ     -60.3783
    Octopole Moments (Debye-Ang^2)
       XXX     -46.9288    XXY       3.3841    XYY      -5.5497
       YYY      45.7622    XXZ      36.7080    XYZ       2.9466
       YYZ       0.1379    XZZ      16.7464    YZZ       8.3840
       ZZZ      -1.8041
    Hexadecapole Moments (Debye-Ang^3)
      XXXX   -1557.8375   XXXY      21.3101   XXYY    -317.0876
      XYYY     -45.8449   YYYY    -632.5795   XXXZ      45.0150
      XXYZ       5.8798   XYYZ      -9.2108   YYYZ       1.9205
      XXZZ    -277.6099   XYZZ      16.3572   YYZZ    -124.4737
      XZZZ      19.7843   YZZZ      11.7033   ZZZZ    -131.5489
 -----------------------------------------------------------------
 Calculating analytic gradient of the SCF energy
 Gradient of SCF Energy
            1           2           3           4           5           6
    1  -0.0009284   0.0004730   0.0000076   0.0004045   0.0005579  -0.0013542
    2  -0.0004943  -0.0009553   0.0004301   0.0010865  -0.0002417  -0.0011682
    3   0.0001216   0.0000385   0.0002056  -0.0002900  -0.0002697   0.0004643
            7           8           9          10          11          12
    1   0.0004199   0.0013477  -0.0002970  -0.0006839   0.0001547  -0.0001860
    2   0.0005730   0.0005936   0.0010359   0.0000124  -0.0006072  -0.0000483
    3  -0.0002668   0.0004524  -0.0006965   0.0003230  -0.0000813   0.0001117
           13          14          15          16          17          18
    1   0.0000503   0.0000076  -0.0000101   0.0000064   0.0000187   0.0003349
    2  -0.0006137   0.0000608   0.0000540  -0.0000104   0.0001224   0.0002381
    3   0.0000275   0.0001487  -0.0000496  -0.0000071   0.0000318  -0.0000399
           19          20          21
    1  -0.0001543  -0.0001041  -0.0000652
    2   0.0000033   0.0000784  -0.0001493
    3  -0.0001059   0.0000243  -0.0001428
 Max gradient component =       1.354E-03
 RMS gradient           =       4.728E-04
 Gradient time:  CPU 150.54 s  wall 150.58 s
 Geometry Optimization Parameters
   NAtoms,    NIC,     NZ,  NCons,   NDum,   NFix, NCnnct, MaxDiis
       21     145       0       0       0       0       0       0

 Cartesian Hessian Update
 Hessian Updated using BFGS Update


** GEOMETRY OPTIMIZATION IN DELOCALIZED INTERNAL COORDINATES **
   Searching for a Minimum

   Optimization Cycle:  25

                       Coordinates (Angstroms)
     ATOM                X               Y               Z
      1  O        -0.7216173436   -1.4545025389   -0.2803215438
      2  C        -1.8627233807   -0.9730906566    0.1056189162
      3  O        -2.7851949703   -1.8114852696    0.4290315926
      4  C        -1.9276064186    0.4459169469    0.1009119273
      5  O        -3.0629104337    1.0630320305    0.4615219251
      6  C        -0.7086786289    0.8691177986   -0.3351350834
      7  O        -0.4006704864    2.1451571564   -0.5109846376
      8  C         0.1691280990   -0.3275143134   -0.5911554350
      9  C         1.4459403157   -0.4931738005    0.2490951581
     10  C         2.4181607792    0.6970755874    0.1109085672
     11  O         3.6874595847    0.2810622734    0.5843750473
     12  H        -3.0100180533    2.0245255985    0.3753298684
     13  O         2.0385891926   -1.6709415736   -0.2299858563
     14  H         1.1502415582   -0.5982392914    1.3046035771
     15  H         2.0527091175    1.5734347626    0.6570444204
     16  H         2.5507089312    0.9526370880   -0.9479909833
     17  H         3.8595247838    0.6311429367    1.4646116403
     18  H         2.9641055290   -1.6725293205    0.0581404749
     19  H         0.4201225950   -0.4430345210   -1.6504847117
     20  H         0.4643221992    2.2905230621   -0.9181303934
     21  H        -3.6087027532   -1.3621628852    0.6887215565
   Point Group: c1    Number of degrees of freedom:    57


   Energy is   -685.316096044

 Hessian Updated using BFGS Update

 57 Hessian modes will be used to form the next step
  Hessian Eigenvalues:
     0.002487    0.002844    0.003647    0.008951    0.012070    0.015346
     0.017428    0.019175    0.021817    0.023764    0.027882    0.035546
     0.042680    0.046479    0.051683    0.052519    0.058998    0.063238
     0.076035    0.087762    0.116592    0.139250    0.150168    0.157600
     0.160994    0.164184    0.165203    0.169316    0.176116    0.195615
     0.215300    0.219140    0.227174    0.244500    0.251986    0.267584
     0.281356    0.290925    0.293323    0.319163    0.324366    0.326474
     0.327922    0.362595    0.405268    0.448436    0.455095    0.489394
     0.499094    0.523099    0.539723    0.540845    0.545171    0.551284
     0.561860    0.625688    0.956429

 Minimum Search - Taking Simple RFO Step
 Searching for Lamda that Minimizes Along All modes
 Value Taken    Lamda =  -0.00005929
 Step Taken.  Stepsize is  0.092747

                             Maximum     Tolerance    Cnvgd?
         Gradient           0.001037      0.000300      NO
         Displacement       0.033637      0.001200      NO
         Energy change     -0.000044      0.000001      NO


 New Cartesian Coordinates Obtained by Inverse Iteration

 Displacement from previous Coordinates is:  0.122183
 ----------------------------------------------------------------
             Standard Nuclear Orientation (Angstroms)
    I     Atom           X                Y                Z
 ----------------------------------------------------------------
    1      O      -0.7214552960    -1.4530209486    -0.2871825605
    2      C      -1.8618843144    -0.9719337087     0.1032206226
    3      O      -2.7825024234    -1.8100211492     0.4274986243
    4      C      -1.9243360764     0.4465512003     0.1038870133
    5      O      -3.0576453082     1.0635042634     0.4756413048
    6      C      -0.7056453872     0.8699676248    -0.3359501811
    7      O      -0.3960340510     2.1444261432    -0.5093529217
    8      C       0.1683852749    -0.3288709567    -0.5979060533
    9      C       1.4475464488    -0.4965469618     0.2424112147
   10      C       2.4174648696     0.6973043362     0.1056837653
   11      O       3.6831293409     0.2973854744     0.5994868979
   12      H      -3.0027555021     2.0247557131     0.3875909068
   13      O       2.0398329336    -1.6712036064    -0.2425100540
   14      H       1.1521713013    -0.6056524723     1.2972050041
   15      H       2.0396035510     1.5765067207     0.6388928295
   16      H       2.5612461021     0.9435177107    -0.9537765609
   17      H       3.8345519225     0.6463334793     1.4836837101
   18      H       2.9565232960    -1.6923019298     0.0694096877
   19      H       0.4200074669    -0.4417960196    -1.6570973074
   20      H       0.4672761141     2.2874378621    -0.9212876687
   21      H      -3.6025900468    -1.3593917047     0.6961777533
 ----------------------------------------------------------------
 Molecular Point Group                 C1    NOp =  1
 Largest Abelian Subgroup              C1    NOp =  1
 Nuclear Repulsion Energy =   768.4112460407 hartrees
 There are       46 alpha and       46 beta electrons
 Applying Cartesian multipole field
    Component          Value
    ---------          -----
     (2,0,0)        1.00000E-11
     (0,2,0)        2.00000E-11
     (0,0,2)       -3.00000E-11
 Nucleus-field energy     =     0.0000000237 hartrees
 Requested basis set is 6-311++G(d,p)
 There are 117 shells and 327 basis functions
 A cutoff of  1.0D-11 yielded   5850 shell pairs
 There are     46091 function pairs (     49358 Cartesian)
 Smallest overlap matrix eigenvalue = 2.69E-06

 Q-Chem warning in module /home/taweetham/qchem/stvman/mkSTV.C, line 278:

 Overlap eigenvalue is smaller than square root of threshold

 Guess MOs from SCF MO coefficient file
 Reading MOs from coefficient file
 Reading MOs from coefficient file
 A restricted hybrid HF-DFT SCF calculation will be
 performed using Pulay DIIS extrapolation
 Exchange:     0.2000 Hartree-Fock + 0.0800 Slater + 0.7200 B88
 Correlation:  0.1900 VWN1RPA + 0.8100 LYP
 Using SG-1 standard quadrature grid
 SCF converges when DIIS error is below 1.0E-08
 Geometry optimization detected.  Setting ReadMinima to 0
 Setting SaveMinima to 0
 ---------------------------------------
  Cycle       Energy         DIIS Error
 ---------------------------------------
    1    -685.3197644087      2.47E-04
    2    -685.3160953616      4.24E-05
    3    -685.3160808129      5.52E-05
    4    -685.3161125509      1.63E-05
    5    -685.3161151473      5.97E-06
    6    -685.3161155725      1.41E-06
    7    -685.3161153944      5.01E-07
    8    -685.3161154728      1.11E-07
    9    -685.3161154690      4.90E-08
   10    -685.3161154687      1.26E-08
   11    -685.3161154704      5.59E-09 Convergence criterion met
 ---------------------------------------
 SCF time:  CPU 345.06 s  wall 346.09 s
 SCF   energy in the final basis set = -685.3161154704
 Total energy in the final basis set = -685.3161154704

 --------------------------------------------------------------

                    Orbital Energies (a.u.)
 --------------------------------------------------------------

 Alpha MOs
 -- Occupied --
-19.394 -19.392 -19.381 -19.354 -19.281 -19.270 -10.536 -10.470
-10.450 -10.445 -10.404 -10.388  -1.360  -1.301  -1.291  -1.265
 -1.199  -1.171  -1.024  -0.977  -0.900  -0.864  -0.838  -0.808
 -0.782  -0.746  -0.733  -0.717  -0.689  -0.680  -0.652  -0.640
 -0.634  -0.618  -0.611  -0.602  -0.599  -0.579  -0.572  -0.548
 -0.540  -0.503  -0.496  -0.455  -0.433  -0.425
 -- Virtual --
 -0.254  -0.178  -0.158  -0.135  -0.126  -0.121  -0.113  -0.111
 -0.094  -0.084  -0.077  -0.063  -0.058  -0.052  -0.050  -0.041
 -0.039  -0.031  -0.025  -0.021  -0.014  -0.010  -0.004   0.000
  0.002   0.005   0.008   0.013   0.019   0.021   0.023   0.027
  0.034   0.039   0.041   0.053   0.054   0.064   0.071   0.072
  0.074   0.084   0.090   0.098   0.104   0.107   0.118   0.119
  0.125   0.134   0.137   0.140   0.150   0.153   0.159   0.162
  0.165   0.177   0.178   0.181   0.189   0.194   0.203   0.205
  0.210   0.224   0.228   0.232   0.237   0.242   0.253   0.256
  0.263   0.278   0.285   0.288   0.301   0.313   0.326   0.332
  0.365   0.378   0.388   0.401   0.405   0.409   0.413   0.420
  0.424   0.436   0.453   0.468   0.485   0.513   0.531   0.543
  0.548   0.557   0.560   0.583   0.586   0.595   0.608   0.617
  0.668   0.686   0.723   0.745   0.753   0.789   0.807   0.818
  0.850   0.874   0.878   0.891   0.915   0.932   0.934   0.955
  0.965   0.970   0.987   0.994   1.016   1.032   1.034   1.042
  1.053   1.066   1.069   1.074   1.085   1.115   1.149   1.158
  1.175   1.209   1.212   1.226   1.245   1.266   1.282   1.300
  1.316   1.335   1.350   1.370   1.380   1.396   1.420   1.439
  1.450   1.458   1.477   1.485   1.501   1.521   1.531   1.568
  1.588   1.595   1.622   1.636   1.647   1.663   1.696   1.719
  1.728   1.739   1.783   1.797   1.806   1.820   1.839   1.871
  1.881   1.903   1.915   1.939   1.955   1.960   1.989   2.026
  2.037   2.054   2.089   2.120   2.174   2.315   2.322   2.347
  2.370   2.380   2.409   2.429   2.437   2.469   2.473   2.503
  2.538   2.557   2.608   2.650   2.677   2.721   2.740   2.797
  2.806   2.831   2.840   2.847   2.857   2.882   2.892   2.905
  2.922   2.932   2.964   2.969   3.004   3.023   3.030   3.049
  3.068   3.079   3.116   3.123   3.194   3.208   3.266   3.279
  3.286   3.299   3.384   3.566   3.652   3.669   3.692   3.706
  3.723   3.749   3.777   3.852   3.859   3.874   3.908   3.999
  4.010   4.105   4.186   4.780   4.803   4.842   4.858   4.936
  4.970   5.146   5.201   5.227   5.228   5.244   5.297   5.419
  5.523   5.554   5.586   5.660   5.744  23.426  23.598  23.623
 23.670  23.680  23.923  49.678  49.706  49.767  49.779  49.801
 49.815
 --------------------------------------------------------------

          Ground-State Mulliken Net Atomic Charges

     Atom                 Charge (a.u.)
  ----------------------------------------
      1 O                    -0.031909
      2 C                    -0.172051
      3 O                    -0.083530
      4 C                     0.416088
      5 O                    -0.280898
      6 C                    -0.276220
      7 O                    -0.195334
      8 C                     0.128020
      9 C                    -0.126883
     10 C                    -0.425243
     11 O                    -0.282041
     12 H                     0.327032
     13 O                    -0.186397
     14 H                     0.228847
     15 H                     0.159063
     16 H                     0.226420
     17 H                     0.285606
     18 H                     0.296814
     19 H                     0.332010
     20 H                     0.323007
     21 H                     0.337599
  ----------------------------------------
  Sum of atomic charges =     1.000000

 -----------------------------------------------------------------
                    Cartesian Multipole Moments
 -----------------------------------------------------------------
    Charge (ESU x 10^10)
                 4.8032
    Dipole Moment (Debye)
         X      -3.1427      Y       4.0653      Z       1.0341
       Tot       5.2414
    Quadrupole Moments (Debye-Ang)
        XX     -38.3963     XY       4.6264     YY     -60.9129
        XZ       2.3663     YZ      -2.6479     ZZ     -60.2898
    Octopole Moments (Debye-Ang^2)
       XXX     -48.8745    XXY       2.5992    XYY      -5.2039
       YYY      45.1143    XXZ      36.4312    XYZ       2.7382
       YYZ       0.4697    XZZ      16.7124    YZZ       8.4043
       ZZZ      -1.5775
    Hexadecapole Moments (Debye-Ang^3)
      XXXX   -1567.5882   XXXY      17.9579   XXYY    -316.0347
      XYYY     -47.7071   YYYY    -632.1018   XXXZ      42.2284
      XXYZ       4.6788   XYYZ      -8.7349   YYYZ       0.4891
      XXZZ    -276.9174   XYZZ      16.5151   YYZZ    -124.5153
      XZZZ      20.8978   YZZZ      10.6399   ZZZZ    -132.5434
 -----------------------------------------------------------------
 Calculating analytic gradient of the SCF energy
 Gradient of SCF Energy
            1           2           3           4           5           6
    1  -0.0002052  -0.0011124   0.0011267   0.0004832  -0.0005025  -0.0001575
    2   0.0002523  -0.0015024   0.0009549   0.0005779  -0.0001953   0.0003369
    3   0.0002665   0.0002201  -0.0002262  -0.0004583   0.0002535   0.0002287
            7           8           9          10          11          12
    1  -0.0000221   0.0002499  -0.0002587   0.0000243   0.0001040   0.0001308
    2  -0.0002895  -0.0001118  -0.0000782   0.0000938   0.0001973  -0.0000995
    3   0.0000371  -0.0003768   0.0002231  -0.0002099   0.0002679   0.0000108
           13          14          15          16          17          18
    1   0.0002965   0.0000169  -0.0000002   0.0000480  -0.0000080  -0.0001739
    2  -0.0000658  -0.0000736  -0.0000656   0.0001041  -0.0000029  -0.0000108
    3   0.0000802  -0.0000680  -0.0000512   0.0000295  -0.0001983   0.0000263
           19          20          21
    1  -0.0000591   0.0000053   0.0000143
    2   0.0000106  -0.0001307   0.0000984
    3   0.0000681  -0.0000629  -0.0000602
 Max gradient component =       1.502E-03
 RMS gradient           =       3.596E-04
 Gradient time:  CPU 150.48 s  wall 150.52 s
 Geometry Optimization Parameters
   NAtoms,    NIC,     NZ,  NCons,   NDum,   NFix, NCnnct, MaxDiis
       21     145       0       0       0       0       0       0

 Cartesian Hessian Update
 Hessian Updated using BFGS Update


** GEOMETRY OPTIMIZATION IN DELOCALIZED INTERNAL COORDINATES **
   Searching for a Minimum

   Optimization Cycle:  26

                       Coordinates (Angstroms)
     ATOM                X               Y               Z
      1  O        -0.7214552960   -1.4530209486   -0.2871825605
      2  C        -1.8618843144   -0.9719337087    0.1032206226
      3  O        -2.7825024234   -1.8100211492    0.4274986243
      4  C        -1.9243360764    0.4465512003    0.1038870133
      5  O        -3.0576453082    1.0635042634    0.4756413048
      6  C        -0.7056453872    0.8699676248   -0.3359501811
      7  O        -0.3960340510    2.1444261432   -0.5093529217
      8  C         0.1683852749   -0.3288709567   -0.5979060533
      9  C         1.4475464488   -0.4965469618    0.2424112147
     10  C         2.4174648696    0.6973043362    0.1056837653
     11  O         3.6831293409    0.2973854744    0.5994868979
     12  H        -3.0027555021    2.0247557131    0.3875909068
     13  O         2.0398329336   -1.6712036064   -0.2425100540
     14  H         1.1521713013   -0.6056524723    1.2972050041
     15  H         2.0396035510    1.5765067207    0.6388928295
     16  H         2.5612461021    0.9435177107   -0.9537765609
     17  H         3.8345519225    0.6463334793    1.4836837101
     18  H         2.9565232960   -1.6923019298    0.0694096877
     19  H         0.4200074669   -0.4417960196   -1.6570973074
     20  H         0.4672761141    2.2874378621   -0.9212876687
     21  H        -3.6025900468   -1.3593917047    0.6961777533
   Point Group: c1    Number of degrees of freedom:    57


   Energy is   -685.316115470

 Hessian Updated using BFGS Update

 57 Hessian modes will be used to form the next step
  Hessian Eigenvalues:
     0.002561    0.002835    0.003667    0.009043    0.012234    0.015513
     0.017726    0.019897    0.021870    0.023744    0.029104    0.035217
     0.042722    0.046462    0.051660    0.052416    0.059056    0.064636
     0.076102    0.087395    0.116586    0.139260    0.156477    0.157204
     0.161486    0.164687    0.169060    0.170940    0.176424    0.193404
     0.211373    0.216910    0.238424    0.243968    0.254459    0.264876
     0.280736    0.290895    0.299170    0.319230    0.324437    0.326414
     0.328055    0.364444    0.398848    0.448212    0.454738    0.489345
     0.500723    0.523399    0.539773    0.541996    0.545395    0.554514
     0.562284    0.624666    0.972669

 Minimum Search - Taking Simple RFO Step
 Searching for Lamda that Minimizes Along All modes
 Value Taken    Lamda =  -0.00001570
 Step Taken.  Stepsize is  0.035168

                             Maximum     Tolerance    Cnvgd?
         Gradient           0.000841      0.000300      NO
         Displacement       0.013996      0.001200      NO
         Energy change     -0.000019      0.000001      NO


 New Cartesian Coordinates Obtained by Inverse Iteration

 Displacement from previous Coordinates is:  0.053678
 ----------------------------------------------------------------
             Standard Nuclear Orientation (Angstroms)
    I     Atom           X                Y                Z
 ----------------------------------------------------------------
    1      O      -0.7207561803    -1.4524158696    -0.2848932186
    2      C      -1.8615890299    -0.9718832067     0.1052392750
    3      O      -2.7822349299    -1.8122389583     0.4282352106
    4      C      -1.9252313231     0.4462153400     0.1067676116
    5      O      -3.0581238035     1.0651177733     0.4754226954
    6      C      -0.7066661831     0.8706872776    -0.3328699564
    7      O      -0.3993516177     2.1458949711    -0.5064653761
    8      C       0.1683646951    -0.3268677758    -0.5946839687
    9      C       1.4480424233    -0.4953012042     0.2439500934
   10      C       2.4195375676     0.6966097924     0.1059513207
   11      O       3.6853714556     0.2926966691     0.5962051494
   12      H      -3.0098880856     2.0247589358     0.3676357954
   13      O       2.0378050884    -1.6706230066    -0.2423128995
   14      H       1.1541196840    -0.6037585271     1.2993448960
   15      H       2.0450991412     1.5762694212     0.6409464975
   16      H       2.5612172047     0.9431978195    -0.9537623226
   17      H       3.8397940019     0.6402301331     1.4806294288
   18      H       2.9565618738    -1.6901399827     0.0642054786
   19      H       0.4196316871    -0.4395561191    -1.6541244212
   20      H       0.4645130118     2.2914550995    -0.9163126863
   21      H      -3.6033264650    -1.3633975121     0.6966174239
 ----------------------------------------------------------------
 Molecular Point Group                 C1    NOp =  1
 Largest Abelian Subgroup              C1    NOp =  1
 Nuclear Repulsion Energy =   768.3530740093 hartrees
 There are       46 alpha and       46 beta electrons
 Applying Cartesian multipole field
    Component          Value
    ---------          -----
     (2,0,0)        1.00000E-11
     (0,2,0)        2.00000E-11
     (0,0,2)       -3.00000E-11
 Nucleus-field energy     =     0.0000000237 hartrees
 Requested basis set is 6-311++G(d,p)
 There are 117 shells and 327 basis functions
 A cutoff of  1.0D-11 yielded   5848 shell pairs
 There are     46066 function pairs (     49328 Cartesian)
 Smallest overlap matrix eigenvalue = 2.69E-06

 Q-Chem warning in module /home/taweetham/qchem/stvman/mkSTV.C, line 278:

 Overlap eigenvalue is smaller than square root of threshold

 Guess MOs from SCF MO coefficient file
 Reading MOs from coefficient file
 Reading MOs from coefficient file
 A restricted hybrid HF-DFT SCF calculation will be
 performed using Pulay DIIS extrapolation
 Exchange:     0.2000 Hartree-Fock + 0.0800 Slater + 0.7200 B88
 Correlation:  0.1900 VWN1RPA + 0.8100 LYP
 Using SG-1 standard quadrature grid
 SCF converges when DIIS error is below 1.0E-08
 Geometry optimization detected.  Setting ReadMinima to 0
 Setting SaveMinima to 0
 ---------------------------------------
  Cycle       Energy         DIIS Error
 ---------------------------------------
    1    -685.3137921819      9.28E-05
    2    -685.3161203040      1.76E-05
    3    -685.3161210650      1.54E-05
    4    -685.3161226104      6.96E-06
    5    -685.3161230008      1.42E-06
    6    -685.3161233379      6.34E-07
    7    -685.3161233312      2.41E-07
    8    -685.3161233041      5.15E-08
    9    -685.3161232954      2.54E-08
   10    -685.3161232981      7.91E-09 Convergence criterion met
 ---------------------------------------
 SCF time:  CPU 312.02 s  wall 313.30 s
 SCF   energy in the final basis set = -685.3161232981
 Total energy in the final basis set = -685.3161232981

 --------------------------------------------------------------

                    Orbital Energies (a.u.)
 --------------------------------------------------------------

 Alpha MOs
 -- Occupied --
-19.393 -19.392 -19.381 -19.354 -19.281 -19.270 -10.536 -10.470
-10.450 -10.445 -10.404 -10.388  -1.360  -1.301  -1.291  -1.265
 -1.199  -1.171  -1.024  -0.977  -0.900  -0.864  -0.838  -0.808
 -0.782  -0.746  -0.733  -0.717  -0.689  -0.680  -0.652  -0.640
 -0.634  -0.618  -0.611  -0.602  -0.599  -0.579  -0.572  -0.548
 -0.540  -0.503  -0.496  -0.455  -0.433  -0.425
 -- Virtual --
 -0.254  -0.178  -0.158  -0.135  -0.126  -0.121  -0.113  -0.111
 -0.094  -0.084  -0.077  -0.063  -0.058  -0.052  -0.050  -0.041
 -0.039  -0.031  -0.025  -0.020  -0.014  -0.010  -0.004   0.000
  0.002   0.005   0.008   0.013   0.019   0.021   0.023   0.027
  0.034   0.039   0.041   0.053   0.054   0.064   0.071   0.072
  0.074   0.084   0.090   0.098   0.104   0.107   0.118   0.119
  0.125   0.134   0.137   0.140   0.150   0.153   0.159   0.162
  0.166   0.177   0.178   0.181   0.188   0.194   0.203   0.205
  0.210   0.224   0.228   0.232   0.237   0.242   0.252   0.257
  0.263   0.279   0.285   0.288   0.301   0.313   0.327   0.333
  0.365   0.379   0.387   0.401   0.405   0.409   0.413   0.420
  0.424   0.436   0.453   0.468   0.485   0.513   0.531   0.543
  0.548   0.557   0.560   0.583   0.586   0.595   0.608   0.617
  0.668   0.686   0.723   0.745   0.754   0.788   0.807   0.817
  0.850   0.874   0.878   0.891   0.915   0.932   0.934   0.955
  0.964   0.970   0.987   0.994   1.016   1.031   1.034   1.042
  1.053   1.066   1.069   1.075   1.086   1.116   1.149   1.158
  1.175   1.210   1.212   1.226   1.245   1.265   1.282   1.300
  1.316   1.335   1.350   1.370   1.380   1.396   1.421   1.440
  1.450   1.458   1.477   1.485   1.501   1.521   1.532   1.568
  1.588   1.595   1.623   1.635   1.646   1.663   1.696   1.719
  1.728   1.739   1.783   1.797   1.806   1.820   1.838   1.871
  1.881   1.902   1.915   1.939   1.955   1.960   1.989   2.026
  2.037   2.055   2.089   2.120   2.175   2.315   2.322   2.347
  2.370   2.381   2.409   2.429   2.438   2.468   2.474   2.502
  2.538   2.557   2.607   2.649   2.677   2.721   2.740   2.797
  2.805   2.830   2.839   2.847   2.857   2.882   2.891   2.905
  2.922   2.932   2.964   2.969   3.004   3.023   3.029   3.049
  3.067   3.080   3.116   3.123   3.194   3.208   3.266   3.279
  3.285   3.300   3.384   3.566   3.651   3.669   3.692   3.706
  3.723   3.749   3.776   3.852   3.859   3.874   3.908   3.999
  4.010   4.106   4.187   4.781   4.803   4.842   4.858   4.936
  4.970   5.145   5.201   5.227   5.228   5.243   5.297   5.419
  5.522   5.554   5.586   5.661   5.743  23.426  23.599  23.623
 23.670  23.680  23.922  49.678  49.706  49.767  49.779  49.801
 49.815
 --------------------------------------------------------------

          Ground-State Mulliken Net Atomic Charges

     Atom                 Charge (a.u.)
  ----------------------------------------
      1 O                    -0.031634
      2 C                    -0.170348
      3 O                    -0.084202
      4 C                     0.413798
      5 O                    -0.280782
      6 C                    -0.273829
      7 O                    -0.195888
      8 C                     0.127218
      9 C                    -0.126812
     10 C                    -0.425238
     11 O                    -0.282016
     12 H                     0.326913
     13 O                    -0.186628
     14 H                     0.228714
     15 H                     0.159286
     16 H                     0.226376
     17 H                     0.285757
     18 H                     0.296937
     19 H                     0.331853
     20 H                     0.323073
     21 H                     0.337451
  ----------------------------------------
  Sum of atomic charges =     1.000000

 -----------------------------------------------------------------
                    Cartesian Multipole Moments
 -----------------------------------------------------------------
    Charge (ESU x 10^10)
                 4.8032
    Dipole Moment (Debye)
         X      -3.1352      Y       4.0767      Z       1.0054
       Tot       5.2403
    Quadrupole Moments (Debye-Ang)
        XX     -38.2616     XY       4.6323     YY     -60.9165
        XZ       2.4801     YZ      -2.7344     ZZ     -60.3473
    Octopole Moments (Debye-Ang^2)
       XXX     -48.8424    XXY       2.7420    XYY      -5.2702
       YYY      45.2227    XXZ      36.1165    XYZ       3.0804
       YYZ       0.1436    XZZ      16.7916    YZZ       8.2861
       ZZZ      -1.7873
    Hexadecapole Moments (Debye-Ang^3)
      XXXX   -1565.7660   XXXY      18.0237   XXYY    -316.0027
      XYYY     -47.3000   YYYY    -632.2364   XXXZ      43.8587
      XXYZ       3.9350   XYYZ      -8.2476   YYYZ       0.1952
      XXZZ    -277.2413   XYZZ      16.7292   YYZZ    -124.7508
      XZZZ      21.1484   YZZZ      10.6761   ZZZZ    -132.2260
 -----------------------------------------------------------------
 Calculating analytic gradient of the SCF energy
 Gradient of SCF Energy
            1           2           3           4           5           6
    1  -0.0002047  -0.0001493   0.0003340   0.0002600  -0.0001280  -0.0002319
    2  -0.0001266  -0.0004784   0.0002735   0.0000633   0.0000574   0.0001346
    3   0.0000809  -0.0000479   0.0000284  -0.0000454   0.0000607   0.0000614
            7           8           9          10          11          12
    1   0.0000426   0.0002989  -0.0001163  -0.0000197   0.0000234  -0.0000639
    2  -0.0001103   0.0000918   0.0000300   0.0000238   0.0000065  -0.0000330
    3  -0.0000186  -0.0000069   0.0000658  -0.0000862   0.0000952  -0.0000455
           13          14          15          16          17          18
    1   0.0000183  -0.0000040   0.0000069   0.0000240   0.0000025  -0.0000257
    2  -0.0000321  -0.0000016  -0.0000329   0.0000602   0.0000698   0.0000543
    3  -0.0000271   0.0000048  -0.0000190  -0.0000259  -0.0000471   0.0000292
           19          20          21
    1  -0.0000452  -0.0000062  -0.0000158
    2  -0.0000311  -0.0000381   0.0000190
    3   0.0000114  -0.0000308  -0.0000375
 Max gradient component =       4.784E-04
 RMS gradient           =       1.170E-04
 Gradient time:  CPU 149.98 s  wall 150.02 s
 Geometry Optimization Parameters
   NAtoms,    NIC,     NZ,  NCons,   NDum,   NFix, NCnnct, MaxDiis
       21     145       0       0       0       0       0       0

 Cartesian Hessian Update
 Hessian Updated using BFGS Update


** GEOMETRY OPTIMIZATION IN DELOCALIZED INTERNAL COORDINATES **
   Searching for a Minimum

   Optimization Cycle:  27

                       Coordinates (Angstroms)
     ATOM                X               Y               Z
      1  O        -0.7207561803   -1.4524158696   -0.2848932186
      2  C        -1.8615890299   -0.9718832067    0.1052392750
      3  O        -2.7822349299   -1.8122389583    0.4282352106
      4  C        -1.9252313231    0.4462153400    0.1067676116
      5  O        -3.0581238035    1.0651177733    0.4754226954
      6  C        -0.7066661831    0.8706872776   -0.3328699564
      7  O        -0.3993516177    2.1458949711   -0.5064653761
      8  C         0.1683646951   -0.3268677758   -0.5946839687
      9  C         1.4480424233   -0.4953012042    0.2439500934
     10  C         2.4195375676    0.6966097924    0.1059513207
     11  O         3.6853714556    0.2926966691    0.5962051494
     12  H        -3.0098880856    2.0247589358    0.3676357954
     13  O         2.0378050884   -1.6706230066   -0.2423128995
     14  H         1.1541196840   -0.6037585271    1.2993448960
     15  H         2.0450991412    1.5762694212    0.6409464975
     16  H         2.5612172047    0.9431978195   -0.9537623226
     17  H         3.8397940019    0.6402301331    1.4806294288
     18  H         2.9565618738   -1.6901399827    0.0642054786
     19  H         0.4196316871   -0.4395561191   -1.6541244212
     20  H         0.4645130118    2.2914550995   -0.9163126863
     21  H        -3.6033264650   -1.3633975121    0.6966174239
   Point Group: c1    Number of degrees of freedom:    57


   Energy is   -685.316123298

 Hessian Updated using BFGS Update

 57 Hessian modes will be used to form the next step
  Hessian Eigenvalues:
     0.002659    0.003109    0.003694    0.009161    0.012320    0.015023
     0.017722    0.020316    0.021785    0.023870    0.028928    0.035654
     0.042909    0.046631    0.051568    0.052485    0.059019    0.064480
     0.076021    0.087281    0.116553    0.139300    0.153911    0.158030
     0.161439    0.163489    0.169154    0.172753    0.176458    0.182598
     0.211165    0.217894    0.237820    0.244035    0.250934    0.263751
     0.281943    0.290972    0.296788    0.319293    0.324374    0.326360
     0.327894    0.363509    0.398268    0.448582    0.454986    0.489387
     0.499250    0.522495    0.539779    0.540727    0.544457    0.550444
     0.557364    0.624753    0.898909

 Minimum Search - Taking Simple RFO Step
 Searching for Lamda that Minimizes Along All modes
 Value Taken    Lamda =  -0.00000214
 Step Taken.  Stepsize is  0.012544

                             Maximum     Tolerance    Cnvgd?
         Gradient           0.000300      0.000300     YES
         Displacement       0.005371      0.001200      NO
         Energy change     -0.000008      0.000001      NO


 New Cartesian Coordinates Obtained by Inverse Iteration

 Displacement from previous Coordinates is:  0.014104
 ----------------------------------------------------------------
             Standard Nuclear Orientation (Angstroms)
    I     Atom           X                Y                Z
 ----------------------------------------------------------------
    1      O      -0.7206085291    -1.4521035298    -0.2847347825
    2      C      -1.8618279088    -0.9718338175     0.1050936026
    3      O      -2.7823715023    -1.8130766136     0.4269430960
    4      C      -1.9255462861     0.4460670933     0.1064306463
    5      O      -3.0583959264     1.0655652093     0.4732539267
    6      C      -0.7068536749     0.8705563671    -0.3331329242
    7      O      -0.4005302526     2.1461164013    -0.5068130106
    8      C       0.1683643202    -0.3267851333    -0.5943411127
    9      C       1.4480068260    -0.4949425514     0.2446693198
   10      C       2.4194617411     0.6967375196     0.1058032298
   11      O       3.6857432937     0.2924369204     0.5944504378
   12      H      -3.0071053819     2.0255956543     0.3705091446
   13      O       2.0377310451    -1.6707848619    -0.2403519612
   14      H       1.1539609894    -0.6023473711     1.3001416899
   15      H       2.0456520195     1.5766693469     0.6409314683
   16      H       2.5599869557     0.9428510770    -0.9541271887
   17      H       3.8408348418     0.6386632343     1.4792869228
   18      H       2.9566376243    -1.6902002846     0.0657933774
   19      H       0.4202825573    -0.4394446102    -1.6536600122
   20      H       0.4634091726     2.2926622488    -0.9161378514
   21      H      -3.6039417080    -1.3654512287     0.6957180084
 ----------------------------------------------------------------
 Molecular Point Group                 C1    NOp =  1
 Largest Abelian Subgroup              C1    NOp =  1
 Nuclear Repulsion Energy =   768.3504776142 hartrees
 There are       46 alpha and       46 beta electrons
 Applying Cartesian multipole field
    Component          Value
    ---------          -----
     (2,0,0)        1.00000E-11
     (0,2,0)        2.00000E-11
     (0,0,2)       -3.00000E-11
 Nucleus-field energy     =     0.0000000237 hartrees
 Requested basis set is 6-311++G(d,p)
 There are 117 shells and 327 basis functions
 A cutoff of  1.0D-11 yielded   5848 shell pairs
 There are     46066 function pairs (     49328 Cartesian)
 Smallest overlap matrix eigenvalue = 2.69E-06

 Q-Chem warning in module /home/taweetham/qchem/stvman/mkSTV.C, line 278:

 Overlap eigenvalue is smaller than square root of threshold

 Guess MOs from SCF MO coefficient file
 Reading MOs from coefficient file
 Reading MOs from coefficient file
 A restricted hybrid HF-DFT SCF calculation will be
 performed using Pulay DIIS extrapolation
 Exchange:     0.2000 Hartree-Fock + 0.0800 Slater + 0.7200 B88
 Correlation:  0.1900 VWN1RPA + 0.8100 LYP
 Using SG-1 standard quadrature grid
 SCF converges when DIIS error is below 1.0E-08
 Geometry optimization detected.  Setting ReadMinima to 0
 Setting SaveMinima to 0
 ---------------------------------------
  Cycle       Energy         DIIS Error
 ---------------------------------------
    1    -685.3158695028      3.24E-05
    2    -685.3161244495      5.84E-06
    3    -685.3161243555      5.87E-06
    4    -685.3161246509      2.33E-06
    5    -685.3161246950      7.35E-07
    6    -685.3161247157      1.91E-07
    7    -685.3161247505      8.88E-08
    8    -685.3161247384      1.15E-08
    9    -685.3161247391      6.03E-09 Convergence criterion met
 ---------------------------------------
 SCF time:  CPU 277.48 s  wall 277.93 s
 SCF   energy in the final basis set = -685.3161247391
 Total energy in the final basis set = -685.3161247391

 --------------------------------------------------------------

                    Orbital Energies (a.u.)
 --------------------------------------------------------------

 Alpha MOs
 -- Occupied --
-19.393 -19.392 -19.381 -19.354 -19.281 -19.270 -10.536 -10.470
-10.450 -10.445 -10.404 -10.388  -1.360  -1.301  -1.291  -1.265
 -1.199  -1.171  -1.024  -0.977  -0.900  -0.864  -0.838  -0.808
 -0.782  -0.746  -0.733  -0.717  -0.689  -0.680  -0.652  -0.640
 -0.634  -0.618  -0.611  -0.602  -0.599  -0.579  -0.572  -0.548
 -0.540  -0.503  -0.496  -0.455  -0.433  -0.425
 -- Virtual --
 -0.254  -0.178  -0.158  -0.135  -0.126  -0.120  -0.113  -0.111
 -0.094  -0.084  -0.077  -0.063  -0.058  -0.052  -0.050  -0.041
 -0.039  -0.031  -0.025  -0.020  -0.014  -0.010  -0.004   0.000
  0.002   0.005   0.008   0.013   0.020   0.021   0.023   0.027
  0.034   0.039   0.041   0.053   0.054   0.064   0.071   0.072
  0.074   0.084   0.090   0.098   0.104   0.107   0.118   0.119
  0.125   0.134   0.137   0.140   0.150   0.153   0.159   0.162
  0.166   0.177   0.178   0.181   0.188   0.194   0.203   0.205
  0.210   0.224   0.228   0.232   0.237   0.242   0.253   0.257
  0.263   0.279   0.285   0.288   0.301   0.313   0.327   0.333
  0.365   0.379   0.387   0.401   0.405   0.409   0.413   0.420
  0.424   0.436   0.453   0.468   0.485   0.513   0.531   0.543
  0.548   0.557   0.560   0.583   0.586   0.595   0.608   0.617
  0.668   0.686   0.723   0.745   0.754   0.788   0.807   0.817
  0.851   0.874   0.878   0.891   0.915   0.932   0.934   0.955
  0.965   0.970   0.987   0.994   1.016   1.031   1.034   1.042
  1.053   1.067   1.069   1.075   1.086   1.116   1.149   1.158
  1.175   1.210   1.212   1.226   1.245   1.265   1.282   1.300
  1.316   1.335   1.350   1.370   1.380   1.396   1.421   1.440
  1.450   1.458   1.477   1.485   1.501   1.521   1.532   1.568
  1.588   1.595   1.623   1.635   1.646   1.663   1.696   1.719
  1.728   1.739   1.783   1.797   1.806   1.820   1.838   1.871
  1.881   1.902   1.915   1.939   1.955   1.960   1.989   2.026
  2.037   2.054   2.088   2.120   2.175   2.315   2.322   2.347
  2.370   2.381   2.409   2.429   2.438   2.468   2.474   2.502
  2.538   2.557   2.608   2.649   2.677   2.721   2.740   2.797
  2.805   2.830   2.839   2.847   2.857   2.882   2.891   2.905
  2.922   2.932   2.964   2.969   3.004   3.023   3.029   3.049
  3.067   3.080   3.116   3.123   3.193   3.208   3.266   3.279
  3.285   3.300   3.384   3.566   3.651   3.669   3.692   3.706
  3.723   3.749   3.776   3.852   3.859   3.874   3.908   4.000
  4.010   4.106   4.187   4.781   4.803   4.842   4.858   4.936
  4.970   5.145   5.201   5.227   5.228   5.243   5.297   5.419
  5.522   5.554   5.586   5.661   5.743  23.426  23.599  23.623
 23.670  23.680  23.922  49.678  49.706  49.766  49.779  49.801
 49.815
 --------------------------------------------------------------

          Ground-State Mulliken Net Atomic Charges

     Atom                 Charge (a.u.)
  ----------------------------------------
      1 O                    -0.031557
      2 C                    -0.171309
      3 O                    -0.084459
      4 C                     0.414518
      5 O                    -0.280420
      6 C                    -0.273574
      7 O                    -0.196108
      8 C                     0.127259
      9 C                    -0.127171
     10 C                    -0.424576
     11 O                    -0.282092
     12 H                     0.326894
     13 O                    -0.186698
     14 H                     0.228518
     15 H                     0.159334
     16 H                     0.226226
     17 H                     0.285752
     18 H                     0.297017
     19 H                     0.331877
     20 H                     0.323098
     21 H                     0.337472
  ----------------------------------------
  Sum of atomic charges =     1.000000

 -----------------------------------------------------------------
                    Cartesian Multipole Moments
 -----------------------------------------------------------------
    Charge (ESU x 10^10)
                 4.8032
    Dipole Moment (Debye)
         X      -3.1308      Y       4.0765      Z       1.0153
       Tot       5.2393
    Quadrupole Moments (Debye-Ang)
        XX     -38.2752     XY       4.6483     YY     -60.9066
        XZ       2.4623     YZ      -2.7196     ZZ     -60.3401
    Octopole Moments (Debye-Ang^2)
       XXX     -48.6703    XXY       2.5719    XYY      -5.2816
       YYY      45.2710    XXZ      36.2727    XYZ       3.0229
       YYZ       0.1871    XZZ      16.7823    YZZ       8.2869
       ZZZ      -1.7468
    Hexadecapole Moments (Debye-Ang^3)
      XXXX   -1566.0363   XXXY      18.5224   XXYY    -316.1345
      XYYY     -47.2169   YYYY    -632.2453   XXXZ      43.7412
      XXYZ       4.0196   XYYZ      -8.4629   YYYZ       0.3360
      XXZZ    -277.1746   XYZZ      16.6382   YYZZ    -124.7168
      XZZZ      20.9259   YZZZ      10.7717   ZZZZ    -132.0559
 -----------------------------------------------------------------
 Calculating analytic gradient of the SCF energy
 Gradient of SCF Energy
            1           2           3           4           5           6
    1  -0.0000978  -0.0000938   0.0001592   0.0001125   0.0000005  -0.0001633
    2  -0.0000495  -0.0001913   0.0001572   0.0000415  -0.0000233  -0.0000095
    3   0.0000471   0.0000127   0.0000387   0.0000262  -0.0000249   0.0000242
            7           8           9          10          11          12
    1   0.0000332   0.0001582  -0.0000623  -0.0000363  -0.0000097  -0.0000227
    2  -0.0000218   0.0000781   0.0000607   0.0000388  -0.0000438  -0.0000438
    3  -0.0000326  -0.0000132  -0.0000164  -0.0000064   0.0000353  -0.0000350
           13          14          15          16          17          18
    1   0.0000804   0.0000182  -0.0000233  -0.0000072   0.0000063   0.0000029
    2  -0.0000270   0.0000248   0.0000075   0.0000111   0.0000595  -0.0000006
    3   0.0000129   0.0000079  -0.0000120  -0.0000085  -0.0000402   0.0000321
           19          20          21
    1  -0.0000163  -0.0000159  -0.0000226
    2  -0.0000183  -0.0000120  -0.0000382
    3   0.0000068  -0.0000275  -0.0000272
 Max gradient component =       1.913E-04
 RMS gradient           =       5.997E-05
 Gradient time:  CPU 150.17 s  wall 150.20 s
 Geometry Optimization Parameters
   NAtoms,    NIC,     NZ,  NCons,   NDum,   NFix, NCnnct, MaxDiis
       21     145       0       0       0       0       0       0

 Cartesian Hessian Update
 Hessian Updated using BFGS Update


** GEOMETRY OPTIMIZATION IN DELOCALIZED INTERNAL COORDINATES **
   Searching for a Minimum

   Optimization Cycle:  28

                       Coordinates (Angstroms)
     ATOM                X               Y               Z
      1  O        -0.7206085291   -1.4521035298   -0.2847347825
      2  C        -1.8618279088   -0.9718338175    0.1050936026
      3  O        -2.7823715023   -1.8130766136    0.4269430960
      4  C        -1.9255462861    0.4460670933    0.1064306463
      5  O        -3.0583959264    1.0655652093    0.4732539267
      6  C        -0.7068536749    0.8705563671   -0.3331329242
      7  O        -0.4005302526    2.1461164013   -0.5068130106
      8  C         0.1683643202   -0.3267851333   -0.5943411127
      9  C         1.4480068260   -0.4949425514    0.2446693198
     10  C         2.4194617411    0.6967375196    0.1058032298
     11  O         3.6857432937    0.2924369204    0.5944504378
     12  H        -3.0071053819    2.0255956543    0.3705091446
     13  O         2.0377310451   -1.6707848619   -0.2403519612
     14  H         1.1539609894   -0.6023473711    1.3001416899
     15  H         2.0456520195    1.5766693469    0.6409314683
     16  H         2.5599869557    0.9428510770   -0.9541271887
     17  H         3.8408348418    0.6386632343    1.4792869228
     18  H         2.9566376243   -1.6902002846    0.0657933774
     19  H         0.4202825573   -0.4394446102   -1.6536600122
     20  H         0.4634091726    2.2926622488   -0.9161378514
     21  H        -3.6039417080   -1.3654512287    0.6957180084
   Point Group: c1    Number of degrees of freedom:    57


   Energy is   -685.316124739

 Hessian Updated using BFGS Update

 57 Hessian modes will be used to form the next step
  Hessian Eigenvalues:
     0.002627    0.003052    0.003639    0.009405    0.011634    0.013421
     0.017745    0.020252    0.021999    0.023745    0.029399    0.033211
     0.043026    0.046654    0.051538    0.053875    0.059361    0.064370
     0.076800    0.086473    0.117472    0.139289    0.150292    0.157988
     0.161518    0.164177    0.170221    0.171852    0.172863    0.176985
     0.211399    0.222403    0.237263    0.241891    0.252622    0.262299
     0.279877    0.290974    0.305430    0.319280    0.324417    0.326613
     0.328291    0.367599    0.392428    0.451762    0.455745    0.489543
     0.499167    0.523464    0.539170    0.540414    0.544367    0.553391
     0.555781    0.625583    0.853162

 Minimum Search - Taking Simple RFO Step
 Searching for Lamda that Minimizes Along All modes
 Value Taken    Lamda =   0.00000000
 Step Taken.  Stepsize is  0.008473

                             Maximum     Tolerance    Cnvgd?
         Gradient           0.000110      0.000300     YES
         Displacement       0.003532      0.001200      NO
         Energy change     -0.000001      0.000001      NO


 New Cartesian Coordinates Obtained by Inverse Iteration

 Displacement from previous Coordinates is:  0.009855
 ----------------------------------------------------------------
             Standard Nuclear Orientation (Angstroms)
    I     Atom           X                Y                Z
 ----------------------------------------------------------------
    1      O      -0.7205022712    -1.4519048527    -0.2854704963
    2      C      -1.8618871899    -0.9718512661     0.1045856728
    3      O      -2.7821451464    -1.8137884875     0.4260291928
    4      C      -1.9257064744     0.4459486366     0.1061173922
    5      O      -3.0582668660     1.0660122462     0.4726433150
    6      C      -0.7068644422     0.8704823630    -0.3333931214
    7      O      -0.4011754630     2.1462494404    -0.5067580312
    8      C       0.1682900555    -0.3267985221    -0.5945016090
    9      C       1.4478571044    -0.4948723797     0.2449810125
   10      C       2.4196500481     0.6965274853     0.1052659411
   11      O       3.6858317986     0.2930084726     0.5946452008
   12      H      -3.0052318598     2.0262594480     0.3726548806
   13      O       2.0370597081    -1.6711501094    -0.2392363511
   14      H       1.1534883707    -0.6014505403     1.3004533703
   15      H       2.0457542137     1.5770636623     0.6393814714
   16      H       2.5604802814     0.9415458992    -0.9548577139
   17      H       3.8397239460     0.6383538874     1.4800547833
   18      H       2.9562327428    -1.6902614745     0.0660992884
   19      H       0.4209116214    -0.4391406758    -1.6536976839
   20      H       0.4627847477     2.2934106916    -0.9158270087
   21      H      -3.6033947089    -1.3666928538     0.6965565210
 ----------------------------------------------------------------
 Molecular Point Group                 C1    NOp =  1
 Largest Abelian Subgroup              C1    NOp =  1
 Nuclear Repulsion Energy =   768.3475064444 hartrees
 There are       46 alpha and       46 beta electrons
 Applying Cartesian multipole field
    Component          Value
    ---------          -----
     (2,0,0)        1.00000E-11
     (0,2,0)        2.00000E-11
     (0,0,2)       -3.00000E-11
 Nucleus-field energy     =     0.0000000237 hartrees
 Requested basis set is 6-311++G(d,p)
 There are 117 shells and 327 basis functions
 A cutoff of  1.0D-11 yielded   5848 shell pairs
 There are     46066 function pairs (     49328 Cartesian)
 Smallest overlap matrix eigenvalue = 2.69E-06

 Q-Chem warning in module /home/taweetham/qchem/stvman/mkSTV.C, line 278:

 Overlap eigenvalue is smaller than square root of threshold

 Guess MOs from SCF MO coefficient file
 Reading MOs from coefficient file
 Reading MOs from coefficient file
 A restricted hybrid HF-DFT SCF calculation will be
 performed using Pulay DIIS extrapolation
 Exchange:     0.2000 Hartree-Fock + 0.0800 Slater + 0.7200 B88
 Correlation:  0.1900 VWN1RPA + 0.8100 LYP
 Using SG-1 standard quadrature grid
 SCF converges when DIIS error is below 1.0E-08
 Geometry optimization detected.  Setting ReadMinima to 0
 Setting SaveMinima to 0
 ---------------------------------------
  Cycle       Energy         DIIS Error
 ---------------------------------------
    1    -685.3161437055      2.08E-05
    2    -685.3161254079      3.77E-06
    3    -685.3161254975      3.23E-06
    4    -685.3161256210      1.33E-06
    5    -685.3161256175      3.31E-07
    6    -685.3161256328      1.14E-07
    7    -685.3161256325      5.06E-08
    8    -685.3161256335      1.02E-08
    9    -685.3161256310      4.90E-09 Convergence criterion met
 ---------------------------------------
 SCF time:  CPU 271.41 s  wall 271.68 s
 SCF   energy in the final basis set = -685.3161256310
 Total energy in the final basis set = -685.3161256310

 --------------------------------------------------------------

                    Orbital Energies (a.u.)
 --------------------------------------------------------------

 Alpha MOs
 -- Occupied --
-19.393 -19.392 -19.381 -19.354 -19.281 -19.270 -10.536 -10.470
-10.450 -10.445 -10.404 -10.388  -1.360  -1.301  -1.291  -1.265
 -1.199  -1.171  -1.024  -0.977  -0.900  -0.864  -0.838  -0.808
 -0.782  -0.746  -0.733  -0.716  -0.689  -0.680  -0.652  -0.640
 -0.634  -0.618  -0.611  -0.602  -0.599  -0.579  -0.572  -0.548
 -0.540  -0.503  -0.496  -0.455  -0.433  -0.425
 -- Virtual --
 -0.254  -0.178  -0.158  -0.135  -0.126  -0.121  -0.113  -0.111
 -0.094  -0.084  -0.077  -0.063  -0.058  -0.052  -0.050  -0.041
 -0.039  -0.031  -0.025  -0.020  -0.014  -0.010  -0.004   0.000
  0.002   0.005   0.008   0.013   0.020   0.021   0.023   0.027
  0.034   0.039   0.041   0.053   0.054   0.064   0.071   0.072
  0.074   0.084   0.090   0.098   0.104   0.107   0.118   0.119
  0.125   0.134   0.137   0.140   0.150   0.153   0.159   0.162
  0.165   0.177   0.178   0.181   0.188   0.194   0.203   0.205
  0.210   0.224   0.228   0.232   0.237   0.242   0.253   0.257
  0.263   0.279   0.285   0.288   0.301   0.313   0.327   0.333
  0.365   0.379   0.387   0.401   0.405   0.409   0.413   0.420
  0.424   0.436   0.453   0.468   0.485   0.513   0.531   0.543
  0.548   0.557   0.560   0.583   0.586   0.595   0.608   0.617
  0.668   0.686   0.723   0.745   0.754   0.788   0.807   0.817
  0.851   0.874   0.878   0.891   0.915   0.932   0.934   0.955
  0.965   0.969   0.987   0.994   1.016   1.031   1.034   1.042
  1.053   1.067   1.069   1.075   1.086   1.116   1.149   1.158
  1.175   1.209   1.212   1.226   1.245   1.266   1.282   1.300
  1.316   1.335   1.350   1.370   1.380   1.396   1.421   1.440
  1.450   1.458   1.477   1.485   1.501   1.521   1.532   1.568
  1.588   1.596   1.622   1.635   1.646   1.663   1.696   1.719
  1.728   1.739   1.783   1.797   1.806   1.820   1.838   1.871
  1.881   1.902   1.915   1.939   1.954   1.960   1.989   2.026
  2.037   2.054   2.088   2.120   2.175   2.315   2.322   2.347
  2.370   2.381   2.409   2.429   2.437   2.468   2.474   2.502
  2.538   2.557   2.608   2.650   2.676   2.721   2.740   2.797
  2.805   2.830   2.840   2.847   2.857   2.882   2.891   2.905
  2.922   2.932   2.964   2.969   3.004   3.023   3.029   3.049
  3.067   3.079   3.116   3.123   3.193   3.208   3.266   3.279
  3.285   3.300   3.384   3.566   3.651   3.669   3.692   3.706
  3.723   3.749   3.776   3.852   3.859   3.875   3.908   4.000
  4.010   4.106   4.187   4.781   4.803   4.842   4.858   4.936
  4.970   5.145   5.202   5.227   5.228   5.243   5.297   5.419
  5.522   5.554   5.586   5.661   5.743  23.426  23.599  23.623
 23.670  23.680  23.922  49.678  49.706  49.766  49.779  49.801
 49.815
 --------------------------------------------------------------

          Ground-State Mulliken Net Atomic Charges

     Atom                 Charge (a.u.)
  ----------------------------------------
      1 O                    -0.031437
      2 C                    -0.172125
      3 O                    -0.084529
      4 C                     0.415191
      5 O                    -0.280229
      6 C                    -0.273588
      7 O                    -0.196249
      8 C                     0.127363
      9 C                    -0.127356
     10 C                    -0.424424
     11 O                    -0.281928
     12 H                     0.326891
     13 O                    -0.186645
     14 H                     0.228407
     15 H                     0.159071
     16 H                     0.226436
     17 H                     0.285706
     18 H                     0.296992
     19 H                     0.331843
     20 H                     0.323141
     21 H                     0.337467
  ----------------------------------------
  Sum of atomic charges =     1.000000

 -----------------------------------------------------------------
                    Cartesian Multipole Moments
 -----------------------------------------------------------------
    Charge (ESU x 10^10)
                 4.8032
    Dipole Moment (Debye)
         X      -3.1277      Y       4.0759      Z       1.0201
       Tot       5.2379
    Quadrupole Moments (Debye-Ang)
        XX     -38.3160     XY       4.6506     YY     -60.9000
        XZ       2.4311     YZ      -2.7128     ZZ     -60.3278
    Octopole Moments (Debye-Ang^2)
       XXX     -48.6234    XXY       2.4620    XYY      -5.2889
       YYY      45.3116    XXZ      36.3217    XYZ       3.0097
       YYZ       0.2180    XZZ      16.7784    YZZ       8.2882
       ZZZ      -1.7003
    Hexadecapole Moments (Debye-Ang^3)
      XXXX   -1567.0131   XXXY      18.5812   XXYY    -316.2219
      XYYY     -47.2166   YYYY    -632.3039   XXXZ      43.2327
      XXYZ       4.0236   XYYZ      -8.6327   YYYZ       0.3615
      XXZZ    -277.0285   XYZZ      16.6121   YYZZ    -124.7141
      XZZZ      20.7940   YZZZ      10.7749   ZZZZ    -132.0045
 -----------------------------------------------------------------
 Calculating analytic gradient of the SCF energy
 Gradient of SCF Energy
            1           2           3           4           5           6
    1   0.0000231  -0.0000622   0.0000588  -0.0000019   0.0000282  -0.0000115
    2  -0.0000007  -0.0000099   0.0000388  -0.0000093  -0.0000183  -0.0000320
    3  -0.0000009   0.0000207   0.0000300   0.0000429  -0.0000434  -0.0000134
            7           8           9          10          11          12
    1  -0.0000126   0.0000044   0.0000023   0.0000091  -0.0000199  -0.0000101
    2   0.0000074  -0.0000372  -0.0000101   0.0000229  -0.0000055  -0.0000247
    3  -0.0000244   0.0000124   0.0000158  -0.0000346   0.0000441  -0.0000275
           13          14          15          16          17          18
    1   0.0000142   0.0000079  -0.0000134  -0.0000109   0.0000125  -0.0000084
    2   0.0000180   0.0000270   0.0000069   0.0000162   0.0000657   0.0000161
    3   0.0000176   0.0000042  -0.0000041  -0.0000101  -0.0000323   0.0000250
           19          20          21
    1   0.0000029  -0.0000171   0.0000048
    2  -0.0000171  -0.0000110  -0.0000432
    3   0.0000073  -0.0000280  -0.0000011
 Max gradient component =       6.570E-05
 RMS gradient           =       2.447E-05
 Gradient time:  CPU 150.40 s  wall 150.43 s
 Geometry Optimization Parameters
   NAtoms,    NIC,     NZ,  NCons,   NDum,   NFix, NCnnct, MaxDiis
       21     145       0       0       0       0       0       0

 Cartesian Hessian Update
 Hessian Updated using BFGS Update


** GEOMETRY OPTIMIZATION IN DELOCALIZED INTERNAL COORDINATES **
   Searching for a Minimum

   Optimization Cycle:  29

                       Coordinates (Angstroms)
     ATOM                X               Y               Z
      1  O        -0.7205022712   -1.4519048527   -0.2854704963
      2  C        -1.8618871899   -0.9718512661    0.1045856728
      3  O        -2.7821451464   -1.8137884875    0.4260291928
      4  C        -1.9257064744    0.4459486366    0.1061173922
      5  O        -3.0582668660    1.0660122462    0.4726433150
      6  C        -0.7068644422    0.8704823630   -0.3333931214
      7  O        -0.4011754630    2.1462494404   -0.5067580312
      8  C         0.1682900555   -0.3267985221   -0.5945016090
      9  C         1.4478571044   -0.4948723797    0.2449810125
     10  C         2.4196500481    0.6965274853    0.1052659411
     11  O         3.6858317986    0.2930084726    0.5946452008
     12  H        -3.0052318598    2.0262594480    0.3726548806
     13  O         2.0370597081   -1.6711501094   -0.2392363511
     14  H         1.1534883707   -0.6014505403    1.3004533703
     15  H         2.0457542137    1.5770636623    0.6393814714
     16  H         2.5604802814    0.9415458992   -0.9548577139
     17  H         3.8397239460    0.6383538874    1.4800547833
     18  H         2.9562327428   -1.6902614745    0.0660992884
     19  H         0.4209116214   -0.4391406758   -1.6536976839
     20  H         0.4627847477    2.2934106916   -0.9158270087
     21  H        -3.6033947089   -1.3666928538    0.6965565210
   Point Group: c1    Number of degrees of freedom:    57


   Energy is   -685.316125631

 Hessian Updated using BFGS Update

 57 Hessian modes will be used to form the next step
  Hessian Eigenvalues:
     0.002767    0.003061    0.003571    0.007802    0.010097    0.012637
     0.017726    0.019999    0.022012    0.023553    0.029021    0.032968
     0.043100    0.046671    0.051605    0.054427    0.059829    0.064495
     0.077147    0.086875    0.117368    0.139344    0.156609    0.160219
     0.161216    0.166471    0.170125    0.171109    0.176791    0.183867
     0.212911    0.223447    0.237297    0.242186    0.252799    0.265416
     0.278376    0.290962    0.307933    0.319517    0.324484    0.326613
     0.328358    0.368977    0.396682    0.453907    0.456777    0.489847
     0.499104    0.524742    0.540107    0.541020    0.544551    0.554359
     0.558570    0.623787    0.834513

 Minimum Search - Taking Simple RFO Step
 Searching for Lamda that Minimizes Along All modes
 Value Taken    Lamda =   0.00000000
 Step Taken.  Stepsize is  0.006012

                             Maximum     Tolerance    Cnvgd?
         Gradient           0.000040      0.000300     YES
         Displacement       0.003105      0.001200      NO
         Energy change     -0.000001      0.000001     YES

 Final energy is   -685.31612563099338     


 ******************************
 **  OPTIMIZATION CONVERGED  **
 ******************************

                       Coordinates (Angstroms)
     ATOM                X               Y               Z
      1  O        -0.7205022712   -1.4519048527   -0.2854704963
      2  C        -1.8618871899   -0.9718512661    0.1045856728
      3  O        -2.7821451464   -1.8137884875    0.4260291928
      4  C        -1.9257064744    0.4459486366    0.1061173922
      5  O        -3.0582668660    1.0660122462    0.4726433150
      6  C        -0.7068644422    0.8704823630   -0.3333931214
      7  O        -0.4011754630    2.1462494404   -0.5067580312
      8  C         0.1682900555   -0.3267985221   -0.5945016090
      9  C         1.4478571044   -0.4948723797    0.2449810125
     10  C         2.4196500481    0.6965274853    0.1052659411
     11  O         3.6858317986    0.2930084726    0.5946452008
     12  H        -3.0052318598    2.0262594480    0.3726548806
     13  O         2.0370597081   -1.6711501094   -0.2392363511
     14  H         1.1534883707   -0.6014505403    1.3004533703
     15  H         2.0457542137    1.5770636623    0.6393814714
     16  H         2.5604802814    0.9415458992   -0.9548577139
     17  H         3.8397239460    0.6383538874    1.4800547833
     18  H         2.9562327428   -1.6902614745    0.0660992884
     19  H         0.4209116214   -0.4391406758   -1.6536976839
     20  H         0.4627847477    2.2934106916   -0.9158270087
     21  H        -3.6033947089   -1.3666928538    0.6965565210

Z-matrix Print:
$molecule
1 1
O 
C  1 1.298212
O  2 1.288045 1 117.479114
H  3 0.973412 2 111.833181 1 -179.427366 0
C  2 1.419236 1 114.158717 3 -179.480952 0
O  5 1.342205 2 119.983121 1 179.142680 0
H  6 0.966895 5 112.598737 2 -175.783467 0
C  5 1.363442 2 105.694482 1 0.384280 0
O  8 1.323285 5 123.293513 2 177.769477 0
H  9 0.967172 8 114.108124 5 -173.495124 0
C  1 1.466737 2 108.204890 3 -179.876079 0
H  11 1.094685 1 105.365769 2 -119.336248 0
C  11 1.539569 1 107.758402 2 124.465592 0
H  13 1.100924 11 108.125562 1 -53.908708 0
O  13 1.401876 11 104.630081 1 64.740094 0
[truncated: 143,176 more chars]
