# Supplementary material for: A DFT investigation of the blue bottle experiment: E∘half-cell analysis of autoxidation catalysed by redox indicators
Source: R Soc Open Sci. 2017 Nov 8;4(11):170708. doi: 10.1098/rsos.170708 (PMC5717635; doi:10.1098/rsos.170708)
Supplement: output.zip [file rsos170708supp2.zip › B3LYP_6-311++Gdp_reducing_agents/C6H9O6+_alt3.out]

pikachu 127.0.1
Q-Chem Developer Version! Running on 127.0.1.*
                  Welcome to Q-Chem
     A Quantum Leap Into The Future Of Chemistry


 Q-Chem 4.4, Q-Chem, Inc., Pleasanton, CA (2016)

 Y. Shao,  Z. Gan,  E. Epifanovsky,  A. T. B. Gilbert,  M. Wormit,  
 J. Kussmann,  A. W. Lange,  A. Behn,  J. Deng,  X. Feng,  D. Ghosh,  
 M. Goldey,  P. R. Horn,  L. D. Jacobson,  I. Kaliman,  F. Rob,  
 R. Z. Khaliullin,  T. Kus,  A. Landau,  J. Liu,  E. I. Proynov,  Y. M. Rhee,  
 R. M. Richard,  M. A. Rohrdanz,  R. P. Steele,  E. J. Sundstrom,  
 H. L. Woodcock III,  P. M. Zimmerman,  D. Zuev,  B. Albrecht,  E. Alguire,  
 B. Austin,  S. A. Baeppler,  G. J. O. Beran,  Y. A. Bernard,  
 E. J. Berquist,  K. Brandhorst,  K. B. Bravaya,  S. T. Brown,  D. Casanova,  
 C.-M. Chang,  Y. Chen,  S. H. Chien,  K. D. Closser,  M. P. Coons,  
 D. L. Crittenden,  S. Dasgupta,  M. Diedenhofen,  R. A. DiStasio Jr.,  
 H. Do,  A. D. Dutoi,  R. G. Edgar,  P.-T. Fang,  S. Fatehi,  Q. Feng,  
 L. Fusti-Molnar,  A. Ghysels,  A. Golubeva-Zadorozhnaya,  J. Gomes,  
 A. Gunina,  M. W. D. Hanson-Heine,  P. H. P. Harbach,  A. W. Hauser,  
 J. E. Herr,  E. G. Hohenstein,  Z. C. Holden,  K. Hui,  T.-C. Jagau,  H. Ji,  
 B. Kaduk,  K. Khistyaev,  Jaehoon Kim,  Jihan Kim,  R. A. King,  
 P. Klunzinger,  K. Koh,  D. Kosenkov,  T. Kowalczyk,  C. M. Krauter,  
 A. Kunitsa,  K. U. Lao,  A. Laurent,  K. V. Lawler,  J. Lee,  D. Lefrancois,  
 S. Lehtola,  S. V. Levchenko,  C. Y. Lin,  Y.-S. Lin,  F. Liu,  E. Livshits,  
 R. C. Lochan,  A. Luenser,  P. Manohar,  S. F. Manzer,  S.-P. Mao,  Y. Mao,  
 N. Mardirossian,  A. V. Marenich,  L. A. Martinez-Martinez,  S. A. Maurer,  
 N. J. Mayhall,  J.-M. Mewes,  A. F. Morrison,  K. Nanda,  T. S. Nguyen-Beck,  
 C. M. Oana,  R. Olivares-Amaya,  D. P. O'Neill,  J. A. Parkhill,  
 T. M. Perrine,  R. Peverati,  P. A. Pieniazek,  F. Plasser,  A. Prociuk,  
 D. R. Rehn,  E. Rosta,  N. J. Russ,  N. Sergueev,  S. M. Sharada,  
 S. Sharma,  D. W. Small,  A. Sodt,  T. Stauch,  T. Stein,  D. Stuck,  
 Y.-C. Su,  A. J. W. Thom,  T. Tsuchimochi,  L. Vogt,  O. Vydrov,  T. Wang,  
 M. A. Watson,  J. Wenzel,  A. White,  C. F. Williams,  V. Vanovschi,  
 K. Yao,  S. Yeganeh,  S. R. Yost,  Z.-Q. You,  I. Y. Zhang,  X. Zhang,  
 Y. Zhao,  B. R. Brooks,  G. K. L. Chan,  D. M. Chipman,  C. J. Cramer,  
 W. A. Goddard III,  M. S. Gordon,  W. J. Hehre,  A. Klamt,  
 H. F. Schaefer III,  M. W. Schmidt,  C. D. Sherrill,  D. G. Truhlar,  
 A. Warshel,  X. Xu,  A. Aspuru-Guzik,  R. Baer,  A. T. Bell,  N. A. Besley,  
 J.-D. Chai,  A. Dreuw,  B. D. Dunietz,  T. R. Furlani,  S. R. Gwaltney,  
 C.-P. Hsu,  Y. Jung,  J. Kong,  D. S. Lambrecht,  W. Liang,  C. Ochsenfeld,  
 V. A. Rassolov,  L. V. Slipchenko,  J. E. Subotnik,  T. Van Voorhis,  
 J. M. Herbert,  A. I. Krylov,  P. M. W. Gill,  M. Head-Gordon

 Contributors to earlier versions of Q-Chem not listed above: 
 R. D. Adamson,  J. Baker,  E. F. C. Byrd,  A. K. Chakraborty,  C.-L. Cheng,  
 H. Dachsel,  R. J. Doerksen,  G. Hawkins,  A. Heyden,  S. Hirata,  
 G. Kedziora,  F. J. Keil,  C. Kelley,  P. P. Korambath,  W. Kurlancheek,  
 A. M. Lee,  M. S. Lee,  D. Liotard,  I. Lotan,  P. E. Maslen,  N. Nair,  
 D. Neuhauser,  R. Olson,  B. Peters,  J. Ritchie,  N. E. Schultz,  
 N. Shenvi,  A. C. Simmonett,  K. S. Thanthiriwatte,  Q. Wu,  W. Zhang

 Please cite Q-Chem as follows:
 Y. Shao et al., Mol. Phys. 113, 184-215 (2015)
 DOI: 10.1080/00268976.2014.952696

 Q-Chem 4.4.2 for Intel X86 EM64T Linux

 Parts of Q-Chem use Armadillo 5.200.1 (Boston Tea Smuggler).
 http://arma.sourceforge.net/

 Q-Chem begins on Fri May 19 11:29:54 2017  


Host: 0

     Scratch files written to /scratch/cher/qchem5547//

Checking the input file for inconsistencies... 	...done.

--------------------------------------------------------------
User input:
--------------------------------------------------------------
$molecule
1 1
  O   -0.5924019   -1.3425933   -0.5263452
  C   -1.7686901   -0.9521517   -0.0077776
  O   -2.6698547   -1.7199021    0.2876175
  C   -1.8087010    0.4724594    0.1103118
  O   -2.8369766    1.2252495    0.5547009
  C   -0.6490025    0.9265923   -0.3294724
  O   -0.3337466    2.2411116   -0.4217696
  C    0.2416751   -0.2444771   -0.7507397
  C    1.5286674   -0.4267048    0.0861271
  C    2.5268411    0.7348554   -0.0393426
  O    3.7015191    0.4519393    0.6729036
  H   -3.6609454    0.8144600    0.8508812
  H   -0.9578456    2.9215800   -0.1318334
  O    2.1546223   -1.6111031   -0.3407573
  H    1.2246108   -0.5225205    1.1567070
  H    2.0984568    1.6843183    0.3407107
  H    2.7953732    0.8835822   -1.1069218
  H    3.4877889    0.5683074    1.6356570
  H    2.5975273   -2.0134668    0.4517485
  H    0.4840554   -0.1681173   -1.8330837
  H    0.4854358    2.5208432   -0.8488621
$end

$rem
   BASIS  =  6-311++G**
   JOB_TYPE  =  optimization
   METHOD  =  B3LYP
$end

--------------------------------------------------------------
 ----------------------------------------------------------------
             Standard Nuclear Orientation (Angstroms)
    I     Atom           X                Y                Z
 ----------------------------------------------------------------
    1      O      -0.6418073020    -1.3934111387    -0.4559322252
    2      C      -1.8173943260    -0.9877743726     0.0524621998
    3      O      -2.7199328957    -1.7461319744     0.3672866843
    4      C      -1.8548531702     0.4394529626     0.1342040710
    5      O      -2.8817787064     1.2051643902     0.5592161519
    6      C      -0.6943428849     0.8801525789    -0.3169579511
    7      O      -0.3767326581     2.1913259641    -0.4427122501
    8      C       0.1942355675    -0.3028659259    -0.7082018852
    9      C       1.4808991342    -0.4660106383     0.1330964120
   10      C       2.4811520659     0.6901851821    -0.0218899640
   11      O       3.6553211754     0.4234100091     0.6973891766
   12      H      -3.7064821466     0.8035329388     0.8657316977
   13      H      -0.9996117566     2.8800791420    -0.1702411619
   14      O       2.1047314357    -1.6620227849    -0.2634352583
   15      H       1.1766710869    -0.5339659447     1.2057565437
   16      H       2.0544692010     1.6497912789     0.3338224051
   17      H       2.7499504535     0.8111744096    -1.0929004830
   18      H       3.4417995151     0.5646594381     1.6568543097
   19      H       2.5469147210    -2.0448506307     0.5390880197
   20      H       0.4367525640    -0.2545495370    -1.7921292795
   21      H       0.4429496506     2.4586144612    -0.8767575797
 ----------------------------------------------------------------
 Molecular Point Group                 C1    NOp =  1
 Largest Abelian Subgroup              C1    NOp =  1
 Nuclear Repulsion Energy =   770.1582239010 hartrees
 There are       46 alpha and       46 beta electrons
 Requested basis set is 6-311++G(d,p)
 There are 117 shells and 327 basis functions

 Total QAlloc Memory Limit   2000 MB
 Mega-Array Size        61 MB
 MEM_STATIC part        62 MB
 A cutoff of  1.0D-11 yielded   5900 shell pairs
 There are     46370 function pairs (     49647 Cartesian)

 -------------------------------------------------------
 OpenMP Integral Computing Module                       
 Release: version 1.0, May 2013, Q-Chem Inc. Pittsburgh 
 -------------------------------------------------------
 Integral Job Info:
 Integral job number is                      11
 Integral operator is                         1
 short-range coefficients                     0
 long-range coefficients              100000000
 Omega coefficients                           0
 if combine SR and LR in K                    0
 Integral screening is                        0
 Integral computing path is                   2
 max size of driver memory is            800000
 size of driver memory is                593474
 size of scratch memory is              2260544
 max col of scratch BK array               1296
 max len of scratch array in speh3          155
 max len of scratch index in speh4           18
 max int batch size is                      520
 min int batch size is                       52
 fixed nKL is                                52
 max L of basis functions is                  2
 order of int derivative is                   0
 number of shells is                        117
 number of basis is                         339
 number of cartesian basis is               339
 number of contracted shell pairs          5900
 number of primitive shell pairs          14099
 maxK2 (contraction) of shell pair           36
 max number of K2 of shell pair               1
 max number of CS2 of shell pair           1023
 max number of PS2 of shell pair           2196
 mem total for path MDJ                   91096
 -------------------------------------------------------
 Smallest overlap matrix eigenvalue = 1.96E-06

 Q-Chem warning in module /home/taweetham/qchem/stvman/mkSTV.C, line 278:

 Overlap eigenvalue is smaller than square root of threshold


 Scale SEOQF with 1.000000e-01/1.000000e-01/1.000000e-01

 Standard Electronic Orientation quadrupole field applied
 Nucleus-field energy     =     0.0000000229 hartrees
 Guess from superposition of atomic densities
 Warning:  Energy on first SCF cycle will be non-variational
 A restricted hybrid HF-DFT SCF calculation will be
 performed using Pulay DIIS extrapolation
 Exchange:     0.2000 Hartree-Fock + 0.0800 Slater + 0.7200 B88
 Correlation:  0.1900 VWN1RPA + 0.8100 LYP
 Using SG-1 standard quadrature grid
 SCF converges when DIIS error is below 1.0E-08
 Inaccurate integrated density:
   Number of electrons =    92
   Numerical integral  =    93.000595995171
   Relative error      =     1.0876043426 %
 ---------------------------------------
  Cycle       Energy         DIIS Error
 ---------------------------------------
    1    -688.3364587503      3.73E-02
    2    -684.9477063986      4.95E-03
    3    -682.1524780706      1.36E-02
    4    -685.0228054953      4.04E-03
    5    -685.2153356913      6.52E-04
    6    -685.2181591714      5.90E-04
    7    -685.2213532170      1.93E-04
    8    -685.2216731370      5.74E-05
    9    -685.2217082368      1.68E-05
   10    -685.2217105450      9.43E-06
   11    -685.2217116832      1.63E-06
   12    -685.2217115560      5.44E-07
   13    -685.2217115707      2.35E-07
   14    -685.2217115761      7.09E-08
   15    -685.2217115602      2.85E-08
   16    -685.2217115631      4.27E-09 Convergence criterion met
 ---------------------------------------
 SCF time:  CPU 537.44 s  wall 538.34 s
 SCF   energy in the final basis set = -685.2217115631
 Total energy in the final basis set = -685.2217115631

 --------------------------------------------------------------

                    Orbital Energies (a.u.)
 --------------------------------------------------------------

 Alpha MOs
 -- Occupied --
-19.535 -19.357 -19.348 -19.280 -19.274 -19.272 -10.473 -10.469
-10.451 -10.446 -10.400 -10.388  -1.447  -1.305  -1.263  -1.196
 -1.190  -1.166  -1.049  -0.973  -0.938  -0.934  -0.872  -0.816
 -0.783  -0.756  -0.748  -0.731  -0.699  -0.672  -0.663  -0.626
 -0.619  -0.604  -0.598  -0.590  -0.576  -0.564  -0.545  -0.504
 -0.491  -0.475  -0.452  -0.450  -0.446  -0.419
 -- Virtual --
 -0.245  -0.226  -0.175  -0.150  -0.140  -0.123  -0.111  -0.110
 -0.101  -0.094  -0.091  -0.075  -0.071  -0.062  -0.057  -0.049
 -0.046  -0.035  -0.027  -0.026  -0.023  -0.012  -0.008  -0.007
 -0.002   0.002   0.003   0.008   0.015   0.016   0.019   0.028
  0.029   0.033   0.038   0.048   0.051   0.056   0.061   0.069
  0.071   0.074   0.083   0.091   0.092   0.101   0.110   0.117
  0.126   0.130   0.140   0.145   0.147   0.159   0.161   0.164
  0.170   0.179   0.180   0.189   0.193   0.199   0.202   0.214
  0.219   0.226   0.229   0.233   0.239   0.251   0.256   0.258
  0.265   0.276   0.293   0.295   0.299   0.316   0.327   0.345
  0.349   0.354   0.384   0.395   0.401   0.408   0.414   0.435
  0.437   0.449   0.463   0.481   0.489   0.517   0.524   0.535
  0.554   0.565   0.570   0.587   0.591   0.612   0.629   0.634
  0.651   0.681   0.709   0.737   0.765   0.778   0.797   0.805
  0.821   0.856   0.870   0.886   0.895   0.911   0.932   0.950
  0.967   0.978   0.991   1.005   1.018   1.022   1.045   1.051
  1.071   1.074   1.089   1.090   1.116   1.119   1.145   1.158
  1.176   1.208   1.239   1.248   1.267   1.280   1.291   1.309
  1.322   1.344   1.353   1.392   1.399   1.409   1.412   1.436
  1.442   1.465   1.485   1.497   1.511   1.539   1.555   1.560
  1.573   1.588   1.618   1.643   1.649   1.669   1.694   1.704
  1.712   1.729   1.741   1.782   1.799   1.826   1.839   1.864
  1.889   1.903   1.926   1.943   1.952   1.980   1.995   2.024
  2.029   2.053   2.095   2.151   2.217   2.289   2.315   2.330
  2.376   2.399   2.424   2.435   2.448   2.464   2.490   2.549
  2.579   2.609   2.654   2.669   2.687   2.708   2.744   2.765
  2.781   2.788   2.800   2.827   2.845   2.857   2.865   2.893
  2.914   2.947   2.950   2.965   3.003   3.014   3.026   3.039
  3.055   3.094   3.103   3.121   3.167   3.178   3.220   3.308
  3.331   3.396   3.446   3.510   3.594   3.613   3.661   3.693
  3.721   3.735   3.747   3.849   3.859   3.880   3.950   4.000
  4.028   4.111   4.193   4.665   4.816   4.891   4.918   4.943
  5.001   5.023   5.134   5.235   5.251   5.278   5.382   5.455
  5.470   5.504   5.540   5.692   5.767  23.389  23.592  23.614
 23.669  23.747  24.041  49.599  49.746  49.758  49.763  49.807
 49.899
 --------------------------------------------------------------

          Ground-State Mulliken Net Atomic Charges

     Atom                 Charge (a.u.)
  ----------------------------------------
      1 O                    -0.025866
      2 C                     0.045828
      3 O                    -0.241942
      4 C                     0.472969
      5 O                    -0.333806
      6 C                    -0.400765
      7 O                    -0.109046
      8 C                    -0.046852
      9 C                    -0.212081
     10 C                    -0.285380
     11 O                    -0.232952
     12 H                     0.356750
     13 H                     0.411122
     14 O                    -0.150555
     15 H                     0.205535
     16 H                     0.050054
     17 H                     0.248864
     18 H                     0.259074
     19 H                     0.298117
     20 H                     0.300409
     21 H                     0.390523
  ----------------------------------------
  Sum of atomic charges =     1.000000

 -----------------------------------------------------------------
                    Cartesian Multipole Moments
 -----------------------------------------------------------------
    Charge (ESU x 10^10)
                 4.8032
    Dipole Moment (Debye)
         X      -1.1103      Y      10.8581      Z       0.3660
       Tot      10.9209
    Quadrupole Moments (Debye-Ang)
        XX     -60.5664     XY      -8.9353     YY     -48.7294
        XZ       3.8083     YZ      -6.7345     ZZ     -58.9992
    Octopole Moments (Debye-Ang^2)
       XXX     -68.7573    XXY      21.7830    XYY      11.2361
       YYY      82.5435    XXZ      30.1502    XYZ     -11.8632
       YYZ      -5.6857    XZZ      13.4329    YZZ       6.4284
       ZZZ       5.8238
    Hexadecapole Moments (Debye-Ang^3)
      XXXX   -1772.7979   XXXY    -120.4462   XXYY    -418.9713
      XYYY     -81.4271   YYYY    -470.8481   XXXZ      -5.9050
      XXYZ       1.8669   XYYZ      21.1340   YYYZ     -48.9432
      XXZZ    -263.5487   XYZZ       3.9041   YYZZ    -128.0376
      XZZZ      23.0964   YZZZ      -2.0105   ZZZZ    -140.7943
 -----------------------------------------------------------------
 Calculating analytic gradient of the SCF energy
 Gradient of SCF Energy
            1           2           3           4           5           6
    1   0.0025530   0.0481380  -0.0258757   0.0299192  -0.0196760   0.0042553
    2   0.0097262   0.0649896  -0.0248559  -0.0367844  -0.0104388   0.0584699
    3   0.0027203  -0.0136569   0.0078608  -0.0127106   0.0068951  -0.0023305
            7           8           9          10          11          12
    1  -0.0152898  -0.0180845  -0.0028187   0.0024829   0.0060419  -0.0052870
    2  -0.0391165  -0.0248107   0.0005597  -0.0068205  -0.0053030   0.0151698
    3   0.0043471   0.0084290  -0.0110270   0.0099870  -0.0262679   0.0028494
           13          14          15          16          17          18
    1   0.0090014  -0.0052342   0.0003819   0.0022103  -0.0011169  -0.0111455
    2  -0.0075222   0.0097403  -0.0020785   0.0004948   0.0035503   0.0042729
    3  -0.0027086  -0.0211749   0.0098461   0.0015105  -0.0097911   0.0231022
           19          20          21
    1   0.0089099   0.0003064  -0.0096718
    2  -0.0077832   0.0048457  -0.0063055
    3   0.0258979  -0.0081644   0.0043863
 Max gradient component =       6.499E-02
 RMS gradient           =       1.841E-02
 Gradient time:  CPU 151.65 s  wall 151.69 s
 Geometry Optimization Parameters
   NAtoms,    NIC,     NZ,  NCons,   NDum,   NFix, NCnnct, MaxDiis
       21     146       0       0       0       0       0       0


** GEOMETRY OPTIMIZATION IN DELOCALIZED INTERNAL COORDINATES **
   Searching for a Minimum

   Optimization Cycle:   1

                       Coordinates (Angstroms)
     ATOM                X               Y               Z
      1  O        -0.6418073020   -1.3934111387   -0.4559322252
      2  C        -1.8173943260   -0.9877743726    0.0524621998
      3  O        -2.7199328957   -1.7461319744    0.3672866843
      4  C        -1.8548531702    0.4394529626    0.1342040710
      5  O        -2.8817787064    1.2051643902    0.5592161519
      6  C        -0.6943428849    0.8801525789   -0.3169579511
      7  O        -0.3767326581    2.1913259641   -0.4427122501
      8  C         0.1942355675   -0.3028659259   -0.7082018852
      9  C         1.4808991342   -0.4660106383    0.1330964120
     10  C         2.4811520659    0.6901851821   -0.0218899640
     11  O         3.6553211754    0.4234100091    0.6973891766
     12  H        -3.7064821466    0.8035329388    0.8657316977
     13  H        -0.9996117566    2.8800791420   -0.1702411619
     14  O         2.1047314357   -1.6620227849   -0.2634352583
     15  H         1.1766710869   -0.5339659447    1.2057565437
     16  H         2.0544692010    1.6497912789    0.3338224051
     17  H         2.7499504535    0.8111744096   -1.0929004830
     18  H         3.4417995151    0.5646594381    1.6568543097
     19  H         2.5469147210   -2.0448506307    0.5390880197
     20  H         0.4367525640   -0.2545495370   -1.7921292795
     21  H         0.4429496506    2.4586144612   -0.8767575797
   Point Group: c1    Number of degrees of freedom:    57


   Energy is   -685.221711563


 Attempting to Generate Delocalized Internal Coordinates

 57 Hessian modes will be used to form the next step
  Hessian Eigenvalues:
     0.003103    0.004330    0.011608    0.014851    0.015305    0.017843
     0.019949    0.021606    0.021894    0.021898    0.022307    0.025920
     0.042135    0.044916    0.048882    0.050650    0.057715    0.062898
     0.075203    0.086740    0.115765    0.138518    0.153519    0.160000
     0.160000    0.160000    0.160000    0.160000    0.169964    0.197008
     0.207220    0.220124    0.249766    0.249876    0.249937    0.249944
     0.279999    0.286762    0.288171    0.318662    0.324126    0.325118
     0.327276    0.386126    0.442817    0.446397    0.451972    0.489334
     0.489343    0.531395    0.538329    0.539618    0.539833    0.543583
     0.550983    0.597722    0.953113

 Minimum Search - Taking Simple RFO Step
 Searching for Lamda that Minimizes Along All modes
 Value Taken    Lamda =  -0.02659656
 Calculated Step too Large.  Step scaled by  0.935111
 Step Taken.  Stepsize is  0.300000

                             Maximum     Tolerance    Cnvgd?
         Gradient           0.040697      0.000300      NO
         Displacement       0.133578      0.001200      NO
         Energy change     *********      0.000001      NO


 New Cartesian Coordinates Obtained by Inverse Iteration

 Displacement from previous Coordinates is:  0.556883
 ----------------------------------------------------------------
             Standard Nuclear Orientation (Angstroms)
    I     Atom           X                Y                Z
 ----------------------------------------------------------------
    1      O      -0.6784448681    -1.4117504051    -0.4199604926
    2      C      -1.8828533235    -1.0162838405     0.0611166679
    3      O      -2.7891179166    -1.7446008876     0.3648493959
    4      C      -1.8820360711     0.4503637909     0.1297922416
    5      O      -2.8846584027     1.2306079246     0.5180113212
    6      C      -0.6937541012     0.8658179207    -0.2972938278
    7      O      -0.3453718906     2.2189616638    -0.4286745667
    8      C       0.1919649373    -0.3142248588    -0.6641607120
    9      C       1.4824878840    -0.4714992945     0.1686129166
   10      C       2.4693774745     0.7009300020    -0.0073812977
   11      O       3.6791778788     0.4751233866     0.6775361316
   12      H      -3.6665133567     0.7225239590     0.7777190175
   13      H      -0.9898069948     2.9121686399    -0.1815955038
   14      O       2.0745067277    -1.6665700214    -0.2809616174
   15      H       1.1849354650    -0.5359868632     1.2292449924
   16      H       2.0220314595     1.6567241786     0.3325922628
   17      H       2.7257092176     0.7986633038    -1.0699461492
   18      H       3.5532795642     0.6219843716     1.6267631965
   19      H       2.5579663654    -2.0902625390     0.4404943823
   20      H       0.4494747582    -0.2942687376    -1.7335525465
   21      H       0.4945559175     2.4975381144    -0.8394561792
 ----------------------------------------------------------------
 Molecular Point Group                 C1    NOp =  1
 Largest Abelian Subgroup              C1    NOp =  1
 Nuclear Repulsion Energy =   766.4079122721 hartrees
 There are       46 alpha and       46 beta electrons
 Applying Cartesian multipole field
    Component          Value
    ---------          -----
     (2,0,0)        1.00000E-11
     (0,2,0)        2.00000E-11
     (0,0,2)       -3.00000E-11
 Nucleus-field energy     =     0.0000000236 hartrees
 Requested basis set is 6-311++G(d,p)
 There are 117 shells and 327 basis functions
 A cutoff of  1.0D-11 yielded   5893 shell pairs
 There are     46320 function pairs (     49591 Cartesian)
 Smallest overlap matrix eigenvalue = 2.04E-06

 Q-Chem warning in module /home/taweetham/qchem/stvman/mkSTV.C, line 278:

 Overlap eigenvalue is smaller than square root of threshold

 Guess MOs from SCF MO coefficient file
 Reading MOs from coefficient file
 Reading MOs from coefficient file
 A restricted hybrid HF-DFT SCF calculation will be
 performed using Pulay DIIS extrapolation
 Exchange:     0.2000 Hartree-Fock + 0.0800 Slater + 0.7200 B88
 Correlation:  0.1900 VWN1RPA + 0.8100 LYP
 Using SG-1 standard quadrature grid
 SCF converges when DIIS error is below 1.0E-08
 Geometry optimization detected.  Setting ReadMinima to 0
 Setting SaveMinima to 0
 ---------------------------------------
  Cycle       Energy         DIIS Error
 ---------------------------------------
    1    -685.2073954368      1.73E-03
    2    -685.2331836475      5.85E-04
    3    -685.2250580996      1.05E-03
    4    -685.2370821790      1.40E-04
    5    -685.2372214931      7.12E-05
    6    -685.2372655161      1.81E-05
    7    -685.2372689517      5.18E-06
    8    -685.2372693895      1.63E-06
    9    -685.2372693669      4.99E-07
   10    -685.2372693907      1.49E-07
   11    -685.2372693837      3.81E-08
   12    -685.2372693848      1.28E-08
   13    -685.2372693850      6.29E-09 Convergence criterion met
 ---------------------------------------
 SCF time:  CPU 423.37 s  wall 423.90 s
 SCF   energy in the final basis set = -685.2372693850
 Total energy in the final basis set = -685.2372693850

 --------------------------------------------------------------

                    Orbital Energies (a.u.)
 --------------------------------------------------------------

 Alpha MOs
 -- Occupied --
-19.525 -19.362 -19.346 -19.283 -19.277 -19.270 -10.479 -10.466
-10.451 -10.443 -10.400 -10.389  -1.423  -1.298  -1.274  -1.208
 -1.191  -1.170  -1.037  -0.964  -0.925  -0.916  -0.872  -0.812
 -0.787  -0.751  -0.735  -0.725  -0.700  -0.672  -0.661  -0.626
 -0.621  -0.613  -0.604  -0.597  -0.580  -0.566  -0.545  -0.504
 -0.491  -0.477  -0.457  -0.452  -0.449  -0.419
 -- Virtual --
 -0.246  -0.224  -0.171  -0.146  -0.137  -0.120  -0.113  -0.107
 -0.099  -0.095  -0.093  -0.080  -0.074  -0.063  -0.056  -0.049
 -0.045  -0.035  -0.029  -0.025  -0.021  -0.013  -0.009  -0.004
 -0.001   0.002   0.004   0.010   0.015   0.016   0.018   0.028
  0.029   0.034   0.039   0.046   0.052   0.055   0.062   0.069
  0.070   0.076   0.083   0.092   0.095   0.105   0.107   0.118
  0.124   0.129   0.139   0.144   0.145   0.153   0.160   0.168
  0.169   0.176   0.179   0.187   0.194   0.199   0.205   0.213
  0.219   0.226   0.232   0.234   0.236   0.248   0.255   0.255
  0.264   0.271   0.281   0.291   0.295   0.318   0.327   0.348
  0.350   0.354   0.386   0.399   0.402   0.409   0.414   0.436
  0.440   0.457   0.460   0.480   0.492   0.517   0.526   0.543
  0.559   0.562   0.567   0.588   0.595   0.610   0.632   0.643
  0.653   0.687   0.718   0.743   0.760   0.776   0.797   0.805
  0.824   0.856   0.873   0.882   0.898   0.914   0.936   0.951
  0.974   0.979   0.991   1.002   1.015   1.022   1.039   1.050
  1.072   1.074   1.084   1.086   1.105   1.113   1.150   1.158
  1.187   1.204   1.227   1.252   1.263   1.281   1.294   1.313
  1.329   1.339   1.356   1.378   1.400   1.404   1.411   1.429
  1.439   1.463   1.484   1.499   1.503   1.536   1.549   1.560
  1.572   1.586   1.598   1.638   1.648   1.659   1.690   1.709
  1.717   1.721   1.740   1.765   1.804   1.826   1.839   1.882
  1.892   1.896   1.930   1.942   1.950   1.993   2.003   2.016
  2.030   2.067   2.096   2.163   2.201   2.294   2.330   2.342
  2.370   2.407   2.417   2.437   2.443   2.464   2.477   2.555
  2.570   2.599   2.648   2.663   2.677   2.691   2.733   2.748
  2.769   2.785   2.790   2.817   2.837   2.839   2.869   2.887
  2.906   2.934   2.949   2.970   2.997   3.002   3.016   3.047
  3.053   3.106   3.132   3.145   3.163   3.184   3.234   3.284
  3.324   3.416   3.434   3.524   3.606   3.613   3.637   3.710
  3.730   3.743   3.761   3.837   3.851   3.874   3.945   3.974
  4.022   4.110   4.175   4.670   4.812   4.887   4.914   4.943
  4.987   5.016   5.174   5.230   5.250   5.275   5.354   5.408
  5.509   5.516   5.553   5.654   5.749  23.378  23.596  23.622
 23.672  23.723  24.002  49.588  49.743  49.756  49.769  49.814
 49.902
 --------------------------------------------------------------

          Ground-State Mulliken Net Atomic Charges

     Atom                 Charge (a.u.)
  ----------------------------------------
      1 O                    -0.038874
      2 C                     0.076897
      3 O                    -0.225405
      4 C                     0.412073
      5 O                    -0.278766
      6 C                    -0.343205
      7 O                    -0.137075
      8 C                    -0.100786
      9 C                    -0.178111
     10 C                    -0.293968
     11 O                    -0.240824
     12 H                     0.345789
     13 H                     0.410191
     14 O                    -0.162641
     15 H                     0.211011
     16 H                     0.039497
     17 H                     0.252931
     18 H                     0.261989
     19 H                     0.295035
     20 H                     0.308010
     21 H                     0.386230
  ----------------------------------------
  Sum of atomic charges =     1.000000

 -----------------------------------------------------------------
                    Cartesian Multipole Moments
 -----------------------------------------------------------------
    Charge (ESU x 10^10)
                 4.8032
    Dipole Moment (Debye)
         X      -0.9749      Y      10.4275      Z       0.4732
       Tot      10.4837
    Quadrupole Moments (Debye-Ang)
        XX     -59.4419     XY      -8.0882     YY     -48.1103
        XZ       4.4566     YZ      -6.4898     ZZ     -59.7604
    Octopole Moments (Debye-Ang^2)
       XXX     -57.7389    XXY      17.4366    XYY      14.3057
       YYY      81.1250    XXZ      29.4760    XYZ      -9.8215
       YYZ      -6.1192    XZZ      15.1017    YZZ       5.9764
       ZZZ       5.1851
    Hexadecapole Moments (Debye-Ang^3)
      XXXX   -1796.0978   XXXY    -120.3935   XXYY    -421.6054
      XYYY     -90.6613   YYYY    -471.9012   XXXZ      17.6259
      XXYZ       2.3692   XYYZ      20.3653   YYYZ     -49.0026
      XXZZ    -267.1419   XYZZ       4.8441   YYZZ    -130.4800
      XZZZ      23.0369   YZZZ      -1.5092   ZZZZ    -135.3732
 -----------------------------------------------------------------
 Calculating analytic gradient of the SCF energy
 Gradient of SCF Energy
            1           2           3           4           5           6
    1   0.0004446   0.0149727  -0.0116157   0.0015224  -0.0008074   0.0039738
    2   0.0058895   0.0216823  -0.0109039  -0.0225374  -0.0018191   0.0349358
    3  -0.0000274  -0.0047215   0.0038485  -0.0003712  -0.0001069  -0.0012334
            7           8           9          10          11          12
    1  -0.0047629  -0.0068460  -0.0016109  -0.0000508   0.0032893   0.0018583
    2  -0.0195810  -0.0180624   0.0037939  -0.0028042  -0.0005044   0.0040171
    3   0.0007214   0.0032225  -0.0038148   0.0015576  -0.0035353  -0.0002778
           13          14          15          16          17          18
    1   0.0010874   0.0016143  -0.0005758   0.0004902  -0.0013207  -0.0015685
    2   0.0002051  -0.0002464   0.0010943   0.0012468   0.0015796   0.0006362
    3   0.0008282  -0.0029560   0.0022275  -0.0001353  -0.0018100   0.0043707
           19          20          21
    1   0.0000476   0.0005709  -0.0007127
    2  -0.0019196   0.0040471  -0.0007495
    3   0.0040493  -0.0017948  -0.0000412
 Max gradient component =       3.494E-02
 RMS gradient           =       7.705E-03
 Gradient time:  CPU 151.12 s  wall 151.15 s
 Geometry Optimization Parameters
   NAtoms,    NIC,     NZ,  NCons,   NDum,   NFix, NCnnct, MaxDiis
       21     146       0       0       0       0       0       0

 Cartesian Hessian Update
 Hessian Updated using BFGS Update


** GEOMETRY OPTIMIZATION IN DELOCALIZED INTERNAL COORDINATES **
   Searching for a Minimum

   Optimization Cycle:   2

                       Coordinates (Angstroms)
     ATOM                X               Y               Z
      1  O        -0.6784448681   -1.4117504051   -0.4199604926
      2  C        -1.8828533235   -1.0162838405    0.0611166679
      3  O        -2.7891179166   -1.7446008876    0.3648493959
      4  C        -1.8820360711    0.4503637909    0.1297922416
      5  O        -2.8846584027    1.2306079246    0.5180113212
      6  C        -0.6937541012    0.8658179207   -0.2972938278
      7  O        -0.3453718906    2.2189616638   -0.4286745667
      8  C         0.1919649373   -0.3142248588   -0.6641607120
      9  C         1.4824878840   -0.4714992945    0.1686129166
     10  C         2.4693774745    0.7009300020   -0.0073812977
     11  O         3.6791778788    0.4751233866    0.6775361316
     12  H        -3.6665133567    0.7225239590    0.7777190175
     13  H        -0.9898069948    2.9121686399   -0.1815955038
     14  O         2.0745067277   -1.6665700214   -0.2809616174
     15  H         1.1849354650   -0.5359868632    1.2292449924
     16  H         2.0220314595    1.6567241786    0.3325922628
     17  H         2.7257092176    0.7986633038   -1.0699461492
     18  H         3.5532795642    0.6219843716    1.6267631965
     19  H         2.5579663654   -2.0902625390    0.4404943823
     20  H         0.4494747582   -0.2942687376   -1.7335525465
     21  H         0.4945559175    2.4975381144   -0.8394561792
   Point Group: c1    Number of degrees of freedom:    57


   Energy is   -685.237269385

 Hessian Updated using BFGS Update

 54 Hessian modes will be used to form the next step
  Hessian Eigenvalues:
     0.003103    0.004351    0.011633    0.014812    0.015313    0.017831
     0.019970    0.021577    0.021882    0.021898    0.022306    0.025921
     0.041979    0.044483    0.049221    0.050937    0.057641    0.063104
     0.075550    0.086674    0.115716    0.138284    0.150605    0.159838
     0.166221    0.170343    0.197099    0.203162    0.220714    0.246790
     0.249828    0.249887    0.260322    0.280055    0.282404    0.288892
     0.318464    0.323863    0.325476    0.327433    0.369650    0.424264
     0.446984    0.453660    0.482731    0.489702    0.509099    0.531598
     0.538888    0.540640    0.544558    0.564906    0.603420    0.928655

 Minimum Search - Taking Simple RFO Step
 Searching for Lamda that Minimizes Along All modes
 Value Taken    Lamda =  -0.00520525
 Step Taken.  Stepsize is  0.298987

                             Maximum     Tolerance    Cnvgd?
         Gradient           0.012876      0.000300      NO
         Displacement       0.095872      0.001200      NO
         Energy change     -0.015558      0.000001      NO


 New Cartesian Coordinates Obtained by Inverse Iteration

 Displacement from previous Coordinates is:  0.516992
 ----------------------------------------------------------------
             Standard Nuclear Orientation (Angstroms)
    I     Atom           X                Y                Z
 ----------------------------------------------------------------
    1      O      -0.6815907429    -1.4093420172    -0.3600075515
    2      C      -1.8983616181    -1.0068797354     0.1010033716
    3      O      -2.8023578892    -1.7148663692     0.4069930642
    4      C      -1.9029825391     0.4824197660     0.1257207447
    5      O      -2.9243968642     1.2514507736     0.4789397183
    6      C      -0.6986641549     0.8613497730    -0.2880699888
    7      O      -0.3524976902     2.2425146048    -0.4520360287
    8      C       0.1970391501    -0.3075626931    -0.6285056228
    9      C       1.4956545710    -0.4853958417     0.1874404107
   10      C       2.4671483892     0.7004522870     0.0248941272
   11      O       3.6870918277     0.4662010627     0.6833821842
   12      H      -3.6876236971     0.6997608999     0.7224363317
   13      H      -1.0251307950     2.9284139195    -0.2614704417
   14      O       2.0797607869    -1.6479135098    -0.3405786780
   15      H       1.2258505954    -0.5987874586     1.2455818598
   16      H       2.0119218150     1.6392389076     0.3947471754
   17      H       2.7195883683     0.8139914051    -1.0327690529
   18      H       3.5925340844     0.5913581092     1.6310594051
   19      H       2.6309597226    -2.0838556815     0.3119648944
   20      H       0.4461365040    -0.3425959782    -1.6945162188
   21      H       0.4928309007     2.5260075847    -0.8524600706
 ----------------------------------------------------------------
 Molecular Point Group                 C1    NOp =  1
 Largest Abelian Subgroup              C1    NOp =  1
 Nuclear Repulsion Energy =   764.6376908248 hartrees
 There are       46 alpha and       46 beta electrons
 Applying Cartesian multipole field
    Component          Value
    ---------          -----
     (2,0,0)        1.00000E-11
     (0,2,0)        2.00000E-11
     (0,0,2)       -3.00000E-11
 Nucleus-field energy     =     0.0000000238 hartrees
 Requested basis set is 6-311++G(d,p)
 There are 117 shells and 327 basis functions
 A cutoff of  1.0D-11 yielded   5876 shell pairs
 There are     46168 function pairs (     49429 Cartesian)
 Smallest overlap matrix eigenvalue = 1.97E-06

 Q-Chem warning in module /home/taweetham/qchem/stvman/mkSTV.C, line 278:

 Overlap eigenvalue is smaller than square root of threshold

 Guess MOs from SCF MO coefficient file
 Reading MOs from coefficient file
 Reading MOs from coefficient file
 A restricted hybrid HF-DFT SCF calculation will be
 performed using Pulay DIIS extrapolation
 Exchange:     0.2000 Hartree-Fock + 0.0800 Slater + 0.7200 B88
 Correlation:  0.1900 VWN1RPA + 0.8100 LYP
 Using SG-1 standard quadrature grid
 SCF converges when DIIS error is below 1.0E-08
 Geometry optimization detected.  Setting ReadMinima to 0
 Setting SaveMinima to 0
 ---------------------------------------
  Cycle       Energy         DIIS Error
 ---------------------------------------
    1    -685.2051372490      1.26E-03
    2    -685.2390529368      3.42E-04
    3    -685.2360491948      6.29E-04
    4    -685.2403850184      8.88E-05
    5    -685.2404388617      4.53E-05
    6    -685.2404571618      1.09E-05
    7    -685.2404583158      3.76E-06
    8    -685.2404585578      1.13E-06
    9    -685.2404584390      3.33E-07
   10    -685.2404584706      1.13E-07
   11    -685.2404584532      2.92E-08
   12    -685.2404584526      1.09E-08
   13    -685.2404584527      4.07E-09 Convergence criterion met
 ---------------------------------------
 SCF time:  CPU 414.94 s  wall 415.73 s
 SCF   energy in the final basis set = -685.2404584527
 Total energy in the final basis set = -685.2404584527

 --------------------------------------------------------------

                    Orbital Energies (a.u.)
 --------------------------------------------------------------

 Alpha MOs
 -- Occupied --
-19.517 -19.365 -19.344 -19.286 -19.275 -19.269 -10.480 -10.467
-10.452 -10.442 -10.398 -10.386  -1.411  -1.296  -1.275  -1.215
 -1.192  -1.171  -1.033  -0.961  -0.918  -0.905  -0.871  -0.809
 -0.787  -0.747  -0.731  -0.720  -0.701  -0.672  -0.660  -0.628
 -0.621  -0.615  -0.604  -0.599  -0.581  -0.567  -0.545  -0.503
 -0.491  -0.477  -0.460  -0.453  -0.450  -0.418
 -- Virtual --
 -0.245  -0.221  -0.168  -0.143  -0.137  -0.121  -0.115  -0.106
 -0.099  -0.096  -0.096  -0.081  -0.073  -0.063  -0.056  -0.050
 -0.043  -0.034  -0.030  -0.024  -0.021  -0.013  -0.008  -0.003
 -0.001   0.002   0.005   0.010   0.014   0.017   0.019   0.028
  0.029   0.034   0.040   0.046   0.052   0.055   0.061   0.068
  0.071   0.077   0.082   0.092   0.098   0.107   0.108   0.118
  0.125   0.130   0.139   0.144   0.145   0.150   0.161   0.169
  0.173   0.176   0.178   0.186   0.194   0.200   0.206   0.213
  0.220   0.225   0.234   0.235   0.236   0.248   0.255   0.257
  0.264   0.270   0.278   0.289   0.292   0.320   0.331   0.349
  0.351   0.356   0.388   0.402   0.403   0.408   0.413   0.436
  0.440   0.458   0.462   0.478   0.496   0.518   0.532   0.546
  0.557   0.564   0.570   0.589   0.596   0.610   0.629   0.651
  0.654   0.683   0.725   0.748   0.761   0.777   0.802   0.806
  0.824   0.859   0.873   0.879   0.896   0.919   0.944   0.952
  0.975   0.978   0.990   0.999   1.015   1.020   1.036   1.048
  1.071   1.077   1.084   1.095   1.098   1.113   1.151   1.159
  1.190   1.205   1.222   1.255   1.264   1.277   1.293   1.314
  1.332   1.341   1.354   1.369   1.400   1.403   1.416   1.425
  1.440   1.465   1.483   1.500   1.505   1.536   1.539   1.560
  1.579   1.587   1.597   1.631   1.650   1.659   1.693   1.716
  1.718   1.725   1.745   1.764   1.802   1.829   1.839   1.876
  1.894   1.900   1.936   1.953   1.960   1.990   2.006   2.017
  2.036   2.072   2.095   2.173   2.203   2.303   2.333   2.342
  2.365   2.408   2.419   2.437   2.445   2.464   2.476   2.555
  2.564   2.595   2.646   2.659   2.676   2.692   2.724   2.737
  2.761   2.780   2.800   2.815   2.821   2.837   2.864   2.887
  2.902   2.922   2.952   2.975   2.991   3.001   3.009   3.045
  3.060   3.112   3.136   3.154   3.161   3.192   3.244   3.276
  3.322   3.425   3.437   3.531   3.607   3.617   3.641   3.696
  3.736   3.752   3.779   3.825   3.849   3.874   3.942   3.963
  4.024   4.107   4.173   4.675   4.810   4.889   4.911   4.943
  4.986   5.013   5.178   5.232   5.249   5.276   5.353   5.377
  5.506   5.530   5.576   5.632   5.738  23.366  23.602  23.632
 23.679  23.722  24.004  49.585  49.743  49.753  49.775  49.820
 49.907
 --------------------------------------------------------------

          Ground-State Mulliken Net Atomic Charges

     Atom                 Charge (a.u.)
  ----------------------------------------
      1 O                    -0.052608
      2 C                     0.085132
      3 O                    -0.218473
      4 C                     0.421201
      5 O                    -0.260630
      6 C                    -0.394715
      7 O                    -0.150589
      8 C                    -0.065961
      9 C                    -0.147173
     10 C                    -0.331894
     11 O                    -0.245856
     12 H                     0.343706
     13 H                     0.406563
     14 O                    -0.168874
     15 H                     0.218197
     16 H                     0.049672
     17 H                     0.253088
     18 H                     0.264014
     19 H                     0.294645
     20 H                     0.315586
     21 H                     0.384968
  ----------------------------------------
  Sum of atomic charges =     1.000000

 -----------------------------------------------------------------
                    Cartesian Multipole Moments
 -----------------------------------------------------------------
    Charge (ESU x 10^10)
                 4.8032
    Dipole Moment (Debye)
         X      -1.0100      Y      10.1646      Z       0.3035
       Tot      10.2192
    Quadrupole Moments (Debye-Ang)
        XX     -58.0343     XY      -8.2982     YY     -47.8579
        XZ       4.9159     YZ      -6.7278     ZZ     -60.1181
    Octopole Moments (Debye-Ang^2)
       XXX     -54.1913    XXY      13.8583    XYY      14.6293
       YYY      78.9471    XXZ      28.2055    XYZ      -8.8042
       YYZ      -9.3705    XZZ      15.3499    YZZ       5.8972
       ZZZ       3.9324
    Hexadecapole Moments (Debye-Ang^3)
      XXXX   -1796.9598   XXXY    -117.4096   XXYY    -419.0825
      XYYY     -86.6179   YYYY    -467.1543   XXXZ      27.1532
      XXYZ       3.6342   XYYZ      20.4432   YYYZ     -49.6192
      XXZZ    -272.2380   XYZZ       7.9263   YYZZ    -130.5925
      XZZZ      25.7557   YZZZ       1.1577   ZZZZ    -134.1371
 -----------------------------------------------------------------
 Calculating analytic gradient of the SCF energy
 Gradient of SCF Energy
            1           2           3           4           5           6
    1   0.0035263  -0.0033208   0.0027042  -0.0032101   0.0002500   0.0028727
    2   0.0033024   0.0008471   0.0017941  -0.0074960   0.0027908   0.0129418
    3  -0.0023429   0.0026582  -0.0013700   0.0006507  -0.0001099  -0.0010932
            7           8           9          10          11          12
    1  -0.0034190  -0.0009657  -0.0020231   0.0007353  -0.0009118   0.0008581
    2  -0.0089555  -0.0069593  -0.0004980  -0.0019180   0.0012803  -0.0005392
    3  -0.0001433  -0.0004976   0.0024714  -0.0023657   0.0027308  -0.0002099
           13          14          15          16          17          18
    1  -0.0008178   0.0046552   0.0005914   0.0002838   0.0000643   0.0004356
    2   0.0012504   0.0002137   0.0008859   0.0003655   0.0003252  -0.0007945
    3   0.0015648   0.0026987  -0.0004430   0.0001431   0.0010617  -0.0031802
           19          20          21
    1  -0.0036031  -0.0003130   0.0016076
    2   0.0003941   0.0005264   0.0002429
    3  -0.0022121   0.0006659  -0.0006774
 Max gradient component =       1.294E-02
 RMS gradient           =       2.965E-03
 Gradient time:  CPU 149.03 s  wall 149.06 s
 Geometry Optimization Parameters
   NAtoms,    NIC,     NZ,  NCons,   NDum,   NFix, NCnnct, MaxDiis
       21     146       0       0       0       0       0       0

 Cartesian Hessian Update
 Hessian Updated using BFGS Update


** GEOMETRY OPTIMIZATION IN DELOCALIZED INTERNAL COORDINATES **
   Searching for a Minimum

   Optimization Cycle:   3

                       Coordinates (Angstroms)
     ATOM                X               Y               Z
      1  O        -0.6815907429   -1.4093420172   -0.3600075515
      2  C        -1.8983616181   -1.0068797354    0.1010033716
      3  O        -2.8023578892   -1.7148663692    0.4069930642
      4  C        -1.9029825391    0.4824197660    0.1257207447
      5  O        -2.9243968642    1.2514507736    0.4789397183
      6  C        -0.6986641549    0.8613497730   -0.2880699888
      7  O        -0.3524976902    2.2425146048   -0.4520360287
      8  C         0.1970391501   -0.3075626931   -0.6285056228
      9  C         1.4956545710   -0.4853958417    0.1874404107
     10  C         2.4671483892    0.7004522870    0.0248941272
     11  O         3.6870918277    0.4662010627    0.6833821842
     12  H        -3.6876236971    0.6997608999    0.7224363317
     13  H        -1.0251307950    2.9284139195   -0.2614704417
     14  O         2.0797607869   -1.6479135098   -0.3405786780
     15  H         1.2258505954   -0.5987874586    1.2455818598
     16  H         2.0119218150    1.6392389076    0.3947471754
     17  H         2.7195883683    0.8139914051   -1.0327690529
     18  H         3.5925340844    0.5913581092    1.6310594051
     19  H         2.6309597226   -2.0838556815    0.3119648944
     20  H         0.4461365040   -0.3425959782   -1.6945162188
     21  H         0.4928309007    2.5260075847   -0.8524600706
   Point Group: c1    Number of degrees of freedom:    57


   Energy is   -685.240458453

 Hessian Updated using BFGS Update

 55 Hessian modes will be used to form the next step
  Hessian Eigenvalues:
     0.003000    0.004353    0.011513    0.013716    0.015304    0.017767
     0.020030    0.021072    0.021802    0.021994    0.022309    0.025931
     0.042630    0.046575    0.049589    0.050918    0.057958    0.063044
     0.075565    0.086324    0.115053    0.138651    0.149445    0.159511
     0.160153    0.166902    0.171188    0.196418    0.197891    0.220480
     0.231465    0.249878    0.251082    0.254844    0.279467    0.280337
     0.289068    0.319264    0.324364    0.326863    0.327488    0.360514
     0.411089    0.447353    0.455448    0.485922    0.489785    0.509577
     0.533124    0.540190    0.540900    0.547897    0.564683    0.607326
     0.972399

 Minimum Search - Taking Simple RFO Step
 Searching for Lamda that Minimizes Along All modes
 Value Taken    Lamda =  -0.00164399
 Calculated Step too Large.  Step scaled by  0.772561
 Step Taken.  Stepsize is  0.300000

                             Maximum     Tolerance    Cnvgd?
         Gradient           0.004692      0.000300      NO
         Displacement       0.102786      0.001200      NO
         Energy change     -0.003189      0.000001      NO


 New Cartesian Coordinates Obtained by Inverse Iteration

 Displacement from previous Coordinates is:  0.604800
 ----------------------------------------------------------------
             Standard Nuclear Orientation (Angstroms)
    I     Atom           X                Y                Z
 ----------------------------------------------------------------
    1      O      -0.6984106123    -1.4231020655    -0.3146515601
    2      C      -1.9120410320    -0.9967034774     0.1336139040
    3      O      -2.8210832472    -1.6837845078     0.4680935386
    4      C      -1.8972732798     0.5003063911     0.1292044414
    5      O      -2.9146599854     1.2776800697     0.4716320283
    6      C      -0.6877477014     0.8468451375    -0.2909680402
    7      O      -0.3195275697     2.2322437873    -0.4863991489
    8      C       0.1909329506    -0.3292508199    -0.6182699598
    9      C       1.5019753862    -0.5096036101     0.1746856943
   10      C       2.4319597902     0.7153132721     0.0685075550
   11      O       3.6585713843     0.4920139033     0.7193723868
   12      H      -3.6824452097     0.7330459132     0.7214968646
   13      H      -0.9961228376     2.9245818626    -0.3464429650
   14      O       2.1081858956    -1.6271354515    -0.4205260374
   15      H       1.2471091170    -0.6857839502     1.2278274480
   16      H       1.9414974935     1.6187754157     0.4772283722
   17      H       2.6809737888     0.8790081385    -0.9840333745
   18      H       3.5621397595     0.5827394047     1.6724137224
   19      H       2.7271693656    -2.0462984983     0.1837517154
   20      H       0.4255904522    -0.3915134911    -1.6864500541
   21      H       0.5261168162     2.4965823845    -0.8963368978
 ----------------------------------------------------------------
 Molecular Point Group                 C1    NOp =  1
 Largest Abelian Subgroup              C1    NOp =  1
 Nuclear Repulsion Energy =   764.3264253710 hartrees
 There are       46 alpha and       46 beta electrons
 Applying Cartesian multipole field
    Component          Value
    ---------          -----
     (2,0,0)        1.00000E-11
     (0,2,0)        2.00000E-11
     (0,0,2)       -3.00000E-11
 Nucleus-field energy     =     0.0000000236 hartrees
 Requested basis set is 6-311++G(d,p)
 There are 117 shells and 327 basis functions
 A cutoff of  1.0D-11 yielded   5875 shell pairs
 There are     46176 function pairs (     49438 Cartesian)
 Smallest overlap matrix eigenvalue = 1.91E-06

 Q-Chem warning in module /home/taweetham/qchem/stvman/mkSTV.C, line 278:

 Overlap eigenvalue is smaller than square root of threshold

 Guess MOs from SCF MO coefficient file
 Reading MOs from coefficient file
 Reading MOs from coefficient file
 A restricted hybrid HF-DFT SCF calculation will be
 performed using Pulay DIIS extrapolation
 Exchange:     0.2000 Hartree-Fock + 0.0800 Slater + 0.7200 B88
 Correlation:  0.1900 VWN1RPA + 0.8100 LYP
 Using SG-1 standard quadrature grid
 SCF converges when DIIS error is below 1.0E-08
 Geometry optimization detected.  Setting ReadMinima to 0
 Setting SaveMinima to 0
 ---------------------------------------
  Cycle       Energy         DIIS Error
 ---------------------------------------
    1    -685.2192727407      1.08E-03
    2    -685.2410826940      1.65E-04
    3    -685.2409756885      1.97E-04
    4    -685.2413423643      6.98E-05
    5    -685.2413931809      2.30E-05
    6    -685.2413984509      7.13E-06
    7    -685.2413986882      4.04E-06
    8    -685.2413988084      5.84E-07
    9    -685.2413987654      2.27E-07
   10    -685.2413987762      5.51E-08
   11    -685.2413987708      2.60E-08
   12    -685.2413987802      5.48E-09 Convergence criterion met
 ---------------------------------------
 SCF time:  CPU 389.45 s  wall 390.24 s
 SCF   energy in the final basis set = -685.2413987802
 Total energy in the final basis set = -685.2413987802

 --------------------------------------------------------------

                    Orbital Energies (a.u.)
 --------------------------------------------------------------

 Alpha MOs
 -- Occupied --
-19.515 -19.365 -19.345 -19.287 -19.276 -19.270 -10.481 -10.467
-10.453 -10.442 -10.398 -10.387  -1.407  -1.296  -1.275  -1.216
 -1.193  -1.171  -1.033  -0.961  -0.915  -0.902  -0.871  -0.809
 -0.787  -0.746  -0.732  -0.719  -0.701  -0.672  -0.659  -0.629
 -0.622  -0.615  -0.606  -0.599  -0.582  -0.568  -0.546  -0.504
 -0.493  -0.478  -0.461  -0.454  -0.451  -0.418
 -- Virtual --
 -0.245  -0.221  -0.167  -0.142  -0.137  -0.124  -0.116  -0.107
 -0.099  -0.097  -0.096  -0.082  -0.072  -0.064  -0.056  -0.050
 -0.043  -0.034  -0.029  -0.023  -0.021  -0.013  -0.008  -0.004
 -0.002   0.002   0.006   0.010   0.015   0.015   0.020   0.028
  0.029   0.035   0.041   0.045   0.051   0.056   0.059   0.066
  0.072   0.078   0.080   0.092   0.101   0.107   0.109   0.116
  0.123   0.131   0.139   0.144   0.146   0.150   0.161   0.167
  0.171   0.176   0.179   0.185   0.194   0.202   0.206   0.212
  0.220   0.225   0.233   0.236   0.238   0.248   0.255   0.258
  0.263   0.271   0.276   0.285   0.290   0.318   0.335   0.351
  0.352   0.356   0.389   0.398   0.403   0.409   0.414   0.434
  0.439   0.456   0.463   0.473   0.499   0.519   0.528   0.550
  0.557   0.562   0.569   0.588   0.596   0.610   0.625   0.650
  0.654   0.680   0.729   0.748   0.763   0.783   0.800   0.805
  0.826   0.859   0.871   0.874   0.894   0.922   0.949   0.952
  0.974   0.978   0.988   0.996   1.015   1.020   1.036   1.049
  1.070   1.077   1.083   1.094   1.102   1.117   1.152   1.160
  1.192   1.206   1.223   1.255   1.261   1.271   1.286   1.316
  1.326   1.347   1.357   1.368   1.401   1.402   1.418   1.424
  1.440   1.460   1.481   1.501   1.506   1.533   1.536   1.559
  1.580   1.589   1.598   1.636   1.646   1.662   1.692   1.720
  1.725   1.727   1.748   1.764   1.801   1.825   1.837   1.872
  1.892   1.900   1.934   1.954   1.966   1.986   2.005   2.019
  2.040   2.074   2.092   2.173   2.206   2.303   2.333   2.340
  2.364   2.408   2.420   2.435   2.444   2.463   2.475   2.551
  2.557   2.589   2.644   2.653   2.672   2.694   2.718   2.731
  2.756   2.778   2.806   2.815   2.819   2.846   2.867   2.885
  2.901   2.919   2.952   2.976   2.988   2.998   3.008   3.045
  3.056   3.111   3.139   3.154   3.161   3.193   3.243   3.274
  3.319   3.428   3.437   3.532   3.602   3.617   3.642   3.692
  3.729   3.747   3.780   3.820   3.844   3.878   3.940   3.959
  4.020   4.105   4.177   4.680   4.809   4.887   4.911   4.944
  4.982   5.008   5.176   5.230   5.246   5.273   5.355   5.366
  5.500   5.527   5.575   5.628   5.735  23.361  23.606  23.631
 23.678  23.717  24.013  49.586  49.741  49.753  49.773  49.820
 49.906
 --------------------------------------------------------------

          Ground-State Mulliken Net Atomic Charges

     Atom                 Charge (a.u.)
  ----------------------------------------
      1 O                    -0.053698
      2 C                     0.081655
      3 O                    -0.217254
      4 C                     0.446831
      5 O                    -0.256777
      6 C                    -0.403348
      7 O                    -0.154802
      8 C                    -0.092607
      9 C                    -0.111609
     10 C                    -0.373700
     11 O                    -0.248173
     12 H                     0.343695
     13 H                     0.404891
     14 O                    -0.171919
     15 H                     0.226760
     16 H                     0.067305
     17 H                     0.249299
     18 H                     0.266757
     19 H                     0.294186
     20 H                     0.319133
     21 H                     0.383376
  ----------------------------------------
  Sum of atomic charges =     1.000000

 -----------------------------------------------------------------
                    Cartesian Multipole Moments
 -----------------------------------------------------------------
    Charge (ESU x 10^10)
                 4.8032
    Dipole Moment (Debye)
         X      -0.8894      Y       9.9612      Z       0.0502
       Tot      10.0010
    Quadrupole Moments (Debye-Ang)
        XX     -57.4174     XY      -8.6460     YY     -48.3252
        XZ       5.0851     YZ      -6.9475     ZZ     -60.1491
    Octopole Moments (Debye-Ang^2)
       XXX     -50.6474    XXY      11.3761    XYY      15.0884
       YYY      76.3347    XXZ      26.5842    XYZ      -8.7249
       YYZ     -12.5801    XZZ      15.0685    YZZ       6.8118
       ZZZ       3.1602
    Hexadecapole Moments (Debye-Ang^3)
      XXXX   -1777.3156   XXXY    -130.1912   XXYY    -414.9889
      XYYY     -83.0658   YYYY    -472.9873   XXXZ      29.6654
      XXYZ       5.3014   XYYZ      20.5926   YYYZ     -52.1088
      XXZZ    -273.8947   XYZZ       8.8354   YYZZ    -130.5057
      XZZZ      31.3360   YZZZ       1.2741   ZZZZ    -138.2940
 -----------------------------------------------------------------
 Calculating analytic gradient of the SCF energy
 Gradient of SCF Energy
            1           2           3           4           5           6
    1   0.0028130  -0.0058663   0.0033215  -0.0004066   0.0000502   0.0021755
    2   0.0013347  -0.0022460   0.0021214  -0.0016801   0.0020936   0.0036324
    3  -0.0011342   0.0010200  -0.0006298  -0.0000007   0.0002102  -0.0005630
            7           8           9          10          11          12
    1  -0.0016805  -0.0007232  -0.0009472   0.0009598  -0.0011085  -0.0002358
    2  -0.0035253  -0.0022756  -0.0017087  -0.0012234   0.0012061  -0.0007678
    3  -0.0013978  -0.0001944   0.0020696  -0.0025812   0.0017730   0.0000430
           13          14          15          16          17          18
    1  -0.0002732   0.0031307   0.0006587  -0.0004558  -0.0003601   0.0005462
    2   0.0006647   0.0015720   0.0007194   0.0010483  -0.0000594  -0.0005894
    3   0.0017022   0.0011109  -0.0004411  -0.0002006   0.0011214  -0.0015304
           19          20          21
    1  -0.0025228  -0.0001364   0.0010609
    2  -0.0007503   0.0002336   0.0001995
    3  -0.0010334   0.0006206   0.0000360
 Max gradient component =       5.866E-03
 RMS gradient           =       1.658E-03
 Gradient time:  CPU 149.34 s  wall 149.38 s
 Geometry Optimization Parameters
   NAtoms,    NIC,     NZ,  NCons,   NDum,   NFix, NCnnct, MaxDiis
       21     146       0       0       0       0       0       0

 Cartesian Hessian Update
 Hessian Updated using BFGS Update


** GEOMETRY OPTIMIZATION IN DELOCALIZED INTERNAL COORDINATES **
   Searching for a Minimum

   Optimization Cycle:   4

                       Coordinates (Angstroms)
     ATOM                X               Y               Z
      1  O        -0.6984106123   -1.4231020655   -0.3146515601
      2  C        -1.9120410320   -0.9967034774    0.1336139040
      3  O        -2.8210832472   -1.6837845078    0.4680935386
      4  C        -1.8972732798    0.5003063911    0.1292044414
      5  O        -2.9146599854    1.2776800697    0.4716320283
      6  C        -0.6877477014    0.8468451375   -0.2909680402
      7  O        -0.3195275697    2.2322437873   -0.4863991489
      8  C         0.1909329506   -0.3292508199   -0.6182699598
      9  C         1.5019753862   -0.5096036101    0.1746856943
     10  C         2.4319597902    0.7153132721    0.0685075550
     11  O         3.6585713843    0.4920139033    0.7193723868
     12  H        -3.6824452097    0.7330459132    0.7214968646
     13  H        -0.9961228376    2.9245818626   -0.3464429650
     14  O         2.1081858956   -1.6271354515   -0.4205260374
     15  H         1.2471091170   -0.6857839502    1.2278274480
     16  H         1.9414974935    1.6187754157    0.4772283722
     17  H         2.6809737888    0.8790081385   -0.9840333745
     18  H         3.5621397595    0.5827394047    1.6724137224
     19  H         2.7271693656   -2.0462984983    0.1837517154
     20  H         0.4255904522   -0.3915134911   -1.6864500541
     21  H         0.5261168162    2.4965823845   -0.8963368978
   Point Group: c1    Number of degrees of freedom:    57


   Energy is   -685.241398780

 Hessian Updated using BFGS Update

 56 Hessian modes will be used to form the next step
  Hessian Eigenvalues:
     0.002663    0.005000    0.008214    0.012420    0.015298    0.017652
     0.019990    0.020896    0.021848    0.022279    0.022746    0.026229
     0.042560    0.046790    0.049916    0.051118    0.058124    0.062966
     0.075555    0.086562    0.115098    0.138639    0.143528    0.159717
     0.160078    0.160822    0.168869    0.173704    0.192855    0.206585
     0.221144    0.244117    0.249976    0.251194    0.255565    0.280187
     0.288157    0.295737    0.319071    0.324380    0.325844    0.327894
     0.373701    0.408421    0.447214    0.455132    0.484161    0.489830
     0.502836    0.533031    0.539057    0.541041    0.544831    0.568331
     0.603376    0.958316

 Minimum Search - Taking Simple RFO Step
 Searching for Lamda that Minimizes Along All modes
 Value Taken    Lamda =  -0.00172005
 Calculated Step too Large.  Step scaled by  0.622246
 Step Taken.  Stepsize is  0.300000

                             Maximum     Tolerance    Cnvgd?
         Gradient           0.003217      0.000300      NO
         Displacement       0.099197      0.001200      NO
         Energy change     -0.000940      0.000001      NO


 New Cartesian Coordinates Obtained by Inverse Iteration

 Displacement from previous Coordinates is:  0.572544
 ----------------------------------------------------------------
             Standard Nuclear Orientation (Angstroms)
    I     Atom           X                Y                Z
 ----------------------------------------------------------------
    1      O      -0.7060176381    -1.4228939788    -0.2725095828
    2      C      -1.9158466596    -0.9864396442     0.1725474184
    3      O      -2.8314360543    -1.6629258575     0.5123123582
    4      C      -1.9014930590     0.5168406278     0.1361721029
    5      O      -2.9270906176     1.2887030890     0.4570116832
    6      C      -0.6903446189     0.8466380919    -0.2860959726
    7      O      -0.3212037629     2.2398505550    -0.5268323436
    8      C       0.1862095006    -0.3275595441    -0.6003013696
    9      C       1.5068243321    -0.5175481274     0.1725453507
   10      C       2.4250975468     0.7195020941     0.1210046120
   11      O       3.6668011382     0.4625290479     0.7313967636
   12      H      -3.6915544001     0.7409593588     0.7120771280
   13      H      -1.0199118453     2.9202769776    -0.4737324308
   14      O       2.1129482591    -1.6067320553    -0.4734819720
   15      H       1.2628826779    -0.7440772299     1.2190528970
   16      H       1.9366839741     1.5901897228     0.5926190802
   17      H       2.6543067592     0.9410207808    -0.9272605419
   18      H       3.5920836259     0.5131578962     1.6910392778
   19      H       2.8079695938    -1.9845843502     0.0768464261
   20      H       0.4104364066    -0.4098561192    -1.6699294474
   21      H       0.5155655662     2.4889084729    -0.9607318040
 ----------------------------------------------------------------
 Molecular Point Group                 C1    NOp =  1
 Largest Abelian Subgroup              C1    NOp =  1
 Nuclear Repulsion Energy =   763.2829047845 hartrees
 There are       46 alpha and       46 beta electrons
 Applying Cartesian multipole field
    Component          Value
    ---------          -----
     (2,0,0)        1.00000E-11
     (0,2,0)        2.00000E-11
     (0,0,2)       -3.00000E-11
 Nucleus-field energy     =     0.0000000235 hartrees
 Requested basis set is 6-311++G(d,p)
 There are 117 shells and 327 basis functions
 A cutoff of  1.0D-11 yielded   5870 shell pairs
 There are     46184 function pairs (     49453 Cartesian)
 Smallest overlap matrix eigenvalue = 1.88E-06

 Q-Chem warning in module /home/taweetham/qchem/stvman/mkSTV.C, line 278:

 Overlap eigenvalue is smaller than square root of threshold

 Guess MOs from SCF MO coefficient file
 Reading MOs from coefficient file
 Reading MOs from coefficient file
 A restricted hybrid HF-DFT SCF calculation will be
 performed using Pulay DIIS extrapolation
 Exchange:     0.2000 Hartree-Fock + 0.0800 Slater + 0.7200 B88
 Correlation:  0.1900 VWN1RPA + 0.8100 LYP
 Using SG-1 standard quadrature grid
 SCF converges when DIIS error is below 1.0E-08
 Geometry optimization detected.  Setting ReadMinima to 0
 Setting SaveMinima to 0
 ---------------------------------------
  Cycle       Energy         DIIS Error
 ---------------------------------------
    1    -685.2114507928      9.23E-04
    2    -685.2418476777      1.86E-04
    3    -685.2415343898      2.45E-04
    4    -685.2421917770      7.44E-05
    5    -685.2422475669      2.78E-05
    6    -685.2422548991      8.33E-06
    7    -685.2422559427      3.80E-06
    8    -685.2422560488      6.99E-07
    9    -685.2422559703      2.57E-07
   10    -685.2422560131      6.64E-08
   11    -685.2422560106      2.88E-08
   12    -685.2422560118      7.39E-09 Convergence criterion met
 ---------------------------------------
 SCF time:  CPU 389.86 s  wall 390.81 s
 SCF   energy in the final basis set = -685.2422560118
 Total energy in the final basis set = -685.2422560118

 --------------------------------------------------------------

                    Orbital Energies (a.u.)
 --------------------------------------------------------------

 Alpha MOs
 -- Occupied --
-19.513 -19.366 -19.345 -19.288 -19.276 -19.270 -10.482 -10.468
-10.454 -10.442 -10.397 -10.386  -1.403  -1.296  -1.276  -1.216
 -1.193  -1.171  -1.033  -0.960  -0.913  -0.898  -0.870  -0.810
 -0.785  -0.745  -0.733  -0.716  -0.701  -0.671  -0.659  -0.629
 -0.622  -0.614  -0.608  -0.599  -0.582  -0.567  -0.546  -0.504
 -0.494  -0.479  -0.461  -0.454  -0.451  -0.418
 -- Virtual --
 -0.246  -0.220  -0.166  -0.140  -0.138  -0.128  -0.116  -0.107
 -0.101  -0.099  -0.094  -0.082  -0.072  -0.065  -0.055  -0.052
 -0.043  -0.035  -0.029  -0.023  -0.021  -0.013  -0.008  -0.005
 -0.002   0.002   0.006   0.009   0.014   0.015   0.022   0.028
  0.030   0.035   0.042   0.044   0.051   0.056   0.058   0.065
  0.072   0.076   0.081   0.092   0.105   0.107   0.111   0.114
  0.121   0.132   0.140   0.143   0.146   0.150   0.161   0.167
  0.170   0.174   0.182   0.186   0.195   0.203   0.207   0.213
  0.220   0.224   0.234   0.236   0.240   0.247   0.254   0.259
  0.263   0.271   0.274   0.286   0.290   0.317   0.337   0.352
  0.352   0.357   0.390   0.397   0.401   0.410   0.415   0.432
  0.439   0.450   0.463   0.468   0.499   0.520   0.523   0.549
  0.559   0.565   0.567   0.587   0.597   0.611   0.619   0.649
  0.654   0.676   0.731   0.747   0.765   0.781   0.799   0.809
  0.826   0.855   0.868   0.875   0.894   0.921   0.956   0.957
  0.971   0.975   0.985   0.992   1.017   1.018   1.036   1.052
  1.069   1.078   1.082   1.093   1.106   1.130   1.152   1.161
  1.195   1.210   1.224   1.256   1.261   1.267   1.282   1.318
  1.321   1.356   1.358   1.367   1.398   1.400   1.417   1.429
  1.441   1.454   1.480   1.501   1.511   1.531   1.532   1.558
  1.580   1.593   1.599   1.637   1.643   1.662   1.694   1.725
  1.729   1.733   1.748   1.766   1.798   1.820   1.835   1.866
  1.889   1.898   1.932   1.952   1.969   1.979   2.001   2.015
  2.037   2.074   2.089   2.171   2.207   2.309   2.326   2.335
  2.364   2.406   2.418   2.436   2.442   2.463   2.478   2.533
  2.549   2.576   2.642   2.650   2.669   2.694   2.708   2.719
  2.753   2.777   2.803   2.815   2.827   2.858   2.874   2.882
  2.904   2.918   2.955   2.975   2.986   2.997   3.007   3.043
  3.049   3.112   3.141   3.160   3.163   3.194   3.242   3.272
  3.315   3.428   3.440   3.529   3.596   3.618   3.641   3.687
  3.718   3.743   3.783   3.811   3.843   3.878   3.939   3.956
  4.015   4.103   4.182   4.689   4.809   4.885   4.909   4.942
  4.980   5.005   5.175   5.228   5.244   5.275   5.352   5.356
  5.492   5.524   5.572   5.625   5.732  23.356  23.610  23.630
 23.679  23.712  24.021  49.585  49.739  49.752  49.772  49.819
 49.905
 --------------------------------------------------------------

          Ground-State Mulliken Net Atomic Charges

     Atom                 Charge (a.u.)
  ----------------------------------------
      1 O                    -0.053261
      2 C                     0.075412
      3 O                    -0.217365
      4 C                     0.480336
      5 O                    -0.250935
      6 C                    -0.454466
      7 O                    -0.153953
      8 C                    -0.095730
      9 C                    -0.065148
     10 C                    -0.423186
     11 O                    -0.250862
     12 H                     0.343134
     13 H                     0.399919
     14 O                    -0.171981
     15 H                     0.231430
     16 H                     0.101895
     17 H                     0.239111
     18 H                     0.269967
     19 H                     0.292785
     20 H                     0.318235
     21 H                     0.384664
  ----------------------------------------
  Sum of atomic charges =     1.000000

 -----------------------------------------------------------------
                    Cartesian Multipole Moments
 -----------------------------------------------------------------
    Charge (ESU x 10^10)
                 4.8032
    Dipole Moment (Debye)
         X      -0.8807      Y       9.9135      Z      -0.2661
       Tot       9.9560
    Quadrupole Moments (Debye-Ang)
        XX     -56.3911     XY      -8.9882     YY     -48.8859
        XZ       5.4835     YZ      -7.7041     ZZ     -59.9432
    Octopole Moments (Debye-Ang^2)
       XXX     -46.6234    XXY      10.1295    XYY      14.0019
       YYY      75.2562    XXZ      25.9952    XYZ      -7.8832
       YYZ     -17.1238    XZZ      15.0311    YZZ       7.9381
       ZZZ       1.7548
    Hexadecapole Moments (Debye-Ang^3)
      XXXX   -1768.0748   XXXY    -133.7909   XXYY    -414.3333
      XYYY     -77.1024   YYYY    -476.7637   XXXZ      35.0562
      XXYZ       6.9391   XYYZ      21.0330   YYYZ     -56.1746
      XXZZ    -275.9110   XYZZ       9.2726   YYZZ    -127.8669
      XZZZ      34.7079   YZZZ       2.3385   ZZZZ    -141.8060
 -----------------------------------------------------------------
 Calculating analytic gradient of the SCF energy
 Gradient of SCF Energy
            1           2           3           4           5           6
    1   0.0017144  -0.0052477   0.0021977   0.0013346   0.0000364   0.0003051
    2  -0.0008746  -0.0037583   0.0014503   0.0035358   0.0006867  -0.0041686
    3  -0.0010065   0.0027262  -0.0009851  -0.0016430   0.0003051   0.0006666
            7           8           9          10          11          12
    1  -0.0013481  -0.0004113  -0.0005041   0.0015319  -0.0009260  -0.0005471
    2   0.0015859   0.0024237  -0.0018018  -0.0003495   0.0014443  -0.0006685
    3  -0.0040317   0.0006174   0.0001436  -0.0008882  -0.0000021   0.0001348
           13          14          15          16          17          18
    1   0.0003233   0.0011636   0.0008636  -0.0000540  -0.0002745   0.0002868
    2   0.0000262   0.0023604   0.0004172   0.0005460  -0.0007753  -0.0005780
    3   0.0019472   0.0000136  -0.0004287   0.0001799   0.0004707   0.0000297
           19          20          21
    1  -0.0012163   0.0002153   0.0005563
    2  -0.0016681  -0.0000922   0.0002585
    3   0.0002373   0.0004267   0.0010864
 Max gradient component =       5.248E-03
 RMS gradient           =       1.565E-03
 Gradient time:  CPU 148.78 s  wall 148.81 s
 Geometry Optimization Parameters
   NAtoms,    NIC,     NZ,  NCons,   NDum,   NFix, NCnnct, MaxDiis
       21     146       0       0       0       0       0       0

 Cartesian Hessian Update
 Hessian Updated using BFGS Update


** GEOMETRY OPTIMIZATION IN DELOCALIZED INTERNAL COORDINATES **
   Searching for a Minimum

   Optimization Cycle:   5

                       Coordinates (Angstroms)
     ATOM                X               Y               Z
      1  O        -0.7060176381   -1.4228939788   -0.2725095828
      2  C        -1.9158466596   -0.9864396442    0.1725474184
      3  O        -2.8314360543   -1.6629258575    0.5123123582
      4  C        -1.9014930590    0.5168406278    0.1361721029
      5  O        -2.9270906176    1.2887030890    0.4570116832
      6  C        -0.6903446189    0.8466380919   -0.2860959726
      7  O        -0.3212037629    2.2398505550   -0.5268323436
      8  C         0.1862095006   -0.3275595441   -0.6003013696
      9  C         1.5068243321   -0.5175481274    0.1725453507
     10  C         2.4250975468    0.7195020941    0.1210046120
     11  O         3.6668011382    0.4625290479    0.7313967636
     12  H        -3.6915544001    0.7409593588    0.7120771280
     13  H        -1.0199118453    2.9202769776   -0.4737324308
     14  O         2.1129482591   -1.6067320553   -0.4734819720
     15  H         1.2628826779   -0.7440772299    1.2190528970
     16  H         1.9366839741    1.5901897228    0.5926190802
     17  H         2.6543067592    0.9410207808   -0.9272605419
     18  H         3.5920836259    0.5131578962    1.6910392778
     19  H         2.8079695938   -1.9845843502    0.0768464261
     20  H         0.4104364066   -0.4098561192   -1.6699294474
     21  H         0.5155655662    2.4889084729   -0.9607318040
   Point Group: c1    Number of degrees of freedom:    57


   Energy is   -685.242256012

 Hessian Updated using BFGS Update

 57 Hessian modes will be used to form the next step
  Hessian Eigenvalues:
     0.001775    0.004951    0.005628    0.012383    0.015307    0.017785
     0.019544    0.021204    0.022169    0.022399    0.023333    0.026345
     0.042588    0.047544    0.050883    0.051697    0.059007    0.063823
     0.075640    0.087201    0.116170    0.138532    0.158657    0.159945
     0.160009    0.160548    0.166525    0.172137    0.174112    0.205095
     0.217311    0.229364    0.244388    0.251002    0.254606    0.268333
     0.286020    0.288888    0.295134    0.318757    0.324335    0.325773
     0.329329    0.381922    0.431384    0.447111    0.454902    0.487234
     0.490456    0.513665    0.532847    0.540141    0.541124    0.548820
     0.571535    0.609692    0.950754

 Minimum Search - Taking Simple RFO Step
 Searching for Lamda that Minimizes Along All modes
 Value Taken    Lamda =  -0.00182833
 Calculated Step too Large.  Step scaled by  0.473495
 Step Taken.  Stepsize is  0.300000

                             Maximum     Tolerance    Cnvgd?
         Gradient           0.002716      0.000300      NO
         Displacement       0.097458      0.001200      NO
         Energy change     -0.000857      0.000001      NO


 New Cartesian Coordinates Obtained by Inverse Iteration

 Displacement from previous Coordinates is:  0.506325
 ----------------------------------------------------------------
             Standard Nuclear Orientation (Angstroms)
    I     Atom           X                Y                Z
 ----------------------------------------------------------------
    1      O      -0.7162597772    -1.4246397681    -0.2438043818
    2      C      -1.9203983817    -0.9753697543     0.1969479321
    3      O      -2.8417293216    -1.6406213301     0.5469584526
    4      C      -1.8998853595     0.5304927673     0.1473910498
    5      O      -2.9262484221     1.3021927625     0.4584539395
    6      C      -0.6874909951     0.8446886412    -0.2793665329
    7      O      -0.3062673457     2.2393904154    -0.5487666072
    8      C       0.1811099808    -0.3323523692    -0.5901597708
    9      C       1.5071067107    -0.5279988649     0.1685664134
   10      C       2.4081143002     0.7216608255     0.1648513179
   11      O       3.6595903548     0.4441850214     0.7482942165
   12      H      -3.6906267493     0.7563926517     0.7177038772
   13      H      -1.0212279086     2.9024241821    -0.5870828670
   14      O       2.1218775949    -1.5879691700    -0.5178682883
   15      H       1.2698084136    -0.7964292200     1.2076784217
   16      H       1.9141233344     1.5599874156     0.6823662799
   17      H       2.6265378417     0.9936839180    -0.8757063527
   18      H       3.5963538266     0.4687758516     1.7108560263
   19      H       2.8865026346    -1.9057137173    -0.0215659646
   20      H       0.3949981530    -0.4266121560    -1.6616149850
   21      H       0.5169218401     2.4597917059    -1.0203825430
 ----------------------------------------------------------------
 Molecular Point Group                 C1    NOp =  1
 Largest Abelian Subgroup              C1    NOp =  1
 Nuclear Repulsion Energy =   763.1222074583 hartrees
 There are       46 alpha and       46 beta electrons
 Applying Cartesian multipole field
    Component          Value
    ---------          -----
     (2,0,0)        1.00000E-11
     (0,2,0)        2.00000E-11
     (0,0,2)       -3.00000E-11
 Nucleus-field energy     =     0.0000000232 hartrees
 Requested basis set is 6-311++G(d,p)
 There are 117 shells and 327 basis functions
 A cutoff of  1.0D-11 yielded   5867 shell pairs
 There are     46132 function pairs (     49393 Cartesian)
 Smallest overlap matrix eigenvalue = 1.89E-06

 Q-Chem warning in module /home/taweetham/qchem/stvman/mkSTV.C, line 278:

 Overlap eigenvalue is smaller than square root of threshold

 Guess MOs from SCF MO coefficient file
 Reading MOs from coefficient file
 Reading MOs from coefficient file
 A restricted hybrid HF-DFT SCF calculation will be
 performed using Pulay DIIS extrapolation
 Exchange:     0.2000 Hartree-Fock + 0.0800 Slater + 0.7200 B88
 Correlation:  0.1900 VWN1RPA + 0.8100 LYP
 Using SG-1 standard quadrature grid
 SCF converges when DIIS error is below 1.0E-08
 Geometry optimization detected.  Setting ReadMinima to 0
 Setting SaveMinima to 0
 ---------------------------------------
  Cycle       Energy         DIIS Error
 ---------------------------------------
    1    -685.2254167510      7.83E-04
    2    -685.2427989454      1.56E-04
    3    -685.2427276666      1.70E-04
    4    -685.2430056588      6.89E-05
    5    -685.2430591068      1.48E-05
    6    -685.2430618683      4.69E-06
    7    -685.2430621172      2.61E-06
    8    -685.2430620798      6.51E-07
    9    -685.2430620669      2.22E-07
   10    -685.2430621013      5.58E-08
   11    -685.2430620924      2.46E-08
   12    -685.2430620987      5.10E-09 Convergence criterion met
 ---------------------------------------
 SCF time:  CPU 386.26 s  wall 387.22 s
 SCF   energy in the final basis set = -685.2430620987
 Total energy in the final basis set = -685.2430620987

 --------------------------------------------------------------

                    Orbital Energies (a.u.)
 --------------------------------------------------------------

 Alpha MOs
 -- Occupied --
-19.513 -19.367 -19.346 -19.288 -19.277 -19.270 -10.482 -10.468
-10.455 -10.442 -10.396 -10.387  -1.403  -1.297  -1.276  -1.215
 -1.193  -1.170  -1.034  -0.960  -0.911  -0.895  -0.871  -0.811
 -0.785  -0.745  -0.734  -0.715  -0.700  -0.672  -0.659  -0.628
 -0.623  -0.614  -0.610  -0.599  -0.583  -0.567  -0.546  -0.504
 -0.495  -0.480  -0.462  -0.456  -0.450  -0.419
 -- Virtual --
 -0.247  -0.220  -0.166  -0.139  -0.138  -0.131  -0.116  -0.107
 -0.102  -0.100  -0.092  -0.081  -0.071  -0.065  -0.055  -0.053
 -0.043  -0.035  -0.029  -0.023  -0.021  -0.013  -0.008  -0.007
 -0.003   0.002   0.006   0.008   0.013   0.015   0.024   0.028
  0.030   0.035   0.042   0.044   0.051   0.056   0.059   0.064
  0.073   0.074   0.082   0.092   0.104   0.107   0.113   0.113
  0.119   0.131   0.141   0.143   0.146   0.151   0.161   0.166
  0.169   0.172   0.184   0.187   0.197   0.203   0.207   0.213
  0.221   0.223   0.234   0.235   0.241   0.247   0.252   0.258
  0.264   0.268   0.275   0.287   0.293   0.316   0.337   0.350
  0.354   0.359   0.390   0.397   0.399   0.407   0.421   0.426
  0.437   0.443   0.465   0.465   0.498   0.512   0.520   0.548
  0.558   0.564   0.570   0.586   0.598   0.609   0.613   0.647
  0.653   0.672   0.730   0.744   0.766   0.779   0.800   0.811
  0.827   0.850   0.864   0.876   0.894   0.919   0.956   0.961
  0.971   0.972   0.985   0.992   1.016   1.020   1.037   1.054
  1.068   1.078   1.082   1.094   1.107   1.140   1.153   1.163
  1.197   1.219   1.224   1.252   1.260   1.264   1.281   1.314
  1.320   1.359   1.362   1.366   1.395   1.399   1.417   1.434
  1.437   1.448   1.479   1.498   1.517   1.528   1.531   1.557
  1.578   1.595   1.599   1.637   1.639   1.663   1.695   1.726
  1.738   1.742   1.749   1.768   1.796   1.817   1.833   1.863
  1.888   1.895   1.928   1.950   1.962   1.980   1.992   2.008
  2.033   2.074   2.085   2.166   2.203   2.308   2.316   2.334
  2.365   2.400   2.413   2.432   2.441   2.464   2.480   2.508
  2.537   2.570   2.637   2.653   2.665   2.682   2.703   2.714
  2.751   2.779   2.799   2.818   2.835   2.872   2.880   2.884
  2.916   2.921   2.957   2.972   2.985   2.998   3.006   3.035
  3.047   3.111   3.143   3.165   3.166   3.198   3.240   3.270
  3.309   3.427   3.443   3.521   3.588   3.617   3.638   3.683
  3.711   3.739   3.784   3.802   3.843   3.880   3.938   3.954
  4.012   4.102   4.187   4.705   4.809   4.883   4.909   4.940
  4.977   5.002   5.173   5.227   5.243   5.279   5.341   5.354
  5.488   5.521   5.569   5.624   5.732  23.353  23.612  23.630
 23.678  23.708  24.027  49.584  49.737  49.752  49.771  49.818
 49.903
 --------------------------------------------------------------

          Ground-State Mulliken Net Atomic Charges

     Atom                 Charge (a.u.)
  ----------------------------------------
      1 O                    -0.053245
      2 C                     0.064678
      3 O                    -0.217939
      4 C                     0.515353
      5 O                    -0.246132
      6 C                    -0.514973
      7 O                    -0.140457
      8 C                    -0.087925
      9 C                    -0.033305
     10 C                    -0.458098
     11 O                    -0.252900
     12 H                     0.342544
     13 H                     0.393296
     14 O                    -0.171343
     15 H                     0.237743
     16 H                     0.128812
     17 H                     0.229303
     18 H                     0.273135
     19 H                     0.290893
     20 H                     0.317979
     21 H                     0.382580
  ----------------------------------------
  Sum of atomic charges =     1.000000

 -----------------------------------------------------------------
                    Cartesian Multipole Moments
 -----------------------------------------------------------------
    Charge (ESU x 10^10)
                 4.8032
    Dipole Moment (Debye)
         X      -0.8296      Y       9.8613      Z      -0.5817
       Tot       9.9132
    Quadrupole Moments (Debye-Ang)
        XX     -55.5790     XY      -9.0813     YY     -49.8820
        XZ       5.6656     YZ      -8.3045     ZZ     -59.5690
    Octopole Moments (Debye-Ang^2)
       XXX     -42.2884    XXY       9.5315    XYY      12.8722
       YYY      73.2238    XXZ      24.8156    XYZ      -6.9935
       YYZ     -20.8665    XZZ      14.8577    YZZ       9.2227
       ZZZ       0.2510
    Hexadecapole Moments (Debye-Ang^3)
      XXXX   -1750.5179   XXXY    -137.6395   XXYY    -414.1166
      XYYY     -69.6034   YYYY    -486.0067   XXXZ      36.7319
      XXYZ       8.6345   XYYZ      21.6606   YYYZ     -60.5238
      XXZZ    -276.3137   XYZZ       9.0996   YYZZ    -124.5863
      XZZZ      38.3923   YZZZ       1.4050   ZZZZ    -145.5528
 -----------------------------------------------------------------
 Calculating analytic gradient of the SCF energy
 Gradient of SCF Energy
            1           2           3           4           5           6
    1   0.0005633  -0.0034389   0.0010149   0.0021771  -0.0001018  -0.0009831
    2  -0.0023114  -0.0032737   0.0005637   0.0058521  -0.0004379  -0.0082833
    3  -0.0000239   0.0013862  -0.0003325  -0.0019613   0.0004621   0.0021637
            7           8           9          10          11          12
    1  -0.0006829   0.0003025  -0.0000064   0.0013061  -0.0006556  -0.0005352
    2   0.0040779   0.0049741  -0.0014542   0.0003790   0.0013251  -0.0002835
    3  -0.0064684   0.0009067  -0.0004417   0.0003460  -0.0011334   0.0000811
           13          14          15          16          17          18
    1   0.0010094  -0.0003705   0.0007254  -0.0000586  -0.0000264  -0.0000948
    2  -0.0005720   0.0022202   0.0002536   0.0000386  -0.0010143  -0.0005176
    3   0.0021613  -0.0010731  -0.0000604   0.0002160  -0.0002103   0.0009598
           19          20          21
    1  -0.0003149   0.0003428  -0.0001723
    2  -0.0017611  -0.0002098   0.0004345
    3   0.0008614   0.0000322   0.0021286
 Max gradient component =       8.283E-03
 RMS gradient           =       2.054E-03
 Gradient time:  CPU 148.76 s  wall 148.79 s
 Geometry Optimization Parameters
   NAtoms,    NIC,     NZ,  NCons,   NDum,   NFix, NCnnct, MaxDiis
       21     146       0       0       0       0       0       0

 Cartesian Hessian Update
 Hessian Updated using BFGS Update


** GEOMETRY OPTIMIZATION IN DELOCALIZED INTERNAL COORDINATES **
   Searching for a Minimum

   Optimization Cycle:   6

                       Coordinates (Angstroms)
     ATOM                X               Y               Z
      1  O        -0.7162597772   -1.4246397681   -0.2438043818
      2  C        -1.9203983817   -0.9753697543    0.1969479321
      3  O        -2.8417293216   -1.6406213301    0.5469584526
      4  C        -1.8998853595    0.5304927673    0.1473910498
      5  O        -2.9262484221    1.3021927625    0.4584539395
      6  C        -0.6874909951    0.8446886412   -0.2793665329
      7  O        -0.3062673457    2.2393904154   -0.5487666072
      8  C         0.1811099808   -0.3323523692   -0.5901597708
      9  C         1.5071067107   -0.5279988649    0.1685664134
     10  C         2.4081143002    0.7216608255    0.1648513179
     11  O         3.6595903548    0.4441850214    0.7482942165
     12  H        -3.6906267493    0.7563926517    0.7177038772
     13  H        -1.0212279086    2.9024241821   -0.5870828670
     14  O         2.1218775949   -1.5879691700   -0.5178682883
     15  H         1.2698084136   -0.7964292200    1.2076784217
     16  H         1.9141233344    1.5599874156    0.6823662799
     17  H         2.6265378417    0.9936839180   -0.8757063527
     18  H         3.5963538266    0.4687758516    1.7108560263
     19  H         2.8865026346   -1.9057137173   -0.0215659646
     20  H         0.3949981530   -0.4266121560   -1.6616149850
     21  H         0.5169218401    2.4597917059   -1.0203825430
   Point Group: c1    Number of degrees of freedom:    57


   Energy is   -685.243062099

 Hessian Updated using BFGS Update

 57 Hessian modes will be used to form the next step
  Hessian Eigenvalues:
     0.000857    0.004311    0.005108    0.012358    0.015309    0.017842
     0.019525    0.021213    0.022308    0.023104    0.024252    0.026882
     0.042670    0.047402    0.050878    0.051725    0.059281    0.063746
     0.075974    0.087086    0.116780    0.139087    0.158689    0.159952
     0.160102    0.161352    0.164987    0.172930    0.179128    0.203997
     0.219138    0.235304    0.247225    0.251160    0.255041    0.273465
     0.282765    0.289095    0.295516    0.319511    0.324499    0.327550
     0.333317    0.375665    0.438316    0.448421    0.454576    0.487877
     0.491356    0.522817    0.529285    0.540778    0.541458    0.562392
     0.579481    0.661685    0.981678

 Minimum Search - Taking Simple RFO Step
 Searching for Lamda that Minimizes Along All modes
 Value Taken    Lamda =  -0.00252333
 Calculated Step too Large.  Step scaled by  0.373722
 Step Taken.  Stepsize is  0.300000

                             Maximum     Tolerance    Cnvgd?
         Gradient           0.003837      0.000300      NO
         Displacement       0.100761      0.001200      NO
         Energy change     -0.000806      0.000001      NO


 New Cartesian Coordinates Obtained by Inverse Iteration

 Displacement from previous Coordinates is:  0.437470
 ----------------------------------------------------------------
             Standard Nuclear Orientation (Angstroms)
    I     Atom           X                Y                Z
 ----------------------------------------------------------------
    1      O      -0.7271222337    -1.4245268417    -0.2259447261
    2      C      -1.9246254922    -0.9650449164     0.2138553044
    3      O      -2.8533523870    -1.6213026156     0.5659987502
    4      C      -1.8985349131     0.5420552421     0.1598159995
    5      O      -2.9250626587     1.3129147393     0.4651301705
    6      C      -0.6848528161     0.8450383666    -0.2692420858
    7      O      -0.2878986860     2.2403646643    -0.5529815242
    8      C       0.1758626611    -0.3349842202    -0.5825707120
    9      C       1.5051963682    -0.5354060505     0.1661409723
   10      C       2.3938831126     0.7214337750     0.2003707928
   11      O       3.6533023469     0.4242332431     0.7603037515
   12      H      -3.6895551592     0.7687681143     0.7268582178
   13      H      -1.0173398409     2.8733330914    -0.6903816206
   14      O       2.1288598501    -1.5735724122    -0.5465997358
   15      H       1.2716707932    -0.8344219976     1.1988198293
   16      H       1.8983022377     1.5333456534     0.7532342451
   17      H       2.6037931049     1.0349060975    -0.8320759310
   18      H       3.6016147343     0.4335670984     1.7247451846
   19      H       2.9518298189    -1.8204448542    -0.1027671017
   20      H       0.3815466616    -0.4336240697    -1.6558540461
   21      H       0.5153932218     2.4193277010    -1.0731061010
 ----------------------------------------------------------------
 Molecular Point Group                 C1    NOp =  1
 Largest Abelian Subgroup              C1    NOp =  1
 Nuclear Repulsion Energy =   763.1567382517 hartrees
 There are       46 alpha and       46 beta electrons
 Applying Cartesian multipole field
    Component          Value
    ---------          -----
     (2,0,0)        1.00000E-11
     (0,2,0)        2.00000E-11
     (0,0,2)       -3.00000E-11
 Nucleus-field energy     =     0.0000000230 hartrees
 Requested basis set is 6-311++G(d,p)
 There are 117 shells and 327 basis functions
 A cutoff of  1.0D-11 yielded   5863 shell pairs
 There are     46090 function pairs (     49340 Cartesian)
 Smallest overlap matrix eigenvalue = 1.90E-06

 Q-Chem warning in module /home/taweetham/qchem/stvman/mkSTV.C, line 278:

 Overlap eigenvalue is smaller than square root of threshold

 Guess MOs from SCF MO coefficient file
 Reading MOs from coefficient file
 Reading MOs from coefficient file
 A restricted hybrid HF-DFT SCF calculation will be
 performed using Pulay DIIS extrapolation
 Exchange:     0.2000 Hartree-Fock + 0.0800 Slater + 0.7200 B88
 Correlation:  0.1900 VWN1RPA + 0.8100 LYP
 Using SG-1 standard quadrature grid
 SCF converges when DIIS error is below 1.0E-08
 Geometry optimization detected.  Setting ReadMinima to 0
 Setting SaveMinima to 0
 ---------------------------------------
  Cycle       Energy         DIIS Error
 ---------------------------------------
    1    -685.2293197920      6.88E-04
    2    -685.2437088337      1.51E-04
    3    -685.2436518458      1.59E-04
    4    -685.2438863678      6.93E-05
    5    -685.2439392482      1.36E-05
    6    -685.2439410418      4.34E-06
    7    -685.2439413171      1.79E-06
    8    -685.2439413152      6.71E-07
    9    -685.2439412606      1.96E-07
   10    -685.2439412856      5.17E-08
   11    -685.2439412799      1.99E-08
   12    -685.2439412835      4.97E-09 Convergence criterion met
 ---------------------------------------
 SCF time:  CPU 384.10 s  wall 384.68 s
 SCF   energy in the final basis set = -685.2439412835
 Total energy in the final basis set = -685.2439412835

 --------------------------------------------------------------

                    Orbital Energies (a.u.)
 --------------------------------------------------------------

 Alpha MOs
 -- Occupied --
-19.513 -19.368 -19.348 -19.289 -19.279 -19.269 -10.483 -10.468
-10.457 -10.443 -10.396 -10.388  -1.403  -1.298  -1.277  -1.215
 -1.194  -1.170  -1.034  -0.960  -0.909  -0.893  -0.871  -0.812
 -0.785  -0.745  -0.736  -0.714  -0.701  -0.673  -0.661  -0.628
 -0.625  -0.613  -0.611  -0.598  -0.584  -0.567  -0.547  -0.505
 -0.497  -0.482  -0.462  -0.458  -0.450  -0.420
 -- Virtual --
 -0.247  -0.220  -0.167  -0.140  -0.137  -0.133  -0.117  -0.107
 -0.103  -0.101  -0.091  -0.081  -0.070  -0.065  -0.056  -0.054
 -0.044  -0.036  -0.029  -0.023  -0.021  -0.012  -0.008  -0.008
 -0.003   0.001   0.006   0.008   0.013   0.015   0.025   0.028
  0.031   0.035   0.042   0.044   0.051   0.054   0.061   0.064
  0.072   0.073   0.084   0.092   0.101   0.107   0.112   0.114
  0.119   0.130   0.139   0.145   0.146   0.153   0.160   0.165
  0.170   0.170   0.185   0.187   0.198   0.202   0.207   0.213
  0.221   0.222   0.233   0.235   0.240   0.244   0.249   0.256
  0.264   0.265   0.278   0.287   0.296   0.315   0.334   0.347
  0.354   0.361   0.388   0.394   0.398   0.403   0.413   0.425
  0.437   0.440   0.463   0.466   0.495   0.505   0.520   0.546
  0.557   0.562   0.571   0.585   0.599   0.604   0.611   0.644
  0.653   0.670   0.726   0.741   0.764   0.779   0.802   0.812
  0.827   0.848   0.861   0.877   0.895   0.918   0.945   0.963
  0.969   0.978   0.986   0.991   1.015   1.021   1.039   1.055
  1.067   1.077   1.082   1.093   1.107   1.144   1.154   1.165
  1.199   1.224   1.229   1.244   1.262   1.265   1.283   1.308
  1.321   1.361   1.363   1.366   1.390   1.399   1.418   1.430
  1.437   1.444   1.478   1.491   1.521   1.527   1.531   1.558
  1.576   1.595   1.600   1.636   1.637   1.663   1.694   1.725
  1.741   1.745   1.756   1.769   1.791   1.814   1.837   1.860
  1.886   1.892   1.922   1.942   1.951   1.975   1.983   2.004
  2.031   2.074   2.080   2.159   2.195   2.303   2.311   2.333
  2.365   2.393   2.401   2.420   2.439   2.465   2.476   2.501
  2.523   2.569   2.632   2.652   2.658   2.672   2.701   2.714
  2.749   2.780   2.796   2.821   2.838   2.873   2.882   2.899
  2.919   2.940   2.958   2.969   2.985   3.001   3.006   3.026
  3.046   3.110   3.147   3.165   3.172   3.202   3.238   3.269
  3.305   3.426   3.445   3.505   3.581   3.615   3.636   3.680
  3.705   3.736   3.783   3.792   3.845   3.882   3.937   3.952
  4.010   4.101   4.189   4.731   4.809   4.880   4.908   4.938
  4.974   4.999   5.171   5.226   5.242   5.284   5.330   5.346
  5.484   5.517   5.564   5.623   5.732  23.351  23.613  23.629
 23.676  23.706  24.030  49.581  49.735  49.752  49.770  49.816
 49.901
 --------------------------------------------------------------

          Ground-State Mulliken Net Atomic Charges

     Atom                 Charge (a.u.)
  ----------------------------------------
      1 O                    -0.054282
      2 C                     0.053720
      3 O                    -0.218499
      4 C                     0.546904
      5 O                    -0.241380
      6 C                    -0.588918
      7 O                    -0.116514
      8 C                    -0.058955
      9 C                    -0.018828
     10 C                    -0.479084
     11 O                    -0.254582
     12 H                     0.342051
     13 H                     0.385692
     14 O                    -0.170979
     15 H                     0.242560
     16 H                     0.148422
     17 H                     0.220901
     18 H                     0.276097
     19 H                     0.289081
     20 H                     0.318184
     21 H                     0.378410
  ----------------------------------------
  Sum of atomic charges =     1.000000

 -----------------------------------------------------------------
                    Cartesian Multipole Moments
 -----------------------------------------------------------------
    Charge (ESU x 10^10)
                 4.8032
    Dipole Moment (Debye)
         X      -0.7843      Y       9.8132      Z      -0.8634
       Tot       9.8823
    Quadrupole Moments (Debye-Ang)
        XX     -54.8829     XY      -8.9661     YY     -51.1848
        XZ       5.7617     YZ      -8.8341     ZZ     -59.0669
    Octopole Moments (Debye-Ang^2)
       XXX     -38.0775    XXY       9.6873    XYY      11.6058
       YYY      70.3345    XXZ      23.8016    XYZ      -5.9749
       YYZ     -23.7814    XZZ      14.7157    YZZ      10.4864
       ZZZ      -1.3798
    Hexadecapole Moments (Debye-Ang^3)
      XXXX   -1734.1914   XXXY    -138.9207   XXYY    -415.8727
      XYYY     -61.5521   YYYY    -499.1857   XXXZ      37.1905
      XXYZ      10.1599   XYYZ      22.4287   YYYZ     -64.3652
      XXZZ    -275.7797   XYZZ       8.5457   YYZZ    -120.8690
      XZZZ      41.3534   YZZZ      -0.6106   ZZZZ    -147.8628
 -----------------------------------------------------------------
 Calculating analytic gradient of the SCF energy
 Gradient of SCF Energy
            1           2           3           4           5           6
    1  -0.0009857  -0.0005408  -0.0005699   0.0025627  -0.0002833  -0.0021288
    2  -0.0032523  -0.0021496  -0.0004437   0.0068372  -0.0013895  -0.0103222
    3   0.0008353   0.0004795   0.0001403  -0.0021930   0.0005276   0.0032698
            7           8           9          10          11          12
    1   0.0001367   0.0009902   0.0004629   0.0007264  -0.0001826  -0.0004307
    2   0.0054256   0.0064100  -0.0005227   0.0009480   0.0010267   0.0001704
    3  -0.0077989   0.0007557  -0.0009540   0.0015850  -0.0019515   0.0000163
           13          14          15          16          17          18
    1   0.0016803  -0.0018412   0.0005954  -0.0001088   0.0002134  -0.0004224
    2  -0.0012460   0.0015200   0.0000599  -0.0004196  -0.0010464  -0.0004152
    3   0.0022181  -0.0019261   0.0003117   0.0000436  -0.0008802   0.0017601
           19          20          21
    1   0.0006964   0.0004177  -0.0009878
    2  -0.0015579  -0.0001280   0.0004955
    3   0.0012448  -0.0003214   0.0028373
 Max gradient component =       1.032E-02
 RMS gradient           =       2.463E-03
 Gradient time:  CPU 148.76 s  wall 148.79 s
 Geometry Optimization Parameters
   NAtoms,    NIC,     NZ,  NCons,   NDum,   NFix, NCnnct, MaxDiis
       21     146       0       0       0       0       0       0

 Cartesian Hessian Update
 Hessian Updated using BFGS Update


** GEOMETRY OPTIMIZATION IN DELOCALIZED INTERNAL COORDINATES **
   Searching for a Minimum

   Optimization Cycle:   7

                       Coordinates (Angstroms)
     ATOM                X               Y               Z
      1  O        -0.7271222337   -1.4245268417   -0.2259447261
      2  C        -1.9246254922   -0.9650449164    0.2138553044
      3  O        -2.8533523870   -1.6213026156    0.5659987502
      4  C        -1.8985349131    0.5420552421    0.1598159995
      5  O        -2.9250626587    1.3129147393    0.4651301705
      6  C        -0.6848528161    0.8450383666   -0.2692420858
      7  O        -0.2878986860    2.2403646643   -0.5529815242
      8  C         0.1758626611   -0.3349842202   -0.5825707120
      9  C         1.5051963682   -0.5354060505    0.1661409723
     10  C         2.3938831126    0.7214337750    0.2003707928
     11  O         3.6533023469    0.4242332431    0.7603037515
     12  H        -3.6895551592    0.7687681143    0.7268582178
     13  H        -1.0173398409    2.8733330914   -0.6903816206
     14  O         2.1288598501   -1.5735724122   -0.5465997358
     15  H         1.2716707932   -0.8344219976    1.1988198293
     16  H         1.8983022377    1.5333456534    0.7532342451
     17  H         2.6037931049    1.0349060975   -0.8320759310
     18  H         3.6016147343    0.4335670984    1.7247451846
     19  H         2.9518298189   -1.8204448542   -0.1027671017
     20  H         0.3815466616   -0.4336240697   -1.6558540461
     21  H         0.5153932218    2.4193277010   -1.0731061010
   Point Group: c1    Number of degrees of freedom:    57


   Energy is   -685.243941283

 Hessian Updated using BFGS Update

 57 Hessian modes will be used to form the next step
  Hessian Eigenvalues:
     0.001395    0.003870    0.005585    0.012315    0.015304    0.017728
     0.019183    0.021257    0.022307    0.023075    0.024018    0.026878
     0.042770    0.047160    0.050872    0.051724    0.059276    0.063662
     0.076003    0.086774    0.116570    0.139117    0.154157    0.159791
     0.160061    0.161552    0.163352    0.172919    0.179713    0.201768
     0.218742    0.235088    0.247125    0.250422    0.252206    0.265490
     0.280701    0.289472    0.295041    0.319864    0.324506    0.327928
     0.336164    0.367474    0.429749    0.448848    0.455140    0.487805
     0.490849    0.520689    0.527623    0.540629    0.541520    0.563892
     0.579735    0.669420    1.022132

 Minimum Search - Taking Simple RFO Step
 Searching for Lamda that Minimizes Along All modes
 Value Taken    Lamda =  -0.00234945
 Calculated Step too Large.  Step scaled by  0.421696
 Step Taken.  Stepsize is  0.300000

                             Maximum     Tolerance    Cnvgd?
         Gradient           0.004161      0.000300      NO
         Displacement       0.099129      0.001200      NO
         Energy change     -0.000879      0.000001      NO


 New Cartesian Coordinates Obtained by Inverse Iteration

 Displacement from previous Coordinates is:  0.391609
 ----------------------------------------------------------------
             Standard Nuclear Orientation (Angstroms)
    I     Atom           X                Y                Z
 ----------------------------------------------------------------
    1      O      -0.7378793683    -1.4221605578    -0.2193609362
    2      C      -1.9297581324    -0.9551016434     0.2184052820
    3      O      -2.8643660003    -1.6046399593     0.5724949819
    4      C      -1.8974875464     0.5518406505     0.1713150021
    5      O      -2.9226486993     1.3217537238     0.4768020793
    6      C      -0.6828967150     0.8486441155    -0.2596161263
    7      O      -0.2685618418     2.2441449538    -0.5443392880
    8      C       0.1709145376    -0.3355256852    -0.5778789036
    9      C       1.5004033389    -0.5395464105     0.1673833449
   10      C       2.3810663704     0.7207103348     0.2301444285
   11      O       3.6499247316     0.4021633494     0.7607116290
   12      H      -3.6873075019     0.7786696346     0.7391942255
   13      H      -1.0097220460     2.8330200937    -0.7829875502
   14      O       2.1364087768    -1.5619926706    -0.5583376261
   15      H       1.2664203898    -0.8593787227     1.1947975905
   16      H       1.8909512181     1.5103101703     0.8159612119
   17      H       2.5788896708     1.0723662308    -0.7938678262
   18      H       3.6158070509     0.4002291933     1.7264951128
   19      H       3.0029515863    -1.7329953019    -0.1611280763
   20      H       0.3722095901    -0.4340389499    -1.6525267057
   21      H       0.5075913147     2.3674872591    -1.1199122163
 ----------------------------------------------------------------
 Molecular Point Group                 C1    NOp =  1
 Largest Abelian Subgroup              C1    NOp =  1
 Nuclear Repulsion Energy =   763.4230312979 hartrees
 There are       46 alpha and       46 beta electrons
 Applying Cartesian multipole field
    Component          Value
    ---------          -----
     (2,0,0)        1.00000E-11
     (0,2,0)        2.00000E-11
     (0,0,2)       -3.00000E-11
 Nucleus-field energy     =     0.0000000229 hartrees
 Requested basis set is 6-311++G(d,p)
 There are 117 shells and 327 basis functions
 A cutoff of  1.0D-11 yielded   5865 shell pairs
 There are     46115 function pairs (     49370 Cartesian)
 Smallest overlap matrix eigenvalue = 1.90E-06

 Q-Chem warning in module /home/taweetham/qchem/stvman/mkSTV.C, line 278:

 Overlap eigenvalue is smaller than square root of threshold

 Guess MOs from SCF MO coefficient file
 Reading MOs from coefficient file
 Reading MOs from coefficient file
 A restricted hybrid HF-DFT SCF calculation will be
 performed using Pulay DIIS extrapolation
 Exchange:     0.2000 Hartree-Fock + 0.0800 Slater + 0.7200 B88
 Correlation:  0.1900 VWN1RPA + 0.8100 LYP
 Using SG-1 standard quadrature grid
 SCF converges when DIIS error is below 1.0E-08
 Geometry optimization detected.  Setting ReadMinima to 0
 Setting SaveMinima to 0
 ---------------------------------------
  Cycle       Energy         DIIS Error
 ---------------------------------------
    1    -685.2295066953      6.39E-04
    2    -685.2444458949      1.50E-04
    3    -685.2443535976      1.67E-04
    4    -685.2446248719      6.61E-05
    5    -685.2446724079      1.39E-05
    6    -685.2446741327      3.89E-06
    7    -685.2446743899      1.28E-06
    8    -685.2446744271      6.02E-07
    9    -685.2446743846      1.84E-07
   10    -685.2446744047      4.57E-08
   11    -685.2446743997      1.50E-08
   12    -685.2446744016      4.31E-09 Convergence criterion met
 ---------------------------------------
 SCF time:  CPU 382.35 s  wall 383.20 s
 SCF   energy in the final basis set = -685.2446744016
 Total energy in the final basis set = -685.2446744016

 --------------------------------------------------------------

                    Orbital Energies (a.u.)
 --------------------------------------------------------------

 Alpha MOs
 -- Occupied --
-19.516 -19.368 -19.349 -19.289 -19.280 -19.269 -10.484 -10.468
-10.458 -10.444 -10.396 -10.389  -1.406  -1.299  -1.279  -1.215
 -1.195  -1.170  -1.034  -0.961  -0.907  -0.892  -0.872  -0.813
 -0.786  -0.746  -0.739  -0.715  -0.701  -0.674  -0.663  -0.628
 -0.627  -0.614  -0.612  -0.598  -0.585  -0.567  -0.547  -0.506
 -0.498  -0.483  -0.463  -0.459  -0.449  -0.421
 -- Virtual --
 -0.248  -0.221  -0.169  -0.143  -0.137  -0.134  -0.117  -0.106
 -0.105  -0.101  -0.090  -0.080  -0.070  -0.065  -0.059  -0.053
 -0.046  -0.036  -0.029  -0.024  -0.022  -0.012  -0.009  -0.008
 -0.003   0.001   0.006   0.007   0.014   0.015   0.025   0.027
  0.032   0.035   0.041   0.045   0.051   0.053   0.062   0.064
  0.070   0.074   0.085   0.092   0.097   0.106   0.110   0.114
  0.121   0.129   0.137   0.145   0.147   0.154   0.159   0.166
  0.169   0.171   0.187   0.188   0.198   0.201   0.207   0.212
  0.219   0.222   0.231   0.234   0.237   0.242   0.247   0.255
  0.262   0.265   0.281   0.289   0.297   0.314   0.331   0.345
  0.352   0.363   0.382   0.387   0.399   0.402   0.405   0.425
  0.438   0.441   0.462   0.466   0.491   0.502   0.519   0.544
  0.555   0.561   0.569   0.585   0.599   0.600   0.610   0.641
  0.653   0.669   0.722   0.740   0.763   0.778   0.802   0.811
  0.828   0.849   0.858   0.878   0.894   0.916   0.932   0.964
  0.968   0.981   0.985   0.991   1.013   1.022   1.042   1.055
  1.064   1.075   1.083   1.091   1.107   1.144   1.153   1.166
  1.200   1.223   1.232   1.241   1.262   1.267   1.288   1.306
  1.325   1.358   1.363   1.366   1.386   1.399   1.421   1.422
  1.434   1.446   1.478   1.486   1.521   1.528   1.531   1.561
  1.574   1.594   1.601   1.635   1.636   1.663   1.692   1.725
  1.734   1.741   1.754   1.767   1.783   1.808   1.840   1.863
  1.885   1.894   1.913   1.936   1.949   1.964   1.984   2.002
  2.033   2.070   2.075   2.150   2.184   2.301   2.309   2.330
  2.354   2.381   2.393   2.416   2.438   2.464   2.476   2.509
  2.516   2.570   2.628   2.642   2.660   2.668   2.701   2.718
  2.749   2.783   2.795   2.822   2.839   2.870   2.884   2.909
  2.923   2.945   2.964   2.974   2.985   3.004   3.006   3.021
  3.045   3.110   3.149   3.163   3.180   3.206   3.236   3.269
  3.302   3.418   3.437   3.486   3.578   3.613   3.636   3.678
  3.701   3.734   3.778   3.786   3.849   3.883   3.935   3.952
  4.008   4.099   4.189   4.766   4.812   4.877   4.908   4.938
  4.972   4.997   5.168   5.225   5.240   5.289   5.318   5.331
  5.481   5.515   5.558   5.622   5.733  23.351  23.612  23.629
 23.674  23.704  24.031  49.576  49.733  49.752  49.769  49.814
 49.899
 --------------------------------------------------------------

          Ground-State Mulliken Net Atomic Charges

     Atom                 Charge (a.u.)
  ----------------------------------------
      1 O                    -0.055822
      2 C                     0.044046
      3 O                    -0.218731
      4 C                     0.570536
      5 O                    -0.236704
      6 C                    -0.668044
      7 O                    -0.086405
      8 C                    -0.009468
      9 C                    -0.025543
     10 C                    -0.487200
     11 O                    -0.256511
     12 H                     0.341685
     13 H                     0.378700
     14 O                    -0.170576
     15 H                     0.245936
     16 H                     0.162491
     17 H                     0.213161
     18 H                     0.278803
     19 H                     0.287365
     20 H                     0.318847
     21 H                     0.373434
  ----------------------------------------
  Sum of atomic charges =     1.000000

 -----------------------------------------------------------------
                    Cartesian Multipole Moments
 -----------------------------------------------------------------
    Charge (ESU x 10^10)
                 4.8032
    Dipole Moment (Debye)
         X      -0.7543      Y       9.7543      Z      -1.0995
       Tot       9.8450
    Quadrupole Moments (Debye-Ang)
        XX     -54.2950     XY      -8.7038     YY     -52.7145
        XZ       5.9054     YZ      -9.2745     ZZ     -58.4929
    Octopole Moments (Debye-Ang^2)
       XXX     -34.0419    XXY      10.3538    XYY      10.2528
       YYY      66.4763    XXZ      23.4487    XYZ      -5.0220
       YYZ     -25.7736    XZZ      14.5950    YZZ      11.5751
       ZZZ      -3.0080
    Hexadecapole Moments (Debye-Ang^3)
      XXXX   -1718.8927   XXXY    -137.6710   XXYY    -419.2792
      XYYY     -53.3301   YYYY    -515.3745   XXXZ      38.6584
      XXYZ      11.2117   XYYZ      23.2994   YYYZ     -67.0174
      XXZZ    -274.3403   XYZZ       7.6931   YYZZ    -117.1101
      XZZZ      43.2099   YZZZ      -3.3315   ZZZZ    -148.5656
 -----------------------------------------------------------------
 Calculating analytic gradient of the SCF energy
 Gradient of SCF Energy
            1           2           3           4           5           6
    1  -0.0024287   0.0024652  -0.0020121   0.0023902  -0.0003942  -0.0029297
    2  -0.0036452  -0.0005239  -0.0013863   0.0064377  -0.0020691  -0.0098344
    3   0.0018143  -0.0016532   0.0010072  -0.0016475   0.0005020   0.0031962
            7           8           9          10          11          12
    1   0.0015764   0.0015893   0.0007551  -0.0000129   0.0003468  -0.0001849
    2   0.0061439   0.0065601   0.0006424   0.0010890   0.0006241   0.0006142
    3  -0.0060804   0.0004875  -0.0012443   0.0024275  -0.0023777  -0.0000862
           13          14          15          16          17          18
    1   0.0018486  -0.0026759   0.0005032  -0.0001434   0.0003910  -0.0006727
    2  -0.0021681   0.0002813  -0.0001915  -0.0007096  -0.0008494  -0.0003450
    3   0.0013098  -0.0024166   0.0006995  -0.0002137  -0.0013180   0.0021692
           19          20          21
    1   0.0013881   0.0003078  -0.0021073
    2  -0.0007268  -0.0000437   0.0001002
    3   0.0014434  -0.0006235   0.0026044
 Max gradient component =       9.834E-03
 RMS gradient           =       2.508E-03
 Gradient time:  CPU 149.30 s  wall 149.33 s
 Geometry Optimization Parameters
   NAtoms,    NIC,     NZ,  NCons,   NDum,   NFix, NCnnct, MaxDiis
       21     146       0       0       0       0       0       0

 Cartesian Hessian Update
 Hessian Updated using BFGS Update


** GEOMETRY OPTIMIZATION IN DELOCALIZED INTERNAL COORDINATES **
   Searching for a Minimum

   Optimization Cycle:   8

                       Coordinates (Angstroms)
     ATOM                X               Y               Z
      1  O        -0.7378793683   -1.4221605578   -0.2193609362
      2  C        -1.9297581324   -0.9551016434    0.2184052820
      3  O        -2.8643660003   -1.6046399593    0.5724949819
      4  C        -1.8974875464    0.5518406505    0.1713150021
      5  O        -2.9226486993    1.3217537238    0.4768020793
      6  C        -0.6828967150    0.8486441155   -0.2596161263
      7  O        -0.2685618418    2.2441449538   -0.5443392880
      8  C         0.1709145376   -0.3355256852   -0.5778789036
      9  C         1.5004033389   -0.5395464105    0.1673833449
     10  C         2.3810663704    0.7207103348    0.2301444285
     11  O         3.6499247316    0.4021633494    0.7607116290
     12  H        -3.6873075019    0.7786696346    0.7391942255
     13  H        -1.0097220460    2.8330200937   -0.7829875502
     14  O         2.1364087768   -1.5619926706   -0.5583376261
     15  H         1.2664203898   -0.8593787227    1.1947975905
     16  H         1.8909512181    1.5103101703    0.8159612119
     17  H         2.5788896708    1.0723662308   -0.7938678262
     18  H         3.6158070509    0.4002291933    1.7264951128
     19  H         3.0029515863   -1.7329953019   -0.1611280763
     20  H         0.3722095901   -0.4340389499   -1.6525267057
     21  H         0.5075913147    2.3674872591   -1.1199122163
   Point Group: c1    Number of degrees of freedom:    57


   Energy is   -685.244674402

 Hessian Updated using BFGS Update

 57 Hessian modes will be used to form the next step
  Hessian Eigenvalues:
     0.003047    0.004727    0.007191    0.012272    0.015303    0.018724
     0.020435    0.021271    0.022305    0.023529    0.023925    0.026955
     0.042766    0.046928    0.050868    0.051722    0.059208    0.063539
     0.075920    0.086448    0.115459    0.138950    0.146145    0.159849
     0.161244    0.161624    0.162708    0.172443    0.178307    0.198905
     0.217876    0.229614    0.242416    0.249502    0.251619    0.262424
     0.280478    0.289720    0.294086    0.319966    0.324510    0.327962
     0.335782    0.362739    0.422349    0.448523    0.455248    0.488100
     0.490841    0.518357    0.526971    0.540554    0.541531    0.564165
     0.575458    0.644683    1.018427

 Minimum Search - Taking Simple RFO Step
 Searching for Lamda that Minimizes Along All modes
 Value Taken    Lamda =  -0.00066560
 Step Taken.  Stepsize is  0.243034

                             Maximum     Tolerance    Cnvgd?
         Gradient           0.003546      0.000300      NO
         Displacement       0.068899      0.001200      NO
         Energy change     -0.000733      0.000001      NO


 New Cartesian Coordinates Obtained by Inverse Iteration

 Displacement from previous Coordinates is:  0.313419
 ----------------------------------------------------------------
             Standard Nuclear Orientation (Angstroms)
    I     Atom           X                Y                Z
 ----------------------------------------------------------------
    1      O      -0.7501143527    -1.4244467241    -0.2251561846
    2      C      -1.9342135070    -0.9493155833     0.2178945269
    3      O      -2.8754195543    -1.5926620057     0.5690117792
    4      C      -1.8946141170     0.5533706819     0.1737645428
    5      O      -2.9131773372     1.3295650776     0.4831438951
    6      C      -0.6805860462     0.8482015387    -0.2655426444
    7      O      -0.2461415156     2.2381997203    -0.5376252636
    8      C       0.1650771987    -0.3476098691    -0.5827283840
    9      C       1.4893763824    -0.5462773301     0.1724743931
   10      C       2.3574788703     0.7215853556     0.2501236174
   11      O       3.6428928322     0.3933210743     0.7373206316
   12      H      -3.6778937923     0.7915901985     0.7545420465
   13      H      -0.9830603490     2.8163072953    -0.8222687642
   14      O       2.1516613355    -1.5568725539    -0.5470571242
   15      H       1.2466171816    -0.8740772059     1.1958353362
   16      H       1.8781641032     1.4901584970     0.8709464334
   17      H       2.5287052489     1.1125712754    -0.7646770226
   18      H       3.6414042981     0.3865939540     1.7030175280
   19      H       3.0421348311    -1.6592378258    -0.1800003545
   20      H       0.3682053167    -0.4477772558    -1.6569063018
   21      H       0.5164136970     2.3227714934    -1.1423630527
 ----------------------------------------------------------------
 Molecular Point Group                 C1    NOp =  1
 Largest Abelian Subgroup              C1    NOp =  1
 Nuclear Repulsion Energy =   764.1994236455 hartrees
 There are       46 alpha and       46 beta electrons
 Applying Cartesian multipole field
    Component          Value
    ---------          -----
     (2,0,0)        1.00000E-11
     (0,2,0)        2.00000E-11
     (0,0,2)       -3.00000E-11
 Nucleus-field energy     =     0.0000000228 hartrees
 Requested basis set is 6-311++G(d,p)
 There are 117 shells and 327 basis functions
 A cutoff of  1.0D-11 yielded   5870 shell pairs
 There are     46114 function pairs (     49367 Cartesian)
 Smallest overlap matrix eigenvalue = 1.91E-06

 Q-Chem warning in module /home/taweetham/qchem/stvman/mkSTV.C, line 278:

 Overlap eigenvalue is smaller than square root of threshold

 Guess MOs from SCF MO coefficient file
 Reading MOs from coefficient file
 Reading MOs from coefficient file
 A restricted hybrid HF-DFT SCF calculation will be
 performed using Pulay DIIS extrapolation
 Exchange:     0.2000 Hartree-Fock + 0.0800 Slater + 0.7200 B88
 Correlation:  0.1900 VWN1RPA + 0.8100 LYP
 Using SG-1 standard quadrature grid
 SCF converges when DIIS error is below 1.0E-08
 Geometry optimization detected.  Setting ReadMinima to 0
 Setting SaveMinima to 0
 ---------------------------------------
  Cycle       Energy         DIIS Error
 ---------------------------------------
    1    -685.2406212259      5.63E-04
    2    -685.2449558908      1.10E-04
    3    -685.2449301172      1.23E-04
    4    -685.2450472228      5.71E-05
    5    -685.2450746866      1.85E-05
    6    -685.2450778772      3.52E-06
    7    -685.2450779588      1.84E-06
    8    -685.2450781107      4.42E-07
    9    -685.2450780871      1.53E-07
   10    -685.2450780902      3.15E-08
   11    -685.2450780912      1.68E-08
   12    -685.2450780824      3.10E-09 Convergence criterion met
 ---------------------------------------
 SCF time:  CPU 381.16 s  wall 381.78 s
 SCF   energy in the final basis set = -685.2450780824
 Total energy in the final basis set = -685.2450780824

 --------------------------------------------------------------

                    Orbital Energies (a.u.)
 --------------------------------------------------------------

 Alpha MOs
 -- Occupied --
-19.519 -19.368 -19.350 -19.289 -19.282 -19.268 -10.484 -10.468
-10.459 -10.444 -10.396 -10.391  -1.409  -1.300  -1.280  -1.215
 -1.196  -1.170  -1.034  -0.961  -0.905  -0.892  -0.873  -0.813
 -0.787  -0.747  -0.740  -0.717  -0.701  -0.675  -0.664  -0.630
 -0.627  -0.615  -0.613  -0.597  -0.585  -0.568  -0.548  -0.506
 -0.499  -0.484  -0.463  -0.460  -0.449  -0.422
 -- Virtual --
 -0.249  -0.222  -0.171  -0.143  -0.137  -0.134  -0.118  -0.107
 -0.105  -0.101  -0.089  -0.079  -0.069  -0.065  -0.059  -0.052
 -0.047  -0.037  -0.029  -0.024  -0.024  -0.012  -0.009  -0.009
 -0.003   0.000   0.005   0.007   0.014   0.015   0.025   0.026
  0.033   0.035   0.040   0.046   0.051   0.053   0.061   0.066
  0.069   0.074   0.086   0.092   0.096   0.106   0.110   0.113
  0.123   0.129   0.136   0.144   0.147   0.154   0.158   0.167
  0.169   0.171   0.187   0.190   0.197   0.200   0.206   0.212
  0.216   0.222   0.231   0.234   0.235   0.241   0.246   0.254
  0.262   0.264   0.282   0.292   0.300   0.314   0.330   0.344
  0.348   0.363   0.380   0.386   0.399   0.402   0.404   0.424
  0.439   0.443   0.462   0.468   0.491   0.501   0.519   0.542
  0.554   0.560   0.567   0.586   0.598   0.599   0.610   0.636
  0.653   0.668   0.721   0.741   0.762   0.777   0.801   0.813
  0.831   0.849   0.856   0.877   0.893   0.915   0.925   0.964
  0.969   0.980   0.985   0.990   1.010   1.022   1.044   1.054
  1.063   1.073   1.082   1.089   1.107   1.141   1.152   1.167
  1.199   1.222   1.229   1.244   1.262   1.271   1.293   1.306
  1.330   1.357   1.363   1.367   1.384   1.399   1.414   1.427
  1.432   1.448   1.479   1.485   1.519   1.528   1.533   1.563
  1.574   1.595   1.600   1.634   1.637   1.664   1.689   1.719
  1.726   1.741   1.745   1.768   1.778   1.804   1.838   1.866
  1.885   1.898   1.915   1.940   1.948   1.958   1.984   2.002
  2.036   2.065   2.073   2.144   2.174   2.304   2.308   2.328
  2.348   2.381   2.397   2.415   2.438   2.464   2.482   2.508
  2.521   2.571   2.624   2.641   2.661   2.667   2.704   2.722
  2.751   2.785   2.798   2.821   2.841   2.868   2.885   2.913
  2.924   2.941   2.961   2.978   2.987   3.004   3.008   3.019
  3.044   3.112   3.148   3.160   3.186   3.206   3.236   3.271
  3.299   3.396   3.434   3.485   3.580   3.614   3.638   3.678
  3.701   3.733   3.777   3.785   3.853   3.884   3.936   3.953
  4.008   4.100   4.188   4.784   4.817   4.875   4.908   4.937
  4.973   4.997   5.167   5.226   5.239   5.291   5.315   5.316
  5.481   5.515   5.556   5.624   5.736  23.354  23.608  23.630
 23.672  23.706  24.024  49.571  49.733  49.753  49.768  49.812
 49.899
 --------------------------------------------------------------

          Ground-State Mulliken Net Atomic Charges

     Atom                 Charge (a.u.)
  ----------------------------------------
      1 O                    -0.054975
      2 C                     0.044556
      3 O                    -0.219933
      4 C                     0.571077
      5 O                    -0.235633
      6 C                    -0.673627
      7 O                    -0.070365
      8 C                    -0.002765
      9 C                    -0.039725
     10 C                    -0.484051
     11 O                    -0.260808
     12 H                     0.341245
     13 H                     0.377455
     14 O                    -0.170750
     15 H                     0.247392
     16 H                     0.173312
     17 H                     0.201515
     18 H                     0.281892
     19 H                     0.286036
     20 H                     0.318990
     21 H                     0.369163
  ----------------------------------------
  Sum of atomic charges =     1.000000

 -----------------------------------------------------------------
                    Cartesian Multipole Moments
 -----------------------------------------------------------------
    Charge (ESU x 10^10)
                 4.8032
    Dipole Moment (Debye)
         X      -0.6465      Y       9.7780      Z      -1.1566
       Tot       9.8674
    Quadrupole Moments (Debye-Ang)
        XX     -53.9637     XY      -8.3027     YY     -53.6452
        XZ       6.0332     YZ      -9.3517     ZZ     -58.1606
    Octopole Moments (Debye-Ang^2)
       XXX     -29.0178    XXY      11.4531    XYY       9.2417
       YYY      65.3305    XXZ      24.7966    XYZ      -4.6417
       YYZ     -26.1860    XZZ      14.6105    YZZ      12.0355
       ZZZ      -3.6289
    Hexadecapole Moments (Debye-Ang^3)
      XXXX   -1699.6407   XXXY    -136.2961   XXYY    -422.4958
      XYYY     -47.6446   YYYY    -523.5506   XXXZ      44.0661
      XXYZ      12.5474   XYYZ      23.4699   YYYZ     -67.5586
      XXZZ    -271.9334   XYZZ       7.0939   YYZZ    -115.0159
      XZZZ      43.2496   YZZZ      -4.6207   ZZZZ    -148.0376
 -----------------------------------------------------------------
 Calculating analytic gradient of the SCF energy
 Gradient of SCF Energy
            1           2           3           4           5           6
    1  -0.0032961   0.0054771  -0.0028875   0.0003537  -0.0002055  -0.0021377
    2  -0.0024146   0.0014099  -0.0017171   0.0026253  -0.0019012  -0.0056110
    3   0.0018987  -0.0015630   0.0007940  -0.0006330   0.0000895   0.0018593
            7           8           9          10          11          12
    1   0.0019900   0.0015357   0.0000681  -0.0007277   0.0007167   0.0001846
    2   0.0047283   0.0037246   0.0014965   0.0003193   0.0001493   0.0008130
    3  -0.0013532  -0.0001936  -0.0006784   0.0013808  -0.0016283  -0.0000885
           13          14          15          16          17          18
    1   0.0010396  -0.0012272   0.0002394  -0.0001607   0.0002128  -0.0006367
    2  -0.0015542  -0.0004533  -0.0003636  -0.0002343  -0.0002721  -0.0004091
    3  -0.0003101  -0.0019373   0.0008476  -0.0003402  -0.0007528   0.0014822
           19          20          21
    1   0.0011052  -0.0000202  -0.0016237
    2  -0.0002002   0.0000588  -0.0001943
    3   0.0011035  -0.0007820   0.0008049
 Max gradient component =       5.611E-03
 RMS gradient           =       1.740E-03
 Gradient time:  CPU 150.12 s  wall 150.15 s
 Geometry Optimization Parameters
   NAtoms,    NIC,     NZ,  NCons,   NDum,   NFix, NCnnct, MaxDiis
       21     146       0       0       0       0       0       0

 Cartesian Hessian Update
 Hessian Updated using BFGS Update


** GEOMETRY OPTIMIZATION IN DELOCALIZED INTERNAL COORDINATES **
   Searching for a Minimum

   Optimization Cycle:   9

                       Coordinates (Angstroms)
     ATOM                X               Y               Z
      1  O        -0.7501143527   -1.4244467241   -0.2251561846
      2  C        -1.9342135070   -0.9493155833    0.2178945269
      3  O        -2.8754195543   -1.5926620057    0.5690117792
      4  C        -1.8946141170    0.5533706819    0.1737645428
      5  O        -2.9131773372    1.3295650776    0.4831438951
      6  C        -0.6805860462    0.8482015387   -0.2655426444
      7  O        -0.2461415156    2.2381997203   -0.5376252636
      8  C         0.1650771987   -0.3476098691   -0.5827283840
      9  C         1.4893763824   -0.5462773301    0.1724743931
     10  C         2.3574788703    0.7215853556    0.2501236174
     11  O         3.6428928322    0.3933210743    0.7373206316
     12  H        -3.6778937923    0.7915901985    0.7545420465
     13  H        -0.9830603490    2.8163072953   -0.8222687642
     14  O         2.1516613355   -1.5568725539   -0.5470571242
     15  H         1.2466171816   -0.8740772059    1.1958353362
     16  H         1.8781641032    1.4901584970    0.8709464334
     17  H         2.5287052489    1.1125712754   -0.7646770226
     18  H         3.6414042981    0.3865939540    1.7030175280
     19  H         3.0421348311   -1.6592378258   -0.1800003545
     20  H         0.3682053167   -0.4477772558   -1.6569063018
     21  H         0.5164136970    2.3227714934   -1.1423630527
   Point Group: c1    Number of degrees of freedom:    57


   Energy is   -685.245078082

 Hessian Updated using BFGS Update

 57 Hessian modes will be used to form the next step
  Hessian Eigenvalues:
     0.003221    0.004149    0.008163    0.012122    0.015192    0.017827
     0.021024    0.021422    0.022295    0.023805    0.026350    0.029682
     0.042735    0.047006    0.050859    0.051756    0.059072    0.063911
     0.076071    0.086851    0.111836    0.136048    0.139326    0.159686
     0.160773    0.161662    0.163082    0.173031    0.175903    0.195268
     0.216680    0.221089    0.240013    0.249934    0.251533    0.259764
     0.280721    0.290430    0.292792    0.319935    0.324661    0.327705
     0.333072    0.359641    0.409505    0.448073    0.455412    0.488383
     0.490712    0.513045    0.531179    0.540506    0.541970    0.554878
     0.565174    0.610042    0.984567

 Minimum Search - Taking Simple RFO Step
 Searching for Lamda that Minimizes Along All modes
 Value Taken    Lamda =  -0.00046486
 Step Taken.  Stepsize is  0.180743

                             Maximum     Tolerance    Cnvgd?
         Gradient           0.003030      0.000300      NO
         Displacement       0.064191      0.001200      NO
         Energy change     -0.000404      0.000001      NO


 New Cartesian Coordinates Obtained by Inverse Iteration

 Displacement from previous Coordinates is:  0.233292
 ----------------------------------------------------------------
             Standard Nuclear Orientation (Angstroms)
    I     Atom           X                Y                Z
 ----------------------------------------------------------------
    1      O      -0.7579881080    -1.4293349506    -0.2430226980
    2      C      -1.9424137728    -0.9529200520     0.1991549012
    3      O      -2.8817521201    -1.5955145573     0.5545137097
    4      C      -1.8954907708     0.5453945281     0.1660829523
    5      O      -2.9068931791     1.3289185316     0.4843823760
    6      C      -0.6825776974     0.8439960866    -0.2798272339
    7      O      -0.2391500094     2.2268051874    -0.5308818424
    8      C       0.1611724354    -0.3613916742    -0.5900850292
    9      C       1.4772590053    -0.5512016575     0.1834839309
   10      C       2.3455381106     0.7189309170     0.2451516017
   11      O       3.6427103580     0.3927981363     0.7030111688
   12      H      -3.6725311261     0.7935740755     0.7587603273
   13      H      -0.9623940946     2.8388842266    -0.7864085291
   14      O       2.1533627774    -1.5711850023    -0.5079770019
   15      H       1.2215510567    -0.8608504202     1.2085426244
   16      H       1.8814822417     1.4877132001     0.8777322540
   17      H       2.4946338141     1.1176473388    -0.7696759753
   18      H       3.6737379631     0.4110562178     1.6666692321
   19      H       3.0509091706    -1.6368644139    -0.1530156818
   20      H       0.3755697758    -0.4627029926    -1.6610681676
   21      H       0.5361748940     2.3222070832    -1.1217732856
 ----------------------------------------------------------------
 Molecular Point Group                 C1    NOp =  1
 Largest Abelian Subgroup              C1    NOp =  1
 Nuclear Repulsion Energy =   764.7725259984 hartrees
 There are       46 alpha and       46 beta electrons
 Applying Cartesian multipole field
    Component          Value
    ---------          -----
     (2,0,0)        1.00000E-11
     (0,2,0)        2.00000E-11
     (0,0,2)       -3.00000E-11
 Nucleus-field energy     =     0.0000000229 hartrees
 Requested basis set is 6-311++G(d,p)
 There are 117 shells and 327 basis functions
 A cutoff of  1.0D-11 yielded   5875 shell pairs
 There are     46150 function pairs (     49406 Cartesian)
 Smallest overlap matrix eigenvalue = 1.95E-06

 Q-Chem warning in module /home/taweetham/qchem/stvman/mkSTV.C, line 278:

 Overlap eigenvalue is smaller than square root of threshold

 Guess MOs from SCF MO coefficient file
 Reading MOs from coefficient file
 Reading MOs from coefficient file
 A restricted hybrid HF-DFT SCF calculation will be
 performed using Pulay DIIS extrapolation
 Exchange:     0.2000 Hartree-Fock + 0.0800 Slater + 0.7200 B88
 Correlation:  0.1900 VWN1RPA + 0.8100 LYP
 Using SG-1 standard quadrature grid
 SCF converges when DIIS error is below 1.0E-08
 Geometry optimization detected.  Setting ReadMinima to 0
 Setting SaveMinima to 0
 ---------------------------------------
  Cycle       Energy         DIIS Error
 ---------------------------------------
    1    -685.2491309092      5.31E-04
    2    -685.2452643292      8.69E-05
    3    -685.2452144360      1.13E-04
    4    -685.2453358577      3.13E-05
    5    -685.2453437610      1.55E-05
    6    -685.2453463394      3.16E-06
    7    -685.2453464542      1.67E-06
    8    -685.2453464833      3.98E-07
    9    -685.2453464759      1.25E-07
   10    -685.2453464698      3.30E-08
   11    -685.2453464753      1.35E-08
   12    -685.2453464725      3.35E-09 Convergence criterion met
 ---------------------------------------
 SCF time:  CPU 379.99 s  wall 380.56 s
 SCF   energy in the final basis set = -685.2453464725
 Total energy in the final basis set = -685.2453464725

 --------------------------------------------------------------

                    Orbital Energies (a.u.)
 --------------------------------------------------------------

 Alpha MOs
 -- Occupied --
-19.519 -19.367 -19.349 -19.288 -19.284 -19.267 -10.483 -10.467
-10.458 -10.443 -10.396 -10.392  -1.409  -1.300  -1.279  -1.215
 -1.198  -1.170  -1.033  -0.961  -0.905  -0.894  -0.874  -0.812
 -0.788  -0.747  -0.739  -0.717  -0.699  -0.676  -0.664  -0.631
 -0.626  -0.616  -0.612  -0.596  -0.585  -0.568  -0.547  -0.506
 -0.499  -0.483  -0.463  -0.459  -0.448  -0.422
 -- Virtual --
 -0.249  -0.223  -0.171  -0.142  -0.137  -0.133  -0.117  -0.106
 -0.104  -0.100  -0.089  -0.079  -0.069  -0.064  -0.058  -0.053
 -0.047  -0.037  -0.029  -0.025  -0.024  -0.012  -0.009  -0.008
 -0.003   0.000   0.004   0.007   0.013   0.015   0.024   0.026
  0.033   0.036   0.040   0.047   0.051   0.053   0.060   0.067
  0.070   0.074   0.087   0.092   0.096   0.107   0.110   0.112
  0.121   0.130   0.136   0.144   0.146   0.154   0.158   0.167
  0.169   0.172   0.187   0.190   0.197   0.201   0.205   0.212
  0.216   0.222   0.231   0.234   0.236   0.242   0.246   0.255
  0.263   0.264   0.283   0.293   0.303   0.315   0.331   0.344
  0.349   0.361   0.382   0.387   0.400   0.402   0.406   0.423
  0.439   0.443   0.462   0.470   0.493   0.502   0.519   0.541
  0.556   0.560   0.567   0.586   0.599   0.600   0.612   0.632
  0.652   0.668   0.723   0.741   0.763   0.777   0.800   0.816
  0.832   0.850   0.855   0.873   0.894   0.915   0.925   0.963
  0.971   0.980   0.985   0.989   1.009   1.025   1.044   1.053
  1.062   1.072   1.081   1.089   1.108   1.139   1.154   1.168
  1.199   1.223   1.228   1.244   1.263   1.273   1.296   1.306
  1.329   1.359   1.362   1.370   1.383   1.401   1.413   1.429
  1.435   1.448   1.480   1.487   1.519   1.530   1.533   1.563
  1.577   1.595   1.599   1.632   1.642   1.664   1.691   1.722
  1.727   1.740   1.746   1.770   1.778   1.806   1.840   1.867
  1.886   1.898   1.917   1.935   1.949   1.954   1.980   2.002
  2.035   2.064   2.074   2.142   2.172   2.304   2.306   2.330
  2.353   2.382   2.397   2.414   2.439   2.467   2.483   2.508
  2.519   2.570   2.624   2.644   2.661   2.667   2.706   2.722
  2.752   2.785   2.802   2.821   2.843   2.868   2.886   2.916
  2.921   2.937   2.960   2.975   2.987   3.004   3.011   3.021
  3.044   3.114   3.146   3.157   3.188   3.207   3.237   3.272
  3.300   3.404   3.436   3.486   3.583   3.615   3.637   3.680
  3.703   3.734   3.780   3.790   3.853   3.885   3.938   3.955
  4.010   4.104   4.185   4.777   4.814   4.876   4.909   4.936
  4.974   4.999   5.170   5.227   5.240   5.293   5.313   5.324
  5.486   5.517   5.559   5.626   5.739  23.357  23.605  23.632
 23.670  23.710  24.016  49.571  49.735  49.753  49.768  49.812
 49.900
 --------------------------------------------------------------

          Ground-State Mulliken Net Atomic Charges

     Atom                 Charge (a.u.)
  ----------------------------------------
      1 O                    -0.054430
      2 C                     0.055107
      3 O                    -0.220343
      4 C                     0.538674
      5 O                    -0.238200
      6 C                    -0.603570
      7 O                    -0.077268
      8 C                    -0.036189
      9 C                    -0.042059
     10 C                    -0.479448
     11 O                    -0.265247
     12 H                     0.340629
     13 H                     0.381532
     14 O                    -0.171283
     15 H                     0.245832
     16 H                     0.176634
     17 H                     0.195030
     18 H                     0.284046
     19 H                     0.285607
     20 H                     0.316302
     21 H                     0.368646
  ----------------------------------------
  Sum of atomic charges =     1.000000

 -----------------------------------------------------------------
                    Cartesian Multipole Moments
 -----------------------------------------------------------------
    Charge (ESU x 10^10)
                 4.8032
    Dipole Moment (Debye)
         X      -0.5048      Y       9.9695      Z      -1.0645
       Tot      10.0388
    Quadrupole Moments (Debye-Ang)
        XX     -53.6920     XY      -7.7959     YY     -53.4339
        XZ       6.1003     YZ      -8.9761     ZZ     -58.3525
    Octopole Moments (Debye-Ang^2)
       XXX     -25.0223    XXY      13.0333    XYY       9.0924
       YYY      68.9498    XXZ      26.6291    XYZ      -4.4073
       YYZ     -25.3107    XZZ      15.0010    YZZ      11.7514
       ZZZ      -2.9270
    Hexadecapole Moments (Debye-Ang^3)
      XXXX   -1687.2613   XXXY    -132.9294   XXYY    -424.0603
      XYYY     -46.8450   YYYY    -519.2022   XXXZ      50.1718
      XXYZ      14.4592   XYYZ      22.7852   YYYZ     -66.6818
      XXZZ    -270.3567   XYZZ       7.6331   YYZZ    -115.5851
      XZZZ      40.6283   YZZZ      -3.5770   ZZZZ    -145.9483
 -----------------------------------------------------------------
 Calculating analytic gradient of the SCF energy
 Gradient of SCF Energy
            1           2           3           4           5           6
    1  -0.0024145   0.0040942  -0.0016626  -0.0013849   0.0002580  -0.0005880
    2  -0.0002904   0.0018875  -0.0009491  -0.0013744  -0.0008823  -0.0010393
    3   0.0014255  -0.0030223   0.0011024   0.0012325  -0.0002335   0.0010864
            7           8           9          10          11          12
    1   0.0003342   0.0009519  -0.0006869  -0.0008247   0.0007909   0.0002892
    2   0.0009534  -0.0002293   0.0014729  -0.0007621   0.0002818   0.0004389
    3   0.0001048  -0.0000905   0.0000221  -0.0000316  -0.0002527  -0.0000334
           13          14          15          16          17          18
    1  -0.0001263   0.0008460   0.0001122   0.0000202   0.0001158  -0.0003723
    2   0.0008786  -0.0002741  -0.0002362   0.0003667   0.0001489  -0.0004418
    3  -0.0005539  -0.0008051   0.0003493  -0.0003149   0.0001671   0.0002151
           19          20          21
    1   0.0000075  -0.0003543   0.0005946
    2  -0.0001093  -0.0001055   0.0002651
    3   0.0004454  -0.0003916  -0.0004209
 Max gradient component =       4.094E-03
 RMS gradient           =       9.966E-04
 Gradient time:  CPU 150.36 s  wall 150.39 s
 Geometry Optimization Parameters
   NAtoms,    NIC,     NZ,  NCons,   NDum,   NFix, NCnnct, MaxDiis
       21     146       0       0       0       0       0       0

 Cartesian Hessian Update
 Hessian Updated using BFGS Update


** GEOMETRY OPTIMIZATION IN DELOCALIZED INTERNAL COORDINATES **
   Searching for a Minimum

   Optimization Cycle:  10

                       Coordinates (Angstroms)
     ATOM                X               Y               Z
      1  O        -0.7579881080   -1.4293349506   -0.2430226980
      2  C        -1.9424137728   -0.9529200520    0.1991549012
      3  O        -2.8817521201   -1.5955145573    0.5545137097
      4  C        -1.8954907708    0.5453945281    0.1660829523
      5  O        -2.9068931791    1.3289185316    0.4843823760
      6  C        -0.6825776974    0.8439960866   -0.2798272339
      7  O        -0.2391500094    2.2268051874   -0.5308818424
      8  C         0.1611724354   -0.3613916742   -0.5900850292
      9  C         1.4772590053   -0.5512016575    0.1834839309
     10  C         2.3455381106    0.7189309170    0.2451516017
     11  O         3.6427103580    0.3927981363    0.7030111688
     12  H        -3.6725311261    0.7935740755    0.7587603273
     13  H        -0.9623940946    2.8388842266   -0.7864085291
     14  O         2.1533627774   -1.5711850023   -0.5079770019
     15  H         1.2215510567   -0.8608504202    1.2085426244
     16  H         1.8814822417    1.4877132001    0.8777322540
     17  H         2.4946338141    1.1176473388   -0.7696759753
     18  H         3.6737379631    0.4110562178    1.6666692321
     19  H         3.0509091706   -1.6368644139   -0.1530156818
     20  H         0.3755697758   -0.4627029926   -1.6610681676
     21  H         0.5361748940    2.3222070832   -1.1217732856
   Point Group: c1    Number of degrees of freedom:    57


   Energy is   -685.245346472

 Hessian Updated using BFGS Update

 57 Hessian modes will be used to form the next step
  Hessian Eigenvalues:
     0.003214    0.003369    0.008097    0.012033    0.014473    0.017594
     0.020110    0.021338    0.022347    0.023700    0.026126    0.033723
     0.042778    0.047077    0.050852    0.051742    0.059142    0.063835
     0.076069    0.087013    0.116234    0.139132    0.150597    0.159993
     0.161078    0.162171    0.166437    0.173156    0.178029    0.193882
     0.213148    0.219615    0.239266    0.250856    0.252335    0.255511
     0.280842    0.288192    0.293815    0.319188    0.324133    0.327509
     0.333321    0.359549    0.396383    0.446560    0.454704    0.488982
     0.490256    0.506799    0.529067    0.540706    0.540810    0.559508
     0.572961    0.618875    0.956401

 Minimum Search - Taking Simple RFO Step
 Searching for Lamda that Minimizes Along All modes
 Value Taken    Lamda =  -0.00020380
 Step Taken.  Stepsize is  0.163618

                             Maximum     Tolerance    Cnvgd?
         Gradient           0.002037      0.000300      NO
         Displacement       0.062011      0.001200      NO
         Energy change     -0.000268      0.000001      NO


 New Cartesian Coordinates Obtained by Inverse Iteration

 Displacement from previous Coordinates is:  0.214210
 ----------------------------------------------------------------
             Standard Nuclear Orientation (Angstroms)
    I     Atom           X                Y                Z
 ----------------------------------------------------------------
    1      O      -0.7603506333    -1.4286961703    -0.2559643445
    2      C      -1.9481451685    -0.9561242918     0.1884086219
    3      O      -2.8893350338    -1.6009053875     0.5293655681
    4      C      -1.8994607686     0.5426848049     0.1582955683
    5      O      -2.9115877423     1.3267663307     0.4772765195
    6      C      -0.6843702008     0.8435984640    -0.2807908748
    7      O      -0.2378622923     2.2245702722    -0.5084215586
    8      C       0.1610153147    -0.3620012507    -0.5871401172
    9      C       1.4699028907    -0.5528800877     0.1988289886
   10      C       2.3483515279     0.7130828292     0.2369788684
   11      O       3.6512843622     0.3845925175     0.6758874556
   12      H      -3.6780075399     0.7880544276     0.7451818784
   13      H      -0.9598450391     2.8409744814    -0.7574724063
   14      O       2.1371909972    -1.5910891334    -0.4707867591
   15      H       1.2047136057    -0.8394994062     1.2272194258
   16      H       1.8994969160     1.4894205604     0.8711642247
   17      H       2.4818892172     1.1027602380    -0.7836742107
   18      H       3.7126811081     0.4452920199     1.6356865284
   19      H       3.0466745906    -1.6308861000    -0.1447349944
   20      H       0.3896624667    -0.4585234411    -1.6546921436
   21      H       0.5390121462     2.3247681311    -1.0968666050
 ----------------------------------------------------------------
 Molecular Point Group                 C1    NOp =  1
 Largest Abelian Subgroup              C1    NOp =  1
 Nuclear Repulsion Energy =   765.0291863315 hartrees
 There are       46 alpha and       46 beta electrons
 Applying Cartesian multipole field
    Component          Value
    ---------          -----
     (2,0,0)        1.00000E-11
     (0,2,0)        2.00000E-11
     (0,0,2)       -3.00000E-11
 Nucleus-field energy     =     0.0000000231 hartrees
 Requested basis set is 6-311++G(d,p)
 There are 117 shells and 327 basis functions
 A cutoff of  1.0D-11 yielded   5874 shell pairs
 There are     46162 function pairs (     49420 Cartesian)
 Smallest overlap matrix eigenvalue = 1.95E-06

 Q-Chem warning in module /home/taweetham/qchem/stvman/mkSTV.C, line 278:

 Overlap eigenvalue is smaller than square root of threshold

 Guess MOs from SCF MO coefficient file
 Reading MOs from coefficient file
 Reading MOs from coefficient file
 A restricted hybrid HF-DFT SCF calculation will be
 performed using Pulay DIIS extrapolation
 Exchange:     0.2000 Hartree-Fock + 0.0800 Slater + 0.7200 B88
 Correlation:  0.1900 VWN1RPA + 0.8100 LYP
 Using SG-1 standard quadrature grid
 SCF converges when DIIS error is below 1.0E-08
 Geometry optimization detected.  Setting ReadMinima to 0
 Setting SaveMinima to 0
 ---------------------------------------
  Cycle       Energy         DIIS Error
 ---------------------------------------
    1    -685.2440333144      4.47E-04
    2    -685.2454277275      6.51E-05
    3    -685.2453956268      8.98E-05
    4    -685.2454663237      3.08E-05
    5    -685.2454743025      1.24E-05
    6    -685.2454758081      2.15E-06
    7    -685.2454760729      8.01E-07
    8    -685.2454759531      1.93E-07
    9    -685.2454759760      1.02E-07
   10    -685.2454759711      2.57E-08
   11    -685.2454759726      9.06E-09 Convergence criterion met
 ---------------------------------------
 SCF time:  CPU 355.00 s  wall 355.81 s
 SCF   energy in the final basis set = -685.2454759726
 Total energy in the final basis set = -685.2454759726

 --------------------------------------------------------------

                    Orbital Energies (a.u.)
 --------------------------------------------------------------

 Alpha MOs
 -- Occupied --
-19.520 -19.367 -19.348 -19.289 -19.284 -19.267 -10.483 -10.467
-10.457 -10.443 -10.396 -10.393  -1.410  -1.300  -1.278  -1.216
 -1.198  -1.170  -1.032  -0.961  -0.906  -0.895  -0.874  -0.811
 -0.788  -0.747  -0.738  -0.718  -0.699  -0.677  -0.664  -0.632
 -0.626  -0.616  -0.612  -0.595  -0.585  -0.568  -0.547  -0.506
 -0.499  -0.483  -0.463  -0.459  -0.448  -0.423
 -- Virtual --
 -0.248  -0.222  -0.172  -0.141  -0.138  -0.132  -0.117  -0.106
 -0.103  -0.099  -0.089  -0.078  -0.069  -0.064  -0.058  -0.053
 -0.046  -0.038  -0.029  -0.025  -0.023  -0.012  -0.009  -0.008
 -0.002   0.001   0.004   0.007   0.013   0.015   0.024   0.026
  0.033   0.036   0.039   0.047   0.051   0.054   0.060   0.067
  0.071   0.074   0.087   0.093   0.096   0.108   0.110   0.112
  0.120   0.130   0.137   0.144   0.145   0.154   0.158   0.167
  0.169   0.173   0.187   0.189   0.196   0.201   0.205   0.213
  0.217   0.222   0.231   0.234   0.237   0.242   0.246   0.256
  0.263   0.264   0.283   0.294   0.306   0.318   0.329   0.344
  0.349   0.361   0.381   0.387   0.400   0.402   0.408   0.423
  0.439   0.443   0.463   0.471   0.494   0.501   0.519   0.541
  0.557   0.560   0.566   0.585   0.599   0.601   0.615   0.630
  0.652   0.668   0.723   0.740   0.764   0.777   0.800   0.815
  0.832   0.852   0.856   0.870   0.894   0.915   0.923   0.962
  0.973   0.980   0.985   0.989   1.008   1.026   1.045   1.053
  1.062   1.070   1.081   1.089   1.109   1.135   1.157   1.167
  1.200   1.223   1.227   1.246   1.264   1.276   1.300   1.306
  1.327   1.360   1.361   1.371   1.381   1.401   1.415   1.429
  1.438   1.448   1.482   1.487   1.518   1.531   1.533   1.563
  1.579   1.595   1.598   1.631   1.643   1.664   1.689   1.719
  1.727   1.738   1.744   1.770   1.781   1.807   1.843   1.869
  1.886   1.900   1.918   1.934   1.950   1.951   1.981   2.003
  2.036   2.064   2.075   2.140   2.173   2.306   2.307   2.330
  2.354   2.384   2.398   2.413   2.438   2.471   2.485   2.508
  2.519   2.569   2.624   2.644   2.664   2.668   2.707   2.725
  2.753   2.785   2.803   2.821   2.844   2.868   2.886   2.916
  2.921   2.934   2.959   2.976   2.986   3.003   3.014   3.022
  3.043   3.115   3.144   3.154   3.189   3.208   3.239   3.272
  3.302   3.404   3.436   3.487   3.585   3.617   3.638   3.680
  3.703   3.736   3.782   3.792   3.852   3.884   3.939   3.956
  4.012   4.104   4.184   4.778   4.815   4.877   4.909   4.937
  4.972   4.999   5.172   5.227   5.240   5.293   5.314   5.328
  5.488   5.519   5.563   5.625   5.738  23.358  23.605  23.633
 23.669  23.712  24.015  49.571  49.735  49.753  49.768  49.812
 49.901
 --------------------------------------------------------------

          Ground-State Mulliken Net Atomic Charges

     Atom                 Charge (a.u.)
  ----------------------------------------
      1 O                    -0.056025
      2 C                     0.063051
      3 O                    -0.219206
      4 C                     0.535549
      5 O                    -0.239416
      6 C                    -0.584101
      7 O                    -0.074733
      8 C                    -0.063207
      9 C                    -0.035304
     10 C                    -0.475980
     11 O                    -0.267575
     12 H                     0.340628
     13 H                     0.382363
     14 O                    -0.172679
     15 H                     0.243240
     16 H                     0.177174
     17 H                     0.193690
     18 H                     0.285443
     19 H                     0.285964
     20 H                     0.313316
     21 H                     0.367807
  ----------------------------------------
  Sum of atomic charges =     1.000000

 -----------------------------------------------------------------
                    Cartesian Multipole Moments
 -----------------------------------------------------------------
    Charge (ESU x 10^10)
                 4.8032
    Dipole Moment (Debye)
         X      -0.4026      Y      10.1130      Z      -0.9972
       Tot      10.1700
    Quadrupole Moments (Debye-Ang)
        XX     -53.1655     XY      -7.2896     YY     -53.4853
        XZ       6.0673     YZ      -8.5964     ZZ     -58.5457
    Octopole Moments (Debye-Ang^2)
       XXX     -21.8804    XXY      14.6341    XYY       9.2498
       YYY      70.6658    XXZ      27.6137    XYZ      -3.3739
       YYZ     -24.4911    XZZ      15.3957    YZZ      11.5065
       ZZZ      -2.7046
    Hexadecapole Moments (Debye-Ang^3)
      XXXX   -1678.4992   XXXY    -126.8360   XXYY    -425.3645
      XYYY     -45.6286   YYYY    -520.4427   XXXZ      53.9081
      XXYZ      17.0637   XYYZ      21.8330   YYYZ     -65.2598
      XXZZ    -269.4605   XYZZ       8.5885   YYZZ    -115.9418
      XZZZ      37.5046   YZZZ      -3.0092   ZZZZ    -142.6044
 -----------------------------------------------------------------
 Calculating analytic gradient of the SCF energy
 Gradient of SCF Energy
            1           2           3           4           5           6
    1  -0.0011402   0.0015593  -0.0003262  -0.0011682   0.0003138   0.0003769
    2   0.0007238   0.0003459   0.0001095  -0.0014562   0.0001028   0.0006549
    3   0.0002333   0.0000169  -0.0001408   0.0005250  -0.0003127   0.0000464
            7           8           9          10          11          12
    1  -0.0002358   0.0005907  -0.0005664  -0.0006342   0.0005678   0.0000001
    2  -0.0002939  -0.0014583   0.0006621  -0.0006110   0.0004694  -0.0001903
    3   0.0008105  -0.0004413   0.0003621  -0.0002544   0.0004066   0.0001260
           13          14          15          16          17          18
    1  -0.0002280   0.0006501  -0.0000746   0.0001263   0.0001355  -0.0000587
    2   0.0007054  -0.0001106   0.0000968   0.0004496   0.0000364  -0.0002878
    3  -0.0004882  -0.0002434  -0.0001888  -0.0002048   0.0003445  -0.0002162
           19          20          21
    1  -0.0004072  -0.0001775   0.0006966
    2   0.0000423  -0.0000527   0.0000619
    3  -0.0002206   0.0002208  -0.0003810
 Max gradient component =       1.559E-03
 RMS gradient           =       5.325E-04
 Gradient time:  CPU 149.64 s  wall 149.67 s
 Geometry Optimization Parameters
   NAtoms,    NIC,     NZ,  NCons,   NDum,   NFix, NCnnct, MaxDiis
       21     146       0       0       0       0       0       0

 Cartesian Hessian Update
 Hessian Updated using BFGS Update


** GEOMETRY OPTIMIZATION IN DELOCALIZED INTERNAL COORDINATES **
   Searching for a Minimum

   Optimization Cycle:  11

                       Coordinates (Angstroms)
     ATOM                X               Y               Z
      1  O        -0.7603506333   -1.4286961703   -0.2559643445
      2  C        -1.9481451685   -0.9561242918    0.1884086219
      3  O        -2.8893350338   -1.6009053875    0.5293655681
      4  C        -1.8994607686    0.5426848049    0.1582955683
      5  O        -2.9115877423    1.3267663307    0.4772765195
      6  C        -0.6843702008    0.8435984640   -0.2807908748
      7  O        -0.2378622923    2.2245702722   -0.5084215586
      8  C         0.1610153147   -0.3620012507   -0.5871401172
      9  C         1.4699028907   -0.5528800877    0.1988289886
     10  C         2.3483515279    0.7130828292    0.2369788684
     11  O         3.6512843622    0.3845925175    0.6758874556
     12  H        -3.6780075399    0.7880544276    0.7451818784
     13  H        -0.9598450391    2.8409744814   -0.7574724063
     14  O         2.1371909972   -1.5910891334   -0.4707867591
     15  H         1.2047136057   -0.8394994062    1.2272194258
     16  H         1.8994969160    1.4894205604    0.8711642247
     17  H         2.4818892172    1.1027602380   -0.7836742107
     18  H         3.7126811081    0.4452920199    1.6356865284
     19  H         3.0466745906   -1.6308861000   -0.1447349944
     20  H         0.3896624667   -0.4585234411   -1.6546921436
     21  H         0.5390121462    2.3247681311   -1.0968666050
   Point Group: c1    Number of degrees of freedom:    57


   Energy is   -685.245475973

 Hessian Updated using BFGS Update

 57 Hessian modes will be used to form the next step
  Hessian Eigenvalues:
     0.002332    0.003304    0.008850    0.011785    0.013784    0.018107
     0.019528    0.021330    0.022298    0.024987    0.027865    0.035197
     0.042971    0.046900    0.050847    0.052458    0.059151    0.063713
     0.076407    0.086272    0.114182    0.139416    0.144225    0.159732
     0.161618    0.162270    0.164417    0.175255    0.177652    0.194571
     0.211728    0.220939    0.240900    0.245105    0.251308    0.257948
     0.280097    0.289523    0.294305    0.319863    0.324970    0.328075
     0.334675    0.360877    0.389609    0.444134    0.452863    0.479235
     0.489445    0.507443    0.521800    0.540765    0.542147    0.559105
     0.566924    0.617598    0.963564

 Minimum Search - Taking Simple RFO Step
 Searching for Lamda that Minimizes Along All modes
 Value Taken    Lamda =  -0.00010801
 Step Taken.  Stepsize is  0.153952

                             Maximum     Tolerance    Cnvgd?
         Gradient           0.000830      0.000300      NO
         Displacement       0.056014      0.001200      NO
         Energy change     -0.000130      0.000001      NO


 New Cartesian Coordinates Obtained by Inverse Iteration

 Displacement from previous Coordinates is:  0.251815
 ----------------------------------------------------------------
             Standard Nuclear Orientation (Angstroms)
    I     Atom           X                Y                Z
 ----------------------------------------------------------------
    1      O      -0.7563733280    -1.4251544337    -0.2704791099
    2      C      -1.9521376772    -0.9602981725     0.1681318806
    3      O      -2.8891504201    -1.6116628542     0.5046917602
    4      C      -1.9041437908     0.5405628180     0.1517066896
    5      O      -2.9189039870     1.3214850132     0.4733967792
    6      C      -0.6878853359     0.8468630491    -0.2783796219
    7      O      -0.2469935125     2.2295293815    -0.4883798724
    8      C       0.1635403953    -0.3535534688    -0.5833448846
    9      C       1.4657263927    -0.5491158632     0.2146248138
   10      C       2.3593875550     0.7072989923     0.2262234562
   11      O       3.6652800604     0.3671359007     0.6446056869
   12      H      -3.6878930703     0.7791652362     0.7267730842
   13      H      -0.9748857445     2.8423020507    -0.7261618709
   14      O       2.1198167567    -1.6110336206    -0.4277275984
   15      H       1.1923886158    -0.8099337488     1.2476270413
   16      H       1.9286677533     1.4917509537     0.8626150286
   17      H       2.4768261731     1.0853198869    -0.8013251576
   18      H       3.7550183075     0.4629367491     1.5991027868
   19      H       3.0331935040    -1.6454211960    -0.1114722601
   20      H       0.4062619915    -0.4422771442    -1.6484766352
   21      H       0.5251700854     2.3400602786    -1.0800023629
 ----------------------------------------------------------------
 Molecular Point Group                 C1    NOp =  1
 Largest Abelian Subgroup              C1    NOp =  1
 Nuclear Repulsion Energy =   765.0069168804 hartrees
 There are       46 alpha and       46 beta electrons
 Applying Cartesian multipole field
    Component          Value
    ---------          -----
     (2,0,0)        1.00000E-11
     (0,2,0)        2.00000E-11
     (0,0,2)       -3.00000E-11
 Nucleus-field energy     =     0.0000000234 hartrees
 Requested basis set is 6-311++G(d,p)
 There are 117 shells and 327 basis functions
 A cutoff of  1.0D-11 yielded   5873 shell pairs
 There are     46161 function pairs (     49421 Cartesian)
 Smallest overlap matrix eigenvalue = 1.93E-06

 Q-Chem warning in module /home/taweetham/qchem/stvman/mkSTV.C, line 278:

 Overlap eigenvalue is smaller than square root of threshold

 Guess MOs from SCF MO coefficient file
 Reading MOs from coefficient file
 Reading MOs from coefficient file
 A restricted hybrid HF-DFT SCF calculation will be
 performed using Pulay DIIS extrapolation
 Exchange:     0.2000 Hartree-Fock + 0.0800 Slater + 0.7200 B88
 Correlation:  0.1900 VWN1RPA + 0.8100 LYP
 Using SG-1 standard quadrature grid
 SCF converges when DIIS error is below 1.0E-08
 Geometry optimization detected.  Setting ReadMinima to 0
 Setting SaveMinima to 0
 ---------------------------------------
  Cycle       Energy         DIIS Error
 ---------------------------------------
    1    -685.2399451777      4.70E-04
    2    -685.2454526105      7.81E-05
    3    -685.2453499528      1.29E-04
    4    -685.2455160120      3.20E-05
    5    -685.2455245230      1.14E-05
    6    -685.2455262021      2.83E-06
    7    -685.2455263542      1.05E-06
    8    -685.2455261345      2.61E-07
    9    -685.2455261655      8.12E-08
   10    -685.2455261693      3.18E-08
   11    -685.2455261710      1.03E-08
   12    -685.2455261708      4.38E-09 Convergence criterion met
 ---------------------------------------
 SCF time:  CPU 377.43 s  wall 378.14 s
 SCF   energy in the final basis set = -685.2455261708
 Total energy in the final basis set = -685.2455261708

 --------------------------------------------------------------

                    Orbital Energies (a.u.)
 --------------------------------------------------------------

 Alpha MOs
 -- Occupied --
-19.520 -19.367 -19.347 -19.289 -19.284 -19.266 -10.483 -10.466
-10.457 -10.442 -10.395 -10.393  -1.411  -1.299  -1.278  -1.216
 -1.198  -1.170  -1.032  -0.961  -0.907  -0.895  -0.874  -0.811
 -0.788  -0.747  -0.738  -0.718  -0.698  -0.678  -0.664  -0.632
 -0.626  -0.615  -0.612  -0.595  -0.585  -0.568  -0.547  -0.506
 -0.499  -0.483  -0.463  -0.459  -0.447  -0.422
 -- Virtual --
 -0.248  -0.222  -0.172  -0.141  -0.138  -0.131  -0.117  -0.107
 -0.103  -0.098  -0.089  -0.078  -0.069  -0.063  -0.058  -0.053
 -0.046  -0.038  -0.029  -0.025  -0.023  -0.012  -0.009  -0.007
 -0.001   0.001   0.004   0.007   0.013   0.015   0.024   0.026
  0.033   0.036   0.039   0.046   0.052   0.054   0.060   0.067
  0.071   0.074   0.087   0.093   0.095   0.109   0.110   0.112
  0.120   0.130   0.138   0.144   0.145   0.153   0.159   0.167
  0.169   0.174   0.187   0.188   0.196   0.201   0.205   0.213
  0.217   0.222   0.231   0.234   0.237   0.242   0.246   0.257
  0.263   0.264   0.283   0.296   0.307   0.320   0.330   0.345
  0.349   0.361   0.380   0.387   0.401   0.402   0.408   0.424
  0.439   0.443   0.463   0.471   0.495   0.499   0.518   0.542
  0.558   0.561   0.566   0.584   0.599   0.601   0.617   0.629
  0.651   0.669   0.723   0.740   0.764   0.779   0.800   0.815
  0.831   0.852   0.857   0.869   0.892   0.916   0.922   0.960
  0.973   0.980   0.987   0.988   1.008   1.028   1.045   1.054
  1.062   1.069   1.080   1.089   1.110   1.132   1.159   1.165
  1.201   1.223   1.226   1.247   1.264   1.277   1.301   1.308
  1.328   1.359   1.361   1.372   1.380   1.400   1.416   1.430
  1.439   1.449   1.482   1.487   1.517   1.530   1.532   1.564
  1.581   1.595   1.599   1.630   1.642   1.664   1.688   1.717
  1.728   1.738   1.741   1.770   1.783   1.807   1.844   1.870
  1.887   1.901   1.918   1.934   1.948   1.953   1.982   2.002
  2.035   2.064   2.076   2.138   2.175   2.305   2.309   2.329
  2.353   2.384   2.399   2.413   2.438   2.476   2.486   2.508
  2.518   2.567   2.626   2.646   2.664   2.670   2.707   2.726
  2.753   2.785   2.805   2.821   2.843   2.869   2.885   2.916
  2.921   2.932   2.958   2.977   2.984   3.002   3.016   3.024
  3.043   3.118   3.142   3.153   3.189   3.210   3.240   3.271
  3.305   3.403   3.435   3.488   3.585   3.618   3.639   3.680
  3.703   3.738   3.782   3.794   3.852   3.881   3.939   3.955
  4.014   4.103   4.181   4.778   4.815   4.878   4.909   4.937
  4.972   5.000   5.172   5.228   5.240   5.295   5.316   5.330
  5.489   5.520   5.566   5.624   5.736  23.357  23.605  23.634
 23.668  23.711  24.018  49.571  49.735  49.752  49.768  49.813
 49.901
 --------------------------------------------------------------

          Ground-State Mulliken Net Atomic Charges

     Atom                 Charge (a.u.)
  ----------------------------------------
      1 O                    -0.057329
      2 C                     0.066130
      3 O                    -0.217395
      4 C                     0.536364
      5 O                    -0.240694
      6 C                    -0.583390
      7 O                    -0.073089
      8 C                    -0.071681
      9 C                    -0.032289
     10 C                    -0.466415
     11 O                    -0.270002
     12 H                     0.340946
     13 H                     0.382498
     14 O                    -0.173944
     15 H                     0.240219
     16 H                     0.176495
     17 H                     0.192028
     18 H                     0.286022
     19 H                     0.287122
     20 H                     0.309977
     21 H                     0.368425
  ----------------------------------------
  Sum of atomic charges =     1.000000

 -----------------------------------------------------------------
                    Cartesian Multipole Moments
 -----------------------------------------------------------------
    Charge (ESU x 10^10)
                 4.8032
    Dipole Moment (Debye)
         X      -0.3863      Y      10.2478      Z      -0.9507
       Tot      10.2991
    Quadrupole Moments (Debye-Ang)
        XX     -52.5848     XY      -7.0171     YY     -53.4019
        XZ       6.2248     YZ      -8.3576     ZZ     -58.7737
    Octopole Moments (Debye-Ang^2)
       XXX     -20.3738    XXY      15.9524    XYY       9.3748
       YYY      72.1901    XXZ      28.7455    XYZ      -2.6296
       YYZ     -23.7970    XZZ      15.5951    YZZ      11.2436
       ZZZ      -2.6492
    Hexadecapole Moments (Debye-Ang^3)
      XXXX   -1671.7665   XXXY    -120.5022   XXYY    -425.7289
      XYYY     -45.3963   YYYY    -521.3568   XXXZ      58.9676
      XXYZ      18.2736   XYYZ      21.2369   YYYZ     -63.8341
      XXZZ    -269.7181   XYZZ       9.4999   YYZZ    -116.3073
      XZZZ      33.8445   YZZZ      -2.4286   ZZZZ    -139.2668
 -----------------------------------------------------------------
 Calculating analytic gradient of the SCF energy
 Gradient of SCF Energy
            1           2           3           4           5           6
    1   0.0005962  -0.0014409   0.0007260   0.0002128   0.0001022   0.0003579
    2   0.0005548  -0.0006283   0.0004399  -0.0000528   0.0004341   0.0011444
    3  -0.0000688  -0.0006287   0.0002185   0.0004950  -0.0000369  -0.0004212
            7           8           9          10          11          12
    1  -0.0006460  -0.0003274  -0.0000010  -0.0001972   0.0000317  -0.0001295
    2  -0.0005636  -0.0007690   0.0003730  -0.0001976   0.0003206  -0.0004007
    3   0.0003228  -0.0000769  -0.0000443   0.0003892   0.0000590   0.0000655
           13          14          15          16          17          18
    1   0.0000147   0.0005188   0.0000378   0.0000499   0.0000677   0.0000591
    2  -0.0000813   0.0000135   0.0000785   0.0001193  -0.0001975  -0.0002188
    3  -0.0002600   0.0003196  -0.0002892  -0.0000163  -0.0000005  -0.0002422
           19          20          21
    1  -0.0002656  -0.0000033   0.0002361
    2  -0.0001373  -0.0000965  -0.0001347
    3  -0.0002543   0.0003437   0.0001260
 Max gradient component =       1.441E-03
 RMS gradient           =       3.923E-04
 Gradient time:  CPU 149.79 s  wall 149.84 s
 Geometry Optimization Parameters
   NAtoms,    NIC,     NZ,  NCons,   NDum,   NFix, NCnnct, MaxDiis
       21     146       0       0       0       0       0       0

 Cartesian Hessian Update
 Hessian Updated using BFGS Update


** GEOMETRY OPTIMIZATION IN DELOCALIZED INTERNAL COORDINATES **
   Searching for a Minimum

   Optimization Cycle:  12

                       Coordinates (Angstroms)
     ATOM                X               Y               Z
      1  O        -0.7563733280   -1.4251544337   -0.2704791099
      2  C        -1.9521376772   -0.9602981725    0.1681318806
      3  O        -2.8891504201   -1.6116628542    0.5046917602
      4  C        -1.9041437908    0.5405628180    0.1517066896
      5  O        -2.9189039870    1.3214850132    0.4733967792
      6  C        -0.6878853359    0.8468630491   -0.2783796219
      7  O        -0.2469935125    2.2295293815   -0.4883798724
      8  C         0.1635403953   -0.3535534688   -0.5833448846
      9  C         1.4657263927   -0.5491158632    0.2146248138
     10  C         2.3593875550    0.7072989923    0.2262234562
     11  O         3.6652800604    0.3671359007    0.6446056869
     12  H        -3.6878930703    0.7791652362    0.7267730842
     13  H        -0.9748857445    2.8423020507   -0.7261618709
     14  O         2.1198167567   -1.6110336206   -0.4277275984
     15  H         1.1923886158   -0.8099337488    1.2476270413
     16  H         1.9286677533    1.4917509537    0.8626150286
     17  H         2.4768261731    1.0853198869   -0.8013251576
     18  H         3.7550183075    0.4629367491    1.5991027868
     19  H         3.0331935040   -1.6454211960   -0.1114722601
     20  H         0.4062619915   -0.4422771442   -1.6484766352
     21  H         0.5251700854    2.3400602786   -1.0800023629
   Point Group: c1    Number of degrees of freedom:    57


   Energy is   -685.245526171

 Hessian Updated using BFGS Update

 57 Hessian modes will be used to form the next step
  Hessian Eigenvalues:
     0.002332    0.003399    0.008848    0.010872    0.013190    0.018116
     0.018837    0.021425    0.022324    0.025051    0.028522    0.039735
     0.043282    0.046776    0.051207    0.052817    0.059365    0.065038
     0.076426    0.087340    0.114067    0.139383    0.143257    0.159380
     0.161292    0.162287    0.164613    0.173926    0.176144    0.194565
     0.213326    0.220898    0.240188    0.244542    0.251290    0.259776
     0.279769    0.289365    0.296870    0.320000    0.325172    0.327734
     0.333404    0.359644    0.401465    0.442729    0.453712    0.486573
     0.489396    0.510889    0.519621    0.540814    0.543063    0.558383
     0.565924    0.612559    0.969192

 Minimum Search - Taking Simple RFO Step
 Searching for Lamda that Minimizes Along All modes
 Value Taken    Lamda =  -0.00003918
 Step Taken.  Stepsize is  0.055223

                             Maximum     Tolerance    Cnvgd?
         Gradient           0.000672      0.000300      NO
         Displacement       0.026486      0.001200      NO
         Energy change     -0.000050      0.000001      NO


 New Cartesian Coordinates Obtained by Inverse Iteration

 Displacement from previous Coordinates is:  0.086701
 ----------------------------------------------------------------
             Standard Nuclear Orientation (Angstroms)
    I     Atom           X                Y                Z
 ----------------------------------------------------------------
    1      O      -0.7540292743    -1.4252529725    -0.2757145031
    2      C      -1.9491110976    -0.9620215706     0.1680057635
    3      O      -2.8876949084    -1.6155505479     0.4965075847
    4      C      -1.9027072292     0.5392346300     0.1521933298
    5      O      -2.9174249349     1.3205255169     0.4739030894
    6      C      -0.6867139154     0.8467702647    -0.2765809436
    7      O      -0.2484303006     2.2304129855    -0.4842944841
    8      C       0.1651196877    -0.3515754145    -0.5845574622
    9      C       1.4656903064    -0.5500052766     0.2154252936
   10      C       2.3632615173     0.7040518247     0.2187337839
   11      O       3.6656547928     0.3638534468     0.6468310691
   12      H      -3.6885217326     0.7806021414     0.7246418427
   13      H      -0.9795608446     2.8455011090    -0.7045036841
   14      O       2.1151345355    -1.6178827306    -0.4206532127
   15      H       1.1909710917    -0.8038264783     1.2503024375
   16      H       1.9312522186     1.4932618401     0.8482459597
   17      H       2.4839949081     1.0743930952    -0.8114004040
   18      H       3.7526462546     0.4772386483     1.5998404924
   19      H       3.0271487443    -1.6556215018    -0.0999120370
   20      H       0.4094087270    -0.4356989315    -1.6502713224
   21      H       0.5168221781     2.3475497300    -1.0829929596
 ----------------------------------------------------------------
 Molecular Point Group                 C1    NOp =  1
 Largest Abelian Subgroup              C1    NOp =  1
 Nuclear Repulsion Energy =   765.0221961333 hartrees
 There are       46 alpha and       46 beta electrons
 Applying Cartesian multipole field
    Component          Value
    ---------          -----
     (2,0,0)        1.00000E-11
     (0,2,0)        2.00000E-11
     (0,0,2)       -3.00000E-11
 Nucleus-field energy     =     0.0000000234 hartrees
 Requested basis set is 6-311++G(d,p)
 There are 117 shells and 327 basis functions
 A cutoff of  1.0D-11 yielded   5875 shell pairs
 There are     46168 function pairs (     49428 Cartesian)
 Smallest overlap matrix eigenvalue = 1.92E-06

 Q-Chem warning in module /home/taweetham/qchem/stvman/mkSTV.C, line 278:

 Overlap eigenvalue is smaller than square root of threshold

 Guess MOs from SCF MO coefficient file
 Reading MOs from coefficient file
 Reading MOs from coefficient file
 A restricted hybrid HF-DFT SCF calculation will be
 performed using Pulay DIIS extrapolation
 Exchange:     0.2000 Hartree-Fock + 0.0800 Slater + 0.7200 B88
 Correlation:  0.1900 VWN1RPA + 0.8100 LYP
 Using SG-1 standard quadrature grid
 SCF converges when DIIS error is below 1.0E-08
 Geometry optimization detected.  Setting ReadMinima to 0
 Setting SaveMinima to 0
 ---------------------------------------
  Cycle       Energy         DIIS Error
 ---------------------------------------
    1    -685.2442073800      1.63E-04
    2    -685.2455411599      2.62E-05
    3    -685.2455404593      2.95E-05
    4    -685.2455471436      1.33E-05
    5    -685.2455485357      4.26E-06
    6    -685.2455488096      1.19E-06
    7    -685.2455489422      4.73E-07
    8    -685.2455488491      1.30E-07
    9    -685.2455488666      4.23E-08
   10    -685.2455488684      1.46E-08
   11    -685.2455488704      4.76E-09 Convergence criterion met
 ---------------------------------------
 SCF time:  CPU 344.24 s  wall 344.80 s
 SCF   energy in the final basis set = -685.2455488704
 Total energy in the final basis set = -685.2455488704

 --------------------------------------------------------------

                    Orbital Energies (a.u.)
 --------------------------------------------------------------

 Alpha MOs
 -- Occupied --
-19.520 -19.367 -19.347 -19.289 -19.284 -19.266 -10.483 -10.466
-10.457 -10.442 -10.395 -10.393  -1.411  -1.299  -1.278  -1.216
 -1.198  -1.169  -1.032  -0.960  -0.907  -0.895  -0.873  -0.811
 -0.787  -0.747  -0.738  -0.719  -0.698  -0.678  -0.664  -0.632
 -0.626  -0.615  -0.612  -0.595  -0.585  -0.568  -0.547  -0.506
 -0.498  -0.483  -0.463  -0.459  -0.447  -0.422
 -- Virtual --
 -0.248  -0.222  -0.172  -0.141  -0.138  -0.131  -0.117  -0.106
 -0.103  -0.099  -0.089  -0.078  -0.069  -0.063  -0.058  -0.053
 -0.046  -0.038  -0.029  -0.025  -0.023  -0.012  -0.009  -0.007
 -0.001   0.001   0.004   0.007   0.013   0.015   0.024   0.026
  0.033   0.036   0.039   0.046   0.052   0.054   0.060   0.067
  0.072   0.074   0.087   0.093   0.095   0.109   0.111   0.112
  0.119   0.130   0.138   0.144   0.145   0.153   0.160   0.167
  0.169   0.174   0.187   0.187   0.196   0.201   0.205   0.213
  0.218   0.222   0.231   0.234   0.238   0.242   0.246   0.257
  0.263   0.264   0.283   0.296   0.307   0.320   0.330   0.345
  0.350   0.361   0.380   0.387   0.401   0.402   0.409   0.425
  0.439   0.442   0.463   0.471   0.495   0.499   0.518   0.543
  0.558   0.561   0.565   0.584   0.599   0.602   0.617   0.629
  0.651   0.669   0.724   0.740   0.764   0.779   0.800   0.815
  0.831   0.852   0.857   0.868   0.892   0.917   0.922   0.961
  0.972   0.979   0.986   0.988   1.007   1.027   1.045   1.055
  1.063   1.070   1.080   1.090   1.111   1.131   1.159   1.165
  1.202   1.223   1.227   1.247   1.264   1.278   1.301   1.308
  1.328   1.359   1.362   1.372   1.380   1.400   1.415   1.431
  1.438   1.449   1.482   1.487   1.517   1.530   1.532   1.565
  1.581   1.595   1.599   1.630   1.642   1.664   1.688   1.718
  1.728   1.738   1.743   1.770   1.784   1.808   1.844   1.870
  1.888   1.901   1.918   1.934   1.948   1.952   1.982   2.003
  2.035   2.065   2.076   2.138   2.175   2.305   2.309   2.329
  2.354   2.384   2.397   2.412   2.437   2.477   2.487   2.507
  2.517   2.566   2.627   2.648   2.665   2.670   2.707   2.727
  2.753   2.785   2.805   2.821   2.843   2.870   2.885   2.916
  2.921   2.932   2.958   2.976   2.984   3.002   3.016   3.025
  3.042   3.118   3.143   3.153   3.189   3.210   3.240   3.271
  3.306   3.404   3.434   3.488   3.585   3.619   3.640   3.680
  3.704   3.737   3.782   3.794   3.852   3.880   3.938   3.955
  4.015   4.102   4.180   4.776   4.815   4.879   4.909   4.937
  4.972   5.000   5.171   5.228   5.240   5.295   5.318   5.331
  5.489   5.520   5.565   5.624   5.736  23.357  23.606  23.634
 23.669  23.711  24.019  49.571  49.735  49.752  49.768  49.813
 49.901
 --------------------------------------------------------------

          Ground-State Mulliken Net Atomic Charges

     Atom                 Charge (a.u.)
  ----------------------------------------
      1 O                    -0.056310
      2 C                     0.067206
      3 O                    -0.217510
      4 C                     0.542093
      5 O                    -0.242203
      6 C                    -0.580077
      7 O                    -0.075511
      8 C                    -0.084385
      9 C                    -0.027163
     10 C                    -0.466893
     11 O                    -0.269785
     12 H                     0.341355
     13 H                     0.382943
     14 O                    -0.173460
     15 H                     0.238927
     16 H                     0.174912
     17 H                     0.193824
     18 H                     0.285695
     19 H                     0.287221
     20 H                     0.309257
     21 H                     0.369863
  ----------------------------------------
  Sum of atomic charges =     1.000000

 -----------------------------------------------------------------
                    Cartesian Multipole Moments
 -----------------------------------------------------------------
    Charge (ESU x 10^10)
                 4.8032
    Dipole Moment (Debye)
         X      -0.4102      Y      10.3030      Z      -0.9264
       Tot      10.3527
    Quadrupole Moments (Debye-Ang)
        XX     -52.6256     XY      -7.0017     YY     -53.2703
        XZ       6.1189     YZ      -8.2805     ZZ     -58.8115
    Octopole Moments (Debye-Ang^2)
       XXX     -21.0949    XXY      16.5442    XYY       9.3859
       YYY      72.9567    XXZ      28.7530    XYZ      -2.5334
       YYZ     -23.4281    XZZ      15.5898    YZZ      11.2678
       ZZZ      -2.6002
    Hexadecapole Moments (Debye-Ang^3)
      XXXX   -1671.9985   XXXY    -119.0442   XXYY    -424.9234
      XYYY     -45.9236   YYYY    -520.8863   XXXZ      57.7780
      XXYZ      18.6756   XYYZ      20.9194   YYYZ     -63.5078
      XXZZ    -269.6624   XYZZ      10.1218   YYZZ    -116.7153
      XZZZ      33.1272   YZZZ      -2.4144   ZZZZ    -138.7490
 -----------------------------------------------------------------
 Calculating analytic gradient of the SCF energy
 Gradient of SCF Energy
            1           2           3           4           5           6
    1   0.0007953  -0.0007675   0.0002417   0.0005268  -0.0001381   0.0002585
    2   0.0001331  -0.0003058   0.0001121   0.0003859   0.0001262   0.0008019
    3  -0.0003634   0.0008157  -0.0002636  -0.0001038   0.0000386  -0.0002986
            7           8           9          10          11          12
    1  -0.0006413  -0.0007355   0.0001709   0.0002344  -0.0001921  -0.0000619
    2  -0.0004861  -0.0002031  -0.0002210  -0.0000498   0.0002841  -0.0001200
    3  -0.0001238  -0.0000954   0.0001197   0.0001054  -0.0001141   0.0000288
           13          14          15          16          17          18
    1   0.0001313  -0.0000241  -0.0000037  -0.0000095   0.0000093  -0.0000295
    2  -0.0002097   0.0000510  -0.0000495  -0.0000705  -0.0000341  -0.0000662
    3  -0.0001103   0.0001431  -0.0000267   0.0000309  -0.0002046   0.0000360
           19          20          21
    1  -0.0000419   0.0001161   0.0001609
    2  -0.0000246   0.0000526  -0.0001065
    3  -0.0000415   0.0000127   0.0004150
 Max gradient component =       8.157E-04
 RMS gradient           =       2.953E-04
 Gradient time:  CPU 149.90 s  wall 149.93 s
 Geometry Optimization Parameters
   NAtoms,    NIC,     NZ,  NCons,   NDum,   NFix, NCnnct, MaxDiis
       21     146       0       0       0       0       0       0

 Cartesian Hessian Update
 Hessian Updated using BFGS Update


** GEOMETRY OPTIMIZATION IN DELOCALIZED INTERNAL COORDINATES **
   Searching for a Minimum

   Optimization Cycle:  13

                       Coordinates (Angstroms)
     ATOM                X               Y               Z
      1  O        -0.7540292743   -1.4252529725   -0.2757145031
      2  C        -1.9491110976   -0.9620215706    0.1680057635
      3  O        -2.8876949084   -1.6155505479    0.4965075847
      4  C        -1.9027072292    0.5392346300    0.1521933298
      5  O        -2.9174249349    1.3205255169    0.4739030894
      6  C        -0.6867139154    0.8467702647   -0.2765809436
      7  O        -0.2484303006    2.2304129855   -0.4842944841
      8  C         0.1651196877   -0.3515754145   -0.5845574622
      9  C         1.4656903064   -0.5500052766    0.2154252936
     10  C         2.3632615173    0.7040518247    0.2187337839
     11  O         3.6656547928    0.3638534468    0.6468310691
     12  H        -3.6885217326    0.7806021414    0.7246418427
     13  H        -0.9795608446    2.8455011090   -0.7045036841
     14  O         2.1151345355   -1.6178827306   -0.4206532127
     15  H         1.1909710917   -0.8038264783    1.2503024375
     16  H         1.9312522186    1.4932618401    0.8482459597
     17  H         2.4839949081    1.0743930952   -0.8114004040
     18  H         3.7526462546    0.4772386483    1.5998404924
     19  H         3.0271487443   -1.6556215018   -0.0999120370
     20  H         0.4094087270   -0.4356989315   -1.6502713224
     21  H         0.5168221781    2.3475497300   -1.0829929596
   Point Group: c1    Number of degrees of freedom:    57


   Energy is   -685.245548870

 Hessian Updated using BFGS Update

 57 Hessian modes will be used to form the next step
  Hessian Eigenvalues:
     0.002230    0.003546    0.007369    0.008988    0.012613    0.016564
     0.018228    0.021324    0.022342    0.025281    0.030460    0.041864
     0.046182    0.046752    0.052162    0.057329    0.060181    0.066875
     0.077328    0.086419    0.114467    0.139417    0.144295    0.159075
     0.161000    0.162280    0.164653    0.174847    0.181330    0.196480
     0.212596    0.222655    0.242077    0.244334    0.249515    0.257304
     0.280493    0.288803    0.297955    0.319524    0.324402    0.329234
     0.335945    0.358525    0.389129    0.444939    0.455755    0.481906
     0.489379    0.506826    0.523283    0.540308    0.541091    0.558946
     0.567892    0.618067    0.959356

 Minimum Search - Taking Simple RFO Step
 Searching for Lamda that Minimizes Along All modes
 Value Taken    Lamda =  -0.00003325
 Step Taken.  Stepsize is  0.060007

                             Maximum     Tolerance    Cnvgd?
         Gradient           0.000528      0.000300      NO
         Displacement       0.032005      0.001200      NO
         Energy change     -0.000023      0.000001      NO


 New Cartesian Coordinates Obtained by Inverse Iteration

 Displacement from previous Coordinates is:  0.073729
 ----------------------------------------------------------------
             Standard Nuclear Orientation (Angstroms)
    I     Atom           X                Y                Z
 ----------------------------------------------------------------
    1      O      -0.7528730955    -1.4253520773    -0.2789860405
    2      C      -1.9471184139    -0.9625321301     0.1669953043
    3      O      -2.8863075242    -1.6167060473     0.4933870553
    4      C      -1.9007738803     0.5387154515     0.1533383581
    5      O      -2.9142953044     1.3213105589     0.4752907406
    6      C      -0.6851641880     0.8462146916    -0.2759559776
    7      O      -0.2491494846     2.2315250929    -0.4860295458
    8      C       0.1669560403    -0.3504478344    -0.5859117820
    9      C       1.4658526137    -0.5508744751     0.2156980502
   10      C       2.3663385346     0.7013957767     0.2186550193
   11      O       3.6662770285     0.3570837531     0.6514423635
   12      H      -3.6878870670     0.7846585944     0.7239935622
   13      H      -0.9858445901     2.8468916912    -0.6862083445
   14      O       2.1133675747    -1.6206717547    -0.4183830694
   15      H       1.1895406897    -0.8024466616     1.2510641462
   16      H       1.9346311263     1.4916223503     0.8469768500
   17      H       2.4895130831     1.0712198546    -0.8111839251
   18      H       3.7540615489     0.4838589748     1.6027866293
   19      H       3.0252020960    -1.6580262077    -0.0960453737
   20      H       0.4113560216    -0.4326092078    -1.6521225888
   21      H       0.4992279151     2.3511294143    -1.1050517980
 ----------------------------------------------------------------
 Molecular Point Group                 C1    NOp =  1
 Largest Abelian Subgroup              C1    NOp =  1
 Nuclear Repulsion Energy =   764.9827313148 hartrees
 There are       46 alpha and       46 beta electrons
 Applying Cartesian multipole field
    Component          Value
    ---------          -----
     (2,0,0)        1.00000E-11
     (0,2,0)        2.00000E-11
     (0,0,2)       -3.00000E-11
 Nucleus-field energy     =     0.0000000234 hartrees
 Requested basis set is 6-311++G(d,p)
 There are 117 shells and 327 basis functions
 A cutoff of  1.0D-11 yielded   5873 shell pairs
 There are     46160 function pairs (     49420 Cartesian)
 Smallest overlap matrix eigenvalue = 1.92E-06

 Q-Chem warning in module /home/taweetham/qchem/stvman/mkSTV.C, line 278:

 Overlap eigenvalue is smaller than square root of threshold

 Guess MOs from SCF MO coefficient file
 Reading MOs from coefficient file
 Reading MOs from coefficient file
 A restricted hybrid HF-DFT SCF calculation will be
 performed using Pulay DIIS extrapolation
 Exchange:     0.2000 Hartree-Fock + 0.0800 Slater + 0.7200 B88
 Correlation:  0.1900 VWN1RPA + 0.8100 LYP
 Using SG-1 standard quadrature grid
 SCF converges when DIIS error is below 1.0E-08
 Geometry optimization detected.  Setting ReadMinima to 0
 Setting SaveMinima to 0
 ---------------------------------------
  Cycle       Energy         DIIS Error
 ---------------------------------------
    1    -685.2425685947      1.29E-04
    2    -685.2455730933      2.52E-05
    3    -685.2455701934      3.03E-05
    4    -685.2455781736      1.08E-05
    5    -685.2455795522      4.68E-06
    6    -685.2455796920      1.07E-06
    7    -685.2455798455      4.59E-07
    8    -685.2455797740      1.15E-07
    9    -685.2455797413      4.04E-08
   10    -685.2455797523      1.50E-08
   11    -685.2455797535      3.34E-09 Convergence criterion met
 ---------------------------------------
 SCF time:  CPU 341.75 s  wall 341.98 s
 SCF   energy in the final basis set = -685.2455797535
 Total energy in the final basis set = -685.2455797535

 --------------------------------------------------------------

                    Orbital Energies (a.u.)
 --------------------------------------------------------------

 Alpha MOs
 -- Occupied --
-19.521 -19.368 -19.347 -19.288 -19.284 -19.266 -10.483 -10.466
-10.457 -10.442 -10.395 -10.392  -1.411  -1.299  -1.278  -1.216
 -1.197  -1.169  -1.033  -0.960  -0.907  -0.895  -0.873  -0.812
 -0.787  -0.747  -0.737  -0.719  -0.697  -0.677  -0.663  -0.632
 -0.625  -0.615  -0.612  -0.594  -0.584  -0.567  -0.547  -0.506
 -0.498  -0.483  -0.463  -0.459  -0.447  -0.421
 -- Virtual --
 -0.248  -0.222  -0.172  -0.141  -0.138  -0.132  -0.117  -0.106
 -0.103  -0.099  -0.089  -0.079  -0.069  -0.063  -0.059  -0.053
 -0.046  -0.038  -0.029  -0.025  -0.023  -0.012  -0.009  -0.006
 -0.001   0.001   0.004   0.007   0.013   0.015   0.024   0.026
  0.033   0.036   0.039   0.046   0.052   0.055   0.060   0.067
  0.072   0.074   0.087   0.093   0.095   0.108   0.111   0.112
  0.118   0.130   0.138   0.144   0.145   0.154   0.160   0.167
  0.169   0.174   0.186   0.187   0.196   0.201   0.205   0.213
  0.218   0.222   0.230   0.233   0.238   0.242   0.246   0.257
  0.263   0.265   0.283   0.296   0.308   0.320   0.330   0.346
  0.350   0.361   0.380   0.387   0.401   0.402   0.409   0.427
  0.440   0.443   0.464   0.471   0.496   0.498   0.519   0.543
  0.558   0.561   0.565   0.584   0.599   0.602   0.617   0.628
  0.651   0.670   0.723   0.741   0.764   0.780   0.799   0.815
  0.830   0.851   0.858   0.868   0.892   0.917   0.923   0.961
  0.972   0.978   0.986   0.988   1.007   1.027   1.045   1.055
  1.063   1.070   1.080   1.090   1.111   1.131   1.159   1.164
  1.202   1.223   1.227   1.248   1.263   1.278   1.301   1.311
  1.329   1.358   1.362   1.371   1.381   1.400   1.413   1.432
  1.438   1.450   1.482   1.487   1.517   1.530   1.531   1.565
  1.581   1.595   1.600   1.631   1.640   1.664   1.688   1.718
  1.728   1.737   1.744   1.770   1.785   1.808   1.845   1.870
  1.889   1.901   1.918   1.933   1.948   1.952   1.984   2.003
  2.035   2.065   2.077   2.138   2.175   2.304   2.309   2.328
  2.356   2.383   2.396   2.412   2.437   2.478   2.489   2.507
  2.518   2.566   2.628   2.647   2.665   2.670   2.707   2.728
  2.753   2.785   2.804   2.821   2.842   2.870   2.884   2.916
  2.921   2.933   2.958   2.976   2.983   3.002   3.017   3.025
  3.043   3.118   3.142   3.153   3.189   3.211   3.239   3.271
  3.307   3.401   3.434   3.488   3.584   3.620   3.642   3.679
  3.704   3.736   3.781   3.794   3.853   3.880   3.938   3.955
  4.016   4.102   4.180   4.777   4.815   4.879   4.909   4.938
  4.973   5.000   5.171   5.228   5.240   5.296   5.317   5.330
  5.489   5.520   5.565   5.624   5.735  23.357  23.606  23.635
 23.670  23.710  24.020  49.571  49.735  49.752  49.768  49.813
 49.901
 --------------------------------------------------------------

          Ground-State Mulliken Net Atomic Charges

     Atom                 Charge (a.u.)
  ----------------------------------------
      1 O                    -0.055129
      2 C                     0.067249
      3 O                    -0.217684
      4 C                     0.549902
      5 O                    -0.243343
      6 C                    -0.581979
      7 O                    -0.077349
      8 C                    -0.094115
      9 C                    -0.020974
     10 C                    -0.467919
     11 O                    -0.269947
     12 H                     0.341763
     13 H                     0.383199
     14 O                    -0.173909
     15 H                     0.238050
     16 H                     0.175150
     17 H                     0.193577
     18 H                     0.285600
     19 H                     0.287413
     20 H                     0.308859
     21 H                     0.371588
  ----------------------------------------
  Sum of atomic charges =     1.000000

 -----------------------------------------------------------------
                    Cartesian Multipole Moments
 -----------------------------------------------------------------
    Charge (ESU x 10^10)
                 4.8032
    Dipole Moment (Debye)
         X      -0.4561      Y      10.3482      Z      -0.9378
       Tot      10.4006
    Quadrupole Moments (Debye-Ang)
        XX     -52.6369     XY      -7.0328     YY     -53.2193
        XZ       6.0576     YZ      -8.2583     ZZ     -58.7534
    Octopole Moments (Debye-Ang^2)
       XXX     -21.5961    XXY      17.1504    XYY       9.1035
       YYY      73.3678    XXZ      28.7769    XYZ      -2.4912
       YYZ     -23.3029    XZZ      15.6118    YZZ      11.4938
       ZZZ      -2.7482
    Hexadecapole Moments (Debye-Ang^3)
      XXXX   -1670.9094   XXXY    -117.5047   XXYY    -424.3586
      XYYY     -46.0851   YYYY    -520.7970   XXXZ      57.0095
      XXYZ      19.2804   XYYZ      20.5499   YYYZ     -63.3011
      XXZZ    -269.6084   XYZZ      10.7549   YYZZ    -116.6138
      XZZZ      32.5170   YZZZ      -2.6663   ZZZZ    -138.7475
 -----------------------------------------------------------------
 Calculating analytic gradient of the SCF energy
 Gradient of SCF Energy
            1           2           3           4           5           6
    1   0.0006272  -0.0002271  -0.0000776   0.0005346  -0.0002347   0.0002248
    2  -0.0001873   0.0000369  -0.0001127   0.0006137  -0.0002744   0.0000895
    3  -0.0002786   0.0008191  -0.0002495  -0.0000944   0.0000953  -0.0000680
            7           8           9          10          11          12
    1  -0.0005502  -0.0006090   0.0001969   0.0004789  -0.0002592   0.0000285
    2  -0.0001445   0.0002056  -0.0005296  -0.0000109   0.0001991   0.0001738
    3  -0.0002933  -0.0001226   0.0001072  -0.0000984  -0.0002337  -0.0000398
           13          14          15          16          17          18
    1   0.0001838  -0.0005496  -0.0000163  -0.0000350  -0.0000356  -0.0000700
    2  -0.0002358   0.0001199  -0.0000556  -0.0001276   0.0000212   0.0000601
    3  -0.0001984  -0.0000425   0.0001826   0.0001361  -0.0002322   0.0002223
           19          20          21
    1   0.0001774   0.0001036   0.0001085
    2   0.0001192   0.0001162  -0.0000770
    3   0.0001153  -0.0002392   0.0005127
 Max gradient component =       8.191E-04
 RMS gradient           =       2.772E-04
 Gradient time:  CPU 150.37 s  wall 150.40 s
 Geometry Optimization Parameters
   NAtoms,    NIC,     NZ,  NCons,   NDum,   NFix, NCnnct, MaxDiis
       21     146       0       0       0       0       0       0

 Cartesian Hessian Update
 Hessian Updated using BFGS Update


** GEOMETRY OPTIMIZATION IN DELOCALIZED INTERNAL COORDINATES **
   Searching for a Minimum

   Optimization Cycle:  14

                       Coordinates (Angstroms)
     ATOM                X               Y               Z
      1  O        -0.7528730955   -1.4253520773   -0.2789860405
      2  C        -1.9471184139   -0.9625321301    0.1669953043
      3  O        -2.8863075242   -1.6167060473    0.4933870553
      4  C        -1.9007738803    0.5387154515    0.1533383581
      5  O        -2.9142953044    1.3213105589    0.4752907406
      6  C        -0.6851641880    0.8462146916   -0.2759559776
      7  O        -0.2491494846    2.2315250929   -0.4860295458
      8  C         0.1669560403   -0.3504478344   -0.5859117820
      9  C         1.4658526137   -0.5508744751    0.2156980502
     10  C         2.3663385346    0.7013957767    0.2186550193
     11  O         3.6662770285    0.3570837531    0.6514423635
     12  H        -3.6878870670    0.7846585944    0.7239935622
     13  H        -0.9858445901    2.8468916912   -0.6862083445
     14  O         2.1133675747   -1.6206717547   -0.4183830694
     15  H         1.1895406897   -0.8024466616    1.2510641462
     16  H         1.9346311263    1.4916223503    0.8469768500
     17  H         2.4895130831    1.0712198546   -0.8111839251
     18  H         3.7540615489    0.4838589748    1.6027866293
     19  H         3.0252020960   -1.6580262077   -0.0960453737
     20  H         0.4113560216   -0.4326092078   -1.6521225888
     21  H         0.4992279151    2.3511294143   -1.1050517980
   Point Group: c1    Number of degrees of freedom:    57


   Energy is   -685.245579753

 Hessian Updated using BFGS Update

 57 Hessian modes will be used to form the next step
  Hessian Eigenvalues:
     0.000464    0.003002    0.003572    0.009198    0.012361    0.015256
     0.019564    0.021744    0.022928    0.025202    0.029390    0.042048
     0.045839    0.047244    0.052151    0.057474    0.060122    0.069633
     0.076940    0.088228    0.113938    0.139424    0.143676    0.160048
     0.161707    0.161989    0.164395    0.177059    0.189763    0.195862
     0.211060    0.225389    0.241770    0.245305    0.250531    0.267622
     0.279854    0.288699    0.306223    0.321042    0.325768    0.333267
     0.352604    0.362043    0.387055    0.451714    0.458029    0.482556
     0.489363    0.514719    0.529850    0.540771    0.553371    0.564836
     0.585708    0.655298    1.020261

 Minimum Search - Taking Simple RFO Step
 Searching for Lamda that Minimizes Along All modes
 Value Taken    Lamda =  -0.00032406
 Calculated Step too Large.  Step scaled by  0.490500
 Step Taken.  Stepsize is  0.300000

                             Maximum     Tolerance    Cnvgd?
         Gradient           0.000466      0.000300      NO
         Displacement       0.166141      0.001200      NO
         Energy change     -0.000031      0.000001      NO


 New Cartesian Coordinates Obtained by Inverse Iteration

 Displacement from previous Coordinates is:  0.368618
 ----------------------------------------------------------------
             Standard Nuclear Orientation (Angstroms)
    I     Atom           X                Y                Z
 ----------------------------------------------------------------
    1      O      -0.7473808954    -1.4254000311    -0.2936118087
    2      C      -1.9385885994    -0.9648348667     0.1604379631
    3      O      -2.8797865649    -1.6218793385     0.4790018097
    4      C      -1.8932235966     0.5359243438     0.1539906900
    5      O      -2.9012808420     1.3249463773     0.4765905175
    6      C      -0.6790979528     0.8440222730    -0.2768019105
    7      O      -0.2531109155     2.2364575631    -0.4944651516
    8      C       0.1756742195    -0.3457563996    -0.5926185331
    9      C       1.4666488334    -0.5530875423     0.2176414400
   10      C       2.3811516634     0.6900647566     0.2181271268
   11      O       3.6699138342     0.3237619431     0.6693651752
   12      H      -3.6845984377     0.8017278259     0.7182124562
   13      H      -1.0086332769     2.8550068856    -0.5863663153
   14      O       2.1066375172    -1.6344394737    -0.4023119897
   15      H       1.1810803533    -0.7919284857     1.2547432097
   16      H       1.9530683125     1.4867973138     0.8397989718
   17      H       2.5154779195     1.0561428140    -0.8107087318
   18      H       3.7671009090     0.5105600133     1.6100436192
   19      H       3.0164389077    -1.6722924031    -0.0705489636
   20      H       0.4221432066    -0.4219079703    -1.6599200913
   21      H       0.4032761295     2.3720742099    -1.2068498502
 ----------------------------------------------------------------
 Molecular Point Group                 C1    NOp =  1
 Largest Abelian Subgroup              C1    NOp =  1
 Nuclear Repulsion Energy =   764.7720427729 hartrees
 There are       46 alpha and       46 beta electrons
 Applying Cartesian multipole field
    Component          Value
    ---------          -----
     (2,0,0)        1.00000E-11
     (0,2,0)        2.00000E-11
     (0,0,2)       -3.00000E-11
 Nucleus-field energy     =     0.0000000234 hartrees
 Requested basis set is 6-311++G(d,p)
 There are 117 shells and 327 basis functions
 A cutoff of  1.0D-11 yielded   5870 shell pairs
 There are     46160 function pairs (     49428 Cartesian)
 Smallest overlap matrix eigenvalue = 1.90E-06

 Q-Chem warning in module /home/taweetham/qchem/stvman/mkSTV.C, line 278:

 Overlap eigenvalue is smaller than square root of threshold

 Guess MOs from SCF MO coefficient file
 Reading MOs from coefficient file
 Reading MOs from coefficient file
 A restricted hybrid HF-DFT SCF calculation will be
 performed using Pulay DIIS extrapolation
 Exchange:     0.2000 Hartree-Fock + 0.0800 Slater + 0.7200 B88
 Correlation:  0.1900 VWN1RPA + 0.8100 LYP
 Using SG-1 standard quadrature grid
 SCF converges when DIIS error is below 1.0E-08
 Geometry optimization detected.  Setting ReadMinima to 0
 Setting SaveMinima to 0
 ---------------------------------------
  Cycle       Energy         DIIS Error
 ---------------------------------------
    1    -685.2212628490      6.15E-04
    2    -685.2454617245      1.55E-04
    3    -685.2452398161      2.13E-04
    4    -685.2456973185      4.95E-05
    5    -685.2457157490      2.96E-05
    6    -685.2457240490      6.13E-06
    7    -685.2457243153      2.99E-06
    8    -685.2457244697      6.21E-07
    9    -685.2457243388      2.02E-07
   10    -685.2457243750      7.77E-08
   11    -685.2457243916      1.64E-08
   12    -685.2457243907      8.24E-09 Convergence criterion met
 ---------------------------------------
 SCF time:  CPU 387.18 s  wall 388.07 s
 SCF   energy in the final basis set = -685.2457243907
 Total energy in the final basis set = -685.2457243907

 --------------------------------------------------------------

                    Orbital Energies (a.u.)
 --------------------------------------------------------------

 Alpha MOs
 -- Occupied --
-19.521 -19.369 -19.347 -19.288 -19.281 -19.264 -10.483 -10.467
-10.458 -10.442 -10.393 -10.388  -1.411  -1.299  -1.279  -1.215
 -1.195  -1.167  -1.033  -0.959  -0.907  -0.894  -0.871  -0.814
 -0.785  -0.749  -0.735  -0.722  -0.694  -0.676  -0.663  -0.631
 -0.625  -0.615  -0.612  -0.594  -0.584  -0.566  -0.547  -0.504
 -0.496  -0.483  -0.462  -0.459  -0.446  -0.419
 -- Virtual --
 -0.249  -0.223  -0.171  -0.141  -0.138  -0.133  -0.116  -0.106
 -0.103  -0.100  -0.091  -0.079  -0.068  -0.062  -0.060  -0.054
 -0.045  -0.037  -0.028  -0.024  -0.023  -0.011  -0.009  -0.005
 -0.001   0.001   0.004   0.007   0.014   0.015   0.025   0.026
  0.032   0.037   0.040   0.047   0.053   0.057   0.060   0.068
  0.073   0.076   0.086   0.093   0.096   0.107   0.111   0.113
  0.114   0.130   0.139   0.143   0.145   0.154   0.161   0.165
  0.169   0.175   0.185   0.187   0.196   0.201   0.204   0.213
  0.218   0.222   0.227   0.234   0.239   0.242   0.246   0.259
  0.264   0.265   0.282   0.297   0.310   0.321   0.330   0.346
  0.352   0.361   0.378   0.389   0.400   0.405   0.411   0.437
  0.439   0.446   0.467   0.474   0.494   0.499   0.519   0.542
  0.558   0.561   0.567   0.585   0.599   0.603   0.617   0.627
  0.651   0.670   0.722   0.745   0.764   0.782   0.796   0.813
  0.829   0.851   0.860   0.871   0.889   0.917   0.927   0.961
  0.970   0.976   0.985   0.987   1.007   1.027   1.044   1.056
  1.064   1.070   1.080   1.093   1.112   1.130   1.155   1.164
  1.204   1.223   1.228   1.252   1.259   1.281   1.300   1.321
  1.339   1.351   1.364   1.371   1.383   1.400   1.403   1.435
  1.438   1.453   1.484   1.492   1.516   1.526   1.531   1.565
  1.579   1.596   1.606   1.631   1.636   1.664   1.686   1.715
  1.728   1.738   1.750   1.773   1.791   1.809   1.847   1.871
  1.897   1.903   1.916   1.932   1.947   1.952   1.991   2.002
  2.035   2.067   2.081   2.139   2.175   2.299   2.313   2.328
  2.367   2.381   2.393   2.410   2.434   2.484   2.495   2.502
  2.520   2.562   2.630   2.644   2.666   2.670   2.708   2.731
  2.753   2.786   2.805   2.821   2.837   2.872   2.884   2.915
  2.921   2.934   2.959   2.975   2.984   3.002   3.021   3.025
  3.043   3.121   3.138   3.152   3.189   3.213   3.238   3.272
  3.309   3.390   3.433   3.487   3.582   3.625   3.650   3.678
  3.705   3.731   3.778   3.794   3.857   3.879   3.938   3.954
  4.017   4.101   4.178   4.781   4.818   4.879   4.909   4.941
  4.974   5.001   5.166   5.226   5.239   5.300   5.314   5.326
  5.488   5.522   5.563   5.623   5.734  23.356  23.609  23.637
 23.673  23.709  24.022  49.570  49.735  49.751  49.769  49.814
 49.901
 --------------------------------------------------------------

          Ground-State Mulliken Net Atomic Charges

     Atom                 Charge (a.u.)
  ----------------------------------------
      1 O                    -0.049445
      2 C                     0.067397
      3 O                    -0.218318
      4 C                     0.583390
      5 O                    -0.248577
      6 C                    -0.593508
      7 O                    -0.086865
      8 C                    -0.132760
      9 C                     0.005760
     10 C                    -0.469422
     11 O                    -0.271464
     12 H                     0.343504
     13 H                     0.385416
     14 O                    -0.176911
     15 H                     0.233338
     16 H                     0.175601
     17 H                     0.192926
     18 H                     0.285174
     19 H                     0.288662
     20 H                     0.307129
     21 H                     0.378973
  ----------------------------------------
  Sum of atomic charges =     1.000000

 -----------------------------------------------------------------
                    Cartesian Multipole Moments
 -----------------------------------------------------------------
    Charge (ESU x 10^10)
                 4.8032
    Dipole Moment (Debye)
         X      -0.6734      Y      10.5663      Z      -0.9735
       Tot      10.6324
    Quadrupole Moments (Debye-Ang)
        XX     -52.6822     XY      -7.1922     YY     -52.9073
        XZ       5.8148     YZ      -8.0777     ZZ     -58.4877
    Octopole Moments (Debye-Ang^2)
       XXX     -23.3031    XXY      19.7452    XYY       7.7782
       YYY      75.5439    XXZ      29.1840    XYZ      -2.3694
       YYZ     -22.4692    XZZ      15.6077    YZZ      12.5653
       ZZZ      -3.5105
    Hexadecapole Moments (Debye-Ang^3)
      XXXX   -1665.3907   XXXY    -109.5736   XXYY    -422.2307
      XYYY     -46.8185   YYYY    -519.4123   XXXZ      54.0718
      XXYZ      22.2941   XYYZ      18.6326   YYYZ     -61.3816
      XXZZ    -269.8452   XYZZ      13.5276   YYZZ    -115.9036
      XZZZ      28.9621   YZZZ      -3.8789   ZZZZ    -138.1681
 -----------------------------------------------------------------
 Calculating analytic gradient of the SCF energy
 Gradient of SCF Energy
            1           2           3           4           5           6
    1  -0.0001257   0.0019638  -0.0013087   0.0004467  -0.0005751  -0.0001047
    2  -0.0013331   0.0015349  -0.0010037   0.0012017  -0.0016044  -0.0026465
    3   0.0000563   0.0007696  -0.0001896  -0.0000152   0.0002733   0.0009927
            7           8           9          10          11          12
    1  -0.0000722  -0.0001500   0.0002157   0.0011589  -0.0004996   0.0004447
    2   0.0011981   0.0017659  -0.0015001   0.0003828  -0.0003594   0.0012106
    3  -0.0011225  -0.0002390  -0.0002535  -0.0004298  -0.0007305  -0.0003123
           13          14          15          16          17          18
    1   0.0002686  -0.0020737  -0.0000924  -0.0001852  -0.0001523  -0.0001613
    2  -0.0003748   0.0002036  -0.0000548  -0.0002862   0.0002196   0.0005212
    3  -0.0005332  -0.0005815   0.0008460   0.0003592  -0.0002980   0.0007797
           19          20          21
    1   0.0010191   0.0000691  -0.0000858
    2   0.0004884   0.0003169   0.0001194
    3   0.0006648  -0.0010338   0.0009973
 Max gradient component =       2.646E-03
 RMS gradient           =       8.703E-04
 Gradient time:  CPU 149.23 s  wall 149.27 s
 Geometry Optimization Parameters
   NAtoms,    NIC,     NZ,  NCons,   NDum,   NFix, NCnnct, MaxDiis
       21     146       0       0       0       0       0       0

 Cartesian Hessian Update
 Hessian Updated using BFGS Update


** GEOMETRY OPTIMIZATION IN DELOCALIZED INTERNAL COORDINATES **
   Searching for a Minimum

   Optimization Cycle:  15

                       Coordinates (Angstroms)
     ATOM                X               Y               Z
      1  O        -0.7473808954   -1.4254000311   -0.2936118087
      2  C        -1.9385885994   -0.9648348667    0.1604379631
      3  O        -2.8797865649   -1.6218793385    0.4790018097
      4  C        -1.8932235966    0.5359243438    0.1539906900
      5  O        -2.9012808420    1.3249463773    0.4765905175
      6  C        -0.6790979528    0.8440222730   -0.2768019105
      7  O        -0.2531109155    2.2364575631   -0.4944651516
      8  C         0.1756742195   -0.3457563996   -0.5926185331
      9  C         1.4666488334   -0.5530875423    0.2176414400
     10  C         2.3811516634    0.6900647566    0.2181271268
     11  O         3.6699138342    0.3237619431    0.6693651752
     12  H        -3.6845984377    0.8017278259    0.7182124562
     13  H        -1.0086332769    2.8550068856   -0.5863663153
     14  O         2.1066375172   -1.6344394737   -0.4023119897
     15  H         1.1810803533   -0.7919284857    1.2547432097
     16  H         1.9530683125    1.4867973138    0.8397989718
     17  H         2.5154779195    1.0561428140   -0.8107087318
     18  H         3.7671009090    0.5105600133    1.6100436192
     19  H         3.0164389077   -1.6722924031   -0.0705489636
     20  H         0.4221432066   -0.4219079703   -1.6599200913
     21  H         0.4032761295    2.3720742099   -1.2068498502
   Point Group: c1    Number of degrees of freedom:    57


   Energy is   -685.245724391

 Hessian Updated using BFGS Update

 57 Hessian modes will be used to form the next step
  Hessian Eigenvalues:
     0.000215    0.002845    0.003570    0.009204    0.012332    0.015099
     0.019916    0.021850    0.023593    0.025270    0.030052    0.042443
     0.045785    0.047246    0.052186    0.057248    0.060074    0.069802
     0.076994    0.089232    0.113836    0.139533    0.143822    0.160054
     0.161913    0.163673    0.164467    0.176815    0.188350    0.198238
     0.215116    0.225270    0.241627    0.245564    0.251779    0.274697
     0.279749    0.288869    0.307311    0.321249    0.325992    0.333436
     0.352120    0.362933    0.407515    0.451324    0.458664    0.485471
     0.489859    0.515039    0.531214    0.540872    0.554653    0.565404
     0.598460    0.761697    1.256444

 Minimum Search - Taking Simple RFO Step
 Searching for Lamda that Minimizes Along All modes
 Value Taken    Lamda =  -0.00039269
 Calculated Step too Large.  Step scaled by  0.396709
 Step Taken.  Stepsize is  0.300000

                             Maximum     Tolerance    Cnvgd?
         Gradient           0.001451      0.000300      NO
         Displacement       0.168895      0.001200      NO
         Energy change     -0.000145      0.000001      NO


 New Cartesian Coordinates Obtained by Inverse Iteration

 Displacement from previous Coordinates is:  0.366469
 ----------------------------------------------------------------
             Standard Nuclear Orientation (Angstroms)
    I     Atom           X                Y                Z
 ----------------------------------------------------------------
    1      O      -0.7423533170    -1.4256132456    -0.3062833706
    2      C      -1.9311478600    -0.9668504330     0.1532135243
    3      O      -2.8735575852    -1.6259631316     0.4673161389
    4      C      -1.8867220866     0.5332305609     0.1511307076
    5      O      -2.8894396369     1.3286437833     0.4743005284
    6      C      -0.6738711808     0.8419311242    -0.2812407397
    7      O      -0.2563186455     2.2404212570    -0.5050357714
    8      C       0.1839435592    -0.3423709892    -0.5994026150
    9      C       1.4673116058    -0.5542792434     0.2196576781
   10      C       2.3953541481     0.6796110539     0.2174792559
   11      O       3.6724716544     0.2928415525     0.6881700692
   12      H      -3.6805940399     0.8174353510     0.7119557368
   13      H      -1.0155826268     2.8612572096    -0.4844568301
   14      O       2.1004280074    -1.6466865193    -0.3862495112
   15      H       1.1728375017    -0.7807186394     1.2580068599
   16      H       1.9709925826     1.4837375281     0.8311116993
   17      H       2.5417404783     1.0406025199    -0.8105576937
   18      H       3.7808971436     0.5351924464     1.6149189243
   19      H       3.0080042397    -1.6850976046    -0.0456997957
   20      H       0.4329287514    -0.4157398369    -1.6670908587
   21      H       0.2955880309     2.3943750645    -1.2974943032
 ----------------------------------------------------------------
 Molecular Point Group                 C1    NOp =  1
 Largest Abelian Subgroup              C1    NOp =  1
 Nuclear Repulsion Energy =   764.5765325715 hartrees
 There are       46 alpha and       46 beta electrons
 Applying Cartesian multipole field
    Component          Value
    ---------          -----
     (2,0,0)        1.00000E-11
     (0,2,0)        2.00000E-11
     (0,0,2)       -3.00000E-11
 Nucleus-field energy     =     0.0000000233 hartrees
 Requested basis set is 6-311++G(d,p)
 There are 117 shells and 327 basis functions
 A cutoff of  1.0D-11 yielded   5873 shell pairs
 There are     46207 function pairs (     49483 Cartesian)
 Smallest overlap matrix eigenvalue = 1.91E-06

 Q-Chem warning in module /home/taweetham/qchem/stvman/mkSTV.C, line 278:

 Overlap eigenvalue is smaller than square root of threshold

 Guess MOs from SCF MO coefficient file
 Reading MOs from coefficient file
 Reading MOs from coefficient file
 A restricted hybrid HF-DFT SCF calculation will be
 performed using Pulay DIIS extrapolation
 Exchange:     0.2000 Hartree-Fock + 0.0800 Slater + 0.7200 B88
 Correlation:  0.1900 VWN1RPA + 0.8100 LYP
 Using SG-1 standard quadrature grid
 SCF converges when DIIS error is below 1.0E-08
 Geometry optimization detected.  Setting ReadMinima to 0
 Setting SaveMinima to 0
 ---------------------------------------
  Cycle       Energy         DIIS Error
 ---------------------------------------
    1    -685.2226959423      5.98E-04
    2    -685.2456191070      1.53E-04
    3    -685.2454006919      2.10E-04
    4    -685.2458491866      4.77E-05
    5    -685.2458662777      2.91E-05
    6    -685.2458742300      6.14E-06
    7    -685.2458744864      2.98E-06
    8    -685.2458746564      5.87E-07
    9    -685.2458745256      1.91E-07
   10    -685.2458745618      7.32E-08
   11    -685.2458745702      1.56E-08
   12    -685.2458745686      7.41E-09 Convergence criterion met
 ---------------------------------------
 SCF time:  CPU 385.44 s  wall 385.78 s
 SCF   energy in the final basis set = -685.2458745686
 Total energy in the final basis set = -685.2458745686

 --------------------------------------------------------------

                    Orbital Energies (a.u.)
 --------------------------------------------------------------

 Alpha MOs
 -- Occupied --
-19.520 -19.371 -19.347 -19.288 -19.279 -19.263 -10.483 -10.467
-10.459 -10.442 -10.392 -10.385  -1.410  -1.299  -1.280  -1.214
 -1.193  -1.165  -1.034  -0.958  -0.906  -0.892  -0.869  -0.815
 -0.783  -0.750  -0.733  -0.723  -0.691  -0.675  -0.662  -0.630
 -0.624  -0.615  -0.611  -0.593  -0.584  -0.565  -0.547  -0.503
 -0.494  -0.483  -0.461  -0.459  -0.445  -0.417
 -- Virtual --
 -0.249  -0.223  -0.171  -0.141  -0.137  -0.135  -0.115  -0.106
 -0.104  -0.100  -0.092  -0.080  -0.069  -0.062  -0.060  -0.054
 -0.044  -0.036  -0.028  -0.024  -0.022  -0.011  -0.010  -0.004
 -0.003   0.001   0.004   0.007   0.014   0.017   0.025   0.026
  0.031   0.038   0.040   0.047   0.053   0.058   0.059   0.068
  0.075   0.076   0.087   0.093   0.095   0.106   0.109   0.114
  0.117   0.131   0.139   0.142   0.146   0.155   0.162   0.164
  0.170   0.175   0.184   0.187   0.195   0.201   0.203   0.213
  0.217   0.219   0.225   0.235   0.239   0.243   0.247   0.260
  0.263   0.267   0.282   0.297   0.313   0.321   0.329   0.346
  0.353   0.362   0.377   0.390   0.401   0.408   0.414   0.436
  0.442   0.449   0.469   0.478   0.491   0.503   0.520   0.542
  0.557   0.562   0.569   0.586   0.599   0.605   0.617   0.625
  0.651   0.671   0.720   0.749   0.764   0.780   0.794   0.812
  0.830   0.853   0.861   0.877   0.888   0.917   0.931   0.962
  0.969   0.974   0.984   0.987   1.008   1.026   1.042   1.057
  1.065   1.069   1.079   1.096   1.111   1.128   1.152   1.164
  1.206   1.223   1.229   1.250   1.254   1.282   1.300   1.326
  1.341   1.350   1.365   1.374   1.384   1.394   1.402   1.436
  1.440   1.456   1.483   1.500   1.517   1.527   1.532   1.565
  1.577   1.597   1.614   1.632   1.637   1.664   1.684   1.713
  1.728   1.741   1.753   1.777   1.796   1.809   1.845   1.871
  1.901   1.906   1.915   1.932   1.946   1.954   1.999   2.002
  2.034   2.068   2.086   2.139   2.179   2.300   2.316   2.328
  2.374   2.382   2.398   2.411   2.433   2.489   2.493   2.501
  2.523   2.558   2.631   2.646   2.667   2.673   2.708   2.733
  2.752   2.786   2.807   2.821   2.834   2.873   2.885   2.914
  2.922   2.936   2.959   2.977   2.985   3.002   3.024   3.028
  3.044   3.123   3.135   3.150   3.188   3.216   3.237   3.273
  3.311   3.382   3.433   3.488   3.580   3.628   3.655   3.676
  3.705   3.728   3.777   3.794   3.860   3.878   3.937   3.953
  4.017   4.100   4.177   4.784   4.823   4.879   4.909   4.944
  4.975   5.001   5.163   5.223   5.239   5.304   5.311   5.321
  5.487   5.524   5.562   5.621   5.734  23.356  23.611  23.638
 23.677  23.709  24.023  49.570  49.735  49.750  49.770  49.815
 49.900
 --------------------------------------------------------------

          Ground-State Mulliken Net Atomic Charges

     Atom                 Charge (a.u.)
  ----------------------------------------
      1 O                    -0.045240
      2 C                     0.065118
      3 O                    -0.218497
      4 C                     0.612657
      5 O                    -0.253182
      6 C                    -0.619887
      7 O                    -0.094838
      8 C                    -0.145723
      9 C                     0.025721
     10 C                    -0.468542
     11 O                    -0.272987
     12 H                     0.344990
     13 H                     0.387985
     14 O                    -0.180030
     15 H                     0.228682
     16 H                     0.174860
     17 H                     0.194170
     18 H                     0.284940
     19 H                     0.289810
     20 H                     0.306040
     21 H                     0.383956
  ----------------------------------------
  Sum of atomic charges =     1.000000

 -----------------------------------------------------------------
                    Cartesian Multipole Moments
 -----------------------------------------------------------------
    Charge (ESU x 10^10)
                 4.8032
    Dipole Moment (Debye)
         X      -0.8786      Y      10.7652      Z      -0.9979
       Tot      10.8470
    Quadrupole Moments (Debye-Ang)
        XX     -52.7382     XY      -7.3378     YY     -52.6106
        XZ       5.6235     YZ      -7.8213     ZZ     -58.1998
    Octopole Moments (Debye-Ang^2)
       XXX     -24.3803    XXY      21.9835    XYY       6.5606
       YYY      77.5654    XXZ      29.5838    XYZ      -2.1712
       YYZ     -21.4777    XZZ      15.3597    YZZ      13.7277
       ZZZ      -4.3764
    Hexadecapole Moments (Debye-Ang^3)
      XXXX   -1659.4067   XXXY    -101.3289   XXYY    -420.8277
      XYYY     -47.2637   YYYY    -517.9831   XXXZ      50.6969
      XXYZ      25.5661   XYYZ      16.9339   YYYZ     -58.7504
      XXZZ    -270.4153   XYZZ      15.6038   YYZZ    -114.7307
      XZZZ      25.3415   YZZZ      -5.3254   ZZZZ    -137.3991
 -----------------------------------------------------------------
 Calculating analytic gradient of the SCF energy
 Gradient of SCF Energy
            1           2           3           4           5           6
    1  -0.0008384   0.0037800  -0.0022823   0.0004543  -0.0008870  -0.0003980
    2  -0.0022066   0.0028722  -0.0017223   0.0013468  -0.0024788  -0.0048812
    3   0.0003501   0.0004767  -0.0000592   0.0001225   0.0004059   0.0018573
            7           8           9          10          11          12
    1   0.0001640   0.0003712   0.0001741   0.0016368  -0.0006256   0.0007960
    2   0.0022838   0.0028625  -0.0022609   0.0006996  -0.0008135   0.0020089
    3  -0.0016841  -0.0001820  -0.0004848  -0.0007473  -0.0009928  -0.0005486
           13          14          15          16          17          18
    1   0.0002240  -0.0032852  -0.0001829  -0.0002675  -0.0001895  -0.0001969
    2  -0.0004675   0.0003069  -0.0000496  -0.0004112   0.0003848   0.0008809
    3  -0.0008664  -0.0010402   0.0013411   0.0004295  -0.0002531   0.0011509
           19          20          21
    1   0.0016284  -0.0000048  -0.0000709
    2   0.0008472   0.0004323   0.0003657
    3   0.0010812  -0.0016652   0.0013085
 Max gradient component =       4.881E-03
 RMS gradient           =       1.452E-03
 Gradient time:  CPU 149.98 s  wall 150.02 s
 Geometry Optimization Parameters
   NAtoms,    NIC,     NZ,  NCons,   NDum,   NFix, NCnnct, MaxDiis
       21     146       0       0       0       0       0       0

 Cartesian Hessian Update
 Hessian Updated using BFGS Update
**WARNING** Hereditary positive definiteness endangered


** GEOMETRY OPTIMIZATION IN DELOCALIZED INTERNAL COORDINATES **
   Searching for a Minimum

   Optimization Cycle:  16

                       Coordinates (Angstroms)
     ATOM                X               Y               Z
      1  O        -0.7423533170   -1.4256132456   -0.3062833706
      2  C        -1.9311478600   -0.9668504330    0.1532135243
      3  O        -2.8735575852   -1.6259631316    0.4673161389
      4  C        -1.8867220866    0.5332305609    0.1511307076
      5  O        -2.8894396369    1.3286437833    0.4743005284
      6  C        -0.6738711808    0.8419311242   -0.2812407397
      7  O        -0.2563186455    2.2404212570   -0.5050357714
      8  C         0.1839435592   -0.3423709892   -0.5994026150
      9  C         1.4673116058   -0.5542792434    0.2196576781
     10  C         2.3953541481    0.6796110539    0.2174792559
     11  O         3.6724716544    0.2928415525    0.6881700692
     12  H        -3.6805940399    0.8174353510    0.7119557368
     13  H        -1.0155826268    2.8612572096   -0.4844568301
     14  O         2.1004280074   -1.6466865193   -0.3862495112
     15  H         1.1728375017   -0.7807186394    1.2580068599
     16  H         1.9709925826    1.4837375281    0.8311116993
     17  H         2.5417404783    1.0406025199   -0.8105576937
     18  H         3.7808971436    0.5351924464    1.6149189243
     19  H         3.0080042397   -1.6850976046   -0.0456997957
     20  H         0.4329287514   -0.4157398369   -1.6670908587
     21  H         0.2955880309    2.3943750645   -1.2974943032
   Point Group: c1    Number of degrees of freedom:    57


   Energy is   -685.245874569

 Hessian Updated using BFGS Update

 57 Hessian modes will be used to form the next step
  Hessian Eigenvalues:
     0.000104    0.002682    0.003614    0.009254    0.012226    0.014984
     0.019903    0.021849    0.023407    0.025411    0.030695    0.042380
     0.045640    0.047453    0.052181    0.056906    0.059995    0.069143
     0.076984    0.089877    0.113574    0.139673    0.143442    0.160129
     0.161906    0.164143    0.167532    0.176369    0.186444    0.198439
     0.217408    0.225100    0.241523    0.246622    0.256732    0.278598
     0.282271    0.289072    0.307080    0.321298    0.327049    0.333450
     0.348904    0.361785    0.417554    0.450619    0.459466    0.488019
     0.491067    0.515022    0.531334    0.540889    0.556423    0.565439
     0.599794    0.805385    1.634234

 Minimum Search - Taking Simple RFO Step
 Searching for Lamda that Minimizes Along All modes
 Value Taken    Lamda =  -0.00050243
 Calculated Step too Large.  Step scaled by  0.356143
 Step Taken.  Stepsize is  0.300000

                             Maximum     Tolerance    Cnvgd?
         Gradient           0.002444      0.000300      NO
         Displacement       0.174061      0.001200      NO
         Energy change     -0.000150      0.000001      NO


 New Cartesian Coordinates Obtained by Inverse Iteration

 Displacement from previous Coordinates is:  0.358570
 ----------------------------------------------------------------
             Standard Nuclear Orientation (Angstroms)
    I     Atom           X                Y                Z
 ----------------------------------------------------------------
    1      O      -0.7382274481    -1.4264757480    -0.3161485661
    2      C      -1.9246029821    -0.9683079856     0.1468917297
    3      O      -2.8679757215    -1.6282300263     0.4596206073
    4      C      -1.8807929720     0.5310155312     0.1455765043
    5      O      -2.8779583688     1.3330983050     0.4688478112
    6      C      -0.6689768219     0.8394144894    -0.2890504504
    7      O      -0.2576883166     2.2429159850    -0.5201030593
    8      C       0.1916195788    -0.3408538734    -0.6066136176
    9      C       1.4680167114    -0.5551118521     0.2207941892
   10      C       2.4069394913     0.6709787766     0.2187666254
   11      O       3.6730635428     0.2653316351     0.7070566614
   12      H      -3.6753720588     0.8331048416     0.7061020368
   13      H      -1.0046721849     2.8649496144    -0.3857423643
   14      O       2.0968242400    -1.6561557672    -0.3729836090
   15      H       1.1652661885    -0.7717879180     1.2595919418
   16      H       1.9856664826     1.4807291562     0.8260916235
   17      H       2.5644067166     1.0289534209    -0.8077127007
   18      H       3.7947754718     0.5564236228     1.6179665940
   19      H       3.0015852378    -1.6954313274    -0.0229517851
   20      H       0.4427197024    -0.4147722452    -1.6742515832
   21      H       0.1782942354     2.4161711734    -1.3779989555
 ----------------------------------------------------------------
 Molecular Point Group                 C1    NOp =  1
 Largest Abelian Subgroup              C1    NOp =  1
 Nuclear Repulsion Energy =   764.4034120847 hartrees
 There are       46 alpha and       46 beta electrons
 Applying Cartesian multipole field
    Component          Value
    ---------          -----
     (2,0,0)        1.00000E-11
     (0,2,0)        2.00000E-11
     (0,0,2)       -3.00000E-11
 Nucleus-field energy     =     0.0000000233 hartrees
 Requested basis set is 6-311++G(d,p)
 There are 117 shells and 327 basis functions
 A cutoff of  1.0D-11 yielded   5869 shell pairs
 There are     46152 function pairs (     49420 Cartesian)
 Smallest overlap matrix eigenvalue = 1.94E-06

 Q-Chem warning in module /home/taweetham/qchem/stvman/mkSTV.C, line 278:

 Overlap eigenvalue is smaller than square root of threshold

 Guess MOs from SCF MO coefficient file
 Reading MOs from coefficient file
 Reading MOs from coefficient file
 A restricted hybrid HF-DFT SCF calculation will be
 performed using Pulay DIIS extrapolation
 Exchange:     0.2000 Hartree-Fock + 0.0800 Slater + 0.7200 B88
 Correlation:  0.1900 VWN1RPA + 0.8100 LYP
 Using SG-1 standard quadrature grid
 SCF converges when DIIS error is below 1.0E-08
 Geometry optimization detected.  Setting ReadMinima to 0
 Setting SaveMinima to 0
 ---------------------------------------
  Cycle       Energy         DIIS Error
 ---------------------------------------
    1    -685.2250295211      5.79E-04
    2    -685.2457780590      1.47E-04
    3    -685.2455841646      2.00E-04
    4    -685.2459891443      4.39E-05
    5    -685.2460034828      2.75E-05
    6    -685.2460106978      5.84E-06
    7    -685.2460109113      2.94E-06
    8    -685.2460110761      5.31E-07
    9    -685.2460109669      1.83E-07
   10    -685.2460109967      6.79E-08
   11    -685.2460110060      1.47E-08
   12    -685.2460110051      6.69E-09 Convergence criterion met
 ---------------------------------------
 SCF time:  CPU 383.76 s  wall 384.47 s
 SCF   energy in the final basis set = -685.2460110051
 Total energy in the final basis set = -685.2460110051

 --------------------------------------------------------------

                    Orbital Energies (a.u.)
 --------------------------------------------------------------

 Alpha MOs
 -- Occupied --
-19.520 -19.372 -19.347 -19.288 -19.277 -19.261 -10.483 -10.467
-10.460 -10.441 -10.390 -10.383  -1.409  -1.300  -1.280  -1.213
 -1.192  -1.164  -1.034  -0.957  -0.905  -0.891  -0.867  -0.817
 -0.781  -0.752  -0.731  -0.723  -0.688  -0.674  -0.662  -0.629
 -0.624  -0.615  -0.611  -0.592  -0.583  -0.563  -0.547  -0.503
 -0.492  -0.482  -0.460  -0.459  -0.444  -0.416
 -- Virtual --
 -0.249  -0.224  -0.170  -0.141  -0.136  -0.136  -0.114  -0.107
 -0.104  -0.100  -0.093  -0.080  -0.070  -0.062  -0.060  -0.054
 -0.043  -0.035  -0.028  -0.023  -0.022  -0.011  -0.010  -0.004
 -0.003   0.000   0.004   0.008   0.015   0.018   0.025   0.026
  0.030   0.039   0.041   0.046   0.054   0.057   0.060   0.068
  0.075   0.077   0.088   0.093   0.096   0.102   0.109   0.116
  0.120   0.133   0.139   0.141   0.146   0.156   0.161   0.165
  0.170   0.175   0.182   0.187   0.194   0.200   0.202   0.210
  0.216   0.217   0.224   0.235   0.240   0.244   0.247   0.260
  0.262   0.268   0.282   0.298   0.315   0.321   0.329   0.345
  0.354   0.365   0.376   0.391   0.404   0.412   0.417   0.434
  0.441   0.452   0.472   0.480   0.489   0.505   0.522   0.542
  0.557   0.562   0.571   0.586   0.598   0.606   0.616   0.623
  0.651   0.673   0.718   0.751   0.765   0.776   0.794   0.811
  0.829   0.853   0.863   0.880   0.890   0.915   0.934   0.962
  0.971   0.973   0.982   0.988   1.007   1.025   1.037   1.057
  1.064   1.070   1.078   1.097   1.110   1.125   1.150   1.165
  1.206   1.222   1.230   1.241   1.252   1.283   1.299   1.329
  1.334   1.356   1.364   1.380   1.385   1.389   1.402   1.436
  1.442   1.459   1.482   1.501   1.520   1.529   1.535   1.564
  1.576   1.598   1.620   1.636   1.638   1.665   1.681   1.711
  1.729   1.744   1.755   1.780   1.798   1.808   1.839   1.871
  1.903   1.907   1.917   1.934   1.945   1.957   2.000   2.007
  2.033   2.068   2.091   2.140   2.185   2.303   2.317   2.328
  2.372   2.384   2.408   2.415   2.434   2.484   2.496   2.501
  2.525   2.554   2.631   2.651   2.667   2.676   2.708   2.733
  2.752   2.786   2.808   2.822   2.833   2.873   2.888   2.913
  2.923   2.937   2.958   2.980   2.986   3.003   3.027   3.031
  3.046   3.125   3.131   3.148   3.186   3.218   3.236   3.274
  3.312   3.376   3.433   3.488   3.578   3.627   3.660   3.676
  3.704   3.727   3.776   3.794   3.863   3.877   3.937   3.952
  4.017   4.100   4.176   4.787   4.831   4.879   4.909   4.946
  4.976   5.002   5.159   5.222   5.239   5.306   5.308   5.317
  5.487   5.526   5.561   5.620   5.733  23.356  23.613  23.640
 23.680  23.709  24.024  49.570  49.735  49.749  49.771  49.816
 49.900
 --------------------------------------------------------------

          Ground-State Mulliken Net Atomic Charges

     Atom                 Charge (a.u.)
  ----------------------------------------
      1 O                    -0.042468
      2 C                     0.059370
      3 O                    -0.218365
      4 C                     0.639833
      5 O                    -0.256880
      6 C                    -0.659937
      7 O                    -0.100622
      8 C                    -0.135868
      9 C                     0.038283
     10 C                    -0.464793
     11 O                    -0.274541
     12 H                     0.346372
     13 H                     0.390165
     14 O                    -0.183197
     15 H                     0.224852
     16 H                     0.173336
     17 H                     0.196079
     18 H                     0.284962
     19 H                     0.290845
     20 H                     0.305556
     21 H                     0.387016
  ----------------------------------------
  Sum of atomic charges =     1.000000

 -----------------------------------------------------------------
                    Cartesian Multipole Moments
 -----------------------------------------------------------------
    Charge (ESU x 10^10)
                 4.8032
    Dipole Moment (Debye)
         X      -1.0691      Y      10.9350      Z      -1.0078
       Tot      11.0333
    Quadrupole Moments (Debye-Ang)
        XX     -52.8018     XY      -7.4842     YY     -52.3517
        XZ       5.5293     YZ      -7.5157     ZZ     -57.8884
    Octopole Moments (Debye-Ang^2)
       XXX     -24.8001    XXY      23.8354    XYY       5.4611
       YYY      79.2661    XXZ      30.0069    XYZ      -1.8776
       YYZ     -20.3861    XZZ      14.8271    YZZ      14.9588
       ZZZ      -5.2702
    Hexadecapole Moments (Debye-Ang^3)
      XXXX   -1652.3053   XXXY     -93.3121   XXYY    -420.0308
      XYYY     -47.3380   YYYY    -516.7429   XXXZ      47.3920
      XXYZ      28.8513   XYYZ      15.7383   YYYZ     -55.6122
      XXZZ    -271.1083   XYZZ      16.8182   YYZZ    -113.1326
      XZZZ      22.0406   YZZZ      -6.8631   ZZZZ    -136.7275
 -----------------------------------------------------------------
 Calculating analytic gradient of the SCF energy
 Gradient of SCF Energy
            1           2           3           4           5           6
    1  -0.0016383   0.0054301  -0.0031057   0.0004508  -0.0011220  -0.0007561
    2  -0.0028989   0.0040935  -0.0023208   0.0011086  -0.0030349  -0.0068249
    3   0.0006607   0.0000657   0.0001003   0.0002848   0.0005128   0.0025750
            7           8           9          10          11          12
    1   0.0007891   0.0010232   0.0000927   0.0018438  -0.0006107   0.0010982
    2   0.0032882   0.0037591  -0.0027235   0.0010345  -0.0012748   0.0026613
    3  -0.0023839  -0.0000733  -0.0007056  -0.0010323  -0.0011054  -0.0007755
           13          14          15          16          17          18
    1  -0.0000191  -0.0041709  -0.0002654  -0.0002854  -0.0001862  -0.0002257
    2  -0.0004364   0.0003464  -0.0000262  -0.0005012   0.0004640   0.0011570
    3  -0.0010578  -0.0014452   0.0017205   0.0004221  -0.0000913   0.0013822
           19          20          21
    1   0.0021049  -0.0001012  -0.0003462
    2   0.0011415   0.0004935   0.0004940
    3   0.0014176  -0.0021636   0.0016921
 Max gradient component =       6.825E-03
 RMS gradient           =       1.954E-03
 Gradient time:  CPU 149.52 s  wall 149.55 s
 Geometry Optimization Parameters
   NAtoms,    NIC,     NZ,  NCons,   NDum,   NFix, NCnnct, MaxDiis
       21     146       0       0       0       0       0       0

 Cartesian Hessian Update
 Hessian Updated using BFGS Update


** GEOMETRY OPTIMIZATION IN DELOCALIZED INTERNAL COORDINATES **
   Searching for a Minimum

   Optimization Cycle:  17

                       Coordinates (Angstroms)
     ATOM                X               Y               Z
      1  O        -0.7382274481   -1.4264757480   -0.3161485661
      2  C        -1.9246029821   -0.9683079856    0.1468917297
      3  O        -2.8679757215   -1.6282300263    0.4596206073
      4  C        -1.8807929720    0.5310155312    0.1455765043
      5  O        -2.8779583688    1.3330983050    0.4688478112
      6  C        -0.6689768219    0.8394144894   -0.2890504504
      7  O        -0.2576883166    2.2429159850   -0.5201030593
      8  C         0.1916195788   -0.3408538734   -0.6066136176
      9  C         1.4680167114   -0.5551118521    0.2207941892
     10  C         2.4069394913    0.6709787766    0.2187666254
     11  O         3.6730635428    0.2653316351    0.7070566614
     12  H        -3.6753720588    0.8331048416    0.7061020368
     13  H        -1.0046721849    2.8649496144   -0.3857423643
     14  O         2.0968242400   -1.6561557672   -0.3729836090
     15  H         1.1652661885   -0.7717879180    1.2595919418
     16  H         1.9856664826    1.4807291562    0.8260916235
     17  H         2.5644067166    1.0289534209   -0.8077127007
     18  H         3.7947754718    0.5564236228    1.6179665940
     19  H         3.0015852378   -1.6954313274   -0.0229517851
     20  H         0.4427197024   -0.4147722452   -1.6742515832
     21  H         0.1782942354    2.4161711734   -1.3779989555
   Point Group: c1    Number of degrees of freedom:    57


   Energy is   -685.246011005

 Hessian Updated using BFGS Update

 57 Hessian modes will be used to form the next step
  Hessian Eigenvalues:
     0.000901    0.002440    0.003656    0.009275    0.011933    0.014808
     0.019715    0.021845    0.022673    0.025433    0.031368    0.042219
     0.045315    0.047478    0.052158    0.056129    0.059937    0.067959
     0.076966    0.090016    0.112850    0.139673    0.142363    0.160088
     0.161852    0.164087    0.167629    0.174719    0.183175    0.198024
     0.217719    0.224758    0.241083    0.246839    0.258694    0.277937
     0.284122    0.289124    0.305925    0.321265    0.327474    0.333452
     0.341648    0.360749    0.419145    0.448091    0.458486    0.488108
     0.491402    0.514719    0.530779    0.541668    0.556280    0.565301
     0.599368    0.773699    1.351363

 Minimum Search - Taking Simple RFO Step
 Searching for Lamda that Minimizes Along All modes
 Value Taken    Lamda =  -0.00025293
 Step Taken.  Stepsize is  0.289579

                             Maximum     Tolerance    Cnvgd?
         Gradient           0.003400      0.000300      NO
         Displacement       0.174921      0.001200      NO
         Energy change     -0.000136      0.000001      NO


 New Cartesian Coordinates Obtained by Inverse Iteration

 Displacement from previous Coordinates is:  0.321917
 ----------------------------------------------------------------
             Standard Nuclear Orientation (Angstroms)
    I     Atom           X                Y                Z
 ----------------------------------------------------------------
    1      O      -0.7388686399    -1.4303474159    -0.3137273478
    2      C      -1.9238095599    -0.9681828959     0.1426268457
    3      O      -2.8674741495    -1.6243297336     0.4647911589
    4      C      -1.8790532135     0.5299091180     0.1321293522
    5      O      -2.8704514070     1.3390947408     0.4536588624
    6      C      -0.6657919971     0.8348588470    -0.3028459846
    7      O      -0.2503704306     2.2405316517    -0.5400305821
    8      C       0.1960889329    -0.3464977014    -0.6117962528
    9      C       1.4693346902    -0.5556921119     0.2197631306
   10      C       2.4096029736     0.6687977247     0.2265359874
   11      O       3.6709807591     0.2488177706     0.7206131673
   12      H      -3.6693043420     0.8464652529     0.7008960853
   13      H      -0.9641117506     2.8693844610    -0.2970422697
   14      O       2.1030215959    -1.6557851540    -0.3722468074
   15      H       1.1625151109    -0.7739753555     1.2569700405
   16      H       1.9903148320     1.4776089682     0.8355250051
   17      H       2.5719345897     1.0333887225    -0.7957930878
   18      H       3.8072039515     0.5674982015     1.6197516231
   19      H       3.0042137992    -1.6960774088    -0.0132459601
   20      H       0.4462387075    -0.4317333122    -1.6782098988
   21      H       0.0706962720     2.4322254385    -1.4445734339
 ----------------------------------------------------------------
 Molecular Point Group                 C1    NOp =  1
 Largest Abelian Subgroup              C1    NOp =  1
 Nuclear Repulsion Energy =   764.1899748568 hartrees
 There are       46 alpha and       46 beta electrons
 Applying Cartesian multipole field
    Component          Value
    ---------          -----
     (2,0,0)        1.00000E-11
     (0,2,0)        2.00000E-11
     (0,0,2)       -3.00000E-11
 Nucleus-field energy     =     0.0000000233 hartrees
 Requested basis set is 6-311++G(d,p)
 There are 117 shells and 327 basis functions
 A cutoff of  1.0D-11 yielded   5866 shell pairs
 There are     46149 function pairs (     49417 Cartesian)
 Smallest overlap matrix eigenvalue = 1.99E-06

 Q-Chem warning in module /home/taweetham/qchem/stvman/mkSTV.C, line 278:

 Overlap eigenvalue is smaller than square root of threshold

 Guess MOs from SCF MO coefficient file
 Reading MOs from coefficient file
 Reading MOs from coefficient file
 A restricted hybrid HF-DFT SCF calculation will be
 performed using Pulay DIIS extrapolation
 Exchange:     0.2000 Hartree-Fock + 0.0800 Slater + 0.7200 B88
 Correlation:  0.1900 VWN1RPA + 0.8100 LYP
 Using SG-1 standard quadrature grid
 SCF converges when DIIS error is below 1.0E-08
 Geometry optimization detected.  Setting ReadMinima to 0
 Setting SaveMinima to 0
 ---------------------------------------
  Cycle       Energy         DIIS Error
 ---------------------------------------
    1    -685.2306786324      5.29E-04
    2    -685.2460454775      1.29E-04
    3    -685.2458897273      1.78E-04
    4    -685.2462125384      3.23E-05
    5    -685.2462208694      1.93E-05
    6    -685.2462245320      2.96E-06
    7    -685.2462245905      1.86E-06
    8    -685.2462245672      5.30E-07
    9    -685.2462244963      1.68E-07
   10    -685.2462245105      4.95E-08
   11    -685.2462245159      1.18E-08
   12    -685.2462245152      4.12E-09 Convergence criterion met
 ---------------------------------------
 SCF time:  CPU 379.76 s  wall 380.18 s
 SCF   energy in the final basis set = -685.2462245152
 Total energy in the final basis set = -685.2462245152

 --------------------------------------------------------------

                    Orbital Energies (a.u.)
 --------------------------------------------------------------

 Alpha MOs
 -- Occupied --
-19.519 -19.373 -19.347 -19.287 -19.276 -19.260 -10.483 -10.467
-10.461 -10.441 -10.389 -10.381  -1.408  -1.300  -1.281  -1.213
 -1.190  -1.162  -1.033  -0.956  -0.904  -0.890  -0.866  -0.819
 -0.780  -0.754  -0.730  -0.722  -0.686  -0.674  -0.661  -0.628
 -0.624  -0.615  -0.611  -0.591  -0.583  -0.562  -0.547  -0.502
 -0.491  -0.482  -0.460  -0.460  -0.444  -0.415
 -- Virtual --
 -0.249  -0.226  -0.169  -0.142  -0.137  -0.135  -0.113  -0.109
 -0.104  -0.099  -0.093  -0.080  -0.072  -0.061  -0.059  -0.054
 -0.042  -0.033  -0.028  -0.023  -0.022  -0.011  -0.010  -0.005
 -0.003  -0.001   0.004   0.008   0.015   0.019   0.025   0.026
  0.030   0.039   0.042   0.043   0.054   0.056   0.061   0.068
  0.074   0.078   0.089   0.092   0.098   0.100   0.109   0.118
  0.122   0.134   0.137   0.141   0.147   0.157   0.160   0.167
  0.170   0.175   0.181   0.187   0.192   0.198   0.202   0.207
  0.216   0.218   0.224   0.236   0.240   0.246   0.247   0.259
  0.261   0.268   0.284   0.297   0.316   0.321   0.327   0.343
  0.354   0.367   0.376   0.391   0.406   0.415   0.420   0.432
  0.437   0.454   0.473   0.479   0.489   0.506   0.525   0.544
  0.559   0.563   0.572   0.587   0.597   0.605   0.615   0.622
  0.650   0.673   0.715   0.750   0.765   0.771   0.796   0.811
  0.829   0.851   0.864   0.881   0.895   0.914   0.937   0.960
  0.971   0.976   0.980   0.990   1.007   1.024   1.032   1.058
  1.063   1.072   1.078   1.099   1.109   1.124   1.149   1.166
  1.205   1.220   1.231   1.235   1.248   1.283   1.298   1.329
  1.332   1.358   1.365   1.383   1.385   1.390   1.405   1.436
  1.444   1.460   1.481   1.497   1.523   1.530   1.539   1.563
  1.576   1.599   1.624   1.636   1.644   1.666   1.681   1.709
  1.730   1.746   1.755   1.779   1.797   1.807   1.834   1.870
  1.902   1.907   1.919   1.935   1.945   1.960   1.999   2.009
  2.031   2.069   2.095   2.140   2.192   2.306   2.317   2.330
  2.371   2.386   2.413   2.425   2.435   2.476   2.494   2.504
  2.526   2.552   2.629   2.651   2.667   2.678   2.710   2.732
  2.752   2.785   2.810   2.826   2.834   2.872   2.890   2.913
  2.924   2.938   2.957   2.981   2.989   3.003   3.029   3.034
  3.046   3.125   3.128   3.147   3.183   3.220   3.236   3.274
  3.312   3.371   3.433   3.489   3.576   3.621   3.662   3.676
  3.705   3.727   3.775   3.793   3.866   3.878   3.937   3.952
  4.016   4.100   4.177   4.789   4.840   4.879   4.909   4.948
  4.976   5.002   5.157   5.221   5.238   5.301   5.309   5.312
  5.486   5.527   5.561   5.619   5.734  23.357  23.615  23.640
 23.683  23.710  24.021  49.571  49.735  49.749  49.771  49.817
 49.900
 --------------------------------------------------------------

          Ground-State Mulliken Net Atomic Charges

     Atom                 Charge (a.u.)
  ----------------------------------------
      1 O                    -0.041475
      2 C                     0.051869
      3 O                    -0.218526
      4 C                     0.660643
      5 O                    -0.257997
      6 C                    -0.695837
      7 O                    -0.106590
      8 C                    -0.117067
      9 C                     0.042336
     10 C                    -0.460228
     11 O                    -0.276560
     12 H                     0.347276
     13 H                     0.391930
     14 O                    -0.186446
     15 H                     0.224772
     16 H                     0.171648
     17 H                     0.197551
     18 H                     0.285149
     19 H                     0.291517
     20 H                     0.306982
     21 H                     0.389056
  ----------------------------------------
  Sum of atomic charges =     1.000000

 -----------------------------------------------------------------
                    Cartesian Multipole Moments
 -----------------------------------------------------------------
    Charge (ESU x 10^10)
                 4.8032
    Dipole Moment (Debye)
         X      -1.2022      Y      11.0385      Z      -0.9907
       Tot      11.1478
    Quadrupole Moments (Debye-Ang)
        XX     -52.9857     XY      -7.5802     YY     -52.0965
        XZ       5.6057     YZ      -7.1412     ZZ     -57.5840
    Octopole Moments (Debye-Ang^2)
       XXX     -24.0362    XXY      24.6163    XYY       4.7742
       YYY      80.4992    XXZ      30.5719    XYZ      -1.7960
       YYZ     -19.2859    XZZ      14.2073    YZZ      16.0379
       ZZZ      -5.8633
    Hexadecapole Moments (Debye-Ang^3)
      XXXX   -1647.6607   XXXY     -87.8713   XXYY    -420.8365
      XYYY     -46.8831   YYYY    -514.0543   XXXZ      45.7573
      XXYZ      31.8362   XYYZ      15.0508   YYYZ     -51.7617
      XXZZ    -271.9263   XYZZ      16.8356   YYZZ    -111.2690
      XZZZ      19.9508   YZZZ      -7.9660   ZZZZ    -136.1682
 -----------------------------------------------------------------
 Calculating analytic gradient of the SCF energy
 Gradient of SCF Energy
            1           2           3           4           5           6
    1  -0.0030140   0.0065637  -0.0033975  -0.0004129  -0.0007793  -0.0009400
    2  -0.0030448   0.0047493  -0.0025024  -0.0002120  -0.0028486  -0.0079065
    3   0.0013431  -0.0014853   0.0006521   0.0007160   0.0005057   0.0030449
            7           8           9          10          11          12
    1   0.0013937   0.0022162  -0.0001201   0.0012265  -0.0001388   0.0011569
    2   0.0042229   0.0038343  -0.0020625   0.0011924  -0.0016717   0.0027781
    3  -0.0022287  -0.0001887  -0.0009444  -0.0010334  -0.0007835  -0.0008543
           13          14          15          16          17          18
    1  -0.0006025  -0.0039064  -0.0002758  -0.0002133  -0.0002696  -0.0001863
    2  -0.0001210   0.0002805   0.0000530  -0.0003767   0.0004460   0.0011122
    3  -0.0009864  -0.0015811   0.0016995   0.0001980   0.0002565   0.0012004
           19          20          21
    1   0.0020482  -0.0003304  -0.0000184
    2   0.0011578   0.0003190   0.0006008
    3   0.0014056  -0.0020590   0.0011228
 Max gradient component =       7.906E-03
 RMS gradient           =       2.162E-03
 Gradient time:  CPU 148.85 s  wall 148.88 s
 Geometry Optimization Parameters
   NAtoms,    NIC,     NZ,  NCons,   NDum,   NFix, NCnnct, MaxDiis
       21     146       0       0       0       0       0       0

 Cartesian Hessian Update
 Hessian Updated using BFGS Update


** GEOMETRY OPTIMIZATION IN DELOCALIZED INTERNAL COORDINATES **
   Searching for a Minimum

   Optimization Cycle:  18

                       Coordinates (Angstroms)
     ATOM                X               Y               Z
      1  O        -0.7388686399   -1.4303474159   -0.3137273478
      2  C        -1.9238095599   -0.9681828959    0.1426268457
      3  O        -2.8674741495   -1.6243297336    0.4647911589
      4  C        -1.8790532135    0.5299091180    0.1321293522
      5  O        -2.8704514070    1.3390947408    0.4536588624
      6  C        -0.6657919971    0.8348588470   -0.3028459846
      7  O        -0.2503704306    2.2405316517   -0.5400305821
      8  C         0.1960889329   -0.3464977014   -0.6117962528
      9  C         1.4693346902   -0.5556921119    0.2197631306
     10  C         2.4096029736    0.6687977247    0.2265359874
     11  O         3.6709807591    0.2488177706    0.7206131673
     12  H        -3.6693043420    0.8464652529    0.7008960853
     13  H        -0.9641117506    2.8693844610   -0.2970422697
     14  O         2.1030215959   -1.6557851540   -0.3722468074
     15  H         1.1625151109   -0.7739753555    1.2569700405
     16  H         1.9903148320    1.4776089682    0.8355250051
     17  H         2.5719345897    1.0333887225   -0.7957930878
     18  H         3.8072039515    0.5674982015    1.6197516231
     19  H         3.0042137992   -1.6960774088   -0.0132459601
     20  H         0.4462387075   -0.4317333122   -1.6782098988
     21  H         0.0706962720    2.4322254385   -1.4445734339
   Point Group: c1    Number of degrees of freedom:    57


   Energy is   -685.246224515

 Hessian Updated using BFGS Update

 57 Hessian modes will be used to form the next step
  Hessian Eigenvalues:
     0.000421    0.002508    0.003684    0.009265    0.011677    0.014625
     0.019243    0.021724    0.021932    0.025397    0.031793    0.042050
     0.045521    0.047596    0.052105    0.056534    0.060055    0.066672
     0.077203    0.089558    0.112584    0.139694    0.142675    0.160135
     0.161645    0.162901    0.167373    0.176262    0.181398    0.197719
     0.220133    0.225853    0.241404    0.246298    0.261778    0.273202
     0.285288    0.291410    0.304063    0.321107    0.328232    0.333497
     0.337330    0.360209    0.431956    0.445442    0.459663    0.489016
     0.497938    0.516298    0.530284    0.541402    0.561095    0.565762
     0.606466    0.669653    1.065519

 Minimum Search - Taking Simple RFO Step
 Searching for Lamda that Minimizes Along All modes
 Value Taken    Lamda =  -0.00061075
 Calculated Step too Large.  Step scaled by  0.542252
 Step Taken.  Stepsize is  0.300000

                             Maximum     Tolerance    Cnvgd?
         Gradient           0.003858      0.000300      NO
         Displacement       0.174798      0.001200      NO
         Energy change     -0.000214      0.000001      NO


 New Cartesian Coordinates Obtained by Inverse Iteration

 Displacement from previous Coordinates is:  0.332748
 ----------------------------------------------------------------
             Standard Nuclear Orientation (Angstroms)
    I     Atom           X                Y                Z
 ----------------------------------------------------------------
    1      O      -0.7391671534    -1.4331864215    -0.3140145259
    2      C      -1.9248868063    -0.9691232734     0.1338003671
    3      O      -2.8677870362    -1.6225356601     0.4642865647
    4      C      -1.8803796376     0.5282771460     0.1141842201
    5      O      -2.8692086557     1.3405552184     0.4349481402
    6      C      -0.6651840822     0.8319452874    -0.3190378848
    7      O      -0.2429766930     2.2374106175    -0.5551818969
    8      C       0.1994370332    -0.3511684894    -0.6163383060
    9      C       1.4687734878    -0.5544098109     0.2218673502
   10      C       2.4132890011     0.6663970987     0.2276585892
   11      O       3.6700048223     0.2358283835     0.7287393491
   12      H      -3.6653512599     0.8488592879     0.6939512867
   13      H      -0.9023646998     2.8726051110    -0.2005827946
   14      O       2.1038759007    -1.6599099863    -0.3604173419
   15      H       1.1567870689    -0.7667056120     1.2582719784
   16      H       1.9980645352     1.4794785587     0.8331309782
   17      H       2.5800738019     1.0293459716    -0.7938998413
   18      H       3.8238617897     0.5869790498     1.6122499250
   19      H       3.0007492851    -1.7041107917     0.0077238430
   20      H       0.4530565011    -0.4475343059    -1.6799882430
   21      H      -0.0377564783     2.4569624289    -1.4876021239
 ----------------------------------------------------------------
 Molecular Point Group                 C1    NOp =  1
 Largest Abelian Subgroup              C1    NOp =  1
 Nuclear Repulsion Energy =   763.9942072881 hartrees
 There are       46 alpha and       46 beta electrons
 Applying Cartesian multipole field
    Component          Value
    ---------          -----
     (2,0,0)        1.00000E-11
     (0,2,0)        2.00000E-11
     (0,0,2)       -3.00000E-11
 Nucleus-field energy     =     0.0000000233 hartrees
 Requested basis set is 6-311++G(d,p)
 There are 117 shells and 327 basis functions
 A cutoff of  1.0D-11 yielded   5864 shell pairs
 There are     46135 function pairs (     49402 Cartesian)
 Smallest overlap matrix eigenvalue = 2.04E-06

 Q-Chem warning in module /home/taweetham/qchem/stvman/mkSTV.C, line 278:

 Overlap eigenvalue is smaller than square root of threshold

 Guess MOs from SCF MO coefficient file
 Reading MOs from coefficient file
 Reading MOs from coefficient file
 A restricted hybrid HF-DFT SCF calculation will be
 performed using Pulay DIIS extrapolation
 Exchange:     0.2000 Hartree-Fock + 0.0800 Slater + 0.7200 B88
 Correlation:  0.1900 VWN1RPA + 0.8100 LYP
 Using SG-1 standard quadrature grid
 SCF converges when DIIS error is below 1.0E-08
 Geometry optimization detected.  Setting ReadMinima to 0
 Setting SaveMinima to 0
 ---------------------------------------
  Cycle       Energy         DIIS Error
 ---------------------------------------
    1    -685.2329879964      5.42E-04
    2    -685.2463562978      1.22E-04
    3    -685.2462426984      1.59E-04
    4    -685.2464994204      3.64E-05
    5    -685.2465110809      1.91E-05
    6    -685.2465144989      4.15E-06
    7    -685.2465146156      2.62E-06
    8    -685.2465146632      4.66E-07
    9    -685.2465146602      1.55E-07
   10    -685.2465146830      4.93E-08
   11    -685.2465146910      1.18E-08
   12    -685.2465146894      3.52E-09 Convergence criterion met
 ---------------------------------------
 SCF time:  CPU 380.87 s  wall 381.39 s
 SCF   energy in the final basis set = -685.2465146894
 Total energy in the final basis set = -685.2465146894

 --------------------------------------------------------------

                    Orbital Energies (a.u.)
 --------------------------------------------------------------

 Alpha MOs
 -- Occupied --
-19.519 -19.374 -19.347 -19.287 -19.274 -19.259 -10.483 -10.466
-10.461 -10.440 -10.389 -10.380  -1.407  -1.301  -1.281  -1.212
 -1.189  -1.161  -1.033  -0.955  -0.903  -0.889  -0.865  -0.819
 -0.779  -0.755  -0.730  -0.719  -0.683  -0.673  -0.661  -0.627
 -0.624  -0.614  -0.610  -0.591  -0.583  -0.561  -0.546  -0.501
 -0.491  -0.482  -0.460  -0.459  -0.443  -0.414
 -- Virtual --
 -0.249  -0.227  -0.168  -0.142  -0.138  -0.134  -0.113  -0.110
 -0.104  -0.098  -0.092  -0.080  -0.073  -0.060  -0.059  -0.054
 -0.041  -0.032  -0.028  -0.022  -0.021  -0.011  -0.010  -0.006
 -0.003  -0.002   0.004   0.008   0.016   0.020   0.024   0.027
  0.030   0.039   0.041   0.043   0.054   0.056   0.061   0.068
  0.073   0.079   0.089   0.090   0.099   0.100   0.110   0.120
  0.124   0.134   0.136   0.141   0.148   0.157   0.161   0.169
  0.170   0.174   0.179   0.188   0.190   0.196   0.202   0.205
  0.216   0.219   0.223   0.236   0.240   0.245   0.247   0.258
  0.260   0.268   0.285   0.298   0.317   0.320   0.325   0.340
  0.353   0.368   0.377   0.391   0.407   0.417   0.422   0.430
  0.437   0.455   0.472   0.476   0.489   0.506   0.528   0.546
  0.561   0.563   0.573   0.589   0.596   0.604   0.613   0.623
  0.650   0.673   0.712   0.748   0.764   0.768   0.799   0.811
  0.829   0.849   0.865   0.881   0.902   0.913   0.939   0.960
  0.969   0.979   0.979   0.991   1.007   1.022   1.030   1.058
  1.063   1.074   1.077   1.098   1.107   1.122   1.149   1.169
  1.202   1.218   1.232   1.233   1.245   1.282   1.298   1.326
  1.335   1.356   1.368   1.381   1.386   1.394   1.412   1.437
  1.446   1.461   1.480   1.494   1.524   1.531   1.542   1.562
  1.576   1.600   1.626   1.635   1.647   1.668   1.682   1.707
  1.732   1.745   1.754   1.775   1.796   1.807   1.830   1.869
  1.901   1.907   1.922   1.937   1.945   1.962   1.997   2.010
  2.028   2.070   2.098   2.141   2.198   2.307   2.317   2.334
  2.370   2.387   2.417   2.432   2.433   2.470   2.491   2.506
  2.527   2.550   2.628   2.650   2.666   2.681   2.711   2.731
  2.752   2.784   2.810   2.828   2.836   2.872   2.888   2.912
  2.926   2.938   2.957   2.982   2.991   3.003   3.032   3.036
  3.047   3.121   3.128   3.147   3.180   3.221   3.237   3.274
  3.312   3.367   3.433   3.491   3.575   3.607   3.664   3.674
  3.708   3.728   3.775   3.793   3.867   3.879   3.937   3.952
  4.014   4.100   4.178   4.792   4.849   4.878   4.910   4.949
  4.976   5.003   5.156   5.221   5.238   5.295   5.308   5.312
  5.486   5.529   5.562   5.619   5.734  23.358  23.616  23.641
 23.685  23.710  24.017  49.571  49.735  49.748  49.772  49.818
 49.900
 --------------------------------------------------------------

          Ground-State Mulliken Net Atomic Charges

     Atom                 Charge (a.u.)
  ----------------------------------------
      1 O                    -0.042014
      2 C                     0.048376
      3 O                    -0.218210
      4 C                     0.662935
      5 O                    -0.256750
      6 C                    -0.722446
      7 O                    -0.110599
      8 C                    -0.089324
      9 C                     0.041349
     10 C                    -0.457186
     11 O                    -0.278640
     12 H                     0.347565
     13 H                     0.392993
     14 O                    -0.188948
     15 H                     0.225308
     16 H                     0.167416
     17 H                     0.202294
     18 H                     0.284971
     19 H                     0.292190
     20 H                     0.308026
     21 H                     0.390694
  ----------------------------------------
  Sum of atomic charges =     1.000000

 -----------------------------------------------------------------
                    Cartesian Multipole Moments
 -----------------------------------------------------------------
    Charge (ESU x 10^10)
                 4.8032
    Dipole Moment (Debye)
         X      -1.2894      Y      11.1581      Z      -0.9296
       Tot      11.2707
    Quadrupole Moments (Debye-Ang)
        XX     -53.1686     XY      -7.4932     YY     -51.7195
        XZ       5.7022     YZ      -6.6524     ZZ     -57.3989
    Octopole Moments (Debye-Ang^2)
       XXX     -22.5136    XXY      25.0986    XYY       4.7288
       YYY      82.1890    XXZ      31.1561    XYZ      -1.4711
       YYZ     -17.8495    XZZ      13.4178    YZZ      16.9302
       ZZZ      -6.1262
    Hexadecapole Moments (Debye-Ang^3)
      XXXX   -1644.3873   XXXY     -80.8330   XXYY    -422.2522
      XYYY     -46.1866   YYYY    -510.2385   XXXZ      44.0520
      XXYZ      34.5035   XYYZ      14.6869   YYYZ     -47.3452
      XXZZ    -272.8902   XYZZ      16.2333   YYZZ    -109.4052
      XZZZ      17.0601   YZZZ      -8.5076   ZZZZ    -135.2819
 -----------------------------------------------------------------
 Calculating analytic gradient of the SCF energy
 Gradient of SCF Energy
            1           2           3           4           5           6
    1  -0.0037558   0.0065336  -0.0031716  -0.0009044  -0.0004260  -0.0010825
    2  -0.0028335   0.0047882  -0.0023804  -0.0016072  -0.0021036  -0.0078739
    3   0.0016955  -0.0025441   0.0010243   0.0009833   0.0004688   0.0030156
            7           8           9          10          11          12
    1   0.0016155   0.0029767  -0.0003495   0.0005964   0.0002431   0.0010373
    2   0.0043608   0.0036132  -0.0014428   0.0011873  -0.0017022   0.0025588
    3  -0.0020382  -0.0002015  -0.0010359  -0.0009315  -0.0003991  -0.0008106
           13          14          15          16          17          18
    1  -0.0009250  -0.0031734  -0.0002811  -0.0001118  -0.0002356  -0.0001023
    2   0.0001387   0.0001475   0.0001127  -0.0002562   0.0004542   0.0009539
    3  -0.0005730  -0.0014599   0.0014033   0.0000108   0.0004447   0.0009082
           19          20          21
    1   0.0017385  -0.0004457   0.0002236
    2   0.0010023   0.0000989   0.0007832
    3   0.0012232  -0.0016605   0.0004766
 Max gradient component =       7.874E-03
 RMS gradient           =       2.136E-03
 Gradient time:  CPU 149.20 s  wall 149.23 s
 Geometry Optimization Parameters
   NAtoms,    NIC,     NZ,  NCons,   NDum,   NFix, NCnnct, MaxDiis
       21     146       0       0       0       0       0       0

 Cartesian Hessian Update
 Hessian Updated using BFGS Update


** GEOMETRY OPTIMIZATION IN DELOCALIZED INTERNAL COORDINATES **
   Searching for a Minimum

   Optimization Cycle:  19

                       Coordinates (Angstroms)
     ATOM                X               Y               Z
      1  O        -0.7391671534   -1.4331864215   -0.3140145259
      2  C        -1.9248868063   -0.9691232734    0.1338003671
      3  O        -2.8677870362   -1.6225356601    0.4642865647
      4  C        -1.8803796376    0.5282771460    0.1141842201
      5  O        -2.8692086557    1.3405552184    0.4349481402
      6  C        -0.6651840822    0.8319452874   -0.3190378848
      7  O        -0.2429766930    2.2374106175   -0.5551818969
      8  C         0.1994370332   -0.3511684894   -0.6163383060
      9  C         1.4687734878   -0.5544098109    0.2218673502
     10  C         2.4132890011    0.6663970987    0.2276585892
     11  O         3.6700048223    0.2358283835    0.7287393491
     12  H        -3.6653512599    0.8488592879    0.6939512867
     13  H        -0.9023646998    2.8726051110   -0.2005827946
     14  O         2.1038759007   -1.6599099863   -0.3604173419
     15  H         1.1567870689   -0.7667056120    1.2582719784
     16  H         1.9980645352    1.4794785587    0.8331309782
     17  H         2.5800738019    1.0293459716   -0.7938998413
     18  H         3.8238617897    0.5869790498    1.6122499250
     19  H         3.0007492851   -1.7041107917    0.0077238430
     20  H         0.4530565011   -0.4475343059   -1.6799882430
     21  H        -0.0377564783    2.4569624289   -1.4876021239
   Point Group: c1    Number of degrees of freedom:    57


   Energy is   -685.246514689

 Hessian Updated using BFGS Update

 57 Hessian modes will be used to form the next step
  Hessian Eigenvalues:
     0.000714    0.002526    0.003685    0.009127    0.010713    0.014237
     0.018327    0.021084    0.021868    0.025370    0.031142    0.041627
     0.045819    0.047633    0.051888    0.056531    0.060153    0.064676
     0.077210    0.087992    0.111856    0.139010    0.139891    0.155065
     0.160352    0.162255    0.166930    0.174909    0.179300    0.197384
     0.220108    0.225841    0.237668    0.245318    0.258271    0.263873
     0.282869    0.290828    0.302478    0.320362    0.325705    0.333494
     0.335992    0.359814    0.418491    0.445682    0.461767    0.489165
     0.499134    0.512232    0.524445    0.539268    0.547561    0.564110
     0.582714    0.612983    0.969007

 Minimum Search - Taking Simple RFO Step
 Searching for Lamda that Minimizes Along All modes
 Value Taken    Lamda =  -0.00082000
 Calculated Step too Large.  Step scaled by  0.783486
 Step Taken.  Stepsize is  0.300000

                             Maximum     Tolerance    Cnvgd?
         Gradient           0.003783      0.000300      NO
         Displacement       0.162626      0.001200      NO
         Energy change     -0.000290      0.000001      NO


 New Cartesian Coordinates Obtained by Inverse Iteration

 Displacement from previous Coordinates is:  0.336781
 ----------------------------------------------------------------
             Standard Nuclear Orientation (Angstroms)
    I     Atom           X                Y                Z
 ----------------------------------------------------------------
    1      O      -0.7429017236    -1.4332547714    -0.3071077898
    2      C      -1.9335099124    -0.9677899020     0.1211643528
    3      O      -2.8736883724    -1.6155531338     0.4664880856
    4      C      -1.8903026884     0.5298224085     0.0860367447
    5      O      -2.8856567001     1.3333634298     0.4065701674
    6      C      -0.6700990504     0.8343847208    -0.3399048089
    7      O      -0.2259166598     2.2315716494    -0.5626182188
    8      C       0.1974372215    -0.3569468887    -0.6155106129
    9      C       1.4666006258    -0.5484792957     0.2275124672
   10      C       2.4128821641     0.6688986520     0.2262228840
   11      O       3.6706303173     0.2347181227     0.7249168501
   12      H      -3.6638300783     0.8215877050     0.6884286590
   13      H      -0.8068861643     2.8794525976    -0.1091372192
   14      O       2.1046511025    -1.6594481853    -0.3464923468
   15      H       1.1534057432    -0.7563002573     1.2623317325
   16      H       2.0055909669     1.4899065312     0.8265021160
   17      H       2.5795088485     1.0245739351    -0.7977688224
   18      H       3.8405333034     0.5996017833     1.5986351088
   19      H       2.9970007494    -1.7131687956     0.0260754746
   20      H       0.4584355000    -0.4712386411    -1.6728573750
   21      H      -0.1209744683     2.4802581438    -1.5057378155
 ----------------------------------------------------------------
 Molecular Point Group                 C1    NOp =  1
 Largest Abelian Subgroup              C1    NOp =  1
 Nuclear Repulsion Energy =   763.8044293465 hartrees
 There are       46 alpha and       46 beta electrons
 Applying Cartesian multipole field
    Component          Value
    ---------          -----
     (2,0,0)        1.00000E-11
     (0,2,0)        2.00000E-11
     (0,0,2)       -3.00000E-11
 Nucleus-field energy     =     0.0000000233 hartrees
 Requested basis set is 6-311++G(d,p)
 There are 117 shells and 327 basis functions
 A cutoff of  1.0D-11 yielded   5864 shell pairs
 There are     46131 function pairs (     49398 Cartesian)
 Smallest overlap matrix eigenvalue = 2.09E-06

 Q-Chem warning in module /home/taweetham/qchem/stvman/mkSTV.C, line 278:

 Overlap eigenvalue is smaller than square root of threshold

 Guess MOs from SCF MO coefficient file
 Reading MOs from coefficient file
 Reading MOs from coefficient file
 A restricted hybrid HF-DFT SCF calculation will be
 performed using Pulay DIIS extrapolation
 Exchange:     0.2000 Hartree-Fock + 0.0800 Slater + 0.7200 B88
 Correlation:  0.1900 VWN1RPA + 0.8100 LYP
 Using SG-1 standard quadrature grid
 SCF converges when DIIS error is below 1.0E-08
 Geometry optimization detected.  Setting ReadMinima to 0
 Setting SaveMinima to 0
 ---------------------------------------
  Cycle       Energy         DIIS Error
 ---------------------------------------
    1    -685.2394893360      6.16E-04
    2    -685.2468406777      1.14E-04
    3    -685.2467553725      1.48E-04
    4    -685.2469732967      3.57E-05
    5    -685.2469848697      1.46E-05
    6    -685.2469866876      3.92E-06
    7    -685.2469870372      1.54E-06
    8    -685.2469870060      6.47E-07
    9    -685.2469870052      2.13E-07
   10    -685.2469870209      6.95E-08
   11    -685.2469870401      2.34E-08
   12    -685.2469870371      6.63E-09 Convergence criterion met
 ---------------------------------------
 SCF time:  CPU 382.43 s  wall 382.86 s
 SCF   energy in the final basis set = -685.2469870371
 Total energy in the final basis set = -685.2469870371

 --------------------------------------------------------------

                    Orbital Energies (a.u.)
 --------------------------------------------------------------

 Alpha MOs
 -- Occupied --
-19.519 -19.373 -19.347 -19.288 -19.273 -19.258 -10.483 -10.465
-10.461 -10.439 -10.388 -10.379  -1.407  -1.301  -1.281  -1.213
 -1.188  -1.159  -1.031  -0.954  -0.903  -0.890  -0.865  -0.819
 -0.779  -0.756  -0.731  -0.717  -0.681  -0.673  -0.661  -0.626
 -0.624  -0.614  -0.610  -0.590  -0.583  -0.560  -0.545  -0.500
 -0.490  -0.482  -0.460  -0.459  -0.442  -0.413
 -- Virtual --
 -0.249  -0.228  -0.168  -0.142  -0.137  -0.133  -0.113  -0.110
 -0.104  -0.097  -0.092  -0.081  -0.073  -0.059  -0.059  -0.054
 -0.041  -0.030  -0.029  -0.022  -0.020  -0.012  -0.010  -0.006
 -0.003  -0.003   0.005   0.008   0.016   0.021   0.023   0.028
  0.030   0.036   0.041   0.044   0.053   0.056   0.061   0.068
  0.072   0.081   0.086   0.092   0.098   0.102   0.110   0.121
  0.125   0.133   0.136   0.139   0.150   0.157   0.162   0.168
  0.170   0.174   0.178   0.189   0.189   0.196   0.201   0.206
  0.216   0.220   0.223   0.236   0.240   0.244   0.249   0.257
  0.260   0.268   0.285   0.298   0.316   0.321   0.324   0.336
  0.353   0.369   0.378   0.392   0.408   0.415   0.422   0.429
  0.444   0.456   0.470   0.474   0.491   0.506   0.530   0.551
  0.562   0.564   0.571   0.591   0.597   0.603   0.612   0.626
  0.649   0.672   0.711   0.745   0.761   0.766   0.801   0.811
  0.830   0.847   0.867   0.879   0.908   0.913   0.937   0.962
  0.966   0.981   0.983   0.992   1.006   1.018   1.033   1.058
  1.064   1.075   1.078   1.098   1.105   1.120   1.150   1.171
  1.196   1.219   1.230   1.233   1.244   1.282   1.298   1.325
  1.337   1.353   1.369   1.380   1.386   1.398   1.418   1.442
  1.448   1.460   1.478   1.492   1.525   1.532   1.542   1.560
  1.575   1.598   1.625   1.633   1.649   1.671   1.686   1.707
  1.733   1.741   1.754   1.770   1.798   1.808   1.829   1.867
  1.900   1.906   1.926   1.936   1.946   1.965   1.995   2.007
  2.026   2.072   2.101   2.140   2.202   2.308   2.319   2.339
  2.371   2.388   2.420   2.429   2.439   2.467   2.488   2.507
  2.528   2.550   2.628   2.651   2.665   2.682   2.713   2.730
  2.752   2.782   2.810   2.828   2.839   2.872   2.884   2.912
  2.931   2.938   2.959   2.982   2.992   3.001   3.033   3.038
  3.047   3.118   3.129   3.148   3.180   3.221   3.238   3.272
  3.313   3.364   3.433   3.493   3.576   3.591   3.665   3.670
  3.712   3.730   3.777   3.794   3.867   3.881   3.939   3.951
  4.013   4.102   4.179   4.795   4.858   4.878   4.909   4.949
  4.977   5.002   5.159   5.225   5.237   5.288   5.308   5.313
  5.486   5.532   5.566   5.618   5.736  23.360  23.614  23.641
 23.686  23.712  24.009  49.572  49.735  49.748  49.773  49.818
 49.901
 --------------------------------------------------------------

          Ground-State Mulliken Net Atomic Charges

     Atom                 Charge (a.u.)
  ----------------------------------------
      1 O                    -0.044284
      2 C                     0.055671
      3 O                    -0.217710
      4 C                     0.627949
      5 O                    -0.247933
      6 C                    -0.712376
      7 O                    -0.114522
      8 C                    -0.071276
      9 C                     0.034362
     10 C                    -0.455025
     11 O                    -0.280887
     12 H                     0.345457
     13 H                     0.394001
     14 O                    -0.191212
     15 H                     0.228427
     16 H                     0.161423
     17 H                     0.208370
     18 H                     0.284291
     19 H                     0.292682
     20 H                     0.309679
     21 H                     0.392911
  ----------------------------------------
  Sum of atomic charges =     1.000000

 -----------------------------------------------------------------
                    Cartesian Multipole Moments
 -----------------------------------------------------------------
    Charge (ESU x 10^10)
                 4.8032
    Dipole Moment (Debye)
         X      -1.2763      Y      11.2253      Z      -0.8164
       Tot      11.3271
    Quadrupole Moments (Debye-Ang)
        XX     -53.6126     XY      -7.1142     YY     -51.1788
        XZ       5.8492     YZ      -6.1111     ZZ     -57.3220
    Octopole Moments (Debye-Ang^2)
       XXX     -19.5456    XXY      23.6114    XYY       5.7392
       YYY      83.7358    XXZ      31.8438    XYZ      -1.2711
       YYZ     -16.3414    XZZ      12.8670    YZZ      17.3041
       ZZZ      -5.7134
    Hexadecapole Moments (Debye-Ang^3)
      XXXX   -1651.8875   XXXY     -73.9960   XXYY    -426.1043
      XYYY     -45.0485   YYYY    -502.1207   XXXZ      43.4282
      XXYZ      35.9495   XYYZ      14.4783   YYYZ     -42.2290
      XXZZ    -274.0918   XYZZ      14.7937   YYZZ    -107.4898
      XZZZ      14.2402   YZZZ      -8.0269   ZZZZ    -133.8778
 -----------------------------------------------------------------
 Calculating analytic gradient of the SCF energy
 Gradient of SCF Energy
            1           2           3           4           5           6
    1  -0.0037841   0.0036170  -0.0013275  -0.0021063   0.0005151  -0.0004649
    2  -0.0013244   0.0027469  -0.0011621  -0.0033074  -0.0000578  -0.0046398
    3   0.0018071  -0.0035826   0.0012853   0.0013891   0.0000497   0.0014197
            7           8           9          10          11          12
    1   0.0014817   0.0032457  -0.0006768  -0.0007907   0.0006568   0.0004535
    2   0.0036843   0.0017340   0.0003538   0.0005192  -0.0011445   0.0009525
    3   0.0000853  -0.0006174  -0.0008045  -0.0002787   0.0004580  -0.0002641
           13          14          15          16          17          18
    1  -0.0007087  -0.0002866  -0.0000842   0.0000306   0.0000093   0.0001427
    2   0.0003822  -0.0000714   0.0001925   0.0001356   0.0003051   0.0003395
    3  -0.0004247  -0.0004182   0.0002389  -0.0001536   0.0004005  -0.0000226
           19          20          21
    1   0.0003846  -0.0005614   0.0002544
    2   0.0002150  -0.0003275   0.0004744
    3   0.0001964  -0.0000486  -0.0007151
 Max gradient component =       4.640E-03
 RMS gradient           =       1.475E-03
 Gradient time:  CPU 148.40 s  wall 148.44 s
 Geometry Optimization Parameters
   NAtoms,    NIC,     NZ,  NCons,   NDum,   NFix, NCnnct, MaxDiis
       21     146       0       0       0       0       0       0

 Cartesian Hessian Update
 Hessian Updated using BFGS Update


** GEOMETRY OPTIMIZATION IN DELOCALIZED INTERNAL COORDINATES **
   Searching for a Minimum

   Optimization Cycle:  20

                       Coordinates (Angstroms)
     ATOM                X               Y               Z
      1  O        -0.7429017236   -1.4332547714   -0.3071077898
      2  C        -1.9335099124   -0.9677899020    0.1211643528
      3  O        -2.8736883724   -1.6155531338    0.4664880856
      4  C        -1.8903026884    0.5298224085    0.0860367447
      5  O        -2.8856567001    1.3333634298    0.4065701674
      6  C        -0.6700990504    0.8343847208   -0.3399048089
      7  O        -0.2259166598    2.2315716494   -0.5626182188
      8  C         0.1974372215   -0.3569468887   -0.6155106129
      9  C         1.4666006258   -0.5484792957    0.2275124672
     10  C         2.4128821641    0.6688986520    0.2262228840
     11  O         3.6706303173    0.2347181227    0.7249168501
     12  H        -3.6638300783    0.8215877050    0.6884286590
     13  H        -0.8068861643    2.8794525976   -0.1091372192
     14  O         2.1046511025   -1.6594481853   -0.3464923468
     15  H         1.1534057432   -0.7563002573    1.2623317325
     16  H         2.0055909669    1.4899065312    0.8265021160
     17  H         2.5795088485    1.0245739351   -0.7977688224
     18  H         3.8405333034    0.5996017833    1.5986351088
     19  H         2.9970007494   -1.7131687956    0.0260754746
     20  H         0.4584355000   -0.4712386411   -1.6728573750
     21  H        -0.1209744683    2.4802581438   -1.5057378155
   Point Group: c1    Number of degrees of freedom:    57


   Energy is   -685.246987037

 Hessian Updated using BFGS Update

 57 Hessian modes will be used to form the next step
  Hessian Eigenvalues:
     0.000601    0.002654    0.003697    0.008809    0.011416    0.013692
     0.018438    0.021405    0.022160    0.025465    0.030314    0.041897
     0.046319    0.047418    0.051994    0.057487    0.060427    0.065938
     0.077314    0.086711    0.112945    0.139269    0.141499    0.153219
     0.160318    0.162272    0.166744    0.176374    0.178803    0.196618
     0.219251    0.225829    0.228345    0.244281    0.249979    0.264418
     0.281530    0.290373    0.302650    0.320266    0.326819    0.333496
     0.339931    0.359828    0.391702    0.449754    0.460567    0.484655
     0.489442    0.514359    0.522397    0.537598    0.542562    0.564846
     0.574544    0.626341    0.956103

 Minimum Search - Taking Simple RFO Step
 Searching for Lamda that Minimizes Along All modes
 Value Taken    Lamda =  -0.00057052
 Calculated Step too Large.  Step scaled by  0.615100
 Step Taken.  Stepsize is  0.300000

                             Maximum     Tolerance    Cnvgd?
         Gradient           0.003109      0.000300      NO
         Displacement       0.167202      0.001200      NO
         Energy change     -0.000472      0.000001      NO


 New Cartesian Coordinates Obtained by Inverse Iteration

 Displacement from previous Coordinates is:  0.369305
 ----------------------------------------------------------------
             Standard Nuclear Orientation (Angstroms)
    I     Atom           X                Y                Z
 ----------------------------------------------------------------
    1      O      -0.7396995464    -1.4316424649    -0.3138041150
    2      C      -1.9337409594    -0.9693972023     0.1096243240
    3      O      -2.8730669781    -1.6172092289     0.4543974936
    4      C      -1.8945573683     0.5294708521     0.0665935618
    5      O      -2.8971238183     1.3245981060     0.3856178756
    6      C      -0.6728711119     0.8374825300    -0.3546762490
    7      O      -0.2217968812     2.2285644396    -0.5700456599
    8      C       0.1989108703    -0.3555624119    -0.6167709387
    9      C       1.4625711126    -0.5425532325     0.2372697121
   10      C       2.4190067904     0.6658629528     0.2165736743
   11      O       3.6730441284     0.2261257335     0.7201918892
   12      H      -3.6658476270     0.8003666191     0.6740201177
   13      H      -0.7158250316     2.8717015664    -0.0184242103
   14      O       2.0927812062    -1.6688976184    -0.3159007840
   15      H       1.1438693760    -0.7317346173     1.2733058125
   16      H       2.0207766554     1.4992545708     0.8057273052
   17      H       2.5844198466     1.0049570286    -0.8128169093
   18      H       3.8624750293     0.6221896835     1.5754368014
   19      H       2.9801349394    -1.7308138181     0.0652373745
   20      H       0.4718203055    -0.4737693172    -1.6699898646
   21      H      -0.2223702132     2.5169656373    -1.5078175778
 ----------------------------------------------------------------
 Molecular Point Group                 C1    NOp =  1
 Largest Abelian Subgroup              C1    NOp =  1
 Nuclear Repulsion Energy =   763.8936110902 hartrees
 There are       46 alpha and       46 beta electrons
 Applying Cartesian multipole field
    Component          Value
    ---------          -----
     (2,0,0)        1.00000E-11
     (0,2,0)        2.00000E-11
     (0,0,2)       -3.00000E-11
 Nucleus-field energy     =     0.0000000234 hartrees
 Requested basis set is 6-311++G(d,p)
 There are 117 shells and 327 basis functions
 A cutoff of  1.0D-11 yielded   5864 shell pairs
 There are     46129 function pairs (     49398 Cartesian)
 Smallest overlap matrix eigenvalue = 2.14E-06

 Q-Chem warning in module /home/taweetham/qchem/stvman/mkSTV.C, line 278:

 Overlap eigenvalue is smaller than square root of threshold

 Guess MOs from SCF MO coefficient file
 Reading MOs from coefficient file
 Reading MOs from coefficient file
 A restricted hybrid HF-DFT SCF calculation will be
 performed using Pulay DIIS extrapolation
 Exchange:     0.2000 Hartree-Fock + 0.0800 Slater + 0.7200 B88
 Correlation:  0.1900 VWN1RPA + 0.8100 LYP
 Using SG-1 standard quadrature grid
 SCF converges when DIIS error is below 1.0E-08
 Geometry optimization detected.  Setting ReadMinima to 0
 Setting SaveMinima to 0
 ---------------------------------------
  Cycle       Energy         DIIS Error
 ---------------------------------------
    1    -685.2381749587      5.87E-04
    2    -685.2471423678      1.06E-04
    3    -685.2471074601      1.19E-04
    4    -685.2472344760      4.94E-05
    5    -685.2472572886      2.01E-05
    6    -685.2472608155      4.85E-06
    7    -685.2472611147      2.20E-06
    8    -685.2472611703      4.62E-07
    9    -685.2472611060      1.50E-07
   10    -685.2472611318      5.06E-08
   11    -685.2472611452      1.45E-08
   12    -685.2472611373      5.45E-09 Convergence criterion met
 ---------------------------------------
 SCF time:  CPU 380.25 s  wall 380.95 s
 SCF   energy in the final basis set = -685.2472611373
 Total energy in the final basis set = -685.2472611373

 --------------------------------------------------------------

                    Orbital Energies (a.u.)
 --------------------------------------------------------------

 Alpha MOs
 -- Occupied --
-19.519 -19.373 -19.346 -19.288 -19.272 -19.257 -10.483 -10.464
-10.462 -10.437 -10.387 -10.378  -1.408  -1.301  -1.281  -1.214
 -1.187  -1.159  -1.031  -0.953  -0.904  -0.890  -0.865  -0.819
 -0.778  -0.757  -0.731  -0.715  -0.679  -0.673  -0.661  -0.625
 -0.624  -0.613  -0.609  -0.589  -0.583  -0.560  -0.545  -0.499
 -0.490  -0.482  -0.460  -0.459  -0.442  -0.412
 -- Virtual --
 -0.249  -0.229  -0.168  -0.142  -0.136  -0.132  -0.115  -0.110
 -0.104  -0.095  -0.091  -0.081  -0.073  -0.059  -0.058  -0.053
 -0.041  -0.030  -0.028  -0.021  -0.019  -0.013  -0.011  -0.006
 -0.003  -0.003   0.005   0.008   0.016   0.021   0.023   0.029
  0.031   0.035   0.042   0.045   0.053   0.056   0.062   0.067
  0.072   0.083   0.084   0.093   0.098   0.104   0.110   0.122
  0.126   0.133   0.135   0.139   0.152   0.157   0.163   0.166
  0.170   0.176   0.179   0.188   0.190   0.195   0.201   0.207
  0.216   0.221   0.223   0.236   0.240   0.243   0.250   0.256
  0.260   0.270   0.286   0.299   0.316   0.320   0.324   0.332
  0.353   0.371   0.380   0.393   0.406   0.415   0.423   0.426
  0.449   0.457   0.468   0.474   0.492   0.506   0.532   0.554
  0.561   0.564   0.570   0.593   0.599   0.605   0.610   0.629
  0.647   0.673   0.710   0.742   0.760   0.766   0.802   0.810
  0.831   0.846   0.868   0.878   0.910   0.913   0.936   0.961
  0.967   0.981   0.985   0.992   1.006   1.016   1.037   1.058
  1.066   1.076   1.078   1.094   1.104   1.120   1.152   1.174
  1.190   1.220   1.228   1.235   1.241   1.282   1.297   1.325
  1.340   1.351   1.369   1.380   1.387   1.401   1.419   1.450
  1.450   1.461   1.477   1.492   1.525   1.530   1.546   1.560
  1.577   1.596   1.625   1.633   1.648   1.668   1.688   1.707
  1.732   1.737   1.757   1.772   1.800   1.807   1.828   1.866
  1.901   1.905   1.930   1.937   1.947   1.966   1.993   2.005
  2.023   2.074   2.103   2.140   2.204   2.310   2.321   2.341
  2.370   2.391   2.418   2.429   2.440   2.465   2.490   2.508
  2.528   2.549   2.630   2.652   2.666   2.685   2.715   2.733
  2.752   2.781   2.811   2.825   2.843   2.873   2.881   2.913
  2.934   2.941   2.960   2.981   2.992   3.000   3.035   3.039
  3.047   3.116   3.130   3.148   3.182   3.221   3.239   3.271
  3.315   3.365   3.432   3.496   3.570   3.582   3.666   3.669
  3.716   3.732   3.778   3.794   3.866   3.880   3.940   3.951
  4.014   4.104   4.179   4.797   4.865   4.880   4.909   4.949
  4.976   5.002   5.162   5.228   5.238   5.283   5.309   5.317
  5.486   5.535   5.568   5.618   5.736  23.361  23.614  23.642
 23.687  23.713  24.007  49.573  49.735  49.747  49.774  49.819
 49.901
 --------------------------------------------------------------

          Ground-State Mulliken Net Atomic Charges

     Atom                 Charge (a.u.)
  ----------------------------------------
      1 O                    -0.046082
      2 C                     0.063879
      3 O                    -0.216988
      4 C                     0.598517
      5 O                    -0.241781
      6 C                    -0.717781
      7 O                    -0.115667
      8 C                    -0.042230
      9 C                     0.024903
     10 C                    -0.448286
     11 O                    -0.282673
     12 H                     0.344043
     13 H                     0.394064
     14 O                    -0.191554
     15 H                     0.228686
     16 H                     0.153555
     17 H                     0.214650
     18 H                     0.283557
     19 H                     0.293214
     20 H                     0.309173
     21 H                     0.394801
  ----------------------------------------
  Sum of atomic charges =     1.000000

 -----------------------------------------------------------------
                    Cartesian Multipole Moments
 -----------------------------------------------------------------
    Charge (ESU x 10^10)
                 4.8032
    Dipole Moment (Debye)
         X      -1.2813      Y      11.3385      Z      -0.6935
       Tot      11.4317
    Quadrupole Moments (Debye-Ang)
        XX     -53.7277     XY      -6.7462     YY     -50.7417
        XZ       6.0262     YZ      -5.6231     ZZ     -57.3482
    Octopole Moments (Debye-Ang^2)
       XXX     -17.4778    XXY      23.4407    XYY       6.6721
       YYY      85.3748    XXZ      32.1988    XYZ      -0.4516
       YYZ     -14.7683    XZZ      12.0469    YZZ      17.6834
       ZZZ      -5.3915
    Hexadecapole Moments (Debye-Ang^3)
      XXXX   -1650.2486   XXXY     -65.1561   XXYY    -427.9409
      XYYY     -43.6455   YYYY    -497.5760   XXXZ      42.5004
      XXYZ      36.7979   XYYZ      15.1181   YYYZ     -37.9122
      XXZZ    -275.0843   XYZZ      13.2972   YYZZ    -105.6617
      XZZZ      10.3037   YZZZ      -7.2220   ZZZZ    -132.9595
 -----------------------------------------------------------------
 Calculating analytic gradient of the SCF energy
 Gradient of SCF Energy
            1           2           3           4           5           6
    1  -0.0026393   0.0016558  -0.0004079  -0.0011957   0.0004068  -0.0006641
    2  -0.0006484   0.0015647  -0.0004988  -0.0034083   0.0010020  -0.0026779
    3   0.0010751  -0.0022258   0.0007759   0.0007970  -0.0000936   0.0004887
            7           8           9          10          11          12
    1   0.0013138   0.0026312  -0.0004483  -0.0009911   0.0006552   0.0001703
    2   0.0025519   0.0010266   0.0006632   0.0004969  -0.0007532   0.0003006
    3   0.0003236  -0.0004117  -0.0003778  -0.0002139   0.0007703   0.0000208
           13          14          15          16          17          18
    1  -0.0006623   0.0005160   0.0000175   0.0000413  -0.0000805   0.0002020
    2   0.0002141  -0.0000644   0.0001519   0.0001043   0.0001765  -0.0000065
    3   0.0002254  -0.0001001  -0.0001692  -0.0002528   0.0004568  -0.0004039
           19          20          21
    1  -0.0002109  -0.0004427   0.0001331
    2  -0.0000193  -0.0003906   0.0002146
    3  -0.0000465   0.0003342  -0.0009727
 Max gradient component =       3.408E-03
 RMS gradient           =       1.020E-03
 Gradient time:  CPU 148.78 s  wall 148.81 s
 Geometry Optimization Parameters
   NAtoms,    NIC,     NZ,  NCons,   NDum,   NFix, NCnnct, MaxDiis
       21     146       0       0       0       0       0       0

 Cartesian Hessian Update
 Hessian Updated using BFGS Update


** GEOMETRY OPTIMIZATION IN DELOCALIZED INTERNAL COORDINATES **
   Searching for a Minimum

   Optimization Cycle:  21

                       Coordinates (Angstroms)
     ATOM                X               Y               Z
      1  O        -0.7396995464   -1.4316424649   -0.3138041150
      2  C        -1.9337409594   -0.9693972023    0.1096243240
      3  O        -2.8730669781   -1.6172092289    0.4543974936
      4  C        -1.8945573683    0.5294708521    0.0665935618
      5  O        -2.8971238183    1.3245981060    0.3856178756
      6  C        -0.6728711119    0.8374825300   -0.3546762490
      7  O        -0.2217968812    2.2285644396   -0.5700456599
      8  C         0.1989108703   -0.3555624119   -0.6167709387
      9  C         1.4625711126   -0.5425532325    0.2372697121
     10  C         2.4190067904    0.6658629528    0.2165736743
     11  O         3.6730441284    0.2261257335    0.7201918892
     12  H        -3.6658476270    0.8003666191    0.6740201177
     13  H        -0.7158250316    2.8717015664   -0.0184242103
     14  O         2.0927812062   -1.6688976184   -0.3159007840
     15  H         1.1438693760   -0.7317346173    1.2733058125
     16  H         2.0207766554    1.4992545708    0.8057273052
     17  H         2.5844198466    1.0049570286   -0.8128169093
     18  H         3.8624750293    0.6221896835    1.5754368014
     19  H         2.9801349394   -1.7308138181    0.0652373745
     20  H         0.4718203055   -0.4737693172   -1.6699898646
     21  H        -0.2223702132    2.5169656373   -1.5078175778
   Point Group: c1    Number of degrees of freedom:    57


   Energy is   -685.247261137

 Hessian Updated using BFGS Update

 57 Hessian modes will be used to form the next step
  Hessian Eigenvalues:
     0.000972    0.002683    0.003624    0.008523    0.011168    0.012939
     0.018942    0.021503    0.022272    0.025477    0.029112    0.041843
     0.046431    0.046819    0.051983    0.057384    0.060104    0.065887
     0.077124    0.084814    0.112885    0.134649    0.140165    0.146750
     0.160455    0.162349    0.167891    0.176038    0.177912    0.191754
     0.208156    0.220740    0.227817    0.242865    0.248347    0.265612
     0.280565    0.289744    0.302716    0.320302    0.326441    0.333494
     0.343220    0.352788    0.366558    0.449590    0.453396    0.480320
     0.489453    0.516957    0.520671    0.537598    0.542167    0.566785
     0.571928    0.620855    0.959219

 Minimum Search - Taking Simple RFO Step
 Searching for Lamda that Minimizes Along All modes
 Value Taken    Lamda =  -0.00032078
 Step Taken.  Stepsize is  0.242412

                             Maximum     Tolerance    Cnvgd?
         Gradient           0.002208      0.000300      NO
         Displacement       0.115067      0.001200      NO
         Energy change     -0.000274      0.000001      NO


 New Cartesian Coordinates Obtained by Inverse Iteration

 Displacement from previous Coordinates is:  0.356569
 ----------------------------------------------------------------
             Standard Nuclear Orientation (Angstroms)
    I     Atom           X                Y                Z
 ----------------------------------------------------------------
    1      O      -0.7341016269    -1.4251546789    -0.3223972931
    2      C      -1.9330435294    -0.9698417672     0.0986572198
    3      O      -2.8709726638    -1.6200876564     0.4383224594
    4      C      -1.9005811725     0.5320633661     0.0560128431
    5      O      -2.9195695656     1.3049612373     0.3747668666
    6      C      -0.6777566381     0.8480154064    -0.3589435351
    7      O      -0.2205749514     2.2282201804    -0.5669167083
    8      C       0.1970485283    -0.3477519581    -0.6144399956
    9      C       1.4587223264    -0.5342230630     0.2467306686
   10      C       2.4300271703     0.6604948931     0.1956495759
   11      O       3.6769346719     0.2270442002     0.7181915476
   12      H      -3.6737179244     0.7545658387     0.6576734055
   13      H      -0.6271728653     2.8703304391     0.0513755102
   14      O       2.0730913714    -1.6807621327    -0.2834428963
   15      H       1.1381656778    -0.6990415271     1.2858159181
   16      H       2.0389571114     1.5160617077     0.7582101226
   17      H       2.6023695592     0.9648649488    -0.8436646391
   18      H       3.8633288040     0.6429501935     1.5643822143
   19      H       2.9562598028    -1.7562402239     0.1030205765
   20      H       0.4828753137    -0.4604748451    -1.6645197685
   21      H      -0.2873786752     2.5499652492    -1.4907344587
 ----------------------------------------------------------------
 Molecular Point Group                 C1    NOp =  1
 Largest Abelian Subgroup              C1    NOp =  1
 Nuclear Repulsion Energy =   764.0184474465 hartrees
 There are       46 alpha and       46 beta electrons
 Applying Cartesian multipole field
    Component          Value
    ---------          -----
     (2,0,0)        1.00000E-11
     (0,2,0)        2.00000E-11
     (0,0,2)       -3.00000E-11
 Nucleus-field energy     =     0.0000000235 hartrees
 Requested basis set is 6-311++G(d,p)
 There are 117 shells and 327 basis functions
 A cutoff of  1.0D-11 yielded   5861 shell pairs
 There are     46103 function pairs (     49364 Cartesian)
 Smallest overlap matrix eigenvalue = 2.16E-06

 Q-Chem warning in module /home/taweetham/qchem/stvman/mkSTV.C, line 278:

 Overlap eigenvalue is smaller than square root of threshold

 Guess MOs from SCF MO coefficient file
 Reading MOs from coefficient file
 Reading MOs from coefficient file
 A restricted hybrid HF-DFT SCF calculation will be
 performed using Pulay DIIS extrapolation
 Exchange:     0.2000 Hartree-Fock + 0.0800 Slater + 0.7200 B88
 Correlation:  0.1900 VWN1RPA + 0.8100 LYP
 Using SG-1 standard quadrature grid
 SCF converges when DIIS error is below 1.0E-08
 Geometry optimization detected.  Setting ReadMinima to 0
 Setting SaveMinima to 0
 ---------------------------------------
  Cycle       Energy         DIIS Error
 ---------------------------------------
    1    -685.2472798664      5.90E-04
    2    -685.2473652134      8.84E-05
    3    -685.2473703141      9.07E-05
    4    -685.2474360557      4.24E-05
    5    -685.2474510485      1.48E-05
    6    -685.2474533090      4.57E-06
    7    -685.2474535181      1.41E-06
    8    -685.2474533633      3.31E-07
    9    -685.2474533254      1.20E-07
   10    -685.2474533405      4.70E-08
   11    -685.2474533503      1.40E-08
   12    -685.2474533455      5.88E-09 Convergence criterion met
 ---------------------------------------
 SCF time:  CPU 378.68 s  wall 378.97 s
 SCF   energy in the final basis set = -685.2474533455
 Total energy in the final basis set = -685.2474533455

 --------------------------------------------------------------

                    Orbital Energies (a.u.)
 --------------------------------------------------------------

 Alpha MOs
 -- Occupied --
-19.520 -19.373 -19.346 -19.289 -19.272 -19.257 -10.483 -10.463
-10.461 -10.436 -10.387 -10.378  -1.410  -1.301  -1.280  -1.215
 -1.187  -1.158  -1.030  -0.952  -0.906  -0.893  -0.865  -0.818
 -0.778  -0.758  -0.732  -0.713  -0.677  -0.672  -0.661  -0.625
 -0.624  -0.612  -0.608  -0.588  -0.583  -0.559  -0.544  -0.499
 -0.489  -0.481  -0.461  -0.459  -0.441  -0.412
 -- Virtual --
 -0.249  -0.230  -0.168  -0.142  -0.134  -0.130  -0.116  -0.110
 -0.104  -0.094  -0.089  -0.081  -0.072  -0.059  -0.056  -0.053
 -0.041  -0.031  -0.027  -0.021  -0.019  -0.014  -0.011  -0.007
 -0.003  -0.001   0.006   0.009   0.015   0.021   0.023   0.029
  0.032   0.035   0.042   0.045   0.052   0.057   0.061   0.066
  0.073   0.083   0.084   0.094   0.097   0.105   0.110   0.121
  0.127   0.133   0.134   0.140   0.153   0.156   0.163   0.165
  0.171   0.177   0.181   0.188   0.191   0.196   0.201   0.210
  0.216   0.223   0.223   0.236   0.239   0.242   0.252   0.256
  0.260   0.271   0.286   0.301   0.315   0.318   0.325   0.331
  0.354   0.373   0.381   0.393   0.404   0.414   0.423   0.426
  0.449   0.456   0.468   0.474   0.494   0.505   0.534   0.556
  0.562   0.565   0.570   0.594   0.601   0.606   0.611   0.631
  0.647   0.673   0.711   0.741   0.759   0.765   0.802   0.809
  0.831   0.847   0.870   0.878   0.909   0.913   0.936   0.960
  0.969   0.982   0.988   0.992   1.006   1.015   1.041   1.060
  1.066   1.076   1.077   1.090   1.103   1.120   1.156   1.174
  1.188   1.221   1.226   1.236   1.240   1.281   1.296   1.326
  1.340   1.351   1.367   1.381   1.388   1.402   1.418   1.450
  1.451   1.466   1.476   1.493   1.523   1.527   1.550   1.558
  1.578   1.594   1.624   1.632   1.645   1.665   1.688   1.707
  1.725   1.741   1.761   1.779   1.801   1.807   1.828   1.866
  1.901   1.905   1.930   1.939   1.949   1.965   1.992   2.002
  2.024   2.075   2.104   2.139   2.204   2.313   2.323   2.339
  2.370   2.393   2.416   2.433   2.440   2.463   2.493   2.510
  2.527   2.549   2.635   2.656   2.668   2.687   2.715   2.736
  2.751   2.779   2.812   2.822   2.846   2.875   2.879   2.914
  2.936   2.947   2.963   2.982   2.991   3.001   3.034   3.039
  3.046   3.119   3.130   3.148   3.186   3.220   3.240   3.271
  3.318   3.371   3.432   3.498   3.559   3.582   3.668   3.669
  3.717   3.734   3.782   3.796   3.866   3.878   3.940   3.951
  4.016   4.106   4.178   4.799   4.866   4.882   4.909   4.949
  4.976   5.001   5.167   5.231   5.240   5.283   5.309   5.325
  5.487   5.537   5.569   5.619   5.736  23.362  23.613  23.641
 23.687  23.712  24.005  49.575  49.736  49.748  49.775  49.819
 49.901
 --------------------------------------------------------------

          Ground-State Mulliken Net Atomic Charges

     Atom                 Charge (a.u.)
  ----------------------------------------
      1 O                    -0.046783
      2 C                     0.077963
      3 O                    -0.216339
      4 C                     0.555289
      5 O                    -0.232284
      6 C                    -0.705273
      7 O                    -0.117360
      8 C                    -0.021159
      9 C                     0.013442
     10 C                    -0.444793
     11 O                    -0.281599
     12 H                     0.341346
     13 H                     0.395139
     14 O                    -0.190470
     15 H                     0.228288
     16 H                     0.144509
     17 H                     0.221625
     18 H                     0.282064
     19 H                     0.292937
     20 H                     0.307352
     21 H                     0.396105
  ----------------------------------------
  Sum of atomic charges =     1.000000

 -----------------------------------------------------------------
                    Cartesian Multipole Moments
 -----------------------------------------------------------------
    Charge (ESU x 10^10)
                 4.8032
    Dipole Moment (Debye)
         X      -1.2559      Y      11.4166      Z      -0.5891
       Tot      11.5006
    Quadrupole Moments (Debye-Ang)
        XX     -54.0870     XY      -6.2934     YY     -50.2139
        XZ       6.0814     YZ      -5.2908     ZZ     -57.4545
    Octopole Moments (Debye-Ang^2)
       XXX     -17.1781    XXY      22.0089    XYY       8.0620
       YYY      87.0087    XXZ      31.6050    XYZ       0.3481
       YYZ     -13.5480    XZZ      11.7359    YZZ      17.6546
       ZZZ      -4.9421
    Hexadecapole Moments (Debye-Ang^3)
      XXXX   -1660.6318   XXXY     -58.0792   XXYY    -430.1618
      XYYY     -43.0673   YYYY    -490.4543   XXXZ      39.8082
      XXYZ      35.8179   XYYZ      16.0107   YYYZ     -34.8764
      XXZZ    -276.1829   XYZZ      12.1832   YYZZ    -104.4960
      XZZZ       7.5839   YZZZ      -6.1490   ZZZZ    -131.9876
 -----------------------------------------------------------------
 Calculating analytic gradient of the SCF energy
 Gradient of SCF Energy
            1           2           3           4           5           6
    1  -0.0001033  -0.0015302   0.0009242  -0.0001019   0.0001291   0.0000684
    2   0.0003411  -0.0003732   0.0004230  -0.0018269   0.0015830   0.0010382
    3   0.0000286  -0.0004659   0.0001324   0.0004427  -0.0002053  -0.0009548
            7           8           9          10          11          12
    1   0.0000249   0.0004373  -0.0002116  -0.0004854   0.0000933  -0.0001048
    2   0.0000794  -0.0004520   0.0006898  -0.0001264   0.0000101  -0.0006430
    3   0.0008956  -0.0001262   0.0001926  -0.0002422   0.0007801   0.0002237
           13          14          15          16          17          18
    1  -0.0002457   0.0012646   0.0000806   0.0000849   0.0000374   0.0001976
    2  -0.0000203  -0.0001099   0.0000132   0.0000760   0.0001034  -0.0000383
    3   0.0001918   0.0002880  -0.0005384   0.0000207   0.0001180  -0.0005481
           19          20          21
    1  -0.0006529  -0.0000810   0.0001745
    2  -0.0003799  -0.0002857  -0.0001013
    3  -0.0003594   0.0007155  -0.0005896
 Max gradient component =       1.827E-03
 RMS gradient           =       5.537E-04
 Gradient time:  CPU 149.05 s  wall 149.08 s
 Geometry Optimization Parameters
   NAtoms,    NIC,     NZ,  NCons,   NDum,   NFix, NCnnct, MaxDiis
       21     146       0       0       0       0       0       0

 Cartesian Hessian Update
 Hessian Updated using BFGS Update


** GEOMETRY OPTIMIZATION IN DELOCALIZED INTERNAL COORDINATES **
   Searching for a Minimum

   Optimization Cycle:  22

                       Coordinates (Angstroms)
     ATOM                X               Y               Z
      1  O        -0.7341016269   -1.4251546789   -0.3223972931
      2  C        -1.9330435294   -0.9698417672    0.0986572198
      3  O        -2.8709726638   -1.6200876564    0.4383224594
      4  C        -1.9005811725    0.5320633661    0.0560128431
      5  O        -2.9195695656    1.3049612373    0.3747668666
      6  C        -0.6777566381    0.8480154064   -0.3589435351
      7  O        -0.2205749514    2.2282201804   -0.5669167083
      8  C         0.1970485283   -0.3477519581   -0.6144399956
      9  C         1.4587223264   -0.5342230630    0.2467306686
     10  C         2.4300271703    0.6604948931    0.1956495759
     11  O         3.6769346719    0.2270442002    0.7181915476
     12  H        -3.6737179244    0.7545658387    0.6576734055
     13  H        -0.6271728653    2.8703304391    0.0513755102
     14  O         2.0730913714   -1.6807621327   -0.2834428963
     15  H         1.1381656778   -0.6990415271    1.2858159181
     16  H         2.0389571114    1.5160617077    0.7582101226
     17  H         2.6023695592    0.9648649488   -0.8436646391
     18  H         3.8633288040    0.6429501935    1.5643822143
     19  H         2.9562598028   -1.7562402239    0.1030205765
     20  H         0.4828753137   -0.4604748451   -1.6645197685
     21  H        -0.2873786752    2.5499652492   -1.4907344587
   Point Group: c1    Number of degrees of freedom:    57


   Energy is   -685.247453345

 Hessian Updated using BFGS Update

 57 Hessian modes will be used to form the next step
  Hessian Eigenvalues:
     0.000800    0.002649    0.003642    0.008156    0.011017    0.012337
     0.019297    0.021742    0.021966    0.025415    0.030276    0.042016
     0.045808    0.046742    0.051981    0.057277    0.060307    0.066456
     0.077291    0.086884    0.113198    0.138229    0.139969    0.149524
     0.160724    0.162341    0.167873    0.176808    0.178322    0.191239
     0.207696    0.222528    0.228126    0.241727    0.248926    0.265166
     0.280484    0.290099    0.302930    0.320642    0.327360    0.333480
     0.339236    0.351176    0.366854    0.448043    0.452867    0.483046
     0.489599    0.518296    0.521115    0.538875    0.542506    0.566532
     0.568905    0.617029    0.969301

 Minimum Search - Taking Simple RFO Step
 Searching for Lamda that Minimizes Along All modes
 Value Taken    Lamda =  -0.00011438
 Step Taken.  Stepsize is  0.262567

                             Maximum     Tolerance    Cnvgd?
         Gradient           0.000937      0.000300      NO
         Displacement       0.152861      0.001200      NO
         Energy change     -0.000192      0.000001      NO


 New Cartesian Coordinates Obtained by Inverse Iteration

 Displacement from previous Coordinates is:  0.317585
 ----------------------------------------------------------------
             Standard Nuclear Orientation (Angstroms)
    I     Atom           X                Y                Z
 ----------------------------------------------------------------
    1      O      -0.7287772883    -1.4230918129    -0.3288066082
    2      C      -1.9284117116    -0.9717021855     0.0939797157
    3      O      -2.8680041549    -1.6238611061     0.4256363490
    4      C      -1.9019132128     0.5319547040     0.0495770829
    5      O      -2.9285868259     1.2941745000     0.3648281733
    6      C      -0.6786349328     0.8513619877    -0.3620171806
    7      O      -0.2225482673     2.2286835552    -0.5802831405
    8      C       0.1988660012    -0.3423849154    -0.6153615821
    9      C       1.4560858198    -0.5286948457     0.2530834030
   10      C       2.4382441151     0.6558354924     0.1864086550
   11      O       3.6777490301     0.2161004513     0.7206822754
   12      H      -3.6799093349     0.7368219332     0.6415556458
   13      H      -0.5378270176     2.8599623310     0.0986336336
   14      O       2.0609870459    -1.6877735786    -0.2591745538
   15      H       1.1321853923    -0.6758069681     1.2944193169
   16      H       2.0526875257     1.5231134258     0.7347425496
   17      H       2.6149691156     0.9423928193    -0.8569268607
   18      H       3.8716885778     0.6527151423     1.5547490745
   19      H       2.9422543567    -1.7645070900     0.1323887766
   20      H       0.4908492194    -0.4504917646    -1.6649032765
   21      H      -0.3890427290     2.5811577329    -1.4794618152
 ----------------------------------------------------------------
 Molecular Point Group                 C1    NOp =  1
 Largest Abelian Subgroup              C1    NOp =  1
 Nuclear Repulsion Energy =   764.1193018826 hartrees
 There are       46 alpha and       46 beta electrons
 Applying Cartesian multipole field
    Component          Value
    ---------          -----
     (2,0,0)        1.00000E-11
     (0,2,0)        2.00000E-11
     (0,0,2)       -3.00000E-11
 Nucleus-field energy     =     0.0000000235 hartrees
 Requested basis set is 6-311++G(d,p)
 There are 117 shells and 327 basis functions
 A cutoff of  1.0D-11 yielded   5859 shell pairs
 There are     46087 function pairs (     49349 Cartesian)
 Smallest overlap matrix eigenvalue = 2.19E-06

 Q-Chem warning in module /home/taweetham/qchem/stvman/mkSTV.C, line 278:

 Overlap eigenvalue is smaller than square root of threshold

 Guess MOs from SCF MO coefficient file
 Reading MOs from coefficient file
 Reading MOs from coefficient file
 A restricted hybrid HF-DFT SCF calculation will be
 performed using Pulay DIIS extrapolation
 Exchange:     0.2000 Hartree-Fock + 0.0800 Slater + 0.7200 B88
 Correlation:  0.1900 VWN1RPA + 0.8100 LYP
 Using SG-1 standard quadrature grid
 SCF converges when DIIS error is below 1.0E-08
 Geometry optimization detected.  Setting ReadMinima to 0
 Setting SaveMinima to 0
 ---------------------------------------
  Cycle       Energy         DIIS Error
 ---------------------------------------
    1    -685.2406186541      5.11E-04
    2    -685.2474447753      8.92E-05
    3    -685.2474319246      9.52E-05
    4    -685.2475125493      3.78E-05
    5    -685.2475264560      1.57E-05
    6    -685.2475288640      4.04E-06
    7    -685.2475289291      2.03E-06
    8    -685.2475289530      3.32E-07
    9    -685.2475288329      1.35E-07
   10    -685.2475288585      3.70E-08
   11    -685.2475288670      8.97E-09 Convergence criterion met
 ---------------------------------------
 SCF time:  CPU 356.37 s  wall 357.43 s
 SCF   energy in the final basis set = -685.2475288670
 Total energy in the final basis set = -685.2475288670

 --------------------------------------------------------------

                    Orbital Energies (a.u.)
 --------------------------------------------------------------

 Alpha MOs
 -- Occupied --
-19.519 -19.373 -19.346 -19.289 -19.272 -19.257 -10.483 -10.463
-10.462 -10.435 -10.387 -10.377  -1.410  -1.301  -1.280  -1.215
 -1.187  -1.158  -1.030  -0.951  -0.906  -0.893  -0.865  -0.819
 -0.777  -0.759  -0.732  -0.710  -0.676  -0.673  -0.662  -0.625
 -0.624  -0.612  -0.608  -0.588  -0.582  -0.559  -0.543  -0.499
 -0.489  -0.482  -0.461  -0.459  -0.441  -0.412
 -- Virtual --
 -0.249  -0.231  -0.168  -0.143  -0.134  -0.128  -0.117  -0.111
 -0.104  -0.093  -0.087  -0.082  -0.071  -0.059  -0.056  -0.052
 -0.041  -0.032  -0.026  -0.021  -0.018  -0.015  -0.012  -0.007
 -0.002  -0.000   0.006   0.010   0.015   0.021   0.024   0.029
  0.033   0.036   0.042   0.046   0.051   0.057   0.060   0.066
  0.073   0.082   0.086   0.095   0.098   0.106   0.111   0.119
  0.128   0.132   0.134   0.140   0.152   0.155   0.162   0.166
  0.172   0.177   0.183   0.188   0.192   0.198   0.202   0.213
  0.217   0.223   0.224   0.236   0.239   0.242   0.253   0.257
  0.261   0.272   0.286   0.303   0.312   0.318   0.326   0.329
  0.355   0.374   0.384   0.393   0.401   0.413   0.424   0.425
  0.446   0.458   0.470   0.473   0.496   0.505   0.536   0.555
  0.560   0.564   0.571   0.594   0.603   0.608   0.614   0.634
  0.646   0.673   0.711   0.740   0.759   0.765   0.802   0.807
  0.832   0.847   0.872   0.878   0.906   0.913   0.937   0.960
  0.968   0.981   0.989   0.992   1.006   1.015   1.043   1.059
  1.065   1.077   1.078   1.088   1.103   1.121   1.157   1.170
  1.190   1.219   1.225   1.236   1.240   1.281   1.296   1.327
  1.341   1.351   1.366   1.383   1.388   1.404   1.416   1.448
  1.453   1.473   1.475   1.493   1.521   1.526   1.553   1.561
  1.578   1.594   1.624   1.632   1.639   1.660   1.686   1.708
  1.720   1.747   1.765   1.788   1.801   1.805   1.828   1.866
  1.903   1.904   1.932   1.943   1.953   1.964   1.992   2.000
  2.024   2.074   2.105   2.140   2.204   2.316   2.325   2.336
  2.369   2.394   2.415   2.434   2.440   2.461   2.497   2.512
  2.526   2.550   2.637   2.657   2.669   2.690   2.715   2.738
  2.751   2.779   2.812   2.817   2.849   2.876   2.879   2.915
  2.937   2.952   2.964   2.982   2.990   3.002   3.035   3.039
  3.046   3.119   3.130   3.148   3.188   3.221   3.240   3.271
  3.319   3.371   3.431   3.500   3.553   3.582   3.669   3.670
  3.719   3.735   3.782   3.795   3.866   3.877   3.940   3.951
  4.018   4.107   4.177   4.800   4.872   4.883   4.909   4.949
  4.976   5.001   5.169   5.231   5.241   5.280   5.310   5.325
  5.487   5.537   5.568   5.621   5.736  23.363  23.613  23.641
 23.687  23.712  24.005  49.576  49.736  49.748  49.775  49.819
 49.900
 --------------------------------------------------------------

          Ground-State Mulliken Net Atomic Charges

     Atom                 Charge (a.u.)
  ----------------------------------------
      1 O                    -0.046664
      2 C                     0.088742
      3 O                    -0.216711
      4 C                     0.533086
      5 O                    -0.227272
      6 C                    -0.716756
      7 O                    -0.119542
      8 C                     0.008298
      9 C                     0.001426
     10 C                    -0.437642
     11 O                    -0.281890
     12 H                     0.340250
     13 H                     0.395318
     14 O                    -0.189998
     15 H                     0.228024
     16 H                     0.136275
     17 H                     0.227208
     18 H                     0.281378
     19 H                     0.292985
     20 H                     0.306826
     21 H                     0.396659
  ----------------------------------------
  Sum of atomic charges =     1.000000

 -----------------------------------------------------------------
                    Cartesian Multipole Moments
 -----------------------------------------------------------------
    Charge (ESU x 10^10)
                 4.8032
    Dipole Moment (Debye)
         X      -1.2751      Y      11.4961      Z      -0.5118
       Tot      11.5779
    Quadrupole Moments (Debye-Ang)
        XX     -53.9868     XY      -6.0847     YY     -50.0084
        XZ       6.3451     YZ      -5.0133     ZZ     -57.5403
    Octopole Moments (Debye-Ang^2)
       XXX     -16.6719    XXY      22.3219    XYY       8.4771
       YYY      88.1726    XXZ      31.1726    XYZ       1.5408
       YYZ     -12.6945    XZZ      11.0704    YZZ      17.7334
       ZZZ      -4.6408
    Hexadecapole Moments (Debye-Ang^3)
      XXXX   -1657.4645   XXXY     -52.5093   XXYY    -430.9415
      XYYY     -42.0258   YYYY    -487.8106   XXXZ      38.1255
      XXYZ      35.2518   XYYZ      17.9537   YYYZ     -32.4897
      XXZZ    -276.5614   XYZZ      10.6615   YYZZ    -103.6931
      XZZZ       5.2468   YZZZ      -4.7386   ZZZZ    -132.2102
 -----------------------------------------------------------------
 Calculating analytic gradient of the SCF energy
 Gradient of SCF Energy
            1           2           3           4           5           6
    1   0.0004921  -0.0012907   0.0005977   0.0005495  -0.0001151   0.0000588
    2   0.0002747  -0.0005884   0.0003413  -0.0006395   0.0009058   0.0012669
    3  -0.0005139   0.0011271  -0.0003629  -0.0003080  -0.0000745  -0.0011362
            7           8           9          10          11          12
    1   0.0000233  -0.0002948   0.0002396  -0.0001838  -0.0001216  -0.0001404
    2  -0.0007683  -0.0002880   0.0005189   0.0002572  -0.0003508  -0.0003597
    3   0.0004619   0.0001672   0.0003767  -0.0000156   0.0004367   0.0002194
           13          14          15          16          17          18
    1  -0.0002687   0.0006430   0.0001164  -0.0000884  -0.0000690   0.0001069
    2  -0.0001260  -0.0000466  -0.0000149  -0.0001035  -0.0000043   0.0000538
    3   0.0001809  -0.0000050  -0.0002409  -0.0001155   0.0000920  -0.0004109
           19          20          21
    1  -0.0003734   0.0001096   0.0000091
    2  -0.0002296  -0.0001083   0.0000094
    3  -0.0000638   0.0002602  -0.0000750
 Max gradient component =       1.291E-03
 RMS gradient           =       4.408E-04
 Gradient time:  CPU 149.02 s  wall 149.05 s
 Geometry Optimization Parameters
   NAtoms,    NIC,     NZ,  NCons,   NDum,   NFix, NCnnct, MaxDiis
       21     146       0       0       0       0       0       0

 Cartesian Hessian Update
 Hessian Updated using BFGS Update


** GEOMETRY OPTIMIZATION IN DELOCALIZED INTERNAL COORDINATES **
   Searching for a Minimum

   Optimization Cycle:  23

                       Coordinates (Angstroms)
     ATOM                X               Y               Z
      1  O        -0.7287772883   -1.4230918129   -0.3288066082
      2  C        -1.9284117116   -0.9717021855    0.0939797157
      3  O        -2.8680041549   -1.6238611061    0.4256363490
      4  C        -1.9019132128    0.5319547040    0.0495770829
      5  O        -2.9285868259    1.2941745000    0.3648281733
      6  C        -0.6786349328    0.8513619877   -0.3620171806
      7  O        -0.2225482673    2.2286835552   -0.5802831405
      8  C         0.1988660012   -0.3423849154   -0.6153615821
      9  C         1.4560858198   -0.5286948457    0.2530834030
     10  C         2.4382441151    0.6558354924    0.1864086550
     11  O         3.6777490301    0.2161004513    0.7206822754
     12  H        -3.6799093349    0.7368219332    0.6415556458
     13  H        -0.5378270176    2.8599623310    0.0986336336
     14  O         2.0609870459   -1.6877735786   -0.2591745538
     15  H         1.1321853923   -0.6758069681    1.2944193169
     16  H         2.0526875257    1.5231134258    0.7347425496
     17  H         2.6149691156    0.9423928193   -0.8569268607
     18  H         3.8716885778    0.6527151423    1.5547490745
     19  H         2.9422543567   -1.7645070900    0.1323887766
     20  H         0.4908492194   -0.4504917646   -1.6649032765
     21  H        -0.3890427290    2.5811577329   -1.4794618152
   Point Group: c1    Number of degrees of freedom:    57


   Energy is   -685.247528867

 Hessian Updated using BFGS Update

 57 Hessian modes will be used to form the next step
  Hessian Eigenvalues:
     0.000835    0.002596    0.003605    0.007404    0.010509    0.011958
     0.017745    0.021054    0.021892    0.025453    0.030202    0.041961
     0.046694    0.049920    0.052079    0.057574    0.060357    0.067245
     0.077302    0.086472    0.114586    0.138403    0.139750    0.149533
     0.160544    0.162446    0.167859    0.176835    0.177811    0.195028
     0.206670    0.221749    0.227629    0.242018    0.249529    0.260719
     0.280897    0.290486    0.302824    0.320250    0.327413    0.333322
     0.334138    0.356496    0.369580    0.445984    0.453153    0.485712
     0.489707    0.513089    0.519291    0.537949    0.542895    0.558885
     0.569636    0.614659    0.957700

 Minimum Search - Taking Simple RFO Step
 Searching for Lamda that Minimizes Along All modes
 Value Taken    Lamda =  -0.00007460
 Step Taken.  Stepsize is  0.155615

                             Maximum     Tolerance    Cnvgd?
         Gradient           0.000681      0.000300      NO
         Displacement       0.093070      0.001200      NO
         Energy change     -0.000076      0.000001      NO


 New Cartesian Coordinates Obtained by Inverse Iteration

 Displacement from previous Coordinates is:  0.176644
 ----------------------------------------------------------------
             Standard Nuclear Orientation (Angstroms)
    I     Atom           X                Y                Z
 ----------------------------------------------------------------
    1      O      -0.7273495235    -1.4220868926    -0.3235802024
    2      C      -1.9260658450    -0.9701897048     0.0987055343
    3      O      -2.8676344637    -1.6208741805     0.4284548947
    4      C      -1.9017407313     0.5347618385     0.0538290191
    5      O      -2.9349203907     1.2881153552     0.3631264313
    6      C      -0.6776636322     0.8535927945    -0.3566499695
    7      O      -0.2215018269     2.2272178514    -0.5979143282
    8      C       0.1980181285    -0.3408129356    -0.6135910298
    9      C       1.4576973891    -0.5287971429     0.2510187468
   10      C       2.4394775298     0.6562514604     0.1857298612
   11      O       3.6773394692     0.2219720550     0.7274064965
   12      H      -3.6840180946     0.7239596649     0.6321013320
   13      H      -0.4721025022     2.8632483516     0.1024120384
   14      O       2.0617828291    -1.6862723114    -0.2654891475
   15      H       1.1367351727    -0.6783481970     1.2933152563
   16      H       2.0505421545     1.5250616044     0.7300393001
   17      H       2.6209525548     0.9397477715    -0.8574812796
   18      H       3.8553153577     0.6454051826     1.5720597706
   19      H       2.9422061662    -1.7658384665     0.1277734593
   20      H       0.4861594951    -0.4464534899    -1.6647384898
   21      H      -0.4403185122     2.5862991995    -1.4827780605
 ----------------------------------------------------------------
 Molecular Point Group                 C1    NOp =  1
 Largest Abelian Subgroup              C1    NOp =  1
 Nuclear Repulsion Energy =   764.0435317894 hartrees
 There are       46 alpha and       46 beta electrons
 Applying Cartesian multipole field
    Component          Value
    ---------          -----
     (2,0,0)        1.00000E-11
     (0,2,0)        2.00000E-11
     (0,0,2)       -3.00000E-11
 Nucleus-field energy     =     0.0000000234 hartrees
 Requested basis set is 6-311++G(d,p)
 There are 117 shells and 327 basis functions
 A cutoff of  1.0D-11 yielded   5859 shell pairs
 There are     46072 function pairs (     49333 Cartesian)
 Smallest overlap matrix eigenvalue = 2.21E-06

 Q-Chem warning in module /home/taweetham/qchem/stvman/mkSTV.C, line 278:

 Overlap eigenvalue is smaller than square root of threshold

 Guess MOs from SCF MO coefficient file
 Reading MOs from coefficient file
 Reading MOs from coefficient file
 A restricted hybrid HF-DFT SCF calculation will be
 performed using Pulay DIIS extrapolation
 Exchange:     0.2000 Hartree-Fock + 0.0800 Slater + 0.7200 B88
 Correlation:  0.1900 VWN1RPA + 0.8100 LYP
 Using SG-1 standard quadrature grid
 SCF converges when DIIS error is below 1.0E-08
 Geometry optimization detected.  Setting ReadMinima to 0
 Setting SaveMinima to 0
 ---------------------------------------
  Cycle       Energy         DIIS Error
 ---------------------------------------
    1    -685.2488529477      3.21E-04
    2    -685.2475580400      4.90E-05
    3    -685.2475604836      4.77E-05
    4    -685.2475765008      2.51E-05
    5    -685.2475824584      7.83E-06
    6    -685.2475829199      2.19E-06
    7    -685.2475829400      1.08E-06
    8    -685.2475830321      1.79E-07
    9    -685.2475830396      7.47E-08
   10    -685.2475830394      2.17E-08
   11    -685.2475830376      6.78E-09 Convergence criterion met
 ---------------------------------------
 SCF time:  CPU 348.88 s  wall 349.47 s
 SCF   energy in the final basis set = -685.2475830376
 Total energy in the final basis set = -685.2475830376

 --------------------------------------------------------------

                    Orbital Energies (a.u.)
 --------------------------------------------------------------

 Alpha MOs
 -- Occupied --
-19.519 -19.372 -19.346 -19.289 -19.272 -19.257 -10.483 -10.463
-10.462 -10.435 -10.387 -10.377  -1.409  -1.301  -1.281  -1.215
 -1.187  -1.158  -1.030  -0.950  -0.905  -0.893  -0.864  -0.819
 -0.777  -0.760  -0.732  -0.709  -0.675  -0.672  -0.662  -0.625
 -0.624  -0.612  -0.608  -0.588  -0.582  -0.559  -0.543  -0.499
 -0.489  -0.482  -0.461  -0.460  -0.441  -0.412
 -- Virtual --
 -0.249  -0.231  -0.168  -0.143  -0.134  -0.128  -0.117  -0.111
 -0.104  -0.092  -0.086  -0.082  -0.070  -0.059  -0.056  -0.052
 -0.041  -0.032  -0.026  -0.021  -0.017  -0.015  -0.012  -0.007
 -0.002   0.000   0.006   0.010   0.014   0.021   0.024   0.029
  0.033   0.036   0.042   0.046   0.050   0.058   0.058   0.066
  0.073   0.082   0.086   0.095   0.098   0.107   0.112   0.119
  0.129   0.132   0.134   0.141   0.152   0.155   0.162   0.166
  0.172   0.177   0.183   0.188   0.193   0.198   0.202   0.215
  0.217   0.223   0.225   0.236   0.239   0.241   0.253   0.258
  0.260   0.272   0.286   0.304   0.311   0.318   0.327   0.329
  0.355   0.375   0.387   0.392   0.401   0.412   0.424   0.425
  0.443   0.459   0.470   0.473   0.497   0.505   0.537   0.554
  0.559   0.565   0.572   0.593   0.603   0.608   0.617   0.635
  0.646   0.672   0.711   0.741   0.760   0.766   0.802   0.805
  0.835   0.848   0.872   0.878   0.904   0.913   0.937   0.961
  0.969   0.981   0.991   0.993   1.007   1.014   1.044   1.060
  1.065   1.078   1.078   1.087   1.103   1.121   1.157   1.168
  1.191   1.216   1.225   1.237   1.240   1.281   1.295   1.328
  1.339   1.351   1.366   1.383   1.389   1.405   1.415   1.447
  1.452   1.472   1.476   1.493   1.519   1.526   1.554   1.563
  1.578   1.594   1.623   1.630   1.637   1.660   1.683   1.708
  1.720   1.751   1.768   1.796   1.799   1.807   1.827   1.866
  1.902   1.905   1.931   1.943   1.958   1.963   1.993   1.999
  2.025   2.074   2.105   2.141   2.204   2.317   2.324   2.338
  2.370   2.395   2.416   2.432   2.443   2.461   2.499   2.515
  2.527   2.552   2.636   2.657   2.669   2.690   2.714   2.739
  2.752   2.778   2.812   2.815   2.851   2.876   2.879   2.915
  2.938   2.954   2.965   2.983   2.990   3.004   3.034   3.038
  3.046   3.121   3.129   3.147   3.189   3.220   3.240   3.272
  3.319   3.374   3.431   3.500   3.551   3.581   3.670   3.671
  3.718   3.735   3.782   3.795   3.866   3.876   3.940   3.951
  4.018   4.107   4.178   4.801   4.874   4.883   4.909   4.949
  4.976   5.001   5.171   5.231   5.242   5.280   5.310   5.325
  5.487   5.537   5.567   5.623   5.736  23.364  23.613  23.641
 23.687  23.711  24.006  49.577  49.736  49.750  49.776  49.819
 49.900
 --------------------------------------------------------------

          Ground-State Mulliken Net Atomic Charges

     Atom                 Charge (a.u.)
  ----------------------------------------
      1 O                    -0.046424
      2 C                     0.094186
      3 O                    -0.217395
      4 C                     0.521750
      5 O                    -0.222791
      6 C                    -0.724716
      7 O                    -0.122779
      8 C                     0.028638
      9 C                    -0.009081
     10 C                    -0.433888
     11 O                    -0.280785
     12 H                     0.339015
     13 H                     0.396138
     14 O                    -0.189546
     15 H                     0.228638
     16 H                     0.130875
     17 H                     0.231163
     18 H                     0.280575
     19 H                     0.292384
     20 H                     0.307517
     21 H                     0.396528
  ----------------------------------------
  Sum of atomic charges =     1.000000

 -----------------------------------------------------------------
                    Cartesian Multipole Moments
 -----------------------------------------------------------------
    Charge (ESU x 10^10)
                 4.8032
    Dipole Moment (Debye)
         X      -1.2957      Y      11.4664      Z      -0.4938
       Tot      11.5500
    Quadrupole Moments (Debye-Ang)
        XX     -54.2385     XY      -6.0984     YY     -49.9142
        XZ       6.6123     YZ      -5.0099     ZZ     -57.4859
    Octopole Moments (Debye-Ang^2)
       XXX     -18.1336    XXY      21.2366    XYY       8.7479
       YYY      88.3106    XXZ      30.4685    XYZ       2.0605
       YYZ     -12.6261    XZZ      11.0184    YZZ      17.7064
       ZZZ      -4.5422
    Hexadecapole Moments (Debye-Ang^3)
      XXXX   -1664.9902   XXXY     -54.6034   XXYY    -432.1918
      XYYY     -41.2335   YYYY    -484.9608   XXXZ      37.3321
      XXYZ      33.9763   XYYZ      19.4951   YYYZ     -31.7678
      XXZZ    -276.2939   XYZZ       9.7917   YYZZ    -103.6103
      XZZZ       6.7951   YZZZ      -4.2477   ZZZZ    -132.4420
 -----------------------------------------------------------------
 Calculating analytic gradient of the SCF energy
 Gradient of SCF Energy
            1           2           3           4           5           6
    1   0.0006152  -0.0008735   0.0003904   0.0004437  -0.0000942   0.0001571
    2   0.0002361  -0.0007220   0.0003052   0.0005230   0.0001426   0.0008450
    3  -0.0004639   0.0011363  -0.0003860  -0.0001461  -0.0000560  -0.0009569
            7           8           9          10          11          12
    1  -0.0002359  -0.0006178   0.0002463   0.0000204  -0.0002712  -0.0000836
    2  -0.0007235  -0.0003266   0.0002491   0.0002011  -0.0003273  -0.0002270
    3   0.0004977  -0.0000047   0.0003432  -0.0001274   0.0004383   0.0000756
           13          14          15          16          17          18
    1  -0.0000537   0.0002979   0.0001610  -0.0000498  -0.0001019   0.0001475
    2  -0.0000359  -0.0000249  -0.0000318  -0.0001069   0.0000147   0.0001904
    3  -0.0000775  -0.0001834  -0.0000294  -0.0000088  -0.0000159  -0.0002551
           19          20          21
    1  -0.0002470   0.0001223   0.0000267
    2  -0.0001595  -0.0000140  -0.0000076
    3   0.0000660   0.0000686   0.0000854
 Max gradient component =       1.136E-03
 RMS gradient           =       3.624E-04
 Gradient time:  CPU 149.52 s  wall 149.55 s
 Geometry Optimization Parameters
   NAtoms,    NIC,     NZ,  NCons,   NDum,   NFix, NCnnct, MaxDiis
       21     146       0       0       0       0       0       0

 Cartesian Hessian Update
 Hessian Updated using BFGS Update


** GEOMETRY OPTIMIZATION IN DELOCALIZED INTERNAL COORDINATES **
   Searching for a Minimum

   Optimization Cycle:  24

                       Coordinates (Angstroms)
     ATOM                X               Y               Z
      1  O        -0.7273495235   -1.4220868926   -0.3235802024
      2  C        -1.9260658450   -0.9701897048    0.0987055343
      3  O        -2.8676344637   -1.6208741805    0.4284548947
      4  C        -1.9017407313    0.5347618385    0.0538290191
      5  O        -2.9349203907    1.2881153552    0.3631264313
      6  C        -0.6776636322    0.8535927945   -0.3566499695
      7  O        -0.2215018269    2.2272178514   -0.5979143282
      8  C         0.1980181285   -0.3408129356   -0.6135910298
      9  C         1.4576973891   -0.5287971429    0.2510187468
     10  C         2.4394775298    0.6562514604    0.1857298612
     11  O         3.6773394692    0.2219720550    0.7274064965
     12  H        -3.6840180946    0.7239596649    0.6321013320
     13  H        -0.4721025022    2.8632483516    0.1024120384
     14  O         2.0617828291   -1.6862723114   -0.2654891475
     15  H         1.1367351727   -0.6783481970    1.2933152563
     16  H         2.0505421545    1.5250616044    0.7300393001
     17  H         2.6209525548    0.9397477715   -0.8574812796
     18  H         3.8553153577    0.6454051826    1.5720597706
     19  H         2.9422061662   -1.7658384665    0.1277734593
     20  H         0.4861594951   -0.4464534899   -1.6647384898
     21  H        -0.4403185122    2.5862991995   -1.4827780605
   Point Group: c1    Number of degrees of freedom:    57


   Energy is   -685.247583038

 Hessian Updated using BFGS Update

 57 Hessian modes will be used to form the next step
  Hessian Eigenvalues:
     0.000909    0.002136    0.003712    0.005459    0.009678    0.012186
     0.015447    0.021054    0.022015    0.025650    0.030398    0.041958
     0.046711    0.048476    0.052167    0.057463    0.060186    0.067288
     0.077158    0.085717    0.114008    0.139367    0.142250    0.153424
     0.160589    0.162556    0.167859    0.176587    0.177847    0.192810
     0.211421    0.222419    0.225968    0.245043    0.247642    0.258953
     0.280740    0.290896    0.300854    0.320051    0.327428    0.332982
     0.335788    0.353142    0.368033    0.445316    0.453008    0.478103
     0.489681    0.510513    0.518911    0.537566    0.542378    0.561777
     0.569308    0.615310    0.950243

 Minimum Search - Taking Simple RFO Step
 Searching for Lamda that Minimizes Along All modes
 Value Taken    Lamda =  -0.00007764
 Step Taken.  Stepsize is  0.154545

                             Maximum     Tolerance    Cnvgd?
         Gradient           0.000788      0.000300      NO
         Displacement       0.072602      0.001200      NO
         Energy change     -0.000054      0.000001      NO


 New Cartesian Coordinates Obtained by Inverse Iteration

 Displacement from previous Coordinates is:  0.191729
 ----------------------------------------------------------------
             Standard Nuclear Orientation (Angstroms)
    I     Atom           X                Y                Z
 ----------------------------------------------------------------
    1      O      -0.7280818331    -1.4227358927    -0.3093860222
    2      C      -1.9257132635    -0.9671583289     0.1081291264
    3      O      -2.8709519003    -1.6142553434     0.4363510804
    4      C      -1.9012231154     0.5385820911     0.0611940741
    5      O      -2.9393728268     1.2866899634     0.3603653206
    6      C      -0.6748348257     0.8537342591    -0.3457056998
    7      O      -0.2173623681     2.2229025053    -0.6191398761
    8      C       0.1966426432    -0.3423489804    -0.6071961726
    9      C       1.4612368866    -0.5315833591     0.2486933669
   10      C       2.4353684834     0.6607200307     0.1923796537
   11      O       3.6795644345     0.2344260250     0.7245950131
   12      H      -3.6889521603     0.7196330056     0.6214345036
   13      H      -0.4210277415     2.8711158043     0.0848043973
   14      O       2.0712711919    -1.6791250935    -0.2818244996
   15      H       1.1454085121    -0.6930043541     1.2912050109
   16      H       2.0414515970     1.5221062550     0.7458827649
   17      H       2.6137745942     0.9553468884    -0.8481213325
   18      H       3.8337855086     0.6142653817     1.5947267606
   19      H       2.9562138391    -1.7521916839     0.1032959225
   20      H       0.4765929088    -0.4469362124    -1.6610147873
   21      H      -0.4708798399     2.5757768470    -1.4969189714
 ----------------------------------------------------------------
 Molecular Point Group                 C1    NOp =  1
 Largest Abelian Subgroup              C1    NOp =  1
 Nuclear Repulsion Energy =   763.9470976128 hartrees
 There are       46 alpha and       46 beta electrons
 Applying Cartesian multipole field
    Component          Value
    ---------          -----
     (2,0,0)        1.00000E-11
     (0,2,0)        2.00000E-11
     (0,0,2)       -3.00000E-11
 Nucleus-field energy     =     0.0000000234 hartrees
 Requested basis set is 6-311++G(d,p)
 There are 117 shells and 327 basis functions
 A cutoff of  1.0D-11 yielded   5858 shell pairs
 There are     46069 function pairs (     49329 Cartesian)
 Smallest overlap matrix eigenvalue = 2.21E-06

 Q-Chem warning in module /home/taweetham/qchem/stvman/mkSTV.C, line 278:

 Overlap eigenvalue is smaller than square root of threshold

 Guess MOs from SCF MO coefficient file
 Reading MOs from coefficient file
 Reading MOs from coefficient file
 A restricted hybrid HF-DFT SCF calculation will be
 performed using Pulay DIIS extrapolation
 Exchange:     0.2000 Hartree-Fock + 0.0800 Slater + 0.7200 B88
 Correlation:  0.1900 VWN1RPA + 0.8100 LYP
 Using SG-1 standard quadrature grid
 SCF converges when DIIS error is below 1.0E-08
 Geometry optimization detected.  Setting ReadMinima to 0
 Setting SaveMinima to 0
 ---------------------------------------
  Cycle       Energy         DIIS Error
 ---------------------------------------
    1    -685.2495288605      4.00E-04
    2    -685.2475939898      6.52E-05
    3    -685.2475750462      8.03E-05
    4    -685.2476299945      3.20E-05
    5    -685.2476383568      1.19E-05
    6    -685.2476395040      2.85E-06
    7    -685.2476394614      1.29E-06
    8    -685.2476396004      3.21E-07
    9    -685.2476396219      9.07E-08
   10    -685.2476396176      2.90E-08
   11    -685.2476396146      7.88E-09 Convergence criterion met
 ---------------------------------------
 SCF time:  CPU 352.97 s  wall 353.65 s
 SCF   energy in the final basis set = -685.2476396146
 Total energy in the final basis set = -685.2476396146

 --------------------------------------------------------------

                    Orbital Energies (a.u.)
 --------------------------------------------------------------

 Alpha MOs
 -- Occupied --
-19.518 -19.372 -19.346 -19.289 -19.272 -19.257 -10.483 -10.463
-10.462 -10.435 -10.387 -10.378  -1.408  -1.302  -1.281  -1.215
 -1.187  -1.159  -1.030  -0.950  -0.905  -0.893  -0.864  -0.819
 -0.777  -0.760  -0.733  -0.709  -0.675  -0.671  -0.663  -0.625
 -0.624  -0.613  -0.608  -0.588  -0.583  -0.559  -0.543  -0.499
 -0.489  -0.483  -0.461  -0.460  -0.441  -0.412
 -- Virtual --
 -0.249  -0.231  -0.168  -0.143  -0.135  -0.128  -0.117  -0.112
 -0.104  -0.092  -0.086  -0.082  -0.070  -0.060  -0.056  -0.051
 -0.041  -0.033  -0.026  -0.020  -0.017  -0.015  -0.013  -0.007
 -0.003   0.000   0.007   0.010   0.014   0.021   0.024   0.029
  0.032   0.037   0.042   0.045   0.051   0.056   0.059   0.067
  0.073   0.081   0.086   0.094   0.097   0.108   0.112   0.119
  0.129   0.131   0.134   0.142   0.151   0.155   0.162   0.167
  0.173   0.176   0.183   0.188   0.194   0.199   0.203   0.215
  0.217   0.223   0.226   0.235   0.240   0.241   0.253   0.258
  0.259   0.271   0.286   0.305   0.311   0.317   0.327   0.330
  0.355   0.376   0.388   0.392   0.401   0.410   0.424   0.424
  0.442   0.460   0.468   0.473   0.497   0.506   0.538   0.553
  0.557   0.565   0.572   0.592   0.604   0.607   0.619   0.637
  0.647   0.669   0.710   0.742   0.760   0.767   0.800   0.804
  0.837   0.848   0.872   0.879   0.903   0.914   0.936   0.962
  0.972   0.980   0.991   0.994   1.007   1.014   1.045   1.062
  1.065   1.077   1.078   1.088   1.104   1.121   1.155   1.166
  1.190   1.212   1.225   1.238   1.241   1.281   1.293   1.328
  1.337   1.352   1.367   1.383   1.388   1.406   1.416   1.447
  1.451   1.471   1.476   1.493   1.517   1.527   1.553   1.564
  1.579   1.593   1.622   1.628   1.638   1.661   1.679   1.709
  1.722   1.753   1.769   1.796   1.802   1.810   1.827   1.867
  1.900   1.905   1.929   1.942   1.961   1.963   1.995   2.000
  2.026   2.073   2.104   2.142   2.205   2.317   2.323   2.343
  2.370   2.396   2.417   2.430   2.444   2.460   2.502   2.516
  2.528   2.556   2.635   2.657   2.669   2.685   2.714   2.738
  2.751   2.778   2.812   2.814   2.851   2.876   2.878   2.915
  2.938   2.956   2.965   2.984   2.991   3.005   3.033   3.037
  3.047   3.124   3.129   3.147   3.190   3.220   3.239   3.273
  3.318   3.377   3.431   3.499   3.551   3.581   3.670   3.672
  3.715   3.736   3.781   3.795   3.866   3.877   3.939   3.950
  4.018   4.107   4.179   4.801   4.875   4.882   4.908   4.949
  4.977   5.000   5.171   5.231   5.241   5.281   5.310   5.323
  5.486   5.535   5.567   5.624   5.737  23.364  23.614  23.641
 23.687  23.710  24.006  49.578  49.736  49.751  49.775  49.819
 49.899
 --------------------------------------------------------------

          Ground-State Mulliken Net Atomic Charges

     Atom                 Charge (a.u.)
  ----------------------------------------
      1 O                    -0.046564
      2 C                     0.096775
      3 O                    -0.218317
      4 C                     0.518170
      5 O                    -0.219440
      6 C                    -0.732876
      7 O                    -0.125173
      8 C                     0.044412
      9 C                    -0.020782
     10 C                    -0.430539
     11 O                    -0.279260
     12 H                     0.338089
     13 H                     0.396992
     14 O                    -0.189221
     15 H                     0.229484
     16 H                     0.128149
     17 H                     0.233770
     18 H                     0.279991
     19 H                     0.291587
     20 H                     0.308873
     21 H                     0.395878
  ----------------------------------------
  Sum of atomic charges =     1.000000

 -----------------------------------------------------------------
                    Cartesian Multipole Moments
 -----------------------------------------------------------------
    Charge (ESU x 10^10)
                 4.8032
    Dipole Moment (Debye)
         X      -1.3216      Y      11.3779      Z      -0.5012
       Tot      11.4654
    Quadrupole Moments (Debye-Ang)
        XX     -54.5393     XY      -6.3108     YY     -50.0359
        XZ       6.9417     YZ      -5.1544     ZZ     -57.3294
    Octopole Moments (Debye-Ang^2)
       XXX     -20.1331    XXY      19.4567    XYY       8.5512
       YYY      87.8862    XXZ      29.9714    XYZ       2.1320
       YYZ     -13.0558    XZZ      11.2653    YZZ      17.5648
       ZZZ      -4.5836
    Hexadecapole Moments (Debye-Ang^3)
      XXXX   -1675.2935   XXXY     -62.2026   XXYY    -434.8142
      XYYY     -39.9833   YYYY    -483.1781   XXXZ      38.3735
      XXYZ      32.1497   XYYZ      20.2327   YYYZ     -31.3333
      XXZZ    -275.6109   XYZZ       8.7658   YYZZ    -103.6796
      XZZZ      10.1473   YZZZ      -4.2105   ZZZZ    -131.7981
 -----------------------------------------------------------------
 Calculating analytic gradient of the SCF energy
 Gradient of SCF Energy
            1           2           3           4           5           6
    1   0.0002575   0.0001954  -0.0001095   0.0000829   0.0000029   0.0001337
    2   0.0000507  -0.0004580   0.0000726   0.0014488  -0.0007371  -0.0002056
    3  -0.0000949   0.0003994  -0.0001627   0.0001279  -0.0000027  -0.0002361
            7           8           9          10          11          12
    1  -0.0001259  -0.0005387   0.0001069   0.0001280  -0.0004306  -0.0000349
    2  -0.0001865  -0.0002359  -0.0000571   0.0000525  -0.0004916   0.0000172
    3   0.0003079  -0.0001734   0.0001882  -0.0001000   0.0002970  -0.0000982
           13          14          15          16          17          18
    1   0.0000450  -0.0000417   0.0001510  -0.0000809  -0.0000312   0.0001986
    2   0.0001213   0.0001891   0.0000238  -0.0000395   0.0000909   0.0003817
    3  -0.0002999  -0.0003818   0.0001656   0.0001078  -0.0001146  -0.0001439
           19          20          21
    1  -0.0000236   0.0000476   0.0000677
    2  -0.0000843   0.0001116  -0.0000647
    3   0.0002417  -0.0001551   0.0001278
 Max gradient component =       1.449E-03
 RMS gradient           =       2.861E-04
 Gradient time:  CPU 149.30 s  wall 149.33 s
 Geometry Optimization Parameters
   NAtoms,    NIC,     NZ,  NCons,   NDum,   NFix, NCnnct, MaxDiis
       21     146       0       0       0       0       0       0

 Cartesian Hessian Update
 Hessian Updated using BFGS Update


** GEOMETRY OPTIMIZATION IN DELOCALIZED INTERNAL COORDINATES **
   Searching for a Minimum

   Optimization Cycle:  25

                       Coordinates (Angstroms)
     ATOM                X               Y               Z
      1  O        -0.7280818331   -1.4227358927   -0.3093860222
      2  C        -1.9257132635   -0.9671583289    0.1081291264
      3  O        -2.8709519003   -1.6142553434    0.4363510804
      4  C        -1.9012231154    0.5385820911    0.0611940741
      5  O        -2.9393728268    1.2866899634    0.3603653206
      6  C        -0.6748348257    0.8537342591   -0.3457056998
      7  O        -0.2173623681    2.2229025053   -0.6191398761
      8  C         0.1966426432   -0.3423489804   -0.6071961726
      9  C         1.4612368866   -0.5315833591    0.2486933669
     10  C         2.4353684834    0.6607200307    0.1923796537
     11  O         3.6795644345    0.2344260250    0.7245950131
     12  H        -3.6889521603    0.7196330056    0.6214345036
     13  H        -0.4210277415    2.8711158043    0.0848043973
     14  O         2.0712711919   -1.6791250935   -0.2818244996
     15  H         1.1454085121   -0.6930043541    1.2912050109
     16  H         2.0414515970    1.5221062550    0.7458827649
     17  H         2.6137745942    0.9553468884   -0.8481213325
     18  H         3.8337855086    0.6142653817    1.5947267606
     19  H         2.9562138391   -1.7521916839    0.1032959225
     20  H         0.4765929088   -0.4469362124   -1.6610147873
     21  H        -0.4708798399    2.5757768470   -1.4969189714
   Point Group: c1    Number of degrees of freedom:    57


   Energy is   -685.247639615

 Hessian Updated using BFGS Update

 57 Hessian modes will be used to form the next step
  Hessian Eigenvalues:
     0.000754    0.001487    0.003697    0.004090    0.009369    0.012299
     0.017926    0.021339    0.022021    0.026149    0.030248    0.042020
     0.046688    0.047591    0.052335    0.057301    0.060198    0.067031
     0.077360    0.085557    0.114117    0.139069    0.143389    0.149754
     0.160651    0.162657    0.167858    0.176524    0.177880    0.193562
     0.209765    0.224966    0.227637    0.243079    0.248795    0.270509
     0.280629    0.291037    0.301846    0.320386    0.327405    0.333475
     0.342035    0.352202    0.365684    0.446563    0.452918    0.484739
     0.489706    0.515116    0.519265    0.537510    0.542588    0.567975
     0.570132    0.615877    0.956661

 Minimum Search - Taking Simple RFO Step
 Searching for Lamda that Minimizes Along All modes
 Value Taken    Lamda =  -0.00008450
 Step Taken.  Stepsize is  0.236476

                             Maximum     Tolerance    Cnvgd?
         Gradient           0.000534      0.000300      NO
         Displacement       0.106024      0.001200      NO
         Energy change     -0.000057      0.000001      NO


 New Cartesian Coordinates Obtained by Inverse Iteration

 Displacement from previous Coordinates is:  0.271716
 ----------------------------------------------------------------
             Standard Nuclear Orientation (Angstroms)
    I     Atom           X                Y                Z
 ----------------------------------------------------------------
    1      O      -0.7288468293    -1.4236003879    -0.2887409078
    2      C      -1.9259053967    -0.9632558695     0.1202705151
    3      O      -2.8745206678    -1.6055154469     0.4503779101
    4      C      -1.9015632695     0.5429382712     0.0664637724
    5      O      -2.9448536235     1.2861912252     0.3533216306
    6      C      -0.6720573584     0.8537806295    -0.3353808399
    7      O      -0.2119359460     2.2157534925    -0.6473663201
    8      C       0.1950939281    -0.3451653587    -0.5985591579
    9      C       1.4661948266    -0.5338151029     0.2461635605
   10      C       2.4296502661     0.6687104304     0.2006191222
   11      O       3.6836878184     0.2569282578     0.7195046412
   12      H      -3.6928709796     0.7159193160     0.6119796037
   13      H      -0.3530720909     2.8761965249     0.0600419119
   14      O       2.0842168214    -1.6693898828    -0.2998666454
   15      H       1.1560722480    -0.7097678027     1.2883972143
   16      H       2.0285438705     1.5196366917     0.7661276479
   17      H       2.6030162908     0.9782573984    -0.8359802375
   18      H       3.7986373593     0.5568977541     1.6267642952
   19      H       2.9784029445    -1.7271841407     0.0668390063
   20      H       0.4653458797    -0.4521503037    -1.6549088970
   21      H      -0.5103253670     2.5645941126    -1.5123181923
 ----------------------------------------------------------------
 Molecular Point Group                 C1    NOp =  1
 Largest Abelian Subgroup              C1    NOp =  1
 Nuclear Repulsion Energy =   763.8053822991 hartrees
 There are       46 alpha and       46 beta electrons
 Applying Cartesian multipole field
    Component          Value
    ---------          -----
     (2,0,0)        1.00000E-11
     (0,2,0)        2.00000E-11
     (0,0,2)       -3.00000E-11
 Nucleus-field energy     =     0.0000000233 hartrees
 Requested basis set is 6-311++G(d,p)
 There are 117 shells and 327 basis functions
 A cutoff of  1.0D-11 yielded   5863 shell pairs
 There are     46116 function pairs (     49384 Cartesian)
 Smallest overlap matrix eigenvalue = 2.22E-06

 Q-Chem warning in module /home/taweetham/qchem/stvman/mkSTV.C, line 278:

 Overlap eigenvalue is smaller than square root of threshold

 Guess MOs from SCF MO coefficient file
 Reading MOs from coefficient file
 Reading MOs from coefficient file
 A restricted hybrid HF-DFT SCF calculation will be
 performed using Pulay DIIS extrapolation
 Exchange:     0.2000 Hartree-Fock + 0.0800 Slater + 0.7200 B88
 Correlation:  0.1900 VWN1RPA + 0.8100 LYP
 Using SG-1 standard quadrature grid
 SCF converges when DIIS error is below 1.0E-08
 Geometry optimization detected.  Setting ReadMinima to 0
 Setting SaveMinima to 0
 ---------------------------------------
  Cycle       Energy         DIIS Error
 ---------------------------------------
    1    -685.2470097445      5.48E-04
    2    -685.2476016526      1.03E-04
    3    -685.2475673199      1.20E-04
    4    -685.2476896087      4.57E-05
    5    -685.2477062455      1.88E-05
    6    -685.2477092844      3.89E-06
    7    -685.2477093440      1.97E-06
    8    -685.2477095343      4.40E-07
    9    -685.2477095604      1.29E-07
   10    -685.2477094974      4.20E-08
   11    -685.2477094964      1.27E-08
   12    -685.2477094962      3.76E-09 Convergence criterion met
 ---------------------------------------
 SCF time:  CPU 378.01 s  wall 378.68 s
 SCF   energy in the final basis set = -685.2477094962
 Total energy in the final basis set = -685.2477094962

 --------------------------------------------------------------

                    Orbital Energies (a.u.)
 --------------------------------------------------------------

 Alpha MOs
 -- Occupied --
-19.517 -19.373 -19.347 -19.289 -19.273 -19.258 -10.483 -10.463
-10.462 -10.435 -10.387 -10.378  -1.407  -1.302  -1.282  -1.215
 -1.188  -1.160  -1.030  -0.950  -0.905  -0.892  -0.864  -0.820
 -0.778  -0.760  -0.733  -0.708  -0.676  -0.670  -0.664  -0.626
 -0.624  -0.613  -0.608  -0.588  -0.584  -0.559  -0.543  -0.499
 -0.489  -0.483  -0.462  -0.461  -0.442  -0.413
 -- Virtual --
 -0.250  -0.231  -0.168  -0.143  -0.135  -0.127  -0.117  -0.112
 -0.104  -0.093  -0.085  -0.082  -0.070  -0.060  -0.056  -0.050
 -0.040  -0.033  -0.026  -0.019  -0.017  -0.015  -0.014  -0.007
 -0.003   0.000   0.007   0.010   0.013   0.021   0.025   0.029
  0.031   0.037   0.042   0.045   0.051   0.054   0.059   0.068
  0.072   0.080   0.087   0.094   0.097   0.108   0.114   0.119
  0.130   0.131   0.134   0.143   0.149   0.154   0.161   0.167
  0.173   0.176   0.184   0.188   0.195   0.199   0.203   0.215
  0.217   0.223   0.227   0.235   0.241   0.241   0.252   0.256
  0.259   0.270   0.286   0.304   0.310   0.317   0.328   0.332
  0.355   0.377   0.387   0.392   0.403   0.407   0.423   0.425
  0.439   0.461   0.466   0.474   0.498   0.507   0.539   0.551
  0.555   0.566   0.572   0.591   0.604   0.606   0.621   0.638
  0.649   0.665   0.708   0.742   0.759   0.769   0.797   0.805
  0.839   0.849   0.871   0.880   0.902   0.916   0.933   0.963
  0.976   0.980   0.992   0.996   1.007   1.016   1.045   1.064
  1.065   1.075   1.078   1.088   1.105   1.120   1.152   1.165
  1.190   1.207   1.225   1.239   1.242   1.280   1.291   1.325
  1.337   1.353   1.369   1.382   1.387   1.406   1.417   1.446
  1.449   1.469   1.477   1.491   1.515   1.529   1.551   1.565
  1.581   1.593   1.621   1.625   1.639   1.663   1.675   1.709
  1.725   1.753   1.769   1.792   1.808   1.814   1.827   1.867
  1.898   1.905   1.925   1.940   1.961   1.965   1.996   2.003
  2.028   2.072   2.102   2.142   2.204   2.316   2.321   2.350
  2.371   2.396   2.420   2.427   2.445   2.460   2.504   2.517
  2.526   2.564   2.631   2.657   2.669   2.678   2.712   2.737
  2.751   2.777   2.813   2.815   2.852   2.876   2.878   2.915
  2.940   2.956   2.964   2.985   2.991   3.006   3.031   3.035
  3.047   3.124   3.133   3.144   3.191   3.219   3.239   3.273
  3.316   3.381   3.431   3.497   3.553   3.580   3.663   3.673
  3.712   3.737   3.780   3.795   3.866   3.878   3.939   3.949
  4.018   4.106   4.181   4.801   4.876   4.880   4.908   4.948
  4.978   4.999   5.172   5.231   5.241   5.282   5.309   5.321
  5.485   5.532   5.567   5.625   5.737  23.364  23.614  23.640
 23.686  23.709  24.006  49.579  49.737  49.751  49.775  49.819
 49.898
 --------------------------------------------------------------

          Ground-State Mulliken Net Atomic Charges

     Atom                 Charge (a.u.)
  ----------------------------------------
      1 O                    -0.047460
      2 C                     0.100114
      3 O                    -0.219209
      4 C                     0.508885
      5 O                    -0.215163
      6 C                    -0.736238
      7 O                    -0.127127
      8 C                     0.065411
      9 C                    -0.042611
     10 C                    -0.424680
     11 O                    -0.276251
     12 H                     0.336972
     13 H                     0.397814
     14 O                    -0.188251
     15 H                     0.230599
     16 H                     0.124926
     17 H                     0.237399
     18 H                     0.278858
     19 H                     0.290128
     20 H                     0.310831
     21 H                     0.395052
  ----------------------------------------
  Sum of atomic charges =     1.000000

 -----------------------------------------------------------------
                    Cartesian Multipole Moments
 -----------------------------------------------------------------
    Charge (ESU x 10^10)
                 4.8032
    Dipole Moment (Debye)
         X      -1.3563      Y      11.2316      Z      -0.5168
       Tot      11.3250
    Quadrupole Moments (Debye-Ang)
        XX     -54.9976     XY      -6.6987     YY     -50.2959
        XZ       7.2939     YZ      -5.3736     ZZ     -57.1087
    Octopole Moments (Debye-Ang^2)
       XXX     -23.0411    XXY      16.4960    XYY       8.0631
       YYY      87.1686    XXZ      29.1885    XYZ       1.8931
       YYZ     -13.8412    XZZ      11.6151    YZZ      17.1875
       ZZZ      -4.4209
    Hexadecapole Moments (Debye-Ang^3)
      XXXX   -1692.2102   XXXY     -75.1412   XXYY    -439.0027
      XYYY     -38.1207   YYYY    -481.6483   XXXZ      38.0058
      XXYZ      29.1127   XYYZ      20.6943   YYYZ     -30.6816
      XXZZ    -274.5096   XYZZ       6.7400   YYZZ    -103.9346
      XZZZ      14.5111   YZZZ      -3.8773   ZZZZ    -130.9767
 -----------------------------------------------------------------
 Calculating analytic gradient of the SCF energy
 Gradient of SCF Energy
            1           2           3           4           5           6
    1  -0.0002157   0.0012955  -0.0006023  -0.0004369   0.0001426  -0.0001854
    2   0.0000091  -0.0001881  -0.0001429   0.0020037  -0.0014259  -0.0009166
    3   0.0003688  -0.0007177   0.0001953   0.0002638   0.0000442   0.0007511
            7           8           9          10          11          12
    1   0.0001985  -0.0002418  -0.0001023   0.0002191  -0.0004387   0.0000503
    2   0.0003134  -0.0002083  -0.0003218   0.0000652  -0.0006412   0.0001548
    3   0.0000577  -0.0001502  -0.0001003  -0.0002739   0.0003415  -0.0001649
           13          14          15          16          17          18
    1   0.0001113  -0.0003566   0.0000718  -0.0000117  -0.0000474   0.0002811
    2   0.0001925   0.0002656   0.0000458  -0.0000720   0.0002585   0.0005471
    3  -0.0005021  -0.0004824   0.0002370   0.0002111  -0.0001946  -0.0000288
           19          20          21
    1   0.0001745  -0.0000225   0.0001165
    2   0.0000144   0.0001683  -0.0001215
    3   0.0003649  -0.0002915   0.0000710
 Max gradient component =       2.004E-03
 RMS gradient           =       4.635E-04
 Gradient time:  CPU 148.76 s  wall 148.80 s
 Geometry Optimization Parameters
   NAtoms,    NIC,     NZ,  NCons,   NDum,   NFix, NCnnct, MaxDiis
       21     146       0       0       0       0       0       0

 Cartesian Hessian Update
 Hessian Updated using BFGS Update


** GEOMETRY OPTIMIZATION IN DELOCALIZED INTERNAL COORDINATES **
   Searching for a Minimum

   Optimization Cycle:  26

                       Coordinates (Angstroms)
     ATOM                X               Y               Z
      1  O        -0.7288468293   -1.4236003879   -0.2887409078
      2  C        -1.9259053967   -0.9632558695    0.1202705151
      3  O        -2.8745206678   -1.6055154469    0.4503779101
      4  C        -1.9015632695    0.5429382712    0.0664637724
      5  O        -2.9448536235    1.2861912252    0.3533216306
      6  C        -0.6720573584    0.8537806295   -0.3353808399
      7  O        -0.2119359460    2.2157534925   -0.6473663201
      8  C         0.1950939281   -0.3451653587   -0.5985591579
      9  C         1.4661948266   -0.5338151029    0.2461635605
     10  C         2.4296502661    0.6687104304    0.2006191222
     11  O         3.6836878184    0.2569282578    0.7195046412
     12  H        -3.6928709796    0.7159193160    0.6119796037
     13  H        -0.3530720909    2.8761965249    0.0600419119
     14  O         2.0842168214   -1.6693898828   -0.2998666454
     15  H         1.1560722480   -0.7097678027    1.2883972143
     16  H         2.0285438705    1.5196366917    0.7661276479
     17  H         2.6030162908    0.9782573984   -0.8359802375
     18  H         3.7986373593    0.5568977541    1.6267642952
     19  H         2.9784029445   -1.7271841407    0.0668390063
     20  H         0.4653458797   -0.4521503037   -1.6549088970
     21  H        -0.5103253670    2.5645941126   -1.5123181923
   Point Group: c1    Number of degrees of freedom:    57


   Energy is   -685.247709496

 Hessian Updated using BFGS Update

 57 Hessian modes will be used to form the next step
  Hessian Eigenvalues:
     0.000378    0.001143    0.003529    0.003797    0.009221    0.012220
     0.019793    0.021523    0.022307    0.025942    0.030062    0.041967
     0.046545    0.048747    0.052287    0.057252    0.060207    0.067785
     0.077382    0.085417    0.114603    0.137563    0.142520    0.146939
     0.160814    0.162609    0.167862    0.176527    0.177965    0.195897
     0.208701    0.224787    0.229466    0.243295    0.249683    0.274804
     0.283101    0.291345    0.308865    0.320720    0.327313    0.333474
     0.340210    0.359717    0.369274    0.446514    0.454224    0.489645
     0.493271    0.516786    0.526567    0.537493    0.543872    0.568393
     0.583323    0.615712    0.971846

 Minimum Search - Taking Simple RFO Step
 Searching for Lamda that Minimizes Along All modes
 Value Taken    Lamda =  -0.00016556
 Calculated Step too Large.  Step scaled by  0.638536
 Step Taken.  Stepsize is  0.300000

                             Maximum     Tolerance    Cnvgd?
         Gradient           0.001447      0.000300      NO
         Displacement       0.149413      0.001200      NO
         Energy change     -0.000070      0.000001      NO


 New Cartesian Coordinates Obtained by Inverse Iteration

 Displacement from previous Coordinates is:  0.328327
 ----------------------------------------------------------------
             Standard Nuclear Orientation (Angstroms)
    I     Atom           X                Y                Z
 ----------------------------------------------------------------
    1      O      -0.7288378884    -1.4246481834    -0.2646260349
    2      C      -1.9252846783    -0.9590377882     0.1356305611
    3      O      -2.8765745663    -1.5960396615     0.4701590742
    4      C      -1.9011329776     0.5471486755     0.0706283608
    5      O      -2.9486685801     1.2876211699     0.3437229331
    6      C      -0.6688352416     0.8534574373    -0.3272739521
    7      O      -0.2076401017     2.2069048908    -0.6793060106
    8      C       0.1942024551    -0.3489109171    -0.5893627722
    9      C       1.4721958562    -0.5351610740     0.2440370733
   10      C       2.4216913287     0.6798914401     0.2112377309
   11      O       3.6873597816     0.2892252991     0.7154973355
   12      H      -3.6952353883     0.7158391806     0.6035503466
   13      H      -0.2813536740     2.8778025606     0.0280804239
   14      O       2.1007187697    -1.6568445093    -0.3178939769
   15      H       1.1677105210    -0.7272373739     1.2854637151
   16      H       2.0099275194     1.5187763321     0.7884413812
   17      H       2.5905958528     1.0048376813    -0.8207014840
   18      H       3.7534232581     0.4718086960     1.6589258537
   19      H       3.0065445599    -1.6922246508     0.0228707246
   20      H       0.4544231162    -0.4608861975    -1.6478642534
   21      H      -0.5523191979     2.5536368008    -1.5274673966
 ----------------------------------------------------------------
 Molecular Point Group                 C1    NOp =  1
 Largest Abelian Subgroup              C1    NOp =  1
 Nuclear Repulsion Energy =   763.6909685801 hartrees
 There are       46 alpha and       46 beta electrons
 Applying Cartesian multipole field
    Component          Value
    ---------          -----
     (2,0,0)        1.00000E-11
     (0,2,0)        2.00000E-11
     (0,0,2)       -3.00000E-11
 Nucleus-field energy     =     0.0000000233 hartrees
 Requested basis set is 6-311++G(d,p)
 There are 117 shells and 327 basis functions
 A cutoff of  1.0D-11 yielded   5862 shell pairs
 There are     46120 function pairs (     49388 Cartesian)
 Smallest overlap matrix eigenvalue = 2.23E-06

 Q-Chem warning in module /home/taweetham/qchem/stvman/mkSTV.C, line 278:

 Overlap eigenvalue is smaller than square root of threshold

 Guess MOs from SCF MO coefficient file
 Reading MOs from coefficient file
 Reading MOs from coefficient file
 A restricted hybrid HF-DFT SCF calculation will be
 performed using Pulay DIIS extrapolation
 Exchange:     0.2000 Hartree-Fock + 0.0800 Slater + 0.7200 B88
 Correlation:  0.1900 VWN1RPA + 0.8100 LYP
 Using SG-1 standard quadrature grid
 SCF converges when DIIS error is below 1.0E-08
 Geometry optimization detected.  Setting ReadMinima to 0
 Setting SaveMinima to 0
 ---------------------------------------
  Cycle       Energy         DIIS Error
 ---------------------------------------
    1    -685.2433185731      6.52E-04
    2    -685.2475905035      1.38E-04
    3    -685.2475386598      1.58E-04
    4    -685.2477568321      5.10E-05
    5    -685.2477762645      2.31E-05
    6    -685.2477810227      4.79E-06
    7    -685.2477811735      2.24E-06
    8    -685.2477813319      5.50E-07
    9    -685.2477813692      1.63E-07
   10    -685.2477813542      5.06E-08
   11    -685.2477813569      1.76E-08
   12    -685.2477813552      4.68E-09 Convergence criterion met
 ---------------------------------------
 SCF time:  CPU 382.40 s  wall 384.13 s
 SCF   energy in the final basis set = -685.2477813552
 Total energy in the final basis set = -685.2477813552

 --------------------------------------------------------------

                    Orbital Energies (a.u.)
 --------------------------------------------------------------

 Alpha MOs
 -- Occupied --
-19.517 -19.373 -19.348 -19.289 -19.274 -19.259 -10.483 -10.464
-10.462 -10.435 -10.388 -10.379  -1.406  -1.303  -1.282  -1.215
 -1.189  -1.161  -1.030  -0.951  -0.904  -0.892  -0.865  -0.820
 -0.779  -0.761  -0.734  -0.708  -0.676  -0.668  -0.664  -0.627
 -0.624  -0.614  -0.609  -0.589  -0.585  -0.559  -0.543  -0.499
 -0.490  -0.483  -0.463  -0.462  -0.443  -0.414
 -- Virtual --
 -0.250  -0.231  -0.168  -0.144  -0.135  -0.127  -0.118  -0.112
 -0.104  -0.093  -0.085  -0.082  -0.069  -0.061  -0.056  -0.050
 -0.040  -0.034  -0.026  -0.019  -0.017  -0.014  -0.014  -0.006
 -0.003   0.001   0.007   0.009   0.013   0.021   0.025   0.028
  0.030   0.038   0.041   0.044   0.051   0.052   0.060   0.069
  0.071   0.079   0.087   0.093   0.097   0.109   0.115   0.119
  0.129   0.130   0.134   0.144   0.146   0.153   0.161   0.167
  0.173   0.175   0.185   0.190   0.196   0.199   0.204   0.215
  0.217   0.222   0.227   0.234   0.241   0.243   0.250   0.254
  0.260   0.268   0.286   0.302   0.309   0.318   0.329   0.334
  0.354   0.377   0.384   0.393   0.405   0.407   0.422   0.426
  0.437   0.462   0.464   0.475   0.498   0.509   0.539   0.549
  0.556   0.566   0.572   0.590   0.603   0.607   0.622   0.638
  0.650   0.663   0.707   0.741   0.758   0.770   0.796   0.807
  0.839   0.849   0.870   0.880   0.901   0.918   0.929   0.963
  0.977   0.983   0.993   0.996   1.008   1.020   1.043   1.064
  1.066   1.071   1.078   1.088   1.106   1.120   1.149   1.164
  1.191   1.202   1.224   1.240   1.244   1.275   1.292   1.319
  1.338   1.353   1.370   1.381   1.384   1.405   1.419   1.443
  1.450   1.466   1.479   1.489   1.514   1.530   1.547   1.565
  1.583   1.593   1.619   1.624   1.641   1.666   1.671   1.709
  1.729   1.751   1.765   1.790   1.811   1.820   1.827   1.867
  1.895   1.904   1.920   1.938   1.958   1.968   1.996   2.007
  2.030   2.071   2.099   2.143   2.203   2.313   2.321   2.358
  2.372   2.396   2.421   2.424   2.443   2.460   2.496   2.520
  2.526   2.574   2.627   2.656   2.669   2.673   2.712   2.734
  2.751   2.777   2.814   2.818   2.852   2.875   2.879   2.914
  2.942   2.956   2.965   2.986   2.992   3.008   3.026   3.033
  3.048   3.122   3.137   3.147   3.192   3.219   3.238   3.274
  3.313   3.385   3.431   3.495   3.557   3.581   3.648   3.673
  3.713   3.740   3.780   3.795   3.866   3.879   3.939   3.948
  4.018   4.105   4.182   4.801   4.874   4.879   4.908   4.947
  4.978   4.998   5.172   5.231   5.241   5.285   5.307   5.319
  5.484   5.528   5.566   5.626   5.738  23.364  23.614  23.639
 23.685  23.708  24.005  49.579  49.737  49.752  49.775  49.819
 49.898
 --------------------------------------------------------------

          Ground-State Mulliken Net Atomic Charges

     Atom                 Charge (a.u.)
  ----------------------------------------
      1 O                    -0.048931
      2 C                     0.101660
      3 O                    -0.219796
      4 C                     0.496847
      5 O                    -0.211094
      6 C                    -0.735591
      7 O                    -0.127910
      8 C                     0.091462
      9 C                    -0.074182
     10 C                    -0.416604
     11 O                    -0.271248
     12 H                     0.336000
     13 H                     0.398326
     14 O                    -0.185769
     15 H                     0.231411
     16 H                     0.122131
     17 H                     0.241243
     18 H                     0.276968
     19 H                     0.287936
     20 H                     0.313311
     21 H                     0.393832
  ----------------------------------------
  Sum of atomic charges =     1.000000

 -----------------------------------------------------------------
                    Cartesian Multipole Moments
 -----------------------------------------------------------------
    Charge (ESU x 10^10)
                 4.8032
    Dipole Moment (Debye)
         X      -1.4021      Y      11.0243      Z      -0.5615
       Tot      11.1273
    Quadrupole Moments (Debye-Ang)
        XX     -55.5022     XY      -7.3028     YY     -50.6706
        XZ       7.5575     YZ      -5.7201     ZZ     -56.9038
    Octopole Moments (Debye-Ang^2)
       XXX     -26.5019    XXY      12.6288    XYY       7.2398
       YYY      86.1207    XXZ      27.8786    XYZ       1.1446
       YYZ     -14.9890    XZZ      11.8349    YZZ      16.4764
       ZZZ      -4.3189
    Hexadecapole Moments (Debye-Ang^3)
      XXXX   -1710.1002   XXXY     -92.5891   XXYY    -443.8320
      XYYY     -36.0063   YYYY    -480.7288   XXXZ      35.4511
      XXYZ      24.5727   XYYZ      20.7059   YYYZ     -30.0927
      XXZZ    -273.8590   XYZZ       3.5601   YYZZ    -104.4697
      XZZZ      18.9298   YZZZ      -3.5075   ZZZZ    -130.6290
 -----------------------------------------------------------------
 Calculating analytic gradient of the SCF energy
 Gradient of SCF Energy
            1           2           3           4           5           6
    1  -0.0007459   0.0023849  -0.0010769  -0.0008676   0.0002617  -0.0005432
    2  -0.0000014   0.0000497  -0.0003283   0.0022501  -0.0018815  -0.0014261
    3   0.0008350  -0.0017709   0.0005419   0.0003180   0.0000669   0.0017428
            7           8           9          10          11          12
    1   0.0004280   0.0001286  -0.0004114   0.0001405  -0.0000749   0.0001010
    2   0.0007401  -0.0001430  -0.0005557   0.0001191  -0.0005441   0.0002339
    3  -0.0002811  -0.0001540  -0.0003982  -0.0002437   0.0001871  -0.0001825
           13          14          15          16          17          18
    1   0.0001748  -0.0006225  -0.0000197   0.0000713  -0.0000022   0.0001595
    2   0.0002437   0.0002927   0.0000807  -0.0000971   0.0003284   0.0004736
    3  -0.0005984  -0.0005008   0.0002853   0.0002334  -0.0001766   0.0000628
           19          20          21
    1   0.0003776  -0.0001027   0.0002390
    2   0.0001444   0.0002159  -0.0001953
    3   0.0004554  -0.0003994  -0.0000230
 Max gradient component =       2.385E-03
 RMS gradient           =       7.012E-04
 Gradient time:  CPU 150.12 s  wall 150.16 s
 Geometry Optimization Parameters
   NAtoms,    NIC,     NZ,  NCons,   NDum,   NFix, NCnnct, MaxDiis
       21     146       0       0       0       0       0       0

 Cartesian Hessian Update
 Hessian Updated using BFGS Update


** GEOMETRY OPTIMIZATION IN DELOCALIZED INTERNAL COORDINATES **
   Searching for a Minimum

   Optimization Cycle:  27

                       Coordinates (Angstroms)
     ATOM                X               Y               Z
      1  O        -0.7288378884   -1.4246481834   -0.2646260349
      2  C        -1.9252846783   -0.9590377882    0.1356305611
      3  O        -2.8765745663   -1.5960396615    0.4701590742
      4  C        -1.9011329776    0.5471486755    0.0706283608
      5  O        -2.9486685801    1.2876211699    0.3437229331
      6  C        -0.6688352416    0.8534574373   -0.3272739521
      7  O        -0.2076401017    2.2069048908   -0.6793060106
      8  C         0.1942024551   -0.3489109171   -0.5893627722
      9  C         1.4721958562   -0.5351610740    0.2440370733
     10  C         2.4216913287    0.6798914401    0.2112377309
     11  O         3.6873597816    0.2892252991    0.7154973355
     12  H        -3.6952353883    0.7158391806    0.6035503466
     13  H        -0.2813536740    2.8778025606    0.0280804239
     14  O         2.1007187697   -1.6568445093   -0.3178939769
     15  H         1.1677105210   -0.7272373739    1.2854637151
     16  H         2.0099275194    1.5187763321    0.7884413812
     17  H         2.5905958528    1.0048376813   -0.8207014840
     18  H         3.7534232581    0.4718086960    1.6589258537
     19  H         3.0065445599   -1.6922246508    0.0228707246
     20  H         0.4544231162   -0.4608861975   -1.6478642534
     21  H        -0.5523191979    2.5536368008   -1.5274673966
   Point Group: c1    Number of degrees of freedom:    57


   Energy is   -685.247781355

 Hessian Updated using BFGS Update

 57 Hessian modes will be used to form the next step
  Hessian Eigenvalues:
     0.000539    0.001423    0.003413    0.003810    0.009218    0.012167
     0.019669    0.021308    0.022456    0.025691    0.030037    0.041772
     0.046463    0.048965    0.052261    0.057293    0.060202    0.068222
     0.077460    0.085312    0.114864    0.131280    0.140883    0.146424
     0.160717    0.162739    0.167867    0.176524    0.178085    0.196180
     0.206528    0.223341    0.228218    0.244107    0.250250    0.271502
     0.282724    0.291518    0.309297    0.320716    0.327311    0.333472
     0.336322    0.358880    0.371810    0.446319    0.454880    0.489630
     0.493698    0.515934    0.527463    0.537492    0.543951    0.566839
     0.575659    0.615033    0.971376

 Minimum Search - Taking Simple RFO Step
 Searching for Lamda that Minimizes Along All modes
 Value Taken    Lamda =  -0.00011386
 Step Taken.  Stepsize is  0.220227

                             Maximum     Tolerance    Cnvgd?
         Gradient           0.002317      0.000300      NO
         Displacement       0.109612      0.001200      NO
         Energy change     -0.000072      0.000001      NO


 New Cartesian Coordinates Obtained by Inverse Iteration

 Displacement from previous Coordinates is:  0.211040
 ----------------------------------------------------------------
             Standard Nuclear Orientation (Angstroms)
    I     Atom           X                Y                Z
 ----------------------------------------------------------------
    1      O      -0.7276347172    -1.4265986986    -0.2551393873
    2      C      -1.9244811344    -0.9588710571     0.1406009917
    3      O      -2.8750114241    -1.5943057202     0.4809726775
    4      C      -1.9001591809     0.5463491077     0.0671624402
    5      O      -2.9460187764     1.2915114478     0.3346821121
    6      C      -0.6672137342     0.8511461068    -0.3306158289
    7      O      -0.2087346874     2.2024475149    -0.6968860482
    8      C       0.1960774309    -0.3523279060    -0.5873134597
    9      C       1.4752023069    -0.5346972058     0.2447763851
   10      C       2.4193885304     0.6851602233     0.2120650531
   11      O       3.6881652649     0.3101689363     0.7183167645
   12      H      -3.6940353329     0.7243742295     0.6001498997
   13      H      -0.2283572579     2.8654218389     0.0214024810
   14      O       2.1079111992    -1.6556493240    -0.3136126768
   15      H       1.1694438513    -0.7263303062     1.2861389606
   16      H       1.9997069446     1.5229198529     0.7861538825
   17      H       2.5914990482     1.0093217069    -0.8190311568
   18      H       3.7220079447     0.4217521433     1.6751044757
   19      H       3.0237742579    -1.6687544778     0.0013345978
   20      H       0.4542658067    -0.4707073805    -1.6454514160
   21      H      -0.6028856155     2.5636287762    -1.5170611144
 ----------------------------------------------------------------
 Molecular Point Group                 C1    NOp =  1
 Largest Abelian Subgroup              C1    NOp =  1
 Nuclear Repulsion Energy =   763.5948270266 hartrees
 There are       46 alpha and       46 beta electrons
 Applying Cartesian multipole field
    Component          Value
    ---------          -----
     (2,0,0)        1.00000E-11
     (0,2,0)        2.00000E-11
     (0,0,2)       -3.00000E-11
 Nucleus-field energy     =     0.0000000232 hartrees
 Requested basis set is 6-311++G(d,p)
 There are 117 shells and 327 basis functions
 A cutoff of  1.0D-11 yielded   5867 shell pairs
 There are     46149 function pairs (     49417 Cartesian)
 Smallest overlap matrix eigenvalue = 2.26E-06

 Q-Chem warning in module /home/taweetham/qchem/stvman/mkSTV.C, line 278:

 Overlap eigenvalue is smaller than square root of threshold

 Guess MOs from SCF MO coefficient file
 Reading MOs from coefficient file
 Reading MOs from coefficient file
 A restricted hybrid HF-DFT SCF calculation will be
 performed using Pulay DIIS extrapolation
 Exchange:     0.2000 Hartree-Fock + 0.0800 Slater + 0.7200 B88
 Correlation:  0.1900 VWN1RPA + 0.8100 LYP
 Using SG-1 standard quadrature grid
 SCF converges when DIIS error is below 1.0E-08
 Geometry optimization detected.  Setting ReadMinima to 0
 Setting SaveMinima to 0
 ---------------------------------------
  Cycle       Energy         DIIS Error
 ---------------------------------------
    1    -685.2435493941      4.00E-04
    2    -685.2478116703      7.77E-05
    3    -685.2478279614      6.44E-05
    4    -685.2478577485      3.35E-05
    5    -685.2478678719      7.32E-06
    6    -685.2478683654      3.60E-06
    7    -685.2478684049      1.00E-06
    8    -685.2478685005      2.99E-07
    9    -685.2478684993      1.17E-07
   10    -685.2478684920      2.48E-08
   11    -685.2478684920      8.68E-09 Convergence criterion met
 ---------------------------------------
 SCF time:  CPU 352.60 s  wall 352.89 s
 SCF   energy in the final basis set = -685.2478684920
 Total energy in the final basis set = -685.2478684920

 --------------------------------------------------------------

                    Orbital Energies (a.u.)
 --------------------------------------------------------------

 Alpha MOs
 -- Occupied --
-19.517 -19.373 -19.348 -19.290 -19.276 -19.259 -10.484 -10.464
-10.462 -10.435 -10.388 -10.380  -1.406  -1.303  -1.282  -1.215
 -1.190  -1.162  -1.030  -0.951  -0.904  -0.892  -0.865  -0.820
 -0.780  -0.762  -0.734  -0.707  -0.677  -0.668  -0.663  -0.628
 -0.624  -0.614  -0.610  -0.589  -0.586  -0.560  -0.543  -0.499
 -0.491  -0.483  -0.464  -0.462  -0.443  -0.415
 -- Virtual --
 -0.250  -0.231  -0.168  -0.144  -0.135  -0.127  -0.118  -0.113
 -0.104  -0.093  -0.084  -0.082  -0.069  -0.062  -0.056  -0.050
 -0.041  -0.035  -0.027  -0.019  -0.017  -0.015  -0.014  -0.006
 -0.003   0.001   0.007   0.009   0.012   0.021   0.024   0.028
  0.030   0.037   0.041   0.044   0.049   0.052   0.060   0.069
  0.072   0.079   0.087   0.092   0.096   0.109   0.116   0.118
  0.128   0.130   0.134   0.143   0.144   0.153   0.160   0.166
  0.174   0.175   0.186   0.192   0.196   0.199   0.204   0.215
  0.217   0.222   0.228   0.234   0.241   0.244   0.249   0.253
  0.262   0.267   0.285   0.300   0.307   0.319   0.330   0.335
  0.355   0.374   0.384   0.393   0.404   0.409   0.422   0.426
  0.436   0.461   0.463   0.474   0.498   0.510   0.538   0.548
  0.557   0.565   0.573   0.590   0.601   0.607   0.622   0.638
  0.650   0.663   0.706   0.739   0.757   0.770   0.797   0.808
  0.837   0.850   0.870   0.880   0.900   0.919   0.926   0.964
  0.976   0.985   0.992   0.996   1.009   1.024   1.040   1.062
  1.066   1.069   1.078   1.086   1.107   1.122   1.145   1.164
  1.192   1.201   1.224   1.241   1.245   1.270   1.294   1.315
  1.339   1.354   1.370   1.380   1.381   1.403   1.421   1.442
  1.451   1.463   1.481   1.489   1.514   1.529   1.544   1.565
  1.584   1.594   1.616   1.623   1.641   1.667   1.669   1.709
  1.729   1.748   1.762   1.789   1.810   1.823   1.828   1.867
  1.894   1.904   1.917   1.938   1.955   1.968   1.996   2.008
  2.031   2.071   2.097   2.144   2.201   2.311   2.321   2.360
  2.372   2.395   2.415   2.427   2.443   2.456   2.489   2.519
  2.529   2.573   2.628   2.655   2.668   2.674   2.712   2.731
  2.751   2.777   2.814   2.820   2.852   2.875   2.879   2.914
  2.942   2.954   2.966   2.986   2.992   3.008   3.023   3.032
  3.048   3.119   3.134   3.155   3.192   3.219   3.237   3.273
  3.311   3.385   3.431   3.494   3.560   3.582   3.637   3.673
  3.714   3.743   3.781   3.794   3.866   3.879   3.938   3.948
  4.018   4.104   4.181   4.801   4.874   4.879   4.908   4.946
  4.977   4.997   5.172   5.230   5.240   5.285   5.306   5.317
  5.483   5.525   5.566   5.626   5.738  23.364  23.614  23.638
 23.684  23.708  24.003  49.579  49.737  49.751  49.774  49.819
 49.897
 --------------------------------------------------------------

          Ground-State Mulliken Net Atomic Charges

     Atom                 Charge (a.u.)
  ----------------------------------------
      1 O                    -0.051013
      2 C                     0.101917
      3 O                    -0.219346
      4 C                     0.485861
      5 O                    -0.210127
      6 C                    -0.732301
      7 O                    -0.127330
      8 C                     0.116378
      9 C                    -0.102347
     10 C                    -0.408690
     11 O                    -0.266718
     12 H                     0.335989
     13 H                     0.397589
     14 O                    -0.183733
     15 H                     0.231167
     16 H                     0.118718
     17 H                     0.244708
     18 H                     0.275359
     19 H                     0.286350
     20 H                     0.314602
     21 H                     0.392968
  ----------------------------------------
  Sum of atomic charges =     1.000000

 -----------------------------------------------------------------
                    Cartesian Multipole Moments
 -----------------------------------------------------------------
    Charge (ESU x 10^10)
                 4.8032
    Dipole Moment (Debye)
         X      -1.4376      Y      10.9244      Z      -0.5847
       Tot      11.0340
    Quadrupole Moments (Debye-Ang)
        XX     -55.6348     XY      -7.7335     YY     -50.9705
        XZ       7.5755     YZ      -5.7727     ZZ     -56.9208
    Octopole Moments (Debye-Ang^2)
       XXX     -28.5892    XXY      10.8900    XYY       6.4076
       YYY      85.8156    XXZ      26.5336    XYZ       0.8575
       YYZ     -15.5400    XZZ      11.7215    YZZ      15.8142
       ZZZ      -3.8680
    Hexadecapole Moments (Debye-Ang^3)
      XXXX   -1717.7205   XXXY    -103.3562   XXYY    -445.9541
      XYYY     -34.8842   YYYY    -482.8649   XXXZ      30.3946
      XXYZ      21.8736   XYYZ      20.7747   YYYZ     -29.2448
      XXZZ    -273.5481   XYZZ       1.1034   YYZZ    -105.3426
      XZZZ      19.8290   YZZZ      -2.2779   ZZZZ    -131.2073
 -----------------------------------------------------------------
 Calculating analytic gradient of the SCF energy
 Gradient of SCF Energy
            1           2           3           4           5           6
    1  -0.0011714   0.0027442  -0.0012471  -0.0010342   0.0002822  -0.0008642
    2  -0.0000888   0.0003582  -0.0004814   0.0014315  -0.0015667  -0.0013314
    3   0.0009482  -0.0023415   0.0007951   0.0002059   0.0000806   0.0020837
            7           8           9          10          11          12
    1   0.0006841   0.0006401  -0.0004972   0.0001389   0.0001844   0.0001330
    2   0.0009481   0.0000963  -0.0006397   0.0002596  -0.0002595   0.0002878
    3  -0.0005534   0.0001684  -0.0005935  -0.0003019  -0.0000201  -0.0000841
           13          14          15          16          17          18
    1   0.0000823  -0.0008118  -0.0001881   0.0001408   0.0000725   0.0000613
    2   0.0000989   0.0000524   0.0000844  -0.0001832   0.0003472   0.0003188
    3  -0.0004764  -0.0003174   0.0002315   0.0001656  -0.0000644   0.0002620
           19          20          21
    1   0.0005396  -0.0001038   0.0002147
    2   0.0003013   0.0000889  -0.0001227
    3   0.0002873  -0.0003510  -0.0001245
 Max gradient component =       2.744E-03
 RMS gradient           =       7.569E-04
 Gradient time:  CPU 148.40 s  wall 148.44 s
 Geometry Optimization Parameters
   NAtoms,    NIC,     NZ,  NCons,   NDum,   NFix, NCnnct, MaxDiis
       21     146       0       0       0       0       0       0

 Cartesian Hessian Update
 Hessian Updated using BFGS Update


** GEOMETRY OPTIMIZATION IN DELOCALIZED INTERNAL COORDINATES **
   Searching for a Minimum

   Optimization Cycle:  28

                       Coordinates (Angstroms)
     ATOM                X               Y               Z
      1  O        -0.7276347172   -1.4265986986   -0.2551393873
      2  C        -1.9244811344   -0.9588710571    0.1406009917
      3  O        -2.8750114241   -1.5943057202    0.4809726775
      4  C        -1.9001591809    0.5463491077    0.0671624402
      5  O        -2.9460187764    1.2915114478    0.3346821121
      6  C        -0.6672137342    0.8511461068   -0.3306158289
      7  O        -0.2087346874    2.2024475149   -0.6968860482
      8  C         0.1960774309   -0.3523279060   -0.5873134597
      9  C         1.4752023069   -0.5346972058    0.2447763851
     10  C         2.4193885304    0.6851602233    0.2120650531
     11  O         3.6881652649    0.3101689363    0.7183167645
     12  H        -3.6940353329    0.7243742295    0.6001498997
     13  H        -0.2283572579    2.8654218389    0.0214024810
     14  O         2.1079111992   -1.6556493240   -0.3136126768
     15  H         1.1694438513   -0.7263303062    1.2861389606
     16  H         1.9997069446    1.5229198529    0.7861538825
     17  H         2.5914990482    1.0093217069   -0.8190311568
     18  H         3.7220079447    0.4217521433    1.6751044757
     19  H         3.0237742579   -1.6687544778    0.0013345978
     20  H         0.4542658067   -0.4707073805   -1.6454514160
     21  H        -0.6028856155    2.5636287762   -1.5170611144
   Point Group: c1    Number of degrees of freedom:    57


   Energy is   -685.247868492

 Hessian Updated using BFGS Update

 57 Hessian modes will be used to form the next step
  Hessian Eigenvalues:
     0.000552    0.001739    0.003304    0.003990    0.008910    0.012006
     0.015321    0.021116    0.022294    0.025858    0.029807    0.041311
     0.046421    0.049792    0.052224    0.057288    0.060244    0.067993
     0.077218    0.085121    0.106807    0.116389    0.139859    0.146321
     0.160636    0.162855    0.167917    0.176516    0.177866    0.191611
     0.196652    0.216766    0.226340    0.245731    0.251185    0.255744
     0.281199    0.292398    0.302285    0.320050    0.327821    0.331667
     0.333685    0.355250    0.368498    0.445889    0.453682    0.480356
     0.489715    0.510631    0.519199    0.537508    0.542753    0.554948
     0.569463    0.614530    0.953274

 Minimum Search - Taking Simple RFO Step
 Searching for Lamda that Minimizes Along All modes
 Value Taken    Lamda =  -0.00020078
 Step Taken.  Stepsize is  0.219888

                             Maximum     Tolerance    Cnvgd?
         Gradient           0.002158      0.000300      NO
         Displacement       0.096190      0.001200      NO
         Energy change     -0.000087      0.000001      NO


 New Cartesian Coordinates Obtained by Inverse Iteration

 Displacement from previous Coordinates is:  0.262926
 ----------------------------------------------------------------
             Standard Nuclear Orientation (Angstroms)
    I     Atom           X                Y                Z
 ----------------------------------------------------------------
    1      O      -0.7233998962    -1.4290880446    -0.2613280677
    2      C      -1.9219520420    -0.9634238564     0.1366941208
    3      O      -2.8673437980    -1.6019351241     0.4837633603
    4      C      -1.8977233233     0.5397578753     0.0552408707
    5      O      -2.9368187514     1.2968222017     0.3244299806
    6      C      -0.6670956923     0.8471096077    -0.3480751747
    7      O      -0.2177656934     2.2035536031    -0.6991966069
    8      C       0.2011606216    -0.3548076460    -0.5945110514
    9      C       1.4753107783    -0.5302300888     0.2480518032
   10      C       2.4224665349     0.6855985324     0.1987868840
   11      O       3.6867822506     0.3224218149     0.7218902341
   12      H      -3.6884901000     0.7388603927     0.5986068376
   13      H      -0.1796784627     2.8357274870     0.0458593295
   14      O       2.1057185748    -1.6653479062    -0.2839941137
   15      H       1.1617219397    -0.7024537584     1.2903594884
   16      H       1.9978152420     1.5366485266     0.7506590240
   17      H       2.6045796510     0.9863687456    -0.8371220365
   18      H       3.6949691141     0.4045782293     1.6825721356
   19      H       3.0278062836    -1.6640452317     0.0113184412
   20      H       0.4661588218    -0.4806630961    -1.6493831749
   21      H      -0.6713113287     2.6005075444    -1.4708726507
 ----------------------------------------------------------------
 Molecular Point Group                 C1    NOp =  1
 Largest Abelian Subgroup              C1    NOp =  1
 Nuclear Repulsion Energy =   763.6549670061 hartrees
 There are       46 alpha and       46 beta electrons
 Applying Cartesian multipole field
    Component          Value
    ---------          -----
     (2,0,0)        1.00000E-11
     (0,2,0)        2.00000E-11
     (0,0,2)       -3.00000E-11
 Nucleus-field energy     =     0.0000000232 hartrees
 Requested basis set is 6-311++G(d,p)
 There are 117 shells and 327 basis functions
 A cutoff of  1.0D-11 yielded   5867 shell pairs
 There are     46142 function pairs (     49409 Cartesian)
 Smallest overlap matrix eigenvalue = 2.33E-06

 Q-Chem warning in module /home/taweetham/qchem/stvman/mkSTV.C, line 278:

 Overlap eigenvalue is smaller than square root of threshold

 Guess MOs from SCF MO coefficient file
 Reading MOs from coefficient file
 Reading MOs from coefficient file
 A restricted hybrid HF-DFT SCF calculation will be
 performed using Pulay DIIS extrapolation
 Exchange:     0.2000 Hartree-Fock + 0.0800 Slater + 0.7200 B88
 Correlation:  0.1900 VWN1RPA + 0.8100 LYP
 Using SG-1 standard quadrature grid
 SCF converges when DIIS error is below 1.0E-08
 Geometry optimization detected.  Setting ReadMinima to 0
 Setting SaveMinima to 0
 ---------------------------------------
  Cycle       Energy         DIIS Error
 ---------------------------------------
    1    -685.2401366603      4.84E-04
    2    -685.2479281949      7.62E-05
    3    -685.2479164496      8.69E-05
    4    -685.2479753410      3.82E-05
    5    -685.2479867737      1.42E-05
    6    -685.2479884224      3.18E-06
    7    -685.2479887431      1.43E-06
    8    -685.2479886987      3.85E-07
    9    -685.2479887018      1.02E-07
   10    -685.2479887076      2.93E-08
   11    -685.2479887143      1.14E-08
   12    -685.2479887150      4.10E-09 Convergence criterion met
 ---------------------------------------
 SCF time:  CPU 375.61 s  wall 375.93 s
 SCF   energy in the final basis set = -685.2479887150
 Total energy in the final basis set = -685.2479887150

 --------------------------------------------------------------

                    Orbital Energies (a.u.)
 --------------------------------------------------------------

 Alpha MOs
 -- Occupied --
-19.517 -19.373 -19.347 -19.289 -19.277 -19.260 -10.483 -10.464
-10.462 -10.435 -10.389 -10.382  -1.407  -1.303  -1.282  -1.215
 -1.191  -1.162  -1.030  -0.952  -0.904  -0.893  -0.865  -0.821
 -0.781  -0.762  -0.734  -0.706  -0.678  -0.669  -0.663  -0.629
 -0.624  -0.614  -0.611  -0.590  -0.586  -0.560  -0.544  -0.499
 -0.493  -0.483  -0.465  -0.461  -0.443  -0.416
 -- Virtual --
 -0.250  -0.232  -0.169  -0.144  -0.135  -0.127  -0.119  -0.113
 -0.104  -0.093  -0.084  -0.082  -0.069  -0.062  -0.056  -0.050
 -0.041  -0.036  -0.027  -0.019  -0.017  -0.015  -0.014  -0.006
 -0.003   0.002   0.007   0.010   0.012   0.020   0.025   0.028
  0.031   0.037   0.041   0.044   0.048   0.052   0.060   0.069
  0.072   0.079   0.087   0.091   0.095   0.108   0.115   0.118
  0.127   0.130   0.135   0.140   0.145   0.154   0.159   0.165
  0.173   0.177   0.186   0.193   0.198   0.200   0.203   0.216
  0.218   0.221   0.228   0.234   0.240   0.245   0.248   0.254
  0.264   0.267   0.284   0.298   0.307   0.319   0.330   0.335
  0.355   0.372   0.385   0.393   0.404   0.410   0.422   0.425
  0.437   0.458   0.464   0.474   0.498   0.510   0.537   0.549
  0.558   0.564   0.575   0.590   0.601   0.608   0.623   0.637
  0.649   0.664   0.706   0.736   0.758   0.769   0.799   0.809
  0.832   0.851   0.871   0.879   0.898   0.920   0.926   0.963
  0.973   0.985   0.990   0.997   1.009   1.026   1.037   1.059
  1.065   1.068   1.079   1.082   1.108   1.125   1.142   1.165
  1.193   1.206   1.224   1.241   1.245   1.268   1.297   1.314
  1.340   1.355   1.368   1.378   1.382   1.400   1.423   1.442
  1.451   1.461   1.485   1.491   1.514   1.528   1.542   1.566
  1.584   1.596   1.613   1.622   1.639   1.668   1.670   1.707
  1.727   1.745   1.760   1.789   1.806   1.825   1.829   1.866
  1.894   1.903   1.918   1.939   1.953   1.966   1.995   2.007
  2.031   2.071   2.097   2.145   2.200   2.308   2.323   2.360
  2.372   2.394   2.407   2.428   2.442   2.452   2.487   2.519
  2.532   2.569   2.631   2.655   2.667   2.678   2.711   2.729
  2.751   2.778   2.814   2.822   2.853   2.876   2.878   2.914
  2.942   2.952   2.967   2.986   2.989   3.007   3.020   3.033
  3.048   3.117   3.131   3.161   3.192   3.220   3.238   3.272
  3.312   3.383   3.430   3.496   3.562   3.583   3.631   3.673
  3.714   3.746   3.782   3.793   3.865   3.877   3.939   3.949
  4.020   4.104   4.178   4.801   4.875   4.879   4.908   4.947
  4.975   4.998   5.172   5.229   5.240   5.283   5.305   5.319
  5.484   5.523   5.566   5.624   5.737  23.364  23.614  23.637
 23.683  23.709  24.001  49.579  49.736  49.750  49.774  49.818
 49.898
 --------------------------------------------------------------

          Ground-State Mulliken Net Atomic Charges

     Atom                 Charge (a.u.)
  ----------------------------------------
      1 O                    -0.053971
      2 C                     0.103416
      3 O                    -0.217757
      4 C                     0.468296
      5 O                    -0.211940
      6 C                    -0.715610
      7 O                    -0.126724
      8 C                     0.135448
      9 C                    -0.129900
     10 C                    -0.395510
     11 O                    -0.262443
     12 H                     0.336553
     13 H                     0.395263
     14 O                    -0.181995
     15 H                     0.229942
     16 H                     0.112133
     17 H                     0.248273
     18 H                     0.273603
     19 H                     0.285577
     20 H                     0.314500
     21 H                     0.392845
  ----------------------------------------
  Sum of atomic charges =     1.000000

 -----------------------------------------------------------------
                    Cartesian Multipole Moments
 -----------------------------------------------------------------
    Charge (ESU x 10^10)
                 4.8032
    Dipole Moment (Debye)
         X      -1.4678      Y      10.9109      Z      -0.5369
       Tot      11.0223
    Quadrupole Moments (Debye-Ang)
        XX     -55.5476     XY      -8.0612     YY     -51.1703
        XZ       7.4711     YZ      -5.4803     ZZ     -57.1376
    Octopole Moments (Debye-Ang^2)
       XXX     -30.3634    XXY      10.6768    XYY       5.5379
       YYY      86.1819    XXZ      25.3430    XYZ       1.0542
       YYZ     -15.3195    XZZ      11.5636    YZZ      15.0666
       ZZZ      -2.6284
    Hexadecapole Moments (Debye-Ang^3)
      XXXX   -1719.2952   XXXY    -109.3287   XXYY    -445.3821
      XYYY     -35.5636   YYYY    -487.5445   XXXZ      24.0128
      XXYZ      20.4157   XYYZ      21.2624   YYYZ     -27.7350
      XXZZ    -272.6921   XYZZ      -0.5520   YYZZ    -106.9139
      XZZZ      17.9237   YZZZ       0.4651   ZZZZ    -132.2109
 -----------------------------------------------------------------
 Calculating analytic gradient of the SCF energy
 Gradient of SCF Energy
            1           2           3           4           5           6
    1  -0.0011439   0.0016651  -0.0007592  -0.0006702   0.0001859  -0.0006712
    2  -0.0001094   0.0004656  -0.0003871  -0.0005930  -0.0001530  -0.0003768
    3   0.0005846  -0.0014998   0.0005922  -0.0001294  -0.0000088   0.0012737
            7           8           9          10          11          12
    1   0.0005344   0.0009278  -0.0001203   0.0000884   0.0001868   0.0001099
    2   0.0007990   0.0005083  -0.0001739   0.0005011  -0.0002876   0.0001163
    3  -0.0005364   0.0002568  -0.0005506  -0.0000946  -0.0002910   0.0001154
           13          14          15          16          17          18
    1  -0.0000684  -0.0003349  -0.0001771  -0.0000772   0.0000441  -0.0000891
    2  -0.0003142  -0.0003055   0.0000522  -0.0001683   0.0001056   0.0002121
    3  -0.0001481   0.0002061  -0.0000040   0.0000773   0.0000632   0.0003112
           19          20          21
    1   0.0003434  -0.0000415   0.0000673
    2   0.0001693  -0.0001013   0.0000408
    3  -0.0001182  -0.0000218  -0.0000777
 Max gradient component =       1.665E-03
 RMS gradient           =       4.899E-04
 Gradient time:  CPU 149.03 s  wall 149.07 s
 Geometry Optimization Parameters
   NAtoms,    NIC,     NZ,  NCons,   NDum,   NFix, NCnnct, MaxDiis
       21     146       0       0       0       0       0       0

 Cartesian Hessian Update
 Hessian Updated using BFGS Update


** GEOMETRY OPTIMIZATION IN DELOCALIZED INTERNAL COORDINATES **
   Searching for a Minimum

   Optimization Cycle:  29

                       Coordinates (Angstroms)
     ATOM                X               Y               Z
      1  O        -0.7233998962   -1.4290880446   -0.2613280677
      2  C        -1.9219520420   -0.9634238564    0.1366941208
      3  O        -2.8673437980   -1.6019351241    0.4837633603
      4  C        -1.8977233233    0.5397578753    0.0552408707
      5  O        -2.9368187514    1.2968222017    0.3244299806
      6  C        -0.6670956923    0.8471096077   -0.3480751747
      7  O        -0.2177656934    2.2035536031   -0.6991966069
      8  C         0.2011606216   -0.3548076460   -0.5945110514
      9  C         1.4753107783   -0.5302300888    0.2480518032
     10  C         2.4224665349    0.6855985324    0.1987868840
     11  O         3.6867822506    0.3224218149    0.7218902341
     12  H        -3.6884901000    0.7388603927    0.5986068376
     13  H        -0.1796784627    2.8357274870    0.0458593295
     14  O         2.1057185748   -1.6653479062   -0.2839941137
     15  H         1.1617219397   -0.7024537584    1.2903594884
     16  H         1.9978152420    1.5366485266    0.7506590240
     17  H         2.6045796510    0.9863687456   -0.8371220365
     18  H         3.6949691141    0.4045782293    1.6825721356
     19  H         3.0278062836   -1.6640452317    0.0113184412
     20  H         0.4661588218   -0.4806630961   -1.6493831749
     21  H        -0.6713113287    2.6005075444   -1.4708726507
   Point Group: c1    Number of degrees of freedom:    57


   Energy is   -685.247988715

 Hessian Updated using BFGS Update

 57 Hessian modes will be used to form the next step
  Hessian Eigenvalues:
     0.000580    0.001746    0.003242    0.004040    0.009640    0.012041
     0.012812    0.021176    0.022106    0.026223    0.030167    0.041867
     0.046347    0.048621    0.052356    0.057295    0.060218    0.066537
     0.077176    0.085325    0.110567    0.116871    0.139490    0.146318
     0.161361    0.162801    0.167917    0.176084    0.177556    0.183500
     0.196704    0.214783    0.227724    0.245454    0.246360    0.254730
     0.280630    0.292326    0.299293    0.319923    0.327642    0.332235
     0.333685    0.352311    0.366494    0.446694    0.452729    0.475386
     0.489825    0.507653    0.518153    0.537517    0.541903    0.554305
     0.569789    0.614465    0.943644

 Minimum Search - Taking Simple RFO Step
 Searching for Lamda that Minimizes Along All modes
 Value Taken    Lamda =  -0.00005062
 Step Taken.  Stepsize is  0.085484

                             Maximum     Tolerance    Cnvgd?
         Gradient           0.000839      0.000300      NO
         Displacement       0.037035      0.001200      NO
         Energy change     -0.000120      0.000001      NO


 New Cartesian Coordinates Obtained by Inverse Iteration

 Displacement from previous Coordinates is:  0.088448
 ----------------------------------------------------------------
             Standard Nuclear Orientation (Angstroms)
    I     Atom           X                Y                Z
 ----------------------------------------------------------------
    1      O      -0.7202202390    -1.4279549305    -0.2640769403
    2      C      -1.9195157381    -0.9642167012     0.1379926964
    3      O      -2.8628066873    -1.6048005946     0.4847395019
    4      C      -1.8962729623     0.5389371995     0.0545817444
    5      O      -2.9367174919     1.2952833387     0.3234179035
    6      C      -0.6674840794     0.8482965101    -0.3528545354
    7      O      -0.2234700124     2.2053055743    -0.6972097929
    8      C       0.2021337300    -0.3532685406    -0.5968086194
    9      C       1.4753923148    -0.5264533741     0.2492389078
   10      C       2.4240282679     0.6866472677     0.1936906930
   11      O       3.6871311497     0.3295559399     0.7223134529
   12      H      -3.6882332288     0.7353535601     0.5947892364
   13      H      -0.1665316892     2.8311453481     0.0521173241
   14      O       2.1041475232    -1.6645812810    -0.2784415513
   15      H       1.1613180897    -0.6947463986     1.2919114829
   16      H       1.9988117914     1.5451320821     0.7344351068
   17      H       2.6100023586     0.9752087911    -0.8449438837
   18      H       3.6848739280     0.3897268815     1.6844942138
   19      H       3.0235304577    -1.6700187181     0.0235172889
   20      H       0.4699226571    -0.4789464713    -1.6507681162
   21      H      -0.6871294152     2.6103543253    -1.4583864799
 ----------------------------------------------------------------
 Molecular Point Group                 C1    NOp =  1
 Largest Abelian Subgroup              C1    NOp =  1
 Nuclear Repulsion Energy =   763.7701288940 hartrees
 There are       46 alpha and       46 beta electrons
 Applying Cartesian multipole field
    Component          Value
    ---------          -----
     (2,0,0)        1.00000E-11
     (0,2,0)        2.00000E-11
     (0,0,2)       -3.00000E-11
 Nucleus-field energy     =     0.0000000232 hartrees
 Requested basis set is 6-311++G(d,p)
 There are 117 shells and 327 basis functions
 A cutoff of  1.0D-11 yielded   5866 shell pairs
[truncated: 196,482 more chars]
