# Supplementary material for: A DFT investigation of the blue bottle experiment: E∘half-cell analysis of autoxidation catalysed by redox indicators
Source: R Soc Open Sci. 2017 Nov 8;4(11):170708. doi: 10.1098/rsos.170708 (PMC5717635; doi:10.1098/rsos.170708)
Supplement: output.zip [file rsos170708supp2.zip › B3LYP_6-311++Gdp_reducing_agents/C7H4O5.out]

pikachu 127.0.1
Q-Chem Developer Version! Running on 127.0.1.*
                  Welcome to Q-Chem
     A Quantum Leap Into The Future Of Chemistry


 Q-Chem 4.4, Q-Chem, Inc., Pleasanton, CA (2016)

 Y. Shao,  Z. Gan,  E. Epifanovsky,  A. T. B. Gilbert,  M. Wormit,  
 J. Kussmann,  A. W. Lange,  A. Behn,  J. Deng,  X. Feng,  D. Ghosh,  
 M. Goldey,  P. R. Horn,  L. D. Jacobson,  I. Kaliman,  F. Rob,  
 R. Z. Khaliullin,  T. Kus,  A. Landau,  J. Liu,  E. I. Proynov,  Y. M. Rhee,  
 R. M. Richard,  M. A. Rohrdanz,  R. P. Steele,  E. J. Sundstrom,  
 H. L. Woodcock III,  P. M. Zimmerman,  D. Zuev,  B. Albrecht,  E. Alguire,  
 B. Austin,  S. A. Baeppler,  G. J. O. Beran,  Y. A. Bernard,  E. Berquist,  
 K. Brandhorst,  K. B. Bravaya,  S. T. Brown,  D. Casanova,  C.-M. Chang,  
 Y. Chen,  S. H. Chien,  K. D. Closser,  M. P. Coons,  D. L. Crittenden,  
 S. Dasgupta,  M. Diedenhofen,  R. A. DiStasio Jr.,  H. Do,  A. D. Dutoi,  
 R. G. Edgar,  P.-T. Fang,  S. Fatehi,  Q. Feng,  L. Fusti-Molnar,  
 A. Ghysels,  A. Golubeva-Zadorozhnaya,  J. Gomes,  A. Gunina,  
 M. W. D. Hanson-Heine,  P. H. P. Harbach,  A. W. Hauser,  J. E. Herr,  
 E. G. Hohenstein,  Z. C. Holden,  K. Hui,  T.-C. Jagau,  H. Ji,  B. Kaduk,  
 K. Khistyaev,  Jaehoon Kim,  Jihan Kim,  R. A. King,  P. Klunzinger,  
 K. Koh,  D. Kosenkov,  T. Kowalczyk,  C. M. Krauter,  A. Kunitsa,  
 K. U. Lao,  A. Laurent,  K. V. Lawler,  J. Lee,  D. Lefrancois,  S. Lehtola,  
 S. V. Levchenko,  C. Y. Lin,  Y.-S. Lin,  F. Liu,  E. Livshits,  
 R. C. Lochan,  A. Luenser,  P. Manohar,  S. F. Manzer,  S.-P. Mao,  Y. Mao,  
 N. Mardirossian,  A. V. Marenich,  L. A. Martinez-Martinez,  S. A. Maurer,  
 N. J. Mayhall,  J.-M. Mewes,  A. F. Morrison,  K. Nanda,  T. S. Nguyen-Beck,  
 C. M. Oana,  R. Olivares-Amaya,  D. P. O'Neill,  J. A. Parkhill,  
 T. M. Perrine,  R. Peverati,  P. A. Pieniazek,  F. Plasser,  A. Prociuk,  
 D. R. Rehn,  E. Rosta,  N. J. Russ,  N. Sergueev,  S. M. Sharada,  
 S. Sharma,  D. W. Small,  A. Sodt,  T. Stauch,  T. Stein,  D. Stuck,  
 Y.-C. Su,  A. J. W. Thom,  T. Tsuchimochi,  L. Vogt,  O. Vydrov,  T. Wang,  
 M. A. Watson,  J. Wenzel,  A. White,  C. F. Williams,  V. Vanovschi,  
 K. Yao,  S. Yeganeh,  S. R. Yost,  Z.-Q. You,  I. Y. Zhang,  X. Zhang,  
 Y. Zhao,  B. R. Brooks,  G. K. L. Chan,  D. M. Chipman,  C. J. Cramer,  
 W. A. Goddard III,  M. S. Gordon,  W. J. Hehre,  A. Klamt,  
 H. F. Schaefer III,  M. W. Schmidt,  C. D. Sherrill,  D. G. Truhlar,  
 A. Warshel,  X. Xu,  A. Aspuru-Guzik,  R. Baer,  A. T. Bell,  N. A. Besley,  
 J.-D. Chai,  A. Dreuw,  B. D. Dunietz,  T. R. Furlani,  S. R. Gwaltney,  
 C.-P. Hsu,  Y. Jung,  J. Kong,  D. S. Lambrecht,  W. Liang,  C. Ochsenfeld,  
 V. A. Rassolov,  L. V. Slipchenko,  J. E. Subotnik,  T. Van Voorhis,  
 J. M. Herbert,  A. I. Krylov,  P. M. W. Gill,  M. Head-Gordon

 Contributors to earlier versions of Q-Chem not listed above: 
 R. D. Adamson,  J. Baker,  E. F. C. Byrd,  A. K. Chakraborty,  C.-L. Cheng,  
 H. Dachsel,  R. J. Doerksen,  G. Hawkins,  A. Heyden,  S. Hirata,  
 G. Kedziora,  F. J. Keil,  C. Kelley,  P. P. Korambath,  W. Kurlancheek,  
 A. M. Lee,  M. S. Lee,  D. Liotard,  I. Lotan,  P. E. Maslen,  N. Nair,  
 D. Neuhauser,  R. Olson,  B. Peters,  J. Ritchie,  N. E. Schultz,  
 N. Shenvi,  A. C. Simmonett,  K. S. Thanthiriwatte,  Q. Wu,  W. Zhang

 Please cite Q-Chem as follows:
 Y. Shao et al., Mol. Phys. 113, 184-215 (2015)
 DOI: 10.1080/00268976.2014.952696

 Q-Chem 4.4.2 for Intel X86 EM64T Linux

 Parts of Q-Chem use Armadillo 5.200.1 (Boston Tea Smuggler).
 http://arma.sourceforge.net/

 Q-Chem begins on Wed Dec 14 11:36:23 2016  


Host: 0

     Scratch files written to /scratch/cher/qchem10372//
FILE_GEOM_ORG=        593

Checking the input file for inconsistencies... 	...done.

--------------------------------------------------------------
User input:
--------------------------------------------------------------
$molecule
0 1
  O    3.1096587    0.1729809    0.0013584
  C    1.8994690    0.1080956   -0.0000613
  C    1.0359945    1.4093660   -0.0004417
  O    1.5988413    2.4900133    0.0006632
  C   -0.4230178    1.2592896   -0.0011128
  H   -1.0228778    2.1613956   -0.0001645
  C   -0.9758399    0.0196114   -0.0016133
  C   -2.4612245   -0.1723597   -0.0011879
  O   -3.0025858   -1.2589215    0.0020419
  O   -3.1487204    0.9896721    0.0004094
  H   -4.0934518    0.7476490    0.0036127
  C   -0.1930539   -1.2082544   -0.0017045
  H   -0.7492437   -2.1415283   -0.0015205
  C    1.1614212   -1.1910916   -0.0009504
  O    1.9655166   -2.2733335    0.0004904
  H    1.4213981   -3.0787474    0.0007974
$end

$rem
   BASIS  =  6-311++G**
   JOB_TYPE  =  optimization
   METHOD  =  B3LYP
$end

--------------------------------------------------------------
 ----------------------------------------------------------------
             Standard Nuclear Orientation (Angstroms)
    I     Atom           X                Y                Z
 ----------------------------------------------------------------
    1      O       3.1096587046     0.1729808930     0.0013584077
    2      C       1.8994690046     0.1080955925    -0.0000612957
    3      C       1.0359945041     1.4093659922    -0.0004416988
    4      O       1.5988413038     2.4900132924     0.0006632024
    5      C      -0.4230177958     1.2592895917    -0.0011128029
    6      H      -1.0228777961     2.1613955915    -0.0001645050
    7      C      -0.9758398954     0.0196113915    -0.0016133040
    8      C      -2.4612244953    -0.1723597090    -0.0011879082
    9      O      -3.0025857949    -1.2589215092     0.0020418907
   10      O      -3.1487203957     0.9896720907     0.0004093894
   11      H      -4.0934517956     0.7476489904     0.0036126868
   12      C      -0.1930538949    -1.2082544082    -0.0017045012
   13      H      -0.7492436946    -2.1415283084    -0.0015205024
   14      C       1.1614212051    -1.1910916077    -0.0009503973
   15      O       1.9655166055    -2.2733335074     0.0004904054
   16      H       1.4213981058    -3.0787474076     0.0007974042
 ----------------------------------------------------------------
 Molecular Point Group                 C1    NOp =  1
 Largest Abelian Subgroup              C1    NOp =  1
 Nuclear Repulsion Energy =   655.4040720192 hartrees
 There are       43 alpha and       43 beta electrons
 Requested basis set is 6-311++G(d,p)
 There are 92 shells and 292 basis functions

 Total QAlloc Memory Limit   2000 MB
 Mega-Array Size        61 MB
 MEM_STATIC part        62 MB
 A cutoff of  1.0D-11 yielded   3597 shell pairs
 There are     37280 function pairs (     40261 Cartesian)

 -------------------------------------------------------
 OpenMP Integral Computing Module                       
 Release: version 1.0, May 2013, Q-Chem Inc. Pittsburgh 
 -------------------------------------------------------
 Integral Job Info:
 Integral job number is                      11
 Integral operator is                         1
 short-range coefficients                     0
 long-range coefficients              100000000
 Omega coefficients                           0
 if combine SR and LR in K                    0
 Integral screening is                        0
 Integral computing path is                   2
 max size of driver memory is            800000
 size of driver memory is                593474
 size of scratch memory is              2260544
 max col of scratch BK array               1296
 max len of scratch array in speh3          155
 max len of scratch index in speh4           18
 max int batch size is                      520
 min int batch size is                       52
 fixed nKL is                                52
 max L of basis functions is                  2
 order of int derivative is                   0
 number of shells is                         92
 number of basis is                         304
 number of cartesian basis is               304
 number of contracted shell pairs          3597
 number of primitive shell pairs           9494
 maxK2 (contraction) of shell pair           36
 max number of K2 of shell pair               1
 max number of CS2 of shell pair            662
 max number of PS2 of shell pair           2226
 mem total for path MDJ                   92190
 -------------------------------------------------------
 Smallest overlap matrix eigenvalue = 1.53E-06

 Q-Chem warning in module /home/taweetham/qchem/stvman/mkSTV.C, line 257:

 Overlap eigenvalue is smaller than square root of threshold


 Scale SEOQF with 1.000000e-01/1.000000e-01/1.000000e-01

 Standard Electronic Orientation quadrupole field applied
 Nucleus-field energy     =     0.0000000257 hartrees
 Guess from superposition of atomic densities
 Warning:  Energy on first SCF cycle will be non-variational
 A restricted hybrid HF-DFT SCF calculation will be
 performed using Pulay DIIS extrapolation
 Exchange:     0.2000 Hartree-Fock + 0.0800 Slater + 0.7200 B88
 Correlation:  0.1900 VWN1RPA + 0.8100 LYP
 Using SG-1 standard quadrature grid
 SCF converges when DIIS error is below 1.0E-08
 ---------------------------------------
  Cycle       Energy         DIIS Error
 ---------------------------------------
    1    -647.9924436860      3.90E-02
    2    -645.1540678692      5.76E-03
    3    -644.3569051146      1.17E-02
    4    -645.3876238948      2.06E-03
    5    -645.4235012981      6.98E-04
    6    -645.4269846026      2.67E-04
    7    -645.4276016466      8.65E-05
    8    -645.4276599281      2.80E-05
    9    -645.4276661706      9.59E-06
   10    -645.4276668456      3.35E-06
   11    -645.4276668284      2.20E-06
   12    -645.4276668337      5.07E-07
   13    -645.4276668480      2.60E-07
   14    -645.4276668279      7.55E-08
   15    -645.4276668288      4.35E-08
   16    -645.4276668301      8.94E-09 Convergence criterion met
 ---------------------------------------
 SCF time:  CPU 375.86 s  wall 376.01 s
 SCF   energy in the final basis set = -645.4276668301
 Total energy in the final basis set = -645.4276668301

 --------------------------------------------------------------

                    Orbital Energies (a.u.)
 --------------------------------------------------------------

 Alpha MOs
 -- Occupied --
-19.209 -19.202 -19.160 -19.156 -19.155 -10.350 -10.299 -10.296
-10.288 -10.254 -10.225 -10.224  -1.151  -1.119  -1.092  -1.068
 -1.061  -0.892  -0.798  -0.759  -0.696  -0.656  -0.627  -0.580
 -0.546  -0.541  -0.523  -0.502  -0.497  -0.478  -0.471  -0.462
 -0.450  -0.435  -0.433  -0.413  -0.399  -0.371  -0.354  -0.331
 -0.323  -0.277  -0.268
 -- Virtual --
 -0.160  -0.073  -0.030  -0.023  -0.022   0.009   0.021   0.024
  0.029   0.032   0.056   0.064   0.069   0.072   0.079   0.080
  0.080   0.092   0.101   0.105   0.112   0.124   0.124   0.129
  0.131   0.137   0.143   0.150   0.161   0.162   0.165   0.176
  0.182   0.187   0.193   0.201   0.209   0.216   0.220   0.227
  0.229   0.232   0.245   0.247   0.263   0.266   0.267   0.268
  0.274   0.282   0.292   0.296   0.303   0.311   0.322   0.332
  0.339   0.350   0.350   0.357   0.360   0.373   0.389   0.393
  0.405   0.410   0.421   0.440   0.453   0.476   0.484   0.503
  0.524   0.528   0.537   0.538   0.551   0.557   0.577   0.585
  0.593   0.612   0.618   0.639   0.643   0.674   0.681   0.713
  0.729   0.752   0.774   0.814   0.827   0.843   0.852   0.862
  0.888   0.902   0.907   0.924   0.939   0.956   0.975   0.985
  1.006   1.008   1.029   1.033   1.051   1.085   1.086   1.101
  1.126   1.144   1.154   1.169   1.186   1.192   1.203   1.207
  1.217   1.221   1.240   1.251   1.262   1.299   1.333   1.366
  1.380   1.404   1.437   1.446   1.473   1.484   1.512   1.553
  1.570   1.589   1.603   1.648   1.665   1.678   1.679   1.697
  1.704   1.719   1.753   1.798   1.800   1.830   1.830   1.865
  1.896   1.918   1.947   1.971   1.993   2.024   2.042   2.090
  2.099   2.136   2.167   2.187   2.215   2.256   2.294   2.510
  2.521   2.527   2.568   2.574   2.605   2.625   2.634   2.676
  2.678   2.708   2.734   2.754   2.792   2.845   2.858   2.872
  2.884   2.894   2.908   2.966   2.979   2.984   3.024   3.027
  3.049   3.105   3.129   3.136   3.141   3.175   3.235   3.285
  3.322   3.328   3.340   3.360   3.385   3.464   3.527   3.586
  3.597   3.617   3.642   3.695   3.732   3.797   3.845   4.026
  4.071   4.096   4.123   4.154   4.263   4.659   4.917   4.939
  4.993   5.001   5.066   5.108   5.151   5.257   5.389   5.432
  5.586   5.615   5.729   5.799   5.823  23.588  23.744  23.775
 23.818  23.856  24.115  24.133  49.835  49.874  49.954  49.994
 50.044
 --------------------------------------------------------------

          Ground-State Mulliken Net Atomic Charges

     Atom                 Charge (a.u.)
  ----------------------------------------
      1 O                    -0.193615
      2 C                     0.142092
      3 C                    -0.269352
      4 O                    -0.193763
      5 C                    -0.287702
      6 H                     0.234299
      7 C                     0.997499
      8 C                     0.138772
      9 O                    -0.276471
     10 O                    -0.175179
     11 H                     0.304654
     12 C                    -0.243799
     13 H                     0.190869
     14 C                    -0.450486
     15 O                    -0.189532
     16 H                     0.271714
  ----------------------------------------
  Sum of atomic charges =     0.000000

 -----------------------------------------------------------------
                    Cartesian Multipole Moments
 -----------------------------------------------------------------
    Charge (ESU x 10^10)
                 0.0000
    Dipole Moment (Debye)
         X      -4.6148      Y      -2.4653      Z      -0.0028
       Tot       5.2320
    Quadrupole Moments (Debye-Ang)
        XX     -77.5408     XY     -11.0937     YY     -67.7411
        XZ      -0.0193     YZ       0.0057     ZZ     -66.3163
    Octopole Moments (Debye-Ang^2)
       XXX     -96.0198    XXY      20.8012    XYY      -1.6303
       YYY     -54.1933    XXZ       0.0375    XYZ      -0.0531
       YYZ       0.0082    XZZ       1.7005    YZZ       1.0805
       ZZZ       0.0345
    Hexadecapole Moments (Debye-Ang^3)
      XXXX   -1638.6001   XXXY    -112.1008   XXYY    -490.0171
      XYYY     -86.5177   YYYY    -733.9544   XXXZ      -0.4671
      XXYZ       0.1406   XYYZ      -0.0116   YYYZ      -0.0482
      XXZZ    -289.2201   XYZZ       2.5057   YYZZ    -146.8010
      XZZZ      -0.0190   YZZZ      -0.0055   ZZZZ     -65.1441
 -----------------------------------------------------------------
 Calculating analytic gradient of the SCF energy
 Gradient of SCF Energy
            1           2           3           4           5           6
    1   0.0114302  -0.0113317  -0.0040841   0.0054706   0.0014838  -0.0006285
    2   0.0005116   0.0009431  -0.0094431   0.0091053   0.0018490   0.0011061
    3   0.0000210   0.0000096  -0.0000763   0.0000399  -0.0000185   0.0000359
            7           8           9          10          11          12
    1  -0.0014401   0.0038340  -0.0044586   0.0054570  -0.0049932  -0.0031786
    2  -0.0023331   0.0051680  -0.0085667   0.0053807  -0.0029166   0.0005168
    3   0.0001788  -0.0005619   0.0002282   0.0001230   0.0000419  -0.0000031
           13          14          15          16
    1  -0.0009319   0.0013694   0.0066446  -0.0046430
    2  -0.0009416  -0.0001904   0.0041476  -0.0043366
    3   0.0000111  -0.0000744   0.0000404   0.0000045
 Max gradient component =       1.143E-02
 RMS gradient           =       4.175E-03
 Gradient time:  CPU 120.28 s  wall 120.27 s
 Geometry Optimization Parameters
   NAtoms,    NIC,     NZ,  NCons,   NDum,   NFix, NCnnct, MaxDiis
       16     103       0       0       0       0       0       0


** GEOMETRY OPTIMIZATION IN DELOCALIZED INTERNAL COORDINATES **
   Searching for a Minimum

   Optimization Cycle:   1

                       Coordinates (Angstroms)
     ATOM                X               Y               Z
      1  O         3.1096587046    0.1729808930    0.0013584077
      2  C         1.8994690046    0.1080955925   -0.0000612957
      3  C         1.0359945041    1.4093659922   -0.0004416988
      4  O         1.5988413038    2.4900132924    0.0006632024
      5  C        -0.4230177958    1.2592895917   -0.0011128029
      6  H        -1.0228777961    2.1613955915   -0.0001645050
      7  C        -0.9758398954    0.0196113915   -0.0016133040
      8  C        -2.4612244953   -0.1723597090   -0.0011879082
      9  O        -3.0025857949   -1.2589215092    0.0020418907
     10  O        -3.1487203957    0.9896720907    0.0004093894
     11  H        -4.0934517956    0.7476489904    0.0036126868
     12  C        -0.1930538949   -1.2082544082   -0.0017045012
     13  H        -0.7492436946   -2.1415283084   -0.0015205024
     14  C         1.1614212051   -1.1910916077   -0.0009503973
     15  O         1.9655166055   -2.2733335074    0.0004904054
     16  H         1.4213981058   -3.0787474076    0.0007974042
   Point Group: c1    Number of degrees of freedom:    42


   Energy is   -645.427666830


 Attempting to Generate Delocalized Internal Coordinates

 42 Hessian modes will be used to form the next step
  Hessian Eigenvalues:
     0.005606    0.008144    0.008845    0.009478    0.013670    0.016879
     0.018237    0.020000    0.020948    0.022236    0.022397    0.022489
     0.024410    0.160000    0.160000    0.160000    0.160000    0.233872
     0.234994    0.249999    0.250000    0.250000    0.250000    0.250000
     0.250000    0.250000    0.265449    0.324114    0.326157    0.352276
     0.353301    0.355936    0.367826    0.515465    0.523195    0.529075
     0.529732    0.549843    0.553921    0.960777    0.981102    0.990506

 Minimum Search - Taking Simple RFO Step
 Searching for Lamda that Minimizes Along All modes
 Value Taken    Lamda =  -0.00068110
 Step Taken.  Stepsize is  0.044965

                             Maximum     Tolerance    Cnvgd?
         Gradient           0.009562      0.000300      NO
         Displacement       0.016379      0.001200      NO
         Energy change     *********      0.000001      NO


 New Cartesian Coordinates Obtained by Inverse Iteration

 Displacement from previous Coordinates is:  0.058688
 ----------------------------------------------------------------
             Standard Nuclear Orientation (Angstroms)
    I     Atom           X                Y                Z
 ----------------------------------------------------------------
    1      O       3.1026349832     0.1721462573    -0.0036061421
    2      C       1.8986013296     0.1065707156    -0.0011273757
    3      C       1.0327586246     1.4083567692     0.0009783070
    4      O       1.5886056557     2.4860570308    -0.0011815979
    5      C      -0.4246052446     1.2569215328     0.0026538155
    6      H      -1.0250541663     2.1563700122     0.0036437542
    7      C      -0.9739931132     0.0198960405     0.0032846436
    8      C      -2.4590471362    -0.1710242657     0.0060105503
    9      O      -2.9958876419    -1.2540086862     0.0004573003
   10      O      -3.1492857799     0.9872487814    -0.0030466241
   11      H      -4.0920933254     0.7608217461    -0.0069868092
   12      C      -0.1898175324    -1.2071142331     0.0017163690
   13      H      -0.7430677300    -2.1398948203     0.0023202343
   14      C       1.1608793605    -1.1912795127    -0.0004599720
   15      O       1.9608849100    -2.2749522573    -0.0023975929
   16      H       1.4307706814    -3.0822781421    -0.0016423891
 ----------------------------------------------------------------
 Molecular Point Group                 C1    NOp =  1
 Largest Abelian Subgroup              C1    NOp =  1
 Nuclear Repulsion Energy =   656.4652967095 hartrees
 There are       43 alpha and       43 beta electrons
 Applying Cartesian multipole field
    Component          Value
    ---------          -----
     (2,0,0)        1.00000E-11
     (0,2,0)        2.00000E-11
     (0,0,2)       -3.00000E-11
 Nucleus-field energy     =     0.0000000256 hartrees
 Requested basis set is 6-311++G(d,p)
 There are 92 shells and 292 basis functions
 A cutoff of  1.0D-11 yielded   3596 shell pairs
 There are     37268 function pairs (     40249 Cartesian)
 Smallest overlap matrix eigenvalue = 1.52E-06

 Q-Chem warning in module /home/taweetham/qchem/stvman/mkSTV.C, line 257:

 Overlap eigenvalue is smaller than square root of threshold

 Guess MOs from SCF MO coefficient file
 Reading MOs from coefficient file
 Reading MOs from coefficient file
 A restricted hybrid HF-DFT SCF calculation will be
 performed using Pulay DIIS extrapolation
 Exchange:     0.2000 Hartree-Fock + 0.0800 Slater + 0.7200 B88
 Correlation:  0.1900 VWN1RPA + 0.8100 LYP
 Using SG-1 standard quadrature grid
 SCF converges when DIIS error is below 1.0E-08
 Geometry optimization detected.  Setting ReadMinima to 0
 Setting SaveMinima to 0
 ---------------------------------------
  Cycle       Energy         DIIS Error
 ---------------------------------------
    1    -645.4516546286      3.56E-04
    2    -645.4279910116      6.19E-05
    3    -645.4279767076      7.65E-05
    4    -645.4280200056      3.23E-05
    5    -645.4280274835      7.82E-06
    6    -645.4280277150      2.70E-06
    7    -645.4280276360      5.92E-07
    8    -645.4280277663      3.98E-07
    9    -645.4280277805      8.69E-08
   10    -645.4280277892      3.67E-08
   11    -645.4280277847      1.51E-08
   12    -645.4280277825      6.57E-09 Convergence criterion met
 ---------------------------------------
 SCF time:  CPU 272.06 s  wall 272.20 s
 SCF   energy in the final basis set = -645.4280277825
 Total energy in the final basis set = -645.4280277825

 --------------------------------------------------------------

                    Orbital Energies (a.u.)
 --------------------------------------------------------------

 Alpha MOs
 -- Occupied --
-19.208 -19.200 -19.160 -19.155 -19.154 -10.348 -10.298 -10.295
-10.287 -10.253 -10.223 -10.222  -1.152  -1.119  -1.095  -1.071
 -1.062  -0.892  -0.798  -0.758  -0.697  -0.656  -0.628  -0.580
 -0.546  -0.542  -0.523  -0.502  -0.497  -0.478  -0.471  -0.462
 -0.449  -0.436  -0.432  -0.412  -0.401  -0.371  -0.354  -0.331
 -0.324  -0.276  -0.268
 -- Virtual --
 -0.158  -0.071  -0.030  -0.022  -0.020   0.009   0.021   0.025
  0.030   0.032   0.056   0.064   0.069   0.072   0.080   0.080
  0.081   0.093   0.101   0.106   0.112   0.124   0.124   0.129
  0.132   0.138   0.144   0.151   0.161   0.162   0.166   0.176
  0.182   0.187   0.194   0.203   0.210   0.217   0.220   0.227
  0.229   0.232   0.245   0.248   0.264   0.266   0.267   0.269
  0.275   0.283   0.293   0.296   0.304   0.312   0.323   0.333
  0.340   0.350   0.351   0.357   0.361   0.374   0.391   0.395
  0.406   0.412   0.422   0.442   0.454   0.477   0.484   0.505
  0.526   0.533   0.538   0.540   0.551   0.559   0.578   0.586
  0.594   0.613   0.621   0.642   0.647   0.674   0.684   0.714
  0.730   0.753   0.774   0.816   0.829   0.844   0.854   0.863
  0.889   0.903   0.909   0.925   0.939   0.957   0.976   0.985
  1.007   1.009   1.030   1.034   1.052   1.086   1.087   1.103
  1.125   1.143   1.154   1.168   1.186   1.192   1.204   1.208
  1.217   1.220   1.240   1.251   1.265   1.300   1.333   1.371
  1.379   1.409   1.439   1.447   1.474   1.485   1.516   1.555
  1.569   1.586   1.605   1.649   1.666   1.681   1.684   1.702
  1.706   1.722   1.753   1.801   1.805   1.833   1.834   1.869
  1.897   1.921   1.949   1.975   1.997   2.029   2.049   2.094
  2.102   2.140   2.171   2.189   2.220   2.262   2.300   2.513
  2.523   2.529   2.571   2.576   2.606   2.628   2.635   2.679
  2.680   2.709   2.734   2.755   2.792   2.846   2.860   2.875
  2.886   2.896   2.910   2.968   2.983   2.986   3.027   3.030
  3.052   3.111   3.134   3.140   3.146   3.180   3.238   3.292
  3.327   3.335   3.345   3.368   3.394   3.471   3.537   3.595
  3.609   3.627   3.647   3.698   3.737   3.808   3.858   4.028
  4.069   4.097   4.123   4.153   4.266   4.662   4.918   4.940
  4.994   5.002   5.067   5.110   5.154   5.260   5.390   5.432
  5.599   5.624   5.739   5.804   5.830  23.592  23.745  23.784
 23.830  23.867  24.130  24.147  49.839  49.878  49.959  50.000
 50.050
 --------------------------------------------------------------

          Ground-State Mulliken Net Atomic Charges

     Atom                 Charge (a.u.)
  ----------------------------------------
      1 O                    -0.194652
      2 C                     0.153725
      3 C                    -0.268020
      4 O                    -0.193995
      5 C                    -0.298549
      6 H                     0.233379
      7 C                     0.989889
      8 C                     0.151424
      9 O                    -0.275683
     10 O                    -0.180022
     11 H                     0.305417
     12 C                    -0.252248
     13 H                     0.189781
     14 C                    -0.439015
     15 O                    -0.193534
     16 H                     0.272104
  ----------------------------------------
  Sum of atomic charges =     0.000000

 -----------------------------------------------------------------
                    Cartesian Multipole Moments
 -----------------------------------------------------------------
    Charge (ESU x 10^10)
                 0.0000
    Dipole Moment (Debye)
         X      -4.5873      Y      -2.4471      Z       0.0111
       Tot       5.1992
    Quadrupole Moments (Debye-Ang)
        XX     -77.2822     XY     -11.1146     YY     -67.6062
        XZ       0.0342     YZ       0.0045     ZZ     -66.2297
    Octopole Moments (Debye-Ang^2)
       XXX     -95.7959    XXY      21.0651    XYY      -1.3926
       YYY     -54.2169    XXZ      -0.0483    XYZ       0.0241
       YYZ      -0.0027    XZZ       1.7644    YZZ       1.1179
       ZZZ      -0.0510
    Hexadecapole Moments (Debye-Ang^3)
      XXXX   -1629.0016   XXXY    -111.6934   XXYY    -486.9581
      XYYY     -85.6466   YYYY    -730.6720   XXXZ       1.3909
      XXYZ      -0.1316   XYYZ       0.2315   YYYZ       0.0765
      XXZZ    -287.9981   XYZZ       2.9502   YYZZ    -146.3753
      XZZZ       0.4403   YZZZ      -0.0159   ZZZZ     -64.9763
 -----------------------------------------------------------------
 Calculating analytic gradient of the SCF energy
 Gradient of SCF Energy
            1           2           3           4           5           6
    1   0.0019899  -0.0035256  -0.0008202   0.0006225   0.0007346   0.0000096
    2  -0.0002632   0.0010135  -0.0032632   0.0018020   0.0007306  -0.0000635
    3  -0.0000117  -0.0000416   0.0003158  -0.0001126  -0.0000941  -0.0000240
            7           8           9          10          11          12
    1   0.0000226   0.0019744  -0.0008304   0.0000529  -0.0007962  -0.0001031
    2  -0.0008438   0.0013473  -0.0008469   0.0002192  -0.0002081   0.0001328
    3  -0.0006475   0.0020624  -0.0007794  -0.0006303  -0.0000097  -0.0000447
           13          14          15          16
    1  -0.0000078   0.0003879   0.0006442  -0.0003552
    2   0.0000409   0.0008038  -0.0000895  -0.0005120
    3   0.0000082   0.0000175  -0.0000114   0.0000029
 Max gradient component =       3.526E-03
 RMS gradient           =       1.016E-03
 Gradient time:  CPU 122.11 s  wall 122.09 s
 Geometry Optimization Parameters
   NAtoms,    NIC,     NZ,  NCons,   NDum,   NFix, NCnnct, MaxDiis
       16     103       0       0       0       0       0       0

 Cartesian Hessian Update
 Hessian Updated using BFGS Update


** GEOMETRY OPTIMIZATION IN DELOCALIZED INTERNAL COORDINATES **
   Searching for a Minimum

   Optimization Cycle:   2

                       Coordinates (Angstroms)
     ATOM                X               Y               Z
      1  O         3.1026349832    0.1721462573   -0.0036061421
      2  C         1.8986013296    0.1065707156   -0.0011273757
      3  C         1.0327586246    1.4083567692    0.0009783070
      4  O         1.5886056557    2.4860570308   -0.0011815979
      5  C        -0.4246052446    1.2569215328    0.0026538155
      6  H        -1.0250541663    2.1563700122    0.0036437542
      7  C        -0.9739931132    0.0198960405    0.0032846436
      8  C        -2.4590471362   -0.1710242657    0.0060105503
      9  O        -2.9958876419   -1.2540086862    0.0004573003
     10  O        -3.1492857799    0.9872487814   -0.0030466241
     11  H        -4.0920933254    0.7608217461   -0.0069868092
     12  C        -0.1898175324   -1.2071142331    0.0017163690
     13  H        -0.7430677300   -2.1398948203    0.0023202343
     14  C         1.1608793605   -1.1912795127   -0.0004599720
     15  O         1.9608849100   -2.2749522573   -0.0023975929
     16  H         1.4307706814   -3.0822781421   -0.0016423891
   Point Group: c1    Number of degrees of freedom:    42


   Energy is   -645.428027783

 Hessian Updated using BFGS Update

 39 Hessian modes will be used to form the next step
  Hessian Eigenvalues:
     0.005606    0.008144    0.008858    0.009478    0.014880    0.016880
     0.018244    0.020001    0.020947    0.022238    0.022397    0.022489
     0.024413    0.158623    0.160099    0.233877    0.234810    0.247365
     0.249999    0.250000    0.250000    0.250000    0.257479    0.262074
     0.324687    0.326519    0.351298    0.354468    0.358657    0.369039
     0.501741    0.515768    0.527603    0.533917    0.549051    0.554630
     0.865236    0.972329    0.985819

 Minimum Search - Taking Simple RFO Step
 Searching for Lamda that Minimizes Along All modes
 Value Taken    Lamda =  -0.00015960
 Step Taken.  Stepsize is  0.090326

                             Maximum     Tolerance    Cnvgd?
         Gradient           0.001579      0.000300      NO
         Displacement       0.054592      0.001200      NO
         Energy change     -0.000361      0.000001      NO


 New Cartesian Coordinates Obtained by Inverse Iteration

 Displacement from previous Coordinates is:  0.109777
 ----------------------------------------------------------------
             Standard Nuclear Orientation (Angstroms)
    I     Atom           X                Y                Z
 ----------------------------------------------------------------
    1      O       3.1018217193     0.1728575878     0.0119156873
    2      C       1.9004373666     0.1057435310     0.0046481411
    3      C       1.0322437684     1.4095660863    -0.0033320417
    4      O       1.5866442409     2.4852197058     0.0037819851
    5      C      -0.4261056339     1.2560612856    -0.0088940538
    6      H      -1.0269928459     2.1547925283    -0.0117503989
    7      C      -0.9747480452     0.0197901083    -0.0114175177
    8      C      -2.4602883659    -0.1724693048    -0.0203742229
    9      O      -2.9944655000    -1.2543896761     0.0058215464
   10      O      -3.1475685337     0.9862653476     0.0096126324
   11      H      -4.0894955019     0.7663403939     0.0275921397
   12      C      -0.1894194930    -1.2069077607    -0.0068083834
   13      H      -0.7416934706    -2.1398003256    -0.0099210197
   14      C       1.1604778266    -1.1916223105     0.0009485704
   15      O       1.9589656201    -2.2752093600     0.0057000177
   16      H       1.4324707233    -3.0824008685     0.0030933892
 ----------------------------------------------------------------
 Molecular Point Group                 C1    NOp =  1
 Largest Abelian Subgroup              C1    NOp =  1
 Nuclear Repulsion Energy =   656.6609080926 hartrees
 There are       43 alpha and       43 beta electrons
 Applying Cartesian multipole field
    Component          Value
    ---------          -----
     (2,0,0)        1.00000E-11
     (0,2,0)        2.00000E-11
     (0,0,2)       -3.00000E-11
 Nucleus-field energy     =     0.0000000256 hartrees
 Requested basis set is 6-311++G(d,p)
 There are 92 shells and 292 basis functions
 A cutoff of  1.0D-11 yielded   3598 shell pairs
 There are     37295 function pairs (     40279 Cartesian)
 Smallest overlap matrix eigenvalue = 1.52E-06

 Q-Chem warning in module /home/taweetham/qchem/stvman/mkSTV.C, line 257:

 Overlap eigenvalue is smaller than square root of threshold

 Guess MOs from SCF MO coefficient file
 Reading MOs from coefficient file
 Reading MOs from coefficient file
 A restricted hybrid HF-DFT SCF calculation will be
 performed using Pulay DIIS extrapolation
 Exchange:     0.2000 Hartree-Fock + 0.0800 Slater + 0.7200 B88
 Correlation:  0.1900 VWN1RPA + 0.8100 LYP
 Using SG-1 standard quadrature grid
 SCF converges when DIIS error is below 1.0E-08
 Geometry optimization detected.  Setting ReadMinima to 0
 Setting SaveMinima to 0
 ---------------------------------------
  Cycle       Energy         DIIS Error
 ---------------------------------------
    1    -645.4327956280      4.74E-04
    2    -645.4278536832      4.41E-05
    3    -645.4278579925      5.46E-05
    4    -645.4278798222      2.46E-05
    5    -645.4278846596      7.72E-06
    6    -645.4278848115      2.99E-06
    7    -645.4278850358      1.34E-06
    8    -645.4278850874      4.17E-07
    9    -645.4278851242      1.40E-07
   10    -645.4278851236      7.46E-08
   11    -645.4278851217      3.45E-08
   12    -645.4278851196      8.43E-09 Convergence criterion met
 ---------------------------------------
 SCF time:  CPU 277.57 s  wall 277.78 s
 SCF   energy in the final basis set = -645.4278851196
 Total energy in the final basis set = -645.4278851196

 --------------------------------------------------------------

                    Orbital Energies (a.u.)
 --------------------------------------------------------------

 Alpha MOs
 -- Occupied --
-19.208 -19.200 -19.159 -19.155 -19.154 -10.348 -10.297 -10.294
-10.286 -10.252 -10.223 -10.222  -1.153  -1.120  -1.096  -1.072
 -1.063  -0.891  -0.798  -0.757  -0.697  -0.656  -0.629  -0.580
 -0.546  -0.542  -0.522  -0.502  -0.498  -0.479  -0.472  -0.462
 -0.449  -0.436  -0.432  -0.412  -0.401  -0.371  -0.354  -0.331
 -0.324  -0.275  -0.268
 -- Virtual --
 -0.157  -0.071  -0.029  -0.022  -0.020   0.009   0.021   0.026
  0.030   0.032   0.056   0.064   0.069   0.073   0.080   0.081
  0.081   0.094   0.101   0.106   0.112   0.124   0.124   0.129
  0.132   0.138   0.144   0.151   0.161   0.162   0.166   0.176
  0.182   0.187   0.194   0.203   0.210   0.217   0.220   0.228
  0.229   0.233   0.245   0.248   0.264   0.266   0.268   0.270
  0.275   0.283   0.293   0.296   0.304   0.313   0.323   0.333
  0.340   0.350   0.351   0.357   0.361   0.374   0.391   0.395
  0.407   0.413   0.421   0.442   0.454   0.477   0.484   0.506
  0.527   0.534   0.539   0.540   0.551   0.560   0.578   0.586
  0.595   0.613   0.621   0.642   0.648   0.675   0.686   0.715
  0.731   0.753   0.775   0.816   0.830   0.844   0.853   0.862
  0.889   0.904   0.908   0.925   0.939   0.956   0.977   0.985
  1.004   1.009   1.031   1.036   1.053   1.085   1.088   1.104
  1.125   1.142   1.154   1.167   1.185   1.192   1.204   1.210
  1.217   1.220   1.242   1.251   1.266   1.300   1.333   1.372
  1.379   1.411   1.439   1.447   1.475   1.484   1.517   1.556
  1.568   1.585   1.605   1.649   1.667   1.681   1.684   1.701
  1.708   1.723   1.752   1.802   1.806   1.833   1.836   1.870
  1.897   1.921   1.949   1.975   1.998   2.030   2.050   2.094
  2.102   2.141   2.171   2.190   2.221   2.263   2.301   2.514
  2.524   2.528   2.571   2.577   2.606   2.629   2.635   2.679
  2.681   2.708   2.734   2.755   2.793   2.845   2.860   2.875
  2.887   2.896   2.910   2.967   2.984   2.986   3.028   3.032
  3.053   3.112   3.135   3.141   3.148   3.181   3.238   3.294
  3.327   3.333   3.351   3.371   3.396   3.473   3.539   3.598
  3.612   3.629   3.649   3.700   3.739   3.812   3.862   4.027
  4.068   4.097   4.122   4.152   4.265   4.660   4.919   4.940
  4.994   5.003   5.068   5.110   5.154   5.261   5.391   5.433
  5.604   5.627   5.742   5.806   5.831  23.593  23.745  23.787
 23.833  23.870  24.134  24.150  49.840  49.880  49.960  50.000
 50.053
 --------------------------------------------------------------

          Ground-State Mulliken Net Atomic Charges

     Atom                 Charge (a.u.)
  ----------------------------------------
      1 O                    -0.194964
      2 C                     0.155897
      3 C                    -0.266208
      4 O                    -0.193745
      5 C                    -0.300197
      6 H                     0.232846
      7 C                     0.979256
      8 C                     0.158957
      9 O                    -0.274859
     10 O                    -0.180396
     11 H                     0.305419
     12 C                    -0.255620
     13 H                     0.189271
     14 C                    -0.433810
     15 O                    -0.194022
     16 H                     0.272176
  ----------------------------------------
  Sum of atomic charges =    -0.000000

 -----------------------------------------------------------------
                    Cartesian Multipole Moments
 -----------------------------------------------------------------
    Charge (ESU x 10^10)
                -0.0000
    Dipole Moment (Debye)
         X      -4.5869      Y      -2.4375      Z      -0.0414
       Tot       5.1945
    Quadrupole Moments (Debye-Ang)
        XX     -77.1678     XY     -11.1341     YY     -67.5706
        XZ      -0.1010     YZ       0.0235     ZZ     -66.2066
    Octopole Moments (Debye-Ang^2)
       XXX     -95.7498    XXY      21.2132    XYY      -1.3741
       YYY     -54.1168    XXZ       0.1812    XYZ      -0.1891
       YYZ      -0.0424    XZZ       1.7674    YZZ       1.1387
       ZZZ       0.1351
    Hexadecapole Moments (Debye-Ang^3)
      XXXX   -1627.1865   XXXY    -112.2337   XXYY    -486.1202
      XYYY     -85.7554   YYYY    -730.2806   XXXZ      -4.4221
      XXYZ       0.7936   XYYZ      -0.5987   YYYZ      -0.0719
      XXZZ    -287.6576   XYZZ       2.9541   YYZZ    -146.3047
      XZZZ      -1.0610   YZZZ       0.0784   ZZZZ     -64.9713
 -----------------------------------------------------------------
 Calculating analytic gradient of the SCF energy
 Gradient of SCF Energy
            1           2           3           4           5           6
    1  -0.0015816   0.0007504   0.0006666  -0.0008558   0.0000371   0.0001271
    2  -0.0002178   0.0004400   0.0002884  -0.0011302   0.0000474  -0.0003059
    3  -0.0000892   0.0004689  -0.0012518   0.0003980   0.0003310   0.0001058
            7           8           9          10          11          12
    1  -0.0000291  -0.0002354   0.0007824  -0.0011570   0.0011485   0.0005726
    2   0.0000353  -0.0005074   0.0015015  -0.0010535   0.0005019  -0.0001741
    3   0.0025085  -0.0078482   0.0029413   0.0023952   0.0000241   0.0001425
           13          14          15          16
    1   0.0001794  -0.0000123  -0.0013556   0.0009627
    2   0.0002622   0.0003849  -0.0010889   0.0010162
    3  -0.0000245  -0.0000819  -0.0000280   0.0000083
 Max gradient component =       7.848E-03
 RMS gradient           =       1.466E-03
 Gradient time:  CPU 120.51 s  wall 120.50 s
 Geometry Optimization Parameters
   NAtoms,    NIC,     NZ,  NCons,   NDum,   NFix, NCnnct, MaxDiis
       16     103       0       0       0       0       0       0

 Cartesian Hessian Update
 Hessian Updated using BFGS Update


** GEOMETRY OPTIMIZATION IN DELOCALIZED INTERNAL COORDINATES **
   Searching for a Minimum

   Optimization Cycle:   3

                       Coordinates (Angstroms)
     ATOM                X               Y               Z
      1  O         3.1018217193    0.1728575878    0.0119156873
      2  C         1.9004373666    0.1057435310    0.0046481411
      3  C         1.0322437684    1.4095660863   -0.0033320417
      4  O         1.5866442409    2.4852197058    0.0037819851
      5  C        -0.4261056339    1.2560612856   -0.0088940538
      6  H        -1.0269928459    2.1547925283   -0.0117503989
      7  C        -0.9747480452    0.0197901083   -0.0114175177
      8  C        -2.4602883659   -0.1724693048   -0.0203742229
      9  O        -2.9944655000   -1.2543896761    0.0058215464
     10  O        -3.1475685337    0.9862653476    0.0096126324
     11  H        -4.0894955019    0.7663403939    0.0275921397
     12  C        -0.1894194930   -1.2069077607   -0.0068083834
     13  H        -0.7416934706   -2.1398003256   -0.0099210197
     14  C         1.1604778266   -1.1916223105    0.0009485704
     15  O         1.9589656201   -2.2752093600    0.0057000177
     16  H         1.4324707233   -3.0824008685    0.0030933892
   Point Group: c1    Number of degrees of freedom:    42


   Energy is   -645.427885120

 Hessian Updated using BFGS Update

 40 Hessian modes will be used to form the next step
  Hessian Eigenvalues:
     0.005613    0.008147    0.008889    0.009478    0.016879    0.018228
     0.019996    0.020947    0.022234    0.022385    0.022489    0.024358
     0.065721    0.158021    0.160000    0.160006    0.160214    0.222020
     0.234039    0.237746    0.249999    0.250000    0.250215    0.251280
     0.259057    0.322970    0.325330    0.348967    0.352976    0.356712
     0.366689    0.511324    0.516414    0.528081    0.535939    0.548460
     0.553342    0.865143    0.973349    0.985481

 Minimum Search - Taking Simple RFO Step
 Searching for Lamda that Minimizes Along All modes
 Value Taken    Lamda =  -0.00035502
 Step Taken.  Stepsize is  0.071339

                             Maximum     Tolerance    Cnvgd?
         Gradient           0.002884      0.000300      NO
         Displacement       0.040524      0.001200      NO
         Energy change      0.000143      0.000001      NO


 New Cartesian Coordinates Obtained by Inverse Iteration

 Displacement from previous Coordinates is:  0.085713
 ----------------------------------------------------------------
             Standard Nuclear Orientation (Angstroms)
    I     Atom           X                Y                Z
 ----------------------------------------------------------------
    1      O       3.1037110132     0.1731023561     0.0003533676
    2      C       1.9014590415     0.1058176790    -0.0012208634
    3      C       1.0331484149     1.4102568239    -0.0001010593
    4      O       1.5889952859     2.4860863797     0.0002569994
    5      C      -0.4259087121     1.2565623999     0.0001546999
    6      H      -1.0267084402     2.1558323660     0.0005412637
    7      C      -0.9752338445     0.0198468781    -0.0000325321
    8      C      -2.4611502460    -0.1731531680     0.0004655455
    9      O      -2.9960994264    -1.2559241772     0.0010715330
   10      O      -3.1479302325     0.9865961642     0.0000885807
   11      H      -4.0904734137     0.7644824258     0.0004797975
   12      C      -0.1899516136    -1.2070178308    -0.0002880124
   13      H      -0.7427454963    -2.1400653280    -0.0000472892
   14      C       1.1607050600    -1.1917247976    -0.0005924680
   15      O       1.9597677798    -2.2750272198    -0.0005132365
   16      H       1.4306987052    -3.0818339829     0.0000001447
 ----------------------------------------------------------------
 Molecular Point Group                 C1    NOp =  1
 Largest Abelian Subgroup              C1    NOp =  1
 Nuclear Repulsion Energy =   656.3989460493 hartrees
 There are       43 alpha and       43 beta electrons
 Applying Cartesian multipole field
    Component          Value
    ---------          -----
     (2,0,0)        1.00000E-11
     (0,2,0)        2.00000E-11
     (0,0,2)       -3.00000E-11
 Nucleus-field energy     =     0.0000000257 hartrees
 Requested basis set is 6-311++G(d,p)
 There are 92 shells and 292 basis functions
 A cutoff of  1.0D-11 yielded   3596 shell pairs
 There are     37268 function pairs (     40249 Cartesian)
 Smallest overlap matrix eigenvalue = 1.53E-06

 Q-Chem warning in module /home/taweetham/qchem/stvman/mkSTV.C, line 257:

 Overlap eigenvalue is smaller than square root of threshold

 Guess MOs from SCF MO coefficient file
 Reading MOs from coefficient file
 Reading MOs from coefficient file
 A restricted hybrid HF-DFT SCF calculation will be
 performed using Pulay DIIS extrapolation
 Exchange:     0.2000 Hartree-Fock + 0.0800 Slater + 0.7200 B88
 Correlation:  0.1900 VWN1RPA + 0.8100 LYP
 Using SG-1 standard quadrature grid
 SCF converges when DIIS error is below 1.0E-08
 Geometry optimization detected.  Setting ReadMinima to 0
 Setting SaveMinima to 0
 ---------------------------------------
  Cycle       Energy         DIIS Error
 ---------------------------------------
    1    -645.4226169399      3.58E-04
    2    -645.4280455884      3.00E-05
    3    -645.4280536103      3.12E-05
    4    -645.4280585541      2.09E-05
    5    -645.4280622275      3.43E-06
    6    -645.4280621208      1.62E-06
    7    -645.4280622528      9.28E-07
    8    -645.4280621611      1.91E-07
    9    -645.4280621441      8.86E-08
   10    -645.4280621502      5.37E-08
   11    -645.4280621531      1.54E-08
   12    -645.4280621510      7.16E-09 Convergence criterion met
 ---------------------------------------
 SCF time:  CPU 271.84 s  wall 272.28 s
 SCF   energy in the final basis set = -645.4280621510
 Total energy in the final basis set = -645.4280621510

 --------------------------------------------------------------

                    Orbital Energies (a.u.)
 --------------------------------------------------------------

 Alpha MOs
 -- Occupied --
-19.208 -19.200 -19.159 -19.155 -19.154 -10.348 -10.298 -10.294
-10.286 -10.253 -10.223 -10.222  -1.152  -1.120  -1.095  -1.072
 -1.063  -0.891  -0.798  -0.757  -0.697  -0.656  -0.628  -0.580
 -0.546  -0.541  -0.523  -0.502  -0.498  -0.478  -0.472  -0.462
 -0.449  -0.436  -0.432  -0.412  -0.401  -0.371  -0.355  -0.331
 -0.324  -0.275  -0.268
 -- Virtual --
 -0.157  -0.071  -0.030  -0.022  -0.020   0.009   0.021   0.026
  0.030   0.032   0.056   0.064   0.069   0.072   0.080   0.081
  0.081   0.093   0.101   0.106   0.112   0.124   0.124   0.129
  0.132   0.138   0.144   0.151   0.161   0.162   0.166   0.176
  0.182   0.187   0.194   0.203   0.210   0.217   0.220   0.227
  0.229   0.232   0.245   0.248   0.264   0.266   0.267   0.269
  0.275   0.283   0.293   0.296   0.304   0.312   0.323   0.333
  0.340   0.350   0.351   0.357   0.361   0.374   0.391   0.395
  0.406   0.412   0.422   0.442   0.454   0.477   0.484   0.506
  0.527   0.534   0.539   0.540   0.551   0.560   0.578   0.586
  0.595   0.613   0.621   0.642   0.647   0.675   0.685   0.715
  0.731   0.753   0.775   0.816   0.830   0.844   0.854   0.863
  0.889   0.904   0.909   0.925   0.939   0.957   0.976   0.985
  1.007   1.009   1.030   1.034   1.052   1.086   1.087   1.103
  1.125   1.143   1.155   1.168   1.186   1.192   1.205   1.208
  1.217   1.220   1.240   1.251   1.265   1.300   1.333   1.371
  1.379   1.409   1.439   1.446   1.475   1.484   1.516   1.555
  1.569   1.586   1.605   1.649   1.666   1.681   1.683   1.702
  1.705   1.722   1.752   1.801   1.805   1.833   1.835   1.870
  1.897   1.921   1.949   1.976   1.997   2.030   2.049   2.093
  2.102   2.140   2.171   2.189   2.220   2.261   2.300   2.513
  2.523   2.528   2.570   2.576   2.605   2.628   2.635   2.679
  2.680   2.708   2.734   2.755   2.793   2.844   2.860   2.874
  2.886   2.896   2.909   2.967   2.983   2.986   3.027   3.031
  3.053   3.111   3.135   3.140   3.147   3.180   3.238   3.294
  3.326   3.337   3.345   3.369   3.394   3.472   3.537   3.596
  3.610   3.627   3.648   3.699   3.738   3.810   3.859   4.027
  4.068   4.096   4.122   4.152   4.265   4.659   4.918   4.940
  4.994   5.002   5.067   5.110   5.154   5.261   5.391   5.433
  5.602   5.625   5.740   5.805   5.830  23.592  23.744  23.785
 23.831  23.868  24.131  24.147  49.840  49.879  49.960  50.000
 50.052
 --------------------------------------------------------------

          Ground-State Mulliken Net Atomic Charges

     Atom                 Charge (a.u.)
  ----------------------------------------
      1 O                    -0.194757
      2 C                     0.153562
      3 C                    -0.265683
      4 O                    -0.193670
      5 C                    -0.299217
      6 H                     0.232993
      7 C                     0.985095
      8 C                     0.155179
      9 O                    -0.275231
     10 O                    -0.179853
     11 H                     0.305308
     12 C                    -0.256218
     13 H                     0.189435
     14 C                    -0.435823
     15 O                    -0.193213
     16 H                     0.272092
  ----------------------------------------
  Sum of atomic charges =     0.000000

 -----------------------------------------------------------------
                    Cartesian Multipole Moments
 -----------------------------------------------------------------
    Charge (ESU x 10^10)
                -0.0000
    Dipole Moment (Debye)
         X      -4.5926      Y      -2.4386      Z      -0.0019
       Tot       5.1999
    Quadrupole Moments (Debye-Ang)
        XX     -77.2025     XY     -11.1369     YY     -67.5938
        XZ      -0.0033     YZ      -0.0003     ZZ     -66.2265
    Octopole Moments (Debye-Ang^2)
       XXX     -95.8752    XXY      21.2002    XYY      -1.4229
       YYY     -54.0899    XXZ      -0.0091    XYZ      -0.0206
       YYZ       0.0006    XZZ       1.7645    YZZ       1.1333
       ZZZ       0.0035
    Hexadecapole Moments (Debye-Ang^3)
      XXXX   -1629.1972   XXXY    -112.5559   XXYY    -486.7890
      XYYY     -86.0181   YYYY    -731.0242   XXXZ       0.0854
      XXYZ       0.0195   XYYZ       0.0567   YYYZ      -0.0522
      XXZZ    -287.9939   XYZZ       2.8560   YYZZ    -146.4033
      XZZZ       0.1177   YZZZ      -0.0303   ZZZZ     -64.9730
 -----------------------------------------------------------------
 Calculating analytic gradient of the SCF energy
 Gradient of SCF Energy
            1           2           3           4           5           6
    1  -0.0000675  -0.0001229   0.0001698  -0.0000001   0.0000606   0.0000027
    2  -0.0000116   0.0002302  -0.0003351   0.0000064   0.0001343  -0.0000667
    3   0.0001091  -0.0003028   0.0001260  -0.0000160  -0.0000142   0.0000005
            7           8           9          10          11          12
    1  -0.0002427  -0.0001325   0.0001239  -0.0002055   0.0004277  -0.0000089
    2  -0.0001044   0.0000405  -0.0000064  -0.0000149   0.0000472  -0.0001293
    3  -0.0000103   0.0000189  -0.0000033  -0.0000042  -0.0000008   0.0000019
           13          14          15          16
    1  -0.0000006   0.0001190  -0.0003161   0.0001930
    2   0.0000610   0.0000251  -0.0001966   0.0003202
    3  -0.0000143   0.0001081   0.0000022  -0.0000008
 Max gradient component =       4.277E-04
 RMS gradient           =       1.456E-04
 Gradient time:  CPU 121.33 s  wall 121.32 s
 Geometry Optimization Parameters
   NAtoms,    NIC,     NZ,  NCons,   NDum,   NFix, NCnnct, MaxDiis
       16     103       0       0       0       0       0       0

 Cartesian Hessian Update
 Hessian Updated using BFGS Update


** GEOMETRY OPTIMIZATION IN DELOCALIZED INTERNAL COORDINATES **
   Searching for a Minimum

   Optimization Cycle:   4

                       Coordinates (Angstroms)
     ATOM                X               Y               Z
      1  O         3.1037110132    0.1731023561    0.0003533676
      2  C         1.9014590415    0.1058176790   -0.0012208634
      3  C         1.0331484149    1.4102568239   -0.0001010593
      4  O         1.5889952859    2.4860863797    0.0002569994
      5  C        -0.4259087121    1.2565623999    0.0001546999
      6  H        -1.0267084402    2.1558323660    0.0005412637
      7  C        -0.9752338445    0.0198468781   -0.0000325321
      8  C        -2.4611502460   -0.1731531680    0.0004655455
      9  O        -2.9960994264   -1.2559241772    0.0010715330
     10  O        -3.1479302325    0.9865961642    0.0000885807
     11  H        -4.0904734137    0.7644824258    0.0004797975
     12  C        -0.1899516136   -1.2070178308   -0.0002880124
     13  H        -0.7427454963   -2.1400653280   -0.0000472892
     14  C         1.1607050600   -1.1917247976   -0.0005924680
     15  O         1.9597677798   -2.2750272198   -0.0005132365
     16  H         1.4306987052   -3.0818339829    0.0000001447
   Point Group: c1    Number of degrees of freedom:    42


   Energy is   -645.428062151

 Hessian Updated using BFGS Update

 42 Hessian modes will be used to form the next step
  Hessian Eigenvalues:
     0.005625    0.008158    0.008888    0.009478    0.016879    0.018226
     0.019997    0.020947    0.022234    0.022384    0.022489    0.024366
     0.066804    0.158353    0.159998    0.160000    0.160150    0.222053
     0.234075    0.237755    0.249907    0.249999    0.250000    0.250000
     0.250005    0.251124    0.259042    0.322820    0.325192    0.348970
     0.352954    0.356628    0.366689    0.505799    0.515776    0.527751
     0.535359    0.548463    0.553379    0.865123    0.973108    0.985495

 Minimum Search - Taking Simple RFO Step
 Searching for Lamda that Minimizes Along All modes
 Value Taken    Lamda =  -0.00000499
 Step Taken.  Stepsize is  0.021463

                             Maximum     Tolerance    Cnvgd?
         Gradient           0.000372      0.000300      NO
         Displacement       0.013554      0.001200      NO
         Energy change     -0.000177      0.000001      NO


 New Cartesian Coordinates Obtained by Inverse Iteration

 Displacement from previous Coordinates is:  0.013302
 ----------------------------------------------------------------
             Standard Nuclear Orientation (Angstroms)
    I     Atom           X                Y                Z
 ----------------------------------------------------------------
    1      O       3.1041984427     0.1726753102    -0.0028207891
    2      C       1.9018798367     0.1055985959     0.0034379445
    3      C       1.0334082231     1.4107017242    -0.0003250918
    4      O       1.5894126861     2.4864825186    -0.0004419138
    5      C      -0.4256793232     1.2570653488     0.0003815872
    6      H      -1.0262943191     2.1565641689    -0.0000186685
    7      C      -0.9749500738     0.0203600946     0.0008702257
    8      C      -2.4611550118    -0.1730729638     0.0010184515
    9      O      -2.9960750167    -1.2559134056     0.0010582989
   10      O      -3.1491130278     0.9860980444    -0.0002974654
   11      H      -4.0920261364     0.7635568207    -0.0005380967
   12      C      -0.1897847935    -1.2066183168     0.0004607186
   13      H      -0.7427174984    -2.1396833718    -0.0003541379
   14      C       1.1608860722    -1.1918988595     0.0006732316
   15      O       1.9598441922    -2.2754985662    -0.0006095783
   16      H       1.4304496227    -3.0825801742    -0.0018782455
 ----------------------------------------------------------------
 Molecular Point Group                 C1    NOp =  1
 Largest Abelian Subgroup              C1    NOp =  1
 Nuclear Repulsion Energy =   656.3193984196 hartrees
 There are       43 alpha and       43 beta electrons
 Applying Cartesian multipole field
    Component          Value
    ---------          -----
     (2,0,0)        1.00000E-11
     (0,2,0)        2.00000E-11
     (0,0,2)       -3.00000E-11
 Nucleus-field energy     =     0.0000000257 hartrees
 Requested basis set is 6-311++G(d,p)
 There are 92 shells and 292 basis functions
 A cutoff of  1.0D-11 yielded   3595 shell pairs
 There are     37248 function pairs (     40225 Cartesian)
 Smallest overlap matrix eigenvalue = 1.53E-06

 Q-Chem warning in module /home/taweetham/qchem/stvman/mkSTV.C, line 257:

 Overlap eigenvalue is smaller than square root of threshold

 Guess MOs from SCF MO coefficient file
 Reading MOs from coefficient file
 Reading MOs from coefficient file
 A restricted hybrid HF-DFT SCF calculation will be
 performed using Pulay DIIS extrapolation
 Exchange:     0.2000 Hartree-Fock + 0.0800 Slater + 0.7200 B88
 Correlation:  0.1900 VWN1RPA + 0.8100 LYP
 Using SG-1 standard quadrature grid
 SCF converges when DIIS error is below 1.0E-08
 Geometry optimization detected.  Setting ReadMinima to 0
 Setting SaveMinima to 0
 ---------------------------------------
  Cycle       Energy         DIIS Error
 ---------------------------------------
    1    -645.4271500297      8.87E-05
    2    -645.4280573675      7.47E-06
    3    -645.4280575135      9.50E-06
    4    -645.4280581064      3.72E-06
    5    -645.4280581608      1.44E-06
    6    -645.4280581562      5.84E-07
    7    -645.4280581517      3.16E-07
    8    -645.4280581788      6.86E-08
    9    -645.4280581819      3.53E-08
   10    -645.4280581808      1.13E-08
   11    -645.4280581793      7.62E-09 Convergence criterion met
 ---------------------------------------
 SCF time:  CPU 242.64 s  wall 242.82 s
 SCF   energy in the final basis set = -645.4280581793
 Total energy in the final basis set = -645.4280581793

 --------------------------------------------------------------

                    Orbital Energies (a.u.)
 --------------------------------------------------------------

 Alpha MOs
 -- Occupied --
-19.208 -19.200 -19.159 -19.155 -19.154 -10.348 -10.298 -10.295
-10.286 -10.253 -10.223 -10.222  -1.152  -1.120  -1.095  -1.072
 -1.063  -0.891  -0.798  -0.757  -0.697  -0.656  -0.628  -0.580
 -0.546  -0.541  -0.523  -0.502  -0.497  -0.478  -0.472  -0.462
 -0.449  -0.436  -0.432  -0.412  -0.401  -0.371  -0.355  -0.331
 -0.324  -0.275  -0.268
 -- Virtual --
 -0.157  -0.071  -0.030  -0.022  -0.020   0.009   0.021   0.026
  0.030   0.032   0.056   0.064   0.069   0.072   0.080   0.081
  0.081   0.093   0.101   0.106   0.112   0.124   0.124   0.129
  0.132   0.138   0.144   0.151   0.161   0.162   0.166   0.176
  0.182   0.187   0.194   0.202   0.210   0.217   0.220   0.227
  0.229   0.232   0.245   0.248   0.264   0.266   0.267   0.269
  0.275   0.283   0.293   0.296   0.304   0.312   0.323   0.333
  0.340   0.350   0.351   0.357   0.361   0.373   0.390   0.395
  0.406   0.412   0.421   0.442   0.453   0.477   0.484   0.505
  0.527   0.533   0.539   0.540   0.551   0.559   0.578   0.586
  0.595   0.613   0.621   0.642   0.647   0.675   0.685   0.715
  0.731   0.753   0.774   0.816   0.830   0.844   0.854   0.863
  0.889   0.904   0.909   0.925   0.939   0.957   0.976   0.985
  1.006   1.009   1.030   1.034   1.052   1.085   1.087   1.103
  1.125   1.143   1.154   1.168   1.186   1.192   1.205   1.208
  1.216   1.220   1.240   1.251   1.265   1.300   1.333   1.371
  1.379   1.410   1.439   1.446   1.475   1.484   1.516   1.555
  1.569   1.586   1.605   1.649   1.666   1.681   1.683   1.702
  1.705   1.722   1.751   1.801   1.805   1.832   1.835   1.870
  1.897   1.921   1.949   1.975   1.997   2.030   2.049   2.093
  2.101   2.140   2.170   2.189   2.220   2.261   2.300   2.513
  2.523   2.528   2.570   2.576   2.606   2.628   2.635   2.679
  2.680   2.708   2.734   2.755   2.793   2.844   2.860   2.874
  2.886   2.896   2.909   2.966   2.983   2.986   3.027   3.030
  3.052   3.111   3.134   3.140   3.147   3.179   3.238   3.294
  3.326   3.337   3.344   3.369   3.394   3.471   3.537   3.596
  3.610   3.627   3.647   3.699   3.738   3.810   3.859   4.027
  4.068   4.096   4.121   4.152   4.265   4.658   4.918   4.940
  4.994   5.002   5.067   5.110   5.154   5.260   5.390   5.432
  5.601   5.625   5.740   5.804   5.830  23.592  23.744  23.785
 23.830  23.868  24.131  24.147  49.840  49.879  49.959  50.000
 50.051
 --------------------------------------------------------------

          Ground-State Mulliken Net Atomic Charges

     Atom                 Charge (a.u.)
  ----------------------------------------
      1 O                    -0.194692
      2 C                     0.153409
      3 C                    -0.264931
      4 O                    -0.193660
      5 C                    -0.300343
      6 H                     0.233027
      7 C                     0.986540
      8 C                     0.153753
      9 O                    -0.275186
     10 O                    -0.180005
     11 H                     0.305353
     12 C                    -0.256186
     13 H                     0.189437
     14 C                    -0.435276
     15 O                    -0.193350
     16 H                     0.272110
  ----------------------------------------
  Sum of atomic charges =    -0.000000

 -----------------------------------------------------------------
                    Cartesian Multipole Moments
 -----------------------------------------------------------------
    Charge (ESU x 10^10)
                -0.0000
    Dipole Moment (Debye)
         X      -4.5933      Y      -2.4390      Z       0.0051
       Tot       5.2007
    Quadrupole Moments (Debye-Ang)
        XX     -77.2044     XY     -11.1307     YY     -67.5937
        XZ       0.0250     YZ       0.0156     ZZ     -66.2299
    Octopole Moments (Debye-Ang^2)
       XXX     -95.9889    XXY      21.1767    XYY      -1.4229
       YYY     -54.1135    XXZ       0.0280    XYZ       0.0086
       YYZ      -0.0437    XZZ       1.7593    YZZ       1.1308
       ZZZ      -0.0468
    Hexadecapole Moments (Debye-Ang^3)
      XXXX   -1629.2836   XXXY    -112.4437   XXYY    -486.9991
      XYYY     -86.0186   YYYY    -731.1370   XXXZ       0.4344
      XXYZ       0.0510   XYYZ       0.0390   YYYZ       0.1908
      XXZZ    -288.0943   XYZZ       2.8665   YYZZ    -146.4413
      XZZZ       0.1552   YZZZ       0.0420   ZZZZ     -64.9794
 -----------------------------------------------------------------
 Calculating analytic gradient of the SCF energy
 Gradient of SCF Energy
            1           2           3           4           5           6
    1   0.0000991  -0.0001719   0.0000150   0.0000429   0.0000648   0.0000021
    2  -0.0000373   0.0001223  -0.0002344   0.0001236   0.0000647  -0.0000061
    3  -0.0004305   0.0012637  -0.0007199   0.0001455   0.0001690  -0.0000113
            7           8           9          10          11          12
    1  -0.0000326   0.0001214  -0.0000571  -0.0000572  -0.0000549   0.0000045
    2  -0.0000520   0.0000468   0.0000225  -0.0000527   0.0000359  -0.0000175
    3  -0.0000358   0.0001154  -0.0000501  -0.0000491   0.0000003  -0.0000206
           13          14          15          16
    1  -0.0000066   0.0000459  -0.0000085  -0.0000073
    2   0.0000015   0.0000064   0.0000032  -0.0000269
    3   0.0000581  -0.0004360  -0.0000078   0.0000090
 Max gradient component =       1.264E-03
 RMS gradient           =       2.389E-04
 Gradient time:  CPU 120.90 s  wall 120.89 s
 Geometry Optimization Parameters
   NAtoms,    NIC,     NZ,  NCons,   NDum,   NFix, NCnnct, MaxDiis
       16     103       0       0       0       0       0       0

 Cartesian Hessian Update
 Hessian Updated using BFGS Update


** GEOMETRY OPTIMIZATION IN DELOCALIZED INTERNAL COORDINATES **
   Searching for a Minimum

   Optimization Cycle:   5

                       Coordinates (Angstroms)
     ATOM                X               Y               Z
      1  O         3.1041984427    0.1726753102   -0.0028207891
      2  C         1.9018798367    0.1055985959    0.0034379445
      3  C         1.0334082231    1.4107017242   -0.0003250918
      4  O         1.5894126861    2.4864825186   -0.0004419138
      5  C        -0.4256793232    1.2570653488    0.0003815872
      6  H        -1.0262943191    2.1565641689   -0.0000186685
      7  C        -0.9749500738    0.0203600946    0.0008702257
      8  C        -2.4611550118   -0.1730729638    0.0010184515
      9  O        -2.9960750167   -1.2559134056    0.0010582989
     10  O        -3.1491130278    0.9860980444   -0.0002974654
     11  H        -4.0920261364    0.7635568207   -0.0005380967
     12  C        -0.1897847935   -1.2066183168    0.0004607186
     13  H        -0.7427174984   -2.1396833718   -0.0003541379
     14  C         1.1608860722   -1.1918988595    0.0006732316
     15  O         1.9598441922   -2.2754985662   -0.0006095783
     16  H         1.4304496227   -3.0825801742   -0.0018782455
   Point Group: c1    Number of degrees of freedom:    42


   Energy is   -645.428058179

 Hessian Updated using BFGS Update

 42 Hessian modes will be used to form the next step
  Hessian Eigenvalues:
     0.006538    0.008718    0.009474    0.016649    0.017900    0.019812
     0.020944    0.022233    0.022285    0.022484    0.024044    0.036028
     0.066741    0.154738    0.159836    0.160000    0.160171    0.214183
     0.225659    0.236460    0.239471    0.249999    0.250000    0.250002
     0.250268    0.251542    0.252898    0.321303    0.324261    0.347649
     0.352925    0.356375    0.366733    0.463108    0.514975    0.526998
     0.535476    0.548484    0.553356    0.865996    0.972579    0.985619

 Minimum Search - Taking Simple RFO Step
 Searching for Lamda that Minimizes Along All modes
 Value Taken    Lamda =  -0.00001107
 Step Taken.  Stepsize is  0.018040

                             Maximum     Tolerance    Cnvgd?
         Gradient           0.000451      0.000300      NO
         Displacement       0.012764      0.001200      NO
         Energy change      0.000004      0.000001      NO


 New Cartesian Coordinates Obtained by Inverse Iteration

 Displacement from previous Coordinates is:  0.009319
 ----------------------------------------------------------------
             Standard Nuclear Orientation (Angstroms)
    I     Atom           X                Y                Z
 ----------------------------------------------------------------
    1      O       3.1043218428     0.1725815715    -0.0006342224
    2      C       1.9020114667     0.1055030433    -0.0001300148
    3      C       1.0334263027     1.4108834281     0.0006815934
    4      O       1.5894663255     2.4865983999    -0.0004210558
    5      C      -0.4256735706     1.2572121081     0.0002992645
    6      H      -1.0262508222     2.1567644013     0.0002153199
    7      C      -0.9748615062     0.0205148558     0.0002346914
    8      C      -2.4611397887    -0.1730806215     0.0002409933
    9      O      -2.9959973494    -1.2559395974     0.0006534895
   10      O      -3.1493393517     0.9859653651     0.0001737530
   11      H      -4.0923446821     0.7633551307     0.0004172154
   12      C      -0.1897332134    -1.2064918872     0.0001012537
   13      H      -0.7426994337    -2.1395609511     0.0000598377
   14      C       1.1609212455    -1.1919742230    -0.0001780052
   15      O       1.9598231744    -2.2756721243    -0.0005781177
   16      H       1.4303532356    -3.0828219307    -0.0005195247
 ----------------------------------------------------------------
 Molecular Point Group                 C1    NOp =  1
 Largest Abelian Subgroup              C1    NOp =  1
 Nuclear Repulsion Energy =   656.3013979160 hartrees
 There are       43 alpha and       43 beta electrons
 Applying Cartesian multipole field
    Component          Value
    ---------          -----
     (2,0,0)        1.00000E-11
     (0,2,0)        2.00000E-11
     (0,0,2)       -3.00000E-11
 Nucleus-field energy     =     0.0000000257 hartrees
 Requested basis set is 6-311++G(d,p)
 There are 92 shells and 292 basis functions
 A cutoff of  1.0D-11 yielded   3595 shell pairs
 There are     37248 function pairs (     40225 Cartesian)
 Smallest overlap matrix eigenvalue = 1.53E-06

 Q-Chem warning in module /home/taweetham/qchem/stvman/mkSTV.C, line 257:

 Overlap eigenvalue is smaller than square root of threshold

 Guess MOs from SCF MO coefficient file
 Reading MOs from coefficient file
 Reading MOs from coefficient file
 A restricted hybrid HF-DFT SCF calculation will be
 performed using Pulay DIIS extrapolation
 Exchange:     0.2000 Hartree-Fock + 0.0800 Slater + 0.7200 B88
 Correlation:  0.1900 VWN1RPA + 0.8100 LYP
 Using SG-1 standard quadrature grid
 SCF converges when DIIS error is below 1.0E-08
 Geometry optimization detected.  Setting ReadMinima to 0
 Setting SaveMinima to 0
 ---------------------------------------
  Cycle       Energy         DIIS Error
 ---------------------------------------
    1    -645.4280100467      6.69E-05
    2    -645.4280629278      4.50E-06
    3    -645.4280630338      3.65E-06
    4    -645.4280633472      2.48E-06
    5    -645.4280632595      7.99E-07
    6    -645.4280631546      4.43E-07
    7    -645.4280631644      1.28E-07
    8    -645.4280631923      4.58E-08
    9    -645.4280631922      2.48E-08
   10    -645.4280631897      8.34E-09 Convergence criterion met
 ---------------------------------------
 SCF time:  CPU 221.57 s  wall 221.71 s
 SCF   energy in the final basis set = -645.4280631897
 Total energy in the final basis set = -645.4280631897

 --------------------------------------------------------------

                    Orbital Energies (a.u.)
 --------------------------------------------------------------

 Alpha MOs
 -- Occupied --
-19.208 -19.200 -19.159 -19.155 -19.154 -10.348 -10.298 -10.295
-10.286 -10.253 -10.223 -10.222  -1.152  -1.120  -1.095  -1.072
 -1.063  -0.891  -0.798  -0.757  -0.697  -0.656  -0.628  -0.580
 -0.546  -0.541  -0.522  -0.502  -0.497  -0.478  -0.472  -0.462
 -0.449  -0.436  -0.432  -0.412  -0.401  -0.371  -0.355  -0.331
 -0.324  -0.275  -0.268
 -- Virtual --
 -0.157  -0.071  -0.030  -0.022  -0.020   0.009   0.021   0.026
  0.030   0.032   0.056   0.064   0.069   0.072   0.080   0.081
  0.081   0.093   0.101   0.106   0.112   0.124   0.124   0.129
  0.132   0.138   0.144   0.150   0.161   0.162   0.166   0.176
  0.182   0.187   0.194   0.202   0.210   0.217   0.220   0.227
  0.229   0.232   0.245   0.248   0.264   0.266   0.267   0.269
  0.275   0.283   0.293   0.296   0.304   0.312   0.323   0.333
  0.340   0.350   0.351   0.357   0.361   0.373   0.390   0.395
  0.406   0.412   0.421   0.442   0.453   0.477   0.484   0.505
  0.527   0.533   0.539   0.540   0.551   0.559   0.578   0.586
  0.595   0.613   0.621   0.642   0.647   0.675   0.685   0.714
  0.731   0.753   0.774   0.816   0.830   0.844   0.854   0.863
  0.889   0.904   0.909   0.926   0.939   0.957   0.976   0.985
  1.007   1.009   1.030   1.034   1.052   1.086   1.086   1.103
  1.125   1.143   1.155   1.168   1.186   1.192   1.205   1.208
  1.217   1.220   1.240   1.251   1.265   1.300   1.333   1.371
  1.379   1.410   1.439   1.446   1.475   1.484   1.516   1.555
  1.568   1.586   1.605   1.649   1.666   1.681   1.683   1.702
  1.705   1.722   1.751   1.801   1.805   1.833   1.835   1.870
  1.897   1.921   1.949   1.975   1.997   2.030   2.049   2.093
  2.102   2.140   2.170   2.189   2.220   2.261   2.300   2.513
  2.523   2.528   2.570   2.576   2.606   2.628   2.635   2.679
  2.680   2.708   2.734   2.755   2.792   2.844   2.860   2.874
  2.886   2.896   2.909   2.966   2.983   2.986   3.027   3.030
  3.052   3.111   3.134   3.140   3.147   3.179   3.238   3.294
  3.326   3.337   3.344   3.369   3.394   3.471   3.538   3.596
  3.610   3.627   3.647   3.699   3.738   3.809   3.859   4.027
  4.068   4.096   4.121   4.152   4.265   4.658   4.918   4.940
  4.994   5.002   5.067   5.110   5.154   5.260   5.390   5.432
  5.601   5.625   5.740   5.804   5.830  23.592  23.744  23.785
 23.830  23.868  24.131  24.147  49.840  49.879  49.959  50.000
 50.051
 --------------------------------------------------------------

          Ground-State Mulliken Net Atomic Charges

     Atom                 Charge (a.u.)
  ----------------------------------------
      1 O                    -0.194748
      2 C                     0.153091
      3 C                    -0.265035
      4 O                    -0.193650
      5 C                    -0.300311
      6 H                     0.233022
      7 C                     0.987125
      8 C                     0.153495
      9 O                    -0.275169
     10 O                    -0.180038
     11 H                     0.305363
     12 C                    -0.255807
     13 H                     0.189432
     14 C                    -0.435466
     15 O                    -0.193414
     16 H                     0.272112
  ----------------------------------------
  Sum of atomic charges =    -0.000000

 -----------------------------------------------------------------
                    Cartesian Multipole Moments
 -----------------------------------------------------------------
    Charge (ESU x 10^10)
                -0.0000
    Dipole Moment (Debye)
         X      -4.5938      Y      -2.4389      Z       0.0018
       Tot       5.2011
    Quadrupole Moments (Debye-Ang)
        XX     -77.2036     XY     -11.1289     YY     -67.5931
        XZ       0.0067     YZ       0.0056     ZZ     -66.2306
    Octopole Moments (Debye-Ang^2)
       XXX     -96.0191    XXY      21.1720    XYY      -1.4242
       YYY     -54.1184    XXZ       0.0157    XYZ      -0.0037
       YYZ      -0.0009    XZZ       1.7576    YZZ       1.1304
       ZZZ      -0.0074
    Hexadecapole Moments (Debye-Ang^3)
      XXXX   -1629.2584   XXXY    -112.4094   XXYY    -487.0435
      XYYY     -86.0149   YYYY    -731.1800   XXXZ       0.1536
      XXYZ       0.0198   XYYZ       0.0558   YYYZ       0.0189
      XXZZ    -288.1108   XYZZ       2.8704   YYZZ    -146.4536
      XZZZ       0.1188   YZZZ      -0.0184   ZZZZ     -64.9795
 -----------------------------------------------------------------
 Calculating analytic gradient of the SCF energy
 Gradient of SCF Energy
            1           2           3           4           5           6
    1   0.0000941  -0.0001155  -0.0000165   0.0000268   0.0000443   0.0000041
    2  -0.0000408   0.0000629  -0.0001210   0.0001000   0.0000191   0.0000115
    3   0.0000064  -0.0000738   0.0002119  -0.0000756  -0.0000814  -0.0000013
            7           8           9          10          11          12
    1   0.0000379   0.0001466  -0.0000778  -0.0000070  -0.0001648   0.0000170
    2  -0.0000102   0.0000216   0.0000510  -0.0000610   0.0000320   0.0000176
    3   0.0000147  -0.0000307   0.0000141   0.0000114   0.0000011  -0.0000015
           13          14          15          16
    1  -0.0000045   0.0000057   0.0000622  -0.0000526
    2  -0.0000141  -0.0000070   0.0000496  -0.0001111
    3  -0.0000024   0.0000104  -0.0000045   0.0000012
 Max gradient component =       2.119E-04
 RMS gradient           =       6.562E-05
 Gradient time:  CPU 121.31 s  wall 121.46 s
 Geometry Optimization Parameters
   NAtoms,    NIC,     NZ,  NCons,   NDum,   NFix, NCnnct, MaxDiis
       16     103       0       0       0       0       0       0

 Cartesian Hessian Update
 Hessian Updated using BFGS Update


** GEOMETRY OPTIMIZATION IN DELOCALIZED INTERNAL COORDINATES **
   Searching for a Minimum

   Optimization Cycle:   6

                       Coordinates (Angstroms)
     ATOM                X               Y               Z
      1  O         3.1043218428    0.1725815715   -0.0006342224
      2  C         1.9020114667    0.1055030433   -0.0001300148
      3  C         1.0334263027    1.4108834281    0.0006815934
      4  O         1.5894663255    2.4865983999   -0.0004210558
      5  C        -0.4256735706    1.2572121081    0.0002992645
      6  H        -1.0262508222    2.1567644013    0.0002153199
      7  C        -0.9748615062    0.0205148558    0.0002346914
      8  C        -2.4611397887   -0.1730806215    0.0002409933
      9  O        -2.9959973494   -1.2559395974    0.0006534895
     10  O        -3.1493393517    0.9859653651    0.0001737530
     11  H        -4.0923446821    0.7633551307    0.0004172154
     12  C        -0.1897332134   -1.2064918872    0.0001012537
     13  H        -0.7426994337   -2.1395609511    0.0000598377
     14  C         1.1609212455   -1.1919742230   -0.0001780052
     15  O         1.9598231744   -2.2756721243   -0.0005781177
     16  H         1.4303532356   -3.0828219307   -0.0005195247
   Point Group: c1    Number of degrees of freedom:    42


   Energy is   -645.428063190

 Hessian Updated using BFGS Update

 42 Hessian modes will be used to form the next step
  Hessian Eigenvalues:
     0.006507    0.008664    0.009474    0.016782    0.017769    0.019923
     0.020946    0.022234    0.022288    0.022486    0.024268    0.039934
     0.066903    0.154998    0.159834    0.160000    0.160035    0.215258
     0.223311    0.236402    0.237601    0.249953    0.250000    0.250000
     0.250009    0.250893    0.252954    0.321162    0.324186    0.347683
     0.352920    0.356357    0.366669    0.464109    0.514859    0.526951
     0.535339    0.548455    0.553337    0.864655    0.972448    0.985476

 Minimum Search - Taking Simple RFO Step
 Searching for Lamda that Minimizes Along All modes
 Value Taken    Lamda =  -0.00000149
 Step Taken.  Stepsize is  0.009747

                             Maximum     Tolerance    Cnvgd?
         Gradient           0.000173      0.000300     YES
         Displacement       0.005715      0.001200      NO
         Energy change     -0.000005      0.000001      NO


 New Cartesian Coordinates Obtained by Inverse Iteration

 Displacement from previous Coordinates is:  0.007729
 ----------------------------------------------------------------
             Standard Nuclear Orientation (Angstroms)
    I     Atom           X                Y                Z
 ----------------------------------------------------------------
    1      O       3.1040338726     0.1729103247     0.0008057836
    2      C       1.9018338819     0.1055306681    -0.0012204424
    3      C       1.0331471548     1.4108028989    -0.0015513199
    4      O       1.5891846990     2.4864131478     0.0010236286
    5      C      -0.4259583476     1.2569805503    -0.0001730068
    6      H      -1.0266670211     2.1564100802     0.0006484155
    7      C      -0.9750016055     0.0202622477    -0.0002244243
    8      C      -2.4610982699    -0.1732267181     0.0006295437
    9      O      -2.9958717003    -1.2560948815     0.0009364691
   10      O      -3.1483453720     0.9862991483     0.0003998228
   11      H      -4.0911332272     0.7638392557     0.0007895096
   12      C      -0.1898470049    -1.2066704847    -0.0005354674
   13      H      -0.7427608489    -2.1397290809    -0.0002158189
   14      C       1.1607849911    -1.1919427411    -0.0006193842
   15      O       1.9597153968    -2.2755084818    -0.0002417976
   16      H       1.4302672764    -3.0824389651     0.0001649596
 ----------------------------------------------------------------
 Molecular Point Group                 C1    NOp =  1
 Largest Abelian Subgroup              C1    NOp =  1
 Nuclear Repulsion Energy =   656.3476344718 hartrees
 There are       43 alpha and       43 beta electrons
 Applying Cartesian multipole field
    Component          Value
    ---------          -----
     (2,0,0)        1.00000E-11
     (0,2,0)        2.00000E-11
     (0,0,2)       -3.00000E-11
 Nucleus-field energy     =     0.0000000257 hartrees
 Requested basis set is 6-311++G(d,p)
 There are 92 shells and 292 basis functions
 A cutoff of  1.0D-11 yielded   3595 shell pairs
 There are     37248 function pairs (     40225 Cartesian)
 Smallest overlap matrix eigenvalue = 1.53E-06

 Q-Chem warning in module /home/taweetham/qchem/stvman/mkSTV.C, line 257:

 Overlap eigenvalue is smaller than square root of threshold

 Guess MOs from SCF MO coefficient file
 Reading MOs from coefficient file
 Reading MOs from coefficient file
 A restricted hybrid HF-DFT SCF calculation will be
 performed using Pulay DIIS extrapolation
 Exchange:     0.2000 Hartree-Fock + 0.0800 Slater + 0.7200 B88
 Correlation:  0.1900 VWN1RPA + 0.8100 LYP
 Using SG-1 standard quadrature grid
 SCF converges when DIIS error is below 1.0E-08
 Geometry optimization detected.  Setting ReadMinima to 0
 Setting SaveMinima to 0
 ---------------------------------------
  Cycle       Energy         DIIS Error
 ---------------------------------------
    1    -645.4285266635      4.88E-05
    2    -645.4280625300      4.04E-06
    3    -645.4280626683      5.40E-06
    4    -645.4280625864      2.11E-06
    5    -645.4280627240      7.55E-07
    6    -645.4280627647      2.85E-07
    7    -645.4280627560      1.13E-07
    8    -645.4280627501      3.91E-08
    9    -645.4280627513      2.46E-08
   10    -645.4280627520      5.58E-09 Convergence criterion met
 ---------------------------------------
 SCF time:  CPU 223.19 s  wall 223.86 s
 SCF   energy in the final basis set = -645.4280627520
 Total energy in the final basis set = -645.4280627520

 --------------------------------------------------------------

                    Orbital Energies (a.u.)
 --------------------------------------------------------------

 Alpha MOs
 -- Occupied --
-19.208 -19.200 -19.159 -19.155 -19.154 -10.348 -10.298 -10.295
-10.286 -10.253 -10.223 -10.222  -1.152  -1.120  -1.095  -1.072
 -1.063  -0.891  -0.798  -0.757  -0.697  -0.656  -0.628  -0.580
 -0.546  -0.541  -0.523  -0.502  -0.497  -0.478  -0.472  -0.462
 -0.449  -0.436  -0.432  -0.412  -0.401  -0.371  -0.355  -0.331
 -0.324  -0.275  -0.268
 -- Virtual --
 -0.157  -0.071  -0.030  -0.022  -0.020   0.009   0.021   0.026
  0.030   0.032   0.056   0.064   0.069   0.072   0.080   0.081
  0.081   0.093   0.101   0.106   0.112   0.124   0.124   0.129
  0.132   0.138   0.144   0.151   0.161   0.162   0.166   0.176
  0.182   0.187   0.194   0.203   0.210   0.217   0.220   0.227
  0.229   0.232   0.245   0.248   0.264   0.266   0.267   0.269
  0.275   0.283   0.293   0.296   0.304   0.312   0.323   0.333
  0.340   0.350   0.351   0.357   0.361   0.374   0.391   0.395
  0.406   0.412   0.421   0.442   0.454   0.477   0.484   0.506
  0.527   0.533   0.539   0.540   0.551   0.559   0.578   0.586
  0.595   0.613   0.621   0.642   0.647   0.675   0.685   0.715
  0.731   0.753   0.774   0.816   0.830   0.844   0.854   0.863
  0.889   0.904   0.909   0.926   0.939   0.957   0.976   0.985
  1.007   1.009   1.030   1.034   1.052   1.086   1.086   1.103
  1.125   1.143   1.155   1.168   1.186   1.192   1.205   1.208
  1.217   1.220   1.240   1.251   1.265   1.300   1.333   1.371
  1.379   1.409   1.439   1.446   1.475   1.484   1.516   1.555
  1.569   1.586   1.605   1.649   1.666   1.681   1.683   1.702
  1.705   1.722   1.751   1.801   1.805   1.833   1.835   1.870
  1.897   1.921   1.949   1.976   1.997   2.030   2.049   2.093
  2.102   2.140   2.171   2.189   2.220   2.261   2.300   2.513
  2.523   2.528   2.570   2.576   2.606   2.628   2.635   2.679
  2.680   2.708   2.734   2.755   2.793   2.844   2.860   2.874
  2.886   2.896   2.909   2.966   2.983   2.986   3.027   3.031
  3.052   3.111   3.134   3.140   3.147   3.179   3.238   3.294
  3.326   3.337   3.345   3.369   3.394   3.472   3.538   3.596
  3.610   3.627   3.647   3.699   3.738   3.810   3.859   4.027
  4.068   4.096   4.121   4.152   4.265   4.658   4.918   4.940
  4.994   5.002   5.067   5.110   5.154   5.260   5.391   5.432
  5.601   5.625   5.740   5.804   5.830  23.592  23.744  23.785
 23.831  23.868  24.131  24.147  49.840  49.879  49.960  50.000
 50.052
 --------------------------------------------------------------

          Ground-State Mulliken Net Atomic Charges

     Atom                 Charge (a.u.)
  ----------------------------------------
      1 O                    -0.194754
      2 C                     0.153225
      3 C                    -0.265313
      4 O                    -0.193650
      5 C                    -0.299583
      6 H                     0.232986
      7 C                     0.985943
      8 C                     0.154428
      9 O                    -0.275192
     10 O                    -0.179854
     11 H                     0.305312
     12 C                    -0.255927
     13 H                     0.189431
     14 C                    -0.435815
     15 O                    -0.193327
     16 H                     0.272089
  ----------------------------------------
  Sum of atomic charges =    -0.000000

 -----------------------------------------------------------------
                    Cartesian Multipole Moments
 -----------------------------------------------------------------
    Charge (ESU x 10^10)
                -0.0000
    Dipole Moment (Debye)
         X      -4.5946      Y      -2.4384      Z      -0.0047
       Tot       5.2015
    Quadrupole Moments (Debye-Ang)
        XX     -77.2016     XY     -11.1319     YY     -67.5937
        XZ      -0.0134     YZ      -0.0061     ZZ     -66.2285
    Octopole Moments (Debye-Ang^2)
       XXX     -95.9493    XXY      21.1866    XYY      -1.4316
       YYY     -54.0975    XXZ      -0.0170    XYZ      -0.0263
       YYZ      -0.0097    XZZ       1.7591    YZZ       1.1323
       ZZZ       0.0088
    Hexadecapole Moments (Debye-Ang^3)
      XXXX   -1629.1601   XXXY    -112.4610   XXYY    -486.9205
      XYYY     -86.0082   YYYY    -731.1886   XXXZ      -0.0118
      XXYZ       0.0123   XYYZ       0.0275   YYYZ      -0.0817
      XXZZ    -288.0319   XYZZ       2.8621   YYZZ    -146.4420
      XZZZ       0.0985   YZZZ      -0.0280   ZZZZ     -64.9760
 -----------------------------------------------------------------
 Calculating analytic gradient of the SCF energy
 Gradient of SCF Energy
            1           2           3           4           5           6
    1  -0.0000509   0.0000391   0.0000510  -0.0000155  -0.0000151   0.0000032
    2  -0.0000045   0.0000261  -0.0000109  -0.0000405  -0.0000098  -0.0000051
    3   0.0000757  -0.0000939  -0.0003371   0.0001434   0.0001565   0.0000054
            7           8           9          10          11          12
    1  -0.0000525  -0.0001036   0.0000623   0.0000133   0.0001190  -0.0000058
    2   0.0000240  -0.0000068  -0.0000131   0.0000398  -0.0000014  -0.0000233
    3  -0.0000300   0.0000422  -0.0000174  -0.0000192  -0.0000008   0.0000043
           13          14          15          16
    1  -0.0000021  -0.0000044  -0.0000694   0.0000315
    2   0.0000104  -0.0000193  -0.0000320   0.0000664
    3  -0.0000063   0.0000738   0.0000052  -0.0000018
 Max gradient component =       3.371E-04
 RMS gradient           =       7.047E-05
 Gradient time:  CPU 120.86 s  wall 121.34 s
 Geometry Optimization Parameters
   NAtoms,    NIC,     NZ,  NCons,   NDum,   NFix, NCnnct, MaxDiis
       16     103       0       0       0       0       0       0

 Cartesian Hessian Update
 Hessian Updated using BFGS Update


** GEOMETRY OPTIMIZATION IN DELOCALIZED INTERNAL COORDINATES **
   Searching for a Minimum

   Optimization Cycle:   7

                       Coordinates (Angstroms)
     ATOM                X               Y               Z
      1  O         3.1040338726    0.1729103247    0.0008057836
      2  C         1.9018338819    0.1055306681   -0.0012204424
      3  C         1.0331471548    1.4108028989   -0.0015513199
      4  O         1.5891846990    2.4864131478    0.0010236286
      5  C        -0.4259583476    1.2569805503   -0.0001730068
      6  H        -1.0266670211    2.1564100802    0.0006484155
      7  C        -0.9750016055    0.0202622477   -0.0002244243
      8  C        -2.4610982699   -0.1732267181    0.0006295437
      9  O        -2.9958717003   -1.2560948815    0.0009364691
     10  O        -3.1483453720    0.9862991483    0.0003998228
     11  H        -4.0911332272    0.7638392557    0.0007895096
     12  C        -0.1898470049   -1.2066704847   -0.0005354674
     13  H        -0.7427608489   -2.1397290809   -0.0002158189
     14  C         1.1607849911   -1.1919427411   -0.0006193842
     15  O         1.9597153968   -2.2755084818   -0.0002417976
     16  H         1.4302672764   -3.0824389651    0.0001649596
   Point Group: c1    Number of degrees of freedom:    42


   Energy is   -645.428062752

 Hessian Updated using BFGS Update

 42 Hessian modes will be used to form the next step
  Hessian Eigenvalues:
     0.006541    0.009471    0.015328    0.017447    0.018971    0.020866
     0.022169    0.022235    0.022315    0.022521    0.028613    0.039325
     0.067017    0.155951    0.159794    0.159990    0.160239    0.214326
     0.228020    0.236107    0.238565    0.249062    0.250000    0.250001
     0.250389    0.252580    0.252878    0.321340    0.325342    0.347786
     0.352926    0.356384    0.366480    0.466104    0.514926    0.527011
     0.535821    0.548695    0.553313    0.863829    0.971970    0.985011

 Minimum Search - Taking Simple RFO Step
 Searching for Lamda that Minimizes Along All modes
 Value Taken    Lamda =  -0.00000173
 Step Taken.  Stepsize is  0.007783

                             Maximum     Tolerance    Cnvgd?
         Gradient           0.000129      0.000300     YES
         Displacement       0.004631      0.001200      NO
         Energy change      0.000000      0.000001     YES

 Final energy is   -645.42806275201110     


 ******************************
 **  OPTIMIZATION CONVERGED  **
 ******************************

                       Coordinates (Angstroms)
     ATOM                X               Y               Z
      1  O         3.1040338726    0.1729103247    0.0008057836
      2  C         1.9018338819    0.1055306681   -0.0012204424
      3  C         1.0331471548    1.4108028989   -0.0015513199
      4  O         1.5891846990    2.4864131478    0.0010236286
      5  C        -0.4259583476    1.2569805503   -0.0001730068
      6  H        -1.0266670211    2.1564100802    0.0006484155
      7  C        -0.9750016055    0.0202622477   -0.0002244243
      8  C        -2.4610982699   -0.1732267181    0.0006295437
      9  O        -2.9958717003   -1.2560948815    0.0009364691
     10  O        -3.1483453720    0.9862991483    0.0003998228
     11  H        -4.0911332272    0.7638392557    0.0007895096
     12  C        -0.1898470049   -1.2066704847   -0.0005354674
     13  H        -0.7427608489   -2.1397290809   -0.0002158189
     14  C         1.1607849911   -1.1919427411   -0.0006193842
     15  O         1.9597153968   -2.2755084818   -0.0002417976
     16  H         1.4302672764   -3.0824389651    0.0001649596

Z-matrix Print:
$molecule
0 1
C 
C  1 1.353115
H  2 1.081585 1 122.323013
C  1 1.456651 2 123.444573 3 -179.963109 0
H  4 1.084579 1 116.733255 2 179.980402 0
C  4 1.350712 1 121.991767 2 0.008917 0
O  6 1.346256 4 125.777197 1 179.965425 0
H  7 0.965118 6 110.328133 4 -0.003830 0
C  2 1.467192 1 119.956922 3 -179.986736 0
O  9 1.210835 2 123.354527 1 -179.852233 0
C  6 1.494186 4 120.357493 1 -0.036827 0
O  11 1.204088 6 122.940543 4 179.879554 0
C  1 1.498640 2 121.357054 3 0.010556 0
O  13 1.207719 1 123.700572 2 -179.981827 0
O  13 1.347891 1 113.236921 2 0.047090 0
H  15 0.968678 13 107.378428 1 179.987484 0
$end


 --------------------------------------------------------------

                    Orbital Energies (a.u.)
 --------------------------------------------------------------

 Alpha MOs
 -- Occupied --
-19.208 -19.200 -19.159 -19.155 -19.154 -10.348 -10.298 -10.295
-10.286 -10.253 -10.223 -10.222  -1.152  -1.120  -1.095  -1.072
 -1.063  -0.891  -0.798  -0.757  -0.697  -0.656  -0.628  -0.580
 -0.546  -0.541  -0.523  -0.502  -0.497  -0.478  -0.472  -0.462
 -0.449  -0.436  -0.432  -0.412  -0.401  -0.371  -0.355  -0.331
 -0.324  -0.275  -0.268
 -- Virtual --
 -0.157  -0.071  -0.030  -0.022  -0.020   0.009   0.021   0.026
  0.030   0.032   0.056   0.064   0.069   0.072   0.080   0.081
  0.081   0.093   0.101   0.106   0.112   0.124   0.124   0.129
  0.132   0.138   0.144   0.151   0.161   0.162   0.166   0.176
  0.182   0.187   0.194   0.203   0.210   0.217   0.220   0.227
  0.229   0.232   0.245   0.248   0.264   0.266   0.267   0.269
  0.275   0.283   0.293   0.296   0.304   0.312   0.323   0.333
  0.340   0.350   0.351   0.357   0.361   0.374   0.391   0.395
  0.406   0.412   0.421   0.442   0.454   0.477   0.484   0.506
  0.527   0.533   0.539   0.540   0.551   0.559   0.578   0.586
  0.595   0.613   0.621   0.642   0.647   0.675   0.685   0.715
  0.731   0.753   0.774   0.816   0.830   0.844   0.854   0.863
  0.889   0.904   0.909   0.926   0.939   0.957   0.976   0.985
  1.007   1.009   1.030   1.034   1.052   1.086   1.086   1.103
  1.125   1.143   1.155   1.168   1.186   1.192   1.205   1.208
  1.217   1.220   1.240   1.251   1.265   1.300   1.333   1.371
  1.379   1.409   1.439   1.446   1.475   1.484   1.516   1.555
  1.569   1.586   1.605   1.649   1.666   1.681   1.683   1.702
  1.705   1.722   1.751   1.801   1.805   1.833   1.835   1.870
  1.897   1.921   1.949   1.976   1.997   2.030   2.049   2.093
  2.102   2.140   2.171   2.189   2.220   2.261   2.300   2.513
  2.523   2.528   2.570   2.576   2.606   2.628   2.635   2.679
  2.680   2.708   2.734   2.755   2.793   2.844   2.860   2.874
  2.886   2.896   2.909   2.966   2.983   2.986   3.027   3.031
  3.052   3.111   3.134   3.140   3.147   3.179   3.238   3.294
  3.326   3.337   3.345   3.369   3.394   3.472   3.538   3.596
  3.610   3.627   3.647   3.699   3.738   3.810   3.859   4.027
  4.068   4.096   4.121   4.152   4.265   4.658   4.918   4.940
  4.994   5.002   5.067   5.110   5.154   5.260   5.391   5.432
  5.601   5.625   5.740   5.804   5.830  23.592  23.744  23.785
 23.831  23.868  24.131  24.147  49.840  49.879  49.960  50.000
 50.052
 --------------------------------------------------------------

          Ground-State Mulliken Net Atomic Charges

     Atom                 Charge (a.u.)
  ----------------------------------------
      1 O                    -0.194754
      2 C                     0.153225
      3 C                    -0.265313
      4 O                    -0.193650
      5 C                    -0.299583
      6 H                     0.232986
      7 C                     0.985943
      8 C                     0.154428
      9 O                    -0.275192
     10 O                    -0.179854
     11 H                     0.305312
     12 C                    -0.255927
     13 H                     0.189431
     14 C                    -0.435815
     15 O                    -0.193327
     16 H                     0.272089
  ----------------------------------------
  Sum of atomic charges =    -0.000000

 -----------------------------------------------------------------
                    Cartesian Multipole Moments
 -----------------------------------------------------------------
    Charge (ESU x 10^10)
                -0.0000
    Dipole Moment (Debye)
         X      -4.5946      Y      -2.4384      Z      -0.0047
       Tot       5.2015
    Quadrupole Moments (Debye-Ang)
        XX     -77.2016     XY     -11.1319     YY     -67.5937
        XZ      -0.0134     YZ      -0.0061     ZZ     -66.2285
    Octopole Moments (Debye-Ang^2)
       XXX     -95.9493    XXY      21.1866    XYY      -1.4316
       YYY     -54.0975    XXZ      -0.0170    XYZ      -0.0263
       YYZ      -0.0097    XZZ       1.7591    YZZ       1.1323
       ZZZ       0.0088
    Hexadecapole Moments (Debye-Ang^3)
      XXXX   -1629.1601   XXXY    -112.4610   XXYY    -486.9205
      XYYY     -86.0082   YYYY    -731.1886   XXXZ      -0.0118
      XXYZ       0.0123   XYYZ       0.0275   YYYZ      -0.0817
      XXZZ    -288.0319   XYZZ       2.8621   YYZZ    -146.4420
      XZZZ       0.0985   YZZZ      -0.0280   ZZZZ     -64.9760
 -----------------------------------------------------------------
Archival summary:
1\1\pikachu\OPT\ProcedureUnspecified\BasisUnspecified\574\cher\WedDec1412:22:022016WedDec1412:22:022016\0\\#,OPT,ProcedureUnspecified,BasisUnspecified,\\0,1\C\C,1,1.35312\H,2,1.08158,1,122.323\C,1,1.45665,2,123.445,3,-179.963,0\H,4,1.08458,1,116.733,2,179.98,0\C,4,1.35071,1,121.992,2,0.00891707,0\O,6,1.34626,4,125.777,1,179.965,0\H,7,0.965118,6,110.328,4,-0.00383044,0\C,2,1.46719,1,119.957,3,-179.987,0\O,9,1.21084,2,123.355,1,-179.852,0\C,6,1.49419,4,120.357,1,-0.0368273,0\O,11,1.20409,6,122.941,4,179.88,0\C,1,1.49864,2,121.357,3,0.0105556,0\O,13,1.20772,1,123.701,2,-179.982,0\O,13,1.34789,1,113.237,2,0.0470901,0\H,15,0.968678,13,107.378,1,179.987,0\\\@

 Total job time:  2738.27s(wall), 2735.71s(cpu) 
 Wed Dec 14 12:22:02 2016

        *************************************************************
        *                                                           *
        *  Thank you very much for using Q-Chem.  Have a nice day.  *
        *                                                           *
        *************************************************************


 
User input: 2 of 3 
 
pikachu 127.0.1
Q-Chem Developer Version! Running on 127.0.1.*
                  Welcome to Q-Chem
     A Quantum Leap Into The Future Of Chemistry


 Q-Chem 4.4, Q-Chem, Inc., Pleasanton, CA (2016)

 Y. Shao,  Z. Gan,  E. Epifanovsky,  A. T. B. Gilbert,  M. Wormit,  
 J. Kussmann,  A. W. Lange,  A. Behn,  J. Deng,  X. Feng,  D. Ghosh,  
 M. Goldey,  P. R. Horn,  L. D. Jacobson,  I. Kaliman,  F. Rob,  
 R. Z. Khaliullin,  T. Kus,  A. Landau,  J. Liu,  E. I. Proynov,  Y. M. Rhee,  
 R. M. Richard,  M. A. Rohrdanz,  R. P. Steele,  E. J. Sundstrom,  
 H. L. Woodcock III,  P. M. Zimmerman,  D. Zuev,  B. Albrecht,  E. Alguire,  
 B. Austin,  S. A. Baeppler,  G. J. O. Beran,  Y. A. Bernard,  E. Berquist,  
 K. Brandhorst,  K. B. Bravaya,  S. T. Brown,  D. Casanova,  C.-M. Chang,  
 Y. Chen,  S. H. Chien,  K. D. Closser,  M. P. Coons,  D. L. Crittenden,  
 S. Dasgupta,  M. Diedenhofen,  R. A. DiStasio Jr.,  H. Do,  A. D. Dutoi,  
 R. G. Edgar,  P.-T. Fang,  S. Fatehi,  Q. Feng,  L. Fusti-Molnar,  
 A. Ghysels,  A. Golubeva-Zadorozhnaya,  J. Gomes,  A. Gunina,  
 M. W. D. Hanson-Heine,  P. H. P. Harbach,  A. W. Hauser,  J. E. Herr,  
 E. G. Hohenstein,  Z. C. Holden,  K. Hui,  T.-C. Jagau,  H. Ji,  B. Kaduk,  
 K. Khistyaev,  Jaehoon Kim,  Jihan Kim,  R. A. King,  P. Klunzinger,  
 K. Koh,  D. Kosenkov,  T. Kowalczyk,  C. M. Krauter,  A. Kunitsa,  
 K. U. Lao,  A. Laurent,  K. V. Lawler,  J. Lee,  D. Lefrancois,  S. Lehtola,  
 S. V. Levchenko,  C. Y. Lin,  Y.-S. Lin,  F. Liu,  E. Livshits,  
 R. C. Lochan,  A. Luenser,  P. Manohar,  S. F. Manzer,  S.-P. Mao,  Y. Mao,  
 N. Mardirossian,  A. V. Marenich,  L. A. Martinez-Martinez,  S. A. Maurer,  
 N. J. Mayhall,  J.-M. Mewes,  A. F. Morrison,  K. Nanda,  T. S. Nguyen-Beck,  
 C. M. Oana,  R. Olivares-Amaya,  D. P. O'Neill,  J. A. Parkhill,  
 T. M. Perrine,  R. Peverati,  P. A. Pieniazek,  F. Plasser,  A. Prociuk,  
 D. R. Rehn,  E. Rosta,  N. J. Russ,  N. Sergueev,  S. M. Sharada,  
 S. Sharma,  D. W. Small,  A. Sodt,  T. Stauch,  T. Stein,  D. Stuck,  
 Y.-C. Su,  A. J. W. Thom,  T. Tsuchimochi,  L. Vogt,  O. Vydrov,  T. Wang,  
 M. A. Watson,  J. Wenzel,  A. White,  C. F. Williams,  V. Vanovschi,  
 K. Yao,  S. Yeganeh,  S. R. Yost,  Z.-Q. You,  I. Y. Zhang,  X. Zhang,  
 Y. Zhao,  B. R. Brooks,  G. K. L. Chan,  D. M. Chipman,  C. J. Cramer,  
 W. A. Goddard III,  M. S. Gordon,  W. J. Hehre,  A. Klamt,  
 H. F. Schaefer III,  M. W. Schmidt,  C. D. Sherrill,  D. G. Truhlar,  
 A. Warshel,  X. Xu,  A. Aspuru-Guzik,  R. Baer,  A. T. Bell,  N. A. Besley,  
 J.-D. Chai,  A. Dreuw,  B. D. Dunietz,  T. R. Furlani,  S. R. Gwaltney,  
 C.-P. Hsu,  Y. Jung,  J. Kong,  D. S. Lambrecht,  W. Liang,  C. Ochsenfeld,  
 V. A. Rassolov,  L. V. Slipchenko,  J. E. Subotnik,  T. Van Voorhis,  
 J. M. Herbert,  A. I. Krylov,  P. M. W. Gill,  M. Head-Gordon

 Contributors to earlier versions of Q-Chem not listed above: 
 R. D. Adamson,  J. Baker,  E. F. C. Byrd,  A. K. Chakraborty,  C.-L. Cheng,  
 H. Dachsel,  R. J. Doerksen,  G. Hawkins,  A. Heyden,  S. Hirata,  
 G. Kedziora,  F. J. Keil,  C. Kelley,  P. P. Korambath,  W. Kurlancheek,  
 A. M. Lee,  M. S. Lee,  D. Liotard,  I. Lotan,  P. E. Maslen,  N. Nair,  
 D. Neuhauser,  R. Olson,  B. Peters,  J. Ritchie,  N. E. Schultz,  
 N. Shenvi,  A. C. Simmonett,  K. S. Thanthiriwatte,  Q. Wu,  W. Zhang

 Please cite Q-Chem as follows:
 Y. Shao et al., Mol. Phys. 113, 184-215 (2015)
 DOI: 10.1080/00268976.2014.952696

 Q-Chem 4.4.2 for Intel X86 EM64T Linux

 Parts of Q-Chem use Armadillo 5.200.1 (Boston Tea Smuggler).
 http://arma.sourceforge.net/

 Q-Chem begins on Wed Dec 14 12:22:02 2016  


Host: 0

     Scratch files written to /scratch/cher/qchem10372//
The previous job contains 0 fragments, simply inherited here
FILE_GEOM_ORG=        593

Checking the input file for inconsistencies... 	...done.

--------------------------------------------------------------
User input:
--------------------------------------------------------------

$molecule
   read
$end

$rem
   BASIS 6-311++G**
   JOB_TYPE FREQUENCY
   METHOD B3LYP
$end

--------------------------------------------------------------
 ----------------------------------------------------------------
             Standard Nuclear Orientation (Angstroms)
    I     Atom           X                Y                Z
 ----------------------------------------------------------------
    1      O      -3.1048151547    -0.1797705738     0.0011014005
    2      C      -1.9027516607    -0.1100019225    -0.0010510188
    3      C      -1.0314729192    -1.4135453264    -0.0015843238
    4      O      -1.5853716813    -2.4902585938     0.0009631786
    5      C       0.4273241768    -1.2568239211    -0.0003532519
    6      H       1.0298190517    -2.1550580362     0.0003284507
    7      C       0.9739087976    -0.0190170243    -0.0003632201
    8      C       2.4596181212     0.1774245985     0.0003438082
    9      O       2.9922387053     1.2613532746     0.0006811060
   10      O       3.1491679883    -0.9807332870    -0.0000564845
   11      H       4.0915119580    -0.7564003974     0.0002481752
   12      C       0.1863176190     1.2063530804    -0.0004874252
   13      H       0.7373762762     2.1405085324    -0.0001517005
   14      C      -1.1642824451     1.1889414530    -0.0004245584
   15      O      -1.9653644343     2.2709174184     0.0001295965
   16      H      -1.4375208093     3.0788983697     0.0005446383
 ----------------------------------------------------------------
 Molecular Point Group                 C1    NOp =  1
 Largest Abelian Subgroup              C1    NOp =  1
 Nuclear Repulsion Energy =   656.3476344718 hartrees
 There are       43 alpha and       43 beta electrons
 Requested basis set is 6-311++G(d,p)
 There are 92 shells and 292 basis functions

 Total QAlloc Memory Limit   2000 MB
 Mega-Array Size        61 MB
 MEM_STATIC part        62 MB
 A cutoff of  1.0D-11 yielded   3595 shell pairs
 There are     37248 function pairs (     40225 Cartesian)

 -------------------------------------------------------
 OpenMP Integral Computing Module                       
 Release: version 1.0, May 2013, Q-Chem Inc. Pittsburgh 
 -------------------------------------------------------
 Integral Job Info:
 Integral job number is                      11
 Integral operator is                         1
 short-range coefficients                     0
 long-range coefficients              100000000
 Omega coefficients                           0
 if combine SR and LR in K                    0
 Integral screening is                        0
 Integral computing path is                   2
 max size of driver memory is            800000
 size of driver memory is                593474
 size of scratch memory is              2260544
 max col of scratch BK array               1296
 max len of scratch array in speh3          155
 max len of scratch index in speh4           18
 max int batch size is                      520
 min int batch size is                       52
 fixed nKL is                                52
 max L of basis functions is                  2
 order of int derivative is                   0
 number of shells is                         92
 number of basis is                         304
 number of cartesian basis is               304
 number of contracted shell pairs          3595
 number of primitive shell pairs           9493
 maxK2 (contraction) of shell pair           36
 max number of K2 of shell pair               1
 max number of CS2 of shell pair            662
 max number of PS2 of shell pair           2226
 mem total for path MDJ                   92190
 -------------------------------------------------------
 Smallest overlap matrix eigenvalue = 1.53E-06

 Q-Chem warning in module /home/taweetham/qchem/stvman/mkSTV.C, line 257:

 Overlap eigenvalue is smaller than square root of threshold

 Guess from superposition of atomic densities
 Warning:  Energy on first SCF cycle will be non-variational
 A restricted hybrid HF-DFT SCF calculation will be
 performed using Pulay DIIS extrapolation
 Exchange:     0.2000 Hartree-Fock + 0.0800 Slater + 0.7200 B88
 Correlation:  0.1900 VWN1RPA + 0.8100 LYP
 Using SG-1 standard quadrature grid
 SCF converges when DIIS error is below 1.0E-08
 ---------------------------------------
  Cycle       Energy         DIIS Error
 ---------------------------------------
    1    -648.0465360744      3.93E-02
    2    -645.1551194403      5.77E-03
    3    -644.3914476452      1.15E-02
    4    -645.3887141383      2.05E-03
    5    -645.4241675257      6.76E-04
    6    -645.4274216854      2.59E-04
    7    -645.4280041391      8.24E-05
    8    -645.4280576306      2.68E-05
    9    -645.4280634351      8.28E-06
   10    -645.4280640032      3.11E-06
   11    -645.4280640875      2.08E-06
   12    -645.4280640955      4.24E-07
   13    -645.4280641130      2.52E-07
   14    -645.4280641054      6.31E-08
   15    -645.4280641105      3.92E-08
   16    -645.4280641100      8.07E-09 Convergence criterion met
 ---------------------------------------
 SCF time:  CPU 377.12 s  wall 378.29 s
 SCF   energy in the final basis set = -645.4280641100
 Total energy in the final basis set = -645.4280641100

 --------------------------------------------------------------

                    Orbital Energies (a.u.)
 --------------------------------------------------------------

 Alpha MOs
 -- Occupied --
-19.208 -19.200 -19.159 -19.155 -19.154 -10.348 -10.298 -10.295
-10.286 -10.253 -10.223 -10.222  -1.152  -1.120  -1.095  -1.072
 -1.063  -0.891  -0.798  -0.757  -0.697  -0.656  -0.628  -0.580
 -0.546  -0.541  -0.523  -0.502  -0.497  -0.478  -0.472  -0.462
 -0.449  -0.436  -0.432  -0.412  -0.401  -0.371  -0.355  -0.331
 -0.324  -0.275  -0.268
 -- Virtual --
 -0.157  -0.071  -0.030  -0.022  -0.020   0.009   0.021   0.026
  0.030   0.032   0.056   0.064   0.069   0.072   0.080   0.081
  0.081   0.093   0.101   0.106   0.112   0.124   0.124   0.129
  0.132   0.138   0.144   0.151   0.161   0.162   0.166   0.176
  0.182   0.187   0.194   0.203   0.210   0.217   0.220   0.227
  0.229   0.232   0.245   0.248   0.264   0.266   0.267   0.269
  0.275   0.283   0.293   0.296   0.304   0.312   0.323   0.333
  0.340   0.350   0.351   0.357   0.361   0.374   0.391   0.395
  0.406   0.412   0.421   0.442   0.453   0.477   0.484   0.506
  0.527   0.533   0.539   0.540   0.551   0.559   0.578   0.586
  0.595   0.613   0.621   0.642   0.647   0.675   0.685   0.715
  0.731   0.753   0.774   0.816   0.830   0.844   0.854   0.863
  0.889   0.904   0.909   0.926   0.939   0.957   0.976   0.985
  1.007   1.009   1.030   1.034   1.052   1.086   1.086   1.103
  1.125   1.143   1.155   1.168   1.186   1.192   1.205   1.208
  1.217   1.220   1.240   1.251   1.265   1.300   1.333   1.371
  1.379   1.409   1.439   1.446   1.475   1.484   1.516   1.555
  1.569   1.586   1.605   1.649   1.666   1.681   1.683   1.702
  1.705   1.722   1.751   1.801   1.805   1.833   1.835   1.870
  1.897   1.921   1.949   1.976   1.997   2.030   2.049   2.093
  2.102   2.140   2.171   2.189   2.220   2.261   2.300   2.513
  2.523   2.528   2.570   2.576   2.606   2.628   2.635   2.679
  2.680   2.708   2.734   2.755   2.793   2.844   2.860   2.874
  2.886   2.896   2.909   2.966   2.983   2.986   3.027   3.031
  3.052   3.111   3.134   3.140   3.147   3.179   3.238   3.294
  3.326   3.337   3.345   3.369   3.394   3.472   3.538   3.596
  3.610   3.627   3.647   3.699   3.738   3.810   3.859   4.027
  4.068   4.096   4.121   4.152   4.265   4.658   4.918   4.940
  4.994   5.002   5.067   5.110   5.154   5.260   5.391   5.432
  5.601   5.625   5.740   5.804   5.830  23.592  23.744  23.785
 23.831  23.868  24.131  24.147  49.840  49.879  49.960  50.000
 50.052
 --------------------------------------------------------------

          Ground-State Mulliken Net Atomic Charges

     Atom                 Charge (a.u.)
  ----------------------------------------
      1 O                    -0.194750
      2 C                     0.153225
      3 C                    -0.265301
      4 O                    -0.193659
      5 C                    -0.299640
      6 H                     0.232976
      7 C                     0.985894
      8 C                     0.154474
      9 O                    -0.275191
     10 O                    -0.179864
     11 H                     0.305312
     12 C                    -0.255917
     13 H                     0.189425
     14 C                    -0.435746
     15 O                    -0.193328
     16 H                     0.272092
  ----------------------------------------
  Sum of atomic charges =    -0.000000

 -----------------------------------------------------------------
                    Cartesian Multipole Moments
 -----------------------------------------------------------------
    Charge (ESU x 10^10)
                 0.0000
    Dipole Moment (Debye)
         X       4.5897      Y       2.4475      Z      -0.0050
       Tot       5.2015
    Quadrupole Moments (Debye-Ang)
        XX     -77.1677     XY     -11.1569     YY     -67.6413
        XZ       0.0135     YZ       0.0071     ZZ     -66.2286
    Octopole Moments (Debye-Ang^2)
       XXX      96.3367    XXY     -20.9224    XYY       1.3320
       YYY      54.2458    XXZ      -0.0273    XYZ      -0.0236
       YYZ      -0.0033    XZZ      -1.6819    YZZ      -1.0899
       ZZZ       0.0151
    Hexadecapole Moments (Debye-Ang^3)
      XXXX   -1628.6994   XXXY    -112.7902   XXYY    -486.9970
      XYYY     -87.5216   YYYY    -732.0277   XXXZ       0.0837
      XXYZ      -0.0149   XYYZ       0.0020   YYYZ       0.0655
      XXZZ    -288.0390   XYZZ       2.5832   YYZZ    -146.4297
      XZZZ      -0.0101   YZZZ      -0.0036   ZZZZ     -64.9762
 -----------------------------------------------------------------
 Calculating MO derivatives via CPSCF
   1         3          48      0.310470    0.048778
   2         3          48      0.042307    0.005682
   3         3          48      0.003806    0.000652
   4         4          47      0.000300    0.000053
   5        49           2      0.000005    0.000003
   6        51           0      0.000000    0.000000    Roots Converged
 Calculating analytic Hessian of the SCF energy
 Polarizability Matrix (a.u.)
            1           2           3
    1-132.1711443  -4.1076523   0.0126303
    2  -4.1076523-119.7088244   0.0036814
    3   0.0126303   0.0036814 -49.7784623

 Direct stationary perturbation theory relativistic correction:

 rels  =       0.211946112058
 relv  =      -1.028000412797
 rel2e =       0.460899764102
 E_rel =      -0.355154536637

 Hessian of the SCF Energy
            1           2           3           4           5           6
    1   0.8395840   0.0475514  -0.0013879  -0.7298422  -0.0291498   0.0012083
    2   0.0475514   0.0929009  -0.0000465  -0.0377369  -0.0961915   0.0000463
    3  -0.0013879  -0.0000465   0.0203226   0.0012093   0.0000120  -0.0529796
    4  -0.7298422  -0.0377369   0.0012093   0.9234825   0.0420807  -0.0011477
    5  -0.0291498  -0.0961915   0.0000120   0.0420807   0.4527431   0.0000299
    6   0.0012083   0.0000463  -0.0529796  -0.0011477   0.0000299   0.1618743
    7  -0.0566734   0.0288862   0.0001233  -0.0868587   0.0318318  -0.0000128
    8   0.0150880   0.0064733   0.0000619   0.0024975  -0.0989801  -0.0002281
    9   0.0001727  -0.0000350   0.0178430  -0.0002165   0.0000246  -0.0865035
   10   0.0078515   0.0051721  -0.0000310   0.0123494  -0.0014383   0.0000220
   11  -0.0019569   0.0065536  -0.0000164  -0.0140610  -0.0661183   0.0001690
   12  -0.0000325  -0.0000251  -0.0014446   0.0001034   0.0000905   0.0175173
   13  -0.0014712   0.0058652   0.0000167  -0.0144622  -0.0104904  -0.0000427
   14   0.0106451  -0.0047398  -0.0000406   0.0169344   0.0081306   0.0000823
   15  -0.0000289   0.0000073  -0.0030565   0.0000491  -0.0000470   0.0178890
   16  -0.0025988   0.0022112   0.0000093  -0.0020114  -0.0055411  -0.0000163
   17  -0.0001967   0.0006475   0.0000019  -0.0018748  -0.0003862  -0.0000009
   18  -0.0000074   0.0000003   0.0002148   0.0000012   0.0000032   0.0016270
   19   0.0014798   0.0034498   0.0000011  -0.0034764  -0.0071489  -0.0000001
   20   0.0005520  -0.0048880  -0.0000109   0.0028661   0.0090159   0.0000098
   21   0.0000081   0.0000040   0.0012074  -0.0000045  -0.0000048  -0.0039985
   22   0.0025174  -0.0012957  -0.0000050  -0.0024975   0.0015679   0.0000036
   23   0.0001578  -0.0012621  -0.0000023  -0.0000891   0.0023290   0.0000058
   24   0.0000035  -0.0000012   0.0006358  -0.0000070   0.0000053  -0.0028387
   25  -0.0016179   0.0001159   0.0000023   0.0013429   0.0002720  -0.0000007
   26  -0.0004288   0.0013074   0.0000021   0.0004129  -0.0024219  -0.0000035
   27  -0.0000013  -0.0000001  -0.0000730   0.0000027  -0.0000002   0.0004048
   28  -0.0017015   0.0000223   0.0000025   0.0017346   0.0005951  -0.0000015
   29   0.0007231   0.0004361  -0.0000006  -0.0009393  -0.0011704  -0.0000003
   30  -0.0000000  -0.0000000   0.0000016   0.0000003  -0.0000003   0.0001421
   31   0.0002957  -0.0000364  -0.0000004  -0.0002329  -0.0000535   0.0000004
   32  -0.0001929   0.0000423   0.0000004   0.0000344  -0.0000431  -0.0000008
   33   0.0000002   0.0000003  -0.0000460  -0.0000002  -0.0000007   0.0000552
   34   0.0092120  -0.0046724  -0.0000213  -0.0240242  -0.0051597   0.0000340
   35  -0.0111194  -0.0096117   0.0000144  -0.0221952   0.0173560   0.0000012
   36  -0.0000061  -0.0000050   0.0012205  -0.0000066   0.0000125   0.0020559
   37  -0.0014997  -0.0018708   0.0000031  -0.0033192   0.0030587   0.0000002
   38  -0.0002571   0.0005023   0.0000006   0.0016806   0.0005644  -0.0000022
   39  -0.0000073  -0.0000017  -0.0026957  -0.0000016  -0.0000054   0.0106771
   40  -0.0705802  -0.0431483   0.0000913  -0.0807914  -0.0175801  -0.0000577
   41  -0.0342318  -0.0001898   0.0000226  -0.0168689  -0.1671189  -0.0000623
   42   0.0000786   0.0000513   0.0203197   0.0000137  -0.0000838  -0.0720546
   43   0.0047226  -0.0031903  -0.0000111   0.0115437  -0.0071989   0.0000047
   44   0.0027103   0.0063047  -0.0000000   0.0208394  -0.0549502  -0.0000393
   45   0.0000006   0.0000040  -0.0009893   0.0000037  -0.0000338   0.0032829
   46   0.0003217  -0.0013231  -0.0000023  -0.0029361   0.0043535   0.0000065
   47   0.0001064   0.0017149   0.0000013   0.0064172  -0.0027587  -0.0000070
   48  -0.0000005   0.0000010  -0.0004808   0.0000008  -0.0000020   0.0028492
            7           8           9          10          11          12
    1  -0.0566734   0.0150880   0.0001727   0.0078515  -0.0019569  -0.0000325
    2   0.0288862   0.0064733  -0.0000350   0.0051721   0.0065536  -0.0000251
    3   0.0001233   0.0000619   0.0178430  -0.0000310  -0.0000164  -0.0014446
    4  -0.0868587   0.0024975  -0.0002165   0.0123494  -0.0140610   0.0001034
    5   0.0318318  -0.0989801   0.0000246  -0.0014383  -0.0661183   0.0000905
    6  -0.0000128  -0.0002281  -0.0865035   0.0000220   0.0001690   0.0175173
    7   0.5783534   0.2037888  -0.0004343  -0.2183627  -0.2370676   0.0005648
    8   0.2037888   0.7766207  -0.0010645  -0.2499529  -0.5732010   0.0011647
    9  -0.0004343  -0.0010645   0.1651156   0.0005955   0.0011410  -0.0533490
   10  -0.2183627  -0.2499529   0.0005955   0.2445443   0.2970517  -0.0006763
   11  -0.2370676  -0.5732010   0.0011410   0.2970517   0.6545491  -0.0013140
   12   0.0005648   0.0011647  -0.0533490  -0.0006763  -0.0013140   0.0205652
   13  -0.2013753   0.0357565  -0.0001818  -0.0417524  -0.0523264   0.0000711
   14   0.0368358  -0.0926669  -0.0000355  -0.0669080  -0.0247918   0.0000762
   15  -0.0001895   0.0000408  -0.0717661   0.0001050   0.0000617   0.0208328
   16  -0.0130295   0.0281158  -0.0000180   0.0038380  -0.0021124   0.0000020
   17  -0.0043539   0.0061124  -0.0000029   0.0011266   0.0009845  -0.0000042
   18  -0.0000255   0.0000187   0.0034483   0.0000010  -0.0000016  -0.0019600
   19   0.0035843  -0.0406048   0.0000311  -0.0145001  -0.0009924  -0.0000033
   20  -0.0453199  -0.0129015   0.0000378   0.0145660   0.0164708  -0.0000384
   21   0.0000138  -0.0000292   0.0034197  -0.0000151  -0.0000067   0.0016146
   22  -0.0099559   0.0022992  -0.0000160   0.0057139   0.0024394   0.0000034
   23  -0.0004099  -0.0053795   0.0000021  -0.0014249  -0.0011795   0.0000029
   24   0.0000014   0.0000042   0.0157118  -0.0000128  -0.0000142  -0.0037806
   25   0.0040728  -0.0020545   0.0000065  -0.0030232  -0.0014880   0.0000015
   26   0.0025443  -0.0009993   0.0000045  -0.0018240   0.0000456  -0.0000004
   27  -0.0000005  -0.0000001  -0.0036632   0.0000032   0.0000027   0.0009542
   28   0.0044816   0.0015558   0.0000021  -0.0020020  -0.0019747   0.0000014
   29  -0.0021286   0.0009990  -0.0000041   0.0010877   0.0009258   0.0000008
   30  -0.0000018  -0.0000002  -0.0010271   0.0000017   0.0000015   0.0003125
   31  -0.0006615  -0.0002576  -0.0000009   0.0003145   0.0002539  -0.0000000
   32   0.0002268   0.0005098   0.0000008  -0.0001386  -0.0002213   0.0000002
   33   0.0000020  -0.0000003  -0.0000754  -0.0000006  -0.0000000   0.0000398
   34  -0.0199218  -0.0018261   0.0000004   0.0067176   0.0044966  -0.0000099
   35   0.0061633   0.0023253  -0.0000049  -0.0009789  -0.0031903   0.0000103
   36  -0.0000108  -0.0000054  -0.0041453   0.0000069   0.0000108   0.0009686
   37  -0.0004454   0.0000422   0.0000005   0.0001689  -0.0001106   0.0000000
   38   0.0008059   0.0005267   0.0000003  -0.0003516  -0.0001292   0.0000004
   39   0.0000015  -0.0000036  -0.0020215  -0.0000009   0.0000020   0.0002981
   40   0.0290438   0.0055840   0.0000741  -0.0061464   0.0087542  -0.0000310
   41  -0.0218683  -0.0118738  -0.0000495   0.0063217  -0.0035048   0.0000199
   42  -0.0000400   0.0000457   0.0156624   0.0000076  -0.0000292  -0.0028061
   43  -0.0122270  -0.0007016  -0.0000182   0.0040886  -0.0012854   0.0000070
   44   0.0035753   0.0018393  -0.0000111  -0.0032463  -0.0064308   0.0000137
   45   0.0000061  -0.0000011   0.0014864  -0.0000050  -0.0000061   0.0000684
   46  -0.0000248   0.0006697   0.0000029   0.0002003   0.0003798  -0.0000016
   47  -0.0035087   0.0005990  -0.0000038   0.0009380  -0.0007623   0.0000025
   48   0.0000025  -0.0000036  -0.0001362  -0.0000012  -0.0000006   0.0001688
           13          14          15          16          17          18
    1  -0.0014712   0.0106451  -0.0000289  -0.0025988  -0.0001967  -0.0000074
    2   0.0058652  -0.0047398   0.0000073   0.0022112   0.0006475   0.0000003
    3   0.0000167  -0.0000406  -0.0030565   0.0000093   0.0000019   0.0002148
    4  -0.0144622   0.0169344   0.0000491  -0.0020114  -0.0018748   0.0000012
    5  -0.0104904   0.0081306  -0.0000470  -0.0055411  -0.0003862   0.0000032
    6  -0.0000427   0.0000823   0.0178890  -0.0000163  -0.0000009   0.0016270
    7  -0.2013753   0.0368358  -0.0001895  -0.0130295  -0.0043539  -0.0000255
    8   0.0357565  -0.0926669   0.0000408   0.0281158   0.0061124   0.0000187
    9  -0.0001818  -0.0000355  -0.0717661  -0.0000180  -0.0000029   0.0034483
   10  -0.0417524  -0.0669080   0.0001050   0.0038380   0.0011266   0.0000010
   11  -0.0523264  -0.0247918   0.0000617  -0.0021124   0.0009845  -0.0000016
   12   0.0000711   0.0000762   0.0208328   0.0000020  -0.0000042  -0.0019600
   13   0.5845359   0.0014636   0.0002892  -0.1470227   0.1339784  -0.0001047
   14   0.0014636   0.8147758  -0.0002385   0.1371815  -0.2558479   0.0001567
   15   0.0002892  -0.0002385   0.1049731  -0.0001209   0.0001533  -0.0329363
   16  -0.1470227   0.1371815  -0.0001209   0.1507735  -0.1445101   0.0001364
   17   0.1339784  -0.2558479   0.0001533  -0.1445101   0.2677044  -0.0001613
   18  -0.0001047   0.0001567  -0.0329363   0.0001364  -0.0001613   0.0229811
   19  -0.1802406  -0.1288917  -0.0000943   0.0115493   0.0172552  -0.0000030
   20  -0.1008184  -0.3977972   0.0000281  -0.0117105  -0.0179320  -0.0000012
   21  -0.0000689  -0.0000050  -0.0497399   0.0000064   0.0000118   0.0036563
   22  -0.0051479  -0.0203421   0.0000012   0.0021389   0.0018589   0.0000035
   23  -0.0329998  -0.0001625  -0.0000314  -0.0010569  -0.0021918  -0.0000007
   24  -0.0000152   0.0000020   0.0078370   0.0000072  -0.0000023  -0.0069651
   25  -0.0101413   0.0062048  -0.0000157  -0.0000307  -0.0001004  -0.0000017
   26  -0.0026737   0.0057382  -0.0000064   0.0007096   0.0010048  -0.0000026
   27  -0.0000017  -0.0000025   0.0000777  -0.0000006   0.0000007   0.0012902
   28  -0.0077741   0.0022732  -0.0000020  -0.0035852   0.0002472   0.0000009
   29   0.0002487  -0.0033417   0.0000033  -0.0003671   0.0013572   0.0000006
   30   0.0000006  -0.0000013   0.0000587   0.0000004   0.0000013   0.0008202
   31   0.0012541   0.0000977   0.0000013   0.0000311  -0.0001851  -0.0000001
   32  -0.0008977  -0.0004934  -0.0000013   0.0001451   0.0006797  -0.0000006
   33  -0.0000014   0.0000022  -0.0001747  -0.0000006  -0.0000008  -0.0003333
   34   0.0297915   0.0134840   0.0000189  -0.0003963  -0.0042712   0.0000042
   35   0.0124465  -0.0459718   0.0000096  -0.0028277  -0.0017738  -0.0000044
   36   0.0000314   0.0000131   0.0036931  -0.0000074   0.0000025   0.0078654
   37  -0.0030799   0.0030182  -0.0000031   0.0006307   0.0008676  -0.0000006
   38   0.0040208  -0.0023577   0.0000007  -0.0006569  -0.0008929   0.0000006
   39  -0.0000034   0.0000043   0.0022557  -0.0000014   0.0000002   0.0005565
   40  -0.0068644  -0.0163608  -0.0000177  -0.0011254   0.0002255  -0.0000049
   41   0.0092066   0.0034832   0.0000189   0.0007841   0.0003541  -0.0000071
   42   0.0000233  -0.0000149  -0.0002259   0.0000027   0.0000014   0.0009399
   43   0.0031519   0.0043555   0.0000079   0.0008303   0.0000452   0.0000006
   44  -0.0035433  -0.0050464  -0.0000002  -0.0005728   0.0001569  -0.0000006
   45  -0.0000093  -0.0000002  -0.0003657   0.0000007  -0.0000007  -0.0011451
   46   0.0005994   0.0000070  -0.0000004   0.0000080  -0.0001123   0.0000002
   47   0.0007644   0.0010833   0.0000012   0.0002082   0.0000231   0.0000002
   48  -0.0000030   0.0000017   0.0006481   0.0000001  -0.0000000  -0.0000601
           19          20          21          22          23          24
    1   0.0014798   0.0005520   0.0000081   0.0025174   0.0001578   0.0000035
    2   0.0034498  -0.0048880   0.0000040  -0.0012957  -0.0012621  -0.0000012
    3   0.0000011  -0.0000109   0.0012074  -0.0000050  -0.0000023   0.0006358
    4  -0.0034764   0.0028661  -0.0000045  -0.0024975  -0.0000891  -0.0000070
    5  -0.0071489   0.0090159  -0.0000048   0.0015679   0.0023290   0.0000053
    6  -0.0000001   0.0000098  -0.0039985   0.0000036   0.0000058  -0.0028387
    7   0.0035843  -0.0453199   0.0000138  -0.0099559  -0.0004099   0.0000014
    8  -0.0406048  -0.0129015  -0.0000292   0.0022992  -0.0053795   0.0000042
    9   0.0000311   0.0000378   0.0034197  -0.0000160   0.0000021   0.0157118
   10  -0.0145001   0.0145660  -0.0000151   0.0057139  -0.0014249  -0.0000128
   11  -0.0009924   0.0164708  -0.0000067   0.0024394  -0.0011795  -0.0000142
   12  -0.0000033  -0.0000384   0.0016146   0.0000034   0.0000029  -0.0037806
   13  -0.1802406  -0.1008184  -0.0000689  -0.0051479  -0.0329998  -0.0000152
   14  -0.1288917  -0.3977972  -0.0000050  -0.0203421  -0.0001625   0.0000020
   15  -0.0000943   0.0000281  -0.0497399   0.0000012  -0.0000314   0.0078370
   16   0.0115493  -0.0117105   0.0000064   0.0021389  -0.0010569   0.0000072
   17   0.0172552  -0.0179320   0.0000118   0.0018589  -0.0021918  -0.0000023
   18  -0.0000030  -0.0000012   0.0036563   0.0000035  -0.0000007  -0.0069651
   19   0.5775295   0.0720340   0.0001629  -0.1828877   0.0069325  -0.0000271
   20   0.0720340   0.7474131   0.0000188   0.0040442  -0.0873099   0.0000145
   21   0.0001629   0.0000188   0.1369586  -0.0000543   0.0000086  -0.0865474
   22  -0.1828877   0.0040442  -0.0000543   0.6652885   0.1476002   0.0001409
   23   0.0069325  -0.0873099   0.0000086   0.1476002   0.8765482   0.0002045
   24  -0.0000271   0.0000145  -0.0865474   0.0001409   0.0002045   0.2037948
   25  -0.0245283  -0.0496343  -0.0000182  -0.2428885  -0.2399822  -0.0000883
   26  -0.0289195  -0.0217081  -0.0000126  -0.2451998  -0.5749817  -0.0001622
   27  -0.0000275  -0.0000211   0.0229867  -0.0000871  -0.0001567  -0.0749417
   28  -0.0340241   0.0354407   0.0000039  -0.1743411   0.0838519   0.0000091
   29   0.0103402   0.0017363  -0.0000029   0.0505987  -0.2163303  -0.0000487
   30  -0.0000133   0.0000050   0.0109314   0.0000007  -0.0000532  -0.0626329
   31   0.0006281   0.0040579   0.0000007  -0.0361392   0.0031674  -0.0000085
   32   0.0023170  -0.0057303  -0.0000026   0.0499070   0.0123320   0.0000122
   33  -0.0000039  -0.0000059   0.0042569   0.0000208   0.0000042   0.0042305
   34  -0.1390558   0.0380805  -0.0000515  -0.0241019   0.0257028  -0.0000048
   35   0.0716089  -0.2061912   0.0000181   0.0108804   0.0107996  -0.0000073
   36  -0.0000317  -0.0000369  -0.0500084  -0.0000080   0.0000200   0.0034930
   37   0.0124543   0.0143456   0.0000086   0.0004817   0.0035010   0.0000013
   38  -0.0127271  -0.0201507  -0.0000098  -0.0026986  -0.0033849  -0.0000013
   39  -0.0000027   0.0000023   0.0013716  -0.0000002   0.0000015  -0.0005321
   40  -0.0276781   0.0331947   0.0000077  -0.0006896   0.0022931   0.0000007
   41   0.0404066  -0.0077959   0.0000155   0.0016746  -0.0091957  -0.0000031
   42   0.0000139  -0.0000165  -0.0053853  -0.0000025  -0.0000033   0.0027032
   43  -0.0004641  -0.0108593   0.0000018   0.0024657   0.0022224  -0.0000010
   44  -0.0053950   0.0097200  -0.0000044  -0.0041090  -0.0008780  -0.0000024
   45  -0.0000016   0.0000131   0.0108624  -0.0000014  -0.0000031  -0.0002774
   46  -0.0003711  -0.0008372  -0.0000014   0.0000434   0.0005338   0.0000007
   47   0.0003321  -0.0019478   0.0000012   0.0007754   0.0002473  -0.0000000
   48  -0.0000006   0.0000016  -0.0015861   0.0000005   0.0000011   0.0001097
           25          26          27          28          29          30
    1  -0.0016179  -0.0004288  -0.0000013  -0.0017015   0.0007231  -0.0000000
    2   0.0001159   0.0013074  -0.0000001   0.0000223   0.0004361  -0.0000000
    3   0.0000023   0.0000021  -0.0000730   0.0000025  -0.0000006   0.0000016
    4   0.0013429   0.0004129   0.0000027   0.0017346  -0.0009393   0.0000003
    5   0.0002720  -0.0024219  -0.0000002   0.0005951  -0.0011704  -0.0000003
    6  -0.0000007  -0.0000035   0.0004048  -0.0000015  -0.0000003   0.0001421
    7   0.0040728   0.0025443  -0.0000005   0.0044816  -0.0021286  -0.0000018
    8  -0.0020545  -0.0009993  -0.0000001   0.0015558   0.0009990  -0.0000002
    9   0.0000065   0.0000045  -0.0036632   0.0000021  -0.0000041  -0.0010271
   10  -0.0030232  -0.0018240   0.0000032  -0.0020020   0.0010877   0.0000017
   11  -0.0014880   0.0000456   0.0000027  -0.0019747   0.0009258   0.0000015
   12   0.0000015  -0.0000004   0.0009542   0.0000014   0.0000008   0.0003125
   13  -0.0101413  -0.0026737  -0.0000017  -0.0077741   0.0002487   0.0000006
   14   0.0062048   0.0057382  -0.0000025   0.0022732  -0.0033417  -0.0000013
   15  -0.0000157  -0.0000064   0.0000777  -0.0000020   0.0000033   0.0000587
   16  -0.0000307   0.0007096  -0.0000006  -0.0035852  -0.0003671   0.0000004
   17  -0.0001004   0.0010048   0.0000007   0.0002472   0.0013572   0.0000013
   18  -0.0000017  -0.0000026   0.0012902   0.0000009   0.0000006   0.0008202
   19  -0.0245283  -0.0289195  -0.0000275  -0.0340241   0.0103402  -0.0000133
   20  -0.0496343  -0.0217081  -0.0000211   0.0354407   0.0017363   0.0000050
   21  -0.0000182  -0.0000126   0.0229867   0.0000039  -0.0000029   0.0109314
   22  -0.2428885  -0.2451998  -0.0000871  -0.1743411   0.0505987   0.0000007
   23  -0.2399822  -0.5749817  -0.0001567   0.0838519  -0.2163303  -0.0000532
   24  -0.0000883  -0.0001622  -0.0749417   0.0000091  -0.0000487  -0.0626329
   25   0.2416988   0.2787350   0.0001103   0.0355772   0.0184119   0.0000080
   26   0.2787350   0.6984947   0.0002223   0.0033829  -0.1083138  -0.0000420
   27   0.0001103   0.0002223   0.0310358   0.0000050  -0.0000476   0.0285660
   28   0.0355772   0.0033829   0.0000050   0.6502988   0.0144633   0.0001407
   29   0.0184119  -0.1083138  -0.0000476   0.0144633   0.3973500   0.0001490
   30   0.0000080  -0.0000420   0.0285660   0.0001407   0.0001490   0.0361485
   31   0.0041435  -0.0084737  -0.0000008  -0.4612823  -0.0896445  -0.0001337
   32  -0.0067999  -0.0000412   0.0000017  -0.1371829  -0.0766630  -0.0000613
   33  -0.0000016  -0.0000006  -0.0057979  -0.0001573  -0.0000494  -0.0142614
   34  -0.0029917   0.0042772  -0.0000017  -0.0064993  -0.0010047  -0.0000022
   35  -0.0014859  -0.0051415   0.0000008  -0.0047404   0.0007562  -0.0000003
   36  -0.0000013  -0.0000019   0.0002104  -0.0000052  -0.0000005   0.0011100
   37  -0.0019839  -0.0011570  -0.0000000   0.0005512  -0.0017853  -0.0000005
   38  -0.0010621   0.0028830   0.0000001   0.0000893   0.0007853   0.0000003
   39   0.0000003   0.0000002  -0.0008199   0.0000004  -0.0000010   0.0000510
   40   0.0017839  -0.0003602   0.0000009   0.0006424  -0.0001617  -0.0000010
   41  -0.0029497   0.0032075  -0.0000014   0.0003558   0.0019094   0.0000018
   42  -0.0000022   0.0000022  -0.0004955  -0.0000017   0.0000015  -0.0000949
   43  -0.0014904  -0.0006193  -0.0000007  -0.0022151   0.0004290   0.0000002
   44   0.0023405   0.0010357   0.0000016   0.0021635  -0.0005860  -0.0000002
   45   0.0000011   0.0000012   0.0003601   0.0000021  -0.0000003  -0.0001722
   46   0.0000767  -0.0004057  -0.0000001   0.0001390  -0.0002715  -0.0000000
   47  -0.0005233  -0.0001091  -0.0000002  -0.0005427   0.0001498   0.0000000
   48  -0.0000002  -0.0000003  -0.0000947  -0.0000005   0.0000001   0.0000465
           31          32          33          34          35          36
    1   0.0002957  -0.0001929   0.0000002   0.0092120  -0.0111194  -0.0000061
    2  -0.0000364   0.0000423   0.0000003  -0.0046724  -0.0096117  -0.0000050
    3  -0.0000004   0.0000004  -0.0000460  -0.0000213   0.0000144   0.0012205
    4  -0.0002329   0.0000344  -0.0000002  -0.0240242  -0.0221952  -0.0000066
    5  -0.0000535  -0.0000431  -0.0000007  -0.0051597   0.0173560   0.0000125
    6   0.0000004  -0.0000008   0.0000552   0.0000340   0.0000012   0.0020559
    7  -0.0006615   0.0002268   0.0000020  -0.0199218   0.0061633  -0.0000108
    8  -0.0002576   0.0005098  -0.0000003  -0.0018261   0.0023253  -0.0000054
    9  -0.0000009   0.0000008  -0.0000754   0.0000004  -0.0000049  -0.0041453
   10   0.0003145  -0.0001386  -0.0000006   0.0067176  -0.0009789   0.0000069
   11   0.0002539  -0.0002213  -0.0000000   0.0044966  -0.0031903   0.0000108
   12  -0.0000000   0.0000002   0.0000398  -0.0000099   0.0000103   0.0009686
   13   0.0012541  -0.0008977  -0.0000014   0.0297915   0.0124465   0.0000314
   14   0.0000977  -0.0004934   0.0000022   0.0134840  -0.0459718   0.0000131
   15   0.0000013  -0.0000013  -0.0001747   0.0000189   0.0000096   0.0036931
   16   0.0000311   0.0001451  -0.0000006  -0.0003963  -0.0028277  -0.0000074
   17  -0.0001851   0.0006797  -0.0000008  -0.0042712  -0.0017738   0.0000025
   18  -0.0000001  -0.0000006  -0.0003333   0.0000042  -0.0000044   0.0078654
   19   0.0006281   0.0023170  -0.0000039  -0.1390558   0.0716089  -0.0000317
   20   0.0040579  -0.0057303  -0.0000059   0.0380805  -0.2061912  -0.0000369
   21   0.0000007  -0.0000026   0.0042569  -0.0000515   0.0000181  -0.0500084
   22  -0.0361392   0.0499070   0.0000208  -0.0241019   0.0108804  -0.0000080
   23   0.0031674   0.0123320   0.0000042   0.0257028   0.0107996   0.0000200
   24  -0.0000085   0.0000122   0.0042305  -0.0000048  -0.0000073   0.0034930
   25   0.0041435  -0.0067999  -0.0000016  -0.0029917  -0.0014859  -0.0000013
   26  -0.0084737  -0.0000412  -0.0000006   0.0042772  -0.0051415  -0.0000019
   27  -0.0000008   0.0000017  -0.0057979  -0.0000017   0.0000008   0.0002104
   28  -0.4612823  -0.1371829  -0.0001573  -0.0064993  -0.0047404  -0.0000052
   29  -0.0896445  -0.0766630  -0.0000494  -0.0010047   0.0007562  -0.0000005
   30  -0.0001337  -0.0000613  -0.0142614  -0.0000022  -0.0000003   0.0011100
   31   0.4921476   0.0911786   0.0001419  -0.0003801  -0.0006128   0.0000004
   32   0.0911786   0.0695205   0.0000503   0.0010189   0.0006109   0.0000007
   33   0.0001419   0.0000503   0.0117664   0.0000011   0.0000007   0.0001975
   34  -0.0003801   0.0010189   0.0000011   0.7844676   0.0487729   0.0000687
   35  -0.0006128   0.0006109   0.0000007   0.0487729   0.6331500   0.0001108
   36   0.0000004   0.0000007   0.0001975   0.0000687   0.0001108   0.1072642
   37  -0.0001214   0.0001094  -0.0000001  -0.1270311  -0.1228179  -0.0000406
   38   0.0001221  -0.0000483  -0.0000000  -0.1206449  -0.2637824  -0.0000799
   39  -0.0000001   0.0000000   0.0001160  -0.0000415  -0.0000835  -0.0355297
   40  -0.0000759   0.0002171  -0.0000004  -0.4481076  -0.0397810  -0.0000183
   41   0.0007056  -0.0005998  -0.0000000  -0.0203499  -0.1257141  -0.0000268
   42   0.0000002   0.0000003   0.0001117  -0.0000072  -0.0000518  -0.0492178
   43   0.0001065   0.0000393   0.0000004  -0.0379456   0.0528553   0.0000268
   44  -0.0003661   0.0001508  -0.0000001   0.0258083  -0.0094217  -0.0000154
   45  -0.0000002  -0.0000001  -0.0001129   0.0000134  -0.0000166   0.0117787
   46  -0.0000276   0.0000186  -0.0000000   0.0002657   0.0038307   0.0000017
   47   0.0000463  -0.0000055   0.0000000  -0.0037111   0.0058048   0.0000014
   48   0.0000000   0.0000000   0.0000275  -0.0000007   0.0000031  -0.0009561
           37          38          39          40          41          42
    1  -0.0014997  -0.0002571  -0.0000073  -0.0705802  -0.0342318   0.0000786
    2  -0.0018708   0.0005023  -0.0000017  -0.0431483  -0.0001898   0.0000513
    3   0.0000031   0.0000006  -0.0026957   0.0000913   0.0000226   0.0203197
    4  -0.0033192   0.0016806  -0.0000016  -0.0807914  -0.0168689   0.0000137
    5   0.0030587   0.0005644  -0.0000054  -0.0175801  -0.1671189  -0.0000838
    6   0.0000002  -0.0000022   0.0106771  -0.0000577  -0.0000623  -0.0720546
    7  -0.0004454   0.0008059   0.0000015   0.0290438  -0.0218683  -0.0000400
    8   0.0000422   0.0005267  -0.0000036   0.0055840  -0.0118738   0.0000457
    9   0.0000005   0.0000003  -0.0020215   0.0000741  -0.0000495   0.0156624
   10   0.0001689  -0.0003516  -0.0000009  -0.0061464   0.0063217   0.0000076
   11  -0.0001106  -0.0001292   0.0000020   0.0087542  -0.0035048  -0.0000292
   12   0.0000000   0.0000004   0.0002981  -0.0000310   0.0000199  -0.0028061
   13  -0.0030799   0.0040208  -0.0000034  -0.0068644   0.0092066   0.0000233
   14   0.0030182  -0.0023577   0.0000043  -0.0163608   0.0034832  -0.0000149
   15  -0.0000031   0.0000007   0.0022557  -0.0000177   0.0000189  -0.0002259
   16   0.0006307  -0.0006569  -0.0000014  -0.0011254   0.0007841   0.0000027
   17   0.0008676  -0.0008929   0.0000002   0.0002255   0.0003541   0.0000014
   18  -0.0000006   0.0000006   0.0005565  -0.0000049  -0.0000071   0.0009399
   19   0.0124543  -0.0127271  -0.0000027  -0.0276781   0.0404066   0.0000139
   20   0.0143456  -0.0201507   0.0000023   0.0331947  -0.0077959  -0.0000165
   21   0.0000086  -0.0000098   0.0013716   0.0000077   0.0000155  -0.0053853
   22   0.0004817  -0.0026986  -0.0000002  -0.0006896   0.0016746  -0.0000025
   23   0.0035010  -0.0033849   0.0000015   0.0022931  -0.0091957  -0.0000033
   24   0.0000013  -0.0000013  -0.0005321   0.0000007  -0.0000031   0.0027032
   25  -0.0019839  -0.0010621   0.0000003   0.0017839  -0.0029497  -0.0000022
   26  -0.0011570   0.0028830   0.0000002  -0.0003602   0.0032075   0.0000022
   27  -0.0000000   0.0000001  -0.0008199   0.0000009  -0.0000014  -0.0004955
   28   0.0005512   0.0000893   0.0000004   0.0006424   0.0003558  -0.0000017
   29  -0.0017853   0.0007853  -0.0000010  -0.0001617   0.0019094   0.0000015
   30  -0.0000005   0.0000003   0.0000510  -0.0000010   0.0000018  -0.0000949
   31  -0.0001214   0.0001221  -0.0000001  -0.0000759   0.0007056   0.0000002
   32   0.0001094  -0.0000483   0.0000000   0.0002171  -0.0005998   0.0000003
   33  -0.0000001  -0.0000000   0.0001160  -0.0000004  -0.0000000   0.0001117
   34  -0.1270311  -0.1206449  -0.0000415  -0.4481076  -0.0203499  -0.0000072
   35  -0.1228179  -0.2637824  -0.0000835  -0.0397810  -0.1257141  -0.0000518
   36  -0.0000406  -0.0000799  -0.0355297  -0.0000183  -0.0000268  -0.0492178
   37   0.1332046   0.1302398   0.0000490  -0.0122815  -0.0275807  -0.0000175
   38   0.1302398   0.2803786   0.0000877   0.0025873   0.0022006  -0.0000013
   39   0.0000490   0.0000877   0.0225060   0.0000084  -0.0000066   0.0096141
   40  -0.0122815   0.0025873   0.0000084   0.8007305  -0.0437995  -0.0001325
   41  -0.0275807   0.0022006  -0.0000066  -0.0437995   0.5962360   0.0001991
   42  -0.0000175  -0.0000013   0.0096141  -0.0001325   0.0001991   0.1226584
   43   0.0033989   0.0001006  -0.0000013  -0.1910023   0.0801666   0.0000516
   44  -0.0011151   0.0027211   0.0000032   0.1271060  -0.2414332  -0.0000833
   45  -0.0000011   0.0000037  -0.0061365   0.0000835  -0.0000982  -0.0426313
   46  -0.0011284  -0.0012482   0.0000008   0.0131421   0.0280291   0.0000119
   47   0.0012549   0.0001843   0.0000003  -0.0187696  -0.0399697  -0.0000174
   48   0.0000008   0.0000002   0.0002891  -0.0000033  -0.0000229   0.0009020
           43          44          45          46          47          48
    1   0.0047226   0.0027103   0.0000006   0.0003217   0.0001064  -0.0000005
    2  -0.0031903   0.0063047   0.0000040  -0.0013231   0.0017149   0.0000010
    3  -0.0000111  -0.0000000  -0.0009893  -0.0000023   0.0000013  -0.0004808
    4   0.0115437   0.0208394   0.0000037  -0.0029361   0.0064172   0.0000008
    5  -0.0071989  -0.0549502  -0.0000338   0.0043535  -0.0027587  -0.0000020
    6   0.0000047  -0.0000393   0.0032829   0.0000065  -0.0000070   0.0028492
    7  -0.0122270   0.0035753   0.0000061  -0.0000248  -0.0035087   0.0000025
    8  -0.0007016   0.0018393  -0.0000011   0.0006697   0.0005990  -0.0000036
    9  -0.0000182  -0.0000111   0.0014864   0.0000029  -0.0000038  -0.0001362
   10   0.0040886  -0.0032463  -0.0000050   0.0002003   0.0009380  -0.0000012
   11  -0.0012854  -0.0064308  -0.0000061   0.0003798  -0.0007623  -0.0000006
   12   0.0000070   0.0000137   0.0000684  -0.0000016   0.0000025   0.0001688
   13   0.0031519  -0.0035433  -0.0000093   0.0005994   0.0007644  -0.0000030
   14   0.0043555  -0.0050464  -0.0000002   0.0000070   0.0010833   0.0000017
   15   0.0000079  -0.0000002  -0.0003657  -0.0000004   0.0000012   0.0006481
   16   0.0008303  -0.0005728   0.0000007   0.0000080   0.0002082   0.0000001
   17   0.0000452   0.0001569  -0.0000007  -0.0001123   0.0000231  -0.0000000
   18   0.0000006  -0.0000006  -0.0011451   0.0000002   0.0000002  -0.0000601
   19  -0.0004641  -0.0053950  -0.0000016  -0.0003711   0.0003321  -0.0000006
   20  -0.0108593   0.0097200   0.0000131  -0.0008372  -0.0019478   0.0000016
   21   0.0000018  -0.0000044   0.0108624  -0.0000014   0.0000012  -0.0015861
   22   0.0024657  -0.0041090  -0.0000014   0.0000434   0.0007754   0.0000005
   23   0.0022224  -0.0008780  -0.0000031   0.0005338   0.0002473   0.0000011
   24  -0.0000010  -0.0000024  -0.0002774   0.0000007  -0.0000000   0.0001097
   25  -0.0014904   0.0023405   0.0000011   0.0000767  -0.0005233  -0.0000002
   26  -0.0006193   0.0010357   0.0000012  -0.0004057  -0.0001091  -0.0000003
   27  -0.0000007   0.0000016   0.0003601  -0.0000001  -0.0000002  -0.0000947
   28  -0.0022151   0.0021635   0.0000021   0.0001390  -0.0005427  -0.0000005
   29   0.0004290  -0.0005860  -0.0000003  -0.0002715   0.0001498   0.0000001
   30   0.0000002  -0.0000002  -0.0001722  -0.0000000   0.0000000   0.0000465
   31   0.0001065  -0.0003661  -0.0000002  -0.0000276   0.0000463   0.0000000
   32   0.0000393   0.0001508  -0.0000001   0.0000186  -0.0000055   0.0000000
   33   0.0000004  -0.0000001  -0.0001129  -0.0000000   0.0000000   0.0000275
   34  -0.0379456   0.0258083   0.0000134   0.0002657  -0.0037111  -0.0000007
   35   0.0528553  -0.0094217  -0.0000166   0.0038307   0.0058048   0.0000031
   36   0.0000268  -0.0000154   0.0117787   0.0000017   0.0000014  -0.0009561
   37   0.0033989  -0.0011151  -0.0000011  -0.0011284   0.0012549   0.0000008
   38   0.0001006   0.0027211   0.0000037  -0.0012482   0.0001843   0.0000002
   39  -0.0000013   0.0000032  -0.0061365   0.0000008   0.0000003   0.0002891
   40  -0.1910023   0.1271060   0.0000835   0.0131421  -0.0187696  -0.0000033
   41   0.0801666  -0.2414332  -0.0000982   0.0280291  -0.0399697  -0.0000229
   42   0.0000516  -0.0000833  -0.0426313   0.0000119  -0.0000174   0.0009020
   43   0.4092825   0.0775923   0.0000382  -0.1942463  -0.1939511  -0.0001069
   44   0.0775923   0.6505876   0.0003220  -0.2437879  -0.3537698  -0.0001835
   45   0.0000382   0.0003220   0.0306461  -0.0001309  -0.0001838  -0.0066546
   46  -0.1942463  -0.2437879  -0.0001309   0.1839379   0.2101636   0.0001122
   47  -0.1939511  -0.3537698  -0.0001838   0.2101636   0.3895165   0.0002041
   48  -0.0001069  -0.0001835  -0.0066546   0.0001122   0.0002041   0.0049279
 Gradient time:  CPU 5530.59 s  wall 5536.10 s
 **********************************************************************
 **                                                                  **
 **                       VIBRATIONAL ANALYSIS                       **
 **                       --------------------                       **
 **                                                                  **
 **        VIBRATIONAL FREQUENCIES (CM**-1) AND NORMAL MODES         **
 **     FORCE CONSTANTS (mDYN/ANGSTROM) AND REDUCED MASSES (AMU)     **
 **                  INFRARED INTENSITIES (KM/MOL)                   **
 **                                                                  **
 **********************************************************************


 Mode:                 1                      2                      3
 Frequency:        45.70                  52.98                 120.61
 Force Cnst:      0.0157                 0.0189                 0.0636
 Red. Mass:      12.7866                11.4359                 7.4232
 IR Active:          YES                    YES                    YES
 IR Intens:        1.424                  2.883                  2.271
 Raman Active:       YES                    YES                    YES
               X      Y      Z        X      Y      Z        X      Y      Z
 O          0.000 -0.000  0.278    0.001 -0.000  0.566   -0.000  0.000 -0.075
 C          0.000  0.000  0.076    0.000  0.000  0.141    0.000  0.000  0.029
 C         -0.000  0.000 -0.134   -0.000 -0.000 -0.056    0.000 -0.000  0.106
 O         -0.000 -0.000 -0.372   -0.000 -0.000 -0.256   -0.000 -0.001 -0.260
 C         -0.000  0.000 -0.032   -0.000  0.000  0.009   -0.000  0.000  0.407
 H         -0.000  0.000 -0.047   -0.000  0.000  0.055   -0.000  0.000  0.407
 C         -0.000  0.000  0.006   -0.000  0.000 -0.043   -0.000  0.000  0.319
 C         -0.000  0.000 -0.009   -0.000 -0.000  0.075    0.000  0.000  0.001
 O          0.000  0.000 -0.483   -0.000 -0.000  0.351    0.000  0.000 -0.171
 O         -0.000 -0.000  0.562   -0.000  0.000 -0.138    0.000  0.000 -0.203
 H         -0.000 -0.000  0.447   -0.000  0.000  0.003    0.000  0.000 -0.458
 C         -0.000  0.000 -0.016    0.000  0.000 -0.173    0.000  0.000  0.258
 H          0.000  0.000 -0.048    0.000  0.000 -0.268    0.000  0.000  0.267
 C         -0.000  0.000  0.022    0.000  0.000 -0.170    0.000  0.000  0.048
 O         -0.000  0.000  0.055    0.000  0.000 -0.319   -0.000  0.000 -0.170
 H         -0.000  0.000  0.051    0.000  0.000 -0.454   -0.000  0.000 -0.181
 TransDip  -0.000  0.000  0.038   -0.000  0.000 -0.054    0.000  0.000  0.048

 Mode:                 4                      5                      6
 Frequency:       177.24                 179.52                 312.54
 Force Cnst:      0.1429                 0.0834                 0.4844
 Red. Mass:       7.7201                 4.3946                 8.4168
 IR Active:          YES                    YES                    YES
 IR Intens:        7.659                  3.747                  1.788
 Raman Active:       YES                    YES                    YES
               X      Y      Z        X      Y      Z        X      Y      Z
 O          0.015 -0.098  0.002   -0.000  0.002  0.070   -0.058  0.152  0.000
 C          0.010 -0.011 -0.001   -0.000  0.000 -0.020   -0.042  0.011 -0.000
 C          0.089  0.070 -0.003   -0.002 -0.001 -0.089   -0.113  0.070 -0.000
 O          0.208  0.007  0.004   -0.004  0.000  0.117   -0.233  0.132 -0.000
 C          0.046  0.192 -0.009   -0.001 -0.004 -0.284   -0.036  0.021 -0.000
 H          0.103  0.235 -0.019   -0.002 -0.005 -0.567   -0.112 -0.036 -0.000
 C         -0.007  0.210  0.003    0.000 -0.004  0.081    0.100 -0.014 -0.000
 C          0.020 -0.022  0.001   -0.000  0.000  0.019    0.204 -0.021 -0.000
 O          0.300 -0.165 -0.001   -0.006  0.003 -0.045    0.228 -0.029  0.000
 O         -0.267 -0.211  0.000    0.005  0.004  0.010    0.322  0.034  0.000
 H         -0.210 -0.456 -0.003    0.004  0.009 -0.090    0.290  0.178  0.000
 C         -0.067  0.185  0.012    0.001 -0.004  0.357    0.009  0.001 -0.000
 H         -0.138  0.230  0.019    0.003 -0.005  0.574   -0.047  0.034  0.000
 C         -0.080  0.059  0.001    0.001 -0.001  0.031   -0.018 -0.072 -0.000
 O         -0.228 -0.047 -0.007    0.004  0.001 -0.202   -0.309 -0.291 -0.000
 H         -0.349  0.032 -0.008    0.007 -0.000 -0.233   -0.582 -0.113  0.001
 TransDip  -0.081  0.036 -0.002    0.002 -0.001 -0.062   -0.037  0.022  0.000

 Mode:                 7                      8                      9
 Frequency:       315.63                 335.66                 353.74
 Force Cnst:      0.1318                 0.6326                 1.0715
 Red. Mass:       2.2459                 9.5303                14.5329
 IR Active:          YES                    YES                    YES
 IR Intens:       17.123                  2.526                  4.842
 Raman Active:       YES                    YES                    YES
               X      Y      Z        X      Y      Z        X      Y      Z
 O          0.001  0.000  0.095    0.306  0.315 -0.001   -0.296  0.582  0.001
 C          0.001  0.000 -0.197    0.312  0.009  0.001   -0.252 -0.010 -0.001
 C          0.000 -0.000 -0.078    0.072 -0.095  0.001   -0.108 -0.133 -0.000
 O         -0.000  0.000  0.054   -0.042 -0.044 -0.000    0.438 -0.423  0.000
 C          0.000 -0.000  0.056    0.016 -0.052 -0.000   -0.092  0.089 -0.000
 H          0.000 -0.000  0.131    0.127  0.025 -0.001   -0.139  0.055 -0.000
 C         -0.000 -0.000  0.070   -0.078 -0.001 -0.001    0.015  0.030  0.000
 C         -0.000 -0.000  0.035   -0.166 -0.017 -0.000    0.038  0.012  0.000
 O         -0.001  0.000 -0.021   -0.254  0.024  0.000    0.053  0.006 -0.000
 O         -0.001 -0.000 -0.017   -0.196 -0.019  0.000    0.047  0.018 -0.000
 H         -0.000 -0.000 -0.097   -0.184 -0.074  0.001    0.044  0.035 -0.001
 C          0.000  0.000  0.020    0.152  0.130  0.000   -0.009 -0.029  0.000
 H          0.000 -0.000  0.238    0.260  0.058 -0.001   -0.092  0.021  0.001
 C          0.000  0.000 -0.198    0.189  0.026  0.002    0.000 -0.112 -0.001
 O         -0.000 -0.000  0.034   -0.169 -0.273  0.000    0.066 -0.069 -0.000
 H         -0.001 -0.001  0.899   -0.490 -0.064 -0.010    0.130 -0.113  0.010
 TransDip  -0.000  0.000  0.133   -0.003  0.051 -0.001   -0.058 -0.040  0.001

 Mode:                10                     11                     12
 Frequency:       403.07                 421.50                 460.14
 Force Cnst:      0.1538                 1.0637                 0.3955
 Red. Mass:       1.6063                10.1622                 3.1705
 IR Active:          YES                    YES                    YES
 IR Intens:       91.698                  2.575                 23.712
 Raman Active:       YES                    YES                    YES
               X      Y      Z        X      Y      Z        X      Y      Z
 O          0.000 -0.000 -0.044    0.018 -0.020 -0.000   -0.000  0.000 -0.003
 C          0.000  0.000  0.127    0.005  0.146 -0.000   -0.000  0.000  0.023
 C          0.000  0.000  0.064    0.104  0.134 -0.000    0.000  0.001 -0.150
 O         -0.000  0.000 -0.027    0.291  0.055 -0.000    0.001  0.001  0.049
 C          0.000 -0.000 -0.050    0.028 -0.021  0.000    0.000  0.000 -0.105
 H          0.000 -0.000 -0.122   -0.026 -0.059  0.001   -0.001 -0.000 -0.060
 C         -0.000 -0.000 -0.007   -0.021 -0.080  0.000    0.000 -0.000  0.264
 C         -0.000 -0.000 -0.012   -0.045 -0.305  0.000   -0.000  0.000  0.216
 O         -0.000 -0.000  0.006   -0.334 -0.184 -0.000   -0.000  0.000 -0.059
 O         -0.000 -0.000  0.005    0.341 -0.134 -0.000   -0.001 -0.000 -0.023
 H         -0.000 -0.000  0.022    0.245  0.282 -0.001   -0.000 -0.000 -0.723
 C          0.000  0.000 -0.021   -0.061  0.042 -0.000    0.000 -0.000 -0.177
 H          0.000  0.000 -0.231    0.053 -0.027 -0.001   -0.000 -0.000 -0.515
 C          0.000  0.000  0.088   -0.099  0.204 -0.000    0.000 -0.001  0.078
 O         -0.000  0.000 -0.120   -0.245  0.168  0.000    0.000 -0.001  0.014
 H         -0.001 -0.000  0.940   -0.356  0.243 -0.002    0.000 -0.001 -0.122
 TransDip   0.000  0.000  0.307   -0.002  0.051 -0.000    0.000 -0.000 -0.156

 Mode:                13                     14                     15
 Frequency:       491.71                 516.51                 565.60
 Force Cnst:      1.4546                 1.2782                 0.5863
 Red. Mass:      10.2108                 8.1321                 3.1106
 IR Active:          YES                    YES                    YES
 IR Intens:       10.120                 20.866                 15.540
 Raman Active:       YES                    YES                    YES
               X      Y      Z        X      Y      Z        X      Y      Z
 O         -0.137  0.017  0.000   -0.020 -0.177  0.000    0.000  0.000  0.044
 C         -0.111  0.029 -0.000   -0.021 -0.120 -0.001   -0.000  0.000 -0.120
 C          0.072  0.401  0.000   -0.184  0.036 -0.001    0.000 -0.001 -0.263
 O          0.204  0.368 -0.001   -0.031 -0.067  0.000    0.000 -0.000  0.073
 C          0.066  0.075  0.002   -0.265  0.335  0.000   -0.000 -0.001  0.103
 H         -0.207 -0.100  0.003   -0.222  0.366  0.001   -0.000 -0.000  0.412
 C          0.150 -0.049 -0.002   -0.032  0.227 -0.000   -0.000 -0.000 -0.015
 C         -0.012 -0.009 -0.002   -0.027 -0.123 -0.000    0.000  0.000 -0.047
 O         -0.198  0.075  0.000   -0.147 -0.072 -0.000    0.000  0.000 -0.006
 O         -0.144 -0.086 -0.000    0.148 -0.042  0.000   -0.000  0.000 -0.048
 H         -0.091 -0.320  0.008    0.097  0.181  0.001   -0.000 -0.000  0.757
 C          0.029 -0.219  0.001    0.175  0.303  0.000   -0.000 -0.000  0.003
 H         -0.110 -0.141  0.003    0.045  0.376 -0.001    0.000 -0.000 -0.259
 C          0.041 -0.261 -0.000    0.181 -0.060  0.001   -0.000  0.000  0.272
 O          0.118 -0.295 -0.001    0.176 -0.142 -0.000   -0.000  0.000 -0.073
 H          0.115 -0.297  0.001    0.140 -0.121  0.001   -0.000  0.000  0.057
 TransDip   0.065 -0.079  0.001   -0.098  0.108  0.000   -0.000 -0.000  0.126

 Mode:                16                     17                     18
 Frequency:       607.19                 657.77                 663.85
 Force Cnst:      0.3550                 1.0434                 1.2269
 Red. Mass:       1.6344                 4.0932                 4.7252
 IR Active:          YES                    YES                    YES
 IR Intens:       69.294                  2.104                 67.834
 Raman Active:       YES                    YES                    YES
               X      Y      Z        X      Y      Z        X      Y      Z
 O         -0.000 -0.000 -0.015   -0.017 -0.121 -0.000    0.089 -0.006 -0.000
 C          0.000 -0.000  0.047   -0.028  0.096  0.000    0.076  0.020  0.000
 C         -0.000  0.000  0.047   -0.156  0.078  0.000   -0.033  0.123  0.000
 O         -0.000 -0.000 -0.011    0.100 -0.069  0.000    0.119  0.055 -0.000
 C          0.000  0.000 -0.064   -0.188 -0.071 -0.000   -0.152 -0.039 -0.000
 H          0.000  0.000 -0.211   -0.466 -0.259  0.000   -0.263 -0.110  0.000
 C         -0.000  0.000  0.159    0.055 -0.159 -0.000   -0.164 -0.062 -0.000
 C          0.000 -0.000  0.028    0.078  0.066  0.000   -0.207 -0.018 -0.000
 O         -0.000  0.000 -0.034    0.035  0.109 -0.000    0.165 -0.203 -0.000
 O          0.000 -0.000 -0.079   -0.074  0.011 -0.000   -0.007  0.236  0.000
 H         -0.000 -0.001  0.946   -0.011 -0.263  0.000   -0.130  0.772  0.001
 C          0.000  0.000 -0.035    0.196 -0.037  0.000   -0.042 -0.067  0.000
 H         -0.000  0.000 -0.073    0.414 -0.164  0.001    0.036 -0.115  0.000
 C          0.000  0.000 -0.094    0.148  0.145 -0.000   -0.001 -0.032 -0.000
 O          0.000 -0.000  0.034   -0.095  0.013  0.000    0.045 -0.055 -0.000
 H          0.000 -0.000 -0.045   -0.384  0.203  0.000    0.065 -0.069 -0.000
 TransDip   0.000 -0.000  0.267    0.014  0.044  0.000   -0.247  0.093  0.000

 Mode:                19                     20                     21
 Frequency:       746.80                 766.74                 818.71
 Force Cnst:      1.7581                 0.9253                 3.2102
 Red. Mass:       5.3505                 2.6715                 8.1288
 IR Active:          YES                    YES                    YES
 IR Intens:       26.696                 57.189                 11.067
 Raman Active:       YES                    YES                    YES
               X      Y      Z        X      Y      Z        X      Y      Z
 O          0.244  0.047 -0.000    0.000  0.000 -0.037   -0.000  0.000 -0.088
 C          0.209 -0.045 -0.000    0.000 -0.000  0.168    0.001 -0.001  0.417
 C         -0.125  0.076  0.001    0.000 -0.000 -0.072   -0.000 -0.001 -0.394
 O          0.049 -0.032 -0.000   -0.000  0.000  0.010    0.000  0.000  0.082
 C         -0.246  0.101 -0.000   -0.000  0.000 -0.050   -0.000 -0.000  0.060
 H         -0.441 -0.024 -0.001   -0.001  0.000  0.840   -0.001  0.000  0.441
 C         -0.020 -0.005  0.000    0.000  0.000 -0.161   -0.000  0.000  0.160
 C          0.137  0.039 -0.000    0.000 -0.000  0.258    0.000  0.000 -0.384
 O         -0.004  0.123  0.000   -0.000  0.000 -0.076    0.000  0.000  0.104
 O          0.053 -0.115  0.000    0.000 -0.000 -0.067    0.000 -0.000  0.089
 H          0.122 -0.411 -0.000    0.000 -0.001  0.149    0.000 -0.001 -0.215
 C         -0.220 -0.128 -0.000   -0.000  0.000  0.042   -0.000  0.000  0.121
 H         -0.379 -0.036 -0.001   -0.001  0.000  0.352   -0.000  0.001 -0.353
 C         -0.161 -0.097  0.001   -0.000 -0.000 -0.070   -0.000  0.000 -0.282
 O          0.002  0.060 -0.000    0.000  0.000 -0.004    0.000  0.000  0.047
 H          0.313 -0.143 -0.000    0.000 -0.000  0.042    0.001 -0.000  0.010
 TransDip   0.133 -0.099 -0.000    0.000 -0.000  0.242    0.000 -0.000 -0.107

 Mode:                22                     23                     24
 Frequency:       885.64                 900.55                 954.96
 Force Cnst:      0.6986                 0.8715                 3.8920
 Red. Mass:       1.5117                 1.8239                 7.2436
 IR Active:          YES                    YES                    YES
 IR Intens:       24.374                  2.145                 33.466
 Raman Active:       YES                    YES                    YES
               X      Y      Z        X      Y      Z        X      Y      Z
 O         -0.000  0.000 -0.007   -0.000 -0.000  0.018    0.056 -0.009 -0.000
 C          0.000 -0.000  0.034   -0.000 -0.000 -0.084    0.038  0.045  0.000
 C          0.000 -0.000 -0.013    0.000  0.000  0.120   -0.113 -0.035 -0.001
 O          0.000  0.000  0.002   -0.000 -0.000 -0.028   -0.079 -0.101  0.000
 C         -0.000 -0.000 -0.022    0.000 -0.000 -0.178    0.073  0.344 -0.000
 H         -0.000 -0.000  0.129   -0.001  0.000  0.931    0.143  0.399  0.001
 C         -0.000  0.000  0.078    0.000  0.000  0.086    0.366  0.081  0.000
 C          0.000  0.000 -0.073   -0.000 -0.000 -0.097   -0.025 -0.099 -0.000
 O          0.000  0.000  0.016   -0.000 -0.000  0.024   -0.072 -0.134 -0.000
 O          0.000 -0.000  0.014   -0.000  0.000  0.020   -0.108  0.143  0.000
 H          0.000 -0.000 -0.012   -0.000  0.000 -0.040   -0.153  0.340  0.000
 C         -0.000  0.000 -0.165    0.000  0.000  0.035    0.069 -0.363 -0.000
 H         -0.000 -0.000  0.968    0.000  0.000 -0.239   -0.001 -0.329  0.001
 C         -0.000 -0.000  0.065    0.000  0.000  0.018    0.026 -0.033 -0.000
 O          0.000 -0.000 -0.022    0.000 -0.000  0.002   -0.113  0.112  0.000
 H          0.000 -0.000  0.024   -0.000  0.000 -0.027   -0.151  0.141  0.000
 TransDip   0.000 -0.000  0.158   -0.000  0.000  0.047    0.104 -0.153  0.000

 Mode:                25                     26                     27
 Frequency:      1008.95                1065.45                1165.27
 Force Cnst:      3.7414                 1.9103                 2.6379
 Red. Mass:       6.2380                 2.8561                 3.2973
 IR Active:          YES                    YES                    YES
 IR Intens:      130.687                 35.359                206.823
 Raman Active:       YES                    YES                    YES
               X      Y      Z        X      Y      Z        X      Y      Z
 O          0.036 -0.094 -0.000    0.033 -0.023 -0.000   -0.020 -0.000  0.000
 C         -0.017  0.516  0.000    0.015  0.134  0.000   -0.016  0.051  0.000
 C         -0.070 -0.048 -0.000   -0.130  0.036 -0.000    0.188 -0.086  0.000
 O         -0.009 -0.105  0.000    0.002 -0.057  0.000   -0.013  0.024 -0.000
 C          0.047  0.037 -0.000    0.093 -0.110  0.000   -0.128  0.038 -0.000
 H          0.544  0.372  0.001   -0.273 -0.375 -0.000   -0.098  0.065 -0.000
 C         -0.133  0.068 -0.000    0.201 -0.046  0.000   -0.041 -0.018  0.000
 C         -0.036  0.049  0.000    0.031 -0.054 -0.000    0.188 -0.123 -0.000
 O          0.019  0.036  0.000   -0.030 -0.048 -0.000   -0.047 -0.087 -0.000
 O          0.058 -0.087 -0.000   -0.057  0.076  0.000   -0.047  0.217  0.000
 H          0.040 -0.007 -0.000   -0.050  0.038  0.000    0.187 -0.853 -0.000
 C         -0.121 -0.141  0.000   -0.054  0.184 -0.000   -0.039  0.000 -0.000
 H         -0.211 -0.100 -0.000   -0.556  0.487  0.000   -0.093  0.031  0.000
 C          0.007  0.099 -0.000   -0.045 -0.043 -0.000   -0.030  0.050 -0.000
 O          0.132 -0.206 -0.000    0.012 -0.023 -0.000    0.046 -0.046 -0.000
 H         -0.258  0.038 -0.000    0.217 -0.160 -0.000   -0.152  0.079  0.000
 TransDip  -0.146  0.336  0.000    0.036 -0.187 -0.000    0.452 -0.087 -0.000

 Mode:                28                     29                     30
 Frequency:      1185.92                1227.20                1274.20
 Force Cnst:      1.1655                 1.7379                 1.7905
 Red. Mass:       1.4065                 1.9587                 1.8718
 IR Active:          YES                    YES                    YES
 IR Intens:      251.264                 31.558                 33.970
 Raman Active:       YES                    YES                    YES
               X      Y      Z        X      Y      Z        X      Y      Z
 O          0.005 -0.010 -0.000   -0.019 -0.012  0.000    0.011  0.004 -0.000
 C          0.006  0.053  0.000   -0.013  0.126  0.000    0.008 -0.053  0.000
 C         -0.075  0.032 -0.000    0.186 -0.097  0.000   -0.073  0.037 -0.000
 O          0.015 -0.004 -0.000   -0.031 -0.004  0.000   -0.012 -0.033  0.000
 C          0.025 -0.013  0.000   -0.084  0.045 -0.000    0.128  0.025  0.000
 H          0.387  0.231  0.000   -0.527 -0.249 -0.001   -0.394 -0.332 -0.000
 C         -0.056 -0.019 -0.000    0.050  0.028  0.000    0.008  0.076 -0.000
 C          0.026 -0.017 -0.000   -0.008  0.003  0.000    0.017 -0.018  0.000
 O         -0.003 -0.014 -0.000    0.007  0.030  0.000   -0.015 -0.020 -0.000
 O          0.000  0.044  0.000   -0.009 -0.052 -0.000    0.001  0.020  0.000
 H          0.069 -0.276 -0.000   -0.104  0.397  0.000    0.030 -0.115 -0.000
 C          0.052  0.035  0.000    0.041  0.006 -0.000   -0.094  0.021  0.000
 H          0.382 -0.150 -0.000    0.218 -0.090  0.000    0.679 -0.428 -0.000
 C         -0.018 -0.070 -0.000   -0.043 -0.014 -0.000   -0.082  0.122  0.000
 O         -0.078  0.021  0.000   -0.048 -0.017 -0.000    0.060 -0.071 -0.000
 H          0.592 -0.405 -0.000    0.479 -0.350 -0.000    0.004 -0.039 -0.000
 TransDip   0.353 -0.365 -0.000    0.148  0.102  0.000   -0.174  0.067 -0.000

 Mode:                31                     32                     33
 Frequency:      1342.89                1398.57                1439.61
 Force Cnst:      2.2106                 4.3155                 3.1318
 Red. Mass:       2.0805                 3.7447                 2.5648
 IR Active:          YES                    YES                    YES
 IR Intens:       11.550                109.777                  0.926
 Raman Active:       YES                    YES                    YES
               X      Y      Z        X      Y      Z        X      Y      Z
 O         -0.000  0.008  0.000   -0.016  0.010  0.000   -0.020 -0.000  0.000
 C          0.002 -0.048 -0.000   -0.000 -0.093 -0.000   -0.001 -0.072 -0.000
 C         -0.010  0.005  0.000    0.032 -0.017  0.000   -0.036  0.030 -0.000
 O          0.015  0.020 -0.000   -0.001  0.015 -0.000   -0.000 -0.006  0.000
 C         -0.072 -0.014 -0.000   -0.088  0.040 -0.000    0.079 -0.017  0.000
 H          0.459  0.344  0.000    0.254  0.281  0.000   -0.164 -0.183 -0.000
 C          0.046 -0.095  0.000    0.195 -0.147  0.000   -0.139  0.101 -0.000
 C          0.164 -0.104  0.000   -0.219  0.138 -0.000    0.108 -0.054  0.000
 O         -0.006  0.056  0.000    0.019 -0.041 -0.000   -0.015  0.007 -0.000
 O         -0.081 -0.014 -0.000    0.063 -0.013  0.000   -0.023  0.010 -0.000
 H         -0.226  0.704  0.000    0.146 -0.454 -0.000   -0.049  0.153  0.000
 C         -0.055  0.050 -0.000   -0.031 -0.004 -0.000    0.035 -0.142 -0.000
 H          0.157 -0.067 -0.000   -0.208  0.113  0.000   -0.596  0.219  0.000
 C         -0.069  0.100  0.000   -0.044  0.282  0.000    0.132  0.193  0.000
 O          0.041 -0.050 -0.000    0.012 -0.093 -0.000   -0.057 -0.028 -0.000
 H          0.023 -0.041 -0.000    0.445 -0.362 -0.000    0.490 -0.362 -0.000
 TransDip   0.091  0.059  0.000   -0.313  0.120  0.000    0.000 -0.031 -0.000

 Mode:                34                     35                     36
 Frequency:      1611.03                1679.13                1744.17
 Force Cnst:     14.1781                12.2749                22.2555
 Red. Mass:       9.2717                 7.3893                12.4168
 IR Active:          YES                    YES                    YES
 IR Intens:      230.010                105.148                251.696
 Raman Active:       YES                    YES                    YES
               X      Y      Z        X      Y      Z        X      Y      Z
 O          0.021  0.012 -0.000   -0.038 -0.012  0.000   -0.198 -0.006  0.000
 C          0.012 -0.021 -0.000   -0.008  0.006 -0.000    0.246 -0.005 -0.001
 C         -0.001  0.090 -0.000   -0.002 -0.073  0.000    0.360  0.652 -0.001
 O          0.016 -0.019  0.000    0.039  0.070 -0.000   -0.232 -0.446  0.001
 C         -0.228 -0.413 -0.000   -0.177 -0.222 -0.000   -0.035 -0.028  0.000
 H          0.477  0.005  0.000    0.274  0.034  0.000    0.197  0.154 -0.000
 C          0.157  0.504  0.000    0.198  0.239  0.000    0.001 -0.048 -0.000
 C          0.003  0.038  0.000    0.010  0.043  0.000    0.008  0.019 -0.000
 O         -0.042 -0.057 -0.000   -0.028 -0.050 -0.000   -0.003 -0.010 -0.000
 O          0.010  0.002  0.000    0.004 -0.001 -0.000    0.001 -0.004 -0.000
 H          0.015 -0.038 -0.000    0.002  0.002 -0.000   -0.004  0.031  0.000
 C          0.300 -0.135 -0.000   -0.415  0.026 -0.000   -0.095  0.027 -0.000
 H          0.010  0.069  0.000    0.327 -0.456 -0.000    0.029 -0.062 -0.000
 C         -0.342  0.055  0.000    0.445 -0.038 -0.000    0.090 -0.031  0.000
 O          0.044 -0.034 -0.000   -0.065  0.041  0.000   -0.013  0.018  0.000
 H         -0.116  0.067  0.000    0.161 -0.093 -0.000    0.002  0.009 -0.000
 TransDip  -0.227  0.429  0.000    0.238 -0.226 -0.000    0.384  0.333 -0.000

 Mode:                37                     38                     39
 Frequency:      1780.33                1785.67                3179.15
 Force Cnst:     24.0531                19.4446                 6.4939
 Red. Mass:      12.8800                10.3501                 1.0905
 IR Active:          YES                    YES                    YES
 IR Intens:      103.464                333.672                 13.262
 Raman Active:       YES                    YES                    YES
               X      Y      Z        X      Y      Z        X      Y      Z
 O         -0.510 -0.033  0.001    0.061  0.003 -0.000   -0.000  0.000  0.000
 C          0.766  0.060 -0.001   -0.086  0.001  0.000    0.001  0.000 -0.000
 C         -0.160 -0.226  0.000    0.007  0.009 -0.000    0.000  0.000  0.000
 O          0.082  0.139 -0.000   -0.005 -0.008  0.000   -0.000 -0.000  0.000
 C          0.013  0.024  0.000    0.012  0.036 -0.000    0.001 -0.001  0.000
 H         -0.091 -0.044  0.000   -0.038  0.017 -0.000   -0.009  0.013 -0.000
 C         -0.015  0.001 -0.000   -0.067 -0.091 -0.000   -0.001  0.001 -0.000
 C          0.045  0.084  0.000    0.360  0.634  0.000   -0.000 -0.001 -0.000
 O         -0.027 -0.053 -0.000   -0.209 -0.405 -0.000   -0.000  0.000  0.000
 O         -0.001 -0.010 -0.000   -0.019 -0.068 -0.000    0.000 -0.000  0.000
 H         -0.015  0.056  0.000   -0.128  0.455  0.000    0.000 -0.000 -0.000
 C          0.029 -0.011  0.000    0.023  0.023  0.000   -0.046 -0.074 -0.000
 H         -0.028  0.021 -0.000    0.054  0.022  0.000    0.503  0.860  0.000
 C         -0.075  0.001  0.000   -0.016 -0.015 -0.000    0.005 -0.001 -0.000
 O          0.018  0.001 -0.000    0.004 -0.001 -0.000   -0.000  0.000  0.000
 H         -0.086  0.058 -0.000   -0.009  0.004  0.000   -0.003  0.006  0.000
 TransDip   0.323 -0.040 -0.000    0.173  0.559  0.000    0.099 -0.062  0.000

 Mode:                40                     41                     42
 Frequency:      3221.05                3767.40                3805.28
 Force Cnst:      6.6798                 8.9042                 9.0941
 Red. Mass:       1.0927                 1.0648                 1.0660
 IR Active:          YES                    YES                    YES
 IR Intens:        3.596                121.878                 93.798
 Raman Active:       YES                    YES                    YES
               X      Y      Z        X      Y      Z        X      Y      Z
 O          0.000 -0.000 -0.000    0.000 -0.000 -0.000   -0.000  0.000  0.000
 C         -0.001  0.000  0.000   -0.000 -0.000  0.000    0.000  0.001  0.000
 C         -0.002 -0.001 -0.000   -0.000 -0.000 -0.000   -0.000  0.000 -0.000
 O          0.000  0.000 -0.000    0.000  0.000 -0.000    0.000 -0.000  0.000
 C          0.047 -0.074  0.000    0.000  0.000  0.000    0.000  0.000  0.000
 H         -0.557  0.826 -0.001    0.001 -0.001 -0.000    0.001 -0.001  0.000
 C          0.002  0.004 -0.000    0.001  0.000  0.000    0.000 -0.000 -0.000
 C          0.000 -0.001 -0.000   -0.003  0.001 -0.000    0.000  0.000  0.000
 O         -0.000 -0.000  0.000    0.000 -0.001 -0.000   -0.000 -0.000 -0.000
 O          0.000  0.000  0.000   -0.060 -0.013 -0.000   -0.000 -0.000 -0.000
 H          0.001  0.002 -0.000    0.976  0.208  0.000    0.005  0.001  0.000
 C         -0.000  0.002  0.000    0.000 -0.000  0.000   -0.000  0.001  0.000
 H         -0.007 -0.013 -0.000   -0.000  0.000 -0.000   -0.000 -0.004  0.000
 C          0.000 -0.000  0.000   -0.000  0.000  0.000   -0.002 -0.001 -0.000
 O         -0.000  0.000 -0.000    0.000  0.000  0.000   -0.032 -0.053 -0.000
 H          0.001  0.001 -0.000   -0.003 -0.004 -0.000    0.533  0.844  0.000
 TransDip  -0.040  0.046 -0.000    0.353 -0.025  0.000   -0.026  0.309  0.000

 STANDARD THERMODYNAMIC QUANTITIES AT   298.15 K  AND     1.00 ATM

   This Molecule has  0 Imaginary Frequencies
   Zero point vibrational energy:       64.954 kcal/mol

   Atom    1 Element O  Has Mass   15.99491
   Atom    2 Element C  Has Mass   12.00000
   Atom    3 Element C  Has Mass   12.00000
   Atom    4 Element O  Has Mass   15.99491
   Atom    5 Element C  Has Mass   12.00000
   Atom    6 Element H  Has Mass    1.00783
   Atom    7 Element C  Has Mass   12.00000
   Atom    8 Element C  Has Mass   12.00000
   Atom    9 Element O  Has Mass   15.99491
   Atom   10 Element O  Has Mass   15.99491
   Atom   11 Element H  Has Mass    1.00783
   Atom   12 Element C  Has Mass   12.00000
   Atom   13 Element H  Has Mass    1.00783
   Atom   14 Element C  Has Mass   12.00000
   Atom   15 Element O  Has Mass   15.99491
   Atom   16 Element H  Has Mass    1.00783
   Molecular Mass:   168.005870 amu
   Principal axes and moments of inertia in amu*Bohr^2:
                             1           2           3
    Eigenvalues --     1143.29888  2634.32720  3777.62540
          X               0.99981    -0.01925     0.00000
          Y               0.01925     0.99981     0.00000
          Z              -0.00000    -0.00000     1.00000
   Rotational Symmetry Number is   1
   The Molecule is an Asymmetric Top
   Translational Enthalpy:        0.889 kcal/mol
   Rotational Enthalpy:           0.889 kcal/mol
   Vibrational Enthalpy:         69.698 kcal/mol
   gas constant (RT):             0.592 kcal/mol
   Translational Entropy:        41.264  cal/mol.K
   Rotational Entropy:           30.809  cal/mol.K
   Vibrational Entropy:          29.591  cal/mol.K

   Total Enthalpy:               72.068 kcal/mol
   Total Entropy:               101.665  cal/mol.K

 ======================================================================

 STANDARD THERMODYNAMIC QUANTITIES FOR ANHARMONIC VIBRATION -- TOSH

   Zero point vibrational energy: ************ kcal/mol

   Vibrational Enthalpy:       Infinity kcal/mol
   Vibrational Entropy:             NaN  cal/mol.K

   Total Enthalpy:             Infinity kcal/mol
   Total Entropy:                   NaN  cal/mol.K

 ======================================================================

 STANDARD THERMODYNAMIC QUANTITIES FOR ANHARMONIC VIBRATION -- VPT2

   Zero point vibrational energy: ************ kcal/mol

   Vibrational Enthalpy:       Infinity kcal/mol
   Vibrational Entropy:             NaN  cal/mol.K

   Total Enthalpy:             Infinity kcal/mol
   Total Entropy:                   NaN  cal/mol.K

 ======================================================================

Archival summary:
1\1\pikachu\FREQ\ProcedureUnspecified\BasisUnspecified\574\cher\WedDec1414:00:372016WedDec1414:00:372016\0\\#,FREQ,ProcedureUnspecified,BasisUnspecified,\\0,1\C\C,1,1.35312\H,2,1.08158,1,122.323\C,1,1.45665,2,123.445,3,-179.963,0\H,4,1.08458,1,116.733,2,179.98,0\C,4,1.35071,1,121.992,2,0.00891707,0\O,6,1.34626,4,125.777,1,179.965,0\H,7,0.965118,6,110.328,4,-0.00383044,0\C,2,1.46719,1,119.957,3,-179.987,0\O,9,1.21084,2,123.355,1,-179.852,0\C,6,1.49419,4,120.357,1,-0.0368273,0\O,11,1.20409,6,122.941,4,179.88,0\C,1,1.49864,2,121.357,3,0.0105556,0\O,13,1.20772,1,123.701,2,-179.982,0\O,13,1.34789,1,113.237,2,0.0470901,0\H,15,0.968678,13,107.378,1,179.987,0\\\@

 Total job time:  5914.96s(wall), 5908.28s(cpu) 
 Wed Dec 14 14:00:37 2016

        *************************************************************
        *                                                           *
        *  Thank you very much for using Q-Chem.  Have a nice day.  *
        *                                                           *
        *************************************************************


 
User input: 3 of 3 
 
pikachu 127.0.1
Q-Chem Developer Version! Running on 127.0.1.*
                  Welcome to Q-Chem
     A Quantum Leap Into The Future Of Chemistry


 Q-Chem 4.4, Q-Chem, Inc., Pleasanton, CA (2016)

 Y. Shao,  Z. Gan,  E. Epifanovsky,  A. T. B. Gilbert,  M. Wormit,  
 J. Kussmann,  A. W. Lange,  A. Behn,  J. Deng,  X. Feng,  D. Ghosh,  
 M. Goldey,  P. R. Horn,  L. D. Jacobson,  I. Kaliman,  F. Rob,  
 R. Z. Khaliullin,  T. Kus,  A. Landau,  J. Liu,  E. I. Proynov,  Y. M. Rhee,  
 R. M. Richard,  M. A. Rohrdanz,  R. P. Steele,  E. J. Sundstrom,  
 H. L. Woodcock III,  P. M. Zimmerman,  D. Zuev,  B. Albrecht,  E. Alguire,  
 B. Austin,  S. A. Baeppler,  G. J. O. Beran,  Y. A. Bernard,  E. Berquist,  
 K. Brandhorst,  K. B. Bravaya,  S. T. Brown,  D. Casanova,  C.-M. Chang,  
 Y. Chen,  S. H. Chien,  K. D. Closser,  M. P. Coons,  D. L. Crittenden,  
 S. Dasgupta,  M. Diedenhofen,  R. A. DiStasio Jr.,  H. Do,  A. D. Dutoi,  
 R. G. Edgar,  P.-T. Fang,  S. Fatehi,  Q. Feng,  L. Fusti-Molnar,  
 A. Ghysels,  A. Golubeva-Zadorozhnaya,  J. Gomes,  A. Gunina,  
 M. W. D. Hanson-Heine,  P. H. P. Harbach,  A. W. Hauser,  J. E. Herr,  
 E. G. Hohenstein,  Z. C. Holden,  K. Hui,  T.-C. Jagau,  H. Ji,  B. Kaduk,  
 K. Khistyaev,  Jaehoon Kim,  Jihan Kim,  R. A. King,  P. Klunzinger,  
 K. Koh,  D. Kosenkov,  T. Kowalczyk,  C. M. Krauter,  A. Kunitsa,  
 K. U. Lao,  A. Laurent,  K. V. Lawler,  J. Lee,  D. Lefrancois,  S. Lehtola,  
 S. V. Levchenko,  C. Y. Lin,  Y.-S. Lin,  F. Liu,  E. Livshits,  
 R. C. Lochan,  A. Luenser,  P. Manohar,  S. F. Manzer,  S.-P. Mao,  Y. Mao,  
 N. Mardirossian,  A. V. Marenich,  L. A. Martinez-Martinez,  S. A. Maurer,  
 N. J. Mayhall,  J.-M. Mewes,  A. F. Morrison,  K. Nanda,  T. S. Nguyen-Beck,  
 C. M. Oana,  R. Olivares-Amaya,  D. P. O'Neill,  J. A. Parkhill,  
 T. M. Perrine,  R. Peverati,  P. A. Pieniazek,  F. Plasser,  A. Prociuk,  
 D. R. Rehn,  E. Rosta,  N. J. Russ,  N. Sergueev,  S. M. Sharada,  
 S. Sharma,  D. W. Small,  A. Sodt,  T. Stauch,  T. Stein,  D. Stuck,  
 Y.-C. Su,  A. J. W. Thom,  T. Tsuchimochi,  L. Vogt,  O. Vydrov,  T. Wang,  
 M. A. Watson,  J. Wenzel,  A. White,  C. F. Williams,  V. Vanovschi,  
 K. Yao,  S. Yeganeh,  S. R. Yost,  Z.-Q. You,  I. Y. Zhang,  X. Zhang,  
 Y. Zhao,  B. R. Brooks,  G. K. L. Chan,  D. M. Chipman,  C. J. Cramer,  
 W. A. Goddard III,  M. S. Gordon,  W. J. Hehre,  A. Klamt,  
 H. F. Schaefer III,  M. W. Schmidt,  C. D. Sherrill,  D. G. Truhlar,  
 A. Warshel,  X. Xu,  A. Aspuru-Guzik,  R. Baer,  A. T. Bell,  N. A. Besley,  
 J.-D. Chai,  A. Dreuw,  B. D. Dunietz,  T. R. Furlani,  S. R. Gwaltney,  
 C.-P. Hsu,  Y. Jung,  J. Kong,  D. S. Lambrecht,  W. Liang,  C. Ochsenfeld,  
 V. A. Rassolov,  L. V. Slipchenko,  J. E. Subotnik,  T. Van Voorhis,  
 J. M. Herbert,  A. I. Krylov,  P. M. W. Gill,  M. Head-Gordon

 Contributors to earlier versions of Q-Chem not listed above: 
 R. D. Adamson,  J. Baker,  E. F. C. Byrd,  A. K. Chakraborty,  C.-L. Cheng,  
 H. Dachsel,  R. J. Doerksen,  G. Hawkins,  A. Heyden,  S. Hirata,  
 G. Kedziora,  F. J. Keil,  C. Kelley,  P. P. Korambath,  W. Kurlancheek,  
 A. M. Lee,  M. S. Lee,  D. Liotard,  I. Lotan,  P. E. Maslen,  N. Nair,  
 D. Neuhauser,  R. Olson,  B. Peters,  J. Ritchie,  N. E. Schultz,  
 N. Shenvi,  A. C. Simmonett,  K. S. Thanthiriwatte,  Q. Wu,  W. Zhang

 Please cite Q-Chem as follows:
 Y. Shao et al., Mol. Phys. 113, 184-215 (2015)
 DOI: 10.1080/00268976.2014.952696

 Q-Chem 4.4.2 for Intel X86 EM64T Linux

 Parts of Q-Chem use Armadillo 5.200.1 (Boston Tea Smuggler).
 http://arma.sourceforge.net/

 Q-Chem begins on Wed Dec 14 14:00:37 2016  


Host: 0

     Scratch files written to /scratch/cher/qchem10372//
The previous job contains 0 fragments, simply inherited here
FILE_GEOM_ORG=        593

Checking the input file for inconsistencies... 	...done.

--------------------------------------------------------------
User input:
--------------------------------------------------------------

$molecule
   read
$end
$rem
   BASIS  =  6-311++G**
   JOB_TYPE  =  SP
   METHOD  =  B3LYP
   SOLVENT_METHOD SMD
$end

--------------------------------------------------------------
 ----------------------------------------------------------------
             Standard Nuclear Orientation (Angstroms)
    I     Atom           X                Y                Z
 ----------------------------------------------------------------
    1      O       3.1040338726     0.1729103247     0.0008057836
    2      C       1.9018338819     0.1055306681    -0.0012204424
    3      C       1.0331471548     1.4108028989    -0.0015513199
    4      O       1.5891846990     2.4864131478     0.0010236286
    5      C      -0.4259583476     1.2569805503    -0.0001730068
    6      H      -1.0266670211     2.1564100802     0.0006484155
    7      C      -0.9750016055     0.0202622477    -0.0002244243
    8      C      -2.4610982699    -0.1732267181     0.0006295437
    9      O      -2.9958717003    -1.2560948815     0.0009364691
   10      O      -3.1483453720     0.9862991483     0.0003998228
   11      H      -4.0911332272     0.7638392557     0.0007895096
   12      C      -0.1898470049    -1.2066704847    -0.0005354674
   13      H      -0.7427608489    -2.1397290809    -0.0002158189
   14      C       1.1607849911    -1.1919427411    -0.0006193842
   15      O       1.9597153968    -2.2755084818    -0.0002417976
   16      H       1.4302672764    -3.0824389651     0.0001649596
 ----------------------------------------------------------------
 Nuclear Repulsion Energy =   656.3476344718 hartrees
 There are       43 alpha and       43 beta electrons
 Requested basis set is 6-311++G(d,p)
 There are 92 shells and 292 basis functions

 Total QAlloc Memory Limit   2000 MB
 Mega-Array Size        61 MB
 MEM_STATIC part        62 MB
 A cutoff of  1.0D-08 yielded   3337 shell pairs
 There are     34697 function pairs (     37371 Cartesian)

 -------------------------------------------------------
 OpenMP Integral Computing Module                       
 Release: version 1.0, May 2013, Q-Chem Inc. Pittsburgh 
 -------------------------------------------------------
 Integral Job Info:
 Integral job number is                      11
 Integral operator is                         1
 short-range coefficients                     0
 long-range coefficients              100000000
 Omega coefficients                           0
 if combine SR and LR in K                    0
 Integral screening is                        0
 Integral computing path is                   2
 max size of driver memory is            800000
 size of driver memory is                593474
 size of scratch memory is              2260544
 max col of scratch BK array               1296
 max len of scratch array in speh3          155
 max len of scratch index in speh4           18
 max int batch size is                      520
 min int batch size is                       52
 fixed nKL is                                52
 max L of basis functions is                  2
 order of int derivative is                   0
 number of shells is                         92
 number of basis is                         304
 number of cartesian basis is               304
 number of contracted shell pairs          3337
 number of primitive shell pairs           8690
 maxK2 (contraction) of shell pair           36
 max number of K2 of shell pair               1
 max number of CS2 of shell pair            657
 max number of PS2 of shell pair           2046
 mem total for path MDJ                   86312
 -------------------------------------------------------
 Smallest overlap matrix eigenvalue = 1.53E-06

 Q-Chem warning in module /home/taweetham/qchem/stvman/mkSTV.C, line 257:

 Overlap eigenvalue is smaller than square root of threshold


 Scale SEOQF with 1.000000e-01/1.000000e-01/1.000000e-01

 Standard Electronic Orientation quadrupole field applied
 Nucleus-field energy     =     0.0000000257 hartrees
 Guess from superposition of atomic densities
 Warning:  Energy on first SCF cycle will be non-variational
 A restricted hybrid HF-DFT SCF calculation will be
 performed using Pulay DIIS extrapolation
 Exchange:     0.2000 Hartree-Fock + 0.0800 Slater + 0.7200 B88
 Correlation:  0.1900 VWN1RPA + 0.8100 LYP
 Using SG-1 standard quadrature grid
 SCF converges when DIIS error is below 1.0E-05
 ---------------------------------------
  Cycle       Energy         DIIS Error
 ---------------------------------------
    1    -648.0465343263      3.93E-02
    2    -645.1551216008      5.77E-03
    3    -644.3914217349      1.15E-02
    4    -645.3887925194      2.05E-03
    5    -645.4240323112      6.76E-04
    6    -645.4272546259      2.59E-04
    7    -645.4278981764      8.24E-05
    8    -645.4279709107      2.68E-05
    9    -645.4279736905      8.29E-06 Convergence criterion met
 ---------------------------------------
 SCF time:  CPU 171.50 s  wall 171.62 s

 Citation of the SMD model:
 Marenich, A.V.; Cramer, C.J.; Truhlar, D.G.
 J. Phys. Chem. B 2009, 113, 6378-6396.
 iSolventCode=           1
 Solvent: water                                                           

 vradii
            1           2           3           4           5           6
    1   1.5200000   1.8500000   1.8500000   1.5200000   1.8500000   1.2000000
            7           8           9          10          11          12
    1   1.8500000   1.8500000   1.5200000   1.5200000   1.2000000   1.8500000
           13          14          15          16
    1   1.2000000   1.8500000   1.5200000   1.2000000
Changing PCM_TESSEL_METHOD to VTN
Changing PCM_VDW_RADII to SMD_RADIUS
 Discretize the solute cavity surface with Lebedev spheres
	Using 302 Lebedev grid points for each H atom
	Using 302 Lebedev grid points for other atoms
	Atomic van der Waals radii will be scaled by 1.20
 Removing interior tesserae...
 Keep 1689 surface tesserae and discard 3143 interior tesserae
 Molecular Surface Area = 164.198 Angst**2
 A restricted hybrid HF-DFT SCF calculation will be
 performed using Pulay DIIS extrapolation
 Polarizable Continuum solvation model will be applied
 Exchange:     0.2000 Hartree-Fock + 0.0800 Slater + 0.7200 B88
 Correlation:  0.1900 VWN1RPA + 0.8100 LYP
 Using SG-1 standard quadrature grid
 SCF converges when DIIS error is below 1.0E-05

 Citation of the SMD model:
 Marenich, A.V.; Cramer, C.J.; Truhlar, D.G.
 J. Phys. Chem. B 2009, 113, 6378-6396.
 iSolventCode=           1
 Solvent: water                                                           

 vradii
            1           2           3           4           5           6
    1   1.5200000   1.8500000   1.8500000   1.5200000   1.8500000   1.2000000
            7           8           9          10          11          12
    1   1.8500000   1.8500000   1.5200000   1.5200000   1.2000000   1.8500000
           13          14          15          16
    1   1.2000000   1.8500000   1.5200000   1.2000000
 ---------------------------------------
  Cycle       Energy         DIIS Error
 ---------------------------------------
    1    -645.4280621580      3.11E-06
 Time req'd to invert C: 6.32 s (CPU) 6.31 s (wall)
    2    -645.4606917671      5.33E-04
    3    -645.4606693162      5.33E-04
    4    -645.4606924375      5.33E-04
    5    -645.4606787962      5.33E-04
    6    -645.4606795018      5.33E-04
    7    -645.4606837414      5.33E-04
    8    -645.4606909777      5.33E-04
    9    -645.4606911782      5.33E-04
   10    -645.4606927997      5.33E-04
   11    -645.4606947515      5.33E-04
   12    -645.4607053300      5.33E-04
   13    -645.4607063150      5.33E-04
   14    -645.4607073035      5.33E-04
   15    -645.4607089226      5.33E-04
   16    -645.4606860160      5.33E-04
   17    -645.4637604739      7.52E-04
   18    -645.4680679964      1.71E-04
   19    -645.4682935839      4.24E-05
   20    -645.4683167075      3.21E-05
   21    -645.4683199831      7.69E-06 Convergence criterion met
 ---------------------------------------
 SCF time:  CPU 342.38 s  wall 342.76 s
(0)  E-EN(g) gas-phase elect-nuc energy                 -645.428062158 a.u.
(3)  G-ENP(liq) elect-nuc-pol free energy of system     -645.468319983 a.u.
(4)  G-CDS(liq) cavity-dispersion-solvent structure 
     free energy                                                7.2898 kcal/mol
(6)  G-S(liq) free energy of system                     -645.456702969 a.u.
(9)  DeltaG-S(liq) free energy of  solvation
     (9) = (6) - (0)                                          -17.9724 kcal/mol
 SCF   energy in the final basis set = -645.4567029692
 Total energy in the final basis set = -645.4567029692

 --------------------------------------------------------------

                    Orbital Energies (a.u.)
 --------------------------------------------------------------

 Alpha MOs
 -- Occupied --
-19.186 -19.180 -19.164 -19.159 -19.143 -10.336 -10.301 -10.297
-10.271 -10.238 -10.207 -10.205  -1.133  -1.111  -1.091  -1.076
 -1.048  -0.876  -0.781  -0.746  -0.679  -0.645  -0.610  -0.567
 -0.538  -0.528  -0.512  -0.502  -0.483  -0.480  -0.471  -0.456
 -0.434  -0.429  -0.418  -0.401  -0.399  -0.354  -0.342  -0.336
 -0.319  -0.281  -0.252
 -- Virtual --
 -0.153  -0.060  -0.009  -0.004   0.006   0.019   0.036   0.036
  0.041   0.049   0.057   0.072   0.078   0.081   0.089   0.094
  0.101   0.108   0.111   0.118   0.126   0.131   0.133   0.138
  0.145   0.146   0.152   0.163   0.168   0.173   0.174   0.187
  0.193   0.201   0.204   0.209   0.222   0.224   0.233   0.241
  0.243   0.247   0.249   0.255   0.265   0.271   0.276   0.277
  0.283   0.293   0.295   0.296   0.308   0.309   0.326   0.337
  0.338   0.342   0.350   0.364   0.368   0.375   0.397   0.408
  0.413   0.424   0.431   0.445   0.456   0.470   0.500   0.515
  0.541   0.545   0.557   0.568   0.569   0.586   0.593   0.601
  0.615   0.632   0.633   0.659   0.663   0.691   0.694   0.733
  0.737   0.767   0.786   0.832   0.841   0.854   0.870   0.883
  0.907   0.910   0.918   0.937   0.954   0.973   0.993   0.997
  1.020   1.024   1.045   1.046   1.070   1.085   1.106   1.108
  1.135   1.152   1.160   1.171   1.175   1.186   1.203   1.210
  1.214   1.218   1.253   1.265   1.274   1.295   1.321   1.392
  1.404   1.436   1.451   1.460   1.494   1.501   1.534   1.570
  1.592   1.608   1.616   1.663   1.677   1.691   1.696   1.717
  1.719   1.732   1.760   1.812   1.822   1.845   1.848   1.885
  1.912   1.941   1.964   1.998   2.014   2.060   2.074   2.111
  2.117   2.162   2.185   2.203   2.239   2.273   2.318   2.531
  2.535   2.548   2.591   2.600   2.637   2.644   2.650   2.689
  2.699   2.728   2.759   2.764   2.803   2.841   2.864   2.878
  2.892   2.896   2.910   2.966   2.998   3.001   3.038   3.054
  3.072   3.126   3.144   3.160   3.164   3.188   3.255   3.287
  3.336   3.346   3.359   3.362   3.403   3.476   3.548   3.607
  3.608   3.641   3.649   3.712   3.736   3.833   3.879   4.042
  4.075   4.102   4.130   4.159   4.279   4.670   4.939   4.947
  4.996   5.010   5.062   5.100   5.163   5.252   5.410   5.446
  5.610   5.634   5.748   5.804   5.844  23.607  23.759  23.797
 23.829  23.868  24.146  24.164  49.860  49.891  49.962  50.013
 50.048
 --------------------------------------------------------------

          Ground-State Mulliken Net Atomic Charges

     Atom                 Charge (a.u.)
  ----------------------------------------
      1 O                    -0.321279
      2 C                     0.178827
      3 C                    -0.104204
      4 O                    -0.316070
      5 C                    -0.449868
      6 H                     0.263745
      7 C                     1.142479
      8 C                     0.241776
      9 O                    -0.367088
     10 O                    -0.233852
     11 H                     0.361099
     12 C                    -0.206303
     13 H                     0.241363
     14 C                    -0.488252
     15 O                    -0.291374
     16 H                     0.348999
  ----------------------------------------
  Sum of atomic charges =     0.000000

 -----------------------------------------------------------------
                    Cartesian Multipole Moments
 -----------------------------------------------------------------
    Charge (ESU x 10^10)
                 0.0000
    Dipole Moment (Debye)
         X      -6.8907      Y      -3.5494      Z      -0.0071
       Tot       7.7511
    Quadrupole Moments (Debye-Ang)
        XX     -82.3367     XY     -14.4695     YY     -68.4489
        XZ      -0.0176     YZ      -0.0078     ZZ     -65.9790
    Octopole Moments (Debye-Ang^2)
       XXX    -126.8686    XXY      24.1190    XYY      -5.6508
       YYY     -68.6918    XXZ      -0.0265    XYZ      -0.0324
       YYZ      -0.0166    XZZ       0.7189    YZZ       0.7248
       ZZZ       0.0045
    Hexadecapole Moments (Debye-Ang^3)
      XXXX   -1675.7224   XXXY    -141.9985   XXYY    -508.6479
      XYYY    -110.7754   YYYY    -733.1584   XXXZ      -0.0448
      XXYZ       0.0118   XYYZ       0.0205   YYYZ      -0.0946
      XXZZ    -290.3620   XYZZ       1.6631   YYZZ    -147.0865
      XZZZ       0.0916   YZZZ      -0.0308   ZZZZ     -64.0994
 -----------------------------------------------------------------
Archival summary:
1\1\pikachu\SP\ProcedureUnspecified\BasisUnspecified\574\cher\WedDec1414:09:112016WedDec1414:09:112016\0\\#,ProcedureUnspecified,BasisUnspecified,\\0,1\C\C,1,1.35312\H,2,1.08158,1,122.323\C,1,1.45665,2,123.445,3,-179.963,0\H,4,1.08458,1,116.733,2,179.98,0\C,4,1.35071,1,121.992,2,0.00891707,0\O,6,1.34626,4,125.777,1,179.965,0\H,7,0.965118,6,110.328,4,-0.00383044,0\C,2,1.46719,1,119.957,3,-179.987,0\O,9,1.21084,2,123.355,1,-179.852,0\C,6,1.49419,4,120.357,1,-0.0368273,0\O,11,1.20409,6,122.941,4,179.88,0\C,1,1.49864,2,121.357,3,0.0105556,0\O,13,1.20772,1,123.701,2,-179.982,0\O,13,1.34789,1,113.237,2,0.0470901,0\H,15,0.968678,13,107.378,1,179.987,0\\\@

 Total job time:  514.73s(wall), 514.22s(cpu) 
 Wed Dec 14 14:09:11 2016

        *************************************************************
        *                                                           *
        *  Thank you very much for using Q-Chem.  Have a nice day.  *
        *                                                           *
        *************************************************************
