# Supplementary material for: A DFT investigation of the blue bottle experiment: E∘half-cell analysis of autoxidation catalysed by redox indicators
Source: R Soc Open Sci. 2017 Nov 8;4(11):170708. doi: 10.1098/rsos.170708 (PMC5717635; doi:10.1098/rsos.170708)
Supplement: output.zip [file rsos170708supp2.zip › B3LYP_6-311++Gdp_reducing_agents/C7H6O.out]

pikachu 127.0.1
Q-Chem Developer Version! Running on 127.0.1.*
                  Welcome to Q-Chem
     A Quantum Leap Into The Future Of Chemistry


 Q-Chem 4.4, Q-Chem, Inc., Pleasanton, CA (2016)

 Y. Shao,  Z. Gan,  E. Epifanovsky,  A. T. B. Gilbert,  M. Wormit,  
 J. Kussmann,  A. W. Lange,  A. Behn,  J. Deng,  X. Feng,  D. Ghosh,  
 M. Goldey,  P. R. Horn,  L. D. Jacobson,  I. Kaliman,  F. Rob,  
 R. Z. Khaliullin,  T. Kus,  A. Landau,  J. Liu,  E. I. Proynov,  Y. M. Rhee,  
 R. M. Richard,  M. A. Rohrdanz,  R. P. Steele,  E. J. Sundstrom,  
 H. L. Woodcock III,  P. M. Zimmerman,  D. Zuev,  B. Albrecht,  E. Alguire,  
 B. Austin,  S. A. Baeppler,  G. J. O. Beran,  Y. A. Bernard,  
 E. J. Berquist,  K. Brandhorst,  K. B. Bravaya,  S. T. Brown,  D. Casanova,  
 C.-M. Chang,  Y. Chen,  S. H. Chien,  K. D. Closser,  M. P. Coons,  
 D. L. Crittenden,  S. Dasgupta,  M. Diedenhofen,  R. A. DiStasio Jr.,  
 H. Do,  A. D. Dutoi,  R. G. Edgar,  P.-T. Fang,  S. Fatehi,  Q. Feng,  
 L. Fusti-Molnar,  A. Ghysels,  A. Golubeva-Zadorozhnaya,  J. Gomes,  
 A. Gunina,  M. W. D. Hanson-Heine,  P. H. P. Harbach,  A. W. Hauser,  
 J. E. Herr,  E. G. Hohenstein,  Z. C. Holden,  K. Hui,  T.-C. Jagau,  H. Ji,  
 B. Kaduk,  K. Khistyaev,  Jaehoon Kim,  Jihan Kim,  R. A. King,  
 P. Klunzinger,  K. Koh,  D. Kosenkov,  T. Kowalczyk,  C. M. Krauter,  
 A. Kunitsa,  K. U. Lao,  A. Laurent,  K. V. Lawler,  J. Lee,  D. Lefrancois,  
 S. Lehtola,  S. V. Levchenko,  C. Y. Lin,  Y.-S. Lin,  F. Liu,  E. Livshits,  
 R. C. Lochan,  A. Luenser,  P. Manohar,  S. F. Manzer,  S.-P. Mao,  Y. Mao,  
 N. Mardirossian,  A. V. Marenich,  L. A. Martinez-Martinez,  S. A. Maurer,  
 N. J. Mayhall,  J.-M. Mewes,  A. F. Morrison,  K. Nanda,  T. S. Nguyen-Beck,  
 C. M. Oana,  R. Olivares-Amaya,  D. P. O'Neill,  J. A. Parkhill,  
 T. M. Perrine,  R. Peverati,  P. A. Pieniazek,  F. Plasser,  A. Prociuk,  
 D. R. Rehn,  E. Rosta,  N. J. Russ,  N. Sergueev,  S. M. Sharada,  
 S. Sharma,  D. W. Small,  A. Sodt,  T. Stauch,  T. Stein,  D. Stuck,  
 Y.-C. Su,  A. J. W. Thom,  T. Tsuchimochi,  L. Vogt,  O. Vydrov,  T. Wang,  
 M. A. Watson,  J. Wenzel,  A. White,  C. F. Williams,  V. Vanovschi,  
 K. Yao,  S. Yeganeh,  S. R. Yost,  Z.-Q. You,  I. Y. Zhang,  X. Zhang,  
 Y. Zhao,  B. R. Brooks,  G. K. L. Chan,  D. M. Chipman,  C. J. Cramer,  
 W. A. Goddard III,  M. S. Gordon,  W. J. Hehre,  A. Klamt,  
 H. F. Schaefer III,  M. W. Schmidt,  C. D. Sherrill,  D. G. Truhlar,  
 A. Warshel,  X. Xu,  A. Aspuru-Guzik,  R. Baer,  A. T. Bell,  N. A. Besley,  
 J.-D. Chai,  A. Dreuw,  B. D. Dunietz,  T. R. Furlani,  S. R. Gwaltney,  
 C.-P. Hsu,  Y. Jung,  J. Kong,  D. S. Lambrecht,  W. Liang,  C. Ochsenfeld,  
 V. A. Rassolov,  L. V. Slipchenko,  J. E. Subotnik,  T. Van Voorhis,  
 J. M. Herbert,  A. I. Krylov,  P. M. W. Gill,  M. Head-Gordon

 Contributors to earlier versions of Q-Chem not listed above: 
 R. D. Adamson,  J. Baker,  E. F. C. Byrd,  A. K. Chakraborty,  C.-L. Cheng,  
 H. Dachsel,  R. J. Doerksen,  G. Hawkins,  A. Heyden,  S. Hirata,  
 G. Kedziora,  F. J. Keil,  C. Kelley,  P. P. Korambath,  W. Kurlancheek,  
 A. M. Lee,  M. S. Lee,  D. Liotard,  I. Lotan,  P. E. Maslen,  N. Nair,  
 D. Neuhauser,  R. Olson,  B. Peters,  J. Ritchie,  N. E. Schultz,  
 N. Shenvi,  A. C. Simmonett,  K. S. Thanthiriwatte,  Q. Wu,  W. Zhang

 Please cite Q-Chem as follows:
 Y. Shao et al., Mol. Phys. 113, 184-215 (2015)
 DOI: 10.1080/00268976.2014.952696

 Q-Chem 4.4.2 for Intel X86 EM64T Linux

 Parts of Q-Chem use Armadillo 5.200.1 (Boston Tea Smuggler).
 http://arma.sourceforge.net/

 Q-Chem begins on Sun Jul  9 09:48:10 2017  


Host: 0

     Scratch files written to /scratch/taweetham/qchem8692//

Checking the input file for inconsistencies... 	...done.

--------------------------------------------------------------
User input:
--------------------------------------------------------------
$molecule
0 1
  C   -1.6428558    1.0150724   -0.9729903
  C   -1.7812492   -0.3709393   -0.8469278
  C   -0.4804662    1.6546096   -0.5126447
  C    0.5417672    0.8871962    0.0758637
  C    0.3978756   -0.4985352    0.1993339
  C   -0.7621371   -1.1268173   -0.2614807
  C   -0.3483719    3.1202923   -0.6527428
  O    0.6524896    3.7000638   -0.2608777
  H   -2.4402147    1.5894710   -1.4287054
  H   -2.6791621   -0.8589974   -1.2033962
  H    1.4468417    1.3587357    0.4379779
  H    1.1863219   -1.0854396    0.6525801
  H   -0.8713051   -2.1993089   -0.1649087
  H   -1.1483232    3.6948770   -1.1093260
$end

$rem
   JOB_TYPE = OPTIMIZATION
   BASIS  =  6-311++G**
   METHOD  =  B3LYP
$end

--------------------------------------------------------------
 ----------------------------------------------------------------
             Standard Nuclear Orientation (Angstroms)
    I     Atom           X                Y                Z
 ----------------------------------------------------------------
    1      C      -0.3573155919    -1.2974144051    -0.0000181595
    2      C      -1.7350322796    -1.0566455562     0.0000798442
    3      C       0.5482823558    -0.2241167598    -0.0000912380
    4      C       0.0554300081     1.0939587884    -0.0001016686
    5      C      -1.3233663383     1.3287391697    -0.0000408646
    6      C      -2.2174681559     0.2548211628     0.0000643823
    7      C       2.0016921152    -0.4941208853    -0.0001396366
    8      O       2.8096709204     0.4216231293     0.0002359628
    9      H       0.0036593887    -2.3187313405     0.0000005822
   10      H      -2.4287962141    -1.8874340971     0.0001723998
   11      H       0.7349391175     1.9371096697    -0.0001794054
   12      H      -1.6986553067     2.3439704980    -0.0000684523
   13      H      -3.2840521203     0.4388882087     0.0001341555
   14      H       2.3622050919    -1.5181170608    -0.0004629376
 ----------------------------------------------------------------
 Molecular Point Group                 C1    NOp =  1
 Largest Abelian Subgroup              C1    NOp =  1
 Nuclear Repulsion Energy =   320.7116569786 hartrees
 There are       28 alpha and       28 beta electrons
 Requested basis set is 6-311++G(d,p)
 There are 78 shells and 218 basis functions

 Total QAlloc Memory Limit   2000 MB
 Mega-Array Size        61 MB
 MEM_STATIC part        62 MB
 A cutoff of  1.0D-11 yielded   2828 shell pairs
 There are     22587 function pairs (     24272 Cartesian)

 -------------------------------------------------------
 OpenMP Integral Computing Module                       
 Release: version 1.0, May 2013, Q-Chem Inc. Pittsburgh 
 -------------------------------------------------------
 Integral Job Info:
 Integral job number is                      11
 Integral operator is                         1
 short-range coefficients                     0
 long-range coefficients              100000000
 Omega coefficients                           0
 if combine SR and LR in K                    0
 Integral screening is                        0
 Integral computing path is                   2
 max size of driver memory is            800000
 size of driver memory is                593474
 size of scratch memory is              2260544
 max col of scratch BK array               1296
 max len of scratch array in speh3          155
 max len of scratch index in speh4           18
 max int batch size is                      520
 min int batch size is                       52
 fixed nKL is                                52
 max L of basis functions is                  2
 order of int derivative is                   0
 number of shells is                         78
 number of basis is                         226
 number of cartesian basis is               226
 number of contracted shell pairs          2828
 number of primitive shell pairs           7147
 maxK2 (contraction) of shell pair           36
 max number of K2 of shell pair               1
 max number of CS2 of shell pair            456
 max number of PS2 of shell pair           1068
 mem total for path MDJ                   48870
 -------------------------------------------------------
 Smallest overlap matrix eigenvalue = 1.20E-06

 Q-Chem warning in module /home/taweetham/qchem/stvman/mkSTV.C, line 278:

 Overlap eigenvalue is smaller than square root of threshold


 Scale SEOQF with 1.000000e-01/1.000000e-01/1.000000e-01

 Standard Electronic Orientation quadrupole field applied
 Nucleus-field energy     =     0.0000000104 hartrees
 Guess from superposition of atomic densities
 Warning:  Energy on first SCF cycle will be non-variational
 A restricted hybrid HF-DFT SCF calculation will be
 performed using Pulay DIIS extrapolation
 Exchange:     0.2000 Hartree-Fock + 0.0800 Slater + 0.7200 B88
 Correlation:  0.1900 VWN1RPA + 0.8100 LYP
 Using SG-1 standard quadrature grid
 SCF converges when DIIS error is below 1.0E-08
 ---------------------------------------
  Cycle       Energy         DIIS Error
 ---------------------------------------
    1    -347.3543143870      4.35E-02
    2    -345.5225764004      5.04E-03
    3    -345.3163046169      8.47E-03
    4    -345.6465076911      2.00E-03
    5    -345.6662303032      4.37E-04
    6    -345.6671826962      1.23E-04
    7    -345.6672591597      4.50E-05
    8    -345.6672702732      1.61E-05
    9    -345.6672719643      3.11E-06
   10    -345.6672720199      1.43E-06
   11    -345.6672720217      2.45E-07
   12    -345.6672720174      1.41E-07
   13    -345.6672720223      2.73E-08
   14    -345.6672720249      4.46E-09 Convergence criterion met
 ---------------------------------------
 SCF time:  CPU 145.91 s  wall 146.09 s
 SCF   energy in the final basis set = -345.6672720249
 Total energy in the final basis set = -345.6672720249

 --------------------------------------------------------------

                    Orbital Energies (a.u.)
 --------------------------------------------------------------

 Alpha MOs
 -- Occupied --
-19.124 -10.266 -10.203 -10.202 -10.200 -10.198 -10.197 -10.196
 -1.051  -0.879  -0.783  -0.769  -0.665  -0.629  -0.588  -0.539
 -0.498  -0.474  -0.456  -0.444  -0.436  -0.417  -0.379  -0.375
 -0.367  -0.279  -0.275  -0.269
 -- Virtual --
 -0.081  -0.035  -0.012   0.001   0.011   0.012   0.025   0.033
  0.049   0.049   0.059   0.075   0.075   0.084   0.098   0.105
  0.110   0.113   0.115   0.119   0.127   0.130   0.133   0.134
  0.138   0.145   0.151   0.155   0.176   0.179   0.182   0.188
  0.206   0.216   0.221   0.228   0.241   0.251   0.262   0.264
  0.270   0.272   0.279   0.287   0.292   0.307   0.322   0.339
  0.342   0.354   0.367   0.385   0.421   0.442   0.482   0.495
  0.519   0.524   0.530   0.531   0.540   0.548   0.556   0.560
  0.589   0.602   0.629   0.632   0.653   0.674   0.675   0.706
  0.710   0.732   0.751   0.772   0.803   0.833   0.837   0.852
  0.858   0.877   0.877   0.883   0.905   0.930   0.951   0.986
  0.986   1.040   1.040   1.055   1.058   1.086   1.115   1.124
  1.186   1.236   1.264   1.311   1.346   1.451   1.473   1.493
  1.502   1.504   1.537   1.547   1.552   1.609   1.631   1.636
  1.673   1.684   1.704   1.729   1.759   1.775   1.808   1.827
  1.858   1.904   1.908   1.927   1.936   1.937   1.963   2.002
  2.030   2.049   2.064   2.165   2.179   2.284   2.325   2.368
  2.412   2.433   2.444   2.467   2.603   2.627   2.628   2.657
  2.670   2.690   2.699   2.710   2.736   2.741   2.762   2.773
  2.800   2.840   2.854   2.870   2.881   2.921   2.935   3.003
  3.058   3.150   3.194   3.316   3.333   3.340   3.451   3.466
  3.503   3.547   3.628   3.662   3.934   3.988   4.024   4.132
  4.144   4.336   4.815   5.013   5.165   5.730  23.587  23.899
 23.931  23.943  24.040  24.064  24.160  49.969
 --------------------------------------------------------------

          Ground-State Mulliken Net Atomic Charges

     Atom                 Charge (a.u.)
  ----------------------------------------
      1 C                    -1.320456
      2 C                     0.177616
      3 C                     1.383563
      4 C                    -0.480999
      5 C                     0.090034
      6 C                    -0.439673
      7 C                    -0.149457
      8 O                    -0.245229
      9 H                     0.135271
     10 H                     0.178008
     11 H                     0.190261
     12 H                     0.179106
     13 H                     0.163480
     14 H                     0.138474
  ----------------------------------------
  Sum of atomic charges =    -0.000000

 -----------------------------------------------------------------
                    Cartesian Multipole Moments
 -----------------------------------------------------------------
    Charge (ESU x 10^10)
                -0.0000
    Dipole Moment (Debye)
         X      -3.1836      Y      -1.4226      Z      -0.0006
       Tot       3.4870
    Quadrupole Moments (Debye-Ang)
        XX     -51.6153     XY      -4.5802     YY     -40.8684
        XZ      -0.0026     YZ      -0.0006     ZZ     -49.7122
    Octopole Moments (Debye-Ang^2)
       XXX     -38.8765    XXY     -11.3058    XYY       0.3862
       YYY       1.1223    XXZ      -0.0042    XYZ      -0.0000
       YYZ      -0.0004    XZZ       7.9873    YZZ       0.5293
       ZZZ       0.0011
    Hexadecapole Moments (Debye-Ang^3)
      XXXX    -933.5732   XXXY     -31.0105   XXYY    -184.8025
      XYYY      -0.5264   YYYY    -301.6838   XXXZ      -0.0188
      XXYZ      -0.0019   XYYZ      -0.0021   YYYZ      -0.0021
      XXZZ    -160.7480   XYZZ       1.0372   YYZZ     -71.5892
      XZZZ       0.0024   YZZZ       0.0004   ZZZZ     -56.8986
 -----------------------------------------------------------------
 Calculating analytic gradient of the SCF energy
 Gradient of SCF Energy
            1           2           3           4           5           6
    1   0.0059379  -0.0033841   0.0074092   0.0077734  -0.0074085  -0.0038863
    2  -0.0056636  -0.0019380   0.0078668  -0.0001817   0.0048525   0.0029484
    3  -0.0000003  -0.0000004   0.0000055   0.0000006  -0.0000008   0.0000002
            7           8           9          10          11          12
    1  -0.0048728  -0.0001910  -0.0019779   0.0006734  -0.0031883  -0.0001191
    2  -0.0356300   0.0101294   0.0009948   0.0009578   0.0025487  -0.0011720
    3  -0.0000180   0.0000078   0.0000011   0.0000004  -0.0000008  -0.0000001
           13          14
    1   0.0013441   0.0018900
    2   0.0000058   0.0142810
    3   0.0000003   0.0000045
 Max gradient component =       3.563E-02
 RMS gradient           =       6.886E-03
 Gradient time:  CPU 45.45 s  wall 45.46 s
 Geometry Optimization Parameters
   NAtoms,    NIC,     NZ,  NCons,   NDum,   NFix, NCnnct, MaxDiis
       14      91       0       0       0       0       0       0


** GEOMETRY OPTIMIZATION IN DELOCALIZED INTERNAL COORDINATES **
   Searching for a Minimum

   Optimization Cycle:   1

                       Coordinates (Angstroms)
     ATOM                X               Y               Z
      1  C        -0.3573155919   -1.2974144051   -0.0000181595
      2  C        -1.7350322796   -1.0566455562    0.0000798442
      3  C         0.5482823558   -0.2241167598   -0.0000912380
      4  C         0.0554300081    1.0939587884   -0.0001016686
      5  C        -1.3233663383    1.3287391697   -0.0000408646
      6  C        -2.2174681559    0.2548211628    0.0000643823
      7  C         2.0016921152   -0.4941208853   -0.0001396366
      8  O         2.8096709204    0.4216231293    0.0002359628
      9  H         0.0036593887   -2.3187313405    0.0000005822
     10  H        -2.4287962141   -1.8874340971    0.0001723998
     11  H         0.7349391175    1.9371096697   -0.0001794054
     12  H        -1.6986553067    2.3439704980   -0.0000684523
     13  H        -3.2840521203    0.4388882087    0.0001341555
     14  H         2.3622050919   -1.5181170608   -0.0004629376
   Point Group: c1    Number of degrees of freedom:    36


   Energy is   -345.667272025


 Attempting to Generate Delocalized Internal Coordinates

 36 Hessian modes will be used to form the next step
  Hessian Eigenvalues:
     0.012052    0.012052    0.018718    0.021744    0.022024    0.022211
     0.022443    0.022658    0.022672    0.022710    0.022752    0.160000
     0.160000    0.160000    0.160000    0.160000    0.160000    0.220000
     0.220000    0.220000    0.234775    0.250000    0.347676    0.353255
     0.356067    0.356482    0.357088    0.357099    0.357118    0.413033
     0.414908    0.449133    0.454904    0.458501    0.460170    0.948378

 Minimum Search - Taking Simple RFO Step
 Searching for Lamda that Minimizes Along All modes
 Value Taken    Lamda =  -0.00327302
 Step Taken.  Stepsize is  0.118811

                             Maximum     Tolerance    Cnvgd?
         Gradient           0.012269      0.000300      NO
         Displacement       0.050504      0.001200      NO
         Energy change     *********      0.000001      NO


 New Cartesian Coordinates Obtained by Inverse Iteration

 Displacement from previous Coordinates is:  0.181895
 ----------------------------------------------------------------
             Standard Nuclear Orientation (Angstroms)
    I     Atom           X                Y                Z
 ----------------------------------------------------------------
    1      C      -0.3570915512    -1.2862003298    -0.0000014419
    2      C      -1.7307985199    -1.0596855838     0.0000690598
    3      C       0.5391176541    -0.2098087644    -0.0000577714
    4      C       0.0476338232     1.1000299966    -0.0000777774
    5      C      -1.3234804677     1.3250260390    -0.0000290027
    6      C      -2.2136382818     0.2474684225     0.0000513235
    7      C       1.9968902679    -0.4647141761    -0.0000731893
    8      O       2.8523526324     0.4010147951     0.0000436603
    9      H       0.0227730891    -2.3031571962     0.0000024061
   10      H      -2.4205301813    -1.8960507788     0.0001321147
   11      H       0.7454858531     1.9280902245    -0.0001259962
   12      H      -1.7010945655     2.3410491397    -0.0000533692
   13      H      -3.2828919330     0.4274386353     0.0000963823
   14      H       2.2964651713    -1.5279699017    -0.0003914343
 ----------------------------------------------------------------
 Molecular Point Group                 C1    NOp =  1
 Largest Abelian Subgroup              C1    NOp =  1
 Nuclear Repulsion Energy =   320.9085500291 hartrees
 There are       28 alpha and       28 beta electrons
 Applying Cartesian multipole field
    Component          Value
    ---------          -----
     (2,0,0)        1.00000E-11
     (0,2,0)        2.00000E-11
     (0,0,2)       -3.00000E-11
 Nucleus-field energy     =     0.0000000104 hartrees
 Requested basis set is 6-311++G(d,p)
 There are 78 shells and 218 basis functions
 A cutoff of  1.0D-11 yielded   2829 shell pairs
 There are     22588 function pairs (     24274 Cartesian)
 Smallest overlap matrix eigenvalue = 1.17E-06

 Q-Chem warning in module /home/taweetham/qchem/stvman/mkSTV.C, line 278:

 Overlap eigenvalue is smaller than square root of threshold

 Guess MOs from SCF MO coefficient file
 Reading MOs from coefficient file
 Reading MOs from coefficient file
 A restricted hybrid HF-DFT SCF calculation will be
 performed using Pulay DIIS extrapolation
 Exchange:     0.2000 Hartree-Fock + 0.0800 Slater + 0.7200 B88
 Correlation:  0.1900 VWN1RPA + 0.8100 LYP
 Using SG-1 standard quadrature grid
 SCF converges when DIIS error is below 1.0E-08
 Geometry optimization detected.  Setting ReadMinima to 0
 Setting SaveMinima to 0
 ---------------------------------------
  Cycle       Energy         DIIS Error
 ---------------------------------------
    1    -345.6808497516      1.07E-03
    2    -345.6688431156      1.99E-04
    3    -345.6685319457      3.38E-04
    4    -345.6690660353      6.34E-05
    5    -345.6690842713      2.19E-05
    6    -345.6690865517      7.31E-06
    7    -345.6690869451      2.56E-06
    8    -345.6690870429      6.84E-07
    9    -345.6690870162      1.63E-07
   10    -345.6690869917      5.29E-08
   11    -345.6690869889      1.24E-08
   12    -345.6690869889      8.92E-09 Convergence criterion met
 ---------------------------------------
 SCF time:  CPU 127.08 s  wall 148.12 s
 SCF   energy in the final basis set = -345.6690869889
 Total energy in the final basis set = -345.6690869889

 --------------------------------------------------------------

                    Orbital Energies (a.u.)
 --------------------------------------------------------------

 Alpha MOs
 -- Occupied --
-19.126 -10.267 -10.203 -10.201 -10.200 -10.198 -10.197 -10.196
 -1.053  -0.883  -0.785  -0.772  -0.665  -0.631  -0.587  -0.537
 -0.497  -0.475  -0.455  -0.446  -0.439  -0.419  -0.381  -0.378
 -0.367  -0.280  -0.278  -0.270
 -- Virtual --
 -0.081  -0.035  -0.013   0.001   0.011   0.013   0.025   0.033
  0.049   0.049   0.059   0.075   0.075   0.083   0.097   0.105
  0.110   0.112   0.115   0.120   0.128   0.130   0.133   0.135
  0.138   0.143   0.152   0.155   0.175   0.179   0.181   0.189
  0.206   0.215   0.221   0.228   0.243   0.252   0.262   0.262
  0.271   0.272   0.279   0.288   0.289   0.307   0.322   0.339
  0.343   0.354   0.366   0.386   0.421   0.441   0.481   0.498
  0.522   0.523   0.531   0.533   0.540   0.548   0.554   0.558
  0.589   0.601   0.629   0.635   0.652   0.670   0.675   0.705
  0.712   0.736   0.751   0.774   0.803   0.831   0.838   0.853
  0.858   0.877   0.880   0.883   0.908   0.930   0.958   0.984
  0.986   1.037   1.043   1.054   1.057   1.085   1.118   1.123
  1.189   1.236   1.256   1.310   1.345   1.455   1.473   1.491
  1.505   1.510   1.541   1.548   1.551   1.611   1.630   1.638
  1.664   1.689   1.711   1.731   1.755   1.771   1.797   1.826
  1.857   1.908   1.914   1.932   1.937   1.938   1.962   2.000
  2.022   2.043   2.066   2.171   2.181   2.285   2.332   2.373
  2.416   2.429   2.442   2.460   2.611   2.626   2.628   2.656
  2.670   2.689   2.702   2.715   2.735   2.741   2.764   2.773
  2.803   2.840   2.854   2.871   2.881   2.929   2.932   3.011
  3.061   3.161   3.190   3.324   3.338   3.350   3.453   3.475
  3.507   3.537   3.625   3.672   3.920   3.985   4.021   4.131
  4.144   4.326   4.823   5.014   5.163   5.729  23.579  23.894
 23.942  23.945  24.050  24.084  24.176  49.974
 --------------------------------------------------------------

          Ground-State Mulliken Net Atomic Charges

     Atom                 Charge (a.u.)
  ----------------------------------------
      1 C                    -1.321888
      2 C                     0.179513
      3 C                     1.454560
      4 C                    -0.523847
      5 C                     0.098724
      6 C                    -0.451627
      7 C                    -0.159939
      8 O                    -0.248322
      9 H                     0.133494
     10 H                     0.179043
     11 H                     0.185599
     12 H                     0.179520
     13 H                     0.164462
     14 H                     0.130710
  ----------------------------------------
  Sum of atomic charges =     0.000000

 -----------------------------------------------------------------
                    Cartesian Multipole Moments
 -----------------------------------------------------------------
    Charge (ESU x 10^10)
                 0.0000
    Dipole Moment (Debye)
         X      -3.3527      Y      -1.3014      Z      -0.0002
       Tot       3.5964
    Quadrupole Moments (Debye-Ang)
        XX     -52.1553     XY      -4.0703     YY     -41.0555
        XZ      -0.0011     YZ      -0.0002     ZZ     -49.6375
    Octopole Moments (Debye-Ang^2)
       XXX     -41.8669    XXY     -10.3571    XYY      -0.2736
       YYY       0.9907    XXZ      -0.0003    XYZ       0.0004
       YYZ       0.0000    XZZ       7.7333    YZZ       0.4719
       ZZZ       0.0020
    Hexadecapole Moments (Debye-Ang^3)
      XXXX    -946.0419   XXXY     -27.5766   XXYY    -186.5192
      XYYY      -0.0695   YYYY    -300.6749   XXXZ      -0.0006
      XXYZ       0.0000   XYYZ       0.0004   YYYZ       0.0004
      XXZZ    -161.3638   XYZZ       0.9727   YYZZ     -71.1302
      XZZZ       0.0076   YZZZ       0.0018   ZZZZ     -56.6414
 -----------------------------------------------------------------
 Calculating analytic gradient of the SCF energy
 Gradient of SCF Energy
            1           2           3           4           5           6
    1  -0.0007188  -0.0003758  -0.0001556   0.0025189  -0.0003628  -0.0000498
    2   0.0005633   0.0000284   0.0021801  -0.0016337  -0.0006170  -0.0002714
    3  -0.0000000   0.0000010  -0.0000060  -0.0000020   0.0000007   0.0000000
            7           8           9          10          11          12
    1  -0.0064907   0.0060030  -0.0007172  -0.0000621  -0.0011313   0.0004645
    2  -0.0085474   0.0049490   0.0000200  -0.0001024   0.0003525  -0.0000391
    3   0.0000205  -0.0000056  -0.0000002   0.0000002  -0.0000002  -0.0000001
           13          14
    1   0.0000029   0.0010749
    2  -0.0002351   0.0033529
    3  -0.0000001  -0.0000083
 Max gradient component =       8.547E-03
 RMS gradient           =       2.213E-03
 Gradient time:  CPU 45.70 s  wall 54.08 s
 Geometry Optimization Parameters
   NAtoms,    NIC,     NZ,  NCons,   NDum,   NFix, NCnnct, MaxDiis
       14      91       0       0       0       0       0       0

 Cartesian Hessian Update
 Hessian Updated using BFGS Update


** GEOMETRY OPTIMIZATION IN DELOCALIZED INTERNAL COORDINATES **
   Searching for a Minimum

   Optimization Cycle:   2

                       Coordinates (Angstroms)
     ATOM                X               Y               Z
      1  C        -0.3570915512   -1.2862003298   -0.0000014419
      2  C        -1.7307985199   -1.0596855838    0.0000690598
      3  C         0.5391176541   -0.2098087644   -0.0000577714
      4  C         0.0476338232    1.1000299966   -0.0000777774
      5  C        -1.3234804677    1.3250260390   -0.0000290027
      6  C        -2.2136382818    0.2474684225    0.0000513235
      7  C         1.9968902679   -0.4647141761   -0.0000731893
      8  O         2.8523526324    0.4010147951    0.0000436603
      9  H         0.0227730891   -2.3031571962    0.0000024061
     10  H        -2.4205301813   -1.8960507788    0.0001321147
     11  H         0.7454858531    1.9280902245   -0.0001259962
     12  H        -1.7010945655    2.3410491397   -0.0000533692
     13  H        -3.2828919330    0.4274386353    0.0000963823
     14  H         2.2964651713   -1.5279699017   -0.0003914343
   Point Group: c1    Number of degrees of freedom:    36


   Energy is   -345.669086989

 Hessian Updated using BFGS Update

 30 Hessian modes will be used to form the next step
  Hessian Eigenvalues:
     0.012052    0.012052    0.018718    0.021744    0.022024    0.022211
     0.022443    0.022672    0.022710    0.022752    0.137221    0.160515
     0.216069    0.229813    0.237478    0.256259    0.337181    0.348428
     0.356041    0.356607    0.357073    0.357110    0.357402    0.413843
     0.415298    0.449634    0.455923    0.459542    0.473366    0.938499

 Minimum Search - Taking Simple RFO Step
 Searching for Lamda that Minimizes Along All modes
 Value Taken    Lamda =  -0.00024457
 Step Taken.  Stepsize is  0.034605

                             Maximum     Tolerance    Cnvgd?
         Gradient           0.005032      0.000300      NO
         Displacement       0.016603      0.001200      NO
         Energy change     -0.001815      0.000001      NO


 New Cartesian Coordinates Obtained by Inverse Iteration

 Displacement from previous Coordinates is:  0.060357
 ----------------------------------------------------------------
             Standard Nuclear Orientation (Angstroms)
    I     Atom           X                Y                Z
 ----------------------------------------------------------------
    1      C      -0.3520651957    -1.2856648827    -0.0000996487
    2      C      -1.7256322785    -1.0597612757     0.0000586508
    3      C       0.5381781775    -0.2067482334    -0.0002060149
    4      C       0.0446454316     1.1043999994    -0.0001532582
    5      C      -1.3256491407     1.3287584085    -0.0000060816
    6      C      -2.2113091262     0.2474359962     0.0001049343
    7      C       1.9948061000    -0.4625712452    -0.0003729155
    8      O       2.8511950336     0.3950358117     0.0001972890
    9      H       0.0359691948    -2.3001675452    -0.0001482926
   10      H      -2.4143456343    -1.8968437132     0.0001438538
   11      H       0.7500652928     1.9270328650    -0.0002339873
   12      H      -1.7086964729     2.3431944424     0.0000225089
   13      H      -3.2810222843     0.4257795509     0.0002261930
   14      H       2.2750538930    -1.5373496567     0.0000517332
 ----------------------------------------------------------------
 Molecular Point Group                 C1    NOp =  1
 Largest Abelian Subgroup              C1    NOp =  1
 Nuclear Repulsion Energy =   321.0592669640 hartrees
 There are       28 alpha and       28 beta electrons
 Applying Cartesian multipole field
    Component          Value
    ---------          -----
     (2,0,0)        1.00000E-11
     (0,2,0)        2.00000E-11
     (0,0,2)       -3.00000E-11
 Nucleus-field energy     =     0.0000000104 hartrees
 Requested basis set is 6-311++G(d,p)
 There are 78 shells and 218 basis functions
 A cutoff of  1.0D-11 yielded   2829 shell pairs
 There are     22600 function pairs (     24286 Cartesian)
 Smallest overlap matrix eigenvalue = 1.17E-06

 Q-Chem warning in module /home/taweetham/qchem/stvman/mkSTV.C, line 278:

 Overlap eigenvalue is smaller than square root of threshold

 Guess MOs from SCF MO coefficient file
 Reading MOs from coefficient file
 Reading MOs from coefficient file
 A restricted hybrid HF-DFT SCF calculation will be
 performed using Pulay DIIS extrapolation
 Exchange:     0.2000 Hartree-Fock + 0.0800 Slater + 0.7200 B88
 Correlation:  0.1900 VWN1RPA + 0.8100 LYP
 Using SG-1 standard quadrature grid
 SCF converges when DIIS error is below 1.0E-08
 Geometry optimization detected.  Setting ReadMinima to 0
 Setting SaveMinima to 0
 ---------------------------------------
  Cycle       Energy         DIIS Error
 ---------------------------------------
    1    -345.6717534590      2.79E-04
    2    -345.6691791304      7.70E-05
    3    -345.6691318773      1.28E-04
    4    -345.6692126641      2.22E-05
    5    -345.6692147358      8.51E-06
    6    -345.6692149457      2.45E-06
    7    -345.6692149898      6.37E-07
    8    -345.6692148590      2.44E-07
    9    -345.6692148924      4.97E-08
   10    -345.6692149003      2.29E-08
   11    -345.6692148971      6.68E-09 Convergence criterion met
 ---------------------------------------
 SCF time:  CPU 116.12 s  wall 164.01 s
 SCF   energy in the final basis set = -345.6692148971
 Total energy in the final basis set = -345.6692148971

 --------------------------------------------------------------

                    Orbital Energies (a.u.)
 --------------------------------------------------------------

 Alpha MOs
 -- Occupied --
-19.127 -10.267 -10.203 -10.201 -10.200 -10.198 -10.197 -10.196
 -1.056  -0.883  -0.785  -0.772  -0.665  -0.631  -0.587  -0.537
 -0.497  -0.475  -0.454  -0.446  -0.440  -0.420  -0.381  -0.378
 -0.367  -0.281  -0.278  -0.270
 -- Virtual --
 -0.080  -0.035  -0.013   0.001   0.011   0.013   0.025   0.033
  0.049   0.049   0.059   0.075   0.075   0.083   0.097   0.105
  0.110   0.112   0.115   0.120   0.128   0.130   0.133   0.136
  0.138   0.143   0.152   0.154   0.175   0.179   0.181   0.189
  0.206   0.215   0.221   0.228   0.243   0.252   0.262   0.263
  0.271   0.272   0.279   0.288   0.289   0.307   0.322   0.339
  0.343   0.354   0.366   0.386   0.420   0.442   0.480   0.499
  0.522   0.523   0.531   0.532   0.540   0.548   0.553   0.558
  0.589   0.601   0.629   0.635   0.653   0.672   0.675   0.705
  0.713   0.737   0.750   0.774   0.803   0.831   0.838   0.854
  0.858   0.877   0.880   0.883   0.909   0.930   0.960   0.983
  0.986   1.035   1.044   1.052   1.057   1.085   1.118   1.123
  1.189   1.235   1.254   1.309   1.348   1.456   1.472   1.491
  1.505   1.512   1.541   1.548   1.551   1.608   1.628   1.637
  1.664   1.690   1.716   1.732   1.754   1.770   1.794   1.825
  1.855   1.907   1.914   1.932   1.938   1.938   1.962   1.999
  2.022   2.041   2.067   2.173   2.183   2.285   2.331   2.374
  2.417   2.428   2.442   2.456   2.611   2.626   2.628   2.655
  2.670   2.689   2.702   2.714   2.735   2.741   2.765   2.773
  2.803   2.839   2.854   2.871   2.882   2.930   2.933   3.011
  3.061   3.161   3.191   3.323   3.344   3.350   3.459   3.478
  3.509   3.539   3.622   3.672   3.912   3.985   4.021   4.132
  4.144   4.326   4.823   5.015   5.165   5.732  23.579  23.899
 23.941  23.946  24.050  24.085  24.176  49.979
 --------------------------------------------------------------

          Ground-State Mulliken Net Atomic Charges

     Atom                 Charge (a.u.)
  ----------------------------------------
      1 C                    -1.326065
      2 C                     0.175426
      3 C                     1.453990
      4 C                    -0.516876
      5 C                     0.096902
      6 C                    -0.449740
      7 C                    -0.153210
      8 O                    -0.248239
      9 H                     0.131869
     10 H                     0.179352
     11 H                     0.184643
     12 H                     0.179642
     13 H                     0.164490
     14 H                     0.127815
  ----------------------------------------
  Sum of atomic charges =    -0.000000

 -----------------------------------------------------------------
                    Cartesian Multipole Moments
 -----------------------------------------------------------------
    Charge (ESU x 10^10)
                -0.0000
    Dipole Moment (Debye)
         X      -3.3433      Y      -1.2677      Z      -0.0006
       Tot       3.5756
    Quadrupole Moments (Debye-Ang)
        XX     -52.1559     XY      -3.9917     YY     -41.0831
        XZ      -0.0026     YZ      -0.0004     ZZ     -49.6290
    Octopole Moments (Debye-Ang^2)
       XXX     -41.7749    XXY      -9.9386    XYY      -0.3373
       YYY       0.9771    XXZ      -0.0005    XYZ      -0.0008
       YYZ       0.0026    XZZ       7.7504    YZZ       0.4466
       ZZZ       0.0075
    Hexadecapole Moments (Debye-Ang^3)
      XXXX    -944.2027   XXXY     -26.0667   XXYY    -186.4105
      XYYY       0.5935   YYYY    -301.4809   XXXZ      -0.0086
      XXYZ      -0.0032   XYYZ       0.0033   YYYZ      -0.0042
      XXZZ    -160.9726   XYZZ       1.2235   YYZZ     -71.2331
      XZZZ       0.0117   YZZZ      -0.0023   ZZZZ     -56.6172
 -----------------------------------------------------------------
 Calculating analytic gradient of the SCF energy
 Gradient of SCF Energy
            1           2           3           4           5           6
    1  -0.0002882   0.0005244   0.0003388   0.0002582  -0.0002187   0.0001523
    2   0.0003438  -0.0001223  -0.0002323  -0.0003574  -0.0004307   0.0004710
    3   0.0000037  -0.0000031   0.0000376   0.0000020  -0.0000020   0.0000003
            7           8           9          10          11          12
    1  -0.0017459   0.0009757   0.0000799   0.0001167  -0.0001316   0.0000830
    2  -0.0007000   0.0009920  -0.0001642  -0.0001174   0.0000549   0.0001697
    3  -0.0001292   0.0000464   0.0000007  -0.0000003   0.0000003  -0.0000005
           13          14
    1  -0.0000630  -0.0000815
    2   0.0000480   0.0000448
    3   0.0000005   0.0000437
 Max gradient component =       1.746E-03
 RMS gradient           =       4.071E-04
 Gradient time:  CPU 45.66 s  wall 68.42 s
 Geometry Optimization Parameters
   NAtoms,    NIC,     NZ,  NCons,   NDum,   NFix, NCnnct, MaxDiis
       14      91       0       0       0       0       0       0

 Cartesian Hessian Update
 Hessian Updated using BFGS Update


** GEOMETRY OPTIMIZATION IN DELOCALIZED INTERNAL COORDINATES **
   Searching for a Minimum

   Optimization Cycle:   3

                       Coordinates (Angstroms)
     ATOM                X               Y               Z
      1  C        -0.3520651957   -1.2856648827   -0.0000996487
      2  C        -1.7256322785   -1.0597612757    0.0000586508
      3  C         0.5381781775   -0.2067482334   -0.0002060149
      4  C         0.0446454316    1.1043999994   -0.0001532582
      5  C        -1.3256491407    1.3287584085   -0.0000060816
      6  C        -2.2113091262    0.2474359962    0.0001049343
      7  C         1.9948061000   -0.4625712452   -0.0003729155
      8  O         2.8511950336    0.3950358117    0.0001972890
      9  H         0.0359691948   -2.3001675452   -0.0001482926
     10  H        -2.4143456343   -1.8968437132    0.0001438538
     11  H         0.7500652928    1.9270328650   -0.0002339873
     12  H        -1.7086964729    2.3431944424    0.0000225089
     13  H        -3.2810222843    0.4257795509    0.0002261930
     14  H         2.2750538930   -1.5373496567    0.0000517332
   Point Group: c1    Number of degrees of freedom:    36


   Energy is   -345.669214897

 Hessian Updated using BFGS Update

 33 Hessian modes will be used to form the next step
  Hessian Eigenvalues:
     0.012052    0.012062    0.018718    0.021744    0.022024    0.022211
     0.022443    0.022658    0.022672    0.022710    0.022752    0.134719
     0.160416    0.161876    0.216507    0.220284    0.229669    0.238230
     0.254994    0.331787    0.355409    0.356530    0.356850    0.357109
     0.357328    0.361636    0.414585    0.416032    0.450160    0.455572
     0.463870    0.474743    0.870640

 Minimum Search - Taking Simple RFO Step
 Searching for Lamda that Minimizes Along All modes
 Value Taken    Lamda =  -0.00000866
 Step Taken.  Stepsize is  0.008834

                             Maximum     Tolerance    Cnvgd?
         Gradient           0.000770      0.000300      NO
         Displacement       0.005135      0.001200      NO
         Energy change     -0.000128      0.000001      NO


 New Cartesian Coordinates Obtained by Inverse Iteration

 Displacement from previous Coordinates is:  0.010385
 ----------------------------------------------------------------
             Standard Nuclear Orientation (Angstroms)
    I     Atom           X                Y                Z
 ----------------------------------------------------------------
    1      C      -0.3519612327    -1.2853472776     0.0004417977
    2      C      -1.7261005916    -1.0597312889     0.0000282218
    3      C       0.5384556620    -0.2061110042     0.0006578575
    4      C       0.0443375121     1.1053643476     0.0003758771
    5      C      -1.3261383927     1.3291712937    -0.0000583005
    6      C      -2.2115887460     0.2471309364    -0.0002312273
    7      C       1.9963500488    -0.4628603103     0.0012758456
    8      O       2.8525809086     0.3935070185    -0.0014779519
    9      H       0.0363047132    -2.2994907081     0.0006462541
   10      H      -2.4155707549    -1.8961659840    -0.0001012125
   11      H       0.7505429683     1.9274408911     0.0005492028
   12      H      -1.7106415382     2.3428591520    -0.0002582983
   13      H      -3.2812942357     0.4249404643    -0.0005688248
   14      H       2.2759166695    -1.5381770086    -0.0016942770
 ----------------------------------------------------------------
 Molecular Point Group                 C1    NOp =  1
 Largest Abelian Subgroup              C1    NOp =  1
 Nuclear Repulsion Energy =   320.9960769723 hartrees
 There are       28 alpha and       28 beta electrons
 Applying Cartesian multipole field
    Component          Value
    ---------          -----
     (2,0,0)        1.00000E-11
     (0,2,0)        2.00000E-11
     (0,0,2)       -3.00000E-11
 Nucleus-field energy     =     0.0000000104 hartrees
 Requested basis set is 6-311++G(d,p)
 There are 78 shells and 218 basis functions
 A cutoff of  1.0D-11 yielded   2829 shell pairs
 There are     22600 function pairs (     24286 Cartesian)
 Smallest overlap matrix eigenvalue = 1.17E-06

 Q-Chem warning in module /home/taweetham/qchem/stvman/mkSTV.C, line 278:

 Overlap eigenvalue is smaller than square root of threshold

 Guess MOs from SCF MO coefficient file
 Reading MOs from coefficient file
 Reading MOs from coefficient file
 A restricted hybrid HF-DFT SCF calculation will be
 performed using Pulay DIIS extrapolation
 Exchange:     0.2000 Hartree-Fock + 0.0800 Slater + 0.7200 B88
 Correlation:  0.1900 VWN1RPA + 0.8100 LYP
 Using SG-1 standard quadrature grid
 SCF converges when DIIS error is below 1.0E-08
 Geometry optimization detected.  Setting ReadMinima to 0
 Setting SaveMinima to 0
 ---------------------------------------
  Cycle       Energy         DIIS Error
 ---------------------------------------
    1    -345.6692617352      6.91E-05
    2    -345.6692168639      1.25E-05
    3    -345.6692145267      2.61E-05
    4    -345.6692176985      2.51E-06
    5    -345.6692176968      1.06E-06
    6    -345.6692177751      3.49E-07
    7    -345.6692177511      1.95E-07
    8    -345.6692177551      4.47E-08
    9    -345.6692177645      1.16E-08
   10    -345.6692177613      4.06E-09 Convergence criterion met
 ---------------------------------------
 SCF time:  CPU 103.09 s  wall 152.95 s
 SCF   energy in the final basis set = -345.6692177613
 Total energy in the final basis set = -345.6692177613

 --------------------------------------------------------------

                    Orbital Energies (a.u.)
 --------------------------------------------------------------

 Alpha MOs
 -- Occupied --
-19.127 -10.267 -10.203 -10.201 -10.200 -10.198 -10.197 -10.196
 -1.057  -0.882  -0.785  -0.772  -0.665  -0.631  -0.586  -0.537
 -0.497  -0.475  -0.454  -0.446  -0.440  -0.420  -0.381  -0.378
 -0.367  -0.281  -0.278  -0.270
 -- Virtual --
 -0.080  -0.035  -0.013   0.001   0.011   0.013   0.025   0.033
  0.049   0.049   0.059   0.075   0.075   0.083   0.097   0.105
  0.110   0.112   0.115   0.120   0.128   0.130   0.133   0.136
  0.138   0.143   0.152   0.154   0.175   0.179   0.181   0.189
  0.206   0.215   0.221   0.228   0.243   0.252   0.262   0.263
  0.271   0.272   0.279   0.288   0.289   0.307   0.322   0.339
  0.343   0.354   0.365   0.386   0.420   0.442   0.480   0.500
  0.522   0.523   0.531   0.532   0.540   0.548   0.553   0.558
  0.589   0.601   0.629   0.635   0.652   0.673   0.675   0.705
  0.713   0.737   0.750   0.774   0.803   0.831   0.838   0.854
  0.858   0.877   0.880   0.883   0.909   0.931   0.960   0.983
  0.986   1.035   1.044   1.052   1.057   1.085   1.118   1.123
  1.189   1.235   1.254   1.310   1.347   1.456   1.472   1.491
  1.504   1.511   1.540   1.547   1.551   1.608   1.628   1.637
  1.663   1.690   1.715   1.732   1.754   1.769   1.794   1.825
  1.854   1.907   1.913   1.932   1.938   1.938   1.962   1.999
  2.022   2.040   2.067   2.173   2.183   2.285   2.331   2.373
  2.417   2.428   2.443   2.456   2.611   2.625   2.628   2.655
  2.670   2.689   2.702   2.714   2.735   2.741   2.765   2.773
  2.803   2.838   2.854   2.871   2.882   2.930   2.932   3.010
  3.061   3.161   3.190   3.323   3.344   3.350   3.459   3.479
  3.509   3.540   3.621   3.671   3.911   3.985   4.021   4.132
  4.144   4.325   4.823   5.015   5.165   5.732  23.579  23.898
 23.941  23.945  24.049  24.084  24.175  49.979
 --------------------------------------------------------------

          Ground-State Mulliken Net Atomic Charges

     Atom                 Charge (a.u.)
  ----------------------------------------
      1 C                    -1.328081
      2 C                     0.175819
      3 C                     1.454276
      4 C                    -0.517392
      5 C                     0.097339
      6 C                    -0.449013
      7 C                    -0.152596
      8 O                    -0.247710
      9 H                     0.131698
     10 H                     0.179359
     11 H                     0.184480
     12 H                     0.179636
     13 H                     0.164411
     14 H                     0.127776
  ----------------------------------------
  Sum of atomic charges =    -0.000000

 -----------------------------------------------------------------
                    Cartesian Multipole Moments
 -----------------------------------------------------------------
    Charge (ESU x 10^10)
                -0.0000
    Dipole Moment (Debye)
         X      -3.3357      Y      -1.2649      Z       0.0028
       Tot       3.5675
    Quadrupole Moments (Debye-Ang)
        XX     -52.1332     XY      -3.9819     YY     -41.0919
        XZ       0.0114     YZ       0.0018     ZZ     -49.6333
    Octopole Moments (Debye-Ang^2)
       XXX     -41.7645    XXY      -9.9232    XYY      -0.3368
       YYY       0.9842    XXZ       0.0187    XYZ       0.0076
       YYZ      -0.0068    XZZ       7.7533    YZZ       0.4452
       ZZZ      -0.0134
    Hexadecapole Moments (Debye-Ang^3)
      XXXX    -944.7003   XXXY     -25.8895   XXYY    -186.4708
      XYYY       0.6927   YYYY    -301.5995   XXXZ       0.1179
      XXYZ       0.0224   XYYZ       0.0018   YYYZ       0.0256
      XXZZ    -161.0656   XYZZ       1.2607   YYZZ     -71.2459
      XZZZ       0.0199   YZZZ       0.0214   ZZZZ     -56.6314
 -----------------------------------------------------------------
 Calculating analytic gradient of the SCF energy
 Gradient of SCF Energy
            1           2           3           4           5           6
    1  -0.0001691   0.0000765   0.0002972   0.0000247  -0.0001563  -0.0000010
    2  -0.0000306  -0.0000561  -0.0000476   0.0000236  -0.0000725   0.0001125
    3  -0.0000158   0.0000178  -0.0002091  -0.0000147   0.0000113  -0.0000015
            7           8           9          10          11          12
    1  -0.0002568   0.0000886   0.0000345   0.0000077   0.0000082   0.0000115
    2   0.0001765   0.0000050   0.0000033  -0.0000187  -0.0000079   0.0000157
    3   0.0007119  -0.0002489  -0.0000057   0.0000022  -0.0000010   0.0000017
           13          14
    1  -0.0000042   0.0000384
    2  -0.0000250  -0.0000783
    3  -0.0000023  -0.0002459
 Max gradient component =       7.119E-04
 RMS gradient           =       1.513E-04
 Gradient time:  CPU 45.82 s  wall 68.71 s
 Geometry Optimization Parameters
   NAtoms,    NIC,     NZ,  NCons,   NDum,   NFix, NCnnct, MaxDiis
       14      91       0       0       0       0       0       0

 Cartesian Hessian Update
 Hessian Updated using BFGS Update


** GEOMETRY OPTIMIZATION IN DELOCALIZED INTERNAL COORDINATES **
   Searching for a Minimum

   Optimization Cycle:   4

                       Coordinates (Angstroms)
     ATOM                X               Y               Z
      1  C        -0.3519612327   -1.2853472776    0.0004417977
      2  C        -1.7261005916   -1.0597312889    0.0000282218
      3  C         0.5384556620   -0.2061110042    0.0006578575
      4  C         0.0443375121    1.1053643476    0.0003758771
      5  C        -1.3261383927    1.3291712937   -0.0000583005
      6  C        -2.2115887460    0.2471309364   -0.0002312273
      7  C         1.9963500488   -0.4628603103    0.0012758456
      8  O         2.8525809086    0.3935070185   -0.0014779519
      9  H         0.0363047132   -2.2994907081    0.0006462541
     10  H        -2.4155707549   -1.8961659840   -0.0001012125
     11  H         0.7505429683    1.9274408911    0.0005492028
     12  H        -1.7106415382    2.3428591520   -0.0002582983
     13  H        -3.2812942357    0.4249404643   -0.0005688248
     14  H         2.2759166695   -1.5381770086   -0.0016942770
   Point Group: c1    Number of degrees of freedom:    36


   Energy is   -345.669217761

 Hessian Updated using BFGS Update

 34 Hessian modes will be used to form the next step
  Hessian Eigenvalues:
     0.012052    0.018701    0.021365    0.021975    0.022194    0.022351
     0.022561    0.022660    0.022672    0.022722    0.022760    0.132121
     0.156121    0.160296    0.161989    0.216679    0.217609    0.229787
     0.240795    0.248961    0.302735    0.340613    0.356066    0.356634
     0.357013    0.357152    0.357435    0.415123    0.416048    0.441412
     0.456122    0.459060    0.474472    0.820142

 Minimum Search - Taking Simple RFO Step
 Searching for Lamda that Minimizes Along All modes
 Value Taken    Lamda =  -0.00001039
 Step Taken.  Stepsize is  0.021421

                             Maximum     Tolerance    Cnvgd?
         Gradient           0.000331      0.000300      NO
         Displacement       0.014510      0.001200      NO
         Energy change     -0.000003      0.000001      NO


 New Cartesian Coordinates Obtained by Inverse Iteration

 Displacement from previous Coordinates is:  0.020359
 ----------------------------------------------------------------
             Standard Nuclear Orientation (Angstroms)
    I     Atom           X                Y                Z
 ----------------------------------------------------------------
    1      C      -0.3518828444    -1.2850458870    -0.0010905242
    2      C      -1.7266889562    -1.0597070574     0.0000762556
    3      C       0.5386586924    -0.2054780058    -0.0017584496
    4      C       0.0440476387     1.1063613197    -0.0010791789
    5      C      -1.3265405004     1.3295931840     0.0001228318
    6      C      -2.2118376106     0.2467604648     0.0007021425
    7      C       1.9981332906    -0.4632746990    -0.0033861892
    8      O       2.8538863965     0.3920488710     0.0029736985
    9      H       0.0364561851    -2.2988457995    -0.0015944026
   10      H      -2.4170680194    -1.8953555928     0.0005193952
   11      H       0.7510211656     1.9278950838    -0.0016118635
   12      H      -1.7127033635     2.3424119184     0.0005982379
   13      H      -3.2815126864     0.4240976553     0.0016442938
   14      H       2.2772236027    -1.5389309337     0.0034687168
 ----------------------------------------------------------------
 Molecular Point Group                 C1    NOp =  1
 Largest Abelian Subgroup              C1    NOp =  1
 Nuclear Repulsion Energy =   320.9295136545 hartrees
 There are       28 alpha and       28 beta electrons
 Applying Cartesian multipole field
    Component          Value
    ---------          -----
     (2,0,0)        1.00000E-11
     (0,2,0)        2.00000E-11
     (0,0,2)       -3.00000E-11
 Nucleus-field energy     =     0.0000000104 hartrees
 Requested basis set is 6-311++G(d,p)
 There are 78 shells and 218 basis functions
 A cutoff of  1.0D-11 yielded   2829 shell pairs
 There are     22600 function pairs (     24286 Cartesian)
 Smallest overlap matrix eigenvalue = 1.17E-06

 Q-Chem warning in module /home/taweetham/qchem/stvman/mkSTV.C, line 278:

 Overlap eigenvalue is smaller than square root of threshold

 Guess MOs from SCF MO coefficient file
 Reading MOs from coefficient file
 Reading MOs from coefficient file
 A restricted hybrid HF-DFT SCF calculation will be
 performed using Pulay DIIS extrapolation
 Exchange:     0.2000 Hartree-Fock + 0.0800 Slater + 0.7200 B88
 Correlation:  0.1900 VWN1RPA + 0.8100 LYP
 Using SG-1 standard quadrature grid
 SCF converges when DIIS error is below 1.0E-08
 Geometry optimization detected.  Setting ReadMinima to 0
 Setting SaveMinima to 0
 ---------------------------------------
  Cycle       Energy         DIIS Error
 ---------------------------------------
    1    -345.6692754572      1.39E-04
    2    -345.6692056074      1.42E-05
    3    -345.6692039120      2.70E-05
    4    -345.6692072920      3.95E-06
    5    -345.6692072366      1.41E-06
    6    -345.6692072996      6.83E-07
    7    -345.6692072849      3.16E-07
    8    -345.6692073105      6.82E-08
    9    -345.6692073197      2.62E-08
   10    -345.6692073133      7.01E-09 Convergence criterion met
 ---------------------------------------
 SCF time:  CPU 104.64 s  wall 158.03 s
 SCF   energy in the final basis set = -345.6692073133
 Total energy in the final basis set = -345.6692073133

 --------------------------------------------------------------

                    Orbital Energies (a.u.)
 --------------------------------------------------------------

 Alpha MOs
 -- Occupied --
-19.127 -10.267 -10.203 -10.201 -10.200 -10.198 -10.197 -10.196
 -1.057  -0.882  -0.785  -0.772  -0.665  -0.631  -0.586  -0.537
 -0.497  -0.475  -0.454  -0.446  -0.440  -0.420  -0.381  -0.379
 -0.367  -0.280  -0.278  -0.270
 -- Virtual --
 -0.080  -0.035  -0.013   0.001   0.011   0.013   0.025   0.033
  0.049   0.049   0.059   0.075   0.075   0.083   0.097   0.105
  0.110   0.112   0.115   0.120   0.128   0.130   0.133   0.136
  0.138   0.142   0.152   0.154   0.175   0.179   0.181   0.189
  0.206   0.214   0.221   0.228   0.243   0.252   0.262   0.263
  0.271   0.272   0.279   0.288   0.289   0.307   0.322   0.339
  0.343   0.354   0.365   0.386   0.420   0.442   0.480   0.500
  0.522   0.523   0.530   0.532   0.540   0.548   0.553   0.558
  0.589   0.601   0.629   0.635   0.652   0.673   0.675   0.705
  0.713   0.737   0.750   0.774   0.802   0.831   0.838   0.854
  0.858   0.877   0.880   0.883   0.909   0.931   0.960   0.983
  0.986   1.035   1.044   1.052   1.057   1.085   1.118   1.123
  1.189   1.235   1.255   1.310   1.347   1.456   1.472   1.491
  1.504   1.511   1.539   1.547   1.551   1.608   1.628   1.637
  1.663   1.690   1.715   1.732   1.754   1.769   1.794   1.825
  1.854   1.907   1.913   1.932   1.937   1.938   1.962   1.999
  2.022   2.040   2.067   2.172   2.182   2.285   2.331   2.373
  2.417   2.428   2.443   2.456   2.611   2.625   2.628   2.655
  2.670   2.689   2.702   2.714   2.735   2.741   2.765   2.774
  2.803   2.837   2.854   2.871   2.881   2.930   2.932   3.009
  3.061   3.160   3.188   3.322   3.345   3.350   3.460   3.479
  3.509   3.540   3.620   3.671   3.910   3.985   4.021   4.132
  4.144   4.324   4.822   5.015   5.165   5.733  23.579  23.897
 23.941  23.944  24.049  24.084  24.174  49.980
 --------------------------------------------------------------

          Ground-State Mulliken Net Atomic Charges

     Atom                 Charge (a.u.)
  ----------------------------------------
      1 C                    -1.330493
      2 C                     0.176259
      3 C                     1.454408
      4 C                    -0.517790
      5 C                     0.097823
      6 C                    -0.448121
      7 C                    -0.151912
      8 O                    -0.247067
      9 H                     0.131520
     10 H                     0.179348
     11 H                     0.184310
     12 H                     0.179613
     13 H                     0.164309
     14 H                     0.127793
  ----------------------------------------
  Sum of atomic charges =    -0.000000

 -----------------------------------------------------------------
                    Cartesian Multipole Moments
 -----------------------------------------------------------------
    Charge (ESU x 10^10)
                -0.0000
    Dipole Moment (Debye)
         X      -3.3257      Y      -1.2628      Z      -0.0062
       Tot       3.5574
    Quadrupole Moments (Debye-Ang)
        XX     -52.1046     XY      -3.9736     YY     -41.1008
        XZ      -0.0263     YZ      -0.0039     ZZ     -49.6379
    Octopole Moments (Debye-Ang^2)
       XXX     -41.7295    XXY      -9.9143    XYY      -0.3332
       YYY       0.9901    XXZ      -0.0295    XYZ      -0.0155
       YYZ       0.0214    XZZ       7.7577    YZZ       0.4440
       ZZZ       0.0488
    Hexadecapole Moments (Debye-Ang^3)
      XXXX    -945.1664   XXXY     -25.7312   XXYY    -186.5249
      XYYY       0.7845   YYYY    -301.7264   XXXZ      -0.2124
      XXYZ      -0.0469   XYYZ       0.0106   YYYZ      -0.0574
      XXZZ    -161.1610   XYZZ       1.2954   YYZZ     -71.2595
      XZZZ       0.0070   YZZZ      -0.0455   ZZZZ     -56.6476
 -----------------------------------------------------------------
 Calculating analytic gradient of the SCF energy
 Gradient of SCF Energy
            1           2           3           4           5           6
    1   0.0000299  -0.0004478   0.0000992  -0.0002358  -0.0000055  -0.0001604
    2  -0.0004293   0.0000379   0.0002318   0.0004083   0.0003509  -0.0003440
    3   0.0000371  -0.0000411   0.0004879   0.0000337  -0.0000261   0.0000036
            7           8           9          10          11          12
    1   0.0014791  -0.0009060  -0.0000382  -0.0001146   0.0001416  -0.0000691
    2   0.0009691  -0.0010448   0.0001902   0.0000984  -0.0000648  -0.0001697
    3  -0.0016557   0.0005751   0.0000132  -0.0000047   0.0000023  -0.0000044
           13          14
    1   0.0000638   0.0001638
    2  -0.0001039  -0.0001303
    3   0.0000055   0.0005739
 Max gradient component =       1.656E-03
 RMS gradient           =       4.831E-04
 Gradient time:  CPU 45.80 s  wall 67.77 s
 Geometry Optimization Parameters
   NAtoms,    NIC,     NZ,  NCons,   NDum,   NFix, NCnnct, MaxDiis
       14      91       0       0       0       0       0       0

 Cartesian Hessian Update
 Hessian Updated using BFGS Update


** GEOMETRY OPTIMIZATION IN DELOCALIZED INTERNAL COORDINATES **
   Searching for a Minimum

   Optimization Cycle:   5

                       Coordinates (Angstroms)
     ATOM                X               Y               Z
      1  C        -0.3518828444   -1.2850458870   -0.0010905242
      2  C        -1.7266889562   -1.0597070574    0.0000762556
      3  C         0.5386586924   -0.2054780058   -0.0017584496
      4  C         0.0440476387    1.1063613197   -0.0010791789
      5  C        -1.3265405004    1.3295931840    0.0001228318
      6  C        -2.2118376106    0.2467604648    0.0007021425
      7  C         1.9981332906   -0.4632746990   -0.0033861892
      8  O         2.8538863965    0.3920488710    0.0029736985
      9  H         0.0364561851   -2.2988457995   -0.0015944026
     10  H        -2.4170680194   -1.8953555928    0.0005193952
     11  H         0.7510211656    1.9278950838   -0.0016118635
     12  H        -1.7127033635    2.3424119184    0.0005982379
     13  H        -3.2815126864    0.4240976553    0.0016442938
     14  H         2.2772236027   -1.5389309337    0.0034687168
   Point Group: c1    Number of degrees of freedom:    36


   Energy is   -345.669207313

 Hessian Updated using BFGS Update

 35 Hessian modes will be used to form the next step
  Hessian Eigenvalues:
     0.012052    0.018711    0.021714    0.022019    0.022210    0.022440
     0.022658    0.022672    0.022710    0.022752    0.074662    0.134041
     0.157548    0.160001    0.160298    0.162811    0.216471    0.218578
     0.229831    0.238563    0.251791    0.324951    0.340349    0.356259
     0.356653    0.357061    0.357253    0.357484    0.415305    0.419420
     0.442904    0.456058    0.466735    0.474211    0.854570

 Minimum Search - Taking Simple RFO Step
 Searching for Lamda that Minimizes Along All modes
 Value Taken    Lamda =  -0.00002434
 Step Taken.  Stepsize is  0.015285

                             Maximum     Tolerance    Cnvgd?
         Gradient           0.000899      0.000300      NO
         Displacement       0.010073      0.001200      NO
         Energy change      0.000010      0.000001      NO


 New Cartesian Coordinates Obtained by Inverse Iteration

 Displacement from previous Coordinates is:  0.015607
 ----------------------------------------------------------------
             Standard Nuclear Orientation (Angstroms)
    I     Atom           X                Y                Z
 ----------------------------------------------------------------
    1      C      -0.3519348689    -1.2854176999    -0.0000267796
    2      C      -1.7261342291    -1.0597438885     0.0000419106
    3      C       0.5382752576    -0.2061760252    -0.0000812645
    4      C       0.0443645726     1.1053307047    -0.0000683450
    5      C      -1.3259648097     1.3291837875    -0.0000018365
    6      C      -2.2114671836     0.2470797617     0.0000541146
    7      C       1.9964442780    -0.4629765577    -0.0001493162
    8      O       2.8522391212     0.3937719002    -0.0001233725
    9      H       0.0361770242    -2.2996051967    -0.0000387449
   10      H      -2.4157013284    -1.8960826186     0.0000854172
   11      H       0.7505415521     1.9274284817    -0.0001104596
   12      H      -1.7106513655     2.3427793880     0.0000061594
   13      H      -3.2811459975     0.4250531781     0.0001074364
   14      H       2.2761509675    -1.5380946934    -0.0001099552
 ----------------------------------------------------------------
 Molecular Point Group                 C1    NOp =  1
 Largest Abelian Subgroup              C1    NOp =  1
 Nuclear Repulsion Energy =   321.0024177320 hartrees
 There are       28 alpha and       28 beta electrons
 Applying Cartesian multipole field
    Component          Value
    ---------          -----
     (2,0,0)        1.00000E-11
     (0,2,0)        2.00000E-11
     (0,0,2)       -3.00000E-11
 Nucleus-field energy     =     0.0000000104 hartrees
 Requested basis set is 6-311++G(d,p)
 There are 78 shells and 218 basis functions
 A cutoff of  1.0D-11 yielded   2829 shell pairs
 There are     22600 function pairs (     24286 Cartesian)
 Smallest overlap matrix eigenvalue = 1.17E-06

 Q-Chem warning in module /home/taweetham/qchem/stvman/mkSTV.C, line 278:

 Overlap eigenvalue is smaller than square root of threshold

 Guess MOs from SCF MO coefficient file
 Reading MOs from coefficient file
 Reading MOs from coefficient file
 A restricted hybrid HF-DFT SCF calculation will be
 performed using Pulay DIIS extrapolation
 Exchange:     0.2000 Hartree-Fock + 0.0800 Slater + 0.7200 B88
 Correlation:  0.1900 VWN1RPA + 0.8100 LYP
 Using SG-1 standard quadrature grid
 SCF converges when DIIS error is below 1.0E-08
 Geometry optimization detected.  Setting ReadMinima to 0
 Setting SaveMinima to 0
 ---------------------------------------
  Cycle       Energy         DIIS Error
 ---------------------------------------
    1    -345.6692231921      1.04E-04
    2    -345.6692179822      1.46E-05
    3    -345.6692150879      3.03E-05
    4    -345.6692194780      3.12E-06
    5    -345.6692195744      1.40E-06
    6    -345.6692194659      5.59E-07
    7    -345.6692195180      2.99E-07
    8    -345.6692195104      5.65E-08
    9    -345.6692194993      1.87E-08
   10    -345.6692195037      5.94E-09 Convergence criterion met
 ---------------------------------------
 SCF time:  CPU 104.39 s  wall 158.65 s
 SCF   energy in the final basis set = -345.6692195037
 Total energy in the final basis set = -345.6692195037

 --------------------------------------------------------------

                    Orbital Energies (a.u.)
 --------------------------------------------------------------

 Alpha MOs
 -- Occupied --
-19.127 -10.267 -10.203 -10.201 -10.200 -10.198 -10.197 -10.196
 -1.057  -0.882  -0.785  -0.772  -0.665  -0.631  -0.586  -0.537
 -0.497  -0.475  -0.454  -0.446  -0.440  -0.420  -0.381  -0.378
 -0.367  -0.281  -0.278  -0.270
 -- Virtual --
 -0.080  -0.035  -0.013   0.001   0.011   0.013   0.025   0.033
  0.049   0.049   0.059   0.075   0.075   0.083   0.097   0.105
  0.110   0.112   0.115   0.120   0.128   0.130   0.133   0.136
  0.138   0.143   0.152   0.154   0.175   0.179   0.181   0.189
  0.206   0.215   0.221   0.228   0.243   0.252   0.262   0.263
  0.271   0.272   0.279   0.288   0.289   0.307   0.322   0.339
  0.343   0.354   0.365   0.386   0.420   0.442   0.480   0.500
  0.522   0.523   0.531   0.532   0.540   0.548   0.553   0.558
  0.589   0.601   0.629   0.635   0.652   0.673   0.675   0.705
  0.713   0.737   0.750   0.774   0.803   0.831   0.838   0.854
  0.858   0.877   0.880   0.883   0.909   0.931   0.960   0.983
  0.986   1.035   1.044   1.052   1.057   1.085   1.118   1.123
  1.189   1.235   1.254   1.310   1.347   1.456   1.472   1.491
  1.505   1.511   1.540   1.548   1.551   1.608   1.628   1.637
  1.663   1.690   1.715   1.732   1.754   1.769   1.794   1.825
  1.854   1.907   1.913   1.932   1.938   1.938   1.962   1.999
  2.022   2.040   2.067   2.173   2.183   2.285   2.331   2.373
  2.417   2.428   2.443   2.456   2.611   2.625   2.628   2.655
  2.670   2.689   2.702   2.714   2.735   2.741   2.765   2.774
  2.803   2.839   2.854   2.871   2.882   2.930   2.932   3.010
  3.061   3.161   3.190   3.323   3.344   3.350   3.459   3.479
  3.509   3.540   3.621   3.671   3.911   3.985   4.021   4.132
  4.144   4.325   4.823   5.015   5.165   5.732  23.579  23.898
 23.941  23.945  24.049  24.084  24.175  49.979
 --------------------------------------------------------------

          Ground-State Mulliken Net Atomic Charges

     Atom                 Charge (a.u.)
  ----------------------------------------
      1 C                    -1.328466
      2 C                     0.175779
      3 C                     1.454046
      4 C                    -0.517037
      5 C                     0.097313
      6 C                    -0.448851
      7 C                    -0.152479
      8 O                    -0.247646
      9 H                     0.131687
     10 H                     0.179337
     11 H                     0.184481
     12 H                     0.179616
     13 H                     0.164389
     14 H                     0.127831
  ----------------------------------------
  Sum of atomic charges =    -0.000000

 -----------------------------------------------------------------
                    Cartesian Multipole Moments
 -----------------------------------------------------------------
    Charge (ESU x 10^10)
                -0.0000
    Dipole Moment (Debye)
         X      -3.3331      Y      -1.2660      Z       0.0001
       Tot       3.5655
    Quadrupole Moments (Debye-Ang)
        XX     -52.1280     XY      -3.9849     YY     -41.0909
        XZ      -0.0001     YZ       0.0001     ZZ     -49.6330
    Octopole Moments (Debye-Ang^2)
       XXX     -41.7282    XXY      -9.9293    XYY      -0.3329
       YYY       0.9808    XXZ       0.0041    XYZ       0.0005
       YYZ       0.0019    XZZ       7.7553    YZZ       0.4453
       ZZZ       0.0057
    Hexadecapole Moments (Debye-Ang^3)
      XXXX    -944.5551   XXXY     -25.9248   XXYY    -186.4501
      XYYY       0.6751   YYYY    -301.6060   XXXZ       0.0177
      XXYZ       0.0013   XYYZ       0.0046   YYYZ       0.0002
      XXZZ    -161.0498   XYZZ       1.2552   YYZZ     -71.2468
      XZZZ       0.0162   YZZZ       0.0009   ZZZZ     -56.6309
 -----------------------------------------------------------------
 Calculating analytic gradient of the SCF energy
 Gradient of SCF Energy
            1           2           3           4           5           6
    1  -0.0000480   0.0000393   0.0000495  -0.0000158  -0.0000252   0.0000128
    2  -0.0000119  -0.0000262   0.0000284  -0.0000078  -0.0000223   0.0000294
    3   0.0000005  -0.0000003   0.0000039   0.0000002  -0.0000002   0.0000000
            7           8           9          10          11          12
    1  -0.0000371   0.0000033   0.0000129   0.0000071  -0.0000082  -0.0000001
    2   0.0000130   0.0000181   0.0000027  -0.0000067   0.0000067  -0.0000039
    3  -0.0000134   0.0000049   0.0000000  -0.0000000   0.0000000  -0.0000001
           13          14
    1  -0.0000010   0.0000104
    2  -0.0000166  -0.0000030
    3   0.0000000   0.0000045
 Max gradient component =       4.954E-05
 RMS gradient           =       1.781E-05
 Gradient time:  CPU 45.69 s  wall 67.53 s
 Geometry Optimization Parameters
   NAtoms,    NIC,     NZ,  NCons,   NDum,   NFix, NCnnct, MaxDiis
       14      91       0       0       0       0       0       0

 Cartesian Hessian Update
 Hessian Updated using BFGS Update


** GEOMETRY OPTIMIZATION IN DELOCALIZED INTERNAL COORDINATES **
   Searching for a Minimum

   Optimization Cycle:   6

                       Coordinates (Angstroms)
     ATOM                X               Y               Z
      1  C        -0.3519348689   -1.2854176999   -0.0000267796
      2  C        -1.7261342291   -1.0597438885    0.0000419106
      3  C         0.5382752576   -0.2061760252   -0.0000812645
      4  C         0.0443645726    1.1053307047   -0.0000683450
      5  C        -1.3259648097    1.3291837875   -0.0000018365
      6  C        -2.2114671836    0.2470797617    0.0000541146
      7  C         1.9964442780   -0.4629765577   -0.0001493162
      8  O         2.8522391212    0.3937719002   -0.0001233725
      9  H         0.0361770242   -2.2996051967   -0.0000387449
     10  H        -2.4157013284   -1.8960826186    0.0000854172
     11  H         0.7505415521    1.9274284817   -0.0001104596
     12  H        -1.7106513655    2.3427793880    0.0000061594
     13  H        -3.2811459975    0.4250531781    0.0001074364
     14  H         2.2761509675   -1.5380946934   -0.0001099552
   Point Group: c1    Number of degrees of freedom:    36


   Energy is   -345.669219504

 Hessian Updated using BFGS Update

 36 Hessian modes will be used to form the next step
  Hessian Eigenvalues:
     0.012052    0.018711    0.021714    0.022019    0.022210    0.022440
     0.022658    0.022672    0.022710    0.022752    0.073894    0.134312
     0.157781    0.159998    0.160000    0.160310    0.162698    0.216470
     0.218569    0.229851    0.238452    0.251597    0.326813    0.340745
     0.356242    0.356659    0.357049    0.357219    0.357515    0.415305
     0.418921    0.443438    0.455970    0.467515    0.474556    0.854825

 Minimum Search - Taking Simple RFO Step
 Searching for Lamda that Minimizes Along All modes
 Value Taken    Lamda =   0.00000000
 Step Taken.  Stepsize is  0.000241

                             Maximum     Tolerance    Cnvgd?
         Gradient           0.000034      0.000300     YES
         Displacement       0.000110      0.001200     YES
         Energy change     -0.000012      0.000001      NO


                       Distance Matrix (Angstroms)
             C (  1)   C (  2)   C (  3)   C (  4)   C (  5)   C (  6)
   C (  2)  1.392606
   C (  3)  1.399013  2.419944
   C (  4)  2.423372  2.796822  1.401427
   C (  5)  2.790139  2.422212  2.415103  1.388493
   C (  6)  2.409649  1.394036  2.786848  2.413581  1.398236
   C (  7)  2.488231  3.770109  1.480609  2.504037  3.774949  4.267400
   O (  8)  3.617514  4.803562  2.390474  2.896632  4.281633  5.065831
   H (  9)  1.085913  2.154761  2.152800  3.404946  3.876021  3.396691
   H ( 10)  2.152218  1.083958  3.403199  3.880774  3.404390  2.152872
   H ( 11)  3.396739  3.880351  2.144137  1.083758  2.160966  3.405447
   H ( 12)  3.874264  3.402559  3.399242  2.147408  1.084140  2.154710
   H ( 13)  3.392048  2.150043  3.871231  3.394377  2.154109  1.084383
   H ( 14)  2.640205  4.030770  2.189571  3.459562  4.603968  4.829655
             C (  7)   O (  8)   H (  9)   H ( 10)   H ( 11)   H ( 12)
   O (  8)  1.210951
   H (  9)  2.686234  3.896728
   H ( 10)  4.639054  5.744095  2.484862
   H ( 11)  2.695609  2.601775  4.286972  4.964306
   H ( 12)  4.649175  4.961713  4.960156  4.297097  2.495994
   H ( 13)  5.351781  6.133465  4.292831  2.477229  4.302515  2.478735
   H ( 14)  1.110907  2.015933  2.365879  4.705490  3.786467  5.563792
             H ( 13)
   H ( 14)  5.893853

 Final energy is   -345.66921950365344     


 ******************************
 **  OPTIMIZATION CONVERGED  **
 ******************************

                       Coordinates (Angstroms)
     ATOM                X               Y               Z
      1  C        -0.3519348689   -1.2854176999   -0.0000267796
      2  C        -1.7261342291   -1.0597438885    0.0000419106
      3  C         0.5382752576   -0.2061760252   -0.0000812645
      4  C         0.0443645726    1.1053307047   -0.0000683450
      5  C        -1.3259648097    1.3291837875   -0.0000018365
      6  C        -2.2114671836    0.2470797617    0.0000541146
      7  C         1.9964442780   -0.4629765577   -0.0001493162
      8  O         2.8522391212    0.3937719002   -0.0001233725
      9  H         0.0361770242   -2.2996051967   -0.0000387449
     10  H        -2.4157013284   -1.8960826186    0.0000854172
     11  H         0.7505415521    1.9274284817   -0.0001104596
     12  H        -1.7106513655    2.3427793880    0.0000061594
     13  H        -3.2811459975    0.4250531781    0.0001074364
     14  H         2.2761509675   -1.5380946934   -0.0001099552

Z-matrix Print:
$molecule
0 1
C 
C  1 1.399013
H  2 1.085913 1 119.541580
C  2 1.392606 1 120.191456 3 -180.000000 0
H  4 1.083958 2 120.179832 1 -180.000000 0
C  4 1.394036 2 119.700161 1 0.000000 0
H  6 1.084383 4 119.820528 2 180.000000 0
C  6 1.398236 4 120.331835 2 -0.000000 0
H  8 1.084140 6 119.922920 4 180.000000 0
C  8 1.388493 6 120.016264 4 -0.000000 0
H  10 1.083758 8 121.384651 6 -180.000000 0
C  1 1.480609 2 119.529409 3 -0.000000 0
H  12 1.110907 1 114.571033 2 -0.002363 0
O  12 1.210951 1 124.980062 2 -179.995586 0
$end


 --------------------------------------------------------------

                    Orbital Energies (a.u.)
 --------------------------------------------------------------

 Alpha MOs
 -- Occupied --
-19.127 -10.267 -10.203 -10.201 -10.200 -10.198 -10.197 -10.196
 -1.057  -0.882  -0.785  -0.772  -0.665  -0.631  -0.586  -0.537
 -0.497  -0.475  -0.454  -0.446  -0.440  -0.420  -0.381  -0.378
 -0.367  -0.281  -0.278  -0.270
 -- Virtual --
 -0.080  -0.035  -0.013   0.001   0.011   0.013   0.025   0.033
  0.049   0.049   0.059   0.075   0.075   0.083   0.097   0.105
  0.110   0.112   0.115   0.120   0.128   0.130   0.133   0.136
  0.138   0.143   0.152   0.154   0.175   0.179   0.181   0.189
  0.206   0.215   0.221   0.228   0.243   0.252   0.262   0.263
  0.271   0.272   0.279   0.288   0.289   0.307   0.322   0.339
  0.343   0.354   0.365   0.386   0.420   0.442   0.480   0.500
  0.522   0.523   0.531   0.532   0.540   0.548   0.553   0.558
  0.589   0.601   0.629   0.635   0.652   0.673   0.675   0.705
  0.713   0.737   0.750   0.774   0.803   0.831   0.838   0.854
  0.858   0.877   0.880   0.883   0.909   0.931   0.960   0.983
  0.986   1.035   1.044   1.052   1.057   1.085   1.118   1.123
  1.189   1.235   1.254   1.310   1.347   1.456   1.472   1.491
  1.505   1.511   1.540   1.548   1.551   1.608   1.628   1.637
  1.663   1.690   1.715   1.732   1.754   1.769   1.794   1.825
  1.854   1.907   1.913   1.932   1.938   1.938   1.962   1.999
  2.022   2.040   2.067   2.173   2.183   2.285   2.331   2.373
  2.417   2.428   2.443   2.456   2.611   2.625   2.628   2.655
  2.670   2.689   2.702   2.714   2.735   2.741   2.765   2.774
  2.803   2.839   2.854   2.871   2.882   2.930   2.932   3.010
  3.061   3.161   3.190   3.323   3.344   3.350   3.459   3.479
  3.509   3.540   3.621   3.671   3.911   3.985   4.021   4.132
  4.144   4.325   4.823   5.015   5.165   5.732  23.579  23.898
 23.941  23.945  24.049  24.084  24.175  49.979
 --------------------------------------------------------------

          Ground-State Mulliken Net Atomic Charges

     Atom                 Charge (a.u.)
  ----------------------------------------
      1 C                    -1.328466
      2 C                     0.175779
      3 C                     1.454046
      4 C                    -0.517037
      5 C                     0.097313
      6 C                    -0.448851
      7 C                    -0.152479
      8 O                    -0.247646
      9 H                     0.131687
     10 H                     0.179337
     11 H                     0.184481
     12 H                     0.179616
     13 H                     0.164389
     14 H                     0.127831
  ----------------------------------------
  Sum of atomic charges =    -0.000000

 -----------------------------------------------------------------
                    Cartesian Multipole Moments
 -----------------------------------------------------------------
    Charge (ESU x 10^10)
                -0.0000
    Dipole Moment (Debye)
         X      -3.3331      Y      -1.2660      Z       0.0001
       Tot       3.5655
    Quadrupole Moments (Debye-Ang)
        XX     -52.1280     XY      -3.9849     YY     -41.0909
        XZ      -0.0001     YZ       0.0001     ZZ     -49.6330
    Octopole Moments (Debye-Ang^2)
       XXX     -41.7282    XXY      -9.9293    XYY      -0.3329
       YYY       0.9808    XXZ       0.0041    XYZ       0.0005
       YYZ       0.0019    XZZ       7.7553    YZZ       0.4453
       ZZZ       0.0057
    Hexadecapole Moments (Debye-Ang^3)
      XXXX    -944.5551   XXXY     -25.9248   XXYY    -186.4501
      XYYY       0.6751   YYYY    -301.6060   XXXZ       0.0177
      XXYZ       0.0013   XYYZ       0.0046   YYYZ       0.0002
      XXZZ    -161.0498   XYZZ       1.2552   YYZZ     -71.2468
      XZZZ       0.0162   YZZZ       0.0009   ZZZZ     -56.6309
 -----------------------------------------------------------------
Archival summary:
1\1\pikachu\OPT\ProcedureUnspecified\BasisUnspecified\176\taweetha\SunJul910:09:522017SunJul910:09:522017\0\\#,OPT,ProcedureUnspecified,BasisUnspecified,\\0,1\C\C,1,1.39901\H,2,1.08591,1,119.542\C,2,1.39261,1,120.191,3,-180,0\H,4,1.08396,2,120.18,1,-180,0\C,4,1.39404,2,119.7,1,0,0\H,6,1.08438,4,119.821,2,180,0\C,6,1.39824,4,120.332,2,-0,0\H,8,1.08414,6,119.923,4,180,0\C,8,1.38849,6,120.016,4,-0,0\H,10,1.08376,8,121.385,6,-180,0\C,1,1.48061,2,119.529,3,-0,0\H,12,1.11091,1,114.571,2,-0.00236345,0\O,12,1.21095,1,124.98,2,-179.996,0\\\@

 Total job time:  1302.49s(wall), 977.19s(cpu) 
 Sun Jul  9 10:09:52 2017

        *************************************************************
        *                                                           *
        *  Thank you very much for using Q-Chem.  Have a nice day.  *
        *                                                           *
        *************************************************************


 
User input: 2 of 3 
 
pikachu 127.0.1
Q-Chem Developer Version! Running on 127.0.1.*
                  Welcome to Q-Chem
     A Quantum Leap Into The Future Of Chemistry


 Q-Chem 4.4, Q-Chem, Inc., Pleasanton, CA (2016)

 Y. Shao,  Z. Gan,  E. Epifanovsky,  A. T. B. Gilbert,  M. Wormit,  
 J. Kussmann,  A. W. Lange,  A. Behn,  J. Deng,  X. Feng,  D. Ghosh,  
 M. Goldey,  P. R. Horn,  L. D. Jacobson,  I. Kaliman,  F. Rob,  
 R. Z. Khaliullin,  T. Kus,  A. Landau,  J. Liu,  E. I. Proynov,  Y. M. Rhee,  
 R. M. Richard,  M. A. Rohrdanz,  R. P. Steele,  E. J. Sundstrom,  
 H. L. Woodcock III,  P. M. Zimmerman,  D. Zuev,  B. Albrecht,  E. Alguire,  
 B. Austin,  S. A. Baeppler,  G. J. O. Beran,  Y. A. Bernard,  
 E. J. Berquist,  K. Brandhorst,  K. B. Bravaya,  S. T. Brown,  D. Casanova,  
 C.-M. Chang,  Y. Chen,  S. H. Chien,  K. D. Closser,  M. P. Coons,  
 D. L. Crittenden,  S. Dasgupta,  M. Diedenhofen,  R. A. DiStasio Jr.,  
 H. Do,  A. D. Dutoi,  R. G. Edgar,  P.-T. Fang,  S. Fatehi,  Q. Feng,  
 L. Fusti-Molnar,  A. Ghysels,  A. Golubeva-Zadorozhnaya,  J. Gomes,  
 A. Gunina,  M. W. D. Hanson-Heine,  P. H. P. Harbach,  A. W. Hauser,  
 J. E. Herr,  E. G. Hohenstein,  Z. C. Holden,  K. Hui,  T.-C. Jagau,  H. Ji,  
 B. Kaduk,  K. Khistyaev,  Jaehoon Kim,  Jihan Kim,  R. A. King,  
 P. Klunzinger,  K. Koh,  D. Kosenkov,  T. Kowalczyk,  C. M. Krauter,  
 A. Kunitsa,  K. U. Lao,  A. Laurent,  K. V. Lawler,  J. Lee,  D. Lefrancois,  
 S. Lehtola,  S. V. Levchenko,  C. Y. Lin,  Y.-S. Lin,  F. Liu,  E. Livshits,  
 R. C. Lochan,  A. Luenser,  P. Manohar,  S. F. Manzer,  S.-P. Mao,  Y. Mao,  
 N. Mardirossian,  A. V. Marenich,  L. A. Martinez-Martinez,  S. A. Maurer,  
 N. J. Mayhall,  J.-M. Mewes,  A. F. Morrison,  K. Nanda,  T. S. Nguyen-Beck,  
 C. M. Oana,  R. Olivares-Amaya,  D. P. O'Neill,  J. A. Parkhill,  
 T. M. Perrine,  R. Peverati,  P. A. Pieniazek,  F. Plasser,  A. Prociuk,  
 D. R. Rehn,  E. Rosta,  N. J. Russ,  N. Sergueev,  S. M. Sharada,  
 S. Sharma,  D. W. Small,  A. Sodt,  T. Stauch,  T. Stein,  D. Stuck,  
 Y.-C. Su,  A. J. W. Thom,  T. Tsuchimochi,  L. Vogt,  O. Vydrov,  T. Wang,  
 M. A. Watson,  J. Wenzel,  A. White,  C. F. Williams,  V. Vanovschi,  
 K. Yao,  S. Yeganeh,  S. R. Yost,  Z.-Q. You,  I. Y. Zhang,  X. Zhang,  
 Y. Zhao,  B. R. Brooks,  G. K. L. Chan,  D. M. Chipman,  C. J. Cramer,  
 W. A. Goddard III,  M. S. Gordon,  W. J. Hehre,  A. Klamt,  
 H. F. Schaefer III,  M. W. Schmidt,  C. D. Sherrill,  D. G. Truhlar,  
 A. Warshel,  X. Xu,  A. Aspuru-Guzik,  R. Baer,  A. T. Bell,  N. A. Besley,  
 J.-D. Chai,  A. Dreuw,  B. D. Dunietz,  T. R. Furlani,  S. R. Gwaltney,  
 C.-P. Hsu,  Y. Jung,  J. Kong,  D. S. Lambrecht,  W. Liang,  C. Ochsenfeld,  
 V. A. Rassolov,  L. V. Slipchenko,  J. E. Subotnik,  T. Van Voorhis,  
 J. M. Herbert,  A. I. Krylov,  P. M. W. Gill,  M. Head-Gordon

 Contributors to earlier versions of Q-Chem not listed above: 
 R. D. Adamson,  J. Baker,  E. F. C. Byrd,  A. K. Chakraborty,  C.-L. Cheng,  
 H. Dachsel,  R. J. Doerksen,  G. Hawkins,  A. Heyden,  S. Hirata,  
 G. Kedziora,  F. J. Keil,  C. Kelley,  P. P. Korambath,  W. Kurlancheek,  
 A. M. Lee,  M. S. Lee,  D. Liotard,  I. Lotan,  P. E. Maslen,  N. Nair,  
 D. Neuhauser,  R. Olson,  B. Peters,  J. Ritchie,  N. E. Schultz,  
 N. Shenvi,  A. C. Simmonett,  K. S. Thanthiriwatte,  Q. Wu,  W. Zhang

 Please cite Q-Chem as follows:
 Y. Shao et al., Mol. Phys. 113, 184-215 (2015)
 DOI: 10.1080/00268976.2014.952696

 Q-Chem 4.4.2 for Intel X86 EM64T Linux

 Parts of Q-Chem use Armadillo 5.200.1 (Boston Tea Smuggler).
 http://arma.sourceforge.net/

 Q-Chem begins on Sun Jul  9 10:09:52 2017  


Host: 0

     Scratch files written to /scratch/taweetham/qchem8692//
The previous job contains 0 fragments, simply inherited here

Checking the input file for inconsistencies... 	...done.

--------------------------------------------------------------
User input:
--------------------------------------------------------------

$molecule
read
$end

$rem
   JOB_TYPE = FREQUENCY
   BASIS  =  6-311++G**
   METHOD  =  B3LYP
$end

--------------------------------------------------------------
 ----------------------------------------------------------------
             Standard Nuclear Orientation (Angstroms)
    I     Atom           X                Y                Z
 ----------------------------------------------------------------
    1      C      -0.3558666763    -1.2876481599    -0.0000055497
    2      C      -1.7301741753    -1.0626338196     0.0000105878
    3      C       0.5338254472    -0.2079794190    -0.0000181237
    4      C       0.0392854586     1.1032901440    -0.0000161935
    5      C      -1.3311511891     1.3264856131    -0.0000020973
    6      C      -2.2161341870     0.2439567807     0.0000121095
    7      C       1.9921175337    -0.4640801819    -0.0000305228
    8      O       2.8475011438     0.3930788521     0.0000345511
    9      H       0.0327318563    -2.3016492944    -0.0000087744
   10      H      -2.4193398577    -1.8993033599     0.0000216275
   11      H       0.7450678531     1.9257267037    -0.0000252799
   12      H      -1.7163241006     2.3398964952    -0.0000027111
   13      H      -3.2858982842     0.4214168635     0.0000245390
   14      H       2.2723401123    -1.5390639696     0.0000129277
 ----------------------------------------------------------------
 Molecular Point Group                 C1    NOp =  1
 Largest Abelian Subgroup              C1    NOp =  1
 Nuclear Repulsion Energy =   321.0024177320 hartrees
 There are       28 alpha and       28 beta electrons
 Requested basis set is 6-311++G(d,p)
 There are 78 shells and 218 basis functions

 Total QAlloc Memory Limit   2000 MB
 Mega-Array Size        61 MB
 MEM_STATIC part        62 MB

                       Distance Matrix (Angstroms)
             C (  1)   C (  2)   C (  3)   C (  4)   C (  5)   C (  6)
   C (  2)  1.392606
   C (  3)  1.399013  2.419944
   C (  4)  2.423372  2.796822  1.401427
   C (  5)  2.790139  2.422212  2.415103  1.388493
   C (  6)  2.409649  1.394036  2.786848  2.413581  1.398236
   C (  7)  2.488231  3.770109  1.480609  2.504037  3.774949  4.267400
   O (  8)  3.617514  4.803562  2.390474  2.896632  4.281633  5.065831
   H (  9)  1.085913  2.154761  2.152800  3.404946  3.876021  3.396691
   H ( 10)  2.152218  1.083958  3.403199  3.880774  3.404390  2.152872
   H ( 11)  3.396739  3.880351  2.144137  1.083758  2.160966  3.405447
   H ( 12)  3.874264  3.402559  3.399242  2.147408  1.084140  2.154710
   H ( 13)  3.392048  2.150043  3.871231  3.394377  2.154109  1.084383
   H ( 14)  2.640205  4.030770  2.189571  3.459562  4.603968  4.829655
             C (  7)   O (  8)   H (  9)   H ( 10)   H ( 11)   H ( 12)
   O (  8)  1.210951
   H (  9)  2.686234  3.896728
   H ( 10)  4.639054  5.744095  2.484862
   H ( 11)  2.695609  2.601775  4.286972  4.964306
   H ( 12)  4.649175  4.961713  4.960156  4.297097  2.495994
   H ( 13)  5.351781  6.133465  4.292831  2.477229  4.302515  2.478735
   H ( 14)  1.110907  2.015933  2.365879  4.705490  3.786467  5.563792
             H ( 13)
   H ( 14)  5.893853

 A cutoff of  1.0D-11 yielded   2829 shell pairs
 There are     22600 function pairs (     24286 Cartesian)

 -------------------------------------------------------
 OpenMP Integral Computing Module                       
 Release: version 1.0, May 2013, Q-Chem Inc. Pittsburgh 
 -------------------------------------------------------
 Integral Job Info:
 Integral job number is                      11
 Integral operator is                         1
 short-range coefficients                     0
 long-range coefficients              100000000
 Omega coefficients                           0
 if combine SR and LR in K                    0
 Integral screening is                        0
 Integral computing path is                   2
 max size of driver memory is            800000
 size of driver memory is                593474
 size of scratch memory is              2260544
 max col of scratch BK array               1296
 max len of scratch array in speh3          155
 max len of scratch index in speh4           18
 max int batch size is                      520
 min int batch size is                       52
 fixed nKL is                                52
 max L of basis functions is                  2
 order of int derivative is                   0
 number of shells is                         78
 number of basis is                         226
 number of cartesian basis is               226
 number of contracted shell pairs          2829
 number of primitive shell pairs           7154
 maxK2 (contraction) of shell pair           36
 max number of K2 of shell pair               1
 max number of CS2 of shell pair            456
 max number of PS2 of shell pair           1068
 mem total for path MDJ                   48870
 -------------------------------------------------------
 Smallest overlap matrix eigenvalue = 1.17E-06

 Q-Chem warning in module /home/taweetham/qchem/stvman/mkSTV.C, line 278:

 Overlap eigenvalue is smaller than square root of threshold

 Guess from superposition of atomic densities
 Warning:  Energy on first SCF cycle will be non-variational
 A restricted hybrid HF-DFT SCF calculation will be
 performed using Pulay DIIS extrapolation
 Exchange:     0.2000 Hartree-Fock + 0.0800 Slater + 0.7200 B88
 Correlation:  0.1900 VWN1RPA + 0.8100 LYP
 Using SG-1 standard quadrature grid
 SCF converges when DIIS error is below 1.0E-08
 ---------------------------------------
  Cycle       Energy         DIIS Error
 ---------------------------------------
    1    -347.3936769000      4.39E-02
    2    -345.5242817740      5.05E-03
    3    -345.3316394388      8.31E-03
    4    -345.6495520605      1.95E-03
    5    -345.6681899877      4.36E-04
    6    -345.6691394346      1.18E-04
    7    -345.6692085240      4.22E-05
    8    -345.6692182450      1.41E-05
    9    -345.6692194627      3.01E-06
   10    -345.6692196343      1.29E-06
   11    -345.6692196424      2.15E-07
   12    -345.6692196376      5.27E-08
   13    -345.6692196419      4.04E-08
   14    -345.6692196431      4.28E-09 Convergence criterion met
 ---------------------------------------
 SCF time:  CPU 146.82 s  wall 222.20 s
 SCF   energy in the final basis set = -345.6692196431
 Total energy in the final basis set = -345.6692196431

 --------------------------------------------------------------

                    Orbital Energies (a.u.)
 --------------------------------------------------------------

 Alpha MOs
 -- Occupied --
-19.127 -10.267 -10.203 -10.201 -10.200 -10.198 -10.197 -10.196
 -1.057  -0.882  -0.785  -0.772  -0.665  -0.631  -0.586  -0.537
 -0.497  -0.475  -0.454  -0.446  -0.440  -0.420  -0.381  -0.378
 -0.367  -0.281  -0.278  -0.270
 -- Virtual --
 -0.080  -0.035  -0.013   0.001   0.011   0.013   0.025   0.033
  0.049   0.049   0.059   0.075   0.075   0.083   0.097   0.105
  0.110   0.112   0.115   0.120   0.128   0.130   0.133   0.136
  0.138   0.143   0.152   0.154   0.175   0.179   0.181   0.189
  0.206   0.215   0.221   0.228   0.243   0.252   0.262   0.263
  0.271   0.272   0.279   0.288   0.289   0.307   0.322   0.339
  0.343   0.354   0.365   0.386   0.420   0.442   0.480   0.500
  0.522   0.523   0.531   0.532   0.540   0.548   0.553   0.558
  0.589   0.601   0.629   0.635   0.652   0.673   0.675   0.705
  0.713   0.737   0.750   0.774   0.803   0.831   0.838   0.854
  0.858   0.877   0.880   0.883   0.909   0.931   0.960   0.983
  0.986   1.035   1.044   1.052   1.057   1.085   1.118   1.123
  1.189   1.235   1.254   1.310   1.347   1.456   1.472   1.491
  1.505   1.511   1.540   1.548   1.551   1.608   1.628   1.637
  1.663   1.690   1.715   1.732   1.754   1.769   1.794   1.825
  1.854   1.907   1.913   1.932   1.938   1.938   1.962   1.999
  2.022   2.040   2.067   2.173   2.183   2.285   2.331   2.373
  2.417   2.428   2.443   2.456   2.611   2.625   2.628   2.655
  2.670   2.689   2.702   2.714   2.735   2.741   2.765   2.774
  2.803   2.839   2.854   2.871   2.882   2.930   2.932   3.010
  3.061   3.161   3.190   3.323   3.344   3.350   3.459   3.479
  3.509   3.540   3.621   3.672   3.911   3.985   4.021   4.132
  4.144   4.325   4.823   5.015   5.165   5.732  23.579  23.898
 23.941  23.945  24.049  24.084  24.175  49.979
 --------------------------------------------------------------

          Ground-State Mulliken Net Atomic Charges

     Atom                 Charge (a.u.)
  ----------------------------------------
      1 C                    -1.328457
      2 C                     0.175781
      3 C                     1.454030
      4 C                    -0.517011
      5 C                     0.097303
      6 C                    -0.448854
      7 C                    -0.152489
      8 O                    -0.247645
      9 H                     0.131687
     10 H                     0.179338
     11 H                     0.184482
     12 H                     0.179615
     13 H                     0.164389
     14 H                     0.127831
  ----------------------------------------
  Sum of atomic charges =    -0.000000

 -----------------------------------------------------------------
                    Cartesian Multipole Moments
 -----------------------------------------------------------------
    Charge (ESU x 10^10)
                -0.0000
    Dipole Moment (Debye)
         X      -3.3325      Y      -1.2676      Z      -0.0001
       Tot       3.5654
    Quadrupole Moments (Debye-Ang)
        XX     -52.0939     XY      -3.9775     YY     -41.0895
        XZ      -0.0003     YZ      -0.0001     ZZ     -49.6330
    Octopole Moments (Debye-Ang^2)
       XXX     -41.0028    XXY      -9.8053    XYY      -0.1396
       YYY       1.2345    XXZ      -0.0004    XYZ      -0.0001
       YYZ       0.0001    XZZ       7.9809    YZZ       0.5514
       ZZZ       0.0002
    Hexadecapole Moments (Debye-Ang^3)
      XXXX    -943.7525   XXXY     -25.8896   XXYY    -186.4328
      XYYY       0.5479   YYYY    -301.6140   XXXZ      -0.0024
      XXYZ      -0.0004   XYYZ       0.0001   YYYZ      -0.0003
      XXZZ    -161.1225   XYZZ       1.1936   YYZZ     -71.2477
      XZZZ       0.0004   YZZZ       0.0001   ZZZZ     -56.6309
 -----------------------------------------------------------------
 Calculating MO derivatives via CPSCF
   1         3          42      0.348339    0.054493
   2         3          42      0.040667    0.006807
   3         3          42      0.002714    0.000461
   4         9          36      0.000161    0.000030
   5        44           1      0.000001    0.000001
   6        45           0      0.000000    0.000000    Roots Converged
 Calculating analytic Hessian of the SCF energy
 Polarizability Matrix (a.u.)
            1           2           3
    1-114.5159347  -0.6024579   0.0000860
    2  -0.6024579 -90.1958127  -0.0000240
    3   0.0000860  -0.0000240 -45.9707226

 Direct stationary perturbation theory relativistic correction:

 rels  =       0.091300370144
 relv  =      -0.439476121111
 rel2e =       0.196984278587
 E_rel =      -0.151191472380

 Hessian of the SCF Energy
            1           2           3           4           5           6
    1   0.6746009  -0.0306580  -0.0000069  -0.3276021  -0.0014712   0.0000030
    2  -0.0306580   0.7122641  -0.0000006   0.0617640  -0.1321575  -0.0000006
    3  -0.0000069  -0.0000006   0.1388840   0.0000033  -0.0000001  -0.0632522
    4  -0.3276021   0.0617640   0.0000033   0.6871779   0.0440743  -0.0000069
    5  -0.0014712  -0.1321575  -0.0000001   0.0440743   0.7043843  -0.0000025
    6   0.0000030  -0.0000006  -0.0632522  -0.0000069  -0.0000025   0.1316495
    7  -0.1939399  -0.1162894   0.0000025  -0.0440088  -0.0149892   0.0000008
    8  -0.0674153  -0.2463316   0.0000011  -0.0574750   0.0440154   0.0000006
    9   0.0000026   0.0000016  -0.0650571   0.0000007   0.0000005   0.0097429
   10   0.0571495   0.0002051  -0.0000007  -0.0396759   0.0316563   0.0000004
   11  -0.0390991  -0.0525615   0.0000008   0.0336314  -0.0266130  -0.0000005
   12  -0.0000004   0.0000000   0.0083352   0.0000003  -0.0000003  -0.0065794
   13  -0.0590751  -0.0209511   0.0000007   0.0623156  -0.0420775  -0.0000006
   14  -0.0207752  -0.0083989   0.0000003   0.0019288  -0.0531424   0.0000002
   15   0.0000007   0.0000003  -0.0072309  -0.0000007   0.0000007   0.0076921
   16  -0.0089417   0.0377632   0.0000001  -0.1531183   0.0972709   0.0000008
   17   0.0843938   0.0134393  -0.0000010   0.0319359  -0.3073700   0.0000006
   18  -0.0000000  -0.0000005   0.0074837   0.0000010  -0.0000003  -0.0624535
   19  -0.0325753  -0.0122526   0.0000002   0.0042210  -0.0042898  -0.0000003
   20  -0.0299552   0.0074114   0.0000004  -0.0060332  -0.0041126   0.0000002
   21   0.0000001  -0.0000006   0.0003726   0.0000002   0.0000002   0.0082686
   22  -0.0008159   0.0105105  -0.0000001  -0.0038590   0.0000414   0.0000003
   23   0.0052323   0.0039183   0.0000001  -0.0001831   0.0017498   0.0000000
   24  -0.0000001   0.0000006   0.0031183  -0.0000001  -0.0000001  -0.0019709
   25  -0.0946193   0.0891612   0.0000005  -0.0055926   0.0302013   0.0000001
   26   0.0905178  -0.2970677  -0.0000008  -0.0007020  -0.0005646   0.0000000
   27   0.0000008  -0.0000006  -0.0371389  -0.0000000  -0.0000003   0.0037868
   28  -0.0150466  -0.0257223   0.0000003  -0.1706976  -0.1363216   0.0000021
   29   0.0054241   0.0079113  -0.0000001  -0.1362752  -0.2250049   0.0000023
   30   0.0000002   0.0000003   0.0028092   0.0000021   0.0000023  -0.0366143
   31  -0.0003977   0.0026582   0.0000001  -0.0004465   0.0008860  -0.0000000
   32   0.0035300  -0.0040239  -0.0000001   0.0006573   0.0000629   0.0000000
   33   0.0000000  -0.0000001   0.0061804   0.0000000  -0.0000000  -0.0008742
   34  -0.0010574  -0.0006755   0.0000000  -0.0020831  -0.0033812   0.0000001
   35  -0.0006862   0.0004806   0.0000000  -0.0040950  -0.0016928   0.0000001
   36   0.0000000   0.0000000  -0.0006491   0.0000001   0.0000001   0.0068807
   37   0.0012498   0.0020882   0.0000001  -0.0065347  -0.0010024   0.0000001
   38   0.0016661  -0.0052562   0.0000000   0.0301036   0.0000692  -0.0000003
   39   0.0000001   0.0000000   0.0073772  -0.0000000   0.0000001   0.0041536
   40   0.0010715   0.0023970  -0.0000001  -0.0000961  -0.0005975   0.0000001
   41  -0.0007050   0.0003715  -0.0000001   0.0006695   0.0003767   0.0000000
   42  -0.0000000   0.0000001  -0.0012325  -0.0000001  -0.0000001  -0.0004297
            7           8           9          10          11          12
    1  -0.1939399  -0.0674153   0.0000026   0.0571495  -0.0390991  -0.0000004
    2  -0.1162894  -0.2463316   0.0000016   0.0002051  -0.0525615   0.0000000
    3   0.0000025   0.0000011  -0.0650571  -0.0000007   0.0000008   0.0083352
    4  -0.0440088  -0.0574750   0.0000007  -0.0396759   0.0336314   0.0000003
    5  -0.0149892   0.0440154   0.0000005   0.0316563  -0.0266130  -0.0000003
    6   0.0000008   0.0000006   0.0097429   0.0000004  -0.0000005  -0.0065794
    7   0.6268636   0.0145490  -0.0000033  -0.1379275   0.0754881   0.0000006
    8   0.0145490   0.6918494  -0.0000009   0.0290949  -0.2901898   0.0000003
    9  -0.0000033  -0.0000009   0.1403682   0.0000011  -0.0000004  -0.0677257
   10  -0.1379275   0.0290949   0.0000011   0.7103129   0.0434374  -0.0000063
   11   0.0754881  -0.2901898  -0.0000004   0.0434374   0.6866218  -0.0000019
   12   0.0000006   0.0000003  -0.0677257  -0.0000063  -0.0000019   0.1414992
   13  -0.0147213   0.0776669   0.0000000  -0.3378880   0.0033767   0.0000028
   14   0.0346706   0.0144206  -0.0000006   0.0664518  -0.1356031  -0.0000005
   15   0.0000003  -0.0000013   0.0092266   0.0000027   0.0000004  -0.0636161
   16  -0.0021985  -0.0092479  -0.0000001  -0.0430360  -0.0188023   0.0000007
   17  -0.0094255  -0.0616478   0.0000002  -0.0632522   0.0496433   0.0000006
   18  -0.0000001   0.0000003  -0.0085996   0.0000007   0.0000001   0.0073768
   19  -0.1779080   0.0295385   0.0000035  -0.0215720   0.0239319   0.0000001
   20   0.0575802  -0.1236344  -0.0000003   0.0316894   0.0047912  -0.0000006
   21   0.0000007   0.0000011  -0.0752701  -0.0000005   0.0000006   0.0031723
   22  -0.0636769  -0.0384279  -0.0000033   0.0038218  -0.0073195  -0.0000000
   23  -0.0343207   0.0163575  -0.0000013   0.0038247  -0.0086573   0.0000003
   24  -0.0000022  -0.0000014   0.0184284   0.0000003  -0.0000005  -0.0004683
   25   0.0116591  -0.0164836  -0.0000001  -0.0024795  -0.0031667   0.0000001
   26   0.0094884  -0.0194413  -0.0000000  -0.0042324  -0.0018868   0.0000001
   27  -0.0000004   0.0000001   0.0030208   0.0000001   0.0000001   0.0062022
   28  -0.0050391   0.0028269   0.0000002  -0.0004099   0.0009556  -0.0000000
   29   0.0015970   0.0012668  -0.0000000   0.0009754  -0.0001387  -0.0000000
   30   0.0000001   0.0000001   0.0074018   0.0000000  -0.0000000  -0.0007819
   31   0.0120490   0.0075899  -0.0000002  -0.1752071  -0.1381529   0.0000019
   32  -0.0193450  -0.0192437   0.0000003  -0.1377622  -0.2225425   0.0000019
   33  -0.0000000   0.0000002   0.0040156   0.0000018   0.0000017  -0.0401210
   34  -0.0057358  -0.0000740   0.0000002  -0.0065019   0.0304477   0.0000000
   35   0.0007443   0.0018438   0.0000000  -0.0003671  -0.0006091   0.0000000
   36   0.0000001  -0.0000000   0.0078870   0.0000001  -0.0000003   0.0034712
   37   0.0007440  -0.0003672  -0.0000000  -0.0005973  -0.0037597   0.0000001
   38  -0.0003096  -0.0012873   0.0000000  -0.0032797  -0.0035686   0.0000001
   39  -0.0000000   0.0000000  -0.0005489   0.0000001   0.0000000   0.0069751
   40  -0.0061603   0.0282272  -0.0000013  -0.0059886  -0.0009699   0.0000000
   41   0.0005611  -0.0079789   0.0000010   0.0015599   0.0013154  -0.0000000
   42   0.0000007  -0.0000002   0.0171101   0.0000000  -0.0000001   0.0022605
           13          14          15          16          17          18
    1  -0.0590751  -0.0207752   0.0000007  -0.0089417   0.0843938  -0.0000000
    2  -0.0209511  -0.0083989   0.0000003   0.0377632   0.0134393  -0.0000005
    3   0.0000007   0.0000003  -0.0072309   0.0000001  -0.0000010   0.0074837
    4   0.0623156   0.0019288  -0.0000007  -0.1531183   0.0319359   0.0000010
    5  -0.0420775  -0.0531424   0.0000007   0.0972709  -0.3073700  -0.0000003
    6  -0.0000006   0.0000002   0.0076921   0.0000008   0.0000006  -0.0624535
    7  -0.0147213   0.0346706   0.0000003  -0.0021985  -0.0094255  -0.0000001
    8   0.0776669   0.0144206  -0.0000013  -0.0092479  -0.0616478   0.0000003
    9   0.0000000  -0.0000006   0.0092266  -0.0000001   0.0000002  -0.0085996
   10  -0.3378880   0.0664518   0.0000027  -0.0430360  -0.0632522   0.0000007
   11   0.0033767  -0.1356031   0.0000004  -0.0188023   0.0496433   0.0000001
   12   0.0000028  -0.0000005  -0.0636161   0.0000007   0.0000006   0.0073768
   13   0.6709998  -0.0351577  -0.0000056  -0.2060555  -0.0608775   0.0000020
   14  -0.0351577   0.7228478  -0.0000020  -0.1262129  -0.2463008   0.0000021
   15  -0.0000056  -0.0000020   0.1340224   0.0000021   0.0000014  -0.0630396
   16  -0.2060555  -0.1262129   0.0000021   0.7313738  -0.0169520  -0.0000070
   17  -0.0608775  -0.2463008   0.0000014  -0.0169520   0.6547560  -0.0000016
   18   0.0000020   0.0000021  -0.0630396  -0.0000070  -0.0000016   0.1372216
   19   0.0080842   0.0021443  -0.0000004   0.0000266  -0.0013152   0.0000001
   20   0.0057645  -0.0068025  -0.0000000  -0.0019186  -0.0045051   0.0000000
   21   0.0000003  -0.0000000   0.0069494  -0.0000002  -0.0000000  -0.0006346
   22  -0.0009611  -0.0015356   0.0000001  -0.0006022  -0.0011965  -0.0000000
   23  -0.0034247   0.0013525   0.0000001   0.0007894   0.0010831  -0.0000000
   24  -0.0000002   0.0000000  -0.0006523   0.0000001   0.0000000  -0.0000770
   25  -0.0008912  -0.0004868   0.0000000  -0.0057250  -0.0001128   0.0000002
   26  -0.0005610   0.0003700   0.0000000   0.0006119   0.0018466  -0.0000000
   27   0.0000001   0.0000000  -0.0007806   0.0000002  -0.0000001   0.0072139
   28   0.0001836   0.0026742   0.0000001   0.0108043   0.0104551  -0.0000001
   29   0.0034524  -0.0040088  -0.0000000  -0.0208680  -0.0175799   0.0000003
   30   0.0000001  -0.0000000   0.0072110  -0.0000000  -0.0000000   0.0029903
   31  -0.0135107  -0.0239433   0.0000003  -0.0047200   0.0021796   0.0000001
   32   0.0060575   0.0089599  -0.0000001   0.0019652   0.0008495  -0.0000000
   33   0.0000002   0.0000003   0.0047236   0.0000002   0.0000000   0.0077262
   34  -0.0941989   0.0922045   0.0000001   0.0109001  -0.0202621  -0.0000000
   35   0.0920209  -0.3016557   0.0000002   0.0110555  -0.0178055  -0.0000000
   36   0.0000001   0.0000002  -0.0376085  -0.0000001   0.0000003   0.0029537
   37  -0.0146137   0.0061082   0.0000002  -0.3288246   0.0446072   0.0000033
   38  -0.0249712   0.0083868   0.0000003   0.0444869  -0.0667061  -0.0000004
   39   0.0000002  -0.0000001   0.0039240   0.0000033  -0.0000004  -0.0383950
   40   0.0003331   0.0019294   0.0000001   0.0001158  -0.0001775  -0.0000000
   41  -0.0003178  -0.0004250  -0.0000000   0.0000575   0.0002972  -0.0000000
   42  -0.0000001   0.0000000  -0.0008211   0.0000001   0.0000000   0.0002329
           19          20          21          22          23          24
    1  -0.0325753  -0.0299552   0.0000001  -0.0008159   0.0052323  -0.0000001
    2  -0.0122526   0.0074114  -0.0000006   0.0105105   0.0039183   0.0000006
    3   0.0000002   0.0000004   0.0003726  -0.0000001   0.0000001   0.0031183
    4   0.0042210  -0.0060332   0.0000002  -0.0038590  -0.0001831  -0.0000001
    5  -0.0042898  -0.0041126   0.0000002   0.0000414   0.0017498  -0.0000001
    6  -0.0000003   0.0000002   0.0082686   0.0000003   0.0000000  -0.0019709
    7  -0.1779080   0.0575802   0.0000007  -0.0636769  -0.0343207  -0.0000022
    8   0.0295385  -0.1236344   0.0000011  -0.0384279   0.0163575  -0.0000014
    9   0.0000035  -0.0000003  -0.0752701  -0.0000033  -0.0000013   0.0184284
   10  -0.0215720   0.0316894  -0.0000005   0.0038218   0.0038247   0.0000003
   11   0.0239319   0.0047912   0.0000006  -0.0073195  -0.0086573  -0.0000005
   12   0.0000001  -0.0000006   0.0031723  -0.0000000   0.0000003  -0.0004683
   13   0.0080842   0.0057645   0.0000003  -0.0009611  -0.0034247  -0.0000002
   14   0.0021443  -0.0068025  -0.0000000  -0.0015356   0.0013525   0.0000000
   15  -0.0000004  -0.0000000   0.0069494   0.0000001   0.0000001  -0.0006523
   16   0.0000266  -0.0019186  -0.0000002  -0.0006022   0.0007894   0.0000001
   17  -0.0013152  -0.0045051  -0.0000000  -0.0011965   0.0010831   0.0000000
   18   0.0000001   0.0000000  -0.0006346  -0.0000000  -0.0000000  -0.0000770
   19   0.6969958   0.1886622   0.0000230  -0.3941103  -0.3030017  -0.0000231
   20   0.1886622   0.7900633   0.0000130  -0.3087541  -0.4287898  -0.0000231
   21   0.0000230   0.0000130   0.1867076  -0.0000221  -0.0000215  -0.0615798
   22  -0.3941103  -0.3087541  -0.0000221   0.4505555   0.3667003   0.0000261
   23  -0.3030017  -0.4287898  -0.0000215   0.3667003   0.4526226   0.0000254
   24  -0.0000231  -0.0000231  -0.0615798   0.0000261   0.0000254   0.0229896
   25   0.0001477  -0.0033223  -0.0000001   0.0006481   0.0014105   0.0000001
   26   0.0038645  -0.0003371   0.0000001  -0.0008521   0.0005134  -0.0000000
   27   0.0000001   0.0000000  -0.0044405  -0.0000001  -0.0000001   0.0008451
   28   0.0005945  -0.0015781   0.0000001  -0.0011245  -0.0001484  -0.0000001
   29   0.0004386   0.0003124  -0.0000000   0.0000209  -0.0000785   0.0000000
   30   0.0000000   0.0000000   0.0005218   0.0000000  -0.0000000  -0.0003346
   31  -0.0000760   0.0004440  -0.0000000  -0.0004798   0.0000697   0.0000000
   32  -0.0035119  -0.0013715  -0.0000001   0.0005327   0.0025899   0.0000001
   33   0.0000001  -0.0000001  -0.0039337  -0.0000000  -0.0000001  -0.0000699
   34   0.0006897   0.0018725   0.0000000  -0.0002427  -0.0005057  -0.0000000
   35  -0.0005920  -0.0002659   0.0000000   0.0002835   0.0001834   0.0000000
   36   0.0000000  -0.0000000   0.0002374  -0.0000000  -0.0000000   0.0001143
   37  -0.0000086  -0.0000083  -0.0000000  -0.0001631   0.0000419  -0.0000000
   38  -0.0000541  -0.0001714  -0.0000000   0.0000535   0.0002623   0.0000000
   39   0.0000000  -0.0000000  -0.0014190  -0.0000000  -0.0000000   0.0003093
   40  -0.0845092   0.0655570  -0.0000015   0.0110100  -0.0364845  -0.0000008
   41   0.0764369  -0.2325881   0.0000073  -0.0200571  -0.0431072  -0.0000010
   42  -0.0000034   0.0000104  -0.0589521  -0.0000008  -0.0000030   0.0193478
           25          26          27          28          29          30
    1  -0.0946193   0.0905178   0.0000008  -0.0150466   0.0054241   0.0000002
    2   0.0891612  -0.2970677  -0.0000006  -0.0257223   0.0079113   0.0000003
    3   0.0000005  -0.0000008  -0.0371389   0.0000003  -0.0000001   0.0028092
    4  -0.0055926  -0.0007020  -0.0000000  -0.1706976  -0.1362752   0.0000021
    5   0.0302013  -0.0005646  -0.0000003  -0.1363216  -0.2250049   0.0000023
    6   0.0000001   0.0000000   0.0037868   0.0000021   0.0000023  -0.0366143
    7   0.0116591   0.0094884  -0.0000004  -0.0050391   0.0015970   0.0000001
    8  -0.0164836  -0.0194413   0.0000001   0.0028269   0.0012668   0.0000001
    9  -0.0000001  -0.0000000   0.0030208   0.0000002  -0.0000000   0.0074018
   10  -0.0024795  -0.0042324   0.0000001  -0.0004099   0.0009754   0.0000000
   11  -0.0031667  -0.0018868   0.0000001   0.0009556  -0.0001387  -0.0000000
   12   0.0000001   0.0000001   0.0062022  -0.0000000  -0.0000000  -0.0007819
   13  -0.0008912  -0.0005610   0.0000001   0.0001836   0.0034524   0.0000001
   14  -0.0004868   0.0003700   0.0000000   0.0026742  -0.0040088  -0.0000000
   15   0.0000000   0.0000000  -0.0007806   0.0000001  -0.0000000   0.0072110
   16  -0.0057250   0.0006119   0.0000002   0.0108043  -0.0208680  -0.0000000
   17  -0.0001128   0.0018466  -0.0000001   0.0104551  -0.0175799  -0.0000000
   18   0.0000002  -0.0000000   0.0072139  -0.0000001   0.0000003   0.0029903
   19   0.0001477   0.0038645   0.0000001   0.0005945   0.0004386   0.0000000
   20  -0.0033223  -0.0003371   0.0000000  -0.0015781   0.0003124   0.0000000
   21  -0.0000001   0.0000001  -0.0044405   0.0000001  -0.0000000   0.0005218
   22   0.0006481  -0.0008521  -0.0000001  -0.0011245   0.0000209   0.0000000
   23   0.0014105   0.0005134  -0.0000001  -0.0001484  -0.0000785  -0.0000000
   24   0.0000001  -0.0000000   0.0008451  -0.0000001   0.0000000  -0.0003346
   25   0.0963221  -0.0981427  -0.0000007   0.0010368  -0.0004297  -0.0000001
   26  -0.0981427   0.3161877   0.0000008   0.0002707   0.0007256  -0.0000000
   27  -0.0000007   0.0000008   0.0258225  -0.0000001  -0.0000000  -0.0040148
   28   0.0010368   0.0002707  -0.0000001   0.1786810   0.1464417  -0.0000023
   29  -0.0004297   0.0007256  -0.0000000   0.1464417   0.2365824  -0.0000025
   30  -0.0000001  -0.0000000  -0.0040148  -0.0000023  -0.0000025   0.0256751
   31   0.0003229   0.0007798   0.0000000   0.0000101  -0.0000784  -0.0000000
   32  -0.0010256  -0.0009384   0.0000000  -0.0000979   0.0000254  -0.0000000
   33   0.0000000   0.0000000   0.0005052  -0.0000000  -0.0000000  -0.0011132
   34   0.0000638   0.0000863  -0.0000000   0.0003537  -0.0010114  -0.0000000
   35   0.0000709  -0.0000480  -0.0000000   0.0005681  -0.0009177  -0.0000000
   36  -0.0000000  -0.0000000  -0.0011027  -0.0000000   0.0000000   0.0001756
   37  -0.0003996  -0.0001361   0.0000000   0.0007411   0.0003114  -0.0000001
   38   0.0014547  -0.0001541  -0.0000000  -0.0004596   0.0008912  -0.0000000
   39  -0.0000000   0.0000000  -0.0000297  -0.0000000  -0.0000000  -0.0039660
   40  -0.0004933  -0.0009931  -0.0000000  -0.0000876   0.0000010  -0.0000000
   41   0.0008715   0.0007946   0.0000000   0.0001358   0.0000134  -0.0000000
   42  -0.0000000  -0.0000001   0.0001108  -0.0000000   0.0000000   0.0000400
           31          32          33          34          35          36
    1  -0.0003977   0.0035300   0.0000000  -0.0010574  -0.0006862   0.0000000
    2   0.0026582  -0.0040239  -0.0000001  -0.0006755   0.0004806   0.0000000
    3   0.0000001  -0.0000001   0.0061804   0.0000000   0.0000000  -0.0006491
    4  -0.0004465   0.0006573   0.0000000  -0.0020831  -0.0040950   0.0000001
    5   0.0008860   0.0000629  -0.0000000  -0.0033812  -0.0016928   0.0000001
    6  -0.0000000   0.0000000  -0.0008742   0.0000001   0.0000001   0.0068807
    7   0.0120490  -0.0193450  -0.0000000  -0.0057358   0.0007443   0.0000001
    8   0.0075899  -0.0192437   0.0000002  -0.0000740   0.0018438  -0.0000000
    9  -0.0000002   0.0000003   0.0040156   0.0000002   0.0000000   0.0078870
   10  -0.1752071  -0.1377622   0.0000018  -0.0065019  -0.0003671   0.0000001
   11  -0.1381529  -0.2225425   0.0000017   0.0304477  -0.0006091  -0.0000003
   12   0.0000019   0.0000019  -0.0401210   0.0000000   0.0000000   0.0034712
   13  -0.0135107   0.0060575   0.0000002  -0.0941989   0.0920209   0.0000001
   14  -0.0239433   0.0089599   0.0000003   0.0922045  -0.3016557   0.0000002
   15   0.0000003  -0.0000001   0.0047236   0.0000001   0.0000002  -0.0376085
   16  -0.0047200   0.0019652   0.0000002   0.0109001   0.0110555  -0.0000001
   17   0.0021796   0.0008495   0.0000000  -0.0202621  -0.0178055   0.0000003
   18   0.0000001  -0.0000000   0.0077262  -0.0000000  -0.0000000   0.0029537
   19  -0.0000760  -0.0035119   0.0000001   0.0006897  -0.0005920   0.0000000
   20   0.0004440  -0.0013715  -0.0000001   0.0018725  -0.0002659  -0.0000000
   21  -0.0000000  -0.0000001  -0.0039337   0.0000000   0.0000000   0.0002374
   22  -0.0004798   0.0005327  -0.0000000  -0.0002427   0.0002835  -0.0000000
   23   0.0000697   0.0025899  -0.0000001  -0.0005057   0.0001834  -0.0000000
   24   0.0000000   0.0000001  -0.0000699  -0.0000000   0.0000000   0.0001143
   25   0.0003229  -0.0010256   0.0000000   0.0000638   0.0000709  -0.0000000
   26   0.0007798  -0.0009384   0.0000000   0.0000863  -0.0000480  -0.0000000
   27   0.0000000   0.0000000   0.0005052  -0.0000000  -0.0000000  -0.0011027
   28   0.0000101  -0.0000979  -0.0000000   0.0003537   0.0005681  -0.0000000
   29  -0.0000784   0.0000254  -0.0000000  -0.0010114  -0.0009177   0.0000000
   30  -0.0000000  -0.0000000  -0.0011132  -0.0000000  -0.0000000   0.0001756
   31   0.1819439   0.1489310  -0.0000021   0.0010884   0.0002437  -0.0000000
   32   0.1489310   0.2344332  -0.0000020  -0.0004235   0.0006860  -0.0000000
   33  -0.0000021  -0.0000020   0.0272369  -0.0000001  -0.0000000  -0.0043664
   34   0.0010884  -0.0004235  -0.0000001   0.0964535  -0.0990551  -0.0000003
   35   0.0002437   0.0006860  -0.0000000  -0.0990551   0.3189332  -0.0000003
   36  -0.0000000  -0.0000000  -0.0043664  -0.0000003  -0.0000003   0.0260635
   37  -0.0006794   0.0004069   0.0000000   0.0008057  -0.0002731  -0.0000001
   38  -0.0011274   0.0002913   0.0000000   0.0005605   0.0008964  -0.0000000
   39   0.0000000  -0.0000000  -0.0001698  -0.0000000  -0.0000000  -0.0036708
   40   0.0001030   0.0000855  -0.0000000  -0.0005349   0.0000817   0.0000000
   41  -0.0004800   0.0002218   0.0000000   0.0002169  -0.0000289   0.0000000
   42   0.0000000  -0.0000000   0.0002601  -0.0000000  -0.0000000  -0.0003858
           37          38          39          40          41          42
    1   0.0012498   0.0016661   0.0000001   0.0010715  -0.0007050  -0.0000000
    2   0.0020882  -0.0052562   0.0000000   0.0023970   0.0003715   0.0000001
    3   0.0000001   0.0000000   0.0073772  -0.0000001  -0.0000001  -0.0012325
    4  -0.0065347   0.0301036  -0.0000000  -0.0000961   0.0006695  -0.0000001
    5  -0.0010024   0.0000692   0.0000001  -0.0005975   0.0003767  -0.0000001
    6   0.0000001  -0.0000003   0.0041536   0.0000001   0.0000000  -0.0004297
    7   0.0007440  -0.0003096  -0.0000000  -0.0061603   0.0005611   0.0000007
    8  -0.0003672  -0.0012873   0.0000000   0.0282272  -0.0079789  -0.0000002
    9  -0.0000000   0.0000000  -0.0005489  -0.0000013   0.0000010   0.0171101
   10  -0.0005973  -0.0032797   0.0000001  -0.0059886   0.0015599   0.0000000
   11  -0.0037597  -0.0035686   0.0000000  -0.0009699   0.0013154  -0.0000001
   12   0.0000001   0.0000001   0.0069751   0.0000000  -0.0000000   0.0022605
   13  -0.0146137  -0.0249712   0.0000002   0.0003331  -0.0003178  -0.0000001
   14   0.0061082   0.0083868  -0.0000001   0.0019294  -0.0004250   0.0000000
   15   0.0000002   0.0000003   0.0039240   0.0000001  -0.0000000  -0.0008211
   16  -0.3288246   0.0444869   0.0000033   0.0001158   0.0000575   0.0000001
   17   0.0446072  -0.0667061  -0.0000004  -0.0001775   0.0002972   0.0000000
   18   0.0000033  -0.0000004  -0.0383950  -0.0000000  -0.0000000   0.0002329
   19  -0.0000086  -0.0000541   0.0000000  -0.0845092   0.0764369  -0.0000034
   20  -0.0000083  -0.0001714  -0.0000000   0.0655570  -0.2325881   0.0000104
   21  -0.0000000  -0.0000000  -0.0014190  -0.0000015   0.0000073  -0.0589521
   22  -0.0001631   0.0000535  -0.0000000   0.0110100  -0.0200571  -0.0000008
   23   0.0000419   0.0002623  -0.0000000  -0.0364845  -0.0431072  -0.0000030
   24  -0.0000000   0.0000000   0.0003093  -0.0000008  -0.0000010   0.0193478
   25  -0.0003996   0.0014547  -0.0000000  -0.0004933   0.0008715  -0.0000000
   26  -0.0001361  -0.0001541   0.0000000  -0.0009931   0.0007946  -0.0000001
   27   0.0000000  -0.0000000  -0.0000297  -0.0000000   0.0000000   0.0001108
   28   0.0007411  -0.0004596  -0.0000000  -0.0000876   0.0001358  -0.0000000
   29   0.0003114   0.0008912  -0.0000000   0.0000010   0.0000134   0.0000000
   30  -0.0000001  -0.0000000  -0.0039660  -0.0000000  -0.0000000   0.0000400
   31  -0.0006794  -0.0011274   0.0000000   0.0001030  -0.0004800   0.0000000
   32   0.0004069   0.0002913  -0.0000000   0.0000855   0.0002218  -0.0000000
   33   0.0000000   0.0000000  -0.0001698  -0.0000000   0.0000000   0.0002601
   34   0.0008057   0.0005605  -0.0000000  -0.0005349   0.0002169  -0.0000000
   35  -0.0002731   0.0008964  -0.0000000   0.0000817  -0.0000289  -0.0000000
   36  -0.0000001  -0.0000000  -0.0036708   0.0000000   0.0000000  -0.0003858
   37   0.3482995  -0.0480362  -0.0000037  -0.0000192   0.0000191  -0.0000000
   38  -0.0480362   0.0662636   0.0000004  -0.0000876   0.0000827  -0.0000000
   39  -0.0000037   0.0000004   0.0254458   0.0000000  -0.0000000   0.0000142
   40  -0.0000192  -0.0000876   0.0000000   0.0852559  -0.0589684   0.0000035
   41   0.0000191   0.0000827  -0.0000000  -0.0589684   0.2806549  -0.0000071
   42  -0.0000000  -0.0000000   0.0000142   0.0000035  -0.0000071   0.0224446
 Gradient time:  CPU 2167.76 s  wall 2611.05 s
 **********************************************************************
 **                                                                  **
 **                       VIBRATIONAL ANALYSIS                       **
 **                       --------------------                       **
 **                                                                  **
 **        VIBRATIONAL FREQUENCIES (CM**-1) AND NORMAL MODES         **
 **     FORCE CONSTANTS (mDYN/ANGSTROM) AND REDUCED MASSES (AMU)     **
 **                  INFRARED INTENSITIES (KM/MOL)                   **
 **                                                                  **
 **********************************************************************


 Mode:                 1                      2                      3
 Frequency:       114.84                 220.89                 237.22
 Force Cnst:      0.0391                 0.1647                 0.0809
 Red. Mass:       5.0298                 5.7305                 2.4396
 IR Active:          YES                    YES                    YES
 IR Intens:        4.793                  7.950                  8.097
 Raman Active:       YES                    YES                    YES
               X      Y      Z        X      Y      Z        X      Y      Z
 C          0.000  0.000 -0.099   -0.099 -0.155 -0.000    0.000  0.000 -0.136
 C          0.000  0.000  0.149   -0.076  0.044 -0.000    0.000 -0.000 -0.050
 C          0.000  0.000 -0.229   -0.002 -0.233 -0.000   -0.000  0.000 -0.103
 C         -0.000  0.000 -0.230    0.154 -0.185 -0.000   -0.000  0.000 -0.136
 C         -0.000  0.000 -0.046    0.202  0.006  0.000   -0.000 -0.000  0.043
 C          0.000 -0.000  0.185    0.084  0.108  0.000   -0.000 -0.000  0.143
 C          0.000  0.000 -0.165    0.026  0.010  0.000   -0.000 -0.000  0.232
 O         -0.000 -0.000  0.348   -0.258  0.302 -0.000    0.000 -0.000 -0.053
 H          0.000  0.000 -0.120   -0.226 -0.205 -0.000    0.000  0.000 -0.155
 H          0.000 -0.000  0.315   -0.195  0.141 -0.000    0.000 -0.000 -0.050
 H         -0.000  0.000 -0.336    0.285 -0.299 -0.000   -0.000  0.000 -0.167
 H         -0.000 -0.000 -0.048    0.333  0.055  0.000   -0.000 -0.000  0.141
 H          0.000 -0.000  0.383    0.104  0.231  0.000   -0.000 -0.000  0.346
 H          0.000 -0.000 -0.550    0.345  0.098  0.000   -0.000 -0.000  0.823
 TransDip   0.000  0.000 -0.070    0.075 -0.050  0.000   -0.000  0.000  0.091

 Mode:                 4                      5                      6
 Frequency:       416.39                 443.25                 463.99
 Force Cnst:      0.2982                 0.8092                 0.3752
 Red. Mass:       2.9194                 6.9903                 2.9584
 IR Active:          YES                    YES                    YES
 IR Intens:        0.135                  0.320                  6.642
 Raman Active:       YES                    YES                    YES
               X      Y      Z        X      Y      Z        X      Y      Z
 C          0.000  0.000  0.226   -0.162 -0.006 -0.000    0.000 -0.000 -0.021
 C          0.000 -0.000 -0.181   -0.205  0.100 -0.000    0.000 -0.000 -0.156
 C         -0.000  0.000 -0.027    0.092 -0.127  0.000   -0.000  0.000  0.303
 C         -0.000  0.000 -0.195   -0.096 -0.194 -0.000    0.000  0.000 -0.070
 C          0.000  0.000  0.219   -0.111 -0.074 -0.000    0.000  0.000 -0.116
 C          0.000 -0.000 -0.032   -0.271  0.081  0.000    0.000 -0.000  0.205
 C         -0.000 -0.000 -0.040    0.322  0.091 -0.000   -0.000 -0.000 -0.013
 O         -0.000 -0.000  0.025    0.357  0.090  0.000   -0.000 -0.000 -0.011
 H          0.000  0.000  0.506   -0.387 -0.097 -0.000    0.000  0.000 -0.238
 H         -0.000 -0.000 -0.395   -0.181  0.077 -0.000    0.000 -0.000 -0.427
 H         -0.000 -0.000 -0.431   -0.168 -0.128 -0.000    0.000  0.000 -0.362
 H          0.000  0.000  0.463    0.073 -0.003 -0.000   -0.000 -0.000 -0.367
 H          0.000 -0.000 -0.086   -0.262  0.139  0.000    0.000 -0.000  0.388
 H         -0.000 -0.000 -0.082    0.396  0.112 -0.000   -0.000 -0.000 -0.409
 TransDip   0.000 -0.000 -0.012    0.014 -0.011 -0.000   -0.000  0.000 -0.083

 Mode:                 7                      8                      9
 Frequency:       630.01                 661.01                 702.46
 Force Cnst:      1.5041                 1.6708                 0.6042
 Red. Mass:       6.4317                 6.4902                 2.0782
 IR Active:          YES                    YES                    YES
 IR Intens:        0.321                 25.156                 30.701
 Raman Active:       YES                    YES                    YES
               X      Y      Z        X      Y      Z        X      Y      Z
 C          0.192 -0.267 -0.000   -0.141 -0.261 -0.000   -0.000 -0.000  0.107
 C          0.287  0.182 -0.000   -0.130 -0.205  0.000   -0.000 -0.000 -0.161
 C         -0.041 -0.139  0.000   -0.249  0.001 -0.000   -0.000 -0.000 -0.126
 C         -0.268 -0.165  0.000    0.017  0.069 -0.000    0.000  0.000  0.106
 C         -0.206  0.289  0.000    0.079  0.125  0.000   -0.000  0.000 -0.156
 C          0.046  0.146 -0.000    0.247 -0.021 -0.000    0.000  0.000  0.091
 C         -0.018  0.008  0.000   -0.134  0.312  0.000   -0.000  0.000 -0.024
 O          0.008 -0.027 -0.000    0.250 -0.021  0.000    0.000 -0.000  0.005
 H          0.051 -0.318  0.000    0.009 -0.205  0.000    0.000 -0.000  0.527
 H          0.135  0.307  0.000   -0.394  0.009  0.000   -0.000  0.000  0.102
 H         -0.128 -0.282  0.000    0.245 -0.123 -0.000    0.000 -0.000  0.499
 H         -0.056  0.346 -0.000   -0.087  0.060  0.000   -0.000  0.000  0.087
 H         -0.023 -0.267  0.000    0.264  0.087 -0.000    0.000  0.000  0.597
 H         -0.016  0.004  0.000   -0.307  0.263 -0.000   -0.000  0.000  0.048
 TransDip  -0.012  0.013  0.000   -0.149  0.059  0.000    0.000  0.000  0.177

 Mode:                10                     11                     12
 Frequency:       763.77                 836.68                 867.41
 Force Cnst:      0.5151                 1.9328                 0.5530
 Red. Mass:       1.4987                 4.6862                 1.2474
 IR Active:          YES                    YES                    YES
 IR Intens:       53.833                 33.369                  0.025
 Raman Active:       YES                    YES                    YES
               X      Y      Z        X      Y      Z        X      Y      Z
 C          0.000  0.000 -0.089   -0.069 -0.069  0.000    0.000  0.000  0.077
 C          0.000  0.000 -0.004   -0.116 -0.155  0.000    0.000  0.000  0.069
 C          0.000  0.000  0.127    0.016 -0.013  0.000   -0.000 -0.000  0.006
 C         -0.000 -0.000 -0.084   -0.039  0.228  0.000   -0.000 -0.000 -0.069
 C         -0.000 -0.000  0.005   -0.118  0.238 -0.000   -0.000 -0.000 -0.079
 C         -0.000 -0.000 -0.111    0.127 -0.046 -0.000   -0.000  0.000 -0.009
 C         -0.000 -0.000  0.029    0.269 -0.256 -0.000   -0.000  0.000 -0.005
 O         -0.000  0.000 -0.011   -0.046  0.057  0.000    0.000 -0.000  0.001
 H          0.000  0.000  0.200   -0.006 -0.053 -0.000   -0.000  0.000 -0.506
 H          0.000  0.000  0.591   -0.267 -0.036  0.000   -0.000 -0.000 -0.470
 H          0.000  0.000  0.132   -0.032  0.234  0.000    0.000 -0.000  0.448
 H          0.000  0.000  0.541   -0.427  0.129  0.000    0.000  0.000  0.545
 H          0.000 -0.000  0.456    0.111 -0.111  0.000   -0.000  0.000  0.063
 H          0.000 -0.000 -0.220    0.526 -0.187  0.000   -0.000  0.000  0.007
 TransDip   0.000 -0.000  0.235    0.170 -0.072  0.000   -0.000 -0.000  0.005

 Mode:                13                     14                     15
 Frequency:       942.82                 996.74                1011.72
 Force Cnst:      0.6973                 0.7943                 0.8164
 Red. Mass:       1.3315                 1.3570                 1.3537
 IR Active:          YES                    YES                    YES
 IR Intens:        1.826                  0.039                  0.032
 Raman Active:       YES                    YES                    YES
               X      Y      Z        X      Y      Z        X      Y      Z
 C         -0.000  0.000 -0.097    0.000  0.000  0.083   -0.000  0.000 -0.008
 C          0.000 -0.000  0.028   -0.000 -0.000 -0.111   -0.000  0.000 -0.044
 C          0.000 -0.000  0.017   -0.000 -0.000  0.004   -0.000  0.000  0.034
 C         -0.000  0.000 -0.073   -0.000  0.000 -0.084   -0.000 -0.000  0.063
 C         -0.000  0.000 -0.017    0.000  0.000  0.047   -0.000 -0.000 -0.105
 C          0.000 -0.000  0.100   -0.000  0.000  0.057    0.000  0.000  0.086
 C         -0.000 -0.000  0.055   -0.000 -0.000  0.008    0.000  0.000 -0.074
 O         -0.000  0.000 -0.016    0.000  0.000 -0.002   -0.000 -0.000  0.019
 H          0.000  0.000  0.578   -0.000  0.000 -0.469   -0.000  0.000 -0.025
 H         -0.000 -0.000 -0.185    0.000 -0.000  0.619   -0.000  0.000  0.291
 H          0.000  0.000  0.458    0.000 -0.000  0.447   -0.000 -0.000 -0.405
 H         -0.000  0.000  0.072   -0.000  0.000 -0.236    0.000 -0.000  0.612
 H         -0.000 -0.000 -0.560   -0.000 -0.000 -0.329    0.000  0.000 -0.496
 H          0.000 -0.000 -0.272    0.000 -0.000 -0.033   -0.000  0.000  0.314
 TransDip  -0.000 -0.000  0.043    0.000 -0.000  0.006    0.000  0.000  0.006

 Mode:                16                     17                     18
 Frequency:      1016.73                1035.51                1043.89
 Force Cnst:      3.8230                 1.1021                 1.3846
 Red. Mass:       6.2769                 1.7445                 2.1566
 IR Active:          YES                    YES                    YES
 IR Intens:        0.798                  1.849                  2.836
 Raman Active:       YES                    YES                    YES
               X      Y      Z        X      Y      Z        X      Y      Z
 C         -0.145  0.369  0.000   -0.000 -0.000 -0.045    0.049  0.082 -0.000
 C         -0.018 -0.022  0.000   -0.000 -0.000  0.018   -0.052 -0.176  0.000
 C          0.007  0.001 -0.000   -0.000  0.000  0.110    0.013 -0.004  0.000
 C         -0.249 -0.306 -0.000   -0.000 -0.000 -0.068    0.028 -0.093  0.000
 C         -0.019  0.021  0.000    0.000 -0.000  0.041    0.007  0.192 -0.000
 C          0.401 -0.059 -0.000    0.000  0.000 -0.014   -0.123  0.013  0.000
 C          0.024 -0.012  0.000    0.000  0.000 -0.207   -0.012  0.012 -0.000
 O          0.002  0.005 -0.000   -0.000 -0.000  0.049   -0.002 -0.004  0.000
 H         -0.118  0.394 -0.000    0.000 -0.000  0.225    0.363  0.199  0.000
 H         -0.032  0.012 -0.000   -0.000  0.000 -0.097    0.241 -0.429 -0.000
 H         -0.266 -0.315  0.000    0.000 -0.000  0.381    0.336 -0.349 -0.000
 H         -0.039 -0.005 -0.000    0.000 -0.000 -0.231    0.342  0.331  0.000
 H          0.419 -0.054  0.000    0.000  0.000  0.091   -0.141 -0.008 -0.000
 H         -0.007 -0.018 -0.000   -0.000  0.000  0.817   -0.033  0.006  0.000
 TransDip   0.028 -0.008 -0.000    0.000  0.000  0.044    0.054 -0.003 -0.000

 Mode:                19                     20                     21
 Frequency:      1102.32                1184.21                1191.28
 Force Cnst:      1.1153                 0.9277                 1.0206
 Red. Mass:       1.5579                 1.1229                 1.2206
 IR Active:          YES                    YES                    YES
 IR Intens:        5.147                  2.396                 27.373
 Raman Active:       YES                    YES                    YES
               X      Y      Z        X      Y      Z        X      Y      Z
 C          0.099 -0.058 -0.000    0.003 -0.006  0.000    0.050  0.020 -0.000
 C         -0.083 -0.062  0.000    0.033 -0.026 -0.000   -0.024  0.054  0.000
 C          0.043  0.041 -0.000   -0.016  0.004 -0.000   -0.091  0.010  0.000
 C         -0.103 -0.023  0.000    0.005 -0.010  0.000    0.019 -0.019  0.000
 C          0.044 -0.043  0.000   -0.049 -0.028  0.000   -0.019 -0.042  0.000
 C          0.012  0.082 -0.000    0.009  0.070 -0.000   -0.011 -0.008  0.000
 C          0.006 -0.011  0.000    0.009 -0.007  0.000    0.032 -0.021 -0.000
 O         -0.017 -0.005 -0.000   -0.001  0.000 -0.000    0.005  0.003  0.000
 H          0.454  0.069 -0.000   -0.054 -0.028 -0.000    0.585  0.226 -0.000
 H         -0.272  0.083  0.000    0.319 -0.262 -0.000   -0.362  0.334  0.000
 H         -0.465  0.273  0.000    0.188 -0.164 -0.000    0.371 -0.317 -0.000
 H          0.284  0.043 -0.000   -0.485 -0.194  0.000   -0.261 -0.137  0.000
 H          0.084  0.525 -0.000    0.111  0.684 -0.000   -0.021 -0.075  0.000
 H         -0.027 -0.023 -0.000    0.021 -0.004 -0.000    0.116 -0.002  0.000
 TransDip   0.006  0.072  0.000    0.047  0.014 -0.000    0.166 -0.022 -0.000

 Mode:                22                     23                     24
 Frequency:      1223.47                1335.76                1353.85
 Force Cnst:      2.3259                 2.2108                 2.7102
 Red. Mass:       2.6372                 2.1030                 2.5096
 IR Active:          YES                    YES                    YES
 IR Intens:       59.520                 17.567                  4.680
 Raman Active:       YES                    YES                    YES
               X      Y      Z        X      Y      Z        X      Y      Z
 C          0.058 -0.004 -0.000   -0.039 -0.048  0.000   -0.178 -0.044  0.000
 C         -0.102 -0.038  0.000    0.085 -0.087 -0.000    0.093 -0.069 -0.000
 C          0.310 -0.013 -0.000   -0.003  0.233 -0.000    0.011  0.046 -0.000
 C          0.071 -0.050 -0.000    0.003 -0.037  0.000    0.170 -0.105 -0.000
 C         -0.094  0.065  0.000   -0.092 -0.072  0.000   -0.112 -0.023  0.000
 C          0.014 -0.006 -0.000    0.007  0.052 -0.000    0.024  0.184 -0.000
 C         -0.095  0.072  0.000    0.068 -0.056  0.000   -0.003  0.005 -0.000
 O         -0.028 -0.016 -0.000   -0.016  0.023 -0.000   -0.003 -0.001 -0.000
 H         -0.167 -0.101 -0.000   -0.381 -0.181  0.000    0.525  0.228 -0.000
 H         -0.495  0.275  0.000   -0.307  0.231  0.000    0.099 -0.073 -0.000
 H          0.130 -0.088 -0.000    0.356 -0.335 -0.000   -0.403  0.384  0.000
 H         -0.545 -0.099  0.000    0.478  0.140 -0.000   -0.192 -0.051  0.000
 H          0.000 -0.053 -0.000    0.014  0.087 -0.000   -0.075 -0.406  0.000
 H         -0.400 -0.002 -0.000   -0.246 -0.139 -0.000    0.023  0.009  0.000
 TransDip  -0.243  0.045  0.000    0.132 -0.024 -0.000    0.002  0.069  0.000

 Mode:                25                     26                     27
 Frequency:      1420.48                1484.05                1520.50
 Force Cnst:      1.5019                 2.7400                 2.9930
 Red. Mass:       1.2633                 2.1116                 2.1973
 IR Active:          YES                    YES                    YES
 IR Intens:        5.890                 12.222                  1.011
 Raman Active:       YES                    YES                    YES
               X      Y      Z        X      Y      Z        X      Y      Z
 C         -0.002  0.023 -0.000   -0.068  0.073  0.000   -0.091 -0.076  0.000
 C          0.036 -0.036 -0.000    0.141 -0.019 -0.000   -0.079  0.113  0.000
 C          0.028  0.007 -0.000   -0.029 -0.159  0.000    0.137 -0.046 -0.000
 C          0.022  0.004 -0.000    0.089  0.035 -0.000   -0.044  0.115  0.000
 C         -0.057 -0.006  0.000   -0.109  0.041  0.000   -0.140 -0.089  0.000
 C          0.000 -0.007 -0.000   -0.035 -0.131  0.000    0.101 -0.013 -0.000
 C         -0.071  0.055  0.000   -0.008 -0.007 -0.000   -0.033  0.012 -0.000
 O         -0.018 -0.072 -0.000    0.029  0.037  0.000   -0.001 -0.001  0.000
 H         -0.119 -0.016  0.000    0.115  0.159 -0.000    0.453  0.121 -0.000
 H         -0.161  0.128  0.000   -0.272  0.340  0.000    0.378 -0.249 -0.000
 H          0.037 -0.004 -0.000   -0.095  0.208  0.000    0.367 -0.212 -0.000
 H          0.145  0.074 -0.000    0.267  0.202 -0.000    0.500  0.146 -0.000
 H          0.025  0.145 -0.000    0.086  0.609 -0.000    0.124 -0.001 -0.000
 H          0.875  0.326  0.000   -0.344 -0.107 -0.000   -0.038  0.011  0.000
 TransDip  -0.043  0.065  0.000   -0.065  0.091 -0.000   -0.030  0.012 -0.000

 Mode:                28                     29                     30
 Frequency:      1621.83                1638.81                1764.39
 Force Cnst:      8.6312                 8.5493                18.6886
 Red. Mass:       5.5694                 5.4029                10.1892
 IR Active:          YES                    YES                    YES
 IR Intens:       13.994                 33.768                301.638
 Raman Active:       YES                    YES                    YES
               X      Y      Z        X      Y      Z        X      Y      Z
 C          0.106  0.172 -0.000    0.312  0.065 -0.000   -0.051  0.022  0.000
 C          0.065 -0.232 -0.000   -0.241  0.077  0.000    0.044 -0.033  0.000
 C         -0.023 -0.302  0.000   -0.210 -0.025  0.000   -0.020 -0.107  0.000
 C         -0.112  0.213  0.000    0.264 -0.094 -0.000   -0.032  0.066 -0.000
 C         -0.035 -0.176  0.000   -0.294 -0.045  0.000    0.018 -0.022 -0.000
 C          0.028  0.352 -0.000    0.139  0.020 -0.000   -0.009  0.027  0.000
 C         -0.059 -0.021 -0.000    0.049  0.017  0.000    0.526  0.478  0.000
 O          0.049  0.040  0.000   -0.009 -0.008 -0.000   -0.335 -0.334 -0.000
 H         -0.293  0.028  0.000   -0.396 -0.213  0.000    0.026  0.046  0.000
 H         -0.299  0.042  0.000    0.145 -0.257 -0.000   -0.035  0.033  0.000
 H          0.286 -0.115 -0.000   -0.203  0.318  0.000    0.089 -0.011 -0.000
 H          0.148 -0.128 -0.000    0.311  0.196 -0.000    0.045 -0.011 -0.000
 H         -0.116 -0.488  0.000    0.140 -0.073 -0.000   -0.018 -0.019 -0.000
 H         -0.144 -0.046  0.000   -0.086 -0.030 -0.000   -0.461  0.134 -0.000
 TransDip  -0.119 -0.016 -0.000    0.186  0.002 -0.000    0.510  0.223  0.000

 Mode:                31                     32                     33
 Frequency:      2890.71                3162.27                3170.71
 Force Cnst:      5.3314                 6.4042                 6.4431
 Red. Mass:       1.0829                 1.0870                 1.0878
 IR Active:          YES                    YES                    YES
 IR Intens:      117.557                  3.192                  1.441
 Raman Active:       YES                    YES                    YES
               X      Y      Z        X      Y      Z        X      Y      Z
 C         -0.000  0.001 -0.000    0.025 -0.068 -0.000   -0.013  0.034  0.000
 C          0.000  0.000 -0.000    0.021  0.028 -0.000    0.012  0.010 -0.000
 C         -0.002 -0.002  0.000    0.002  0.001 -0.000   -0.001 -0.001  0.000
 C         -0.000  0.000  0.000    0.002  0.004 -0.000    0.009  0.012 -0.000
 C         -0.000 -0.000  0.000    0.005 -0.013  0.000    0.018 -0.044  0.000
 C          0.000  0.000  0.000   -0.022  0.004  0.000   -0.055  0.010  0.000
 C          0.027 -0.078  0.000    0.001 -0.001  0.000   -0.000  0.000 -0.000
 O         -0.002 -0.001 -0.000   -0.000 -0.000 -0.000    0.000 -0.000  0.000
 H          0.009 -0.008 -0.000   -0.298  0.786  0.000    0.150 -0.393 -0.000
 H          0.001 -0.001 -0.000   -0.270 -0.331  0.000   -0.115 -0.134  0.000
 H          0.001  0.005  0.000   -0.035 -0.044  0.000   -0.115 -0.138  0.000
 H          0.000  0.002  0.000   -0.058  0.151 -0.000   -0.203  0.528 -0.000
 H          0.000  0.000  0.000    0.268 -0.044 -0.000    0.648 -0.108 -0.000
 H         -0.274  0.958 -0.000   -0.004  0.008 -0.000    0.002 -0.004  0.000
 TransDip   0.155 -0.311 -0.000    0.031 -0.048 -0.000   -0.036  0.012  0.000

 Mode:                34                     35                     36
 Frequency:      3181.72                3191.64                3198.24
 Force Cnst:      6.5069                 6.5717                 6.6062
 Red. Mass:       1.0909                 1.0950                 1.0962
 IR Active:          YES                    YES                    YES
 IR Intens:       12.661                 11.496                  8.193
 Raman Active:       YES                    YES                    YES
               X      Y      Z        X      Y      Z        X      Y      Z
 C          0.009 -0.020 -0.000    0.009 -0.017 -0.000   -0.002  0.005  0.000
 C         -0.032 -0.036  0.000   -0.036 -0.046  0.000    0.012  0.016 -0.000
 C          0.001  0.000 -0.000    0.000  0.002 -0.000   -0.001  0.002 -0.000
 C          0.018  0.024 -0.000   -0.026 -0.032  0.000   -0.046 -0.052  0.000
 C          0.018 -0.052  0.000   -0.000  0.010 -0.000    0.017 -0.041 -0.000
 C          0.029 -0.002 -0.000   -0.047  0.010  0.000    0.028 -0.004 -0.000
 C          0.001 -0.000  0.000   -0.000 -0.000  0.000   -0.001 -0.000 -0.000
 O         -0.000 -0.000 -0.000   -0.000  0.000  0.000    0.000  0.000  0.000
 H         -0.087  0.224  0.000   -0.078  0.197  0.000    0.020 -0.052 -0.000
 H          0.351  0.423 -0.000    0.414  0.506 -0.000   -0.141 -0.174  0.000
 H         -0.226 -0.273  0.000    0.308  0.367 -0.000    0.502  0.595 -0.000
 H         -0.222  0.589 -0.000    0.032 -0.097  0.000   -0.175  0.457 -0.000
 H         -0.331  0.050  0.000    0.522 -0.089 -0.000   -0.302  0.049  0.000
 H         -0.002  0.003 -0.000    0.000  0.000 -0.000    0.003 -0.005  0.000
 TransDip   0.021 -0.112 -0.000   -0.090 -0.061  0.000    0.078 -0.049  0.000

 STANDARD THERMODYNAMIC QUANTITIES AT   298.15 K  AND     1.00 ATM

   This Molecule has  0 Imaginary Frequencies
   Zero point vibrational energy:       68.679 kcal/mol

   Atom    1 Element C  Has Mass   12.00000
   Atom    2 Element C  Has Mass   12.00000
   Atom    3 Element C  Has Mass   12.00000
   Atom    4 Element C  Has Mass   12.00000
   Atom    5 Element C  Has Mass   12.00000
   Atom    6 Element C  Has Mass   12.00000
   Atom    7 Element C  Has Mass   12.00000
   Atom    8 Element O  Has Mass   15.99491
   Atom    9 Element H  Has Mass    1.00783
   Atom   10 Element H  Has Mass    1.00783
   Atom   11 Element H  Has Mass    1.00783
   Atom   12 Element H  Has Mass    1.00783
   Atom   13 Element H  Has Mass    1.00783
   Atom   14 Element H  Has Mass    1.00783
   Molecular Mass:   106.041890 amu
   Principal axes and moments of inertia in amu*Bohr^2:
                             1           2           3
    Eigenvalues --      343.56296  1156.18892  1499.75188
          X               0.99992    -0.01262    -0.00000
          Y               0.01262     0.99992    -0.00000
          Z               0.00000     0.00000     1.00000
   Rotational Symmetry Number is   1
   The Molecule is an Asymmetric Top
   Translational Enthalpy:        0.889 kcal/mol
   Rotational Enthalpy:           0.889 kcal/mol
   Vibrational Enthalpy:         70.871 kcal/mol
   gas constant (RT):             0.592 kcal/mol
   Translational Entropy:        39.893  cal/mol.K
   Rotational Entropy:           27.879  cal/mol.K
   Vibrational Entropy:          11.910  cal/mol.K

   Total Enthalpy:               73.241 kcal/mol
   Total Entropy:                79.682  cal/mol.K

 ======================================================================

 STANDARD THERMODYNAMIC QUANTITIES FOR ANHARMONIC VIBRATION -- TOSH

   Zero point vibrational energy: ************ kcal/mol

   Vibrational Enthalpy:       Infinity kcal/mol
   Vibrational Entropy:             NaN  cal/mol.K

   Total Enthalpy:             Infinity kcal/mol
   Total Entropy:                   NaN  cal/mol.K

 ======================================================================

 STANDARD THERMODYNAMIC QUANTITIES FOR ANHARMONIC VIBRATION -- VPT2

   Zero point vibrational energy: ************ kcal/mol

   Vibrational Enthalpy:       Infinity kcal/mol
   Vibrational Entropy:             NaN  cal/mol.K

   Total Enthalpy:             Infinity kcal/mol
   Total Entropy:                   NaN  cal/mol.K

 ======================================================================

Archival summary:
1\1\pikachu\FREQ\ProcedureUnspecified\BasisUnspecified\176\taweetha\SunJul910:57:062017SunJul910:57:062017\0\\#,FREQ,ProcedureUnspecified,BasisUnspecified,\\0,1\C\C,1,1.39901\H,2,1.08591,1,119.542\C,2,1.39261,1,120.191,3,-180,0\H,4,1.08396,2,120.18,1,-180,0\C,4,1.39404,2,119.7,1,0,0\H,6,1.08438,4,119.821,2,180,0\C,6,1.39824,4,120.332,2,-0,0\H,8,1.08414,6,119.923,4,180,0\C,8,1.38849,6,120.016,4,-0,0\H,10,1.08376,8,121.385,6,-180,0\C,1,1.48061,2,119.529,3,-0,0\H,12,1.11091,1,114.571,2,-0.00236345,0\O,12,1.21095,1,124.98,2,-179.996,0\\\@

 Total job time:  2833.82s(wall), 2314.94s(cpu) 
 Sun Jul  9 10:57:06 2017

        *************************************************************
        *                                                           *
        *  Thank you very much for using Q-Chem.  Have a nice day.  *
        *                                                           *
        *************************************************************


 
User input: 3 of 3 
 
pikachu 127.0.1
Q-Chem Developer Version! Running on 127.0.1.*
                  Welcome to Q-Chem
     A Quantum Leap Into The Future Of Chemistry


 Q-Chem 4.4, Q-Chem, Inc., Pleasanton, CA (2016)

 Y. Shao,  Z. Gan,  E. Epifanovsky,  A. T. B. Gilbert,  M. Wormit,  
 J. Kussmann,  A. W. Lange,  A. Behn,  J. Deng,  X. Feng,  D. Ghosh,  
 M. Goldey,  P. R. Horn,  L. D. Jacobson,  I. Kaliman,  F. Rob,  
 R. Z. Khaliullin,  T. Kus,  A. Landau,  J. Liu,  E. I. Proynov,  Y. M. Rhee,  
 R. M. Richard,  M. A. Rohrdanz,  R. P. Steele,  E. J. Sundstrom,  
 H. L. Woodcock III,  P. M. Zimmerman,  D. Zuev,  B. Albrecht,  E. Alguire,  
 B. Austin,  S. A. Baeppler,  G. J. O. Beran,  Y. A. Bernard,  
 E. J. Berquist,  K. Brandhorst,  K. B. Bravaya,  S. T. Brown,  D. Casanova,  
 C.-M. Chang,  Y. Chen,  S. H. Chien,  K. D. Closser,  M. P. Coons,  
 D. L. Crittenden,  S. Dasgupta,  M. Diedenhofen,  R. A. DiStasio Jr.,  
 H. Do,  A. D. Dutoi,  R. G. Edgar,  P.-T. Fang,  S. Fatehi,  Q. Feng,  
 L. Fusti-Molnar,  A. Ghysels,  A. Golubeva-Zadorozhnaya,  J. Gomes,  
 A. Gunina,  M. W. D. Hanson-Heine,  P. H. P. Harbach,  A. W. Hauser,  
 J. E. Herr,  E. G. Hohenstein,  Z. C. Holden,  K. Hui,  T.-C. Jagau,  H. Ji,  
 B. Kaduk,  K. Khistyaev,  Jaehoon Kim,  Jihan Kim,  R. A. King,  
 P. Klunzinger,  K. Koh,  D. Kosenkov,  T. Kowalczyk,  C. M. Krauter,  
 A. Kunitsa,  K. U. Lao,  A. Laurent,  K. V. Lawler,  J. Lee,  D. Lefrancois,  
 S. Lehtola,  S. V. Levchenko,  C. Y. Lin,  Y.-S. Lin,  F. Liu,  E. Livshits,  
 R. C. Lochan,  A. Luenser,  P. Manohar,  S. F. Manzer,  S.-P. Mao,  Y. Mao,  
 N. Mardirossian,  A. V. Marenich,  L. A. Martinez-Martinez,  S. A. Maurer,  
 N. J. Mayhall,  J.-M. Mewes,  A. F. Morrison,  K. Nanda,  T. S. Nguyen-Beck,  
 C. M. Oana,  R. Olivares-Amaya,  D. P. O'Neill,  J. A. Parkhill,  
 T. M. Perrine,  R. Peverati,  P. A. Pieniazek,  F. Plasser,  A. Prociuk,  
 D. R. Rehn,  E. Rosta,  N. J. Russ,  N. Sergueev,  S. M. Sharada,  
 S. Sharma,  D. W. Small,  A. Sodt,  T. Stauch,  T. Stein,  D. Stuck,  
 Y.-C. Su,  A. J. W. Thom,  T. Tsuchimochi,  L. Vogt,  O. Vydrov,  T. Wang,  
 M. A. Watson,  J. Wenzel,  A. White,  C. F. Williams,  V. Vanovschi,  
 K. Yao,  S. Yeganeh,  S. R. Yost,  Z.-Q. You,  I. Y. Zhang,  X. Zhang,  
 Y. Zhao,  B. R. Brooks,  G. K. L. Chan,  D. M. Chipman,  C. J. Cramer,  
 W. A. Goddard III,  M. S. Gordon,  W. J. Hehre,  A. Klamt,  
 H. F. Schaefer III,  M. W. Schmidt,  C. D. Sherrill,  D. G. Truhlar,  
 A. Warshel,  X. Xu,  A. Aspuru-Guzik,  R. Baer,  A. T. Bell,  N. A. Besley,  
 J.-D. Chai,  A. Dreuw,  B. D. Dunietz,  T. R. Furlani,  S. R. Gwaltney,  
 C.-P. Hsu,  Y. Jung,  J. Kong,  D. S. Lambrecht,  W. Liang,  C. Ochsenfeld,  
 V. A. Rassolov,  L. V. Slipchenko,  J. E. Subotnik,  T. Van Voorhis,  
 J. M. Herbert,  A. I. Krylov,  P. M. W. Gill,  M. Head-Gordon

 Contributors to earlier versions of Q-Chem not listed above: 
 R. D. Adamson,  J. Baker,  E. F. C. Byrd,  A. K. Chakraborty,  C.-L. Cheng,  
 H. Dachsel,  R. J. Doerksen,  G. Hawkins,  A. Heyden,  S. Hirata,  
 G. Kedziora,  F. J. Keil,  C. Kelley,  P. P. Korambath,  W. Kurlancheek,  
 A. M. Lee,  M. S. Lee,  D. Liotard,  I. Lotan,  P. E. Maslen,  N. Nair,  
 D. Neuhauser,  R. Olson,  B. Peters,  J. Ritchie,  N. E. Schultz,  
 N. Shenvi,  A. C. Simmonett,  K. S. Thanthiriwatte,  Q. Wu,  W. Zhang

 Please cite Q-Chem as follows:
 Y. Shao et al., Mol. Phys. 113, 184-215 (2015)
 DOI: 10.1080/00268976.2014.952696

 Q-Chem 4.4.2 for Intel X86 EM64T Linux

 Parts of Q-Chem use Armadillo 5.200.1 (Boston Tea Smuggler).
 http://arma.sourceforge.net/

 Q-Chem begins on Sun Jul  9 10:57:06 2017  


Host: 0

     Scratch files written to /scratch/taweetham/qchem8692//
The previous job contains 0 fragments, simply inherited here

Checking the input file for inconsistencies... 	...done.

--------------------------------------------------------------
User input:
--------------------------------------------------------------

$molecule
read
$end

$rem
   SOLVENT_METHOD = SMD
   BASIS  =  6-311++G**
   METHOD  =  B3LYP
$end


--------------------------------------------------------------
 ----------------------------------------------------------------
             Standard Nuclear Orientation (Angstroms)
    I     Atom           X                Y                Z
 ----------------------------------------------------------------
    1      C      -0.3519348689    -1.2854176999    -0.0000267796
    2      C      -1.7261342291    -1.0597438885     0.0000419106
    3      C       0.5382752576    -0.2061760252    -0.0000812645
    4      C       0.0443645726     1.1053307047    -0.0000683450
    5      C      -1.3259648097     1.3291837875    -0.0000018365
    6      C      -2.2114671836     0.2470797617     0.0000541146
    7      C       1.9964442780    -0.4629765577    -0.0001493162
    8      O       2.8522391212     0.3937719002    -0.0001233725
    9      H       0.0361770242    -2.2996051967    -0.0000387449
   10      H      -2.4157013284    -1.8960826186     0.0000854172
   11      H       0.7505415521     1.9274284817    -0.0001104596
   12      H      -1.7106513655     2.3427793880     0.0000061594
   13      H      -3.2811459975     0.4250531781     0.0001074364
   14      H       2.2761509675    -1.5380946934    -0.0001099552
 ----------------------------------------------------------------
 Nuclear Repulsion Energy =   321.0024177320 hartrees
 There are       28 alpha and       28 beta electrons
 Requested basis set is 6-311++G(d,p)
 There are 78 shells and 218 basis functions

 Total QAlloc Memory Limit   2000 MB
 Mega-Array Size        61 MB
 MEM_STATIC part        62 MB

                       Distance Matrix (Angstroms)
             C (  1)   C (  2)   C (  3)   C (  4)   C (  5)   C (  6)
   C (  2)  1.392606
   C (  3)  1.399013  2.419944
   C (  4)  2.423372  2.796822  1.401427
   C (  5)  2.790139  2.422212  2.415103  1.388493
   C (  6)  2.409649  1.394036  2.786848  2.413581  1.398236
   C (  7)  2.488231  3.770109  1.480609  2.504037  3.774949  4.267400
   O (  8)  3.617514  4.803562  2.390474  2.896632  4.281633  5.065831
   H (  9)  1.085913  2.154761  2.152800  3.404946  3.876021  3.396691
   H ( 10)  2.152218  1.083958  3.403199  3.880774  3.404390  2.152872
   H ( 11)  3.396739  3.880351  2.144137  1.083758  2.160966  3.405447
   H ( 12)  3.874264  3.402559  3.399242  2.147408  1.084140  2.154710
   H ( 13)  3.392048  2.150043  3.871231  3.394377  2.154109  1.084383
   H ( 14)  2.640205  4.030770  2.189571  3.459562  4.603968  4.829655
             C (  7)   O (  8)   H (  9)   H ( 10)   H ( 11)   H ( 12)
   O (  8)  1.210951
   H (  9)  2.686234  3.896728
   H ( 10)  4.639054  5.744095  2.484862
   H ( 11)  2.695609  2.601775  4.286972  4.964306
   H ( 12)  4.649175  4.961713  4.960156  4.297097  2.495994
   H ( 13)  5.351781  6.133465  4.292831  2.477229  4.302515  2.478735
   H ( 14)  1.110907  2.015933  2.365879  4.705490  3.786467  5.563792
             H ( 13)
   H ( 14)  5.893853

 A cutoff of  1.0D-08 yielded   2690 shell pairs
 There are     21577 function pairs (     23170 Cartesian)

 -------------------------------------------------------
 OpenMP Integral Computing Module                       
 Release: version 1.0, May 2013, Q-Chem Inc. Pittsburgh 
 -------------------------------------------------------
 Integral Job Info:
 Integral job number is                      11
 Integral operator is                         1
 short-range coefficients                     0
 long-range coefficients              100000000
 Omega coefficients                           0
 if combine SR and LR in K                    0
 Integral screening is                        0
 Integral computing path is                   2
 max size of driver memory is            800000
 size of driver memory is                593474
 size of scratch memory is              2260544
 max col of scratch BK array               1296
 max len of scratch array in speh3          155
 max len of scratch index in speh4           18
 max int batch size is                      520
 min int batch size is                       52
 fixed nKL is                                52
 max L of basis functions is                  2
 order of int derivative is                   0
 number of shells is                         78
 number of basis is                         226
 number of cartesian basis is               226
 number of contracted shell pairs          2690
 number of primitive shell pairs           6713
 maxK2 (contraction) of shell pair           36
 max number of K2 of shell pair               1
 max number of CS2 of shell pair            453
 max number of PS2 of shell pair           1044
 mem total for path MDJ                   45222
 -------------------------------------------------------
 Smallest overlap matrix eigenvalue = 1.17E-06

 Q-Chem warning in module /home/taweetham/qchem/stvman/mkSTV.C, line 278:

 Overlap eigenvalue is smaller than square root of threshold


 Scale SEOQF with 1.000000e-01/1.000000e-01/1.000000e-01

 Standard Electronic Orientation quadrupole field applied
 Nucleus-field energy     =     0.0000000104 hartrees
 Guess from superposition of atomic densities
 Warning:  Energy on first SCF cycle will be non-variational
 A restricted hybrid HF-DFT SCF calculation will be
 performed using Pulay DIIS extrapolation
 Exchange:     0.2000 Hartree-Fock + 0.0800 Slater + 0.7200 B88
 Correlation:  0.1900 VWN1RPA + 0.8100 LYP
 Using SG-1 standard quadrature grid
 SCF converges when DIIS error is below 1.0E-05
 ---------------------------------------
  Cycle       Energy         DIIS Error
 ---------------------------------------
    1    -347.3936787505      4.39E-02
    2    -345.5242913504      5.05E-03
    3    -345.3317143822      8.31E-03
    4    -345.6495023518      1.95E-03
    5    -345.6680098674      4.36E-04
    6    -345.6690070314      1.18E-04
    7    -345.6690965981      4.23E-05
    8    -345.6691043303      1.41E-05
    9    -345.6691052397      3.04E-06 Convergence criterion met
 ---------------------------------------
 SCF time:  CPU 79.25 s  wall 79.39 s

 Citation of the SMD model:
 Marenich, A.V.; Cramer, C.J.; Truhlar, D.G.
 J. Phys. Chem. B 2009, 113, 6378-6396.
 iSolventCode=           1
 Solvent: water                                                           

 vradii
            1           2           3           4           5           6
    1   1.8500000   1.8500000   1.8500000   1.8500000   1.8500000   1.8500000
            7           8           9          10          11          12
    1   1.8500000   1.5200000   1.2000000   1.2000000   1.2000000   1.2000000
           13          14
    1   1.2000000   1.2000000
Changing PCM_TESSEL_METHOD to VTN
Changing PCM_VDW_RADII to SMD_RADIUS
 Discretize the solute cavity surface with Lebedev spheres
	Using 302 Lebedev grid points for each H atom
	Using 302 Lebedev grid points for other atoms
	Atomic van der Waals radii will be scaled by 1.20
 Removing interior tesserae...
 Keep 1365 surface tesserae and discard 2863 interior tesserae
 Molecular Surface Area = 134.115 Angst**2
Using SCRF singleton
 A restricted hybrid HF-DFT SCF calculation will be
 performed using Pulay DIIS extrapolation
 Polarizable Continuum solvation model will be applied
 Exchange:     0.2000 Hartree-Fock + 0.0800 Slater + 0.7200 B88
 Correlation:  0.1900 VWN1RPA + 0.8100 LYP
 Using SG-1 standard quadrature grid
 SCF converges when DIIS error is below 1.0E-05

 Citation of the SMD model:
 Marenich, A.V.; Cramer, C.J.; Truhlar, D.G.
 J. Phys. Chem. B 2009, 113, 6378-6396.
 iSolventCode=           1
 Solvent: water                                                           

 vradii
            1           2           3           4           5           6
    1   1.8500000   1.8500000   1.8500000   1.8500000   1.8500000   1.8500000
            7           8           9          10          11          12
    1   1.8500000   1.5200000   1.2000000   1.2000000   1.2000000   1.2000000
           13          14
    1   1.2000000   1.2000000
 ---------------------------------------
  Cycle       Energy         DIIS Error
 ---------------------------------------
    1    -345.6692194355      1.35E-06
 Time req'd to invert C: 3.18 s (CPU) 3.18 s (wall)
    2    -345.6803973692      4.08E-04
    3    -345.6803957229      4.09E-04
    4    -345.6803970003      4.08E-04
    5    -345.6803974909      4.09E-04
    6    -345.6803971222      4.09E-04
    7    -345.6803979653      4.09E-04
    8    -345.6803979018      4.09E-04
    9    -345.6803973370      4.09E-04
   10    -345.6803975462      4.09E-04
   11    -345.6803998693      4.09E-04
   12    -345.6803999925      4.09E-04
   13    -345.6804013291      4.09E-04
   14    -345.6804005937      4.09E-04
   15    -345.6803997833      4.09E-04
   16    -345.6803954217      4.09E-04
   17    -345.6819216016      5.63E-04
   18    -345.6832590190      1.10E-04
   19    -345.6833370554      4.45E-05
   20    -345.6833325837      2.37E-05
   21    -345.6833388442      7.09E-06 Convergence criterion met
 ---------------------------------------
 SCF time:  CPU 158.90 s  wall 159.25 s
(0)  E-EN(g) gas-phase elect-nuc energy                 -345.669219435 a.u.
(3)  G-ENP(liq) elect-nuc-pol free energy of system     -345.683338844 a.u.
(4)  G-CDS(liq) cavity-dispersion-solvent structure 
     free energy                                                4.3066 kcal/mol
(6)  G-S(liq) free energy of system                     -345.676475901 a.u.
(9)  DeltaG-S(liq) free energy of  solvation
     (9) = (6) - (0)                                           -4.5535 kcal/mol
 SCF   energy in the final basis set = -345.6764759012
 Total energy in the final basis set = -345.6764759012

 --------------------------------------------------------------

                    Orbital Energies (a.u.)
 --------------------------------------------------------------

 Alpha MOs
 -- Occupied --
-19.134 -10.270 -10.192 -10.190 -10.188 -10.188 -10.184 -10.183
 -1.066  -0.873  -0.775  -0.760  -0.657  -0.619  -0.578  -0.527
 -0.491  -0.470  -0.444  -0.443  -0.431  -0.423  -0.375  -0.369
 -0.354  -0.278  -0.273  -0.270
 -- Virtual --
 -0.078  -0.025   0.000   0.015   0.018   0.019   0.036   0.039
  0.053   0.055   0.068   0.080   0.081   0.090   0.105   0.112
  0.121   0.124   0.126   0.128   0.137   0.138   0.141   0.144
  0.145   0.146   0.160   0.165   0.182   0.189   0.191   0.198
  0.213   0.225   0.226   0.235   0.249   0.257   0.260   0.268
  0.271   0.280   0.285   0.296   0.299   0.305   0.329   0.349
  0.354   0.360   0.365   0.389   0.417   0.447   0.491   0.510
  0.529   0.532   0.535   0.545   0.552   0.561   0.565   0.565
  0.596   0.610   0.636   0.639   0.660   0.677   0.684   0.719
  0.726   0.748   0.761   0.787   0.812   0.838   0.852   0.868
  0.873   0.889   0.892   0.893   0.915   0.941   0.966   0.988
  0.996   1.043   1.052   1.058   1.064   1.083   1.127   1.130
  1.166   1.218   1.254   1.318   1.357   1.463   1.481   1.503
  1.516   1.519   1.546   1.561   1.565   1.616   1.641   1.652
  1.669   1.701   1.725   1.747   1.770   1.780   1.804   1.841
  1.866   1.917   1.923   1.946   1.947   1.953   1.973   2.012
  2.032   2.051   2.081   2.180   2.191   2.297   2.341   2.383
  2.432   2.445   2.458   2.469   2.625   2.634   2.635   2.667
  2.675   2.708   2.719   2.728   2.754   2.757   2.781   2.783
  2.808   2.850   2.853   2.881   2.881   2.932   2.943   3.014
  3.070   3.171   3.194   3.332   3.333   3.361   3.464   3.486
  3.519   3.535   3.629   3.680   3.903   3.997   4.035   4.143
  4.154   4.328   4.833   5.003   5.152   5.721  23.590  23.896
 23.952  23.956  24.060  24.096  24.187  49.972
 --------------------------------------------------------------

          Ground-State Mulliken Net Atomic Charges

     Atom                 Charge (a.u.)
  ----------------------------------------
      1 C                    -1.365137
      2 C                     0.090352
      3 C                     1.445673
      4 C                    -0.492146
      5 C                     0.011769
      6 C                    -0.479043
      7 C                    -0.123087
      8 O                    -0.371774
      9 H                     0.190608
     10 H                     0.233263
     11 H                     0.198720
     12 H                     0.230303
     13 H                     0.219628
     14 H                     0.210868
  ----------------------------------------
  Sum of atomic charges =     0.000000

 -----------------------------------------------------------------
                    Cartesian Multipole Moments
 -----------------------------------------------------------------
    Charge (ESU x 10^10)
                 0.0000
    Dipole Moment (Debye)
         X      -4.6927      Y      -2.1452      Z       0.0001
       Tot       5.1598
    Quadrupole Moments (Debye-Ang)
        XX     -53.7096     XY      -5.6172     YY     -39.2659
        XZ      -0.0000     YZ       0.0002     ZZ     -49.7803
    Octopole Moments (Debye-Ang^2)
       XXX     -59.8742    XXY     -14.3297    XYY      -1.6444
       YYY      -2.3268    XXZ       0.0047    XYZ       0.0007
       YYZ       0.0018    XZZ       7.2499    YZZ      -0.0741
       ZZZ       0.0057
    Hexadecapole Moments (Debye-Ang^3)
      XXXX    -970.7730   XXXY     -38.5017   XXYY    -181.4070
      XYYY      -4.4565   YYYY    -286.8245   XXXZ       0.0187
      XXYZ       0.0018   XYYZ       0.0045   YYYZ       0.0004
      XXZZ    -162.2299   XYZZ       0.4507   YYZZ     -70.8385
      XZZZ       0.0162   YZZZ       0.0010   ZZZZ     -57.0954
 -----------------------------------------------------------------
Archival summary:
1\1\pikachu\SP\ProcedureUnspecified\BasisUnspecified\176\taweetha\SunJul911:01:052017SunJul911:01:052017\0\\#,ProcedureUnspecified,BasisUnspecified,\\0,1\C\C,1,1.39901\H,2,1.08591,1,119.542\C,2,1.39261,1,120.191,3,-180,0\H,4,1.08396,2,120.18,1,-180,0\C,4,1.39404,2,119.7,1,0,0\H,6,1.08438,4,119.821,2,180,0\C,6,1.39824,4,120.332,2,-0,0\H,8,1.08414,6,119.923,4,180,0\C,8,1.38849,6,120.016,4,-0,0\H,10,1.08376,8,121.385,6,-180,0\C,1,1.48061,2,119.529,3,-0,0\H,12,1.11091,1,114.571,2,-0.00236345,0\O,12,1.21095,1,124.98,2,-179.996,0\\\@

 Total job time:  238.87s(wall), 238.39s(cpu) 
 Sun Jul  9 11:01:05 2017

        *************************************************************
        *                                                           *
        *  Thank you very much for using Q-Chem.  Have a nice day.  *
        *                                                           *
        *************************************************************
