# Supplementary material for: A DFT investigation of the blue bottle experiment: E∘half-cell analysis of autoxidation catalysed by redox indicators
Source: R Soc Open Sci. 2017 Nov 8;4(11):170708. doi: 10.1098/rsos.170708 (PMC5717635; doi:10.1098/rsos.170708)
Supplement: output.zip [file rsos170708supp2.zip › B3LYP_6-311++Gdp_reducing_agents/C7H6O2.out]

pikachu 127.0.1
Q-Chem Developer Version! Running on 127.0.1.*
                  Welcome to Q-Chem
     A Quantum Leap Into The Future Of Chemistry


 Q-Chem 4.4, Q-Chem, Inc., Pleasanton, CA (2016)

 Y. Shao,  Z. Gan,  E. Epifanovsky,  A. T. B. Gilbert,  M. Wormit,  
 J. Kussmann,  A. W. Lange,  A. Behn,  J. Deng,  X. Feng,  D. Ghosh,  
 M. Goldey,  P. R. Horn,  L. D. Jacobson,  I. Kaliman,  F. Rob,  
 R. Z. Khaliullin,  T. Kus,  A. Landau,  J. Liu,  E. I. Proynov,  Y. M. Rhee,  
 R. M. Richard,  M. A. Rohrdanz,  R. P. Steele,  E. J. Sundstrom,  
 H. L. Woodcock III,  P. M. Zimmerman,  D. Zuev,  B. Albrecht,  E. Alguire,  
 B. Austin,  S. A. Baeppler,  G. J. O. Beran,  Y. A. Bernard,  
 E. J. Berquist,  K. Brandhorst,  K. B. Bravaya,  S. T. Brown,  D. Casanova,  
 C.-M. Chang,  Y. Chen,  S. H. Chien,  K. D. Closser,  M. P. Coons,  
 D. L. Crittenden,  S. Dasgupta,  M. Diedenhofen,  R. A. DiStasio Jr.,  
 H. Do,  A. D. Dutoi,  R. G. Edgar,  P.-T. Fang,  S. Fatehi,  Q. Feng,  
 L. Fusti-Molnar,  A. Ghysels,  A. Golubeva-Zadorozhnaya,  J. Gomes,  
 A. Gunina,  M. W. D. Hanson-Heine,  P. H. P. Harbach,  A. W. Hauser,  
 J. E. Herr,  E. G. Hohenstein,  Z. C. Holden,  K. Hui,  T.-C. Jagau,  H. Ji,  
 B. Kaduk,  K. Khistyaev,  Jaehoon Kim,  Jihan Kim,  R. A. King,  
 P. Klunzinger,  K. Koh,  D. Kosenkov,  T. Kowalczyk,  C. M. Krauter,  
 A. Kunitsa,  K. U. Lao,  A. Laurent,  K. V. Lawler,  J. Lee,  D. Lefrancois,  
 S. Lehtola,  S. V. Levchenko,  C. Y. Lin,  Y.-S. Lin,  F. Liu,  E. Livshits,  
 R. C. Lochan,  A. Luenser,  P. Manohar,  S. F. Manzer,  S.-P. Mao,  Y. Mao,  
 N. Mardirossian,  A. V. Marenich,  L. A. Martinez-Martinez,  S. A. Maurer,  
 N. J. Mayhall,  J.-M. Mewes,  A. F. Morrison,  K. Nanda,  T. S. Nguyen-Beck,  
 C. M. Oana,  R. Olivares-Amaya,  D. P. O'Neill,  J. A. Parkhill,  
 T. M. Perrine,  R. Peverati,  P. A. Pieniazek,  F. Plasser,  A. Prociuk,  
 D. R. Rehn,  E. Rosta,  N. J. Russ,  N. Sergueev,  S. M. Sharada,  
 S. Sharma,  D. W. Small,  A. Sodt,  T. Stauch,  T. Stein,  D. Stuck,  
 Y.-C. Su,  A. J. W. Thom,  T. Tsuchimochi,  L. Vogt,  O. Vydrov,  T. Wang,  
 M. A. Watson,  J. Wenzel,  A. White,  C. F. Williams,  V. Vanovschi,  
 K. Yao,  S. Yeganeh,  S. R. Yost,  Z.-Q. You,  I. Y. Zhang,  X. Zhang,  
 Y. Zhao,  B. R. Brooks,  G. K. L. Chan,  D. M. Chipman,  C. J. Cramer,  
 W. A. Goddard III,  M. S. Gordon,  W. J. Hehre,  A. Klamt,  
 H. F. Schaefer III,  M. W. Schmidt,  C. D. Sherrill,  D. G. Truhlar,  
 A. Warshel,  X. Xu,  A. Aspuru-Guzik,  R. Baer,  A. T. Bell,  N. A. Besley,  
 J.-D. Chai,  A. Dreuw,  B. D. Dunietz,  T. R. Furlani,  S. R. Gwaltney,  
 C.-P. Hsu,  Y. Jung,  J. Kong,  D. S. Lambrecht,  W. Liang,  C. Ochsenfeld,  
 V. A. Rassolov,  L. V. Slipchenko,  J. E. Subotnik,  T. Van Voorhis,  
 J. M. Herbert,  A. I. Krylov,  P. M. W. Gill,  M. Head-Gordon

 Contributors to earlier versions of Q-Chem not listed above: 
 R. D. Adamson,  J. Baker,  E. F. C. Byrd,  A. K. Chakraborty,  C.-L. Cheng,  
 H. Dachsel,  R. J. Doerksen,  G. Hawkins,  A. Heyden,  S. Hirata,  
 G. Kedziora,  F. J. Keil,  C. Kelley,  P. P. Korambath,  W. Kurlancheek,  
 A. M. Lee,  M. S. Lee,  D. Liotard,  I. Lotan,  P. E. Maslen,  N. Nair,  
 D. Neuhauser,  R. Olson,  B. Peters,  J. Ritchie,  N. E. Schultz,  
 N. Shenvi,  A. C. Simmonett,  K. S. Thanthiriwatte,  Q. Wu,  W. Zhang

 Please cite Q-Chem as follows:
 Y. Shao et al., Mol. Phys. 113, 184-215 (2015)
 DOI: 10.1080/00268976.2014.952696

 Q-Chem 4.4.2 for Intel X86 EM64T Linux

 Parts of Q-Chem use Armadillo 5.200.1 (Boston Tea Smuggler).
 http://arma.sourceforge.net/

 Q-Chem begins on Sun Jul  9 09:49:18 2017  


Host: 0

     Scratch files written to /scratch/taweetham/qchem8736//

Checking the input file for inconsistencies... 	...done.

--------------------------------------------------------------
User input:
--------------------------------------------------------------
$molecule
0 1
  C   -1.6371097    0.9623397   -0.9648461
  C   -1.7625734   -0.4244213   -0.8310960
  C   -0.4745831    1.6220094   -0.5087499
  C    0.5498074    0.8516505    0.0809531
  C    0.4147060   -0.5335896    0.2100047
  C   -0.7395761   -1.1705629   -0.2452213
  C   -0.3018570    3.1044719   -0.6332645
  O    0.7245523    3.6242350   -0.2229078
  H   -2.4517587    1.4991974   -1.4234595
  H   -2.6572772   -0.9214666   -1.1835649
  H    1.4556507    1.3221553    0.4423379
  H    1.2076493   -1.1136387    0.6643390
  H   -0.8416561   -2.2433491   -0.1440201
  O   -1.2462993    3.9004998   -1.1872920
  H   -2.0854278    3.5801283   -1.5364340
$end

$rem
   JOB_TYPE = OPTIMIZATION
   BASIS  =  6-311++G**
   METHOD  =  B3LYP
$end

--------------------------------------------------------------
 ----------------------------------------------------------------
             Standard Nuclear Orientation (Angstroms)
    I     Atom           X                Y                Z
 ----------------------------------------------------------------
    1      C      -0.4429191057    -1.2050283453     0.0005885804
    2      C      -1.8411914758    -1.2446596057     0.0003822230
    3      C       0.2369165425     0.0329051347     0.0002104327
    4      C      -0.5252432340     1.2202090808    -0.0002068987
    5      C      -1.9221181902     1.1698391274    -0.0004580342
    6      C      -2.5790018158    -0.0605415866    -0.0002063309
    7      C       1.7321696090     0.1180609939     0.0001689356
    8      O       2.2694060684     1.2150746585     0.0007679907
    9      H       0.0869009342    -2.1439031620     0.0010761695
   10      H      -2.3536848873    -2.1981446235     0.0006455496
   11      H      -0.0393275801     2.1878927787    -0.0004576026
   12      H      -2.4957190524     2.0877811480    -0.0008928291
   13      H      -3.6607707847    -0.0967089328    -0.0004536627
   14      O       2.5210765005    -0.9820312838    -0.0008525745
   15      H       2.1870668392    -1.8859730007    -0.0021144022
 ----------------------------------------------------------------
 Molecular Point Group                 C1    NOp =  1
 Largest Abelian Subgroup              C1    NOp =  1
 Nuclear Repulsion Energy =   402.3516186631 hartrees
 There are       32 alpha and       32 beta electrons
 Requested basis set is 6-311++G(d,p)
 There are 84 shells and 240 basis functions

 Total QAlloc Memory Limit   2000 MB
 Mega-Array Size        61 MB
 MEM_STATIC part        62 MB
 A cutoff of  1.0D-11 yielded   3199 shell pairs
 There are     26688 function pairs (     28693 Cartesian)

 -------------------------------------------------------
 OpenMP Integral Computing Module                       
 Release: version 1.0, May 2013, Q-Chem Inc. Pittsburgh 
 -------------------------------------------------------
 Integral Job Info:
 Integral job number is                      11
 Integral operator is                         1
 short-range coefficients                     0
 long-range coefficients              100000000
 Omega coefficients                           0
 if combine SR and LR in K                    0
 Integral screening is                        0
 Integral computing path is                   2
 max size of driver memory is            800000
 size of driver memory is                593474
 size of scratch memory is              2260544
 max col of scratch BK array               1296
 max len of scratch array in speh3          155
 max len of scratch index in speh4           18
 max int batch size is                      520
 min int batch size is                       52
 fixed nKL is                                52
 max L of basis functions is                  2
 order of int derivative is                   0
 number of shells is                         84
 number of basis is                         249
 number of cartesian basis is               249
 number of contracted shell pairs          3199
 number of primitive shell pairs           8088
 maxK2 (contraction) of shell pair           36
 max number of K2 of shell pair               1
 max number of CS2 of shell pair            514
 max number of PS2 of shell pair           1326
 mem total for path MDJ                   58674
 -------------------------------------------------------
 Smallest overlap matrix eigenvalue = 1.13E-06

 Q-Chem warning in module /home/taweetham/qchem/stvman/mkSTV.C, line 278:

 Overlap eigenvalue is smaller than square root of threshold


 Scale SEOQF with 1.000000e-01/1.000000e-01/1.000000e-01

 Standard Electronic Orientation quadrupole field applied
 Nucleus-field energy     =     0.0000000136 hartrees
 Guess from superposition of atomic densities
 Warning:  Energy on first SCF cycle will be non-variational
 A restricted hybrid HF-DFT SCF calculation will be
 performed using Pulay DIIS extrapolation
 Exchange:     0.2000 Hartree-Fock + 0.0800 Slater + 0.7200 B88
 Correlation:  0.1900 VWN1RPA + 0.8100 LYP
 Using SG-1 standard quadrature grid
 SCF converges when DIIS error is below 1.0E-08
 ---------------------------------------
  Cycle       Energy         DIIS Error
 ---------------------------------------
    1    -422.8360289264      4.18E-02
    2    -420.7292668629      5.67E-03
    3    -420.3636551506      9.97E-03
    4    -420.8975066495      2.37E-03
    5    -420.9292937480      5.46E-04
    6    -420.9304703215      2.36E-04
    7    -420.9307882180      6.56E-05
    8    -420.9308136369      2.29E-05
    9    -420.9308174503      5.85E-06
   10    -420.9308174918      1.95E-06
   11    -420.9308173631      2.76E-07
   12    -420.9308173733      1.60E-07
   13    -420.9308173737      3.32E-08
   14    -420.9308173752      2.21E-08
   15    -420.9308173747      3.77E-09 Convergence criterion met
 ---------------------------------------
 SCF time:  CPU 197.95 s  wall 212.06 s
 SCF   energy in the final basis set = -420.9308173747
 Total energy in the final basis set = -420.9308173747

 --------------------------------------------------------------

                    Orbital Energies (a.u.)
 --------------------------------------------------------------

 Alpha MOs
 -- Occupied --
-19.181 -19.112 -10.320 -10.216 -10.210 -10.203 -10.202 -10.202
-10.199  -1.110  -1.024  -0.883  -0.785  -0.774  -0.674  -0.639
 -0.630  -0.572  -0.514  -0.485  -0.471  -0.459  -0.449  -0.448
 -0.401  -0.390  -0.375  -0.371  -0.332  -0.287  -0.283  -0.279
 -- Virtual --
 -0.072  -0.039  -0.028  -0.007   0.007   0.023   0.029   0.034
  0.044   0.046   0.060   0.074   0.075   0.078   0.082   0.101
  0.104   0.107   0.111   0.121   0.123   0.126   0.126   0.132
  0.136   0.144   0.154   0.160   0.166   0.170   0.183   0.186
  0.198   0.204   0.216   0.219   0.235   0.238   0.242   0.246
  0.255   0.258   0.264   0.275   0.280   0.293   0.296   0.309
  0.314   0.321   0.333   0.341   0.348   0.356   0.380   0.392
  0.424   0.448   0.465   0.484   0.498   0.521   0.522   0.535
  0.551   0.554   0.558   0.564   0.588   0.593   0.598   0.628
  0.634   0.645   0.670   0.678   0.700   0.715   0.751   0.768
  0.773   0.816   0.832   0.849   0.856   0.866   0.875   0.880
  0.895   0.899   0.945   0.970   0.980   0.982   1.024   1.053
  1.053   1.063   1.064   1.065   1.104   1.111   1.145   1.215
  1.240   1.269   1.285   1.316   1.352   1.433   1.444   1.480
  1.486   1.497   1.502   1.509   1.547   1.551   1.624   1.634
  1.635   1.664   1.694   1.735   1.737   1.752   1.757   1.803
  1.841   1.883   1.893   1.898   1.901   1.913   1.942   1.961
  1.978   2.008   2.030   2.056   2.078   2.124   2.191   2.273
  2.312   2.399   2.407   2.432   2.442   2.558   2.573   2.600
  2.610   2.634   2.654   2.690   2.701   2.730   2.736   2.757
  2.764   2.773   2.830   2.835   2.841   2.864   2.909   2.916
  2.920   2.986   3.006   3.051   3.149   3.169   3.207   3.287
  3.325   3.354   3.364   3.466   3.486   3.510   3.567   3.608
  3.713   3.907   3.980   4.021   4.102   4.134   4.157   4.300
  4.810   4.943   5.036   5.186   5.304   5.628   5.900  23.581
 23.799  23.914  23.935  24.028  24.061  24.158  49.865  50.026
 --------------------------------------------------------------

          Ground-State Mulliken Net Atomic Charges

     Atom                 Charge (a.u.)
  ----------------------------------------
      1 C                    -1.032853
      2 C                     0.254843
      3 C                     1.440206
      4 C                    -0.662550
      5 C                     0.060447
      6 C                    -0.485133
      7 C                    -0.170253
      8 O                    -0.271267
      9 H                     0.067556
     10 H                     0.189266
     11 H                     0.198601
     12 H                     0.184055
     13 H                     0.161234
     14 O                    -0.193451
     15 H                     0.259298
  ----------------------------------------
  Sum of atomic charges =     0.000000

 -----------------------------------------------------------------
                    Cartesian Multipole Moments
 -----------------------------------------------------------------
    Charge (ESU x 10^10)
                 0.0000
    Dipole Moment (Debye)
         X      -3.9821      Y      -3.0366      Z      -0.0032
       Tot       5.0078
    Quadrupole Moments (Debye-Ang)
        XX     -57.7162     XY      -7.4510     YY     -45.1619
        XZ      -0.0054     YZ       0.0003     ZZ     -55.1347
    Octopole Moments (Debye-Ang^2)
       XXX     -38.5510    XXY     -14.4296    XYY       1.5981
       YYY     -14.7726    XXZ      -0.0182    XYZ       0.0117
       YYZ      -0.0174    XZZ      11.5267    YZZ       0.3858
       ZZZ      -0.0019
    Hexadecapole Moments (Debye-Ang^3)
      XXXX   -1142.7651   XXXY     -31.6188   XXYY    -235.1135
      XYYY     -38.8510   YYYY    -355.0794   XXXZ      -0.0091
      XXYZ       0.0079   XYYZ      -0.0394   YYYZ       0.0141
      XXZZ    -205.8967   XYZZ      -0.7148   YYZZ     -84.7238
      XZZZ      -0.0051   YZZZ       0.0121   ZZZZ     -61.3260
 -----------------------------------------------------------------
 Calculating analytic gradient of the SCF energy
 Gradient of SCF Energy
            1           2           3           4           5           6
    1   0.0066924  -0.0040386   0.0079200   0.0022891  -0.0069723  -0.0025839
    2  -0.0120810  -0.0019300   0.0157425   0.0026108   0.0042772   0.0010157
    3   0.0000053   0.0000054   0.0000039   0.0000045  -0.0000014  -0.0000058
            7           8           9          10          11          12
    1  -0.0015851   0.0040896  -0.0035883  -0.0000240  -0.0039861  -0.0003462
    2  -0.0316239   0.0248947   0.0030802   0.0011286   0.0025916  -0.0011613
    3   0.0000290  -0.0000040  -0.0000040  -0.0000012  -0.0000021  -0.0000007
           13          14          15
    1   0.0012520  -0.0139078   0.0147893
    2   0.0003756  -0.0015943  -0.0073263
    3  -0.0000011  -0.0000186  -0.0000092
 Max gradient component =       3.162E-02
 RMS gradient           =       7.838E-03
 Gradient time:  CPU 60.63 s  wall 75.29 s
 Geometry Optimization Parameters
   NAtoms,    NIC,     NZ,  NCons,   NDum,   NFix, NCnnct, MaxDiis
       15      97       0       0       0       0       0       0


** GEOMETRY OPTIMIZATION IN DELOCALIZED INTERNAL COORDINATES **
   Searching for a Minimum

   Optimization Cycle:   1

                       Coordinates (Angstroms)
     ATOM                X               Y               Z
      1  C        -0.4429191057   -1.2050283453    0.0005885804
      2  C        -1.8411914758   -1.2446596057    0.0003822230
      3  C         0.2369165425    0.0329051347    0.0002104327
      4  C        -0.5252432340    1.2202090808   -0.0002068987
      5  C        -1.9221181902    1.1698391274   -0.0004580342
      6  C        -2.5790018158   -0.0605415866   -0.0002063309
      7  C         1.7321696090    0.1180609939    0.0001689356
      8  O         2.2694060684    1.2150746585    0.0007679907
      9  H         0.0869009342   -2.1439031620    0.0010761695
     10  H        -2.3536848873   -2.1981446235    0.0006455496
     11  H        -0.0393275801    2.1878927787   -0.0004576026
     12  H        -2.4957190524    2.0877811480   -0.0008928291
     13  H        -3.6607707847   -0.0967089328   -0.0004536627
     14  O         2.5210765005   -0.9820312838   -0.0008525745
     15  H         2.1870668392   -1.8859730007   -0.0021144022
   Point Group: c1    Number of degrees of freedom:    39


   Energy is   -420.930817375


 Attempting to Generate Delocalized Internal Coordinates

 39 Hessian modes will be used to form the next step
  Hessian Eigenvalues:
     0.009486    0.013523    0.017390    0.021103    0.021615    0.021766
     0.021842    0.022370    0.022786    0.022889    0.022962    0.023074
     0.160000    0.160000    0.160000    0.160000    0.160000    0.160000
     0.220000    0.220000    0.234690    0.250000    0.250000    0.250000
     0.326224    0.356543    0.356952    0.357034    0.357091    0.362308
     0.409087    0.412135    0.443374    0.454629    0.459019    0.463706
     0.542359    0.546898    0.947217

 Minimum Search - Taking Simple RFO Step
 Searching for Lamda that Minimizes Along All modes
 Value Taken    Lamda =  -0.00969562
 Step Taken.  Stepsize is  0.213659

                             Maximum     Tolerance    Cnvgd?
         Gradient           0.028038      0.000300      NO
         Displacement       0.116837      0.001200      NO
         Energy change     *********      0.000001      NO


 New Cartesian Coordinates Obtained by Inverse Iteration

 Displacement from previous Coordinates is:  0.562860
 ----------------------------------------------------------------
             Standard Nuclear Orientation (Angstroms)
    I     Atom           X                Y                Z
 ----------------------------------------------------------------
    1      C      -0.4240083672    -1.2016698458     0.0003765942
    2      C      -1.8148384832    -1.2574384179     0.0002992902
    3      C       0.2409724843     0.0323262020    -0.0000319320
    4      C      -0.5110988125     1.2098429834    -0.0003723502
    5      C      -1.9004277259     1.1534024979    -0.0004517898
    6      C      -2.5559595973    -0.0782493942    -0.0001353061
    7      C       1.7301328017     0.1495121354    -0.0000619605
    8      O       2.3097336898     1.2095492657     0.0009954384
    9      H       0.1272954542    -2.1354486480     0.0008477317
   10      H      -2.3172450455    -2.2178826901     0.0006203592
   11      H       0.0006830148     2.1632298763    -0.0006070411
   12      H      -2.4723611619     2.0737418527    -0.0007647596
   13      H      -3.6393702648    -0.1195521073    -0.0002219145
   14      O       2.4624303166    -0.9801743064    -0.0005837889
   15      H       1.9376220645    -1.7864170221    -0.0017110243
 ----------------------------------------------------------------
 Molecular Point Group                 C1    NOp =  1
 Largest Abelian Subgroup              C1    NOp =  1
 Nuclear Repulsion Energy =   405.1180292321 hartrees
 There are       32 alpha and       32 beta electrons
 Applying Cartesian multipole field
    Component          Value
    ---------          -----
     (2,0,0)        1.00000E-11
     (0,2,0)        2.00000E-11
     (0,0,2)       -3.00000E-11
 Nucleus-field energy     =     0.0000000133 hartrees
 Requested basis set is 6-311++G(d,p)
 There are 84 shells and 240 basis functions
 A cutoff of  1.0D-11 yielded   3207 shell pairs
 There are     26754 function pairs (     28764 Cartesian)
 Smallest overlap matrix eigenvalue = 1.11E-06

 Q-Chem warning in module /home/taweetham/qchem/stvman/mkSTV.C, line 278:

 Overlap eigenvalue is smaller than square root of threshold

 Guess MOs from SCF MO coefficient file
 Reading MOs from coefficient file
 Reading MOs from coefficient file
 A restricted hybrid HF-DFT SCF calculation will be
 performed using Pulay DIIS extrapolation
 Exchange:     0.2000 Hartree-Fock + 0.0800 Slater + 0.7200 B88
 Correlation:  0.1900 VWN1RPA + 0.8100 LYP
 Using SG-1 standard quadrature grid
 SCF converges when DIIS error is below 1.0E-08
 Geometry optimization detected.  Setting ReadMinima to 0
 Setting SaveMinima to 0
 ---------------------------------------
  Cycle       Energy         DIIS Error
 ---------------------------------------
    1    -420.9693221701      1.36E-03
    2    -420.9355912048      3.21E-04
    3    -420.9345698011      5.01E-04
    4    -420.9362907824      9.27E-05
    5    -420.9363338396      3.41E-05
    6    -420.9363393447      1.67E-05
    7    -420.9363410546      2.31E-06
    8    -420.9363413311      8.40E-07
    9    -420.9363412743      2.21E-07
   10    -420.9363412481      1.06E-07
   11    -420.9363412488      2.00E-08
   12    -420.9363412482      7.73E-09 Convergence criterion met
 ---------------------------------------
 SCF time:  CPU 166.37 s  wall 232.45 s
 SCF   energy in the final basis set = -420.9363412482
 Total energy in the final basis set = -420.9363412482

 --------------------------------------------------------------

                    Orbital Energies (a.u.)
 --------------------------------------------------------------

 Alpha MOs
 -- Occupied --
-19.179 -19.113 -10.315 -10.215 -10.213 -10.205 -10.204 -10.201
-10.200  -1.118  -1.031  -0.889  -0.790  -0.779  -0.670  -0.638
 -0.630  -0.577  -0.516  -0.490  -0.475  -0.463  -0.454  -0.450
 -0.407  -0.395  -0.381  -0.375  -0.333  -0.290  -0.287  -0.283
 -- Virtual --
 -0.072  -0.041  -0.025  -0.006   0.007   0.024   0.031   0.034
  0.042   0.046   0.061   0.073   0.076   0.079   0.080   0.100
  0.103   0.107   0.111   0.121   0.122   0.125   0.126   0.131
  0.134   0.143   0.153   0.161   0.168   0.172   0.186   0.188
  0.200   0.207   0.214   0.218   0.237   0.237   0.244   0.251
  0.253   0.256   0.267   0.276   0.279   0.292   0.296   0.305
  0.317   0.325   0.338   0.342   0.349   0.360   0.379   0.395
  0.424   0.449   0.465   0.485   0.505   0.519   0.528   0.531
  0.547   0.550   0.560   0.562   0.592   0.595   0.598   0.633
  0.635   0.640   0.668   0.683   0.701   0.714   0.755   0.768
  0.780   0.815   0.831   0.851   0.856   0.866   0.878   0.883
  0.898   0.902   0.943   0.969   0.979   0.984   1.027   1.050
  1.051   1.058   1.061   1.084   1.105   1.112   1.147   1.213
  1.227   1.264   1.292   1.314   1.352   1.419   1.430   1.477
  1.492   1.499   1.502   1.523   1.546   1.549   1.626   1.632
  1.642   1.650   1.691   1.731   1.736   1.752   1.765   1.786
  1.848   1.880   1.896   1.902   1.904   1.921   1.937   1.957
  1.993   2.014   2.027   2.056   2.079   2.141   2.195   2.275
  2.319   2.406   2.412   2.428   2.439   2.555   2.596   2.604
  2.627   2.633   2.662   2.691   2.707   2.734   2.746   2.764
  2.766   2.772   2.828   2.840   2.848   2.864   2.901   2.919
  2.929   3.023   3.037   3.056   3.171   3.184   3.189   3.313
  3.341   3.369   3.402   3.484   3.500   3.540   3.590   3.631
  3.723   3.905   3.981   4.019   4.079   4.137   4.147   4.306
  4.821   4.944   5.039   5.186   5.377   5.630   5.888  23.578
 23.833  23.932  23.942  24.046  24.079  24.173  49.864  50.043
 --------------------------------------------------------------

          Ground-State Mulliken Net Atomic Charges

     Atom                 Charge (a.u.)
  ----------------------------------------
      1 C                    -0.980443
      2 C                     0.270429
      3 C                     1.427619
      4 C                    -0.676392
      5 C                     0.054601
      6 C                    -0.474125
      7 C                    -0.252431
      8 O                    -0.281230
      9 H                     0.077353
     10 H                     0.190082
     11 H                     0.195863
     12 H                     0.186037
     13 H                     0.162622
     14 O                    -0.149929
     15 H                     0.249943
  ----------------------------------------
  Sum of atomic charges =     0.000000

 -----------------------------------------------------------------
                    Cartesian Multipole Moments
 -----------------------------------------------------------------
    Charge (ESU x 10^10)
                 0.0000
    Dipole Moment (Debye)
         X      -4.3961      Y      -2.7099      Z      -0.0034
       Tot       5.1643
    Quadrupole Moments (Debye-Ang)
        XX     -58.7380     XY      -5.9329     YY     -46.0194
        XZ      -0.0073     YZ      -0.0016     ZZ     -54.9342
    Octopole Moments (Debye-Ang^2)
       XXX     -42.6505    XXY     -10.5964    XYY      -2.4137
       YYY     -12.2210    XXZ      -0.0154    XYZ       0.0051
       YYZ      -0.0117    XZZ      11.0485    YZZ       0.6083
       ZZZ       0.0037
    Hexadecapole Moments (Debye-Ang^3)
      XXXX   -1126.7591   XXXY     -25.2667   XXYY    -242.0880
      XYYY     -34.6587   YYYY    -358.4864   XXXZ      -0.0404
      XXYZ      -0.0079   XYYZ      -0.0353   YYYZ       0.0023
      XXZZ    -201.7044   XYZZ      -2.3447   YYZZ     -83.9529
      XZZZ      -0.0222   YZZZ       0.0098   ZZZZ     -60.7395
 -----------------------------------------------------------------
 Calculating analytic gradient of the SCF energy
 Gradient of SCF Energy
            1           2           3           4           5           6
    1   0.0009518  -0.0003317   0.0014412   0.0022311   0.0002554  -0.0000882
    2  -0.0021332   0.0009265   0.0054580  -0.0014773  -0.0001433  -0.0008803
    3  -0.0000009  -0.0000001   0.0000273   0.0000019  -0.0000000  -0.0000007
            7           8           9          10          11          12
    1  -0.0039928   0.0047865   0.0006869  -0.0001239  -0.0013554   0.0003926
    2  -0.0133703   0.0035678   0.0014576  -0.0000629   0.0003414  -0.0000366
    3  -0.0000907   0.0000360  -0.0000040  -0.0000000   0.0000003  -0.0000002
           13          14          15
    1  -0.0000942  -0.0077564   0.0029972
    2  -0.0001148   0.0073836  -0.0009163
    3  -0.0000007   0.0000167   0.0000152
 Max gradient component =       1.337E-02
 RMS gradient           =       3.003E-03
 Gradient time:  CPU 61.34 s  wall 91.66 s
 Geometry Optimization Parameters
   NAtoms,    NIC,     NZ,  NCons,   NDum,   NFix, NCnnct, MaxDiis
       15      97       0       0       0       0       0       0

 Cartesian Hessian Update
 Hessian Updated using BFGS Update


** GEOMETRY OPTIMIZATION IN DELOCALIZED INTERNAL COORDINATES **
   Searching for a Minimum

   Optimization Cycle:   2

                       Coordinates (Angstroms)
     ATOM                X               Y               Z
      1  C        -0.4240083672   -1.2016698458    0.0003765942
      2  C        -1.8148384832   -1.2574384179    0.0002992902
      3  C         0.2409724843    0.0323262020   -0.0000319320
      4  C        -0.5110988125    1.2098429834   -0.0003723502
      5  C        -1.9004277259    1.1534024979   -0.0004517898
      6  C        -2.5559595973   -0.0782493942   -0.0001353061
      7  C         1.7301328017    0.1495121354   -0.0000619605
      8  O         2.3097336898    1.2095492657    0.0009954384
      9  H         0.1272954542   -2.1354486480    0.0008477317
     10  H        -2.3172450455   -2.2178826901    0.0006203592
     11  H         0.0006830148    2.1632298763   -0.0006070411
     12  H        -2.4723611619    2.0737418527   -0.0007647596
     13  H        -3.6393702648   -0.1195521073   -0.0002219145
     14  O         2.4624303166   -0.9801743064   -0.0005837889
     15  H         1.9376220645   -1.7864170221   -0.0017110243
   Point Group: c1    Number of degrees of freedom:    39


   Energy is   -420.936341248

 Hessian Updated using BFGS Update

 34 Hessian modes will be used to form the next step
  Hessian Eigenvalues:
     0.009486    0.013523    0.017390    0.021103    0.021615    0.021766
     0.021842    0.022370    0.022786    0.022889    0.022962    0.023074
     0.131946    0.162020    0.219969    0.220661    0.234853    0.236463
     0.273861    0.332251    0.356591    0.356987    0.357009    0.357197
     0.361884    0.411817    0.414973    0.443927    0.456388    0.459659
     0.464896    0.546769    0.574363    0.927704

 Minimum Search - Taking Simple RFO Step
 Searching for Lamda that Minimizes Along All modes
 Value Taken    Lamda =  -0.00088716
 Step Taken.  Stepsize is  0.070732

                             Maximum     Tolerance    Cnvgd?
         Gradient           0.006650      0.000300      NO
         Displacement       0.036584      0.001200      NO
         Energy change     -0.005524      0.000001      NO


 New Cartesian Coordinates Obtained by Inverse Iteration

 Displacement from previous Coordinates is:  0.141719
 ----------------------------------------------------------------
             Standard Nuclear Orientation (Angstroms)
    I     Atom           X                Y                Z
 ----------------------------------------------------------------
    1      C      -0.4296149746    -1.2135975051     0.0010263683
    2      C      -1.8203923335    -1.2600711583     0.0005152692
    3      C       0.2431119061     0.0159452451     0.0005875052
    4      C      -0.5058543090     1.1971882149    -0.0002030799
    5      C      -1.8949064824     1.1517569716    -0.0007267856
    6      C      -2.5556246298    -0.0761930332    -0.0003795626
    7      C       1.7371654409     0.1609956900     0.0011514260
    8      O       2.2893621793     1.2306043516     0.0012306947
    9      H       0.1082365356    -2.1574251348     0.0019670398
   10      H      -2.3278178828    -2.2177771786     0.0008980069
   11      H       0.0225760738     2.1420329319    -0.0004308411
   12      H      -2.4630015985     2.0750369600    -0.0013878418
   13      H      -3.6392245208    -0.1113500404    -0.0007809092
   14      O       2.4839321657    -0.9689795751    -0.0016493004
   15      H       1.9256127977    -1.7533943581    -0.0036204428
 ----------------------------------------------------------------
 Molecular Point Group                 C1    NOp =  1
 Largest Abelian Subgroup              C1    NOp =  1
 Nuclear Repulsion Energy =   404.8581112208 hartrees
 There are       32 alpha and       32 beta electrons
 Applying Cartesian multipole field
    Component          Value
    ---------          -----
     (2,0,0)        1.00000E-11
     (0,2,0)        2.00000E-11
     (0,0,2)       -3.00000E-11
 Nucleus-field energy     =     0.0000000134 hartrees
 Requested basis set is 6-311++G(d,p)
 There are 84 shells and 240 basis functions
 A cutoff of  1.0D-11 yielded   3213 shell pairs
 There are     26799 function pairs (     28811 Cartesian)
 Smallest overlap matrix eigenvalue = 1.11E-06

 Q-Chem warning in module /home/taweetham/qchem/stvman/mkSTV.C, line 278:

 Overlap eigenvalue is smaller than square root of threshold

 Guess MOs from SCF MO coefficient file
 Reading MOs from coefficient file
 Reading MOs from coefficient file
 A restricted hybrid HF-DFT SCF calculation will be
 performed using Pulay DIIS extrapolation
 Exchange:     0.2000 Hartree-Fock + 0.0800 Slater + 0.7200 B88
 Correlation:  0.1900 VWN1RPA + 0.8100 LYP
 Using SG-1 standard quadrature grid
 SCF converges when DIIS error is below 1.0E-08
 Geometry optimization detected.  Setting ReadMinima to 0
 Setting SaveMinima to 0
 ---------------------------------------
  Cycle       Energy         DIIS Error
 ---------------------------------------
    1    -420.9318530104      6.60E-04
    2    -420.9366605363      1.43E-04
    3    -420.9362970369      3.01E-04
    4    -420.9367875641      2.12E-05
    5    -420.9367892413      1.21E-05
    6    -420.9367900040      2.38E-06
    7    -420.9367898318      1.01E-06
    8    -420.9367900619      3.79E-07
    9    -420.9367901046      8.48E-08
   10    -420.9367900722      1.45E-08
   11    -420.9367900737      8.23E-09 Convergence criterion met
 ---------------------------------------
 SCF time:  CPU 151.11 s  wall 228.84 s
 SCF   energy in the final basis set = -420.9367900737
 Total energy in the final basis set = -420.9367900737

 --------------------------------------------------------------

                    Orbital Energies (a.u.)
 --------------------------------------------------------------

 Alpha MOs
 -- Occupied --
-19.180 -19.115 -10.316 -10.215 -10.214 -10.205 -10.204 -10.201
-10.200  -1.117  -1.034  -0.889  -0.789  -0.779  -0.667  -0.637
 -0.626  -0.577  -0.516  -0.491  -0.475  -0.463  -0.454  -0.451
 -0.410  -0.395  -0.381  -0.375  -0.335  -0.292  -0.287  -0.283
 -- Virtual --
 -0.072  -0.041  -0.025  -0.006   0.007   0.024   0.031   0.033
  0.042   0.046   0.061   0.073   0.075   0.079   0.080   0.100
  0.103   0.107   0.111   0.120   0.122   0.126   0.126   0.131
  0.134   0.143   0.153   0.161   0.167   0.172   0.186   0.187
  0.199   0.206   0.214   0.218   0.236   0.237   0.242   0.251
  0.252   0.256   0.269   0.277   0.280   0.291   0.295   0.303
  0.317   0.325   0.338   0.341   0.349   0.361   0.376   0.392
  0.423   0.450   0.463   0.485   0.507   0.519   0.527   0.532
  0.547   0.550   0.559   0.562   0.592   0.595   0.598   0.632
  0.636   0.639   0.668   0.684   0.701   0.715   0.757   0.768
  0.779   0.813   0.831   0.851   0.855   0.866   0.877   0.882
  0.900   0.900   0.942   0.968   0.979   0.983   1.026   1.047
  1.051   1.059   1.061   1.087   1.106   1.112   1.146   1.207
  1.226   1.261   1.295   1.313   1.351   1.409   1.428   1.477
  1.494   1.499   1.500   1.522   1.546   1.548   1.625   1.632
  1.641   1.660   1.689   1.721   1.734   1.752   1.763   1.787
  1.840   1.877   1.898   1.901   1.904   1.919   1.936   1.957
  1.995   2.011   2.026   2.056   2.085   2.137   2.190   2.274
  2.319   2.404   2.407   2.429   2.439   2.550   2.601   2.602
  2.631   2.633   2.662   2.689   2.708   2.734   2.747   2.762
  2.764   2.771   2.827   2.840   2.845   2.864   2.900   2.918
  2.928   3.011   3.044   3.058   3.166   3.176   3.185   3.311
  3.343   3.370   3.395   3.485   3.497   3.548   3.591   3.634
  3.723   3.891   3.981   4.019   4.068   4.137   4.144   4.301
  4.821   4.944   5.037   5.184   5.391   5.617   5.880  23.576
 23.828  23.933  23.940  24.046  24.079  24.173  49.863  50.040
 --------------------------------------------------------------

          Ground-State Mulliken Net Atomic Charges

     Atom                 Charge (a.u.)
  ----------------------------------------
      1 C                    -1.011757
      2 C                     0.273641
      3 C                     1.442092
      4 C                    -0.662537
      5 C                     0.049417
      6 C                    -0.471472
      7 C                    -0.261823
      8 O                    -0.277120
      9 H                     0.085752
     10 H                     0.189066
     11 H                     0.196780
     12 H                     0.186220
     13 H                     0.162622
     14 O                    -0.148822
     15 H                     0.247942
  ----------------------------------------
  Sum of atomic charges =     0.000000

 -----------------------------------------------------------------
                    Cartesian Multipole Moments
 -----------------------------------------------------------------
    Charge (ESU x 10^10)
                 0.0000
    Dipole Moment (Debye)
         X      -4.3647      Y      -2.6437      Z      -0.0029
       Tot       5.1029
    Quadrupole Moments (Debye-Ang)
        XX     -58.6385     XY      -5.6339     YY     -46.2893
        XZ      -0.0024     YZ      -0.0006     ZZ     -54.9499
    Octopole Moments (Debye-Ang^2)
       XXX     -42.4688    XXY      -9.7481    XYY      -3.0363
       YYY     -11.9964    XXZ      -0.0179    XYZ       0.0121
       YYZ      -0.0295    XZZ      11.0012    YZZ       0.6896
       ZZZ      -0.0164
    Hexadecapole Moments (Debye-Ang^3)
      XXXX   -1126.6820   XXXY     -24.6461   XXYY    -243.5793
      XYYY     -34.8085   YYYY    -361.0828   XXXZ       0.0076
      XXYZ      -0.0090   XYYZ      -0.0604   YYYZ       0.0027
      XXZZ    -201.8574   XYZZ      -2.8379   YYZZ     -84.0858
      XZZZ      -0.0246   YZZZ       0.0068   ZZZZ     -60.7619
 -----------------------------------------------------------------
 Calculating analytic gradient of the SCF energy
 Gradient of SCF Energy
            1           2           3           4           5           6
    1  -0.0012227   0.0005378   0.0006944   0.0008326   0.0001655   0.0001756
    2  -0.0003302  -0.0000513   0.0015717  -0.0010475  -0.0004756   0.0001353
    3  -0.0000193   0.0000135  -0.0000934  -0.0000071   0.0000068  -0.0000035
            7           8           9          10          11          12
    1  -0.0006623   0.0005383   0.0000311  -0.0000700  -0.0000711   0.0000385
    2  -0.0043692   0.0009939   0.0001828  -0.0000739   0.0000675   0.0001570
    3   0.0003536  -0.0001506  -0.0000120   0.0000017  -0.0000015   0.0000012
           13          14          15
    1  -0.0000547  -0.0008441  -0.0000890
    2   0.0000573   0.0021215   0.0010606
    3  -0.0000010  -0.0000909   0.0000026
 Max gradient component =       4.369E-03
 RMS gradient           =       8.736E-04
 Gradient time:  CPU 61.48 s  wall 92.19 s
 Geometry Optimization Parameters
   NAtoms,    NIC,     NZ,  NCons,   NDum,   NFix, NCnnct, MaxDiis
       15      97       0       0       0       0       0       0

 Cartesian Hessian Update
 Hessian Updated using BFGS Update


** GEOMETRY OPTIMIZATION IN DELOCALIZED INTERNAL COORDINATES **
   Searching for a Minimum

   Optimization Cycle:   3

                       Coordinates (Angstroms)
     ATOM                X               Y               Z
      1  C        -0.4296149746   -1.2135975051    0.0010263683
      2  C        -1.8203923335   -1.2600711583    0.0005152692
      3  C         0.2431119061    0.0159452451    0.0005875052
      4  C        -0.5058543090    1.1971882149   -0.0002030799
      5  C        -1.8949064824    1.1517569716   -0.0007267856
      6  C        -2.5556246298   -0.0761930332   -0.0003795626
      7  C         1.7371654409    0.1609956900    0.0011514260
      8  O         2.2893621793    1.2306043516    0.0012306947
      9  H         0.1082365356   -2.1574251348    0.0019670398
     10  H        -2.3278178828   -2.2177771786    0.0008980069
     11  H         0.0225760738    2.1420329319   -0.0004308411
     12  H        -2.4630015985    2.0750369600   -0.0013878418
     13  H        -3.6392245208   -0.1113500404   -0.0007809092
     14  O         2.4839321657   -0.9689795751   -0.0016493004
     15  H         1.9256127977   -1.7533943581   -0.0036204428
   Point Group: c1    Number of degrees of freedom:    39


   Energy is   -420.936790074

 Hessian Updated using BFGS Update

 36 Hessian modes will be used to form the next step
  Hessian Eigenvalues:
     0.009485    0.013545    0.017390    0.021103    0.021615    0.021766
     0.021842    0.022370    0.022786    0.022889    0.022962    0.023074
     0.142322    0.160615    0.163294    0.219273    0.220061    0.229042
     0.235068    0.251381    0.289123    0.325704    0.356633    0.356971
     0.357086    0.357170    0.361703    0.412751    0.414744    0.443137
     0.456119    0.460291    0.465174    0.525062    0.547235    0.919896

 Minimum Search - Taking Simple RFO Step
 Searching for Lamda that Minimizes Along All modes
 Value Taken    Lamda =  -0.00005166
 Step Taken.  Stepsize is  0.019766

                             Maximum     Tolerance    Cnvgd?
         Gradient           0.002139      0.000300      NO
         Displacement       0.009977      0.001200      NO
         Energy change     -0.000449      0.000001      NO


 New Cartesian Coordinates Obtained by Inverse Iteration

 Displacement from previous Coordinates is:  0.025193
 ----------------------------------------------------------------
             Standard Nuclear Orientation (Angstroms)
    I     Atom           X                Y                Z
 ----------------------------------------------------------------
    1      C      -0.4278085072    -1.2121935827     0.0002137722
    2      C      -1.8191713272    -1.2591441881     0.0006663304
    3      C       0.2431194853     0.0174560278    -0.0010638269
    4      C      -0.5079391859     1.1994251624    -0.0012122146
    5      C      -1.8971463530     1.1530411792    -0.0007370884
    6      C      -2.5560029493    -0.0761378213     0.0001831468
    7      C       1.7391679958     0.1624561050    -0.0020748949
    8      O       2.2931200695     1.2301447135     0.0055332837
    9      H       0.1099155311    -2.1564589471     0.0010530885
   10      H      -2.3255797875    -2.2172251297     0.0015700392
   11      H       0.0208897903     2.1440238955    -0.0019796798
   12      H      -2.4668748657     2.0751461592    -0.0010827777
   13      H      -3.6394700884    -0.1131979696     0.0005800918
   14      O       2.4828538482    -0.9735898868     0.0000001504
   15      H       1.9244867115    -1.7589733357    -0.0034518741
 ----------------------------------------------------------------
 Molecular Point Group                 C1    NOp =  1
 Largest Abelian Subgroup              C1    NOp =  1
 Nuclear Repulsion Energy =   404.6495890402 hartrees
 There are       32 alpha and       32 beta electrons
 Applying Cartesian multipole field
    Component          Value
    ---------          -----
     (2,0,0)        1.00000E-11
     (0,2,0)        2.00000E-11
     (0,0,2)       -3.00000E-11
 Nucleus-field energy     =     0.0000000134 hartrees
 Requested basis set is 6-311++G(d,p)
 There are 84 shells and 240 basis functions
 A cutoff of  1.0D-11 yielded   3209 shell pairs
 There are     26776 function pairs (     28786 Cartesian)
 Smallest overlap matrix eigenvalue = 1.11E-06

 Q-Chem warning in module /home/taweetham/qchem/stvman/mkSTV.C, line 278:

 Overlap eigenvalue is smaller than square root of threshold

 Guess MOs from SCF MO coefficient file
 Reading MOs from coefficient file
 Reading MOs from coefficient file
 A restricted hybrid HF-DFT SCF calculation will be
 performed using Pulay DIIS extrapolation
 Exchange:     0.2000 Hartree-Fock + 0.0800 Slater + 0.7200 B88
 Correlation:  0.1900 VWN1RPA + 0.8100 LYP
 Using SG-1 standard quadrature grid
 SCF converges when DIIS error is below 1.0E-08
 Geometry optimization detected.  Setting ReadMinima to 0
 Setting SaveMinima to 0
 ---------------------------------------
  Cycle       Energy         DIIS Error
 ---------------------------------------
    1    -420.9333771059      1.56E-04
    2    -420.9367923373      5.66E-05
    3    -420.9367507098      1.08E-04
    4    -420.9368114069      7.63E-06
    5    -420.9368114748      4.63E-06
    6    -420.9368115949      6.88E-07
    7    -420.9368116273      4.31E-07
    8    -420.9368116255      1.02E-07
    9    -420.9368116189      3.68E-08
   10    -420.9368116239      8.13E-09 Convergence criterion met
 ---------------------------------------
 SCF time:  CPU 136.67 s  wall 203.61 s
 SCF   energy in the final basis set = -420.9368116239
 Total energy in the final basis set = -420.9368116239

 --------------------------------------------------------------

                    Orbital Energies (a.u.)
 --------------------------------------------------------------

 Alpha MOs
 -- Occupied --
-19.180 -19.116 -10.317 -10.215 -10.214 -10.205 -10.204 -10.201
-10.200  -1.116  -1.035  -0.889  -0.789  -0.778  -0.667  -0.637
 -0.626  -0.577  -0.516  -0.490  -0.475  -0.463  -0.454  -0.451
 -0.409  -0.395  -0.382  -0.375  -0.335  -0.292  -0.287  -0.283
 -- Virtual --
 -0.072  -0.041  -0.025  -0.006   0.007   0.024   0.030   0.033
  0.042   0.046   0.061   0.073   0.075   0.079   0.080   0.100
  0.103   0.107   0.111   0.120   0.122   0.126   0.126   0.131
  0.134   0.143   0.153   0.161   0.167   0.172   0.186   0.187
  0.199   0.205   0.214   0.217   0.236   0.237   0.242   0.250
  0.252   0.256   0.268   0.277   0.279   0.291   0.295   0.303
  0.317   0.325   0.337   0.341   0.349   0.360   0.376   0.391
  0.422   0.450   0.462   0.485   0.507   0.519   0.526   0.532
  0.547   0.550   0.559   0.562   0.592   0.595   0.598   0.632
  0.636   0.639   0.668   0.684   0.701   0.714   0.757   0.768
  0.779   0.812   0.831   0.851   0.855   0.866   0.877   0.882
  0.900   0.901   0.942   0.968   0.978   0.983   1.026   1.046
  1.052   1.059   1.061   1.087   1.106   1.112   1.146   1.207
  1.226   1.260   1.294   1.313   1.350   1.411   1.429   1.477
  1.493   1.499   1.500   1.521   1.546   1.548   1.624   1.632
  1.641   1.658   1.688   1.722   1.734   1.752   1.762   1.786
  1.841   1.875   1.897   1.901   1.903   1.919   1.936   1.957
  1.995   2.011   2.025   2.056   2.083   2.137   2.189   2.273
  2.319   2.403   2.407   2.430   2.439   2.549   2.600   2.602
  2.630   2.633   2.662   2.689   2.708   2.734   2.747   2.762
  2.764   2.771   2.826   2.839   2.844   2.863   2.899   2.917
  2.928   3.006   3.043   3.057   3.165   3.173   3.184   3.310
  3.342   3.371   3.394   3.484   3.496   3.546   3.591   3.633
  3.723   3.890   3.981   4.019   4.067   4.137   4.144   4.298
  4.820   4.944   5.036   5.183   5.387   5.615   5.878  23.575
 23.826  23.931  23.940  24.045  24.078  24.172  49.862  50.039
 --------------------------------------------------------------

          Ground-State Mulliken Net Atomic Charges

     Atom                 Charge (a.u.)
  ----------------------------------------
      1 C                    -1.009911
      2 C                     0.273106
      3 C                     1.442812
      4 C                    -0.666373
      5 C                     0.050130
      6 C                    -0.471107
      7 C                    -0.258998
      8 O                    -0.275753
      9 H                     0.085271
     10 H                     0.189127
     11 H                     0.196335
     12 H                     0.186240
     13 H                     0.162645
     14 O                    -0.151839
     15 H                     0.248316
  ----------------------------------------
  Sum of atomic charges =     0.000000

 -----------------------------------------------------------------
                    Cartesian Multipole Moments
 -----------------------------------------------------------------
    Charge (ESU x 10^10)
                 0.0000
    Dipole Moment (Debye)
         X      -4.3705      Y      -2.6235      Z      -0.0179
       Tot       5.0975
    Quadrupole Moments (Debye-Ang)
        XX     -58.6690     XY      -5.5847     YY     -46.2674
        XZ      -0.0483     YZ      -0.0107     ZZ     -54.9627
    Octopole Moments (Debye-Ang^2)
       XXX     -42.6723    XXY      -9.5824    XYY      -3.0385
       YYY     -12.0604    XXZ      -0.0975    XYZ      -0.0069
       YYZ      -0.0411    XZZ      10.9793    YZZ       0.6838
       ZZZ      -0.0179
    Hexadecapole Moments (Debye-Ang^3)
      XXXX   -1127.9710   XXXY     -23.9963   XXYY    -243.8360
      XYYY     -34.4933   YYYY    -361.2713   XXXZ      -0.3799
      XXYZ      -0.0727   XYYZ      -0.1318   YYYZ      -0.0635
      XXZZ    -202.0425   XYZZ      -2.6683   YYZZ     -84.1713
      XZZZ      -0.1434   YZZZ      -0.0305   ZZZZ     -60.7916
 -----------------------------------------------------------------
 Calculating analytic gradient of the SCF energy
 Gradient of SCF Energy
            1           2           3           4           5           6
    1  -0.0004648   0.0003399   0.0002071   0.0000993  -0.0002556  -0.0000367
    2  -0.0000387  -0.0001590   0.0001709  -0.0000473  -0.0001542   0.0003136
    3   0.0000325  -0.0000302   0.0003714   0.0000473  -0.0000192  -0.0000003
            7           8           9          10          11          12
    1   0.0004322   0.0000996   0.0001395   0.0000029   0.0000122  -0.0000030
    2  -0.0012893   0.0008554  -0.0000790   0.0000091  -0.0000318   0.0000372
    3  -0.0013536   0.0005481   0.0000109  -0.0000062  -0.0000020  -0.0000050
           13          14          15
    1  -0.0000080  -0.0003670  -0.0001976
    2   0.0000364   0.0005132  -0.0001365
    3   0.0000047   0.0003096   0.0000919
 Max gradient component =       1.354E-03
 RMS gradient           =       3.678E-04
 Gradient time:  CPU 62.02 s  wall 95.49 s
 Geometry Optimization Parameters
   NAtoms,    NIC,     NZ,  NCons,   NDum,   NFix, NCnnct, MaxDiis
       15      97       0       0       0       0       0       0

 Cartesian Hessian Update
 Hessian Updated using BFGS Update


** GEOMETRY OPTIMIZATION IN DELOCALIZED INTERNAL COORDINATES **
   Searching for a Minimum

   Optimization Cycle:   4

                       Coordinates (Angstroms)
     ATOM                X               Y               Z
      1  C        -0.4278085072   -1.2121935827    0.0002137722
      2  C        -1.8191713272   -1.2591441881    0.0006663304
      3  C         0.2431194853    0.0174560278   -0.0010638269
      4  C        -0.5079391859    1.1994251624   -0.0012122146
      5  C        -1.8971463530    1.1530411792   -0.0007370884
      6  C        -2.5560029493   -0.0761378213    0.0001831468
      7  C         1.7391679958    0.1624561050   -0.0020748949
      8  O         2.2931200695    1.2301447135    0.0055332837
      9  H         0.1099155311   -2.1564589471    0.0010530885
     10  H        -2.3255797875   -2.2172251297    0.0015700392
     11  H         0.0208897903    2.1440238955   -0.0019796798
     12  H        -2.4668748657    2.0751461592   -0.0010827777
     13  H        -3.6394700884   -0.1131979696    0.0005800918
     14  O         2.4828538482   -0.9735898868    0.0000001504
     15  H         1.9244867115   -1.7589733357   -0.0034518741
   Point Group: c1    Number of degrees of freedom:    39


   Energy is   -420.936811624

 Hessian Updated using BFGS Update

 37 Hessian modes will be used to form the next step
  Hessian Eigenvalues:
     0.009452    0.017387    0.020037    0.021304    0.021613    0.021831
     0.022032    0.022374    0.022786    0.022889    0.022964    0.023074
     0.142282    0.155345    0.160206    0.160992    0.215074    0.219986
     0.227918    0.234998    0.261652    0.284271    0.318151    0.356642
     0.356814    0.357005    0.357171    0.362753    0.391716    0.415086
     0.419629    0.455968    0.457655    0.466844    0.479165    0.553627
     0.915439

 Minimum Search - Taking Simple RFO Step
 Searching for Lamda that Minimizes Along All modes
 Value Taken    Lamda =  -0.00003857
 Step Taken.  Stepsize is  0.041056

                             Maximum     Tolerance    Cnvgd?
         Gradient           0.000660      0.000300      NO
         Displacement       0.024643      0.001200      NO
         Energy change     -0.000022      0.000001      NO


 New Cartesian Coordinates Obtained by Inverse Iteration

 Displacement from previous Coordinates is:  0.043279
 ----------------------------------------------------------------
             Standard Nuclear Orientation (Angstroms)
    I     Atom           X                Y                Z
 ----------------------------------------------------------------
    1      C      -0.4267680514    -1.2110934168     0.0047403659
    2      C      -1.8187634253    -1.2583381627     0.0016845062
    3      C       0.2427071491     0.0185547799     0.0043626845
    4      C      -0.5096540340     1.2011764524     0.0009530357
    5      C      -1.8988012593     1.1540731921    -0.0021701920
    6      C      -2.5564934206    -0.0760981911    -0.0018276528
    7      C       1.7401743718     0.1635067279     0.0082178566
    8      O       2.2960957457     1.2290536622     0.0017088698
    9      H       0.1104051335    -2.1557147417     0.0080400705
   10      H      -2.3245489748    -2.2166429752     0.0022377682
   11      H       0.0193642393     2.1456812487     0.0009572872
   12      H      -2.4696831768     2.0752861229    -0.0047913897
   13      H      -3.6398494341    -0.1146140007    -0.0042406892
   14      O       2.4829884039    -0.9764705728    -0.0076955956
   15      H       1.9263871008    -1.7635877436    -0.0139793786
 ----------------------------------------------------------------
 Molecular Point Group                 C1    NOp =  1
 Largest Abelian Subgroup              C1    NOp =  1
 Nuclear Repulsion Energy =   404.4890814646 hartrees
 There are       32 alpha and       32 beta electrons
 Applying Cartesian multipole field
    Component          Value
    ---------          -----
     (2,0,0)        1.00000E-11
     (0,2,0)        2.00000E-11
     (0,0,2)       -3.00000E-11
 Nucleus-field energy     =     0.0000000134 hartrees
 Requested basis set is 6-311++G(d,p)
 There are 84 shells and 240 basis functions
 A cutoff of  1.0D-11 yielded   3208 shell pairs
 There are     26767 function pairs (     28777 Cartesian)
 Smallest overlap matrix eigenvalue = 1.11E-06

 Q-Chem warning in module /home/taweetham/qchem/stvman/mkSTV.C, line 278:

 Overlap eigenvalue is smaller than square root of threshold

 Guess MOs from SCF MO coefficient file
 Reading MOs from coefficient file
 Reading MOs from coefficient file
 A restricted hybrid HF-DFT SCF calculation will be
 performed using Pulay DIIS extrapolation
 Exchange:     0.2000 Hartree-Fock + 0.0800 Slater + 0.7200 B88
 Correlation:  0.1900 VWN1RPA + 0.8100 LYP
 Using SG-1 standard quadrature grid
 SCF converges when DIIS error is below 1.0E-08
 Geometry optimization detected.  Setting ReadMinima to 0
 Setting SaveMinima to 0
 ---------------------------------------
  Cycle       Energy         DIIS Error
 ---------------------------------------
    1    -420.9339971736      2.48E-04
    2    -420.9367693152      5.01E-05
    3    -420.9367322485      1.02E-04
    4    -420.9367857069      8.94E-06
    5    -420.9367860727      5.84E-06
    6    -420.9367861762      1.12E-06
    7    -420.9367863000      5.35E-07
    8    -420.9367862722      2.07E-07
    9    -420.9367862533      4.70E-08
   10    -420.9367862606      2.10E-08
   11    -420.9367862598      8.32E-09 Convergence criterion met
 ---------------------------------------
 SCF time:  CPU 148.55 s  wall 220.76 s
 SCF   energy in the final basis set = -420.9367862598
 Total energy in the final basis set = -420.9367862598

 --------------------------------------------------------------

                    Orbital Energies (a.u.)
 --------------------------------------------------------------

 Alpha MOs
 -- Occupied --
-19.179 -19.117 -10.317 -10.216 -10.214 -10.205 -10.204 -10.201
-10.201  -1.115  -1.035  -0.889  -0.789  -0.778  -0.667  -0.637
 -0.625  -0.577  -0.516  -0.490  -0.475  -0.462  -0.454  -0.451
 -0.409  -0.395  -0.382  -0.375  -0.335  -0.293  -0.287  -0.283
 -- Virtual --
 -0.072  -0.041  -0.025  -0.006   0.007   0.024   0.030   0.033
  0.042   0.046   0.061   0.073   0.075   0.079   0.080   0.100
  0.103   0.107   0.111   0.120   0.122   0.126   0.126   0.131
  0.134   0.143   0.153   0.161   0.167   0.172   0.186   0.187
  0.199   0.205   0.214   0.217   0.236   0.238   0.242   0.250
  0.252   0.256   0.268   0.276   0.279   0.291   0.295   0.303
  0.316   0.325   0.337   0.340   0.349   0.360   0.376   0.391
  0.422   0.449   0.462   0.485   0.507   0.519   0.526   0.532
  0.547   0.550   0.559   0.562   0.592   0.595   0.598   0.632
  0.635   0.638   0.668   0.684   0.700   0.714   0.756   0.768
  0.779   0.812   0.831   0.851   0.855   0.866   0.877   0.882
  0.900   0.901   0.942   0.968   0.977   0.983   1.026   1.046
  1.052   1.059   1.061   1.087   1.106   1.112   1.146   1.208
  1.225   1.260   1.293   1.313   1.350   1.413   1.429   1.476
  1.493   1.499   1.499   1.520   1.546   1.548   1.624   1.632
  1.640   1.658   1.688   1.724   1.734   1.752   1.762   1.786
  1.842   1.873   1.897   1.901   1.903   1.919   1.936   1.957
  1.994   2.011   2.025   2.056   2.083   2.137   2.189   2.273
  2.319   2.403   2.406   2.430   2.439   2.549   2.599   2.601
  2.630   2.633   2.661   2.689   2.707   2.734   2.746   2.762
  2.764   2.771   2.825   2.839   2.844   2.863   2.898   2.917
  2.927   3.001   3.042   3.056   3.164   3.172   3.183   3.309
  3.341   3.371   3.392   3.484   3.496   3.545   3.591   3.632
  3.724   3.890   3.981   4.019   4.067   4.137   4.143   4.296
  4.820   4.945   5.036   5.182   5.383   5.614   5.877  23.575
 23.825  23.930  23.940  24.044  24.077  24.171  49.862  50.039
 --------------------------------------------------------------

          Ground-State Mulliken Net Atomic Charges

     Atom                 Charge (a.u.)
  ----------------------------------------
      1 C                    -1.008540
      2 C                     0.273353
      3 C                     1.443408
      4 C                    -0.669679
      5 C                     0.050817
      6 C                    -0.470998
      7 C                    -0.256865
      8 O                    -0.274375
      9 H                     0.084913
     10 H                     0.189166
     11 H                     0.195985
     12 H                     0.186238
     13 H                     0.162655
     14 O                    -0.154350
     15 H                     0.248272
  ----------------------------------------
  Sum of atomic charges =     0.000000

 -----------------------------------------------------------------
                    Cartesian Multipole Moments
 -----------------------------------------------------------------
    Charge (ESU x 10^10)
                 0.0000
    Dipole Moment (Debye)
         X      -4.3757      Y      -2.6078      Z       0.0025
       Tot       5.0939
    Quadrupole Moments (Debye-Ang)
        XX     -58.6948     XY      -5.5487     YY     -46.2407
        XZ       0.0324     YZ       0.0085     ZZ     -54.9707
    Octopole Moments (Debye-Ang^2)
       XXX     -42.8311    XXY      -9.4748    XYY      -3.0054
       YYY     -12.1129    XXZ      -0.0244    XYZ       0.0555
       YYZ      -0.1285    XZZ      10.9675    YZZ       0.6800
       ZZZ      -0.1289
    Hexadecapole Moments (Debye-Ang^3)
      XXXX   -1129.2829   XXXY     -23.4906   XXYY    -243.9593
      XYYY     -34.2646   YYYY    -361.2715   XXXZ       0.3336
      XXYZ       0.0022   XYYZ      -0.1883   YYYZ       0.0294
      XXZZ    -202.2294   XYZZ      -2.5308   YYZZ     -84.2169
      XZZZ      -0.0191   YZZZ      -0.0052   ZZZZ     -60.8168
 -----------------------------------------------------------------
 Calculating analytic gradient of the SCF energy
 Gradient of SCF Energy
            1           2           3           4           5           6
    1   0.0003258   0.0000026  -0.0003287  -0.0004576  -0.0004044  -0.0001601
    2   0.0001878  -0.0001558  -0.0007966   0.0006490   0.0001561   0.0002622
    3  -0.0001161   0.0000931  -0.0007963  -0.0000935   0.0000497  -0.0000184
            7           8           9          10          11          12
    1   0.0010273  -0.0002325   0.0000985   0.0000376   0.0000611  -0.0000109
    2   0.0015136   0.0000785  -0.0002144   0.0000697  -0.0000758  -0.0000743
    3   0.0030331  -0.0012359  -0.0000741   0.0000130  -0.0000043   0.0000109
           13          14          15
    1   0.0000337   0.0000960  -0.0000884
    2  -0.0000120  -0.0007128  -0.0008752
    3  -0.0000081  -0.0007566  -0.0000965
 Max gradient component =       3.033E-03
 RMS gradient           =       6.426E-04
 Gradient time:  CPU 62.18 s  wall 92.19 s
 Geometry Optimization Parameters
   NAtoms,    NIC,     NZ,  NCons,   NDum,   NFix, NCnnct, MaxDiis
       15      97       0       0       0       0       0       0

 Cartesian Hessian Update
 Hessian Updated using BFGS Update


** GEOMETRY OPTIMIZATION IN DELOCALIZED INTERNAL COORDINATES **
   Searching for a Minimum

   Optimization Cycle:   5

                       Coordinates (Angstroms)
     ATOM                X               Y               Z
      1  C        -0.4267680514   -1.2110934168    0.0047403659
      2  C        -1.8187634253   -1.2583381627    0.0016845062
      3  C         0.2427071491    0.0185547799    0.0043626845
      4  C        -0.5096540340    1.2011764524    0.0009530357
      5  C        -1.8988012593    1.1540731921   -0.0021701920
      6  C        -2.5564934206   -0.0760981911   -0.0018276528
      7  C         1.7401743718    0.1635067279    0.0082178566
      8  O         2.2960957457    1.2290536622    0.0017088698
      9  H         0.1104051335   -2.1557147417    0.0080400705
     10  H        -2.3245489748   -2.2166429752    0.0022377682
     11  H         0.0193642393    2.1456812487    0.0009572872
     12  H        -2.4696831768    2.0752861229   -0.0047913897
     13  H        -3.6398494341   -0.1146140007   -0.0042406892
     14  O         2.4829884039   -0.9764705728   -0.0076955956
     15  H         1.9263871008   -1.7635877436   -0.0139793786
   Point Group: c1    Number of degrees of freedom:    39


   Energy is   -420.936786260

 Hessian Updated using BFGS Update

 38 Hessian modes will be used to form the next step
  Hessian Eigenvalues:
     0.009370    0.017387    0.021033    0.021594    0.021628    0.021839
     0.022370    0.022786    0.022888    0.022962    0.023074    0.065332
     0.142344    0.157649    0.160005    0.160296    0.161089    0.217755
     0.219985    0.229173    0.234823    0.252562    0.292536    0.324125
     0.356604    0.356935    0.357005    0.357173    0.362425    0.401707
     0.415643    0.418160    0.456048    0.456797    0.463817    0.485773
     0.553869    0.903607

 Minimum Search - Taking Simple RFO Step
 Searching for Lamda that Minimizes Along All modes
 Value Taken    Lamda =  -0.00006633
 Step Taken.  Stepsize is  0.028205

                             Maximum     Tolerance    Cnvgd?
         Gradient           0.001377      0.000300      NO
         Displacement       0.017197      0.001200      NO
         Energy change      0.000025      0.000001      NO


 New Cartesian Coordinates Obtained by Inverse Iteration

 Displacement from previous Coordinates is:  0.027055
 ----------------------------------------------------------------
             Standard Nuclear Orientation (Angstroms)
    I     Atom           X                Y                Z
 ----------------------------------------------------------------
    1      C      -0.4281044854    -1.2121649850     0.0027487522
    2      C      -1.8198254123    -1.2589234824     0.0016225474
    3      C       0.2425547528     0.0173162897     0.0011863968
    4      C      -0.5082985924     1.1995901237    -0.0006958794
    5      C      -1.8972598348     1.1532698020    -0.0018436697
    6      C      -2.5563174807    -0.0761036073    -0.0007195895
    7      C       1.7387267899     0.1627979618     0.0020977837
    8      O       2.2933711345     1.2294121741     0.0075127767
    9      H       0.1087792617    -2.1566497614     0.0054034290
   10      H      -2.3263824061    -2.2169310699     0.0028724565
   11      H       0.0206776267     2.1441548974    -0.0014886045
   12      H      -2.4670333305     2.0752729633    -0.0035701967
   13      H      -3.6397648447    -0.1132921448    -0.0015682366
   14      O       2.4844176101    -0.9732314673    -0.0040194502
   15      H       1.9280195789    -1.7597453124    -0.0113409689
 ----------------------------------------------------------------
 Molecular Point Group                 C1    NOp =  1
 Largest Abelian Subgroup              C1    NOp =  1
 Nuclear Repulsion Energy =   404.6161195015 hartrees
 There are       32 alpha and       32 beta electrons
 Applying Cartesian multipole field
    Component          Value
    ---------          -----
     (2,0,0)        1.00000E-11
     (0,2,0)        2.00000E-11
     (0,0,2)       -3.00000E-11
 Nucleus-field energy     =     0.0000000134 hartrees
 Requested basis set is 6-311++G(d,p)
 There are 84 shells and 240 basis functions
 A cutoff of  1.0D-11 yielded   3209 shell pairs
 There are     26776 function pairs (     28786 Cartesian)
 Smallest overlap matrix eigenvalue = 1.11E-06

 Q-Chem warning in module /home/taweetham/qchem/stvman/mkSTV.C, line 278:

 Overlap eigenvalue is smaller than square root of threshold

 Guess MOs from SCF MO coefficient file
 Reading MOs from coefficient file
 Reading MOs from coefficient file
 A restricted hybrid HF-DFT SCF calculation will be
 performed using Pulay DIIS extrapolation
 Exchange:     0.2000 Hartree-Fock + 0.0800 Slater + 0.7200 B88
 Correlation:  0.1900 VWN1RPA + 0.8100 LYP
 Using SG-1 standard quadrature grid
 SCF converges when DIIS error is below 1.0E-08
 Geometry optimization detected.  Setting ReadMinima to 0
 Setting SaveMinima to 0
 ---------------------------------------
  Cycle       Energy         DIIS Error
 ---------------------------------------
    1    -420.9387348459      1.82E-04
    2    -420.9368111247      3.55E-05
    3    -420.9367902720      7.45E-05
    4    -420.9368193631      5.39E-06
    5    -420.9368195579      3.39E-06
    6    -420.9368196756      8.61E-07
    7    -420.9368196227      4.01E-07
    8    -420.9368196288      1.21E-07
    9    -420.9368196331      3.48E-08
   10    -420.9368196305      1.28E-08
   11    -420.9368196327      4.23E-09 Convergence criterion met
 ---------------------------------------
 SCF time:  CPU 147.01 s  wall 227.11 s
 SCF   energy in the final basis set = -420.9368196327
 Total energy in the final basis set = -420.9368196327

 --------------------------------------------------------------

                    Orbital Energies (a.u.)
 --------------------------------------------------------------

 Alpha MOs
 -- Occupied --
-19.179 -19.116 -10.317 -10.215 -10.214 -10.205 -10.204 -10.201
-10.200  -1.116  -1.035  -0.889  -0.789  -0.778  -0.667  -0.637
 -0.626  -0.577  -0.516  -0.490  -0.475  -0.462  -0.454  -0.451
 -0.409  -0.395  -0.382  -0.375  -0.335  -0.292  -0.287  -0.283
 -- Virtual --
 -0.072  -0.041  -0.025  -0.006   0.007   0.024   0.030   0.033
  0.042   0.046   0.061   0.073   0.075   0.079   0.080   0.100
  0.103   0.107   0.111   0.120   0.122   0.126   0.126   0.131
  0.134   0.143   0.153   0.161   0.166   0.172   0.186   0.187
  0.199   0.205   0.214   0.217   0.236   0.238   0.242   0.250
  0.252   0.256   0.268   0.277   0.279   0.291   0.295   0.303
  0.317   0.325   0.337   0.340   0.349   0.360   0.376   0.391
  0.422   0.449   0.462   0.485   0.507   0.519   0.527   0.532
  0.547   0.550   0.559   0.562   0.592   0.595   0.598   0.632
  0.636   0.639   0.668   0.684   0.701   0.714   0.757   0.768
  0.779   0.813   0.831   0.851   0.855   0.866   0.877   0.882
  0.900   0.901   0.942   0.968   0.979   0.983   1.026   1.046
  1.052   1.059   1.061   1.087   1.106   1.112   1.146   1.208
  1.226   1.260   1.294   1.313   1.350   1.412   1.429   1.477
  1.493   1.499   1.500   1.521   1.546   1.548   1.624   1.632
  1.640   1.659   1.688   1.724   1.734   1.752   1.762   1.786
  1.841   1.875   1.897   1.901   1.903   1.919   1.936   1.957
  1.994   2.011   2.025   2.056   2.084   2.137   2.189   2.273
  2.319   2.403   2.407   2.430   2.439   2.550   2.599   2.602
  2.630   2.633   2.661   2.689   2.707   2.734   2.746   2.762
  2.764   2.771   2.826   2.839   2.844   2.863   2.899   2.917
  2.928   3.004   3.043   3.057   3.165   3.173   3.184   3.310
  3.342   3.371   3.393   3.484   3.496   3.547   3.591   3.633
  3.724   3.890   3.981   4.019   4.067   4.137   4.144   4.298
  4.820   4.944   5.036   5.183   5.386   5.615   5.878  23.575
 23.826  23.931  23.940  24.045  24.078  24.172  49.862  50.040
 --------------------------------------------------------------

          Ground-State Mulliken Net Atomic Charges

     Atom                 Charge (a.u.)
  ----------------------------------------
      1 C                    -1.009654
      2 C                     0.273812
      3 C                     1.443816
      4 C                    -0.667455
      5 C                     0.050144
      6 C                    -0.471268
      7 C                    -0.259125
      8 O                    -0.275136
      9 H                     0.085334
     10 H                     0.189128
     11 H                     0.196276
     12 H                     0.186229
     13 H                     0.162635
     14 O                    -0.152633
     15 H                     0.247897
  ----------------------------------------
  Sum of atomic charges =     0.000000

 -----------------------------------------------------------------
                    Cartesian Multipole Moments
 -----------------------------------------------------------------
    Charge (ESU x 10^10)
                 0.0000
    Dipole Moment (Debye)
         X      -4.3725      Y      -2.6191      Z      -0.0195
       Tot       5.0969
    Quadrupole Moments (Debye-Ang)
        XX     -58.6761     XY      -5.5750     YY     -46.2543
        XZ      -0.0393     YZ      -0.0077     ZZ     -54.9627
    Octopole Moments (Debye-Ang^2)
       XXX     -42.7051    XXY      -9.5708    XYY      -2.9998
       YYY     -12.0709    XXZ      -0.1328    XYZ       0.0194
       YYZ      -0.1204    XZZ      10.9812    YZZ       0.6859
       ZZZ      -0.1040
    Hexadecapole Moments (Debye-Ang^3)
      XXXX   -1128.5849   XXXY     -23.8770   XXYY    -243.7891
      XYYY     -34.4669   YYYY    -361.1413   XXXZ      -0.2757
      XXYZ      -0.0875   XYYZ      -0.2561   YYYZ      -0.0690
      XXZZ    -202.1324   XYZZ      -2.6396   YYZZ     -84.1594
      XZZZ      -0.1822   YZZZ      -0.0530   ZZZZ     -60.7944
 -----------------------------------------------------------------
 Calculating analytic gradient of the SCF energy
 Gradient of SCF Energy
            1           2           3           4           5           6
    1  -0.0000766   0.0000504  -0.0001028  -0.0000155  -0.0000541  -0.0000049
    2   0.0000226  -0.0000571   0.0000462   0.0000037  -0.0000223   0.0000770
    3  -0.0000244   0.0000145   0.0000038   0.0000079   0.0000042  -0.0000098
            7           8           9          10          11          12
    1   0.0001978  -0.0000079  -0.0000296  -0.0000149   0.0000213   0.0000170
    2  -0.0000183  -0.0001102  -0.0000342   0.0000141  -0.0000029  -0.0000008
    3   0.0000467  -0.0000309  -0.0000255  -0.0000003  -0.0000048  -0.0000002
           13          14          15
    1   0.0000062   0.0000049   0.0000087
    2  -0.0000067   0.0001084  -0.0000194
    3   0.0000013  -0.0000431   0.0000607
 Max gradient component =       1.978E-04
 RMS gradient           =       4.990E-05
 Gradient time:  CPU 62.31 s  wall 94.10 s
 Geometry Optimization Parameters
   NAtoms,    NIC,     NZ,  NCons,   NDum,   NFix, NCnnct, MaxDiis
       15      97       0       0       0       0       0       0

 Cartesian Hessian Update
 Hessian Updated using BFGS Update


** GEOMETRY OPTIMIZATION IN DELOCALIZED INTERNAL COORDINATES **
   Searching for a Minimum

   Optimization Cycle:   6

                       Coordinates (Angstroms)
     ATOM                X               Y               Z
      1  C        -0.4281044854   -1.2121649850    0.0027487522
      2  C        -1.8198254123   -1.2589234824    0.0016225474
      3  C         0.2425547528    0.0173162897    0.0011863968
      4  C        -0.5082985924    1.1995901237   -0.0006958794
      5  C        -1.8972598348    1.1532698020   -0.0018436697
      6  C        -2.5563174807   -0.0761036073   -0.0007195895
      7  C         1.7387267899    0.1627979618    0.0020977837
      8  O         2.2933711345    1.2294121741    0.0075127767
      9  H         0.1087792617   -2.1566497614    0.0054034290
     10  H        -2.3263824061   -2.2169310699    0.0028724565
     11  H         0.0206776267    2.1441548974   -0.0014886045
     12  H        -2.4670333305    2.0752729633   -0.0035701967
     13  H        -3.6397648447   -0.1132921448   -0.0015682366
     14  O         2.4844176101   -0.9732314673   -0.0040194502
     15  H         1.9280195789   -1.7597453124   -0.0113409689
   Point Group: c1    Number of degrees of freedom:    39


   Energy is   -420.936819633

 Hessian Updated using BFGS Update

 39 Hessian modes will be used to form the next step
  Hessian Eigenvalues:
     0.009316    0.017385    0.021045    0.021511    0.021617    0.021839
     0.022370    0.022785    0.022888    0.022962    0.023074    0.065026
     0.142308    0.156791    0.159995    0.160000    0.160308    0.161053
     0.217814    0.219987    0.229496    0.234665    0.254001    0.295815
     0.319824    0.356604    0.356935    0.357005    0.357169    0.362333
     0.406331    0.414804    0.418375    0.456058    0.456678    0.463291
     0.485357    0.553808    0.905049

 Minimum Search - Taking Simple RFO Step
 Searching for Lamda that Minimizes Along All modes
 Value Taken    Lamda =  -0.00000139
 Step Taken.  Stepsize is  0.009937

                             Maximum     Tolerance    Cnvgd?
         Gradient           0.000155      0.000300     YES
         Displacement       0.008242      0.001200      NO
         Energy change     -0.000033      0.000001      NO


 New Cartesian Coordinates Obtained by Inverse Iteration

 Displacement from previous Coordinates is:  0.021415
 ----------------------------------------------------------------
             Standard Nuclear Orientation (Angstroms)
    I     Atom           X                Y                Z
 ----------------------------------------------------------------
    1      C      -0.4278171249    -1.2121377763     0.0045503082
    2      C      -1.8195785804    -1.2589519712     0.0026790983
    3      C       0.2426233863     0.0173720660     0.0020154920
    4      C      -0.5081781337     1.1996414859    -0.0010299278
    5      C      -1.8970907025     1.1532532938    -0.0029367500
    6      C      -2.5561029733    -0.0761935390    -0.0011407642
    7      C       1.7384701609     0.1628390752     0.0035160415
    8      O       2.2931675889     1.2294433691     0.0130350821
    9      H       0.1093277609    -2.1564335473     0.0089132267
   10      H      -2.3260286274    -2.2170211453     0.0047061810
   11      H       0.0207076147     2.1442493741    -0.0022902811
   12      H      -2.4669570961     2.0752164421    -0.0057495872
   13      H      -3.6395594954    -0.1133236076    -0.0025525948
   14      O       2.4837423855    -0.9735520200    -0.0065621169
   15      H       1.9268342041    -1.7596291181    -0.0189558610
 ----------------------------------------------------------------
 Molecular Point Group                 C1    NOp =  1
 Largest Abelian Subgroup              C1    NOp =  1
 Nuclear Repulsion Energy =   404.6369542479 hartrees
 There are       32 alpha and       32 beta electrons
 Applying Cartesian multipole field
    Component          Value
    ---------          -----
     (2,0,0)        1.00000E-11
     (0,2,0)        2.00000E-11
     (0,0,2)       -3.00000E-11
 Nucleus-field energy     =     0.0000000134 hartrees
 Requested basis set is 6-311++G(d,p)
 There are 84 shells and 240 basis functions
 A cutoff of  1.0D-11 yielded   3209 shell pairs
 There are     26776 function pairs (     28786 Cartesian)
 Smallest overlap matrix eigenvalue = 1.11E-06

 Q-Chem warning in module /home/taweetham/qchem/stvman/mkSTV.C, line 278:

 Overlap eigenvalue is smaller than square root of threshold

 Guess MOs from SCF MO coefficient file
 Reading MOs from coefficient file
 Reading MOs from coefficient file
 A restricted hybrid HF-DFT SCF calculation will be
 performed using Pulay DIIS extrapolation
 Exchange:     0.2000 Hartree-Fock + 0.0800 Slater + 0.7200 B88
 Correlation:  0.1900 VWN1RPA + 0.8100 LYP
 Using SG-1 standard quadrature grid
 SCF converges when DIIS error is below 1.0E-08
 Geometry optimization detected.  Setting ReadMinima to 0
 Setting SaveMinima to 0
 ---------------------------------------
  Cycle       Energy         DIIS Error
 ---------------------------------------
    1    -420.9368085468      7.51E-05
    2    -420.9368208941      5.30E-06
    3    -420.9368208243      4.40E-06
    4    -420.9368211319      2.60E-06
    5    -420.9368210811      5.16E-07
    6    -420.9368211035      2.68E-07
    7    -420.9368210786      5.73E-08
    8    -420.9368210696      1.69E-08
    9    -420.9368210725      9.53E-09 Convergence criterion met
 ---------------------------------------
 SCF time:  CPU 120.71 s  wall 185.20 s
 SCF   energy in the final basis set = -420.9368210725
 Total energy in the final basis set = -420.9368210725

 --------------------------------------------------------------

                    Orbital Energies (a.u.)
 --------------------------------------------------------------

 Alpha MOs
 -- Occupied --
-19.179 -19.116 -10.317 -10.215 -10.214 -10.205 -10.204 -10.201
-10.200  -1.116  -1.035  -0.889  -0.789  -0.778  -0.667  -0.637
 -0.626  -0.577  -0.516  -0.490  -0.475  -0.462  -0.454  -0.451
 -0.409  -0.395  -0.382  -0.375  -0.335  -0.292  -0.287  -0.283
 -- Virtual --
 -0.072  -0.041  -0.025  -0.006   0.007   0.024   0.030   0.033
  0.042   0.046   0.061   0.073   0.075   0.079   0.080   0.100
  0.103   0.107   0.111   0.120   0.122   0.126   0.126   0.131
  0.134   0.143   0.153   0.161   0.167   0.172   0.186   0.187
  0.199   0.205   0.214   0.217   0.235   0.238   0.242   0.250
  0.252   0.256   0.268   0.277   0.279   0.291   0.295   0.303
  0.317   0.325   0.337   0.340   0.349   0.360   0.376   0.391
  0.422   0.449   0.462   0.485   0.507   0.519   0.527   0.532
  0.547   0.550   0.559   0.562   0.592   0.595   0.598   0.632
  0.636   0.639   0.668   0.684   0.701   0.715   0.757   0.768
  0.779   0.813   0.831   0.851   0.855   0.866   0.877   0.882
  0.900   0.901   0.942   0.968   0.979   0.983   1.026   1.046
  1.052   1.059   1.061   1.087   1.106   1.112   1.146   1.208
  1.226   1.260   1.294   1.313   1.350   1.412   1.429   1.476
  1.493   1.499   1.500   1.521   1.546   1.548   1.624   1.632
  1.641   1.659   1.689   1.724   1.734   1.752   1.762   1.786
  1.841   1.875   1.897   1.901   1.903   1.919   1.936   1.957
  1.994   2.011   2.025   2.056   2.084   2.137   2.189   2.273
  2.319   2.403   2.407   2.430   2.439   2.550   2.599   2.602
  2.630   2.633   2.662   2.689   2.707   2.734   2.746   2.762
  2.764   2.771   2.826   2.839   2.844   2.863   2.899   2.917
  2.928   3.004   3.043   3.057   3.165   3.173   3.184   3.310
  3.342   3.371   3.393   3.484   3.496   3.546   3.591   3.633
  3.724   3.890   3.981   4.019   4.067   4.137   4.144   4.298
  4.820   4.944   5.036   5.183   5.386   5.615   5.878  23.575
 23.827  23.931  23.940  24.045  24.078  24.172  49.862  50.040
 --------------------------------------------------------------

          Ground-State Mulliken Net Atomic Charges

     Atom                 Charge (a.u.)
  ----------------------------------------
      1 C                    -1.008798
      2 C                     0.273135
      3 C                     1.443523
      4 C                    -0.667355
      5 C                     0.050018
      6 C                    -0.471092
      7 C                    -0.259090
      8 O                    -0.275197
      9 H                     0.085362
     10 H                     0.189129
     11 H                     0.196290
     12 H                     0.186229
     13 H                     0.162644
     14 O                    -0.152687
     15 H                     0.247891
  ----------------------------------------
  Sum of atomic charges =     0.000000

 -----------------------------------------------------------------
                    Cartesian Multipole Moments
 -----------------------------------------------------------------
    Charge (ESU x 10^10)
                 0.0000
    Dipole Moment (Debye)
         X      -4.3742      Y      -2.6175      Z      -0.0336
       Tot       5.0976
    Quadrupole Moments (Debye-Ang)
        XX     -58.6786     XY      -5.5693     YY     -46.2561
        XZ      -0.0689     YZ      -0.0132     ZZ     -54.9616
    Octopole Moments (Debye-Ang^2)
       XXX     -42.7032    XXY      -9.5505    XYY      -3.0109
       YYY     -12.0595    XXZ      -0.2342    XYZ       0.0294
       YYZ      -0.2079    XZZ      10.9801    YZZ       0.6861
       ZZZ      -0.1899
    Hexadecapole Moments (Debye-Ang^3)
      XXXX   -1128.2735   XXXY     -23.8376   XXYY    -243.7833
      XYYY     -34.4348   YYYY    -361.1686   XXXZ      -0.4985
      XXYZ      -0.1547   XYYZ      -0.4383   YYYZ      -0.1296
      XXZZ    -202.0828   XYZZ      -2.6395   YYZZ     -84.1621
      XZZZ      -0.3213   YZZZ      -0.1059   ZZZZ     -60.7987
 -----------------------------------------------------------------
 Calculating analytic gradient of the SCF energy
 Gradient of SCF Energy
            1           2           3           4           5           6
    1   0.0000088   0.0000160  -0.0000342   0.0000256  -0.0000087  -0.0000023
    2   0.0000016  -0.0000095   0.0000026  -0.0000118  -0.0000117   0.0000356
    3  -0.0000381   0.0000220   0.0000286   0.0000148   0.0000061  -0.0000159
            7           8           9          10          11          12
    1   0.0000694  -0.0000354  -0.0000020  -0.0000078   0.0000108   0.0000108
    2   0.0000027  -0.0000063  -0.0000037   0.0000072   0.0000024   0.0000086
    3  -0.0000029  -0.0000178  -0.0000424  -0.0000007  -0.0000079  -0.0000006
           13          14          15
    1   0.0000001  -0.0000405  -0.0000105
    2   0.0000050  -0.0000044  -0.0000182
    3   0.0000023  -0.0000535   0.0001060
 Max gradient component =       1.060E-04
 RMS gradient           =       2.672E-05
 Gradient time:  CPU 62.44 s  wall 97.45 s
 Geometry Optimization Parameters
   NAtoms,    NIC,     NZ,  NCons,   NDum,   NFix, NCnnct, MaxDiis
       15      97       0       0       0       0       0       0

 Cartesian Hessian Update
 Hessian Updated using BFGS Update
**WARNING** Hereditary positive definiteness endangered


** GEOMETRY OPTIMIZATION IN DELOCALIZED INTERNAL COORDINATES **
   Searching for a Minimum

   Optimization Cycle:   7

                       Coordinates (Angstroms)
     ATOM                X               Y               Z
      1  C        -0.4278171249   -1.2121377763    0.0045503082
      2  C        -1.8195785804   -1.2589519712    0.0026790983
      3  C         0.2426233863    0.0173720660    0.0020154920
      4  C        -0.5081781337    1.1996414859   -0.0010299278
      5  C        -1.8970907025    1.1532532938   -0.0029367500
      6  C        -2.5561029733   -0.0761935390   -0.0011407642
      7  C         1.7384701609    0.1628390752    0.0035160415
      8  O         2.2931675889    1.2294433691    0.0130350821
      9  H         0.1093277609   -2.1564335473    0.0089132267
     10  H        -2.3260286274   -2.2170211453    0.0047061810
     11  H         0.0207076147    2.1442493741   -0.0022902811
     12  H        -2.4669570961    2.0752164421   -0.0057495872
     13  H        -3.6395594954   -0.1133236076   -0.0025525948
     14  O         2.4837423855   -0.9735520200   -0.0065621169
     15  H         1.9268342041   -1.7596291181   -0.0189558610
   Point Group: c1    Number of degrees of freedom:    39


   Energy is   -420.936821072

 Hessian Updated using BFGS Update
**WARNING** Hereditary positive definiteness endangered

 39 Hessian modes will be used to form the next step
  Hessian Eigenvalues:
    -0.187113    0.003752    0.017257    0.018777    0.021077    0.021619
     0.021839    0.022369    0.022785    0.022888    0.022961    0.023073
     0.070851    0.142900    0.159788    0.159998    0.160244    0.161033
     0.168130    0.217817    0.219994    0.229983    0.236385    0.278505
     0.301973    0.356588    0.356934    0.357004    0.357138    0.362248
     0.385852    0.412483    0.418067    0.455817    0.456314    0.462287
     0.485274    0.553618    0.888869
**WARNING** Hessian does not have the Desired Local Structure

 Minimum Search - Taking Simple RFO Step
 Searching for Lamda that Minimizes Along All modes
 Value Taken    Lamda =  -0.18711262
 Calculated Step too Large.  Step scaled by  0.000205
 Step Taken.  Stepsize is  0.300000

                             Maximum     Tolerance    Cnvgd?
         Gradient           0.000162      0.000300     YES
         Displacement       0.173472      0.001200      NO
         Energy change     -0.000001      0.000001      NO


 New Cartesian Coordinates Obtained by Inverse Iteration

 Displacement from previous Coordinates is:  0.942357
 ----------------------------------------------------------------
             Standard Nuclear Orientation (Angstroms)
    I     Atom           X                Y                Z
 ----------------------------------------------------------------
    1      C      -0.5122214678    -1.2263464223     0.0258988188
    2      C      -1.8976695700    -1.2503011149     0.0124569032
    3      C       0.2266764529    -0.0090500061     0.0159312616
    4      C      -0.5401766500     1.1819171855     0.0003811658
    5      C      -1.9397458351     1.1560546841    -0.0137527866
    6      C      -2.6163545982    -0.0549931451    -0.0080871360
    7      C       1.8062863248     0.1432116705     0.0292489866
    8      O       2.3621971638     1.1913460112     0.0466340302
    9      H      -0.0432722457    -2.2116668915     0.0526522692
   10      H      -2.4288512304    -2.1935031320     0.0215606589
   11      H       0.0057703822     2.1169817425    -0.0027241900
   12      H      -2.4913994534     2.0837698734    -0.0284302995
   13      H      -3.6977815250    -0.0898806918    -0.0182678233
   14      O       2.6792572208    -0.8797474589    -0.0283981560
   15      H       2.2608453987    -1.7430199229    -0.1069061560
 ----------------------------------------------------------------
 Molecular Point Group                 C1    NOp =  1
 Largest Abelian Subgroup              C1    NOp =  1
 Nuclear Repulsion Energy =   398.8935407566 hartrees
 There are       32 alpha and       32 beta electrons
 Applying Cartesian multipole field
    Component          Value
    ---------          -----
     (2,0,0)        1.00000E-11
     (0,2,0)        2.00000E-11
     (0,0,2)       -3.00000E-11
 Nucleus-field energy     =     0.0000000139 hartrees
 Requested basis set is 6-311++G(d,p)
 There are 84 shells and 240 basis functions
 A cutoff of  1.0D-11 yielded   3186 shell pairs
 There are     26555 function pairs (     28550 Cartesian)
 Smallest overlap matrix eigenvalue = 1.13E-06

 Q-Chem warning in module /home/taweetham/qchem/stvman/mkSTV.C, line 278:

 Overlap eigenvalue is smaller than square root of threshold

 Guess MOs from SCF MO coefficient file
 Reading MOs from coefficient file
 Reading MOs from coefficient file
 A restricted hybrid HF-DFT SCF calculation will be
 performed using Pulay DIIS extrapolation
 Exchange:     0.2000 Hartree-Fock + 0.0800 Slater + 0.7200 B88
 Correlation:  0.1900 VWN1RPA + 0.8100 LYP
 Using SG-1 standard quadrature grid
 SCF converges when DIIS error is below 1.0E-08
 Geometry optimization detected.  Setting ReadMinima to 0
 Setting SaveMinima to 0
 ---------------------------------------
  Cycle       Energy         DIIS Error
 ---------------------------------------
    1    -420.9171737984      2.67E-03
    2    -420.9205037386      5.86E-04
    3    -420.9155823270      9.83E-04
    4    -420.9231479223      1.41E-04
    5    -420.9232553197      5.75E-05
    6    -420.9232739828      1.92E-05
    7    -420.9232758336      6.35E-06
    8    -420.9232761892      1.53E-06
    9    -420.9232761053      4.54E-07
   10    -420.9232760483      1.66E-07
   11    -420.9232760653      5.51E-08
   12    -420.9232760734      1.63E-08
   13    -420.9232760766      5.15E-09 Convergence criterion met
 ---------------------------------------
 SCF time:  CPU 176.08 s  wall 262.79 s
 SCF   energy in the final basis set = -420.9232760766
 Total energy in the final basis set = -420.9232760766

 --------------------------------------------------------------

                    Orbital Energies (a.u.)
 --------------------------------------------------------------

 Alpha MOs
 -- Occupied --
-19.180 -19.112 -10.320 -10.227 -10.212 -10.203 -10.202 -10.200
-10.199  -1.126  -1.032  -0.883  -0.781  -0.774  -0.658  -0.634
 -0.625  -0.571  -0.516  -0.484  -0.471  -0.464  -0.452  -0.447
 -0.412  -0.393  -0.379  -0.369  -0.332  -0.291  -0.284  -0.281
 -- Virtual --
 -0.068  -0.038  -0.025  -0.007   0.007   0.023   0.028   0.034
  0.043   0.047   0.060   0.072   0.074   0.078   0.081   0.100
  0.104   0.107   0.111   0.119   0.121   0.123   0.127   0.130
  0.136   0.142   0.150   0.155   0.158   0.169   0.182   0.183
  0.187   0.201   0.215   0.218   0.226   0.231   0.242   0.247
  0.252   0.256   0.267   0.276   0.279   0.290   0.296   0.300
  0.315   0.322   0.339   0.339   0.346   0.354   0.368   0.389
  0.426   0.440   0.468   0.481   0.507   0.520   0.522   0.534
  0.549   0.553   0.555   0.564   0.581   0.590   0.599   0.620
  0.630   0.634   0.672   0.673   0.699   0.710   0.748   0.767
  0.782   0.811   0.830   0.847   0.855   0.866   0.873   0.882
  0.892   0.904   0.941   0.957   0.975   0.982   1.023   1.053
  1.054   1.060   1.068   1.075   1.107   1.114   1.148   1.207
  1.222   1.260   1.295   1.300   1.365   1.403   1.414   1.472
  1.487   1.490   1.496   1.504   1.545   1.552   1.608   1.625
  1.636   1.680   1.682   1.724   1.729   1.746   1.756   1.779
  1.825   1.854   1.876   1.890   1.906   1.913   1.940   1.951
  1.986   2.004   2.013   2.055   2.085   2.112   2.166   2.266
  2.312   2.383   2.400   2.433   2.441   2.512   2.597   2.606
  2.620   2.635   2.653   2.684   2.700   2.720   2.732   2.744
  2.763   2.776   2.797   2.833   2.841   2.863   2.898   2.901
  2.925   2.990   3.034   3.050   3.105   3.161   3.181   3.268
  3.330   3.340   3.392   3.463   3.492   3.535   3.563   3.612
  3.717   3.923   3.974   4.024   4.059   4.117   4.134   4.250
  4.799   4.942   5.040   5.196   5.361   5.647   5.853  23.561
 23.801  23.907  23.923  24.021  24.076  24.169  49.854  50.046
 --------------------------------------------------------------

          Ground-State Mulliken Net Atomic Charges

     Atom                 Charge (a.u.)
  ----------------------------------------
      1 C                    -1.169474
      2 C                     0.322038
      3 C                     1.596064
      4 C                    -0.761789
      5 C                     0.102170
      6 C                    -0.499168
      7 C                    -0.264945
      8 O                    -0.251676
      9 H                     0.100435
     10 H                     0.183883
     11 H                     0.192624
     12 H                     0.184954
     13 H                     0.162052
     14 O                    -0.134649
     15 H                     0.237481
  ----------------------------------------
  Sum of atomic charges =     0.000000

 -----------------------------------------------------------------
                    Cartesian Multipole Moments
 -----------------------------------------------------------------
    Charge (ESU x 10^10)
                 0.0000
    Dipole Moment (Debye)
         X      -4.0574      Y      -2.8459      Z      -0.1478
       Tot       4.9582
    Quadrupole Moments (Debye-Ang)
        XX     -57.9512     XY      -6.7116     YY     -46.0221
        XZ      -0.3219     YZ       0.0532     ZZ     -55.1543
    Octopole Moments (Debye-Ang^2)
       XXX     -43.6490    XXY     -14.0951    XYY      -0.7584
       YYY     -12.8483    XXZ      -1.3638    XYZ       0.5360
       YYZ      -1.1037    XZZ      11.2377    YZZ       0.5401
       ZZZ      -1.1281
    Hexadecapole Moments (Debye-Ang^3)
      XXXX   -1218.3568   XXXY     -35.5664   XXYY    -246.3862
      XYYY     -39.2947   YYYY    -352.9217   XXXZ      -2.3544
      XXYZ       0.4431   XYYZ      -2.4380   YYYZ      -0.0499
      XXZZ    -216.9769   XYZZ      -3.1738   YYZZ     -82.7956
      XZZZ      -1.3336   YZZZ      -0.1111   ZZZZ     -61.6318
 -----------------------------------------------------------------
 Calculating analytic gradient of the SCF energy
 Gradient of SCF Energy
            1           2           3           4           5           6
    1  -0.0202068   0.0038010  -0.0037810  -0.0122826  -0.0101825   0.0006502
    2   0.0024226  -0.0078857   0.0067235   0.0072805   0.0000711   0.0048142
    3  -0.0006333   0.0002084  -0.0012680   0.0001397  -0.0000972   0.0000172
            7           8           9          10          11          12
    1   0.0185778   0.0103436  -0.0058846  -0.0012624   0.0014186   0.0006237
    2   0.0044822  -0.0433726  -0.0056976   0.0013979  -0.0017600  -0.0030197
    3   0.0058636  -0.0040738   0.0002957   0.0000044   0.0000104   0.0000090
           13          14          15
    1   0.0016181   0.0128217   0.0037453
    2  -0.0018063   0.0321711   0.0041788
    3   0.0000316  -0.0001192  -0.0003885
 Max gradient component =       4.337E-02
 RMS gradient           =       1.012E-02
 Gradient time:  CPU 60.28 s  wall 90.37 s
 Geometry Optimization Parameters
   NAtoms,    NIC,     NZ,  NCons,   NDum,   NFix, NCnnct, MaxDiis
       15      97       0       0       0       0       0       0

 Cartesian Hessian Update
 Hessian Updated using BFGS Update


** GEOMETRY OPTIMIZATION IN DELOCALIZED INTERNAL COORDINATES **
   Searching for a Minimum

   Optimization Cycle:   8

                       Coordinates (Angstroms)
     ATOM                X               Y               Z
      1  C        -0.5122214678   -1.2263464223    0.0258988188
      2  C        -1.8976695700   -1.2503011149    0.0124569032
      3  C         0.2266764529   -0.0090500061    0.0159312616
      4  C        -0.5401766500    1.1819171855    0.0003811658
      5  C        -1.9397458351    1.1560546841   -0.0137527866
      6  C        -2.6163545982   -0.0549931451   -0.0080871360
      7  C         1.8062863248    0.1432116705    0.0292489866
      8  O         2.3621971638    1.1913460112    0.0466340302
      9  H        -0.0432722457   -2.2116668915    0.0526522692
     10  H        -2.4288512304   -2.1935031320    0.0215606589
     11  H         0.0057703822    2.1169817425   -0.0027241900
     12  H        -2.4913994534    2.0837698734   -0.0284302995
     13  H        -3.6977815250   -0.0898806918   -0.0182678233
     14  O         2.6792572208   -0.8797474589   -0.0283981560
     15  H         2.2608453987   -1.7430199229   -0.1069061560
   Point Group: c1    Number of degrees of freedom:    39


   Energy is   -420.923276077

 Hessian Updated using BFGS Update

 39 Hessian modes will be used to form the next step
  Hessian Eigenvalues:
     0.003470    0.017227    0.018586    0.021077    0.021618    0.021839
     0.022369    0.022785    0.022888    0.022961    0.023073    0.067967
     0.142719    0.157833    0.159806    0.160040    0.160959    0.161339
     0.217462    0.219983    0.229923    0.233180    0.257509    0.299055
     0.342899    0.356756    0.357000    0.357135    0.357352    0.362379
     0.397826    0.417618    0.427323    0.456312    0.457051    0.465044
     0.486827    0.555338    0.930809

 Minimum Search - Taking Simple RFO Step
 Searching for Lamda that Minimizes Along All modes
 Value Taken    Lamda =  -0.02426041
 Step Taken.  Stepsize is  0.262339

                             Maximum     Tolerance    Cnvgd?
         Gradient           0.056151      0.000300      NO
         Displacement       0.160859      0.001200      NO
         Energy change      0.013545      0.000001      NO


 New Cartesian Coordinates Obtained by Inverse Iteration

 Displacement from previous Coordinates is:  0.842172
 ----------------------------------------------------------------
             Standard Nuclear Orientation (Angstroms)
    I     Atom           X                Y                Z
 ----------------------------------------------------------------
    1      C      -0.4347867983    -1.2133790952     0.0205490663
    2      C      -1.8260728472    -1.2582304408     0.0101802442
    3      C       0.2410050117     0.0147960475     0.0107010739
    4      C      -0.5102979547     1.1976311147    -0.0018640117
    5      C      -1.8997927022     1.1534317881    -0.0124858811
    6      C      -2.5608663090    -0.0743601747    -0.0067904242
    7      C       1.7434890987     0.1615612711     0.0193450355
    8      O       2.2957680991     1.2282701791     0.0547230293
    9      H       0.0961170097    -2.1613518402     0.0420496739
   10      H      -2.3348154972    -2.2149686214     0.0183483675
   11      H       0.0206290026     2.1411505469    -0.0054853953
   12      H      -2.4675569894     2.0762614128    -0.0247537456
   13      H      -3.6441830188    -0.1113301416    -0.0146204400
   14      O       2.4998499296    -0.9662350480    -0.0247533413
   15      H       1.9550743328    -1.7584746168    -0.0869457046
 ----------------------------------------------------------------
 Molecular Point Group                 C1    NOp =  1
 Largest Abelian Subgroup              C1    NOp =  1
 Nuclear Repulsion Energy =   404.1359787056 hartrees
 There are       32 alpha and       32 beta electrons
 Applying Cartesian multipole field
    Component          Value
    ---------          -----
     (2,0,0)        1.00000E-11
     (0,2,0)        2.00000E-11
     (0,0,2)       -3.00000E-11
 Nucleus-field energy     =     0.0000000134 hartrees
 Requested basis set is 6-311++G(d,p)
 There are 84 shells and 240 basis functions
 A cutoff of  1.0D-11 yielded   3207 shell pairs
 There are     26766 function pairs (     28776 Cartesian)
 Smallest overlap matrix eigenvalue = 1.12E-06

 Q-Chem warning in module /home/taweetham/qchem/stvman/mkSTV.C, line 278:

 Overlap eigenvalue is smaller than square root of threshold

 Guess MOs from SCF MO coefficient file
 Reading MOs from coefficient file
 Reading MOs from coefficient file
 A restricted hybrid HF-DFT SCF calculation will be
 performed using Pulay DIIS extrapolation
 Exchange:     0.2000 Hartree-Fock + 0.0800 Slater + 0.7200 B88
 Correlation:  0.1900 VWN1RPA + 0.8100 LYP
 Using SG-1 standard quadrature grid
 SCF converges when DIIS error is below 1.0E-08
 Geometry optimization detected.  Setting ReadMinima to 0
 Setting SaveMinima to 0
 ---------------------------------------
  Cycle       Energy         DIIS Error
 ---------------------------------------
    1    -420.9370252905      2.56E-03
    2    -420.9344940980      5.73E-04
    3    -420.9301841553      9.88E-04
    4    -420.9367186041      9.37E-05
    5    -420.9367591748      4.79E-05
    6    -420.9367733353      1.27E-05
    7    -420.9367741739      6.09E-06
    8    -420.9367743798      1.56E-06
    9    -420.9367742577      3.93E-07
   10    -420.9367743137      1.49E-07
   11    -420.9367743326      3.65E-08
   12    -420.9367743303      1.92E-08
   13    -420.9367743291      4.83E-09 Convergence criterion met
 ---------------------------------------
 SCF time:  CPU 179.16 s  wall 251.93 s
 SCF   energy in the final basis set = -420.9367743291
 Total energy in the final basis set = -420.9367743291

 --------------------------------------------------------------

                    Orbital Energies (a.u.)
 --------------------------------------------------------------

 Alpha MOs
 -- Occupied --
-19.180 -19.116 -10.317 -10.216 -10.214 -10.205 -10.204 -10.201
-10.200  -1.116  -1.035  -0.888  -0.788  -0.778  -0.666  -0.637
 -0.626  -0.576  -0.516  -0.490  -0.474  -0.462  -0.454  -0.451
 -0.410  -0.395  -0.381  -0.374  -0.335  -0.292  -0.287  -0.283
 -- Virtual --
 -0.071  -0.040  -0.025  -0.006   0.007   0.024   0.030   0.033
  0.042   0.046   0.061   0.073   0.075   0.079   0.080   0.100
  0.103   0.107   0.111   0.120   0.122   0.125   0.126   0.130
  0.135   0.143   0.153   0.161   0.166   0.171   0.186   0.187
  0.199   0.204   0.214   0.217   0.231   0.239   0.242   0.250
  0.253   0.256   0.267   0.276   0.279   0.290   0.296   0.302
  0.316   0.324   0.337   0.340   0.348   0.358   0.374   0.390
  0.421   0.447   0.462   0.484   0.506   0.519   0.525   0.532
  0.547   0.552   0.556   0.565   0.593   0.593   0.596   0.633
  0.635   0.638   0.669   0.682   0.699   0.714   0.754   0.767
  0.778   0.812   0.830   0.850   0.854   0.866   0.877   0.880
  0.899   0.900   0.942   0.966   0.978   0.983   1.027   1.043
  1.056   1.059   1.065   1.084   1.107   1.113   1.147   1.207
  1.225   1.260   1.295   1.313   1.349   1.412   1.429   1.478
  1.493   1.498   1.500   1.518   1.547   1.548   1.624   1.632
  1.639   1.665   1.688   1.728   1.733   1.753   1.760   1.785
  1.839   1.872   1.895   1.902   1.904   1.918   1.936   1.959
  1.990   2.010   2.025   2.056   2.088   2.131   2.185   2.273
  2.319   2.401   2.406   2.429   2.438   2.546   2.596   2.602
  2.627   2.633   2.658   2.689   2.706   2.733   2.743   2.758
  2.764   2.772   2.826   2.839   2.841   2.864   2.898   2.917
  2.928   3.001   3.043   3.056   3.160   3.174   3.182   3.306
  3.341   3.371   3.386   3.483   3.495   3.545   3.590   3.631
  3.723   3.891   3.980   4.019   4.066   4.135   4.143   4.294
  4.819   4.945   5.037   5.183   5.383   5.613   5.876  23.574
 23.821  23.930  23.939  24.043  24.078  24.171  49.861  50.039
 --------------------------------------------------------------

          Ground-State Mulliken Net Atomic Charges

     Atom                 Charge (a.u.)
  ----------------------------------------
      1 C                    -1.013609
      2 C                     0.277174
      3 C                     1.458001
      4 C                    -0.687683
      5 C                     0.056043
      6 C                    -0.473267
      7 C                    -0.257606
      8 O                    -0.273310
      9 H                     0.085941
     10 H                     0.188341
     11 H                     0.196146
     12 H                     0.185959
     13 H                     0.162636
     14 O                    -0.149761
     15 H                     0.244996
  ----------------------------------------
  Sum of atomic charges =     0.000000

 -----------------------------------------------------------------
                    Cartesian Multipole Moments
 -----------------------------------------------------------------
    Charge (ESU x 10^10)
                 0.0000
    Dipole Moment (Debye)
         X      -4.3345      Y      -2.6403      Z      -0.1492
       Tot       5.0776
    Quadrupole Moments (Debye-Ang)
        XX     -58.6128     XY      -5.6636     YY     -46.2417
        XZ      -0.3046     YZ      -0.0203     ZZ     -54.9727
    Octopole Moments (Debye-Ang^2)
       XXX     -42.6741    XXY      -9.8983    XYY      -2.7873
       YYY     -12.1546    XXZ      -1.1328    XYZ       0.2091
       YYZ      -0.9671    XZZ      11.0170    YZZ       0.6395
       ZZZ      -0.9551
    Hexadecapole Moments (Debye-Ang^3)
      XXXX   -1134.9694   XXXY     -24.5819   XXYY    -243.9296
      XYYY     -34.8937   YYYY    -360.6527   XXXZ      -2.4364
      XXYZ      -0.4586   XYYZ      -2.0971   YYYZ      -0.4761
      XXZZ    -203.1890   XYZZ      -2.7525   YYZZ     -84.0672
      XZZZ      -1.7045   YZZZ      -0.4642   ZZZZ     -61.0415
 -----------------------------------------------------------------
 Calculating analytic gradient of the SCF energy
 Gradient of SCF Energy
            1           2           3           4           5           6
    1  -0.0016261   0.0003700  -0.0014464  -0.0009190  -0.0005633   0.0000063
    2   0.0004855  -0.0007230   0.0007212   0.0002954  -0.0000212   0.0004081
    3  -0.0002365   0.0000623  -0.0003109   0.0001856  -0.0000020  -0.0000256
            7           8           9          10          11          12
    1   0.0019719   0.0007401  -0.0007554  -0.0001307   0.0001758   0.0000827
    2  -0.0002337  -0.0013835  -0.0005621   0.0001090  -0.0001247  -0.0001808
    3   0.0012033  -0.0007000  -0.0000663   0.0000113  -0.0000184  -0.0000146
           13          14          15
    1   0.0000978   0.0014165   0.0005797
    2  -0.0001861   0.0013428   0.0000531
    3   0.0000114  -0.0003269   0.0002273
 Max gradient component =       1.972E-03
 RMS gradient           =       6.906E-04
 Gradient time:  CPU 62.22 s  wall 71.35 s
 Geometry Optimization Parameters
   NAtoms,    NIC,     NZ,  NCons,   NDum,   NFix, NCnnct, MaxDiis
       15      97       0       0       0       0       0       0

 Cartesian Hessian Update
 Hessian Updated using BFGS Update


** GEOMETRY OPTIMIZATION IN DELOCALIZED INTERNAL COORDINATES **
   Searching for a Minimum

   Optimization Cycle:   9

                       Coordinates (Angstroms)
     ATOM                X               Y               Z
      1  C        -0.4347867983   -1.2133790952    0.0205490663
      2  C        -1.8260728472   -1.2582304408    0.0101802442
      3  C         0.2410050117    0.0147960475    0.0107010739
      4  C        -0.5102979547    1.1976311147   -0.0018640117
      5  C        -1.8997927022    1.1534317881   -0.0124858811
      6  C        -2.5608663090   -0.0743601747   -0.0067904242
      7  C         1.7434890987    0.1615612711    0.0193450355
      8  O         2.2957680991    1.2282701791    0.0547230293
      9  H         0.0961170097   -2.1613518402    0.0420496739
     10  H        -2.3348154972   -2.2149686214    0.0183483675
     11  H         0.0206290026    2.1411505469   -0.0054853953
     12  H        -2.4675569894    2.0762614128   -0.0247537456
     13  H        -3.6441830188   -0.1113301416   -0.0146204400
     14  O         2.4998499296   -0.9662350480   -0.0247533413
     15  H         1.9550743328   -1.7584746168   -0.0869457046
   Point Group: c1    Number of degrees of freedom:    39


   Energy is   -420.936774329

 Hessian Updated using BFGS Update

 39 Hessian modes will be used to form the next step
  Hessian Eigenvalues:
     0.003470    0.017228    0.018594    0.021077    0.021618    0.021839
     0.022369    0.022785    0.022888    0.022961    0.023073    0.068111
     0.142734    0.157949    0.159804    0.160047    0.160957    0.161362
     0.217451    0.219985    0.229978    0.232544    0.253760    0.299341
     0.342389    0.356745    0.357000    0.357136    0.357308    0.362491
     0.398252    0.417819    0.425565    0.456275    0.456715    0.465222
     0.487341    0.554994    0.931483

 Minimum Search - Taking Simple RFO Step
 Searching for Lamda that Minimizes Along All modes
 Value Taken    Lamda =  -0.00037399
 Step Taken.  Stepsize is  0.201752

                             Maximum     Tolerance    Cnvgd?
         Gradient           0.004737      0.000300      NO
         Displacement       0.160585      0.001200      NO
         Energy change     -0.013498      0.000001      NO


 New Cartesian Coordinates Obtained by Inverse Iteration

 Displacement from previous Coordinates is:  0.432511
 ----------------------------------------------------------------
             Standard Nuclear Orientation (Angstroms)
    I     Atom           X                Y                Z
 ----------------------------------------------------------------
    1      C      -0.4258279420    -1.2125180778     0.0551393914
    2      C      -1.8178117695    -1.2594672730     0.0311077198
    3      C       0.2436339979     0.0169981884     0.0260278900
    4      C      -0.5066475894     1.1996944921    -0.0100401636
    5      C      -1.8951852743     1.1522173009    -0.0342069528
    6      C      -2.5538134269    -0.0777229115    -0.0145124395
    7      C       1.7361947522     0.1595358470     0.0447620295
    8      O       2.2953320987     1.2161253919     0.1682021561
    9      H       0.1150329938    -2.1528841136     0.1089448359
   10      H      -2.3232955708    -2.2177992815     0.0546362124
   11      H       0.0207236596     2.1449054458    -0.0237584359
   12      H      -2.4662883006     2.0729488534    -0.0676107206
   13      H      -3.6371788126    -0.1132190349    -0.0328592417
   14      O       2.4758095540    -0.9747084041    -0.0727843631
   15      H       1.9128819977    -1.7393340416    -0.2348503711
 ----------------------------------------------------------------
 Molecular Point Group                 C1    NOp =  1
 Largest Abelian Subgroup              C1    NOp =  1
 Nuclear Repulsion Energy =   404.8070106209 hartrees
 There are       32 alpha and       32 beta electrons
 Applying Cartesian multipole field
    Component          Value
    ---------          -----
     (2,0,0)        1.00000E-11
     (0,2,0)        2.00000E-11
     (0,0,2)       -3.00000E-11
 Nucleus-field energy     =     0.0000000133 hartrees
 Requested basis set is 6-311++G(d,p)
 There are 84 shells and 240 basis functions
 A cutoff of  1.0D-11 yielded   3213 shell pairs
 There are     26799 function pairs (     28811 Cartesian)
 Smallest overlap matrix eigenvalue = 1.14E-06

 Q-Chem warning in module /home/taweetham/qchem/stvman/mkSTV.C, line 278:

 Overlap eigenvalue is smaller than square root of threshold

 Guess MOs from SCF MO coefficient file
 Reading MOs from coefficient file
 Reading MOs from coefficient file
 A restricted hybrid HF-DFT SCF calculation will be
 performed using Pulay DIIS extrapolation
 Exchange:     0.2000 Hartree-Fock + 0.0800 Slater + 0.7200 B88
 Correlation:  0.1900 VWN1RPA + 0.8100 LYP
 Using SG-1 standard quadrature grid
 SCF converges when DIIS error is below 1.0E-08
 Geometry optimization detected.  Setting ReadMinima to 0
 Setting SaveMinima to 0
 ---------------------------------------
  Cycle       Energy         DIIS Error
 ---------------------------------------
    1    -420.9342853800      1.56E-03
    2    -420.9368420019      1.49E-04
    3    -420.9367300538      2.34E-04
    4    -420.9370214491      5.62E-05
    5    -420.9370367502      2.10E-05
    6    -420.9370387466      8.70E-06
    7    -420.9370390987      2.67E-06
    8    -420.9370389501      6.98E-07
    9    -420.9370388979      2.59E-07
   10    -420.9370389652      5.79E-08
   11    -420.9370389583      2.38E-08
   12    -420.9370389558      8.53E-09 Convergence criterion met
 ---------------------------------------
 SCF time:  CPU 164.97 s  wall 185.58 s
 SCF   energy in the final basis set = -420.9370389558
 Total energy in the final basis set = -420.9370389558

 --------------------------------------------------------------

                    Orbital Energies (a.u.)
 --------------------------------------------------------------

 Alpha MOs
 -- Occupied --
-19.179 -19.116 -10.316 -10.215 -10.214 -10.205 -10.205 -10.201
-10.201  -1.116  -1.035  -0.889  -0.789  -0.779  -0.667  -0.637
 -0.625  -0.577  -0.516  -0.491  -0.475  -0.463  -0.454  -0.451
 -0.409  -0.395  -0.382  -0.375  -0.335  -0.293  -0.287  -0.283
 -- Virtual --
 -0.072  -0.041  -0.024  -0.006   0.007   0.024   0.030   0.033
  0.040   0.047   0.061   0.071   0.076   0.079   0.081   0.101
  0.104   0.107   0.111   0.118   0.122   0.124   0.127   0.128
  0.137   0.143   0.151   0.161   0.167   0.172   0.185   0.187
  0.200   0.205   0.213   0.216   0.222   0.241   0.243   0.251
  0.253   0.257   0.266   0.278   0.279   0.289   0.298   0.301
  0.316   0.324   0.334   0.339   0.346   0.353   0.371   0.389
  0.413   0.436   0.461   0.483   0.498   0.518   0.521   0.531
  0.545   0.548   0.557   0.569   0.579   0.597   0.603   0.635
  0.636   0.640   0.669   0.676   0.699   0.712   0.750   0.766
  0.773   0.811   0.828   0.848   0.852   0.864   0.874   0.878
  0.892   0.895   0.935   0.960   0.976   0.984   1.027   1.032
  1.057   1.059   1.073   1.089   1.110   1.121   1.151   1.202
  1.224   1.258   1.301   1.312   1.347   1.416   1.440   1.475
  1.490   1.499   1.506   1.523   1.546   1.548   1.624   1.630
  1.639   1.661   1.690   1.724   1.735   1.754   1.761   1.785
  1.838   1.867   1.889   1.903   1.906   1.922   1.935   1.956
  1.983   2.008   2.028   2.056   2.083   2.134   2.186   2.275
  2.320   2.403   2.405   2.428   2.438   2.547   2.589   2.612
  2.620   2.633   2.655   2.688   2.704   2.733   2.740   2.758
  2.767   2.775   2.824   2.836   2.846   2.867   2.898   2.922
  2.927   3.002   3.051   3.062   3.165   3.178   3.180   3.306
  3.340   3.372   3.393   3.483   3.496   3.545   3.591   3.635
  3.721   3.887   3.980   4.018   4.062   4.136   4.142   4.297
  4.819   4.951   5.041   5.181   5.384   5.612   5.875  23.575
 23.829  23.931  23.940  24.044  24.077  24.171  49.861  50.037
 --------------------------------------------------------------

          Ground-State Mulliken Net Atomic Charges

     Atom                 Charge (a.u.)
  ----------------------------------------
      1 C                    -0.946713
      2 C                     0.230226
      3 C                     1.453054
      4 C                    -0.728303
      5 C                     0.060657
      6 C                    -0.459111
      7 C                    -0.251666
      8 O                    -0.275150
      9 H                     0.091706
     10 H                     0.186334
     11 H                     0.196186
     12 H                     0.185245
     13 H                     0.163440
     14 O                    -0.143838
     15 H                     0.237933
  ----------------------------------------
  Sum of atomic charges =     0.000000

 -----------------------------------------------------------------
                    Cartesian Multipole Moments
 -----------------------------------------------------------------
    Charge (ESU x 10^10)
                 0.0000
    Dipole Moment (Debye)
         X      -4.3852      Y      -2.5552      Z      -0.4369
       Tot       5.0941
    Quadrupole Moments (Debye-Ang)
        XX     -58.6904     XY      -5.4195     YY     -46.3532
        XZ      -0.9068     YZ      -0.1558     ZZ     -54.8999
    Octopole Moments (Debye-Ang^2)
       XXX     -42.5971    XXY      -9.0603    XYY      -3.2470
       YYY     -11.1332    XXZ      -3.1526    XYZ       0.3166
       YYZ      -2.6517    XZZ      11.0111    YZZ       0.4909
       ZZZ      -2.6925
    Hexadecapole Moments (Debye-Ang^3)
      XXXX   -1125.3767   XXXY     -22.9629   XXYY    -243.7663
      XYYY     -32.7003   YYYY    -360.8572   XXXZ      -7.1576
      XXYZ      -2.0117   XYYZ      -5.5964   YYYZ      -1.7767
      XXZZ    -201.7709   XYZZ      -3.0910   YYZZ     -83.9174
      XZZZ      -4.7150   YZZZ      -1.4880   ZZZZ     -62.4055
 -----------------------------------------------------------------
 Calculating analytic gradient of the SCF energy
 Gradient of SCF Energy
            1           2           3           4           5           6
    1   0.0002746  -0.0003635   0.0014436   0.0001878   0.0000876   0.0000780
    2  -0.0003493   0.0004516  -0.0007697   0.0003723   0.0001664  -0.0004034
    3   0.0001936  -0.0002039   0.0003645   0.0003706  -0.0000342   0.0000171
            7           8           9          10          11          12
    1  -0.0012891  -0.0001839   0.0001250   0.0001286  -0.0001823  -0.0001026
    2   0.0006342  -0.0009953   0.0000991  -0.0000677   0.0000020   0.0000242
    3  -0.0014331   0.0001733  -0.0002812  -0.0000151  -0.0000832  -0.0000154
           13          14          15
    1  -0.0000072  -0.0000712  -0.0001257
    2   0.0002294   0.0001358   0.0004704
    3   0.0000149   0.0004360   0.0004961
 Max gradient component =       1.444E-03
 RMS gradient           =       4.723E-04
 Gradient time:  CPU 61.10 s  wall 61.12 s
 Geometry Optimization Parameters
   NAtoms,    NIC,     NZ,  NCons,   NDum,   NFix, NCnnct, MaxDiis
       15      97       0       0       0       0       0       0

 Cartesian Hessian Update
 Hessian Updated using BFGS Update


** GEOMETRY OPTIMIZATION IN DELOCALIZED INTERNAL COORDINATES **
   Searching for a Minimum

   Optimization Cycle:  10

                       Coordinates (Angstroms)
     ATOM                X               Y               Z
      1  C        -0.4258279420   -1.2125180778    0.0551393914
      2  C        -1.8178117695   -1.2594672730    0.0311077198
      3  C         0.2436339979    0.0169981884    0.0260278900
      4  C        -0.5066475894    1.1996944921   -0.0100401636
      5  C        -1.8951852743    1.1522173009   -0.0342069528
      6  C        -2.5538134269   -0.0777229115   -0.0145124395
      7  C         1.7361947522    0.1595358470    0.0447620295
      8  O         2.2953320987    1.2161253919    0.1682021561
      9  H         0.1150329938   -2.1528841136    0.1089448359
     10  H        -2.3232955708   -2.2177992815    0.0546362124
     11  H         0.0207236596    2.1449054458   -0.0237584359
     12  H        -2.4662883006    2.0729488534   -0.0676107206
     13  H        -3.6371788126   -0.1132190349   -0.0328592417
     14  O         2.4758095540   -0.9747084041   -0.0727843631
     15  H         1.9128819977   -1.7393340416   -0.2348503711
   Point Group: c1    Number of degrees of freedom:    39


   Energy is   -420.937038956

 Hessian Updated using BFGS Update

 39 Hessian modes will be used to form the next step
  Hessian Eigenvalues:
     0.001247    0.017229    0.018570    0.021075    0.021655    0.021855
     0.022382    0.022785    0.022888    0.022960    0.023073    0.071989
     0.142921    0.159755    0.159970    0.160326    0.160920    0.167937
     0.217874    0.219982    0.229956    0.236558    0.285811    0.310485
     0.356627    0.356917    0.357002    0.357134    0.362437    0.388702
     0.409193    0.417828    0.451491    0.456454    0.464386    0.484320
     0.520429    0.554237    0.928970

 Minimum Search - Taking Simple RFO Step
 Searching for Lamda that Minimizes Along All modes
 Value Taken    Lamda =  -0.00047793
 Calculated Step too Large.  Step scaled by  0.586020
 Step Taken.  Stepsize is  0.300000

                             Maximum     Tolerance    Cnvgd?
         Gradient           0.001151      0.000300      NO
         Displacement       0.248466      0.001200      NO
         Energy change     -0.000265      0.000001      NO


 New Cartesian Coordinates Obtained by Inverse Iteration

 Displacement from previous Coordinates is:  0.642383
 ----------------------------------------------------------------
             Standard Nuclear Orientation (Angstroms)
    I     Atom           X                Y                Z
 ----------------------------------------------------------------
    1      C      -0.4246161937    -1.2145061519     0.1072494871
    2      C      -1.8166850051    -1.2607049924     0.0638557688
    3      C       0.2445169099     0.0137175571     0.0501938653
    4      C      -0.5023466948     1.1967830984    -0.0220257959
    5      C      -1.8898610799     1.1488325499    -0.0678668851
    6      C      -2.5498843448    -0.0805605080    -0.0265598854
    7      C       1.7325241946     0.1516890948     0.0868197125
    8      O       2.2939360392     1.1848066627     0.3348705795
    9      H       0.1205640007    -2.1473983602     0.2126706184
   10      H      -2.3223855316    -2.2181195537     0.1120078446
   11      H       0.0244298859     2.1419237844    -0.0496710881
   12      H      -2.4608427600     2.0681324571    -0.1337271202
   13      H      -3.6330442517    -0.1130230167    -0.0609456734
   14      O       2.4628982195    -0.9710371256    -0.1515235381
   15      H       1.8943569795    -1.6857631145    -0.4571503433
 ----------------------------------------------------------------
 Molecular Point Group                 C1    NOp =  1
 Largest Abelian Subgroup              C1    NOp =  1
 Nuclear Repulsion Energy =   405.0221269744 hartrees
 There are       32 alpha and       32 beta electrons
 Applying Cartesian multipole field
    Component          Value
    ---------          -----
     (2,0,0)        1.00000E-11
     (0,2,0)        2.00000E-11
     (0,0,2)       -3.00000E-11
 Nucleus-field energy     =     0.0000000131 hartrees
 Requested basis set is 6-311++G(d,p)
 There are 84 shells and 240 basis functions
 A cutoff of  1.0D-11 yielded   3214 shell pairs
 There are     26803 function pairs (     28815 Cartesian)
 Smallest overlap matrix eigenvalue = 1.15E-06

 Q-Chem warning in module /home/taweetham/qchem/stvman/mkSTV.C, line 278:

 Overlap eigenvalue is smaller than square root of threshold

 Guess MOs from SCF MO coefficient file
 Reading MOs from coefficient file
 Reading MOs from coefficient file
 A restricted hybrid HF-DFT SCF calculation will be
 performed using Pulay DIIS extrapolation
 Exchange:     0.2000 Hartree-Fock + 0.0800 Slater + 0.7200 B88
 Correlation:  0.1900 VWN1RPA + 0.8100 LYP
 Using SG-1 standard quadrature grid
 SCF converges when DIIS error is below 1.0E-08
 Geometry optimization detected.  Setting ReadMinima to 0
 Setting SaveMinima to 0
 ---------------------------------------
  Cycle       Energy         DIIS Error
 ---------------------------------------
    1    -420.9360806323      2.27E-03
    2    -420.9366834723      2.62E-04
    3    -420.9359067835      4.90E-04
    4    -420.9372262371      7.18E-05
    5    -420.9372498625      2.41E-05
    6    -420.9372529602      1.09E-05
    7    -420.9372534117      4.63E-06
    8    -420.9372534815      7.99E-07
    9    -420.9372532673      3.74E-07
   10    -420.9372533551      1.09E-07
   11    -420.9372533656      3.35E-08
   12    -420.9372533611      1.30E-08
   13    -420.9372533620      4.63E-09 Convergence criterion met
 ---------------------------------------
 SCF time:  CPU 176.98 s  wall 177.29 s
 SCF   energy in the final basis set = -420.9372533620
 Total energy in the final basis set = -420.9372533620

 --------------------------------------------------------------

                    Orbital Energies (a.u.)
 --------------------------------------------------------------

 Alpha MOs
 -- Occupied --
-19.179 -19.117 -10.316 -10.214 -10.213 -10.205 -10.204 -10.201
-10.201  -1.116  -1.035  -0.889  -0.789  -0.778  -0.667  -0.637
 -0.624  -0.576  -0.516  -0.491  -0.474  -0.464  -0.453  -0.452
 -0.409  -0.395  -0.381  -0.375  -0.335  -0.295  -0.287  -0.281
 -- Virtual --
 -0.071  -0.042  -0.023  -0.005   0.006   0.023   0.028   0.032
  0.039   0.048   0.060   0.070   0.076   0.080   0.083   0.102
  0.105   0.108   0.111   0.115   0.120   0.123   0.127   0.129
  0.138   0.142   0.148   0.160   0.168   0.173   0.182   0.187
  0.198   0.205   0.209   0.215   0.221   0.238   0.245   0.253
  0.254   0.258   0.264   0.278   0.280   0.286   0.298   0.302
  0.314   0.321   0.328   0.337   0.342   0.349   0.368   0.386
  0.399   0.421   0.461   0.477   0.491   0.516   0.522   0.532
  0.541   0.545   0.562   0.566   0.576   0.603   0.615   0.635
  0.638   0.654   0.663   0.673   0.698   0.710   0.742   0.763
  0.766   0.809   0.827   0.837   0.850   0.858   0.867   0.870
  0.877   0.888   0.914   0.944   0.975   0.989   1.018   1.027
  1.059   1.068   1.070   1.097   1.115   1.145   1.157   1.195
  1.221   1.251   1.300   1.316   1.347   1.417   1.451   1.478
  1.488   1.500   1.511   1.526   1.546   1.549   1.623   1.628
  1.634   1.672   1.695   1.726   1.737   1.754   1.760   1.781
  1.831   1.851   1.883   1.903   1.909   1.929   1.934   1.953
  1.971   2.002   2.034   2.057   2.086   2.125   2.177   2.278
  2.323   2.400   2.404   2.427   2.437   2.540   2.575   2.612
  2.629   2.635   2.651   2.688   2.700   2.731   2.733   2.755
  2.771   2.781   2.823   2.831   2.851   2.873   2.896   2.925
  2.931   2.999   3.056   3.070   3.165   3.169   3.186   3.303
  3.338   3.370   3.393   3.481   3.495   3.542   3.590   3.637
  3.717   3.880   3.978   4.017   4.049   4.133   4.140   4.291
  4.818   4.962   5.048   5.175   5.379   5.605   5.870  23.574
 23.831  23.931  23.940  24.045  24.078  24.171  49.859  50.030
 --------------------------------------------------------------

          Ground-State Mulliken Net Atomic Charges

     Atom                 Charge (a.u.)
  ----------------------------------------
      1 C                    -0.875687
      2 C                     0.159190
      3 C                     1.442391
      4 C                    -0.780630
      5 C                     0.069602
      6 C                    -0.434064
      7 C                    -0.234719
      8 O                    -0.271044
      9 H                     0.111510
     10 H                     0.181511
     11 H                     0.195514
     12 H                     0.183494
     13 H                     0.164727
     14 O                    -0.139641
     15 H                     0.227847
  ----------------------------------------
  Sum of atomic charges =    -0.000000

 -----------------------------------------------------------------
                    Cartesian Multipole Moments
 -----------------------------------------------------------------
    Charge (ESU x 10^10)
                 0.0000
    Dipole Moment (Debye)
         X      -4.3598      Y      -2.4390      Z      -0.8373
       Tot       5.0653
    Quadrupole Moments (Debye-Ang)
        XX     -58.6760     XY      -5.1239     YY     -46.5335
        XZ      -1.7235     YZ      -0.4020     ZZ     -54.7716
    Octopole Moments (Debye-Ang^2)
       XXX     -42.0746    XXY      -8.1400    XYY      -3.4553
       YYY      -9.1283    XXZ      -5.9475    XYZ       0.4046
       YYZ      -4.8888    XZZ      11.0781    YZZ      -0.1152
       ZZZ      -5.4165
    Hexadecapole Moments (Debye-Ang^3)
      XXXX   -1120.0097   XXXY     -21.2328   XXYY    -243.0030
      XYYY     -29.3167   YYYY    -359.1501   XXXZ     -13.4608
      XXYZ      -4.5010   XYYZ     -10.2147   YYYZ      -3.8554
      XXZZ    -201.6336   XYZZ      -4.5679   YYZZ     -83.2449
      XZZZ      -9.3015   YZZZ      -2.6670   ZZZZ     -67.2406
 -----------------------------------------------------------------
 Calculating analytic gradient of the SCF energy
 Gradient of SCF Energy
            1           2           3           4           5           6
    1   0.0003947  -0.0007829   0.0030485   0.0005671   0.0005959   0.0003114
    2  -0.0002636   0.0008900  -0.0017984   0.0004783   0.0002986  -0.0010729
    3   0.0006828  -0.0006933   0.0005647   0.0007531  -0.0001416   0.0002110
            7           8           9          10          11          12
    1  -0.0025033  -0.0007789  -0.0000206   0.0002918  -0.0003541  -0.0002069
    2   0.0012973  -0.0006129   0.0002179  -0.0001943  -0.0000008   0.0000892
    3  -0.0030950   0.0006512  -0.0000498  -0.0000324  -0.0001501  -0.0000207
           13          14          15
    1  -0.0000607  -0.0008351   0.0003331
    2   0.0004778  -0.0008770   0.0010709
    3   0.0000091   0.0008633   0.0004477
 Max gradient component =       3.095E-03
 RMS gradient           =       9.604E-04
 Gradient time:  CPU 61.10 s  wall 61.13 s
 Geometry Optimization Parameters
   NAtoms,    NIC,     NZ,  NCons,   NDum,   NFix, NCnnct, MaxDiis
       15      97       0       0       0       0       0       0

 Cartesian Hessian Update
 Hessian Updated using BFGS Update


** GEOMETRY OPTIMIZATION IN DELOCALIZED INTERNAL COORDINATES **
   Searching for a Minimum

   Optimization Cycle:  11

                       Coordinates (Angstroms)
     ATOM                X               Y               Z
      1  C        -0.4246161937   -1.2145061519    0.1072494871
      2  C        -1.8166850051   -1.2607049924    0.0638557688
      3  C         0.2445169099    0.0137175571    0.0501938653
      4  C        -0.5023466948    1.1967830984   -0.0220257959
      5  C        -1.8898610799    1.1488325499   -0.0678668851
      6  C        -2.5498843448   -0.0805605080   -0.0265598854
      7  C         1.7325241946    0.1516890948    0.0868197125
      8  O         2.2939360392    1.1848066627    0.3348705795
      9  H         0.1205640007   -2.1473983602    0.2126706184
     10  H        -2.3223855316   -2.2181195537    0.1120078446
     11  H         0.0244298859    2.1419237844   -0.0496710881
     12  H        -2.4608427600    2.0681324571   -0.1337271202
     13  H        -3.6330442517   -0.1130230167   -0.0609456734
     14  O         2.4628982195   -0.9710371256   -0.1515235381
     15  H         1.8943569795   -1.6857631145   -0.4571503433
   Point Group: c1    Number of degrees of freedom:    39


   Energy is   -420.937253362

 Hessian Updated using BFGS Update

 39 Hessian modes will be used to form the next step
  Hessian Eigenvalues:
     0.001429    0.017361    0.019499    0.021322    0.021626    0.021971
     0.022681    0.022790    0.022892    0.022999    0.023077    0.071995
     0.142892    0.159833    0.160075    0.160844    0.161016    0.166984
     0.217801    0.219972    0.230844    0.236553    0.298796    0.315826
     0.356620    0.356918    0.357007    0.357134    0.362893    0.388349
     0.410953    0.419513    0.453842    0.456471    0.465314    0.485911
     0.535978    0.559241    0.925015

 Minimum Search - Taking Simple RFO Step
 Searching for Lamda that Minimizes Along All modes
 Value Taken    Lamda =  -0.00026433
 Calculated Step too Large.  Step scaled by  0.929031
 Step Taken.  Stepsize is  0.300000

                             Maximum     Tolerance    Cnvgd?
         Gradient           0.003217      0.000300      NO
         Displacement       0.248305      0.001200      NO
         Energy change     -0.000214      0.000001      NO


 New Cartesian Coordinates Obtained by Inverse Iteration

 Displacement from previous Coordinates is:  0.646223
 ----------------------------------------------------------------
             Standard Nuclear Orientation (Angstroms)
    I     Atom           X                Y                Z
 ----------------------------------------------------------------
    1      C      -0.4246041464    -1.2151914580     0.1532556991
    2      C      -1.8164759979    -1.2615015755     0.0995283020
    3      C       0.2440167977     0.0116155652     0.0744858858
    4      C      -0.4989962847     1.1933105140    -0.0383916213
    5      C      -1.8857581485     1.1437312065    -0.1043954800
    6      C      -2.5471578018    -0.0842586970    -0.0370666283
    7      C       1.7328666901     0.1360753257     0.1359034361
    8      O       2.3018262904     1.1291833858     0.5025393504
    9      H       0.1255530708    -2.1382868826     0.3060838342
   10      H      -2.3243147130    -2.2161150878     0.1745558561
   11      H       0.0286943900     2.1378252961    -0.0777258457
   12      H      -2.4554474631     2.0608409544    -0.2032339790
   13      H      -3.6298047512    -0.1178430105    -0.0846287647
   14      O       2.4495785977    -0.9604883258    -0.2371605352
   15      H       1.8735838375    -1.6041248291    -0.6655519628
 ----------------------------------------------------------------
 Molecular Point Group                 C1    NOp =  1
 Largest Abelian Subgroup              C1    NOp =  1
 Nuclear Repulsion Energy =   404.9059525509 hartrees
 There are       32 alpha and       32 beta electrons
 Applying Cartesian multipole field
    Component          Value
    ---------          -----
     (2,0,0)        1.00000E-11
     (0,2,0)        2.00000E-11
     (0,0,2)       -3.00000E-11
 Nucleus-field energy     =     0.0000000127 hartrees
 Requested basis set is 6-311++G(d,p)
 There are 84 shells and 240 basis functions
 A cutoff of  1.0D-11 yielded   3214 shell pairs
 There are     26813 function pairs (     28831 Cartesian)
 Smallest overlap matrix eigenvalue = 1.13E-06

 Q-Chem warning in module /home/taweetham/qchem/stvman/mkSTV.C, line 278:

 Overlap eigenvalue is smaller than square root of threshold

 Guess MOs from SCF MO coefficient file
 Reading MOs from coefficient file
 Reading MOs from coefficient file
 A restricted hybrid HF-DFT SCF calculation will be
 performed using Pulay DIIS extrapolation
 Exchange:     0.2000 Hartree-Fock + 0.0800 Slater + 0.7200 B88
 Correlation:  0.1900 VWN1RPA + 0.8100 LYP
 Using SG-1 standard quadrature grid
 SCF converges when DIIS error is below 1.0E-08
 Geometry optimization detected.  Setting ReadMinima to 0
 Setting SaveMinima to 0
 ---------------------------------------
  Cycle       Energy         DIIS Error
 ---------------------------------------
    1    -420.9341988724      2.32E-03
    2    -420.9368529246      2.23E-04
    3    -420.9365881276      3.60E-04
    4    -420.9372682753      8.65E-05
    5    -420.9373033126      2.68E-05
    6    -420.9373072167      1.00E-05
    7    -420.9373078315      4.24E-06
    8    -420.9373079351      8.52E-07
    9    -420.9373077290      4.06E-07
   10    -420.9373078082      1.16E-07
   11    -420.9373078320      2.98E-08
   12    -420.9373078281      1.04E-08
   13    -420.9373078271      4.01E-09 Convergence criterion met
 ---------------------------------------
 SCF time:  CPU 177.00 s  wall 177.42 s
 SCF   energy in the final basis set = -420.9373078271
 Total energy in the final basis set = -420.9373078271

 --------------------------------------------------------------

                    Orbital Energies (a.u.)
 --------------------------------------------------------------

 Alpha MOs
 -- Occupied --
-19.179 -19.118 -10.316 -10.214 -10.211 -10.205 -10.204 -10.202
-10.201  -1.115  -1.036  -0.889  -0.789  -0.778  -0.667  -0.637
 -0.623  -0.575  -0.516  -0.491  -0.473  -0.465  -0.452  -0.451
 -0.410  -0.395  -0.381  -0.374  -0.336  -0.296  -0.286  -0.280
 -- Virtual --
 -0.069  -0.042  -0.022  -0.005   0.006   0.022   0.025   0.031
  0.039   0.049   0.060   0.070   0.076   0.081   0.086   0.102
  0.105   0.110   0.112   0.113   0.117   0.121   0.127   0.130
  0.137   0.142   0.146   0.156   0.168   0.173   0.179   0.189
  0.193   0.205   0.210   0.215   0.222   0.236   0.247   0.252
  0.256   0.258   0.265   0.276   0.281   0.284   0.297   0.305
  0.311   0.320   0.326   0.337   0.340   0.348   0.363   0.387
  0.389   0.410   0.461   0.474   0.491   0.515   0.523   0.532
  0.539   0.544   0.560   0.564   0.576   0.606   0.618   0.632
  0.638   0.654   0.672   0.673   0.697   0.709   0.734   0.755
  0.766   0.805   0.813   0.826   0.835   0.852   0.862   0.866
  0.874   0.886   0.907   0.927   0.978   0.992   1.010   1.020
  1.056   1.072   1.084   1.100   1.117   1.160   1.167   1.191
  1.219   1.244   1.294   1.320   1.350   1.416   1.454   1.484
  1.493   1.500   1.515   1.527   1.546   1.548   1.623   1.627
  1.631   1.685   1.697   1.730   1.738   1.750   1.759   1.773
  1.824   1.838   1.882   1.903   1.909   1.931   1.938   1.948
  1.965   1.998   2.039   2.059   2.088   2.115   2.169   2.281
  2.327   2.398   2.406   2.428   2.436   2.530   2.573   2.608
  2.635   2.641   2.652   2.687   2.698   2.730   2.733   2.754
  2.774   2.787   2.821   2.827   2.854   2.877   2.894   2.926
  2.938   2.994   3.058   3.066   3.157   3.166   3.189   3.301
  3.337   3.366   3.391   3.478   3.494   3.543   3.590   3.634
  3.714   3.875   3.975   4.017   4.034   4.130   4.137   4.279
  4.818   4.974   5.055   5.166   5.371   5.594   5.864  23.572
 23.829  23.932  23.941  24.046  24.078  24.171  49.856  50.021
 --------------------------------------------------------------

          Ground-State Mulliken Net Atomic Charges

     Atom                 Charge (a.u.)
  ----------------------------------------
      1 C                    -0.868964
      2 C                     0.095340
      3 C                     1.417233
      4 C                    -0.755472
      5 C                     0.075231
      6 C                    -0.414360
      7 C                    -0.227641
      8 O                    -0.263174
      9 H                     0.139649
     10 H                     0.178023
     11 H                     0.192912
     12 H                     0.182061
     13 H                     0.165638
     14 O                    -0.140439
     15 H                     0.223965
  ----------------------------------------
  Sum of atomic charges =    -0.000000

 -----------------------------------------------------------------
                    Cartesian Multipole Moments
 -----------------------------------------------------------------
    Charge (ESU x 10^10)
                -0.0000
    Dipole Moment (Debye)
         X      -4.3243      Y      -2.2787      Z      -1.1955
       Tot       5.0320
    Quadrupole Moments (Debye-Ang)
        XX     -58.7127     XY      -4.7077     YY     -46.7343
        XZ      -2.4451     YZ      -0.7357     ZZ     -54.6484
    Octopole Moments (Debye-Ang^2)
       XXX     -41.8152    XXY      -6.9749    XYY      -3.5767
       YYY      -6.2461    XXZ      -8.4359    XYZ       0.3071
       YYZ      -6.6066    XZZ      11.0037    YZZ      -0.9978
       ZZZ      -8.4029
    Hexadecapole Moments (Debye-Ang^3)
      XXXX   -1117.8415   XXXY     -18.4488   XXYY    -241.8385
      XYYY     -24.4506   YYYY    -355.1121   XXXZ     -19.6888
      XXYZ      -7.3779   XYYZ     -13.7849   YYYZ      -6.0941
      XXZZ    -202.8336   XYZZ      -6.6217   YYZZ     -82.3693
      XZZZ     -14.7332   YZZZ      -3.1934   ZZZZ     -75.4087
 -----------------------------------------------------------------
 Calculating analytic gradient of the SCF energy
 Gradient of SCF Energy
            1           2           3           4           5           6
    1   0.0003389  -0.0007630   0.0022670   0.0000747   0.0007781   0.0001973
    2   0.0002513   0.0007209  -0.0018941   0.0004142   0.0003590  -0.0011152
    3  -0.0004047  -0.0002651   0.0007793   0.0002408  -0.0000923   0.0001979
            7           8           9          10          11          12
    1  -0.0017767  -0.0004039  -0.0001073   0.0002650  -0.0001923  -0.0001719
    2   0.0005925   0.0005066   0.0002559  -0.0001799  -0.0000628   0.0000533
    3  -0.0019685   0.0006355   0.0005939   0.0000058  -0.0001054   0.0000378
           13          14          15
    1  -0.0000678  -0.0005585   0.0001204
    2   0.0003417  -0.0012070   0.0009636
    3  -0.0000527   0.0006221  -0.0002243
 Max gradient component =       2.267E-03
 RMS gradient           =       7.490E-04
 Gradient time:  CPU 61.11 s  wall 61.13 s
 Geometry Optimization Parameters
   NAtoms,    NIC,     NZ,  NCons,   NDum,   NFix, NCnnct, MaxDiis
       15      97       0       0       0       0       0       0

 Cartesian Hessian Update
 Hessian Updated using BFGS Update


** GEOMETRY OPTIMIZATION IN DELOCALIZED INTERNAL COORDINATES **
   Searching for a Minimum

   Optimization Cycle:  12

                       Coordinates (Angstroms)
     ATOM                X               Y               Z
      1  C        -0.4246041464   -1.2151914580    0.1532556991
      2  C        -1.8164759979   -1.2615015755    0.0995283020
      3  C         0.2440167977    0.0116155652    0.0744858858
      4  C        -0.4989962847    1.1933105140   -0.0383916213
      5  C        -1.8857581485    1.1437312065   -0.1043954800
      6  C        -2.5471578018   -0.0842586970   -0.0370666283
      7  C         1.7328666901    0.1360753257    0.1359034361
      8  O         2.3018262904    1.1291833858    0.5025393504
      9  H         0.1255530708   -2.1382868826    0.3060838342
     10  H        -2.3243147130   -2.2161150878    0.1745558561
     11  H         0.0286943900    2.1378252961   -0.0777258457
     12  H        -2.4554474631    2.0608409544   -0.2032339790
     13  H        -3.6298047512   -0.1178430105   -0.0846287647
     14  O         2.4495785977   -0.9604883258   -0.2371605352
     15  H         1.8735838375   -1.6041248291   -0.6655519628
   Point Group: c1    Number of degrees of freedom:    39


   Energy is   -420.937307827

 Hessian Updated using BFGS Update

 39 Hessian modes will be used to form the next step
  Hessian Eigenvalues:
     0.003953    0.017318    0.019878    0.021208    0.021796    0.022195
     0.022341    0.022785    0.022898    0.022984    0.023076    0.065523
     0.143163    0.158261    0.159896    0.160080    0.160892    0.165787
     0.217472    0.219966    0.229935    0.237079    0.287623    0.299296
     0.356511    0.356897    0.357002    0.357137    0.362615    0.382443
     0.405479    0.418304    0.450794    0.456471    0.465375    0.485411
     0.494605    0.554247    0.925859

 Minimum Search - Taking Simple RFO Step
 Searching for Lamda that Minimizes Along All modes
 Value Taken    Lamda =  -0.00016166
 Step Taken.  Stepsize is  0.132677

                             Maximum     Tolerance    Cnvgd?
         Gradient           0.002549      0.000300      NO
         Displacement       0.106467      0.001200      NO
         Energy change     -0.000054      0.000001      NO


 New Cartesian Coordinates Obtained by Inverse Iteration

 Displacement from previous Coordinates is:  0.278416
 ----------------------------------------------------------------
             Standard Nuclear Orientation (Angstroms)
    I     Atom           X                Y                Z
 ----------------------------------------------------------------
    1      C      -0.4240464167    -1.2122770096     0.1316056535
    2      C      -1.8156699089    -1.2605876794     0.0867017278
    3      C       0.2428802374     0.0166489530     0.0651696919
    4      C      -0.5028406578     1.1973049797    -0.0336555535
    5      C      -1.8903777909     1.1465200096    -0.0908458297
    6      C      -2.5494676018    -0.0825559945    -0.0316768629
    7      C       1.7360520095     0.1416580133     0.1215904754
    8      O       2.3053631930     1.1522532062     0.4365920307
    9      H       0.1264231497    -2.1395399432     0.2580446649
   10      H      -2.3231520988    -2.2161289096     0.1506704532
   11      H       0.0244947375     2.1425375725    -0.0660033375
   12      H      -2.4607203970     2.0642745080    -0.1770237389
   13      H      -3.6321954069    -0.1201281301    -0.0723780875
   14      O       2.4560147529    -0.9663341432    -0.2075098879
   15      H       1.8808025664    -1.6488730512    -0.5730838527
 ----------------------------------------------------------------
 Molecular Point Group                 C1    NOp =  1
 Largest Abelian Subgroup              C1    NOp =  1
 Nuclear Repulsion Energy =   404.7381804477 hartrees
 There are       32 alpha and       32 beta electrons
 Applying Cartesian multipole field
    Component          Value
    ---------          -----
     (2,0,0)        1.00000E-11
     (0,2,0)        2.00000E-11
     (0,0,2)       -3.00000E-11
 Nucleus-field energy     =     0.0000000129 hartrees
 Requested basis set is 6-311++G(d,p)
 There are 84 shells and 240 basis functions
 A cutoff of  1.0D-11 yielded   3209 shell pairs
 There are     26757 function pairs (     28767 Cartesian)
 Smallest overlap matrix eigenvalue = 1.14E-06

 Q-Chem warning in module /home/taweetham/qchem/stvman/mkSTV.C, line 278:

 Overlap eigenvalue is smaller than square root of threshold

 Guess MOs from SCF MO coefficient file
 Reading MOs from coefficient file
 Reading MOs from coefficient file
 A restricted hybrid HF-DFT SCF calculation will be
 performed using Pulay DIIS extrapolation
 Exchange:     0.2000 Hartree-Fock + 0.0800 Slater + 0.7200 B88
 Correlation:  0.1900 VWN1RPA + 0.8100 LYP
 Using SG-1 standard quadrature grid
 SCF converges when DIIS error is below 1.0E-08
 Geometry optimization detected.  Setting ReadMinima to 0
 Setting SaveMinima to 0
 ---------------------------------------
  Cycle       Energy         DIIS Error
 ---------------------------------------
    1    -420.9250052234      9.52E-04
    2    -420.9372264198      1.37E-04
    3    -420.9371194396      1.98E-04
    4    -420.9373765640      4.80E-05
    5    -420.9373877775      2.12E-05
    6    -420.9373900976      6.74E-06
    7    -420.9373902291      2.78E-06
    8    -420.9373902122      9.75E-07
    9    -420.9373900704      1.68E-07
   10    -420.9373900601      9.66E-08
   11    -420.9373900731      1.43E-08
   12    -420.9373900735      5.00E-09 Convergence criterion met
 ---------------------------------------
 SCF time:  CPU 164.49 s  wall 164.71 s
 SCF   energy in the final basis set = -420.9373900735
 Total energy in the final basis set = -420.9373900735

 --------------------------------------------------------------

                    Orbital Energies (a.u.)
 --------------------------------------------------------------

 Alpha MOs
 -- Occupied --
-19.179 -19.118 -10.317 -10.215 -10.212 -10.205 -10.204 -10.202
-10.201  -1.115  -1.035  -0.889  -0.789  -0.778  -0.666  -0.637
 -0.624  -0.576  -0.516  -0.491  -0.473  -0.464  -0.452  -0.452
 -0.410  -0.395  -0.381  -0.375  -0.335  -0.295  -0.287  -0.281
 -- Virtual --
 -0.070  -0.042  -0.022  -0.005   0.006   0.023   0.026   0.031
  0.039   0.049   0.060   0.069   0.076   0.081   0.084   0.102
  0.105   0.109   0.111   0.114   0.118   0.122   0.127   0.129
  0.138   0.142   0.147   0.158   0.168   0.173   0.180   0.188
  0.196   0.204   0.210   0.215   0.221   0.237   0.246   0.253
  0.255   0.257   0.264   0.277   0.281   0.284   0.297   0.304
  0.312   0.319   0.326   0.337   0.340   0.348   0.364   0.385
  0.392   0.413   0.461   0.474   0.491   0.515   0.522   0.532
  0.540   0.544   0.563   0.563   0.576   0.605   0.617   0.633
  0.638   0.657   0.666   0.673   0.697   0.709   0.738   0.758
  0.766   0.808   0.823   0.830   0.838   0.852   0.864   0.868
  0.875   0.887   0.910   0.933   0.977   0.991   1.013   1.022
  1.057   1.071   1.078   1.098   1.116   1.157   1.160   1.192
  1.219   1.246   1.297   1.317   1.349   1.415   1.453   1.482
  1.489   1.500   1.513   1.527   1.546   1.548   1.622   1.628
  1.631   1.679   1.695   1.728   1.738   1.751   1.759   1.775
  1.827   1.843   1.883   1.903   1.908   1.931   1.935   1.949
  1.966   2.000   2.036   2.058   2.085   2.119   2.171   2.279
  2.325   2.398   2.405   2.427   2.436   2.534   2.571   2.610
  2.634   2.638   2.651   2.688   2.699   2.730   2.733   2.754
  2.773   2.784   2.822   2.827   2.852   2.875   2.894   2.926
  2.934   2.993   3.057   3.067   3.160   3.164   3.186   3.301
  3.337   3.369   3.388   3.479   3.494   3.542   3.590   3.634
  3.714   3.878   3.976   4.017   4.040   4.131   4.138   4.281
  4.819   4.968   5.052   5.168   5.371   5.597   5.866  23.572
 23.825  23.932  23.940  24.045  24.077  24.171  49.856  50.024
 --------------------------------------------------------------

          Ground-State Mulliken Net Atomic Charges

     Atom                 Charge (a.u.)
  ----------------------------------------
      1 C                    -0.879648
      2 C                     0.130924
      3 C                     1.434010
      4 C                    -0.775808
      5 C                     0.079753
      6 C                    -0.424778
      7 C                    -0.230019
      8 O                    -0.266016
      9 H                     0.124864
     10 H                     0.179477
     11 H                     0.193143
     12 H                     0.182751
     13 H                     0.165229
     14 O                    -0.139266
     15 H                     0.225382
  ----------------------------------------
  Sum of atomic charges =     0.000000

 -----------------------------------------------------------------
                    Cartesian Multipole Moments
 -----------------------------------------------------------------
    Charge (ESU x 10^10)
                 0.0000
    Dipole Moment (Debye)
         X      -4.3480      Y      -2.3592      Z      -1.0280
       Tot       5.0525
    Quadrupole Moments (Debye-Ang)
        XX     -58.7377     XY      -4.9110     YY     -46.5986
        XZ      -2.1033     YZ      -0.6148     ZZ     -54.7464
    Octopole Moments (Debye-Ang^2)
       XXX     -42.2296    XXY      -7.6104    XYY      -3.4831
       YYY      -7.6505    XXZ      -7.3132    XYZ       0.2892
       YYZ      -5.9940    XZZ      10.9509    YZZ      -0.6111
       ZZZ      -7.1018
    Hexadecapole Moments (Debye-Ang^3)
      XXXX   -1121.3634   XXXY     -19.4082   XXYY    -242.5872
      XYYY     -26.6064   YYYY    -356.6487   XXXZ     -17.1611
      XXYZ      -6.4872   XYYZ     -12.4501   YYYZ      -5.2214
      XXZZ    -202.7917   XYZZ      -5.6036   YYZZ     -82.8204
      XZZZ     -12.4219   YZZZ      -3.2251   ZZZZ     -71.8923
 -----------------------------------------------------------------
 Calculating analytic gradient of the SCF energy
 Gradient of SCF Energy
            1           2           3           4           5           6
    1   0.0003102  -0.0003435   0.0003583  -0.0002130   0.0003881  -0.0000104
    2   0.0000380   0.0003778  -0.0004998   0.0000799   0.0002071  -0.0004914
    3  -0.0002397   0.0001272   0.0003904  -0.0001734   0.0000031  -0.0000051
            7           8           9          10          11          12
    1  -0.0004104   0.0000191   0.0001154   0.0000891  -0.0000146  -0.0000329
    2   0.0000002   0.0007059   0.0001289  -0.0000658   0.0000253   0.0000046
    3   0.0000051   0.0000508  -0.0000355  -0.0000062  -0.0000324   0.0000584
           13          14          15
    1  -0.0000265  -0.0001529  -0.0000762
    2   0.0000759  -0.0005416  -0.0000450
    3  -0.0000456   0.0000748  -0.0001716
 Max gradient component =       7.059E-04
 RMS gradient           =       2.389E-04
 Gradient time:  CPU 61.46 s  wall 61.49 s
 Geometry Optimization Parameters
   NAtoms,    NIC,     NZ,  NCons,   NDum,   NFix, NCnnct, MaxDiis
       15      97       0       0       0       0       0       0

 Cartesian Hessian Update
 Hessian Updated using BFGS Update


** GEOMETRY OPTIMIZATION IN DELOCALIZED INTERNAL COORDINATES **
   Searching for a Minimum

   Optimization Cycle:  13

                       Coordinates (Angstroms)
     ATOM                X               Y               Z
      1  C        -0.4240464167   -1.2122770096    0.1316056535
      2  C        -1.8156699089   -1.2605876794    0.0867017278
      3  C         0.2428802374    0.0166489530    0.0651696919
      4  C        -0.5028406578    1.1973049797   -0.0336555535
      5  C        -1.8903777909    1.1465200096   -0.0908458297
      6  C        -2.5494676018   -0.0825559945   -0.0316768629
      7  C         1.7360520095    0.1416580133    0.1215904754
      8  O         2.3053631930    1.1522532062    0.4365920307
      9  H         0.1264231497   -2.1395399432    0.2580446649
     10  H        -2.3231520988   -2.2161289096    0.1506704532
     11  H         0.0244947375    2.1425375725   -0.0660033375
     12  H        -2.4607203970    2.0642745080   -0.1770237389
     13  H        -3.6321954069   -0.1201281301   -0.0723780875
     14  O         2.4560147529   -0.9663341432   -0.2075098879
     15  H         1.8808025664   -1.6488730512   -0.5730838527
   Point Group: c1    Number of degrees of freedom:    39


   Energy is   -420.937390074

 Hessian Updated using BFGS Update

 39 Hessian modes will be used to form the next step
  Hessian Eigenvalues:
     0.004482    0.017280    0.018073    0.021403    0.021851    0.022214
     0.022442    0.022806    0.022885    0.023012    0.023132    0.066833
     0.142960    0.156952    0.159898    0.160078    0.161105    0.165444
     0.217429    0.219963    0.228674    0.236458    0.289780    0.300012
     0.356446    0.356869    0.357001    0.357132    0.362254    0.379916
     0.398959    0.418029    0.446602    0.456475    0.465045    0.477752
     0.486606    0.555990    0.925307

 Minimum Search - Taking Simple RFO Step
 Searching for Lamda that Minimizes Along All modes
 Value Taken    Lamda =  -0.00001000
 Step Taken.  Stepsize is  0.019026

                             Maximum     Tolerance    Cnvgd?
         Gradient           0.000802      0.000300      NO
         Displacement       0.010599      0.001200      NO
         Energy change     -0.000082      0.000001      NO


 New Cartesian Coordinates Obtained by Inverse Iteration

 Displacement from previous Coordinates is:  0.021971
 ----------------------------------------------------------------
             Standard Nuclear Orientation (Angstroms)
    I     Atom           X                Y                Z
 ----------------------------------------------------------------
    1      C      -0.4248240344    -1.2125641727     0.1328991353
    2      C      -1.8162027854    -1.2606462664     0.0873467236
    3      C       0.2425037762     0.0164611352     0.0637679388
    4      C      -0.5029745622     1.1970875464    -0.0341688128
    5      C      -1.8908169553     1.1464752609    -0.0919131980
    6      C      -2.5498620620    -0.0822005011    -0.0317730568
    7      C       1.7365567206     0.1410279695     0.1222024191
    8      O       2.3054566237     1.1496921333     0.4430036166
    9      H       0.1251023507    -2.1401196010     0.2604618229
   10      H      -2.3246377136    -2.2155446809     0.1528868690
   11      H       0.0245378564     2.1422267203    -0.0664264566
   12      H      -2.4607525012     2.0643259333    -0.1794932057
   13      H      -3.6325638031    -0.1202255342    -0.0717990021
   14      O       2.4582467634    -0.9637141192    -0.2122380394
   15      H       1.8837906938    -1.6475094421    -0.5765592073
 ----------------------------------------------------------------
 Molecular Point Group                 C1    NOp =  1
 Largest Abelian Subgroup              C1    NOp =  1
 Nuclear Repulsion Energy =   404.6885701959 hartrees
 There are       32 alpha and       32 beta electrons
 Applying Cartesian multipole field
    Component          Value
    ---------          -----
     (2,0,0)        1.00000E-11
     (0,2,0)        2.00000E-11
     (0,0,2)       -3.00000E-11
 Nucleus-field energy     =     0.0000000129 hartrees
 Requested basis set is 6-311++G(d,p)
 There are 84 shells and 240 basis functions
 A cutoff of  1.0D-11 yielded   3209 shell pairs
 There are     26757 function pairs (     28767 Cartesian)
 Smallest overlap matrix eigenvalue = 1.14E-06

 Q-Chem warning in module /home/taweetham/qchem/stvman/mkSTV.C, line 278:

 Overlap eigenvalue is smaller than square root of threshold

 Guess MOs from SCF MO coefficient file
 Reading MOs from coefficient file
 Reading MOs from coefficient file
 A restricted hybrid HF-DFT SCF calculation will be
 performed using Pulay DIIS extrapolation
 Exchange:     0.2000 Hartree-Fock + 0.0800 Slater + 0.7200 B88
 Correlation:  0.1900 VWN1RPA + 0.8100 LYP
 Using SG-1 standard quadrature grid
 SCF converges when DIIS error is below 1.0E-08
 Geometry optimization detected.  Setting ReadMinima to 0
 Setting SaveMinima to 0
 ---------------------------------------
  Cycle       Energy         DIIS Error
 ---------------------------------------
    1    -420.9381874368      1.14E-04
    2    -420.9373946659      1.43E-05
    3    -420.9373912237      3.01E-05
    4    -420.9373960327      3.19E-06
    5    -420.9373964108      1.63E-06
    6    -420.9373963729      4.99E-07
    7    -420.9373962446      1.50E-07
    8    -420.9373962842      3.93E-08
    9    -420.9373962852      1.66E-08
   10    -420.9373962831      6.10E-09 Convergence criterion met
 ---------------------------------------
 SCF time:  CPU 133.48 s  wall 134.13 s
 SCF   energy in the final basis set = -420.9373962831
 Total energy in the final basis set = -420.9373962831

 --------------------------------------------------------------

                    Orbital Energies (a.u.)
 --------------------------------------------------------------

 Alpha MOs
 -- Occupied --
-19.179 -19.118 -10.316 -10.215 -10.212 -10.205 -10.204 -10.202
-10.201  -1.116  -1.035  -0.889  -0.789  -0.778  -0.666  -0.637
 -0.624  -0.576  -0.516  -0.491  -0.473  -0.464  -0.452  -0.452
 -0.410  -0.395  -0.381  -0.375  -0.335  -0.296  -0.287  -0.281
 -- Virtual --
 -0.069  -0.042  -0.022  -0.005   0.006   0.023   0.026   0.031
  0.039   0.049   0.060   0.069   0.076   0.081   0.085   0.102
  0.105   0.109   0.111   0.114   0.118   0.122   0.127   0.129
  0.138   0.142   0.147   0.158   0.168   0.173   0.180   0.188
  0.196   0.204   0.210   0.215   0.221   0.237   0.246   0.253
  0.255   0.257   0.264   0.277   0.281   0.285   0.298   0.304
  0.312   0.319   0.326   0.337   0.340   0.348   0.364   0.385
  0.392   0.413   0.461   0.474   0.491   0.515   0.522   0.532
  0.540   0.544   0.563   0.563   0.576   0.605   0.617   0.633
  0.638   0.657   0.667   0.673   0.697   0.709   0.738   0.758
  0.766   0.808   0.822   0.830   0.838   0.852   0.863   0.867
  0.875   0.887   0.909   0.933   0.977   0.991   1.013   1.022
  1.057   1.071   1.079   1.098   1.116   1.157   1.161   1.193
  1.219   1.246   1.297   1.317   1.349   1.415   1.453   1.482
  1.489   1.500   1.513   1.526   1.546   1.548   1.622   1.628
  1.631   1.679   1.695   1.729   1.737   1.751   1.760   1.774
  1.827   1.843   1.883   1.903   1.908   1.931   1.935   1.949
  1.966   1.999   2.036   2.058   2.085   2.118   2.170   2.279
  2.325   2.398   2.405   2.427   2.436   2.533   2.571   2.610
  2.634   2.638   2.651   2.688   2.699   2.730   2.733   2.754
  2.773   2.784   2.821   2.827   2.852   2.875   2.894   2.925
  2.934   2.994   3.057   3.067   3.160   3.163   3.186   3.301
  3.337   3.369   3.388   3.479   3.494   3.542   3.590   3.634
  3.714   3.878   3.976   4.017   4.040   4.131   4.137   4.281
  4.818   4.968   5.052   5.168   5.371   5.597   5.866  23.572
 23.825  23.932  23.940  24.045  24.077  24.170  49.856  50.024
 --------------------------------------------------------------

          Ground-State Mulliken Net Atomic Charges

     Atom                 Charge (a.u.)
  ----------------------------------------
      1 C                    -0.872576
      2 C                     0.132225
      3 C                     1.434090
      4 C                    -0.785306
      5 C                     0.080484
      6 C                    -0.424276
      7 C                    -0.231195
      8 O                    -0.265787
      9 H                     0.125035
     10 H                     0.179418
     11 H                     0.193193
     12 H                     0.182719
     13 H                     0.165228
     14 O                    -0.138466
     15 H                     0.225213
  ----------------------------------------
  Sum of atomic charges =     0.000000

 -----------------------------------------------------------------
                    Cartesian Multipole Moments
 -----------------------------------------------------------------
    Charge (ESU x 10^10)
                 0.0000
    Dipole Moment (Debye)
         X      -4.3426      Y      -2.3610      Z      -1.0342
       Tot       5.0500
    Quadrupole Moments (Debye-Ang)
        XX     -58.7322     XY      -4.9181     YY     -46.5822
        XZ      -2.1236     YZ      -0.6414     ZZ     -54.7595
    Octopole Moments (Debye-Ang^2)
       XXX     -42.2206    XXY      -7.6412    XYY      -3.4224
       YYY      -7.6126    XXZ      -7.3544    XYZ       0.2644
       YYZ      -6.0117    XZZ      10.9243    YZZ      -0.6335
       ZZZ      -7.1283
    Hexadecapole Moments (Debye-Ang^3)
      XXXX   -1122.1232   XXXY     -19.3803   XXYY    -242.4582
      XYYY     -26.5728   YYYY    -356.2774   XXXZ     -17.3258
      XXYZ      -6.6536   XYYZ     -12.5142   YYYZ      -5.3630
      XXZZ    -203.0309   XYZZ      -5.6543   YYZZ     -82.7970
      XZZZ     -12.4979   YZZZ      -3.3042   ZZZZ     -72.2157
 -----------------------------------------------------------------
 Calculating analytic gradient of the SCF energy
 Gradient of SCF Energy
            1           2           3           4           5           6
    1   0.0000674  -0.0001103   0.0000093  -0.0001190   0.0001210  -0.0000225
    2  -0.0000227   0.0000920  -0.0000991   0.0000600   0.0000808  -0.0001488
    3   0.0000570  -0.0000308  -0.0000479   0.0000468  -0.0000155   0.0000155
            7           8           9          10          11          12
    1  -0.0000231  -0.0000170   0.0000434   0.0000329   0.0000015  -0.0000137
    2   0.0000009   0.0001046   0.0000305  -0.0000180   0.0000102  -0.0000043
    3   0.0000338  -0.0000476   0.0000012   0.0000003  -0.0000141  -0.0000063
           13          14          15
    1   0.0000010   0.0000551  -0.0000260
    2   0.0000217  -0.0001055  -0.0000025
    3   0.0000027   0.0000753  -0.0000703
 Max gradient component =       1.488E-04
 RMS gradient           =       5.816E-05
 Gradient time:  CPU 62.01 s  wall 62.05 s
 Geometry Optimization Parameters
   NAtoms,    NIC,     NZ,  NCons,   NDum,   NFix, NCnnct, MaxDiis
       15      97       0       0       0       0       0       0

 Cartesian Hessian Update
 Hessian Updated using BFGS Update


** GEOMETRY OPTIMIZATION IN DELOCALIZED INTERNAL COORDINATES **
   Searching for a Minimum

   Optimization Cycle:  14

                       Coordinates (Angstroms)
     ATOM                X               Y               Z
      1  C        -0.4248240344   -1.2125641727    0.1328991353
      2  C        -1.8162027854   -1.2606462664    0.0873467236
      3  C         0.2425037762    0.0164611352    0.0637679388
      4  C        -0.5029745622    1.1970875464   -0.0341688128
      5  C        -1.8908169553    1.1464752609   -0.0919131980
      6  C        -2.5498620620   -0.0822005011   -0.0317730568
      7  C         1.7365567206    0.1410279695    0.1222024191
      8  O         2.3054566237    1.1496921333    0.4430036166
      9  H         0.1251023507   -2.1401196010    0.2604618229
     10  H        -2.3246377136   -2.2155446809    0.1528868690
     11  H         0.0245378564    2.1422267203   -0.0664264566
     12  H        -2.4607525012    2.0643259333   -0.1794932057
     13  H        -3.6325638031   -0.1202255342   -0.0717990021
     14  O         2.4582467634   -0.9637141192   -0.2122380394
     15  H         1.8837906938   -1.6475094421   -0.5765592073
   Point Group: c1    Number of degrees of freedom:    39


   Energy is   -420.937396283

 Hessian Updated using BFGS Update

 39 Hessian modes will be used to form the next step
  Hessian Eigenvalues:
     0.004087    0.014920    0.018223    0.021641    0.022105    0.022243
     0.022497    0.022794    0.022893    0.023043    0.024020    0.066138
     0.142858    0.155401    0.159898    0.160059    0.160432    0.165077
     0.217394    0.219909    0.229561    0.238044    0.289844    0.300461
     0.356531    0.356858    0.357000    0.357164    0.361725    0.380988
     0.384100    0.417659    0.445219    0.456588    0.465217    0.486396
     0.488150    0.554147    0.921716

 Minimum Search - Taking Simple RFO Step
 Searching for Lamda that Minimizes Along All modes
 Value Taken    Lamda =  -0.00000140
 Step Taken.  Stepsize is  0.013295

                             Maximum     Tolerance    Cnvgd?
         Gradient           0.000137      0.000300     YES
         Displacement       0.007626      0.001200      NO
         Energy change     -0.000006      0.000001      NO


 New Cartesian Coordinates Obtained by Inverse Iteration

 Displacement from previous Coordinates is:  0.021109
 ----------------------------------------------------------------
             Standard Nuclear Orientation (Angstroms)
    I     Atom           X                Y                Z
 ----------------------------------------------------------------
    1      C      -0.4249481771    -1.2126482320     0.1339215173
    2      C      -1.8162121073    -1.2606798764     0.0886079788
    3      C       0.2424782437     0.0164438618     0.0644159225
    4      C      -0.5027873486     1.1968678181    -0.0350262515
    5      C      -1.8907637237     1.1462474801    -0.0932135498
    6      C      -2.5497974337    -0.0821875954    -0.0318707086
    7      C       1.7366337776     0.1406515493     0.1237160121
    8      O       2.3057308075     1.1475146505     0.4496191983
    9      H       0.1247581617    -2.1402270062     0.2624157023
   10      H      -2.3250845986    -2.2152662109     0.1552737443
   11      H       0.0247355005     2.1419788049    -0.0676525411
   12      H      -2.4605114795     2.0640864619    -0.1819996252
   13      H      -3.6324865851    -0.1205063638    -0.0719686318
   14      O       2.4582606807    -0.9621419098    -0.2165475285
   15      H       1.8835546496    -1.6453610506    -0.5814936923
 ----------------------------------------------------------------
 Molecular Point Group                 C1    NOp =  1
 Largest Abelian Subgroup              C1    NOp =  1
 Nuclear Repulsion Energy =   404.6847452123 hartrees
 There are       32 alpha and       32 beta electrons
 Applying Cartesian multipole field
    Component          Value
    ---------          -----
     (2,0,0)        1.00000E-11
     (0,2,0)        2.00000E-11
     (0,0,2)       -3.00000E-11
 Nucleus-field energy     =     0.0000000129 hartrees
 Requested basis set is 6-311++G(d,p)
 There are 84 shells and 240 basis functions
 A cutoff of  1.0D-11 yielded   3209 shell pairs
 There are     26757 function pairs (     28767 Cartesian)
 Smallest overlap matrix eigenvalue = 1.14E-06

 Q-Chem warning in module /home/taweetham/qchem/stvman/mkSTV.C, line 278:

 Overlap eigenvalue is smaller than square root of threshold

 Guess MOs from SCF MO coefficient file
 Reading MOs from coefficient file
 Reading MOs from coefficient file
 A restricted hybrid HF-DFT SCF calculation will be
 performed using Pulay DIIS extrapolation
 Exchange:     0.2000 Hartree-Fock + 0.0800 Slater + 0.7200 B88
 Correlation:  0.1900 VWN1RPA + 0.8100 LYP
 Using SG-1 standard quadrature grid
 SCF converges when DIIS error is below 1.0E-08
 Geometry optimization detected.  Setting ReadMinima to 0
 Setting SaveMinima to 0
 ---------------------------------------
  Cycle       Energy         DIIS Error
 ---------------------------------------
    1    -420.9380278719      9.63E-05
    2    -420.9373963237      7.93E-06
    3    -420.9373956857      1.44E-05
    4    -420.9373968843      2.35E-06
    5    -420.9373971157      1.20E-06
    6    -420.9373971150      4.60E-07
    7    -420.9373970354      1.62E-07
    8    -420.9373970564      4.89E-08
    9    -420.9373970683      1.24E-08
   10    -420.9373970637      4.40E-09 Convergence criterion met
 ---------------------------------------
 SCF time:  CPU 132.98 s  wall 133.24 s
 SCF   energy in the final basis set = -420.9373970637
 Total energy in the final basis set = -420.9373970637

 --------------------------------------------------------------

                    Orbital Energies (a.u.)
 --------------------------------------------------------------

 Alpha MOs
 -- Occupied --
-19.179 -19.118 -10.316 -10.215 -10.212 -10.205 -10.204 -10.202
-10.201  -1.116  -1.035  -0.889  -0.789  -0.778  -0.666  -0.637
 -0.624  -0.576  -0.516  -0.491  -0.473  -0.464  -0.452  -0.451
 -0.410  -0.395  -0.381  -0.375  -0.335  -0.296  -0.287  -0.281
 -- Virtual --
 -0.069  -0.042  -0.022  -0.005   0.006   0.023   0.026   0.031
  0.039   0.049   0.060   0.069   0.076   0.081   0.085   0.102
  0.105   0.109   0.111   0.114   0.118   0.122   0.127   0.129
  0.138   0.142   0.147   0.158   0.168   0.173   0.180   0.188
  0.196   0.204   0.210   0.215   0.221   0.237   0.246   0.253
  0.255   0.257   0.264   0.277   0.281   0.284   0.297   0.304
  0.312   0.319   0.326   0.337   0.340   0.348   0.363   0.385
  0.391   0.412   0.461   0.474   0.491   0.516   0.522   0.532
  0.540   0.544   0.562   0.563   0.576   0.605   0.617   0.633
  0.638   0.657   0.667   0.673   0.697   0.709   0.738   0.758
  0.766   0.808   0.821   0.830   0.837   0.852   0.864   0.867
  0.875   0.887   0.909   0.932   0.977   0.991   1.013   1.022
  1.057   1.071   1.079   1.098   1.116   1.157   1.161   1.192
  1.219   1.245   1.297   1.317   1.349   1.415   1.452   1.482
  1.489   1.500   1.513   1.526   1.546   1.548   1.622   1.628
  1.631   1.680   1.695   1.729   1.737   1.750   1.760   1.774
  1.827   1.842   1.883   1.903   1.908   1.931   1.935   1.949
  1.965   1.999   2.037   2.058   2.085   2.118   2.170   2.280
  2.325   2.398   2.406   2.427   2.436   2.533   2.571   2.610
  2.634   2.639   2.651   2.688   2.699   2.730   2.733   2.754
  2.773   2.784   2.821   2.827   2.852   2.875   2.894   2.925
  2.934   2.994   3.057   3.067   3.159   3.163   3.186   3.301
  3.337   3.369   3.388   3.479   3.494   3.542   3.590   3.633
  3.714   3.878   3.976   4.017   4.039   4.131   4.137   4.280
  4.818   4.969   5.052   5.168   5.371   5.597   5.866  23.572
 23.825  23.932  23.940  24.045  24.077  24.170  49.856  50.024
 --------------------------------------------------------------

          Ground-State Mulliken Net Atomic Charges

     Atom                 Charge (a.u.)
  ----------------------------------------
      1 C                    -0.873077
      2 C                     0.131887
      3 C                     1.432774
      4 C                    -0.784642
      5 C                     0.080821
      6 C                    -0.423628
      7 C                    -0.231572
      8 O                    -0.265435
      9 H                     0.125799
     10 H                     0.179321
     11 H                     0.193028
     12 H                     0.182675
     13 H                     0.165239
     14 O                    -0.138274
     15 H                     0.225083
  ----------------------------------------
  Sum of atomic charges =     0.000000

 -----------------------------------------------------------------
                    Cartesian Multipole Moments
 -----------------------------------------------------------------
    Charge (ESU x 10^10)
                 0.0000
    Dipole Moment (Debye)
         X      -4.3415      Y      -2.3590      Z      -1.0431
       Tot       5.0499
    Quadrupole Moments (Debye-Ang)
        XX     -58.7335     XY      -4.9112     YY     -46.5770
        XZ      -2.1428     YZ      -0.6637     ZZ     -54.7660
    Octopole Moments (Debye-Ang^2)
       XXX     -42.2220    XXY      -7.6326    XYY      -3.4018
       YYY      -7.5507    XXZ      -7.4125    XYZ       0.2398
       YYZ      -6.0571    XZZ      10.8984    YZZ      -0.6612
       ZZZ      -7.2067
    Hexadecapole Moments (Debye-Ang^3)
      XXXX   -1122.1811   XXXY     -19.3406   XXYY    -242.3478
      XYYY     -26.4962   YYYY    -355.9985   XXXZ     -17.5103
      XXYZ      -6.8168   XYYZ     -12.6075   YYYZ      -5.4872
      XXZZ    -203.1457   XYZZ      -5.7263   YYZZ     -82.7775
      XZZZ     -12.6453   YZZZ      -3.3651   ZZZZ     -72.5557
 -----------------------------------------------------------------
 Calculating analytic gradient of the SCF energy
 Gradient of SCF Energy
            1           2           3           4           5           6
    1  -0.0000064  -0.0000045  -0.0000562  -0.0000217   0.0000084   0.0000006
    2  -0.0000086  -0.0000085   0.0000458   0.0000042   0.0000002  -0.0000117
    3  -0.0000143   0.0000109   0.0000043  -0.0000127  -0.0000005   0.0000015
            7           8           9          10          11          12
    1   0.0000454   0.0000087  -0.0000007  -0.0000016   0.0000054  -0.0000041
    2  -0.0000171  -0.0000126   0.0000011   0.0000006  -0.0000048  -0.0000081
    3   0.0000272  -0.0000345   0.0000099   0.0000103  -0.0000090  -0.0000070
           13          14          15
    1   0.0000033   0.0000167   0.0000065
    2  -0.0000109   0.0000329  -0.0000026
    3   0.0000018   0.0000310  -0.0000189
 Max gradient component =       5.619E-05
 RMS gradient           =       1.796E-05
 Gradient time:  CPU 61.80 s  wall 61.90 s
 Geometry Optimization Parameters
   NAtoms,    NIC,     NZ,  NCons,   NDum,   NFix, NCnnct, MaxDiis
       15      97       0       0       0       0       0       0

 Cartesian Hessian Update
 Hessian Updated using BFGS Update


** GEOMETRY OPTIMIZATION IN DELOCALIZED INTERNAL COORDINATES **
   Searching for a Minimum

   Optimization Cycle:  15

                       Coordinates (Angstroms)
     ATOM                X               Y               Z
      1  C        -0.4249481771   -1.2126482320    0.1339215173
      2  C        -1.8162121073   -1.2606798764    0.0886079788
      3  C         0.2424782437    0.0164438618    0.0644159225
      4  C        -0.5027873486    1.1968678181   -0.0350262515
      5  C        -1.8907637237    1.1462474801   -0.0932135498
      6  C        -2.5497974337   -0.0821875954   -0.0318707086
      7  C         1.7366337776    0.1406515493    0.1237160121
      8  O         2.3057308075    1.1475146505    0.4496191983
      9  H         0.1247581617   -2.1402270062    0.2624157023
     10  H        -2.3250845986   -2.2152662109    0.1552737443
     11  H         0.0247355005    2.1419788049   -0.0676525411
     12  H        -2.4605114795    2.0640864619   -0.1819996252
     13  H        -3.6324865851   -0.1205063638   -0.0719686318
     14  O         2.4582606807   -0.9621419098   -0.2165475285
     15  H         1.8835546496   -1.6453610506   -0.5814936923
   Point Group: c1    Number of degrees of freedom:    39


   Energy is   -420.937397064

 Hessian Updated using BFGS Update

 39 Hessian modes will be used to form the next step
  Hessian Eigenvalues:
     0.003921    0.013263    0.018064    0.021665    0.022143    0.022316
     0.022711    0.022815    0.022895    0.023048    0.024489    0.065521
     0.143116    0.157138    0.159800    0.159931    0.160118    0.166313
     0.217694    0.220044    0.229602    0.237565    0.288867    0.300503
     0.356521    0.356890    0.357002    0.357163    0.362100    0.381404
     0.394856    0.417397    0.447261    0.456722    0.465352    0.486238
     0.495791    0.555175    0.925748

 Minimum Search - Taking Simple RFO Step
 Searching for Lamda that Minimizes Along All modes
 Value Taken    Lamda =   0.00000000
 Step Taken.  Stepsize is  0.002068

                             Maximum     Tolerance    Cnvgd?
         Gradient           0.000066      0.000300     YES
         Displacement       0.001351      0.001200      NO
         Energy change     -0.000001      0.000001     YES


                       Distance Matrix (Angstroms)
             C (  1)   C (  2)   C (  3)   C (  4)   C (  5)   C (  6)
   C (  2)  1.392830
   C (  3)  1.400342  2.422774
   C (  4)  2.416686  2.789249  1.399539
   C (  5)  2.786502  2.414936  2.419096  1.390117
   C (  6)  2.412553  1.393380  2.795676  2.413761  1.395400
   C (  7)  2.550286  3.819382  1.500482  2.481088  3.770450  4.295039
   O (  8)  3.623071  4.787499  2.384264  2.850455  4.231458  5.031914
   H (  9)  1.085859  2.138031  2.168938  3.408590  3.871655  3.387533
   H ( 10)  2.148538  1.083804  3.403111  3.872937  3.398552  2.153031
   H ( 11)  3.390630  3.871898  2.140737  1.082857  2.158998  3.402413
   H ( 12)  3.870441  3.397414  3.399958  2.146242  1.083939  2.153370
   H ( 13)  3.394623  2.150496  3.879782  3.395859  2.153768  1.084109
   O ( 14)  2.915214  4.295738  2.438496  3.669071  4.834721  5.088130
   H ( 15)  2.455248  3.779589  2.423206  3.751202  4.719849  4.732886
             C (  7)   O (  8)   H (  9)   H ( 10)   H ( 11)   H ( 12)
   O (  8)  1.201606
   H (  9)  2.796388  3.949802
   H ( 10)  4.695626  5.730566  2.453332
   H ( 11)  2.640555  2.541548  4.296072  4.955495
   H ( 12)  4.626996  4.894498  4.955540  4.294759  2.489095
   H ( 13)  5.379029  6.094453  4.278782  2.479709  4.300480  2.481548
   O ( 14)  1.361131  2.217587  2.657541  4.958726  3.947123  5.775255
   H ( 15)  1.925811  3.006922  2.012571  4.310483  4.250081  5.726300
             H ( 13)   O ( 14)
   O ( 14)  6.150322
   H ( 15)  5.745564  0.964500

 Final energy is   -420.93739706372719     


 ******************************
 **  OPTIMIZATION CONVERGED  **
 ******************************

                       Coordinates (Angstroms)
     ATOM                X               Y               Z
      1  C        -0.4249481771   -1.2126482320    0.1339215173
      2  C        -1.8162121073   -1.2606798764    0.0886079788
      3  C         0.2424782437    0.0164438618    0.0644159225
      4  C        -0.5027873486    1.1968678181   -0.0350262515
      5  C        -1.8907637237    1.1462474801   -0.0932135498
      6  C        -2.5497974337   -0.0821875954   -0.0318707086
      7  C         1.7366337776    0.1406515493    0.1237160121
      8  O         2.3057308075    1.1475146505    0.4496191983
      9  H         0.1247581617   -2.1402270062    0.2624157023
     10  H        -2.3250845986   -2.2152662109    0.1552737443
     11  H         0.0247355005    2.1419788049   -0.0676525411
     12  H        -2.4605114795    2.0640864619   -0.1819996252
     13  H        -3.6324865851   -0.1205063638   -0.0719686318
     14  O         2.4582606807   -0.9621419098   -0.2165475285
     15  H         1.8835546496   -1.6453610506   -0.5814936923

Z-matrix Print:
$molecule
0 1
C 
C  1 1.399539
H  2 1.082857 1 118.611773
C  2 1.390117 1 120.261574 3 179.852521 0
H  4 1.083939 2 119.828910 1 -179.277180 0
C  4 1.395400 2 120.117831 1 0.992141 0
H  6 1.084109 4 120.076928 2 179.672804 0
C  6 1.393380 4 119.982083 2 0.032699 0
H  8 1.083804 6 120.202961 4 178.851123 0
C  8 1.392830 6 119.969143 4 -0.657723 0
H  10 1.085859 8 118.689533 6 177.923604 0
C  1 1.500482 2 117.597173 3 0.173206 0
O  12 1.201606 1 123.483612 2 20.829251 0
O  12 1.361131 1 116.806884 2 -159.110213 0
H  14 0.964500 12 110.646741 1 8.534655 0
$end


 --------------------------------------------------------------

                    Orbital Energies (a.u.)
 --------------------------------------------------------------

 Alpha MOs
 -- Occupied --
-19.179 -19.118 -10.316 -10.215 -10.212 -10.205 -10.204 -10.202
-10.201  -1.116  -1.035  -0.889  -0.789  -0.778  -0.666  -0.637
 -0.624  -0.576  -0.516  -0.491  -0.473  -0.464  -0.452  -0.451
 -0.410  -0.395  -0.381  -0.375  -0.335  -0.296  -0.287  -0.281
 -- Virtual --
 -0.069  -0.042  -0.022  -0.005   0.006   0.023   0.026   0.031
  0.039   0.049   0.060   0.069   0.076   0.081   0.085   0.102
  0.105   0.109   0.111   0.114   0.118   0.122   0.127   0.129
  0.138   0.142   0.147   0.158   0.168   0.173   0.180   0.188
  0.196   0.204   0.210   0.215   0.221   0.237   0.246   0.253
  0.255   0.257   0.264   0.277   0.281   0.284   0.297   0.304
  0.312   0.319   0.326   0.337   0.340   0.348   0.363   0.385
  0.391   0.412   0.461   0.474   0.491   0.516   0.522   0.532
  0.540   0.544   0.562   0.563   0.576   0.605   0.617   0.633
  0.638   0.657   0.667   0.673   0.697   0.709   0.738   0.758
  0.766   0.808   0.821   0.830   0.837   0.852   0.864   0.867
  0.875   0.887   0.909   0.932   0.977   0.991   1.013   1.022
  1.057   1.071   1.079   1.098   1.116   1.157   1.161   1.192
  1.219   1.245   1.297   1.317   1.349   1.415   1.452   1.482
  1.489   1.500   1.513   1.526   1.546   1.548   1.622   1.628
  1.631   1.680   1.695   1.729   1.737   1.750   1.760   1.774
  1.827   1.842   1.883   1.903   1.908   1.931   1.935   1.949
  1.965   1.999   2.037   2.058   2.085   2.118   2.170   2.280
  2.325   2.398   2.406   2.427   2.436   2.533   2.571   2.610
  2.634   2.639   2.651   2.688   2.699   2.730   2.733   2.754
  2.773   2.784   2.821   2.827   2.852   2.875   2.894   2.925
  2.934   2.994   3.057   3.067   3.159   3.163   3.186   3.301
  3.337   3.369   3.388   3.479   3.494   3.542   3.590   3.633
  3.714   3.878   3.976   4.017   4.039   4.131   4.137   4.280
  4.818   4.969   5.052   5.168   5.371   5.597   5.866  23.572
 23.825  23.932  23.940  24.045  24.077  24.170  49.856  50.024
 --------------------------------------------------------------

          Ground-State Mulliken Net Atomic Charges

     Atom                 Charge (a.u.)
  ----------------------------------------
      1 C                    -0.873077
      2 C                     0.131887
      3 C                     1.432774
      4 C                    -0.784642
      5 C                     0.080821
      6 C                    -0.423628
      7 C                    -0.231572
      8 O                    -0.265435
      9 H                     0.125799
     10 H                     0.179321
     11 H                     0.193028
     12 H                     0.182675
     13 H                     0.165239
     14 O                    -0.138274
     15 H                     0.225083
  ----------------------------------------
  Sum of atomic charges =     0.000000

 -----------------------------------------------------------------
                    Cartesian Multipole Moments
 -----------------------------------------------------------------
    Charge (ESU x 10^10)
                 0.0000
    Dipole Moment (Debye)
         X      -4.3415      Y      -2.3590      Z      -1.0431
       Tot       5.0499
    Quadrupole Moments (Debye-Ang)
        XX     -58.7335     XY      -4.9112     YY     -46.5770
        XZ      -2.1428     YZ      -0.6637     ZZ     -54.7660
    Octopole Moments (Debye-Ang^2)
       XXX     -42.2220    XXY      -7.6326    XYY      -3.4018
       YYY      -7.5507    XXZ      -7.4125    XYZ       0.2398
       YYZ      -6.0571    XZZ      10.8984    YZZ      -0.6612
       ZZZ      -7.2067
    Hexadecapole Moments (Debye-Ang^3)
      XXXX   -1122.1811   XXXY     -19.3406   XXYY    -242.3478
      XYYY     -26.4962   YYYY    -355.9985   XXXZ     -17.5103
      XXYZ      -6.8168   XYYZ     -12.6075   YYYZ      -5.4872
      XXZZ    -203.1457   XYZZ      -5.7263   YYZZ     -82.7775
      XZZZ     -12.6453   YZZZ      -3.3651   ZZZZ     -72.5557
 -----------------------------------------------------------------
Archival summary:
1\1\pikachu\OPT\ProcedureUnspecified\BasisUnspecified\276\taweetha\SunJul910:58:522017SunJul910:58:522017\0\\#,OPT,ProcedureUnspecified,BasisUnspecified,\\0,1\C\C,1,1.39954\H,2,1.08286,1,118.612\C,2,1.39012,1,120.262,3,179.853,0\H,4,1.08394,2,119.829,1,-179.277,0\C,4,1.3954,2,120.118,1,0.992141,0\H,6,1.08411,4,120.077,2,179.673,0\C,6,1.39338,4,119.982,2,0.0326991,0\H,8,1.0838,6,120.203,4,178.851,0\C,8,1.39283,6,119.969,4,-0.657723,0\H,10,1.08586,8,118.69,6,177.924,0\C,1,1.50048,2,117.597,3,0.173206,0\O,12,1.20161,1,123.484,2,20.8293,0\O,12,1.36113,1,116.807,2,-159.11,0\H,14,0.9645,12,110.647,1,8.53466,0\\\@

 Total job time:  4173.94s(wall), 3302.52s(cpu) 
 Sun Jul  9 10:58:52 2017

        *************************************************************
        *                                                           *
        *  Thank you very much for using Q-Chem.  Have a nice day.  *
        *                                                           *
        *************************************************************


 
User input: 2 of 3 
 
pikachu 127.0.1
Q-Chem Developer Version! Running on 127.0.1.*
                  Welcome to Q-Chem
     A Quantum Leap Into The Future Of Chemistry


 Q-Chem 4.4, Q-Chem, Inc., Pleasanton, CA (2016)

 Y. Shao,  Z. Gan,  E. Epifanovsky,  A. T. B. Gilbert,  M. Wormit,  
 J. Kussmann,  A. W. Lange,  A. Behn,  J. Deng,  X. Feng,  D. Ghosh,  
 M. Goldey,  P. R. Horn,  L. D. Jacobson,  I. Kaliman,  F. Rob,  
 R. Z. Khaliullin,  T. Kus,  A. Landau,  J. Liu,  E. I. Proynov,  Y. M. Rhee,  
 R. M. Richard,  M. A. Rohrdanz,  R. P. Steele,  E. J. Sundstrom,  
 H. L. Woodcock III,  P. M. Zimmerman,  D. Zuev,  B. Albrecht,  E. Alguire,  
 B. Austin,  S. A. Baeppler,  G. J. O. Beran,  Y. A. Bernard,  
 E. J. Berquist,  K. Brandhorst,  K. B. Bravaya,  S. T. Brown,  D. Casanova,  
 C.-M. Chang,  Y. Chen,  S. H. Chien,  K. D. Closser,  M. P. Coons,  
 D. L. Crittenden,  S. Dasgupta,  M. Diedenhofen,  R. A. DiStasio Jr.,  
 H. Do,  A. D. Dutoi,  R. G. Edgar,  P.-T. Fang,  S. Fatehi,  Q. Feng,  
 L. Fusti-Molnar,  A. Ghysels,  A. Golubeva-Zadorozhnaya,  J. Gomes,  
 A. Gunina,  M. W. D. Hanson-Heine,  P. H. P. Harbach,  A. W. Hauser,  
 J. E. Herr,  E. G. Hohenstein,  Z. C. Holden,  K. Hui,  T.-C. Jagau,  H. Ji,  
 B. Kaduk,  K. Khistyaev,  Jaehoon Kim,  Jihan Kim,  R. A. King,  
 P. Klunzinger,  K. Koh,  D. Kosenkov,  T. Kowalczyk,  C. M. Krauter,  
 A. Kunitsa,  K. U. Lao,  A. Laurent,  K. V. Lawler,  J. Lee,  D. Lefrancois,  
 S. Lehtola,  S. V. Levchenko,  C. Y. Lin,  Y.-S. Lin,  F. Liu,  E. Livshits,  
 R. C. Lochan,  A. Luenser,  P. Manohar,  S. F. Manzer,  S.-P. Mao,  Y. Mao,  
 N. Mardirossian,  A. V. Marenich,  L. A. Martinez-Martinez,  S. A. Maurer,  
 N. J. Mayhall,  J.-M. Mewes,  A. F. Morrison,  K. Nanda,  T. S. Nguyen-Beck,  
 C. M. Oana,  R. Olivares-Amaya,  D. P. O'Neill,  J. A. Parkhill,  
 T. M. Perrine,  R. Peverati,  P. A. Pieniazek,  F. Plasser,  A. Prociuk,  
 D. R. Rehn,  E. Rosta,  N. J. Russ,  N. Sergueev,  S. M. Sharada,  
 S. Sharma,  D. W. Small,  A. Sodt,  T. Stauch,  T. Stein,  D. Stuck,  
 Y.-C. Su,  A. J. W. Thom,  T. Tsuchimochi,  L. Vogt,  O. Vydrov,  T. Wang,  
 M. A. Watson,  J. Wenzel,  A. White,  C. F. Williams,  V. Vanovschi,  
 K. Yao,  S. Yeganeh,  S. R. Yost,  Z.-Q. You,  I. Y. Zhang,  X. Zhang,  
 Y. Zhao,  B. R. Brooks,  G. K. L. Chan,  D. M. Chipman,  C. J. Cramer,  
 W. A. Goddard III,  M. S. Gordon,  W. J. Hehre,  A. Klamt,  
 H. F. Schaefer III,  M. W. Schmidt,  C. D. Sherrill,  D. G. Truhlar,  
 A. Warshel,  X. Xu,  A. Aspuru-Guzik,  R. Baer,  A. T. Bell,  N. A. Besley,  
 J.-D. Chai,  A. Dreuw,  B. D. Dunietz,  T. R. Furlani,  S. R. Gwaltney,  
 C.-P. Hsu,  Y. Jung,  J. Kong,  D. S. Lambrecht,  W. Liang,  C. Ochsenfeld,  
 V. A. Rassolov,  L. V. Slipchenko,  J. E. Subotnik,  T. Van Voorhis,  
 J. M. Herbert,  A. I. Krylov,  P. M. W. Gill,  M. Head-Gordon

 Contributors to earlier versions of Q-Chem not listed above: 
 R. D. Adamson,  J. Baker,  E. F. C. Byrd,  A. K. Chakraborty,  C.-L. Cheng,  
 H. Dachsel,  R. J. Doerksen,  G. Hawkins,  A. Heyden,  S. Hirata,  
 G. Kedziora,  F. J. Keil,  C. Kelley,  P. P. Korambath,  W. Kurlancheek,  
 A. M. Lee,  M. S. Lee,  D. Liotard,  I. Lotan,  P. E. Maslen,  N. Nair,  
 D. Neuhauser,  R. Olson,  B. Peters,  J. Ritchie,  N. E. Schultz,  
 N. Shenvi,  A. C. Simmonett,  K. S. Thanthiriwatte,  Q. Wu,  W. Zhang

 Please cite Q-Chem as follows:
 Y. Shao et al., Mol. Phys. 113, 184-215 (2015)
 DOI: 10.1080/00268976.2014.952696

 Q-Chem 4.4.2 for Intel X86 EM64T Linux

 Parts of Q-Chem use Armadillo 5.200.1 (Boston Tea Smuggler).
 http://arma.sourceforge.net/

 Q-Chem begins on Sun Jul  9 10:58:52 2017  


Host: 0

     Scratch files written to /scratch/taweetham/qchem8736//
The previous job contains 0 fragments, simply inherited here

Checking the input file for inconsistencies... 	...done.

--------------------------------------------------------------
User input:
--------------------------------------------------------------

$molecule
read
$end

$rem
   JOB_TYPE = FREQUENCY
   BASIS  =  6-311++G**
   METHOD  =  B3LYP
$end

--------------------------------------------------------------
 ----------------------------------------------------------------
             Standard Nuclear Orientation (Angstroms)
    I     Atom           X                Y                Z
 ----------------------------------------------------------------
    1      C      -0.4507283324    -1.1882675450     0.1472174283
    2      C      -1.8432832235    -1.2132611538     0.1353063456
    3      C       0.2355851769     0.0249475656     0.0129069957
    4      C      -0.4917282756     1.2135323842    -0.1174445928
    5      C      -1.8813403831     1.1853773322    -0.1421848744
    6      C      -2.5594435381    -0.0276586285    -0.0162444956
    7      C       1.7326025889     0.1247701649     0.0333795710
    8      O       2.3260733306     1.1335917972     0.3052784747
    9      H       0.0860580317    -2.1195978759     0.3007570357
   10      H      -2.3665332686    -2.1551767328     0.2520755151
   11      H       0.0507964848     2.1470151634    -0.2002479380
   12      H      -2.4374003238     2.1089281368    -0.2552119636
   13      H      -3.6432657495    -0.0482421798    -0.0303051330
   14      O       2.4273653551    -1.0034827741    -0.2781137390
   15      H       1.8328512627    -1.6904394149    -0.6020036688
 ----------------------------------------------------------------
 Molecular Point Group                 C1    NOp =  1
 Largest Abelian Subgroup              C1    NOp =  1
 Nuclear Repulsion Energy =   404.6847452123 hartrees
 There are       32 alpha and       32 beta electrons
 Requested basis set is 6-311++G(d,p)
 There are 84 shells and 240 basis functions

 Total QAlloc Memory Limit   2000 MB
 Mega-Array Size        61 MB
 MEM_STATIC part        62 MB

                       Distance Matrix (Angstroms)
             C (  1)   C (  2)   C (  3)   C (  4)   C (  5)   C (  6)
   C (  2)  1.392830
   C (  3)  1.400342  2.422774
   C (  4)  2.416686  2.789249  1.399539
   C (  5)  2.786502  2.414936  2.419096  1.390117
   C (  6)  2.412553  1.393380  2.795676  2.413761  1.395400
   C (  7)  2.550286  3.819382  1.500482  2.481088  3.770450  4.295039
   O (  8)  3.623071  4.787499  2.384264  2.850455  4.231458  5.031914
   H (  9)  1.085859  2.138031  2.168938  3.408590  3.871655  3.387533
   H ( 10)  2.148538  1.083804  3.403111  3.872937  3.398552  2.153031
   H ( 11)  3.390630  3.871898  2.140737  1.082857  2.158998  3.402413
   H ( 12)  3.870441  3.397414  3.399958  2.146242  1.083939  2.153370
   H ( 13)  3.394623  2.150496  3.879782  3.395859  2.153768  1.084109
   O ( 14)  2.915214  4.295738  2.438496  3.669071  4.834721  5.088130
   H ( 15)  2.455248  3.779589  2.423206  3.751202  4.719849  4.732886
             C (  7)   O (  8)   H (  9)   H ( 10)   H ( 11)   H ( 12)
   O (  8)  1.201606
   H (  9)  2.796388  3.949802
   H ( 10)  4.695626  5.730566  2.453332
   H ( 11)  2.640555  2.541548  4.296072  4.955495
   H ( 12)  4.626996  4.894498  4.955540  4.294759  2.489095
   H ( 13)  5.379029  6.094453  4.278782  2.479709  4.300480  2.481548
   O ( 14)  1.361131  2.217587  2.657541  4.958726  3.947123  5.775255
   H ( 15)  1.925811  3.006922  2.012571  4.310483  4.250081  5.726300
             H ( 13)   O ( 14)
   O ( 14)  6.150322
   H ( 15)  5.745564  0.964500

 A cutoff of  1.0D-11 yielded   3209 shell pairs
 There are     26757 function pairs (     28767 Cartesian)

 -------------------------------------------------------
 OpenMP Integral Computing Module                       
 Release: version 1.0, May 2013, Q-Chem Inc. Pittsburgh 
 -------------------------------------------------------
 Integral Job Info:
 Integral job number is                      11
 Integral operator is                         1
 short-range coefficients                     0
 long-range coefficients              100000000
 Omega coefficients                           0
 if combine SR and LR in K                    0
 Integral screening is                        0
 Integral computing path is                   2
 max size of driver memory is            800000
 size of driver memory is                593474
 size of scratch memory is              2260544
 max col of scratch BK array               1296
 max len of scratch array in speh3          155
 max len of scratch index in speh4           18
 max int batch size is                      520
 min int batch size is                       52
 fixed nKL is                                52
 max L of basis functions is                  2
 order of int derivative is                   0
 number of shells is                         84
 number of basis is                         249
 number of cartesian basis is               249
 number of contracted shell pairs          3209
 number of primitive shell pairs           8129
 maxK2 (contraction) of shell pair           36
 max number of K2 of shell pair               1
 max number of CS2 of shell pair            511
 max number of PS2 of shell pair           1326
 mem total for path MDJ                   58902
 -------------------------------------------------------
 Smallest overlap matrix eigenvalue = 1.14E-06

 Q-Chem warning in module /home/taweetham/qchem/stvman/mkSTV.C, line 278:

 Overlap eigenvalue is smaller than square root of threshold

 Guess from superposition of atomic densities
 Warning:  Energy on first SCF cycle will be non-variational
 A restricted hybrid HF-DFT SCF calculation will be
 performed using Pulay DIIS extrapolation
 Exchange:     0.2000 Hartree-Fock + 0.0800 Slater + 0.7200 B88
 Correlation:  0.1900 VWN1RPA + 0.8100 LYP
 Using SG-1 standard quadrature grid
 SCF converges when DIIS error is below 1.0E-08
 ---------------------------------------
  Cycle       Energy         DIIS Error
 ---------------------------------------
    1    -422.9187898682      4.24E-02
    2    -420.7399540920      5.62E-03
    3    -420.4365336361      9.43E-03
    4    -420.9109003985      2.11E-03
    5    -420.9359896428      5.21E-04
    6    -420.9371429704      2.07E-04
    7    -420.9373762152      5.91E-05
    8    -420.9373959265      1.85E-05
    9    -420.9373982855      5.26E-06
   10    -420.9373982674      1.74E-06
   11    -420.9373980736      2.29E-07
   12    -420.9373980846      1.27E-07
   13    -420.9373980857      2.01E-08
   14    -420.9373980880      5.04E-09 Convergence criterion met
 ---------------------------------------
 SCF time:  CPU 190.80 s  wall 191.42 s
 SCF   energy in the final basis set = -420.9373980880
 Total energy in the final basis set = -420.9373980880

 --------------------------------------------------------------

                    Orbital Energies (a.u.)
 --------------------------------------------------------------

 Alpha MOs
 -- Occupied --
-19.179 -19.118 -10.316 -10.215 -10.212 -10.205 -10.204 -10.202
-10.201  -1.116  -1.035  -0.889  -0.789  -0.778  -0.666  -0.637
 -0.624  -0.576  -0.516  -0.491  -0.473  -0.464  -0.452  -0.451
 -0.410  -0.395  -0.381  -0.375  -0.335  -0.296  -0.287  -0.281
 -- Virtual --
 -0.069  -0.042  -0.022  -0.005   0.006   0.023   0.026   0.031
  0.039   0.049   0.060   0.069   0.076   0.081   0.085   0.102
  0.105   0.109   0.111   0.114   0.118   0.122   0.127   0.129
  0.138   0.142   0.147   0.158   0.168   0.173   0.180   0.188
  0.196   0.204   0.210   0.215   0.221   0.237   0.246   0.253
  0.255   0.257   0.264   0.277   0.281   0.284   0.297   0.304
  0.312   0.319   0.326   0.337   0.340   0.348   0.363   0.385
  0.391   0.412   0.461   0.474   0.491   0.516   0.522   0.532
  0.540   0.544   0.562   0.563   0.576   0.605   0.617   0.633
  0.638   0.657   0.667   0.673   0.697   0.709   0.738   0.758
  0.766   0.808   0.821   0.830   0.837   0.852   0.863   0.867
  0.875   0.887   0.909   0.932   0.977   0.991   1.013   1.022
  1.057   1.071   1.079   1.098   1.116   1.157   1.161   1.193
  1.219   1.245   1.297   1.317   1.349   1.415   1.452   1.482
  1.489   1.500   1.513   1.526   1.546   1.548   1.622   1.628
  1.631   1.680   1.695   1.729   1.737   1.750   1.760   1.774
  1.827   1.842   1.883   1.903   1.908   1.931   1.935   1.949
  1.965   1.999   2.037   2.058   2.085   2.118   2.170   2.280
  2.325   2.398   2.406   2.427   2.436   2.533   2.571   2.610
  2.634   2.639   2.651   2.688   2.699   2.730   2.733   2.754
  2.773   2.784   2.821   2.827   2.852   2.875   2.894   2.925
  2.934   2.994   3.057   3.067   3.159   3.163   3.186   3.301
  3.337   3.369   3.388   3.479   3.494   3.542   3.590   3.633
  3.714   3.878   3.976   4.017   4.039   4.131   4.137   4.280
  4.818   4.969   5.052   5.168   5.371   5.597   5.866  23.572
 23.825  23.932  23.940  24.046  24.077  24.170  49.856  50.024
 --------------------------------------------------------------

          Ground-State Mulliken Net Atomic Charges

     Atom                 Charge (a.u.)
  ----------------------------------------
      1 C                    -0.873727
      2 C                     0.131571
      3 C                     1.433780
      4 C                    -0.784925
      5 C                     0.080138
      6 C                    -0.422784
      7 C                    -0.231603
      8 O                    -0.265524
      9 H                     0.125773
     10 H                     0.179358
     11 H                     0.193094
     12 H                     0.182667
     13 H                     0.165221
     14 O                    -0.138111
     15 H                     0.225072
  ----------------------------------------
  Sum of atomic charges =     0.000000

 -----------------------------------------------------------------
                    Cartesian Multipole Moments
 -----------------------------------------------------------------
    Charge (ESU x 10^10)
                 0.0000
    Dipole Moment (Debye)
         X      -4.4042      Y      -2.3211      Z      -0.8481
       Tot       5.0501
    Quadrupole Moments (Debye-Ang)
        XX     -58.9183     XY      -4.8203     YY     -46.5174
        XZ      -1.6590     YZ      -0.7506     ZZ     -54.5355
    Octopole Moments (Debye-Ang^2)
       XXX     -41.5470    XXY      -7.7668    XYY      -3.0644
       YYY      -9.5183    XXZ      -2.9059    XYZ       1.1907
       YYZ      -3.6494    XZZ      11.5877    YZZ      -1.1951
       ZZZ      -0.4594
    Hexadecapole Moments (Debye-Ang^3)
      XXXX   -1122.9179   XXXY     -13.6031   XXYY    -243.6703
      XYYY     -21.3485   YYYY    -355.1370   XXXZ      -3.3366
      XXYZ      -4.9012   XYYZ      -7.9331   YYYZ       0.2338
      XXZZ    -202.3745   XYZZ      -2.7349   YYZZ     -81.4945
      XZZZ      -1.3216   YZZZ       4.1778   ZZZZ     -71.2911
 -----------------------------------------------------------------
 Calculating MO derivatives via CPSCF
   1         3          45      0.318224    0.048843
   2         3          45      0.039856    0.005722
   3         3          45      0.002556    0.000389
   4        16          32      0.000149    0.000026
   5        47           1      0.000001    0.000001
   6        48           0      0.000000    0.000000    Roots Converged
 Calculating analytic Hessian of the SCF energy
 Polarizability Matrix (a.u.)
            1           2           3
    1-112.5449019  -1.9311791  -0.7591428
    2  -1.9311791 -94.9936732   0.8128969
    3  -0.7591428   0.8128969 -50.2561923

 Direct stationary perturbation theory relativistic correction:

 rels  =       0.121416200503
 relv  =      -0.584214785291
 rel2e =       0.260687527921
 E_rel =      -0.202111056866

 Hessian of the SCF Energy
            1           2           3           4           5           6
    1   0.6762619  -0.0334021   0.0126209  -0.3317537  -0.0378814   0.0016623
    2  -0.0334021   0.6898653  -0.0757402   0.0270154  -0.1254941   0.0083781
    3   0.0126209  -0.0757402   0.1439952  -0.0055761   0.0071728  -0.0623763
    4  -0.3317537   0.0270154  -0.0055761   0.6746316   0.0349614   0.0015690
    5  -0.0378814  -0.1254941   0.0071728   0.0349614   0.7128359  -0.0730275
    6   0.0016623   0.0083781  -0.0623763   0.0015690  -0.0730275   0.1397289
    7  -0.1639072  -0.1017189   0.0130413  -0.0287442  -0.0280179   0.0030012
    8  -0.0488247  -0.2682252   0.0266354  -0.0743489   0.0289529  -0.0046836
    9   0.0078871   0.0229188  -0.0639864   0.0068889  -0.0017631   0.0084291
   10   0.0615492   0.0238489  -0.0010406  -0.0519465   0.0271318  -0.0034440
   11  -0.0196878  -0.0575918   0.0069170   0.0295511  -0.0160216   0.0014561
   12   0.0033664   0.0076411   0.0067124  -0.0036307   0.0018380  -0.0059004
   13  -0.0503824  -0.0292278   0.0023831   0.0657807  -0.0206766   0.0028922
   14  -0.0287599  -0.0180002   0.0007661   0.0242845  -0.0567837   0.0073670
   15   0.0021809   0.0009756  -0.0060008  -0.0020656   0.0068343   0.0057928
   16  -0.0296718   0.0281551  -0.0041228  -0.1831453   0.1208660  -0.0162363
   17   0.0756909   0.0343073  -0.0019268   0.0560247  -0.2753457   0.0277637
   18  -0.0094069  -0.0034971   0.0070269  -0.0082092   0.0277477  -0.0651933
   19  -0.0175211  -0.0164934   0.0006660   0.0071357  -0.0018189   0.0002862
   20  -0.0258157   0.0077500  -0.0031661  -0.0048408  -0.0061800   0.0013765
   21   0.0044598  -0.0012032  -0.0013916  -0.0002292   0.0017976   0.0078024
   22  -0.0048953   0.0069969  -0.0016838  -0.0032631  -0.0011346   0.0011723
   23  -0.0009104   0.0030236   0.0005167  -0.0009733   0.0009293   0.0007953
   24  -0.0019210   0.0014741   0.0023882  -0.0001779  -0.0008773  -0.0013482
   25  -0.1235526   0.1126672  -0.0187571  -0.0115892   0.0295178  -0.0043468
   26   0.1144827  -0.2582930   0.0357096  -0.0019106   0.0032151   0.0001168
   27  -0.0195925   0.0389132  -0.0415881   0.0003246  -0.0002392   0.0036194
   28  -0.0109554  -0.0286756   0.0034832  -0.1234950  -0.1166351   0.0139651
   29   0.0022632   0.0034046  -0.0000458  -0.1169779  -0.2693120   0.0288760
   30  -0.0001276   0.0001277   0.0024838   0.0137224   0.0292489  -0.0396245
   31  -0.0016628   0.0033128  -0.0005036  -0.0007451   0.0007360  -0.0000522
   32   0.0038444  -0.0026310   0.0008653   0.0006282   0.0003192  -0.0001093
   33  -0.0005628   0.0010113   0.0060543   0.0000602  -0.0000871  -0.0010425
   34  -0.0007662  -0.0009088   0.0001023  -0.0007385  -0.0032494   0.0002102
   35  -0.0008839   0.0001867  -0.0001181  -0.0038815  -0.0030035   0.0010800
   36   0.0001034  -0.0001772  -0.0008034   0.0002408   0.0010396   0.0071745
   37   0.0004820   0.0029617  -0.0004904  -0.0115062  -0.0030147   0.0001422
   38   0.0025570  -0.0040881   0.0014400   0.0279072   0.0049433   0.0002047
   39  -0.0003645   0.0013653   0.0072159  -0.0034340  -0.0001872   0.0034768
   40  -0.0011777   0.0022153   0.0002693   0.0002747   0.0001576  -0.0005085
   41  -0.0013877  -0.0067975   0.0013200   0.0020419   0.0015845   0.0002587
   42  -0.0008045   0.0006619   0.0005501   0.0008071  -0.0005870  -0.0004119
   43  -0.0020466   0.0032520  -0.0003919  -0.0008947  -0.0009410  -0.0003125
   44  -0.0012851   0.0025838  -0.0003467   0.0005164  -0.0006391   0.0001474
   45   0.0004996  -0.0028491  -0.0002801  -0.0002915   0.0010888  -0.0001264
            7           8           9          10          11          12
    1  -0.1639072  -0.0488247   0.0078871   0.0615492  -0.0196878   0.0033664
    2  -0.1017189  -0.2682252   0.0229188   0.0238489  -0.0575918   0.0076411
    3   0.0130413   0.0266354  -0.0639864  -0.0010406   0.0069170   0.0067124
    4  -0.0287442  -0.0743489   0.0068889  -0.0519465   0.0295511  -0.0036307
    5  -0.0280179   0.0289529  -0.0017631   0.0271318  -0.0160216   0.0018380
    6   0.0030012  -0.0046836   0.0084291  -0.0034440   0.0014561  -0.0059004
    7   0.6104615   0.0026735   0.0035757  -0.1664082   0.1066824  -0.0147769
    8   0.0026735   0.6818007  -0.0426115   0.0515955  -0.2648857   0.0206747
    9   0.0035757  -0.0426115   0.1475110  -0.0100259   0.0209507  -0.0668332
   10  -0.1664082   0.0515955  -0.0100259   0.6958266   0.0446338   0.0066446
   11   0.1066824  -0.2648857   0.0209507   0.0446338   0.7024496  -0.0571229
   12  -0.0147769   0.0206747  -0.0668332   0.0066446  -0.0571229   0.1442932
   13  -0.0312145   0.0705538  -0.0072265  -0.3398482  -0.0360889  -0.0029607
   14   0.0257910   0.0341482  -0.0009806   0.0284482  -0.1302712   0.0071423
   15  -0.0027822  -0.0037302   0.0075049  -0.0087782   0.0074267  -0.0632919
   16   0.0000437   0.0023373   0.0001206  -0.0252680  -0.0320533   0.0029825
   17   0.0004714  -0.0650770   0.0050997  -0.0769618   0.0326973  -0.0035676
   18   0.0001558   0.0072594  -0.0079188   0.0081363  -0.0038452   0.0067997
   19  -0.1741195  -0.0000788   0.0003568  -0.0280559   0.0159146  -0.0007526
   20   0.0094968  -0.0981347   0.0020460   0.0241307   0.0125446  -0.0006107
   21   0.0025754   0.0057681  -0.0779666  -0.0050512   0.0006303   0.0012072
   22  -0.0333192  -0.0454329  -0.0107523  -0.0003729  -0.0036776  -0.0008533
   23  -0.0300918  -0.0094363  -0.0075322   0.0054076  -0.0069904   0.0009446
   24  -0.0072862  -0.0088133   0.0192409   0.0013646  -0.0008241   0.0003561
   25   0.0115775  -0.0119643   0.0018521  -0.0010064  -0.0033368   0.0000134
   26   0.0152281  -0.0176972   0.0030418  -0.0044221  -0.0029291   0.0012102
   27  -0.0026397   0.0012233   0.0018367   0.0001915   0.0011018   0.0063849
   28  -0.0055821   0.0013741   0.0000016  -0.0007082   0.0008456  -0.0001268
   29   0.0004320   0.0018679   0.0006983   0.0008626   0.0001808  -0.0001344
   30  -0.0002602   0.0003909   0.0072266  -0.0003953  -0.0000423  -0.0009827
   31   0.0119324   0.0138363  -0.0014128  -0.1272322  -0.1221433   0.0115735
   32  -0.0135206  -0.0194549   0.0021699  -0.1202774  -0.2705841   0.0205851
   33   0.0025113   0.0027553   0.0036552   0.0104967   0.0207840  -0.0410266
   34  -0.0054140  -0.0013512  -0.0002865  -0.0117325   0.0283683  -0.0033787
   35  -0.0007901   0.0018322   0.0005429  -0.0023826   0.0044901  -0.0001015
   36  -0.0002899   0.0009153   0.0074510   0.0003451   0.0003938   0.0033508
   37   0.0007780  -0.0000179   0.0000035   0.0006031  -0.0029520   0.0002605
   38   0.0000185  -0.0013066  -0.0000094  -0.0024749  -0.0045850   0.0013152
   39   0.0000531   0.0003454  -0.0006761   0.0001849   0.0011464   0.0072110
   40  -0.0237719   0.0375227   0.0085359  -0.0053814  -0.0057160   0.0013822
   41   0.0137770  -0.0058867  -0.0053434   0.0003578   0.0025897  -0.0007255
   42   0.0026290  -0.0071497   0.0145405   0.0018339   0.0010012   0.0018278
   43  -0.0023126   0.0021255   0.0004826  -0.0000195  -0.0003396   0.0002557
   44  -0.0004318   0.0015027   0.0007730   0.0001042  -0.0010943   0.0009115
   45   0.0004921   0.0010224  -0.0000144  -0.0004623   0.0000244  -0.0001088
           13          14          15          16          17          18
    1  -0.0503824  -0.0287599   0.0021809  -0.0296718   0.0756909  -0.0094069
    2  -0.0292278  -0.0180002   0.0009756   0.0281551   0.0343073  -0.0034971
    3   0.0023831   0.0007661  -0.0060008  -0.0041228  -0.0019268   0.0070269
    4   0.0657807   0.0242845  -0.0020656  -0.1831453   0.0560247  -0.0082092
    5  -0.0206766  -0.0567837   0.0068343   0.1208660  -0.2753457   0.0277477
    6   0.0028922   0.0073670   0.0057928  -0.0162363   0.0277637  -0.0651933
    7  -0.0312145   0.0257910  -0.0027822   0.0000437   0.0004714   0.0001558
    8   0.0705538   0.0341482  -0.0037302   0.0023373  -0.0650770   0.0072594
    9  -0.0072265  -0.0009806   0.0075049   0.0001206   0.0050997  -0.0079188
   10  -0.3398482   0.0284482  -0.0087782  -0.0252680  -0.0769618   0.0081363
   11  -0.0360889  -0.1302712   0.0074267  -0.0320533   0.0326973  -0.0038452
   12  -0.0029607   0.0071423  -0.0632919   0.0029825  -0.0035676   0.0067997
   13   0.6839578  -0.0366656   0.0142253  -0.1771808  -0.0511056   0.0040750
   14  -0.0366656   0.7088143  -0.0650495  -0.1157834  -0.2798542   0.0230228
   15   0.0142253  -0.0650495   0.1405718   0.0115719   0.0238234  -0.0641451
   16  -0.1771808  -0.1157834   0.0115719   0.7394284   0.0008032   0.0095812
   17  -0.0511056  -0.2798542   0.0238234   0.0008032   0.6480827  -0.0598859
   18   0.0040750   0.0230228  -0.0641451   0.0095812  -0.0598859   0.1420407
   19   0.0038265   0.0025814  -0.0004992   0.0005750   0.0011593  -0.0001042
   20   0.0068015  -0.0054471   0.0017235  -0.0004612  -0.0044189   0.0005013
   21   0.0002588   0.0009476   0.0077784  -0.0004651  -0.0003656  -0.0011224
   22   0.0007676  -0.0005702   0.0006305  -0.0004831  -0.0016822   0.0001811
   23  -0.0020685   0.0011527   0.0002104   0.0003753   0.0003691  -0.0002307
   24  -0.0003048  -0.0002021  -0.0007565   0.0002022   0.0001528   0.0001602
   25  -0.0007268  -0.0006954   0.0001838  -0.0057156  -0.0014901  -0.0001031
   26  -0.0007037   0.0002435  -0.0001398  -0.0004297   0.0019416   0.0009606
   27   0.0002247   0.0000372  -0.0009660   0.0002830   0.0007477   0.0073182
   28  -0.0010927   0.0032138  -0.0003947   0.0118216   0.0156727  -0.0019585
   29   0.0039645  -0.0027161   0.0013063  -0.0152804  -0.0180496   0.0025801
   30  -0.0003799   0.0013250   0.0071424   0.0020440   0.0022697   0.0026389
   31  -0.0096786  -0.0271169   0.0024313  -0.0052487   0.0009575  -0.0004344
   32   0.0025704   0.0051863   0.0000305   0.0008734   0.0015248   0.0005006
   33  -0.0004128  -0.0004419   0.0043728  -0.0003264   0.0008111   0.0075614
   34  -0.1321660   0.1214072  -0.0151657   0.0117026  -0.0147494   0.0018062
   35   0.1214856  -0.2611759   0.0268429   0.0161915  -0.0180995   0.0026760
   36  -0.0153079   0.0266846  -0.0408000  -0.0015631   0.0021517   0.0028246
   37  -0.0105495   0.0024919  -0.0005133  -0.3366622  -0.0052723  -0.0038943
   38  -0.0283363   0.0042801  -0.0004789  -0.0054037  -0.0591920   0.0024460
   39   0.0029358  -0.0000721   0.0036792  -0.0038525   0.0025578  -0.0381254
   40  -0.0016273   0.0015796  -0.0009893  -0.0004054   0.0006807   0.0000048
   41   0.0003114   0.0006466   0.0004893  -0.0000502   0.0003828  -0.0002556
   42  -0.0003807  -0.0009519  -0.0009612   0.0000761   0.0005689   0.0002047
   43   0.0001360  -0.0002073  -0.0000348   0.0002075  -0.0001988   0.0001698
   44  -0.0008163  -0.0002231  -0.0002644  -0.0001371   0.0007313   0.0000201
   45  -0.0000225   0.0004068   0.0000793  -0.0002940  -0.0002008  -0.0000704
           19          20          21          22          23          24
    1  -0.0175211  -0.0258157   0.0044598  -0.0048953  -0.0009104  -0.0019210
    2  -0.0164934   0.0077500  -0.0012032   0.0069969   0.0030236   0.0014741
    3   0.0006660  -0.0031661  -0.0013916  -0.0016838   0.0005167   0.0023882
    4   0.0071357  -0.0048408  -0.0002292  -0.0032631  -0.0009733  -0.0001779
    5  -0.0018189  -0.0061800   0.0017976  -0.0011346   0.0009293  -0.0008773
    6   0.0002862   0.0013765   0.0078024   0.0011723   0.0007953  -0.0013482
    7  -0.1741195   0.0094968   0.0025754  -0.0333192  -0.0300918  -0.0072862
    8  -0.0000788  -0.0981347   0.0057681  -0.0454329  -0.0094363  -0.0088133
    9   0.0003568   0.0020460  -0.0779666  -0.0107523  -0.0075322   0.0192409
   10  -0.0280559   0.0241307  -0.0050512  -0.0003729   0.0054076   0.0013646
   11   0.0159146   0.0125446   0.0006303  -0.0036776  -0.0069904  -0.0008241
   12  -0.0007526  -0.0006107   0.0012072  -0.0008533   0.0009446   0.0003561
   13   0.0038265   0.0068015   0.0002588   0.0007676  -0.0020685  -0.0003048
   14   0.0025814  -0.0054471   0.0009476  -0.0005702   0.0011527  -0.0002021
   15  -0.0004992   0.0017235   0.0077784   0.0006305   0.0002104  -0.0007565
   16   0.0005750  -0.0004612  -0.0004651  -0.0004831   0.0003753   0.0002022
   17   0.0011593  -0.0044189  -0.0003656  -0.0016822   0.0003691   0.0001528
   18  -0.0001042   0.0005013  -0.0011224   0.0001811  -0.0002307   0.0001602
   19   0.6430229   0.2016762   0.0595147  -0.2766548  -0.2740385  -0.0751685
   20   0.2016762   0.8242648   0.1572022  -0.2701207  -0.5240122  -0.1186558
   21   0.0595147   0.1572022   0.2458355  -0.0742663  -0.1200884  -0.1069220
   22  -0.2766548  -0.2701207  -0.0742663   0.2856934   0.3067793   0.0831758
   23  -0.2740385  -0.5240122  -0.1200884   0.3067793   0.6347562   0.1624033
   24  -0.0751685  -0.1186558  -0.1069220   0.0831758   0.1624033   0.0762372
   25  -0.0001012   0.0004340   0.0003277   0.0005056   0.0001288   0.0000423
   26   0.0037203  -0.0033413  -0.0012797  -0.0007165   0.0010126   0.0003492
   27  -0.0001133   0.0001954  -0.0034572  -0.0004659  -0.0009024   0.0003105
   28   0.0009774  -0.0015440   0.0001983  -0.0009686  -0.0003197  -0.0002127
   29   0.0005144   0.0001371   0.0000476  -0.0000946  -0.0000801  -0.0000318
   30  -0.0000906   0.0000488   0.0007011   0.0001329  -0.0000399  -0.0003321
   31   0.0004043   0.0027402   0.0004542  -0.0012738  -0.0007708   0.0001315
   32  -0.0026784  -0.0029503  -0.0010726  -0.0003921   0.0026942   0.0001740
   33  -0.0003619  -0.0002150  -0.0035219  -0.0002796  -0.0003425  -0.0002597
   34   0.0006579   0.0017203  -0.0000704  -0.0002687  -0.0004186  -0.0000534
   35  -0.0004258   0.0001045  -0.0000088   0.0001645   0.0000533   0.0000307
   36   0.0001159  -0.0000194   0.0003412  -0.0001224  -0.0000014   0.0000058
   37   0.0000622   0.0000184   0.0000355  -0.0001397  -0.0000033  -0.0000478
   38   0.0000348  -0.0004095  -0.0002463  -0.0000444   0.0002730   0.0000480
   39  -0.0000561  -0.0000516  -0.0012527  -0.0001135  -0.0001252   0.0001316
   40  -0.1784598   0.0447774   0.0055640   0.0348152  -0.0115894  -0.0014556
   41   0.0971270  -0.1702751  -0.0314494   0.0040606  -0.0987700  -0.0320646
   42   0.0260815  -0.0358879  -0.0591736   0.0012421  -0.0332544   0.0048071
   43   0.0182499   0.0109870   0.0066939  -0.0001427   0.0084931   0.0017115
   44  -0.0271942  -0.0296318  -0.0106793   0.0058643  -0.0049750  -0.0031630
   45  -0.0098744  -0.0044872  -0.0088579   0.0020023  -0.0023533   0.0059807
           25          26          27          28          29          30
    1  -0.1235526   0.1144827  -0.0195925  -0.0109554   0.0022632  -0.0001276
    2   0.1126672  -0.2582930   0.0389132  -0.0286756   0.0034046   0.0001277
    3  -0.0187571   0.0357096  -0.0415881   0.0034832  -0.0000458   0.0024838
    4  -0.0115892  -0.0019106   0.0003246  -0.1234950  -0.1169779   0.0137224
    5   0.0295178   0.0032151  -0.0002392  -0.1166351  -0.2693120   0.0292489
    6  -0.0043468   0.0001168   0.0036194   0.0139651   0.0288760  -0.0396245
    7   0.0115775   0.0152281  -0.0026397  -0.0055821   0.0004320  -0.0002602
    8  -0.0119643  -0.0176972   0.0012233   0.0013741   0.0018679   0.0003909
    9   0.0018521   0.0030418   0.0018367   0.0000016   0.0006983   0.0072266
   10  -0.0010064  -0.0044221   0.0001915  -0.0007082   0.0008626  -0.0003953
   11  -0.0033368  -0.0029291   0.0011018   0.0008456   0.0001808  -0.0000423
   12   0.0000134   0.0012102   0.0063849  -0.0001268  -0.0001344  -0.0009827
   13  -0.0007268  -0.0007037   0.0002247  -0.0010927   0.0039645  -0.0003799
   14  -0.0006954   0.0002435   0.0000372   0.0032138  -0.0027161   0.0013250
   15   0.0001838  -0.0001398  -0.0009660  -0.0003947   0.0013063   0.0071424
   16  -0.0057156  -0.0004297   0.0002830   0.0118216  -0.0152804   0.0020440
   17  -0.0014901   0.0019416   0.0007477   0.0156727  -0.0180496   0.0022697
   18  -0.0001031   0.0009606   0.0073182  -0.0019585   0.0025801   0.0026389
   19  -0.0001012   0.0037203  -0.0001133   0.0009774   0.0005144  -0.0000906
   20   0.0004340  -0.0033413   0.0001954  -0.0015440   0.0001371   0.0000488
   21   0.0003277  -0.0012797  -0.0034572   0.0001983   0.0000476   0.0007011
   22   0.0005056  -0.0007165  -0.0004659  -0.0009686  -0.0000946   0.0001329
   23   0.0001288   0.0010126  -0.0009024  -0.0003197  -0.0000801  -0.0000399
   24   0.0000423   0.0003492   0.0003105  -0.0002127  -0.0000318  -0.0003321
   25   0.1325248  -0.1242401   0.0192515   0.0010082  -0.0003203   0.0001704
   26  -0.1242401   0.2727723  -0.0405561   0.0002370   0.0007191  -0.0008133
   27   0.0192515  -0.0405561   0.0311820   0.0000814  -0.0006324  -0.0039339
   28   0.0010082   0.0002370   0.0000814   0.1281157   0.1253285  -0.0150831
   29  -0.0003203   0.0007191  -0.0006324   0.1253285   0.2839615  -0.0319843
   30   0.0001704  -0.0008133  -0.0039339  -0.0150831  -0.0319843   0.0293415
   31   0.0005315   0.0009783  -0.0002114   0.0000339  -0.0000703   0.0000264
   32  -0.0006956  -0.0009378   0.0001376  -0.0000829  -0.0000172  -0.0000802
   33   0.0000375   0.0001734   0.0005055   0.0000060  -0.0001256  -0.0009865
   34   0.0000538   0.0000967   0.0000135   0.0004000  -0.0007705   0.0001148
   35   0.0000915  -0.0000442  -0.0001255   0.0008104  -0.0009353   0.0001478
   36   0.0000222  -0.0001746  -0.0011094  -0.0000695   0.0000812   0.0001015
   37  -0.0006642  -0.0001673   0.0000533   0.0007542   0.0002514   0.0000637
   38   0.0014089  -0.0000181  -0.0000459  -0.0004612   0.0008082  -0.0005680
   39  -0.0001633   0.0000135   0.0000181   0.0001034  -0.0006293  -0.0037922
   40  -0.0016445  -0.0001372   0.0006862  -0.0003237  -0.0001527   0.0000881
   41  -0.0007527   0.0034540  -0.0003905   0.0004043   0.0000659  -0.0000082
   42   0.0001733  -0.0004956  -0.0002155   0.0000331   0.0000284  -0.0000366
   43  -0.0012009  -0.0020161   0.0019130   0.0000148   0.0000501  -0.0000261
   44  -0.0007530  -0.0000974   0.0005357  -0.0001681  -0.0000348  -0.0000227
   45   0.0012961   0.0018842   0.0000948  -0.0000267  -0.0000343   0.0000526
           31          32          33          34          35          36
    1  -0.0016628   0.0038444  -0.0005628  -0.0007662  -0.0008839   0.0001034
    2   0.0033128  -0.0026310   0.0010113  -0.0009088   0.0001867  -0.0001772
    3  -0.0005036   0.0008653   0.0060543   0.0001023  -0.0001181  -0.0008034
    4  -0.0007451   0.0006282   0.0000602  -0.0007385  -0.0038815   0.0002408
    5   0.0007360   0.0003192  -0.0000871  -0.0032494  -0.0030035   0.0010396
    6  -0.0000522  -0.0001093  -0.0010425   0.0002102   0.0010800   0.0071745
    7   0.0119324  -0.0135206   0.0025113  -0.0054140  -0.0007901  -0.0002899
    8   0.0138363  -0.0194549   0.0027553  -0.0013512   0.0018322   0.0009153
    9  -0.0014128   0.0021699   0.0036552  -0.0002865   0.0005429   0.0074510
   10  -0.1272322  -0.1202774   0.0104967  -0.0117325  -0.0023826   0.0003451
   11  -0.1221433  -0.2705841   0.0207840   0.0283683   0.0044901   0.0003938
   12   0.0115735   0.0205851  -0.0410266  -0.0033787  -0.0001015   0.0033508
   13  -0.0096786   0.0025704  -0.0004128  -0.1321660   0.1214856  -0.0153079
   14  -0.0271169   0.0051863  -0.0004419   0.1214072  -0.2611759   0.0266846
   15   0.0024313   0.0000305   0.0043728  -0.0151657   0.0268429  -0.0408000
   16  -0.0052487   0.0008734  -0.0003264   0.0117026   0.0161915  -0.0015631
   17   0.0009575   0.0015248   0.0008111  -0.0147494  -0.0180995   0.0021517
   18  -0.0004344   0.0005006   0.0075614   0.0018062   0.0026760   0.0028246
   19   0.0004043  -0.0026784  -0.0003619   0.0006579  -0.0004258   0.0001159
   20   0.0027402  -0.0029503  -0.0002150   0.0017203   0.0001045  -0.0000194
   21   0.0004542  -0.0010726  -0.0035219  -0.0000704  -0.0000088   0.0003412
   22  -0.0012738  -0.0003921  -0.0002796  -0.0002687   0.0001645  -0.0001224
   23  -0.0007708   0.0026942  -0.0003425  -0.0004186   0.0000533  -0.0000014
   24   0.0001315   0.0001740  -0.0002597  -0.0000534   0.0000307   0.0000058
   25   0.0005315  -0.0006956   0.0000375   0.0000538   0.0000915   0.0000222
   26   0.0009783  -0.0009378   0.0001734   0.0000967  -0.0000442  -0.0001746
   27  -0.0002114   0.0001376   0.0005055   0.0000135  -0.0001255  -0.0011094
   28   0.0000339  -0.0000829   0.0000060   0.0004000   0.0008104  -0.0000695
   29  -0.0000703  -0.0000172  -0.0001256  -0.0007705  -0.0009353   0.0000812
   30   0.0000264  -0.0000802  -0.0009865   0.0001148   0.0001478   0.0001015
   31   0.1317482   0.1298122  -0.0117822   0.0010680   0.0003326   0.0001707
   32   0.1298122   0.2853665  -0.0229925  -0.0003296   0.0006177  -0.0004701
   33  -0.0117822  -0.0229925   0.0287846   0.0001248  -0.0005409  -0.0041463
   34   0.0010680  -0.0003296   0.0001248   0.1373172  -0.1304492   0.0164538
   35   0.0003326   0.0006177  -0.0005409  -0.1304492   0.2751349  -0.0299034
   36   0.0001707  -0.0004701  -0.0041463   0.0164538  -0.0299034   0.0295358
   37  -0.0005270   0.0002604  -0.0000289   0.0007508  -0.0002334   0.0000801
   38  -0.0012543   0.0001428  -0.0000429   0.0005010   0.0008591  -0.0005259
   39   0.0001635  -0.0000343  -0.0001073   0.0000086  -0.0005408  -0.0037274
   40   0.0004267   0.0001444   0.0003970  -0.0008747   0.0000090  -0.0001333
   41  -0.0012822   0.0006887  -0.0007664   0.0002650  -0.0000173   0.0000827
   42  -0.0004561   0.0001361   0.0001737   0.0001952  -0.0000055  -0.0001944
   43   0.0002232  -0.0001568   0.0001211   0.0000106  -0.0000388  -0.0000459
   44  -0.0000681   0.0000351   0.0000195  -0.0001320  -0.0000027  -0.0000766
   45  -0.0000982   0.0001598  -0.0000166  -0.0000749   0.0000243  -0.0000045
           37          38          39          40          41          42
    1   0.0004820   0.0025570  -0.0003645  -0.0011777  -0.0013877  -0.0008045
    2   0.0029617  -0.0040881   0.0013653   0.0022153  -0.0067975   0.0006619
    3  -0.0004904   0.0014400   0.0072159   0.0002693   0.0013200   0.0005501
    4  -0.0115062   0.0279072  -0.0034340   0.0002747   0.0020419   0.0008071
    5  -0.0030147   0.0049433  -0.0001872   0.0001576   0.0015845  -0.0005870
    6   0.0001422   0.0002047   0.0034768  -0.0005085   0.0002587  -0.0004119
    7   0.0007780   0.0000185   0.0000531  -0.0237719   0.0137770   0.0026290
    8  -0.0000179  -0.0013066   0.0003454   0.0375227  -0.0058867  -0.0071497
    9   0.0000035  -0.0000094  -0.0006761   0.0085359  -0.0053434   0.0145405
   10   0.0006031  -0.0024749   0.0001849  -0.0053814   0.0003578   0.0018339
   11  -0.0029520  -0.0045850   0.0011464  -0.0057160   0.0025897   0.0010012
   12   0.0002605   0.0013152   0.0072110   0.0013822  -0.0007255   0.0018278
   13  -0.0105495  -0.0283363   0.0029358  -0.0016273   0.0003114  -0.0003807
   14   0.0024919   0.0042801  -0.0000721   0.0015796   0.0006466  -0.0009519
   15  -0.0005133  -0.0004789   0.0036792  -0.0009893   0.0004893  -0.0009612
   16  -0.3366622  -0.0054037  -0.0038525  -0.0004054  -0.0000502   0.0000761
   17  -0.0052723  -0.0591920   0.0025578   0.0006807   0.0003828   0.0005689
   18  -0.0038943   0.0024460  -0.0381254   0.0000048  -0.0002556   0.0002047
   19   0.0000622   0.0000348  -0.0000561  -0.1784598   0.0971270   0.0260815
   20   0.0000184  -0.0004095  -0.0000516   0.0447774  -0.1702751  -0.0358879
   21   0.0000355  -0.0002463  -0.0012527   0.0055640  -0.0314494  -0.0591736
   22  -0.0001397  -0.0000444  -0.0001135   0.0348152   0.0040606   0.0012421
   23  -0.0000033   0.0002730  -0.0001252  -0.0115894  -0.0987700  -0.0332544
   24  -0.0000478   0.0000480   0.0001316  -0.0014556  -0.0320646   0.0048071
   25  -0.0006642   0.0014089  -0.0001633  -0.0016445  -0.0007527   0.0001733
   26  -0.0001673  -0.0000181   0.0000135  -0.0001372   0.0034540  -0.0004956
   27   0.0000533  -0.0000459   0.0000181   0.0006862  -0.0003905  -0.0002155
   28   0.0007542  -0.0004612   0.0001034  -0.0003237   0.0004043   0.0000331
   29   0.0002514   0.0008082  -0.0006293  -0.0001527   0.0000659   0.0000284
   30   0.0000637  -0.0005680  -0.0037922   0.0000881  -0.0000082  -0.0000366
   31  -0.0005270  -0.0012543   0.0001635   0.0004267  -0.0012822  -0.0004561
   32   0.0002604   0.0001428  -0.0000343   0.0001444   0.0006887   0.0001361
   33  -0.0000289  -0.0000429  -0.0001073   0.0003970  -0.0007664   0.0001737
   34   0.0007508   0.0005010   0.0000086  -0.0008747   0.0002650   0.0001952
   35  -0.0002334   0.0008591  -0.0005408   0.0000090  -0.0000173  -0.0000055
   36   0.0000801  -0.0005259  -0.0037274  -0.0001333   0.0000827  -0.0001944
   37   0.3566363   0.0056923   0.0043639  -0.0001273  -0.0000065   0.0000556
   38   0.0056923   0.0580545  -0.0036636  -0.0000165   0.0002699   0.0000098
   39   0.0043639  -0.0036636   0.0259129   0.0001100  -0.0001034   0.0000269
   40  -0.0001273  -0.0000165   0.0001100   0.4137199   0.1109780   0.0784801
   41  -0.0000065   0.0002699  -0.0001034   0.1109780   0.5329704   0.1913828
   42   0.0000556   0.0000098   0.0000269   0.0784801   0.1913828   0.1030274
   43   0.0001092  -0.0001283   0.0000608  -0.2354429  -0.2258437  -0.1099658
   44  -0.0000086  -0.0000317  -0.0000208  -0.1804530  -0.2609060  -0.1154571
   45  -0.0000835   0.0001171   0.0000087  -0.0924308  -0.1224266  -0.0641649
           43          44          45
    1  -0.0020466  -0.0012851   0.0004996
    2   0.0032520   0.0025838  -0.0028491
    3  -0.0003919  -0.0003467  -0.0002801
    4  -0.0008947   0.0005164  -0.0002915
    5  -0.0009410  -0.0006391   0.0010888
    6  -0.0003125   0.0001474  -0.0001264
    7  -0.0023126  -0.0004318   0.0004921
    8   0.0021255   0.0015027   0.0010224
    9   0.0004826   0.0007730  -0.0000144
   10  -0.0000195   0.0001042  -0.0004623
   11  -0.0003396  -0.0010943   0.0000244
   12   0.0002557   0.0009115  -0.0001088
   13   0.0001360  -0.0008163  -0.0000225
   14  -0.0002073  -0.0002231   0.0004068
   15  -0.0000348  -0.0002644   0.0000793
   16   0.0002075  -0.0001371  -0.0002940
   17  -0.0001988   0.0007313  -0.0002008
   18   0.0001698   0.0000201  -0.0000704
   19   0.0182499  -0.0271942  -0.0098744
   20   0.0109870  -0.0296318  -0.0044872
   21   0.0066939  -0.0106793  -0.0088579
   22  -0.0001427   0.0058643   0.0020023
   23   0.0084931  -0.0049750  -0.0023533
   24   0.0017115  -0.0031630   0.0059807
   25  -0.0012009  -0.0007530   0.0012961
   26  -0.0020161  -0.0000974   0.0018842
   27   0.0019130   0.0005357   0.0000948
   28   0.0000148  -0.0001681  -0.0000267
   29   0.0000501  -0.0000348  -0.0000343
   30  -0.0000261  -0.0000227   0.0000526
   31   0.0002232  -0.0000681  -0.0000982
   32  -0.0001568   0.0000351   0.0001598
   33   0.0001211   0.0000195  -0.0000166
   34   0.0000106  -0.0001320  -0.0000749
   35  -0.0000388  -0.0000027   0.0000243
   36  -0.0000459  -0.0000766  -0.0000045
   37   0.0001092  -0.0000086  -0.0000835
   38  -0.0001283  -0.0000317   0.0001171
   39   0.0000608  -0.0000208   0.0000087
   40  -0.2354429  -0.1804530  -0.0924308
   41  -0.2258437  -0.2609060  -0.1224266
   42  -0.1099658  -0.1154571  -0.0641649
   43   0.2231088   0.2049624   0.0993686
   44   0.2049624   0.2927831   0.1276235
   45   0.0993686   0.1276235   0.0674279
 Gradient time:  CPU 2907.33 s  wall 2908.47 s
 **********************************************************************
 **                                                                  **
 **                       VIBRATIONAL ANALYSIS                       **
 **                       --------------------                       **
 **                                                                  **
 **        VIBRATIONAL FREQUENCIES (CM**-1) AND NORMAL MODES         **
 **     FORCE CONSTANTS (mDYN/ANGSTROM) AND REDUCED MASSES (AMU)     **
 **                  INFRARED INTENSITIES (KM/MOL)                   **
 **                                                                  **
 **********************************************************************


 Mode:                 1                      2                      3
 Frequency:        61.79                 151.09                 219.50
 Force Cnst:      0.0124                 0.0686                 0.1601
 Red. Mass:       5.5307                 5.1022                 5.6408
 IR Active:          YES                    YES                    YES
 IR Intens:        4.193                  2.804                  9.154
 Raman Active:       YES                    YES                    YES
               X      Y      Z        X      Y      Z        X      Y      Z
 C          0.016  0.026  0.167    0.007  0.022  0.229    0.132  0.151 -0.073
 C          0.016  0.015  0.173    0.012 -0.023 -0.067    0.149 -0.048 -0.024
 C         -0.000  0.017  0.010    0.000  0.035  0.291    0.004  0.219 -0.090
 C         -0.003 -0.005 -0.157   -0.008  0.023  0.244   -0.131  0.144 -0.056
 C         -0.004 -0.025 -0.183   -0.003 -0.021 -0.044   -0.142 -0.049  0.028
 C          0.008 -0.014 -0.012    0.008 -0.050 -0.267    0.003 -0.133  0.041
 C         -0.003 -0.001  0.032    0.006  0.016  0.032    0.012  0.046 -0.012
 O          0.019 -0.092  0.319    0.101  0.012 -0.164    0.236 -0.102  0.040
 H          0.045  0.065  0.301    0.009  0.038  0.323    0.242  0.222 -0.048
 H          0.021  0.029  0.315    0.016 -0.039 -0.181    0.284 -0.121 -0.012
 H         -0.014 -0.008 -0.266   -0.016  0.035  0.321   -0.267  0.224 -0.073
 H         -0.012 -0.048 -0.328   -0.008 -0.036 -0.146   -0.272 -0.120  0.081
 H          0.008 -0.025 -0.020    0.013 -0.091 -0.574    0.005 -0.256  0.106
 O         -0.039  0.069 -0.311   -0.106 -0.008 -0.135   -0.232 -0.146  0.101
 H         -0.075  0.186 -0.496   -0.211  0.009  0.026   -0.349  0.046 -0.082
 TransDip   0.006  0.023 -0.061   -0.037  0.003  0.039   -0.072  0.061 -0.023

 Mode:                 4                      5                      6
 Frequency:       375.50                 410.72                 415.32
 Force Cnst:      0.6002                 0.2959                 0.3695
 Red. Mass:       7.2248                 2.9772                 3.6360
 IR Active:          YES                    YES                    YES
 IR Intens:        0.660                  0.269                  6.742
 Raman Active:       YES                    YES                    YES
               X      Y      Z        X      Y      Z        X      Y      Z
 C         -0.151  0.080 -0.010    0.020 -0.004 -0.175   -0.031 -0.068 -0.162
 C         -0.187  0.054  0.028    0.021  0.026  0.223   -0.036 -0.024 -0.056
 C          0.007  0.027  0.007   -0.004  0.015 -0.053    0.010 -0.027  0.220
 C         -0.172 -0.035  0.031   -0.007  0.049  0.230    0.030 -0.063 -0.034
 C         -0.213 -0.056 -0.023    0.003 -0.013 -0.173    0.032 -0.043 -0.172
 C         -0.284 -0.012 -0.013    0.020 -0.011 -0.046   -0.012  0.027  0.200
 C          0.190 -0.009 -0.003   -0.017 -0.015 -0.041    0.021  0.060  0.142
 O          0.311 -0.080 -0.001   -0.041 -0.015  0.002    0.119  0.058 -0.034
 H         -0.220  0.025 -0.079    0.040 -0.027 -0.393   -0.091 -0.147 -0.417
 H         -0.106  0.010  0.047    0.028  0.054  0.480   -0.054 -0.025 -0.150
 H         -0.297  0.042  0.039   -0.013  0.078  0.520    0.049 -0.083 -0.144
 H         -0.160 -0.026 -0.062   -0.011 -0.045 -0.368    0.069 -0.050 -0.409
 H         -0.284 -0.028 -0.037    0.021 -0.029 -0.099   -0.016  0.088  0.428
 O          0.336  0.050 -0.017    0.007 -0.021  0.020   -0.111  0.057 -0.044
 H          0.437 -0.135  0.178    0.049 -0.021 -0.056   -0.253  0.029  0.287
 TransDip  -0.011 -0.018  0.015    0.009  0.004 -0.013   -0.064 -0.012  0.052

 Mode:                 7                      8                      9
 Frequency:       504.79                 518.96                 632.60
 Force Cnst:      0.1960                 0.5003                 1.4824
 Red. Mass:       1.3054                 3.1526                 6.2873
 IR Active:          YES                    YES                    YES
 IR Intens:       77.308                 25.896                  0.913
 Raman Active:       YES                    YES                    YES
               X      Y      Z        X      Y      Z        X      Y      Z
 C          0.020  0.047 -0.002    0.046  0.080  0.014   -0.237  0.206 -0.023
 C          0.033 -0.002 -0.007    0.063  0.005 -0.085   -0.250 -0.243  0.030
 C         -0.006  0.038 -0.001   -0.030  0.089  0.190   -0.009  0.138 -0.022
 C         -0.007  0.049 -0.006   -0.045  0.110  0.001    0.228  0.221 -0.022
 C         -0.009  0.006 -0.002   -0.050  0.031 -0.083    0.253 -0.225  0.036
 C          0.021 -0.014  0.008    0.022 -0.002  0.116    0.005 -0.145  0.012
 C         -0.017 -0.051  0.015   -0.046 -0.128  0.022    0.006 -0.008  0.012
 O         -0.056 -0.034  0.018   -0.140 -0.071 -0.053   -0.010  0.012 -0.009
 H          0.020  0.041 -0.013    0.143  0.113 -0.156   -0.068  0.299 -0.039
 H          0.060 -0.018 -0.023    0.103 -0.041 -0.285   -0.105 -0.323  0.033
 H         -0.022  0.056 -0.018   -0.077  0.113 -0.177    0.093  0.297 -0.044
 H         -0.044 -0.016 -0.008   -0.116 -0.031 -0.278    0.100 -0.317  0.033
 H          0.021 -0.036  0.011    0.022 -0.058  0.177   -0.002  0.267 -0.057
 O          0.031  0.003 -0.075    0.142 -0.076  0.005    0.011  0.012  0.004
 H         -0.041 -0.390  0.899    0.355  0.023 -0.608    0.020  0.065 -0.135
 TransDip  -0.035 -0.108  0.258    0.064  0.013 -0.149    0.022 -0.005 -0.021

 Mode:                10                     11                     12
 Frequency:       653.63                 696.35                 716.20
 Force Cnst:      1.8351                 0.9280                 0.4940
 Red. Mass:       7.2905                 3.2483                 1.6348
 IR Active:          YES                    YES                    YES
 IR Intens:        9.628                  5.051                 90.582
 Raman Active:       YES                    YES                    YES
               X      Y      Z        X      Y      Z        X      Y      Z
 C         -0.045 -0.211  0.015    0.011  0.002 -0.162    0.003  0.001 -0.050
 C         -0.017 -0.186  0.041    0.016  0.037  0.196    0.007 -0.006 -0.038
 C         -0.270 -0.017 -0.004    0.006  0.019  0.142   -0.008  0.001 -0.020
 C         -0.040  0.161 -0.042   -0.003 -0.005 -0.157   -0.008  0.018 -0.034
 C         -0.008  0.183 -0.000   -0.017  0.023  0.190   -0.015  0.009 -0.038
 C          0.262  0.008 -0.018   -0.002 -0.023 -0.153    0.005 -0.009 -0.051
 C         -0.231  0.020 -0.004    0.000 -0.047  0.156    0.002 -0.055  0.190
 O          0.193 -0.226 -0.058   -0.014  0.012 -0.043   -0.004  0.013 -0.058
 H          0.156 -0.102 -0.041    0.006 -0.053 -0.486    0.026  0.087  0.394
 H         -0.267 -0.050  0.022    0.036  0.016  0.105    0.002  0.061  0.483
 H          0.186  0.035 -0.018   -0.015 -0.026 -0.469   -0.010  0.053  0.340
 H         -0.225  0.057  0.036   -0.022  0.011  0.116   -0.043  0.051  0.438
 H          0.261  0.015 -0.047    0.005 -0.091 -0.541   -0.002  0.034  0.464
 O          0.034  0.266  0.068    0.006 -0.010 -0.029    0.017 -0.004 -0.038
 H          0.459 -0.076  0.022   -0.001  0.028 -0.094   -0.009  0.048 -0.103
 TransDip  -0.085 -0.049 -0.014   -0.006 -0.009 -0.071   -0.022  0.040  0.301

 Mode:                13                     14                     15
 Frequency:       783.38                 809.81                 858.46
 Force Cnst:      2.4107                 1.1303                 0.5430
 Red. Mass:       6.6671                 2.9252                 1.2506
 IR Active:          YES                    YES                    YES
 IR Intens:        9.962                  5.537                  0.935
 Raman Active:       YES                    YES                    YES
               X      Y      Z        X      Y      Z        X      Y      Z
 C          0.076  0.186 -0.022    0.006  0.023  0.069    0.003 -0.016 -0.084
 C          0.105  0.213 -0.032    0.012  0.014  0.021   -0.001 -0.007 -0.062
 C          0.086  0.004  0.024    0.003 -0.031 -0.244   -0.000 -0.000 -0.007
 C          0.086 -0.172  0.010   -0.005  0.004  0.049    0.001  0.007  0.069
 C          0.114 -0.214  0.018   -0.007  0.004  0.001   -0.001  0.007  0.074
 C         -0.190 -0.007 -0.019   -0.006  0.010  0.114   -0.005  0.005  0.019
 C         -0.241 -0.065 -0.014   -0.007 -0.071  0.275   -0.003 -0.002  0.005
 O          0.002 -0.243 -0.069    0.012  0.009 -0.076    0.001 -0.003 -0.002
 H         -0.010  0.151  0.001    0.014  0.009 -0.051    0.014  0.091  0.542
 H          0.370  0.085  0.086    0.035 -0.070 -0.562   -0.011  0.056  0.412
 H         -0.021 -0.116  0.039   -0.001  0.007  0.108   -0.000 -0.038 -0.445
 H          0.365 -0.055  0.122    0.002 -0.041 -0.420    0.016 -0.057 -0.535
 H         -0.189  0.012  0.113    0.004 -0.086 -0.534   -0.004 -0.006 -0.118
 O         -0.085  0.283  0.076   -0.009  0.032 -0.039    0.003  0.005  0.000
 H          0.382 -0.052 -0.059   -0.041  0.092 -0.107    0.002  0.002  0.005
 TransDip  -0.008 -0.100 -0.016   -0.016 -0.022 -0.070   -0.027  0.006 -0.014

 Mode:                16                     17                     18
 Frequency:       942.43                 988.27                1007.76
 Force Cnst:      0.7413                 0.7809                 0.7832
 Red. Mass:       1.4166                 1.3570                 1.3089
 IR Active:          YES                    YES                    YES
 IR Intens:        1.734                  0.579                  0.256
 Raman Active:       YES                    YES                    YES
               X      Y      Z        X      Y      Z        X      Y      Z
 C          0.006 -0.017 -0.110   -0.007  0.019  0.064   -0.006  0.006 -0.001
 C         -0.003  0.004  0.045    0.006 -0.014 -0.112   -0.001 -0.003 -0.033
 C         -0.005  0.010  0.068   -0.001  0.002  0.018    0.004 -0.001 -0.009
 C          0.006 -0.008 -0.079    0.002 -0.014 -0.085   -0.011  0.000  0.081
 C          0.002 -0.004 -0.027   -0.004  0.006  0.039    0.004 -0.016 -0.112
 C         -0.013  0.012  0.089    0.005  0.006  0.071    0.016  0.012  0.078
 C         -0.005  0.012 -0.045    0.002  0.001 -0.006    0.000 -0.003  0.010
 O         -0.003 -0.005  0.009   -0.001  0.000  0.001    0.000  0.001 -0.001
 H          0.031  0.113  0.606   -0.023 -0.061 -0.379   -0.014 -0.008 -0.061
 H          0.003 -0.038 -0.265    0.013  0.075  0.640   -0.015  0.038  0.230
 H          0.015  0.037  0.477    0.018  0.024  0.443   -0.039 -0.037 -0.504
 H          0.008  0.020  0.143   -0.007 -0.023 -0.183   -0.015  0.065  0.656
 H         -0.005 -0.048 -0.507    0.013 -0.059 -0.412    0.025 -0.044 -0.469
 O          0.007 -0.005  0.005   -0.001 -0.002  0.001   -0.001  0.002 -0.001
 H          0.016 -0.020  0.015    0.005 -0.004 -0.004   -0.001  0.003 -0.004
 TransDip  -0.000  0.009  0.041    0.021 -0.006  0.011   -0.013  0.003 -0.009

 Mode:                19                     20                     21
 Frequency:      1016.94                1045.24                1085.36
 Force Cnst:      3.6625                 1.7750                 1.7848
 Red. Mass:       6.0109                 2.7575                 2.5716
 IR Active:          YES                    YES                    YES
 IR Intens:        0.971                 18.019                 43.137
 Raman Active:       YES                    YES                    YES
               X      Y      Z        X      Y      Z        X      Y      Z
 C         -0.191  0.335 -0.056    0.041  0.080 -0.007   -0.066 -0.001 -0.008
 C         -0.021 -0.045  0.019   -0.038 -0.213  0.023   -0.013  0.049 -0.003
 C          0.003 -0.000  0.010    0.085 -0.012  0.007    0.152 -0.041  0.019
 C         -0.185 -0.350  0.026    0.060 -0.052  0.014    0.036  0.079 -0.010
 C         -0.017  0.040  0.010   -0.063  0.232 -0.034   -0.088  0.028 -0.005
 C          0.375  0.014 -0.008   -0.136 -0.018 -0.002    0.074 -0.054  0.009
 C          0.011  0.002 -0.005    0.045 -0.050 -0.016    0.152 -0.139 -0.051
 O          0.003 -0.001  0.001   -0.023 -0.026 -0.006   -0.056 -0.064 -0.016
 H         -0.090  0.426  0.054    0.273  0.199 -0.051   -0.452 -0.220  0.087
 H         -0.012 -0.043 -0.073    0.303 -0.411  0.070   -0.121  0.110 -0.033
 H         -0.172 -0.374  0.078    0.387 -0.236 -0.024   -0.002  0.115  0.015
 H          0.021  0.032 -0.088    0.207  0.416 -0.003   -0.436 -0.175  0.007
 H          0.389  0.043  0.077   -0.153 -0.081  0.003    0.082 -0.332  0.039
 O          0.007 -0.001  0.001   -0.032  0.053  0.016   -0.052  0.133  0.044
 H          0.009  0.010 -0.034   -0.055  0.072  0.020   -0.311  0.360  0.031
 TransDip   0.030 -0.007 -0.006    0.120 -0.061 -0.021    0.134 -0.155 -0.047

 Mode:                22                     23                     24
 Frequency:      1112.15                1186.92                1201.72
 Force Cnst:      1.2933                 0.9259                 1.4222
 Red. Mass:       1.7747                 1.1155                 1.6715
 IR Active:          YES                    YES                    YES
 IR Intens:        1.567                  0.409                 20.339
 Raman Active:       YES                    YES                    YES
               X      Y      Z        X      Y      Z        X      Y      Z
 C         -0.107  0.048 -0.010    0.001 -0.005  0.000   -0.021 -0.011  0.000
 C          0.082  0.079 -0.006    0.036 -0.020  0.004   -0.024 -0.036  0.005
 C         -0.105 -0.046 -0.002   -0.005  0.001 -0.000    0.184  0.004 -0.007
 C          0.097  0.019  0.009    0.009 -0.010  0.003    0.035  0.003 -0.001
 C         -0.025  0.024 -0.008   -0.045 -0.032  0.002   -0.051  0.041 -0.004
 C         -0.014 -0.078  0.009   -0.002  0.067 -0.009    0.020  0.001  0.000
 C         -0.047  0.054  0.003    0.007 -0.006 -0.001   -0.084  0.047  0.024
 O          0.032  0.034  0.011   -0.003 -0.004 -0.001    0.014  0.035  0.008
 H         -0.305 -0.045  0.039   -0.079 -0.050  0.011   -0.308 -0.169  0.054
 H          0.338 -0.053 -0.002    0.366 -0.201  0.024   -0.013 -0.047 -0.003
 H          0.585 -0.259 -0.018    0.209 -0.124  0.005   -0.149  0.115  0.001
 H         -0.161 -0.050  0.023   -0.456 -0.276  0.026   -0.179 -0.031 -0.008
 H         -0.005 -0.519  0.059   -0.012  0.674 -0.074    0.019 -0.036  0.007
 O          0.027 -0.047 -0.012    0.003  0.003  0.001   -0.059 -0.026 -0.016
 H          0.049 -0.060 -0.033   -0.034  0.034  0.002    0.640 -0.559 -0.145
 TransDip  -0.035  0.001  0.019    0.011  0.017 -0.003   -0.039 -0.134 -0.038

 Mode:                25                     26                     27
 Frequency:      1206.26                1309.48                1337.34
 Force Cnst:      0.9847                 2.7106                 3.7664
 Red. Mass:       1.1487                 2.6829                 3.5743
 IR Active:          YES                    YES                    YES
 IR Intens:       10.346                459.644                 34.026
 Raman Active:       YES                    YES                    YES
               X      Y      Z        X      Y      Z        X      Y      Z
 C         -0.059 -0.026  0.000   -0.030 -0.003 -0.001   -0.108 -0.093  0.011
 C          0.056 -0.021  0.004    0.020  0.053 -0.007    0.163 -0.101  0.015
 C         -0.013 -0.004  0.001   -0.151 -0.084  0.009   -0.043  0.306 -0.029
 C         -0.040  0.022 -0.005   -0.048  0.040 -0.005    0.081 -0.074  0.011
 C          0.040  0.023 -0.001    0.051 -0.013  0.002   -0.140 -0.122  0.009
 C          0.005  0.006 -0.001    0.000 -0.010  0.001   -0.001  0.129 -0.015
 C         -0.006  0.004 -0.002    0.225 -0.146 -0.029    0.091 -0.069  0.003
 O         -0.001 -0.009 -0.002    0.007  0.077  0.019   -0.027  0.000 -0.004
 H         -0.431 -0.232  0.057    0.259  0.169 -0.008   -0.263 -0.185  0.030
 H          0.512 -0.269  0.033    0.290 -0.089  0.013   -0.370  0.184 -0.037
 H         -0.397  0.224 -0.011   -0.071  0.050 -0.009    0.329 -0.216  0.017
 H          0.357  0.211 -0.023    0.088  0.007  0.001    0.486  0.247 -0.009
 H          0.005  0.054 -0.006    0.003  0.030 -0.003    0.003 -0.030  0.006
 O          0.018 -0.001  0.002   -0.133  0.065  0.011   -0.026  0.026  0.004
 H         -0.113  0.108  0.004    0.620 -0.503 -0.127    0.156 -0.104 -0.051
 TransDip  -0.084  0.057  0.016    0.539 -0.404 -0.132    0.160 -0.087 -0.041

 Mode:                28                     29                     30
 Frequency:      1355.05                1478.15                1524.49
 Force Cnst:      1.8178                 2.8197                 2.9737
 Red. Mass:       1.6803                 2.1904                 2.1717
 IR Active:          YES                    YES                    YES
 IR Intens:       14.828                 14.485                  2.683
 Raman Active:       YES                    YES                    YES
               X      Y      Z        X      Y      Z        X      Y      Z
 C         -0.119 -0.045  0.007   -0.083  0.063 -0.008   -0.074 -0.094  0.012
 C          0.052 -0.016  0.002    0.150 -0.000  0.002   -0.103  0.099 -0.014
 C          0.003 -0.025  0.001    0.006 -0.159  0.014    0.138 -0.011  0.002
 C          0.138 -0.048  0.006    0.087  0.059 -0.004   -0.071  0.102 -0.012
 C         -0.052 -0.009  0.001   -0.140  0.006 -0.003   -0.111 -0.110  0.010
 C         -0.008  0.128 -0.015   -0.004 -0.128  0.015    0.101  0.007  0.001
 C         -0.015  0.017 -0.002   -0.024  0.014 -0.008   -0.031  0.015  0.003
 O          0.001 -0.004 -0.001    0.015  0.012  0.005   -0.003 -0.009 -0.002
 H          0.509  0.311 -0.063    0.076  0.172 -0.025    0.446  0.187 -0.039
 H          0.187 -0.088  0.010   -0.358  0.294 -0.043    0.425 -0.177  0.028
 H         -0.474  0.302 -0.026   -0.108  0.188 -0.017    0.404 -0.151  0.018
 H         -0.264 -0.132  0.008    0.295  0.285 -0.028    0.445  0.211 -0.014
 H         -0.001 -0.346  0.042   -0.019  0.646 -0.076    0.122  0.003  0.002
 O          0.009 -0.003 -0.000    0.001 -0.004  0.001    0.003 -0.003 -0.001
 H         -0.080  0.056  0.038   -0.028  0.017  0.008   -0.033  0.018  0.026
 TransDip  -0.078  0.094  0.015   -0.060  0.106 -0.005   -0.004  0.050  0.016

 Mode:                31                     32                     33
 Frequency:      1621.82                1641.10                1815.74
 Force Cnst:      8.5072                 8.7127                21.0160
 Red. Mass:       5.4895                 5.4907                10.8191
 IR Active:          YES                    YES                    YES
 IR Intens:        3.754                 10.542                341.622
 Raman Active:       YES                    YES                    YES
               X      Y      Z        X      Y      Z        X      Y      Z
 C          0.114  0.193 -0.023    0.283  0.082 -0.008   -0.013  0.016 -0.004
 C          0.065 -0.207  0.027   -0.274  0.069 -0.011    0.020 -0.015  0.003
 C          0.000 -0.291  0.027   -0.200 -0.000 -0.002   -0.042 -0.075 -0.003
 C         -0.101  0.179 -0.019    0.299 -0.079  0.014   -0.012  0.035 -0.002
 C         -0.059 -0.201  0.022   -0.281 -0.071  0.003    0.004 -0.016  0.003
 C         -0.009  0.361 -0.042    0.142 -0.007  0.003   -0.004  0.017 -0.002
 C         -0.034 -0.011 -0.015    0.024 -0.000  0.000    0.405  0.615  0.163
 O          0.027  0.029  0.010    0.001  0.004  0.000   -0.245 -0.394 -0.106
 H         -0.360 -0.064  0.025   -0.307 -0.255  0.042   -0.029  0.023 -0.000
 H         -0.254 -0.058  0.002    0.251 -0.228  0.033   -0.023  0.006 -0.000
 H          0.268 -0.018  0.003   -0.300  0.271 -0.032    0.072  0.003 -0.012
 H          0.231 -0.052  0.009    0.242  0.254 -0.021    0.040  0.006  0.000
 H          0.005 -0.508  0.059    0.160  0.021  0.000   -0.004 -0.020  0.000
 O         -0.001 -0.002  0.002   -0.002 -0.001  0.000   -0.048 -0.022 -0.009
 H         -0.016  0.015 -0.018    0.027 -0.019 -0.018    0.325 -0.271 -0.053
 TransDip  -0.045 -0.043 -0.004    0.104  0.004 -0.001    0.397  0.420  0.129

 Mode:                34                     35                     36
 Frequency:      3154.65                3172.82                3184.76
 Force Cnst:      6.3813                 6.4480                 6.5215
 Red. Mass:       1.0883                 1.0871                 1.0913
 IR Active:          YES                    YES                    YES
 IR Intens:        7.702                  1.112                 12.217
 Raman Active:       YES                    YES                    YES
               X      Y      Z        X      Y      Z        X      Y      Z
 C          0.040 -0.071  0.011   -0.009  0.015 -0.002    0.009 -0.012  0.002
 C          0.009  0.020 -0.003    0.016  0.024 -0.003   -0.027 -0.046  0.006
 C          0.002  0.002 -0.000   -0.000 -0.001  0.000    0.001  0.001 -0.000
 C         -0.000  0.001 -0.000    0.005  0.010 -0.001    0.008  0.018 -0.002
 C          0.002 -0.003  0.000    0.025 -0.039  0.005    0.030 -0.052  0.006
 C         -0.007 -0.000 -0.000   -0.062 -0.001 -0.001    0.020  0.004 -0.000
 C          0.001 -0.001 -0.000   -0.000  0.000  0.000    0.000 -0.000  0.000
 O         -0.000  0.000  0.000    0.000 -0.000 -0.000   -0.000 -0.000 -0.000
 H         -0.472  0.815 -0.132    0.096 -0.165  0.027   -0.083  0.139 -0.023
 H         -0.132 -0.244  0.030   -0.167 -0.295  0.036    0.299  0.534 -0.066
 H         -0.003 -0.008  0.001   -0.068 -0.121  0.011   -0.118 -0.212  0.019
 H         -0.024  0.040 -0.005   -0.280  0.462 -0.056   -0.352  0.588 -0.071
 H          0.088  0.001  0.001    0.725  0.013  0.009   -0.229 -0.009 -0.002
 O         -0.000  0.000 -0.000    0.000 -0.000  0.000   -0.000  0.000 -0.000
 H         -0.001  0.005  0.005   -0.000 -0.001 -0.001    0.000  0.001  0.001
 TransDip   0.072 -0.051  0.001   -0.034 -0.001 -0.000    0.032 -0.107  0.011

 Mode:                37                     38                     39
 Frequency:      3194.56                3205.79                3813.51
 Force Cnst:      6.5906                 6.6278                 9.1304
 Red. Mass:       1.0961                 1.0946                 1.0656
 IR Active:          YES                    YES                    YES
 IR Intens:        9.477                  3.573                 35.698
 Raman Active:       YES                    YES                    YES
               X      Y      Z        X      Y      Z        X      Y      Z
 C          0.009 -0.011  0.002   -0.001  0.002 -0.000   -0.000  0.001 -0.000
 C         -0.026 -0.051  0.006    0.004  0.008 -0.001   -0.000 -0.000  0.000
 C          0.000  0.001 -0.000   -0.002  0.002 -0.000   -0.000  0.000  0.000
 C         -0.011 -0.022  0.002   -0.041 -0.069  0.006    0.000 -0.000  0.000
 C         -0.011  0.025 -0.003    0.019 -0.027  0.003   -0.000 -0.000 -0.000
 C         -0.056  0.000 -0.001    0.014  0.001  0.000   -0.000  0.000  0.000
 C          0.000 -0.000 -0.000   -0.001 -0.001 -0.000   -0.002 -0.002 -0.001
 O         -0.000  0.000  0.000    0.000  0.001  0.000    0.001  0.001  0.000
 H         -0.075  0.124 -0.020    0.012 -0.020  0.003   -0.000 -0.004  0.003
 H          0.307  0.559 -0.069   -0.045 -0.082  0.010   -0.000 -0.000 -0.000
 H          0.143  0.253 -0.023    0.451  0.789 -0.071    0.000  0.000  0.000
 H          0.150 -0.258  0.031   -0.187  0.305 -0.037   -0.000  0.000 -0.000
 H          0.620  0.010  0.008   -0.147 -0.004 -0.002    0.000 -0.000  0.000
 O         -0.000  0.000 -0.000    0.000 -0.000 -0.000   -0.037 -0.045 -0.021
 H          0.000  0.000  0.000   -0.001 -0.000  0.000    0.608  0.718  0.333
 TransDip  -0.089 -0.041  0.004    0.054 -0.027  0.007    0.089  0.152  0.075

 STANDARD THERMODYNAMIC QUANTITIES AT   298.15 K  AND     1.00 ATM

   This Molecule has  0 Imaginary Frequencies
   Zero point vibrational energy:       72.065 kcal/mol

   Atom    1 Element C  Has Mass   12.00000
   Atom    2 Element C  Has Mass   12.00000
   Atom    3 Element C  Has Mass   12.00000
   Atom    4 Element C  Has Mass   12.00000
   Atom    5 Element C  Has Mass   12.00000
   Atom    6 Element C  Has Mass   12.00000
   Atom    7 Element C  Has Mass   12.00000
   Atom    8 Element O  Has Mass   15.99491
   Atom    9 Element H  Has Mass    1.00783
   Atom   10 Element H  Has Mass    1.00783
   Atom   11 Element H  Has Mass    1.00783
   Atom   12 Element H  Has Mass    1.00783
   Atom   13 Element H  Has Mass    1.00783
   Atom   14 Element O  Has Mass   15.99491
   Atom   15 Element H  Has Mass    1.00783
   Molecular Mass:   122.036800 amu
   Principal axes and moments of inertia in amu*Bohr^2:
                             1           2           3
    Eigenvalues --      469.33461  1489.19556  1928.19477
          X               0.99995    -0.01025    -0.00218
          Y               0.01023     0.99991    -0.00898
          Z               0.00227     0.00895     0.99996
   Rotational Symmetry Number is   1
   The Molecule is an Asymmetric Top
   Translational Enthalpy:        0.889 kcal/mol
   Rotational Enthalpy:           0.889 kcal/mol
   Vibrational Enthalpy:         74.821 kcal/mol
   gas constant (RT):             0.592 kcal/mol
   Translational Entropy:        40.312  cal/mol.K
   Rotational Entropy:           28.690  cal/mol.K
   Vibrational Entropy:          15.948  cal/mol.K

   Total Enthalpy:               77.191 kcal/mol
   Total Entropy:                84.950  cal/mol.K

 ======================================================================

 STANDARD THERMODYNAMIC QUANTITIES FOR ANHARMONIC VIBRATION -- TOSH

   Zero point vibrational energy: ************ kcal/mol

   Vibrational Enthalpy:       Infinity kcal/mol
   Vibrational Entropy:             NaN  cal/mol.K

   Total Enthalpy:             Infinity kcal/mol
   Total Entropy:                   NaN  cal/mol.K

 ======================================================================

 STANDARD THERMODYNAMIC QUANTITIES FOR ANHARMONIC VIBRATION -- VPT2

   Zero point vibrational energy: ************ kcal/mol

   Vibrational Enthalpy:       Infinity kcal/mol
   Vibrational Entropy:             NaN  cal/mol.K

   Total Enthalpy:             Infinity kcal/mol
   Total Entropy:                   NaN  cal/mol.K

 ======================================================================

Archival summary:
1\1\pikachu\FREQ\ProcedureUnspecified\BasisUnspecified\276\taweetha\SunJul911:50:322017SunJul911:50:322017\0\\#,FREQ,ProcedureUnspecified,BasisUnspecified,\\0,1\C\C,1,1.39954\H,2,1.08286,1,118.612\C,2,1.39012,1,120.262,3,179.853,0\H,4,1.08394,2,119.829,1,-179.277,0\C,4,1.3954,2,120.118,1,0.992141,0\H,6,1.08411,4,120.077,2,179.673,0\C,6,1.39338,4,119.982,2,0.0326991,0\H,8,1.0838,6,120.203,4,178.851,0\C,8,1.39283,6,119.969,4,-0.657723,0\H,10,1.08586,8,118.69,6,177.924,0\C,1,1.50048,2,117.597,3,0.173206,0\O,12,1.20161,1,123.484,2,20.8293,0\O,12,1.36113,1,116.807,2,-159.11,0\H,14,0.9645,12,110.647,1,8.53466,0\\\@

 Total job time:  3100.31s(wall), 3098.56s(cpu) 
 Sun Jul  9 11:50:32 2017

        *************************************************************
        *                                                           *
        *  Thank you very much for using Q-Chem.  Have a nice day.  *
        *                                                           *
        *************************************************************


 
User input: 3 of 3 
 
pikachu 127.0.1
Q-Chem Developer Version! Running on 127.0.1.*
                  Welcome to Q-Chem
     A Quantum Leap Into The Future Of Chemistry


 Q-Chem 4.4, Q-Chem, Inc., Pleasanton, CA (2016)

 Y. Shao,  Z. Gan,  E. Epifanovsky,  A. T. B. Gilbert,  M. Wormit,  
 J. Kussmann,  A. W. Lange,  A. Behn,  J. Deng,  X. Feng,  D. Ghosh,  
 M. Goldey,  P. R. Horn,  L. D. Jacobson,  I. Kaliman,  F. Rob,  
 R. Z. Khaliullin,  T. Kus,  A. Landau,  J. Liu,  E. I. Proynov,  Y. M. Rhee,  
 R. M. Richard,  M. A. Rohrdanz,  R. P. Steele,  E. J. Sundstrom,  
 H. L. Woodcock III,  P. M. Zimmerman,  D. Zuev,  B. Albrecht,  E. Alguire,  
 B. Austin,  S. A. Baeppler,  G. J. O. Beran,  Y. A. Bernard,  
 E. J. Berquist,  K. Brandhorst,  K. B. Bravaya,  S. T. Brown,  D. Casanova,  
 C.-M. Chang,  Y. Chen,  S. H. Chien,  K. D. Closser,  M. P. Coons,  
 D. L. Crittenden,  S. Dasgupta,  M. Diedenhofen,  R. A. DiStasio Jr.,  
 H. Do,  A. D. Dutoi,  R. G. Edgar,  P.-T. Fang,  S. Fatehi,  Q. Feng,  
 L. Fusti-Molnar,  A. Ghysels,  A. Golubeva-Zadorozhnaya,  J. Gomes,  
 A. Gunina,  M. W. D. Hanson-Heine,  P. H. P. Harbach,  A. W. Hauser,  
 J. E. Herr,  E. G. Hohenstein,  Z. C. Holden,  K. Hui,  T.-C. Jagau,  H. Ji,  
 B. Kaduk,  K. Khistyaev,  Jaehoon Kim,  Jihan Kim,  R. A. King,  
 P. Klunzinger,  K. Koh,  D. Kosenkov,  T. Kowalczyk,  C. M. Krauter,  
 A. Kunitsa,  K. U. Lao,  A. Laurent,  K. V. Lawler,  J. Lee,  D. Lefrancois,  
 S. Lehtola,  S. V. Levchenko,  C. Y. Lin,  Y.-S. Lin,  F. Liu,  E. Livshits,  
 R. C. Lochan,  A. Luenser,  P. Manohar,  S. F. Manzer,  S.-P. Mao,  Y. Mao,  
 N. Mardirossian,  A. V. Marenich,  L. A. Martinez-Martinez,  S. A. Maurer,  
 N. J. Mayhall,  J.-M. Mewes,  A. F. Morrison,  K. Nanda,  T. S. Nguyen-Beck,  
 C. M. Oana,  R. Olivares-Amaya,  D. P. O'Neill,  J. A. Parkhill,  
 T. M. Perrine,  R. Peverati,  P. A. Pieniazek,  F. Plasser,  A. Prociuk,  
 D. R. Rehn,  E. Rosta,  N. J. Russ,  N. Sergueev,  S. M. Sharada,  
 S. Sharma,  D. W. Small,  A. Sodt,  T. Stauch,  T. Stein,  D. Stuck,  
 Y.-C. Su,  A. J. W. Thom,  T. Tsuchimochi,  L. Vogt,  O. Vydrov,  T. Wang,  
 M. A. Watson,  J. Wenzel,  A. White,  C. F. Williams,  V. Vanovschi,  
 K. Yao,  S. Yeganeh,  S. R. Yost,  Z.-Q. You,  I. Y. Zhang,  X. Zhang,  
 Y. Zhao,  B. R. Brooks,  G. K. L. Chan,  D. M. Chipman,  C. J. Cramer,  
 W. A. Goddard III,  M. S. Gordon,  W. J. Hehre,  A. Klamt,  
 H. F. Schaefer III,  M. W. Schmidt,  C. D. Sherrill,  D. G. Truhlar,  
 A. Warshel,  X. Xu,  A. Aspuru-Guzik,  R. Baer,  A. T. Bell,  N. A. Besley,  
 J.-D. Chai,  A. Dreuw,  B. D. Dunietz,  T. R. Furlani,  S. R. Gwaltney,  
 C.-P. Hsu,  Y. Jung,  J. Kong,  D. S. Lambrecht,  W. Liang,  C. Ochsenfeld,  
 V. A. Rassolov,  L. V. Slipchenko,  J. E. Subotnik,  T. Van Voorhis,  
 J. M. Herbert,  A. I. Krylov,  P. M. W. Gill,  M. Head-Gordon

 Contributors to earlier versions of Q-Chem not listed above: 
 R. D. Adamson,  J. Baker,  E. F. C. Byrd,  A. K. Chakraborty,  C.-L. Cheng,  
 H. Dachsel,  R. J. Doerksen,  G. Hawkins,  A. Heyden,  S. Hirata,  
 G. Kedziora,  F. J. Keil,  C. Kelley,  P. P. Korambath,  W. Kurlancheek,  
 A. M. Lee,  M. S. Lee,  D. Liotard,  I. Lotan,  P. E. Maslen,  N. Nair,  
 D. Neuhauser,  R. Olson,  B. Peters,  J. Ritchie,  N. E. Schultz,  
 N. Shenvi,  A. C. Simmonett,  K. S. Thanthiriwatte,  Q. Wu,  W. Zhang

 Please cite Q-Chem as follows:
 Y. Shao et al., Mol. Phys. 113, 184-215 (2015)
 DOI: 10.1080/00268976.2014.952696

 Q-Chem 4.4.2 for Intel X86 EM64T Linux

 Parts of Q-Chem use Armadillo 5.200.1 (Boston Tea Smuggler).
 http://arma.sourceforge.net/

 Q-Chem begins on Sun Jul  9 11:50:33 2017  


Host: 0

     Scratch files written to /scratch/taweetham/qchem8736//
The previous job contains 0 fragments, simply inherited here

Checking the input file for inconsistencies... 	...done.

--------------------------------------------------------------
User input:
--------------------------------------------------------------

$molecule
read
$end

$rem
   SOLVENT_METHOD = SMD
   BASIS  =  6-311++G**
   METHOD  =  B3LYP
$end


--------------------------------------------------------------
 ----------------------------------------------------------------
             Standard Nuclear Orientation (Angstroms)
    I     Atom           X                Y                Z
 ----------------------------------------------------------------
    1      C      -0.4249481771    -1.2126482320     0.1339215173
    2      C      -1.8162121073    -1.2606798764     0.0886079788
    3      C       0.2424782437     0.0164438618     0.0644159225
    4      C      -0.5027873486     1.1968678181    -0.0350262515
    5      C      -1.8907637237     1.1462474801    -0.0932135498
    6      C      -2.5497974337    -0.0821875954    -0.0318707086
    7      C       1.7366337776     0.1406515493     0.1237160121
    8      O       2.3057308075     1.1475146505     0.4496191983
    9      H       0.1247581617    -2.1402270062     0.2624157023
   10      H      -2.3250845986    -2.2152662109     0.1552737443
   11      H       0.0247355005     2.1419788049    -0.0676525411
   12      H      -2.4605114795     2.0640864619    -0.1819996252
   13      H      -3.6324865851    -0.1205063638    -0.0719686318
   14      O       2.4582606807    -0.9621419098    -0.2165475285
   15      H       1.8835546496    -1.6453610506    -0.5814936923
 ----------------------------------------------------------------
 Nuclear Repulsion Energy =   404.6847452123 hartrees
 There are       32 alpha and       32 beta electrons
 Requested basis set is 6-311++G(d,p)
 There are 84 shells and 240 basis functions

 Total QAlloc Memory Limit   2000 MB
 Mega-Array Size        61 MB
 MEM_STATIC part        62 MB

                       Distance Matrix (Angstroms)
             C (  1)   C (  2)   C (  3)   C (  4)   C (  5)   C (  6)
   C (  2)  1.392830
   C (  3)  1.400342  2.422774
   C (  4)  2.416686  2.789249  1.399539
   C (  5)  2.786502  2.414936  2.419096  1.390117
   C (  6)  2.412553  1.393380  2.795676  2.413761  1.395400
   C (  7)  2.550286  3.819382  1.500482  2.481088  3.770450  4.295039
   O (  8)  3.623071  4.787499  2.384264  2.850455  4.231458  5.031914
   H (  9)  1.085859  2.138031  2.168938  3.408590  3.871655  3.387533
   H ( 10)  2.148538  1.083804  3.403111  3.872937  3.398552  2.153031
   H ( 11)  3.390630  3.871898  2.140737  1.082857  2.158998  3.402413
   H ( 12)  3.870441  3.397414  3.399958  2.146242  1.083939  2.153370
   H ( 13)  3.394623  2.150496  3.879782  3.395859  2.153768  1.084109
   O ( 14)  2.915214  4.295738  2.438496  3.669071  4.834721  5.088130
   H ( 15)  2.455248  3.779589  2.423206  3.751202  4.719849  4.732886
             C (  7)   O (  8)   H (  9)   H ( 10)   H ( 11)   H ( 12)
   O (  8)  1.201606
   H (  9)  2.796388  3.949802
   H ( 10)  4.695626  5.730566  2.453332
   H ( 11)  2.640555  2.541548  4.296072  4.955495
   H ( 12)  4.626996  4.894498  4.955540  4.294759  2.489095
   H ( 13)  5.379029  6.094453  4.278782  2.479709  4.300480  2.481548
   O ( 14)  1.361131  2.217587  2.657541  4.958726  3.947123  5.775255
   H ( 15)  1.925811  3.006922  2.012571  4.310483  4.250081  5.726300
             H ( 13)   O ( 14)
   O ( 14)  6.150322
   H ( 15)  5.745564  0.964500

 A cutoff of  1.0D-08 yielded   3045 shell pairs
 There are     25449 function pairs (     27340 Cartesian)

 -------------------------------------------------------
 OpenMP Integral Computing Module                       
 Release: version 1.0, May 2013, Q-Chem Inc. Pittsburgh 
 -------------------------------------------------------
 Integral Job Info:
 Integral job number is                      11
 Integral operator is                         1
 short-range coefficients                     0
 long-range coefficients              100000000
 Omega coefficients                           0
 if combine SR and LR in K                    0
 Integral screening is                        0
 Integral computing path is                   2
 max size of driver memory is            800000
 size of driver memory is                593474
 size of scratch memory is              2260544
 max col of scratch BK array               1296
 max len of scratch array in speh3          155
 max len of scratch index in speh4           18
 max int batch size is                      520
 min int batch size is                       52
 fixed nKL is                                52
 max L of basis functions is                  2
 order of int derivative is                   0
 number of shells is                         84
 number of basis is                         249
 number of cartesian basis is               249
 number of contracted shell pairs          3045
 number of primitive shell pairs           7600
 maxK2 (contraction) of shell pair           36
 max number of K2 of shell pair               1
 max number of CS2 of shell pair            506
 max number of PS2 of shell pair           1278
 mem total for path MDJ                   54342
 -------------------------------------------------------
 Smallest overlap matrix eigenvalue = 1.14E-06

 Q-Chem warning in module /home/taweetham/qchem/stvman/mkSTV.C, line 278:

 Overlap eigenvalue is smaller than square root of threshold


 Scale SEOQF with 1.000000e-01/1.000000e-01/1.000000e-01

 Standard Electronic Orientation quadrupole field applied
 Nucleus-field energy     =     0.0000000129 hartrees
 Guess from superposition of atomic densities
 Warning:  Energy on first SCF cycle will be non-variational
 A restricted hybrid HF-DFT SCF calculation will be
 performed using Pulay DIIS extrapolation
 Exchange:     0.2000 Hartree-Fock + 0.0800 Slater + 0.7200 B88
 Correlation:  0.1900 VWN1RPA + 0.8100 LYP
 Using SG-1 standard quadrature grid
 SCF converges when DIIS error is below 1.0E-05
 ---------------------------------------
  Cycle       Energy         DIIS Error
 ---------------------------------------
    1    -422.9187831093      4.24E-02
    2    -420.7399407623      5.62E-03
    3    -420.4365137156      9.43E-03
    4    -420.9109039761      2.11E-03
    5    -420.9356959148      5.21E-04
    6    -420.9368498360      2.07E-04
    7    -420.9371486764      5.91E-05
    8    -420.9371697156      1.85E-05
    9    -420.9371707181      5.27E-06 Convergence criterion met
 ---------------------------------------
 SCF time:  CPU 102.63 s  wall 102.71 s

 Citation of the SMD model:
 Marenich, A.V.; Cramer, C.J.; Truhlar, D.G.
 J. Phys. Chem. B 2009, 113, 6378-6396.
 iSolventCode=           1
 Solvent: water                                                           

 vradii
            1           2           3           4           5           6
    1   1.8500000   1.8500000   1.8500000   1.8500000   1.8500000   1.8500000
            7           8           9          10          11          12
    1   1.8500000   1.5200000   1.2000000   1.2000000   1.2000000   1.2000000
           13          14          15
    1   1.2000000   1.5200000   1.2000000
Changing PCM_TESSEL_METHOD to VTN
Changing PCM_VDW_RADII to SMD_RADIUS
 Discretize the solute cavity surface with Lebedev spheres
	Using 302 Lebedev grid points for each H atom
	Using 302 Lebedev grid points for other atoms
	Atomic van der Waals radii will be scaled by 1.20
 Removing interior tesserae...
 Keep 1457 surface tesserae and discard 3073 interior tesserae
 Molecular Surface Area = 141.969 Angst**2
Using SCRF singleton
 A restricted hybrid HF-DFT SCF calculation will be
 performed using Pulay DIIS extrapolation
 Polarizable Continuum solvation model will be applied
 Exchange:     0.2000 Hartree-Fock + 0.0800 Slater + 0.7200 B88
 Correlation:  0.1900 VWN1RPA + 0.8100 LYP
 Using SG-1 standard quadrature grid
 SCF converges when DIIS error is below 1.0E-05

 Citation of the SMD model:
 Marenich, A.V.; Cramer, C.J.; Truhlar, D.G.
 J. Phys. Chem. B 2009, 113, 6378-6396.
 iSolventCode=           1
 Solvent: water                                                           

 vradii
            1           2           3           4           5           6
    1   1.8500000   1.8500000   1.8500000   1.8500000   1.8500000   1.8500000
            7           8           9          10          11          12
    1   1.8500000   1.5200000   1.2000000   1.2000000   1.2000000   1.2000000
           13          14          15
    1   1.2000000   1.5200000   1.2000000
 ---------------------------------------
  Cycle       Energy         DIIS Error
 ---------------------------------------
    1    -420.9373967767      1.79E-06
 Time req'd to invert C: 3.72 s (CPU) 3.72 s (wall)
    2    -420.9565447447      5.14E-04
    3    -420.9565428991      5.15E-04
    4    -420.9565434692      5.15E-04
    5    -420.9565438990      5.15E-04
    6    -420.9565430113      5.15E-04
    7    -420.9565459890      5.15E-04
    8    -420.9565461806      5.15E-04
    9    -420.9565455881      5.15E-04
   10    -420.9565442000      5.15E-04
   11    -420.9565443870      5.15E-04
   12    -420.9565448316      5.15E-04
   13    -420.9565460753      5.15E-04
   14    -420.9565468424      5.15E-04
   15    -420.9565466758      5.15E-04
   16    -420.9565426024      5.15E-04
   17    -420.9598931466      5.25E-04
   18    -420.9611031142      2.45E-04
   19    -420.9613957916      6.86E-05
   20    -420.9614068274      3.30E-05
   21    -420.9614113470      7.56E-06 Convergence criterion met
 ---------------------------------------
 SCF time:  CPU 201.83 s  wall 202.02 s
(0)  E-EN(g) gas-phase elect-nuc energy                 -420.937396777 a.u.
(3)  G-ENP(liq) elect-nuc-pol free energy of system     -420.961411347 a.u.
(4)  G-CDS(liq) cavity-dispersion-solvent structure 
     free energy                                                4.5556 kcal/mol
(6)  G-S(liq) free energy of system                     -420.954151501 a.u.
(9)  DeltaG-S(liq) free energy of  solvation
     (9) = (6) - (0)                                          -10.5137 kcal/mol
 SCF   energy in the final basis set = -420.9541515010
 Total energy in the final basis set = -420.9541515010

 --------------------------------------------------------------

                    Orbital Energies (a.u.)
 --------------------------------------------------------------

 Alpha MOs
 -- Occupied --
-19.178 -19.130 -10.325 -10.203 -10.193 -10.189 -10.187 -10.185
-10.184  -1.120  -1.043  -0.875  -0.776  -0.762  -0.658  -0.622
 -0.616  -0.562  -0.503  -0.486  -0.471  -0.459  -0.453  -0.434
 -0.407  -0.383  -0.370  -0.356  -0.344  -0.308  -0.274  -0.271
 -- Virtual --
 -0.063  -0.027  -0.004   0.013   0.018   0.028   0.037   0.041
  0.045   0.056   0.069   0.073   0.081   0.086   0.096   0.109
  0.117   0.119   0.124   0.126   0.129   0.133   0.137   0.141
  0.146   0.152   0.156   0.171   0.176   0.187   0.194   0.198
  0.208   0.213   0.219   0.225   0.229   0.244   0.252   0.259
  0.261   0.268   0.276   0.280   0.284   0.288   0.291   0.296
  0.304   0.316   0.333   0.347   0.352   0.359   0.366   0.382
  0.394   0.414   0.464   0.491   0.504   0.533   0.533   0.550
  0.554   0.560   0.574   0.578   0.590   0.618   0.627   0.642
  0.646   0.665   0.668   0.685   0.716   0.726   0.753   0.770
  0.781   0.821   0.830   0.833   0.850   0.869   0.880   0.884
  0.888   0.895   0.922   0.940   0.991   1.003   1.026   1.032
  1.066   1.080   1.082   1.110   1.130   1.144   1.161   1.178
  1.199   1.227   1.308   1.322   1.360   1.425   1.464   1.492
  1.507   1.516   1.524   1.539   1.563   1.565   1.633   1.642
  1.650   1.693   1.708   1.736   1.753   1.759   1.778   1.782
  1.842   1.853   1.900   1.918   1.921   1.949   1.950   1.969
  1.977   2.017   2.051   2.077   2.102   2.137   2.179   2.296
  2.340   2.414   2.425   2.447   2.457   2.549   2.590   2.630
  2.640   2.649   2.668   2.710   2.721   2.750   2.755   2.773
  2.788   2.791   2.833   2.840   2.862   2.882   2.891   2.933
  2.944   2.992   3.066   3.074   3.164   3.172   3.187   3.312
  3.347   3.363   3.388   3.494   3.509   3.537   3.594   3.644
  3.714   3.880   3.991   4.032   4.036   4.146   4.153   4.284
  4.833   4.968   5.035   5.150   5.368   5.592   5.856  23.587
 23.818  23.946  23.957  24.061  24.093  24.187  49.854  50.012
 --------------------------------------------------------------

          Ground-State Mulliken Net Atomic Charges

     Atom                 Charge (a.u.)
  ----------------------------------------
      1 C                    -0.816993
      2 C                     0.024135
      3 C                     1.368227
      4 C                    -0.776186
      5 C                     0.000796
      6 C                    -0.448411
      7 C                    -0.132504
      8 O                    -0.400521
      9 H                     0.214327
     10 H                     0.231253
     11 H                     0.210895
     12 H                     0.231061
     13 H                     0.219080
     14 O                    -0.236629
     15 H                     0.311471
  ----------------------------------------
  Sum of atomic charges =     0.000000

 -----------------------------------------------------------------
                    Cartesian Multipole Moments
 -----------------------------------------------------------------
    Charge (ESU x 10^10)
                 0.0000
    Dipole Moment (Debye)
         X      -5.7401      Y      -3.8176      Z      -1.5261
       Tot       7.0605
    Quadrupole Moments (Debye-Ang)
        XX     -60.3596     XY      -6.7393     YY     -45.1457
        XZ      -2.8959     YZ      -0.8370     ZZ     -54.9673
    Octopole Moments (Debye-Ang^2)
       XXX     -60.8020    XXY     -12.6710    XYY      -6.4178
       YYY     -13.9462    XXZ      -9.6662    XYZ       0.0607
       YYZ      -7.1554    XZZ      10.3069    YZZ      -1.7903
       ZZZ      -8.0669
    Hexadecapole Moments (Debye-Ang^3)
      XXXX   -1137.3655   XXXY     -29.1631   XXYY    -241.1379
      XYYY     -33.2619   YYYY    -343.5637   XXXZ     -22.0627
      XXYZ      -8.4308   XYYZ     -14.5878   YYYZ      -6.2575
      XXZZ    -205.0114   XYZZ      -7.1732   YYZZ     -82.5264
      XZZZ     -13.9219   YZZZ      -3.6440   ZZZZ     -73.2503
 -----------------------------------------------------------------
Archival summary:
1\1\pikachu\SP\ProcedureUnspecified\BasisUnspecified\276\taweetha\SunJul911:55:382017SunJul911:55:382017\0\\#,ProcedureUnspecified,BasisUnspecified,\\0,1\C\C,1,1.39954\H,2,1.08286,1,118.612\C,2,1.39012,1,120.262,3,179.853,0\H,4,1.08394,2,119.829,1,-179.277,0\C,4,1.3954,2,120.118,1,0.992141,0\H,6,1.08411,4,120.077,2,179.673,0\C,6,1.39338,4,119.982,2,0.0326991,0\H,8,1.0838,6,120.203,4,178.851,0\C,8,1.39283,6,119.969,4,-0.657723,0\H,10,1.08586,8,118.69,6,177.924,0\C,1,1.50048,2,117.597,3,0.173206,0\O,12,1.20161,1,123.484,2,20.8293,0\O,12,1.36113,1,116.807,2,-159.11,0\H,14,0.9645,12,110.647,1,8.53466,0\\\@

 Total job time:  305.01s(wall), 304.75s(cpu) 
 Sun Jul  9 11:55:38 2017

        *************************************************************
        *                                                           *
        *  Thank you very much for using Q-Chem.  Have a nice day.  *
        *                                                           *
        *************************************************************
