# Supplementary material for: A DFT investigation of the blue bottle experiment: E∘half-cell analysis of autoxidation catalysed by redox indicators
Source: R Soc Open Sci. 2017 Nov 8;4(11):170708. doi: 10.1098/rsos.170708 (PMC5717635; doi:10.1098/rsos.170708)
Supplement: output.zip [file rsos170708supp2.zip › B3LYP_6-311++Gdp_reducing_agents/C7H6O5.out]

pikachu 127.0.1
Q-Chem Developer Version! Running on 127.0.1.*
                  Welcome to Q-Chem
     A Quantum Leap Into The Future Of Chemistry


 Q-Chem 4.4, Q-Chem, Inc., Pleasanton, CA (2016)

 Y. Shao,  Z. Gan,  E. Epifanovsky,  A. T. B. Gilbert,  M. Wormit,  
 J. Kussmann,  A. W. Lange,  A. Behn,  J. Deng,  X. Feng,  D. Ghosh,  
 M. Goldey,  P. R. Horn,  L. D. Jacobson,  I. Kaliman,  F. Rob,  
 R. Z. Khaliullin,  T. Kus,  A. Landau,  J. Liu,  E. I. Proynov,  Y. M. Rhee,  
 R. M. Richard,  M. A. Rohrdanz,  R. P. Steele,  E. J. Sundstrom,  
 H. L. Woodcock III,  P. M. Zimmerman,  D. Zuev,  B. Albrecht,  E. Alguire,  
 B. Austin,  S. A. Baeppler,  G. J. O. Beran,  Y. A. Bernard,  E. Berquist,  
 K. Brandhorst,  K. B. Bravaya,  S. T. Brown,  D. Casanova,  C.-M. Chang,  
 Y. Chen,  S. H. Chien,  K. D. Closser,  M. P. Coons,  D. L. Crittenden,  
 S. Dasgupta,  M. Diedenhofen,  R. A. DiStasio Jr.,  H. Do,  A. D. Dutoi,  
 R. G. Edgar,  P.-T. Fang,  S. Fatehi,  Q. Feng,  L. Fusti-Molnar,  
 A. Ghysels,  A. Golubeva-Zadorozhnaya,  J. Gomes,  A. Gunina,  
 M. W. D. Hanson-Heine,  P. H. P. Harbach,  A. W. Hauser,  J. E. Herr,  
 E. G. Hohenstein,  Z. C. Holden,  K. Hui,  T.-C. Jagau,  H. Ji,  B. Kaduk,  
 K. Khistyaev,  Jaehoon Kim,  Jihan Kim,  R. A. King,  P. Klunzinger,  
 K. Koh,  D. Kosenkov,  T. Kowalczyk,  C. M. Krauter,  A. Kunitsa,  
 K. U. Lao,  A. Laurent,  K. V. Lawler,  J. Lee,  D. Lefrancois,  S. Lehtola,  
 S. V. Levchenko,  C. Y. Lin,  Y.-S. Lin,  F. Liu,  E. Livshits,  
 R. C. Lochan,  A. Luenser,  P. Manohar,  S. F. Manzer,  S.-P. Mao,  Y. Mao,  
 N. Mardirossian,  A. V. Marenich,  L. A. Martinez-Martinez,  S. A. Maurer,  
 N. J. Mayhall,  J.-M. Mewes,  A. F. Morrison,  K. Nanda,  T. S. Nguyen-Beck,  
 C. M. Oana,  R. Olivares-Amaya,  D. P. O'Neill,  J. A. Parkhill,  
 T. M. Perrine,  R. Peverati,  P. A. Pieniazek,  F. Plasser,  A. Prociuk,  
 D. R. Rehn,  E. Rosta,  N. J. Russ,  N. Sergueev,  S. M. Sharada,  
 S. Sharma,  D. W. Small,  A. Sodt,  T. Stauch,  T. Stein,  D. Stuck,  
 Y.-C. Su,  A. J. W. Thom,  T. Tsuchimochi,  L. Vogt,  O. Vydrov,  T. Wang,  
 M. A. Watson,  J. Wenzel,  A. White,  C. F. Williams,  V. Vanovschi,  
 K. Yao,  S. Yeganeh,  S. R. Yost,  Z.-Q. You,  I. Y. Zhang,  X. Zhang,  
 Y. Zhao,  B. R. Brooks,  G. K. L. Chan,  D. M. Chipman,  C. J. Cramer,  
 W. A. Goddard III,  M. S. Gordon,  W. J. Hehre,  A. Klamt,  
 H. F. Schaefer III,  M. W. Schmidt,  C. D. Sherrill,  D. G. Truhlar,  
 A. Warshel,  X. Xu,  A. Aspuru-Guzik,  R. Baer,  A. T. Bell,  N. A. Besley,  
 J.-D. Chai,  A. Dreuw,  B. D. Dunietz,  T. R. Furlani,  S. R. Gwaltney,  
 C.-P. Hsu,  Y. Jung,  J. Kong,  D. S. Lambrecht,  W. Liang,  C. Ochsenfeld,  
 V. A. Rassolov,  L. V. Slipchenko,  J. E. Subotnik,  T. Van Voorhis,  
 J. M. Herbert,  A. I. Krylov,  P. M. W. Gill,  M. Head-Gordon

 Contributors to earlier versions of Q-Chem not listed above: 
 R. D. Adamson,  J. Baker,  E. F. C. Byrd,  A. K. Chakraborty,  C.-L. Cheng,  
 H. Dachsel,  R. J. Doerksen,  G. Hawkins,  A. Heyden,  S. Hirata,  
 G. Kedziora,  F. J. Keil,  C. Kelley,  P. P. Korambath,  W. Kurlancheek,  
 A. M. Lee,  M. S. Lee,  D. Liotard,  I. Lotan,  P. E. Maslen,  N. Nair,  
 D. Neuhauser,  R. Olson,  B. Peters,  J. Ritchie,  N. E. Schultz,  
 N. Shenvi,  A. C. Simmonett,  K. S. Thanthiriwatte,  Q. Wu,  W. Zhang

 Please cite Q-Chem as follows:
 Y. Shao et al., Mol. Phys. 113, 184-215 (2015)
 DOI: 10.1080/00268976.2014.952696

 Q-Chem 4.4.2 for Intel X86 EM64T Linux

 Parts of Q-Chem use Armadillo 5.200.1 (Boston Tea Smuggler).
 http://arma.sourceforge.net/

 Q-Chem begins on Tue Dec 13 18:43:14 2016  


Host: 0

     Scratch files written to /scratch/cher/qchem6720//
FILE_GEOM_ORG=        593

Checking the input file for inconsistencies... 	...done.

--------------------------------------------------------------
User input:
--------------------------------------------------------------
$molecule
0 1
  O    3.0969717   -0.1079046   -0.0015333
  C    1.7417632   -0.0533842    0.0006663
  C    0.9959050   -1.2434148    0.0007593
  O    1.7037769   -2.4102772    0.0000652
  C   -0.3970748   -1.1874329    0.0003501
  H   -0.9751427   -2.1063172   -0.0003246
  C   -1.0563846    0.0491583    0.0000983
  C   -2.5313891    0.1549883   -0.0010085
  O   -3.1590583    1.1974711   -0.0004693
  O   -3.1560458   -1.0544237    0.0002065
  H   -4.1094326   -0.8521821   -0.0008216
  C   -0.3191946    1.2404677    0.0005445
  H   -0.8465960    2.1898496   -0.0001383
  C    1.0663804    1.1774008    0.0010405
  O    1.8979028    2.2747626    0.0008346
  H    3.4193638    0.8103702   -0.0040743
  H    1.0770034   -3.1500745    0.0003545
  H    1.3663928    3.0846299   -0.0025291
$end

$rem
   BASIS  =  6-311++G**
   JOB_TYPE  =  optimization
   METHOD  =  B3LYP
$end

--------------------------------------------------------------
 ----------------------------------------------------------------
             Standard Nuclear Orientation (Angstroms)
    I     Atom           X                Y                Z
 ----------------------------------------------------------------
    1      O       3.0969716995    -0.1079045906    -0.0015332771
    2      C       1.7417631992    -0.0533841982     0.0006663169
    3      C       0.9959050058    -1.2434148024     0.0007593129
    4      O       1.7037769124    -2.4102771984     0.0000652155
    5      C      -0.3970747945    -1.1874329102     0.0003501067
    6      H      -0.9751426893    -2.1063172134    -0.0003245964
    7      C      -1.0563846014     0.0491582861     0.0000983044
    8      C      -2.5313891020     0.1549882778    -0.0010085022
    9      O      -3.1590583079     1.1974710743    -0.0004693044
   10      O      -3.1560457952    -1.0544237257     0.0002064944
   11      H      -4.1094325963    -0.8521821310    -0.0008216097
   12      C      -0.3191946081     1.2404676903     0.0005445083
   13      H      -0.8465960134     2.1898495873    -0.0001382936
   14      C       1.0663803922     1.1774007980     0.0010405145
   15      O       1.8979027861     2.2747626027     0.0008346188
   16      H       3.4193637943     0.8103702113    -0.0040742752
   17      H       1.0770034166    -3.1500745019     0.0003545123
   18      H       1.3663927815     3.0846298997    -0.0025290832
 ----------------------------------------------------------------
 Molecular Point Group                 C1    NOp =  1
 Largest Abelian Subgroup              C1    NOp =  1
 Nuclear Repulsion Energy =   687.2481809212 hartrees
 There are       44 alpha and       44 beta electrons
 Requested basis set is 6-311++G(d,p)
 There are 102 shells and 306 basis functions

 Total QAlloc Memory Limit   2000 MB
 Mega-Array Size        61 MB
 MEM_STATIC part        62 MB
 A cutoff of  1.0D-11 yielded   4396 shell pairs
 There are     40481 function pairs (     43564 Cartesian)

 -------------------------------------------------------
 OpenMP Integral Computing Module                       
 Release: version 1.0, May 2013, Q-Chem Inc. Pittsburgh 
 -------------------------------------------------------
 Integral Job Info:
 Integral job number is                      11
 Integral operator is                         1
 short-range coefficients                     0
 long-range coefficients              100000000
 Omega coefficients                           0
 if combine SR and LR in K                    0
 Integral screening is                        0
 Integral computing path is                   2
 max size of driver memory is            800000
 size of driver memory is                593474
 size of scratch memory is              2260544
 max col of scratch BK array               1296
 max len of scratch array in speh3          155
 max len of scratch index in speh4           18
 max int batch size is                      520
 min int batch size is                       52
 fixed nKL is                                52
 max L of basis functions is                  2
 order of int derivative is                   0
 number of shells is                        102
 number of basis is                         318
 number of cartesian basis is               318
 number of contracted shell pairs          4396
 number of primitive shell pairs          11133
 maxK2 (contraction) of shell pair           36
 max number of K2 of shell pair               1
 max number of CS2 of shell pair            690
 max number of PS2 of shell pair           2220
 mem total for path MDJ                   92874
 -------------------------------------------------------
 Smallest overlap matrix eigenvalue = 6.67E-07

 Q-Chem warning in module /home/taweetham/qchem/stvman/mkSTV.C, line 257:

 Overlap eigenvalue is smaller than square root of threshold

 Linear dependence detected in AO basis
 Number of orthogonalized atomic orbitals = 305
 Maximum deviation from orthogonality = 1.451E-10

 Scale SEOQF with 1.000000e-01/1.000000e-01/1.000000e-01

 Standard Electronic Orientation quadrupole field applied
 Nucleus-field energy     =     0.0000000267 hartrees
 Guess from superposition of atomic densities
 Warning:  Energy on first SCF cycle will be non-variational
 A restricted hybrid HF-DFT SCF calculation will be
 performed using Pulay DIIS extrapolation
 Exchange:     0.2000 Hartree-Fock + 0.0800 Slater + 0.7200 B88
 Correlation:  0.1900 VWN1RPA + 0.8100 LYP
 Using SG-1 standard quadrature grid
 SCF converges when DIIS error is below 1.0E-08
 ---------------------------------------
  Cycle       Energy         DIIS Error
 ---------------------------------------
    1    -649.3914976611      3.86E-02
    2    -646.4512785027      5.11E-03
    3    -646.1702570598      7.78E-03
    4    -646.6598426387      1.74E-03
    5    -646.6859231392      4.84E-04
    6    -646.6875215099      1.92E-04
    7    -646.6878802271      4.29E-05
    8    -646.6878972829      1.82E-05
    9    -646.6879009628      4.34E-06
   10    -646.6879011188      1.32E-06
   11    -646.6879009611      5.72E-07
   12    -646.6879010040      1.35E-07
   13    -646.6879009895      5.62E-08
   14    -646.6879009921      1.41E-08
   15    -646.6879009953      6.54E-09 Convergence criterion met
 ---------------------------------------
 SCF time:  CPU 407.72 s  wall 492.15 s
 SCF   energy in the final basis set = -646.6879009953
 Total energy in the final basis set = -646.6879009953

 --------------------------------------------------------------

                    Orbital Energies (a.u.)
 --------------------------------------------------------------

 Alpha MOs
 -- Occupied --
-19.187 -19.181 -19.171 -19.171 -19.121 -10.317 -10.259 -10.257
-10.256 -10.206 -10.196 -10.196  -1.119  -1.105  -1.085  -1.068
 -1.027  -0.877  -0.782  -0.765  -0.683  -0.675  -0.609  -0.590
 -0.573  -0.538  -0.512  -0.498  -0.495  -0.469  -0.461  -0.456
 -0.436  -0.415  -0.415  -0.404  -0.391  -0.382  -0.378  -0.346
 -0.331  -0.295  -0.249  -0.236
 -- Virtual --
 -0.062  -0.027  -0.015  -0.015  -0.007   0.011   0.032   0.041
  0.045   0.050   0.051   0.068   0.075   0.081   0.087   0.088
  0.089   0.100   0.101   0.113   0.115   0.121   0.122   0.131
  0.139   0.143   0.146   0.154   0.161   0.168   0.174   0.177
  0.179   0.195   0.197   0.210   0.212   0.222   0.230   0.231
  0.240   0.241   0.247   0.251   0.257   0.260   0.264   0.275
  0.281   0.286   0.289   0.296   0.300   0.304   0.310   0.314
  0.322   0.335   0.337   0.353   0.359   0.364   0.373   0.376
  0.395   0.400   0.415   0.427   0.428   0.442   0.465   0.492
  0.506   0.510   0.523   0.554   0.558   0.561   0.568   0.574
  0.587   0.600   0.604   0.607   0.607   0.639   0.640   0.663
  0.674   0.679   0.698   0.731   0.740   0.780   0.791   0.821
  0.854   0.876   0.879   0.891   0.904   0.919   0.937   0.958
  0.961   0.967   0.981   1.009   1.019   1.024   1.044   1.050
  1.064   1.086   1.098   1.107   1.143   1.145   1.155   1.168
  1.185   1.205   1.206   1.209   1.211   1.217   1.240   1.269
  1.282   1.301   1.321   1.367   1.388   1.409   1.412   1.428
  1.470   1.509   1.510   1.525   1.534   1.555   1.587   1.592
  1.601   1.636   1.657   1.694   1.705   1.728   1.738   1.771
  1.773   1.790   1.824   1.868   1.882   1.890   1.893   1.931
  1.941   1.971   1.997   2.017   2.032   2.057   2.074   2.089
  2.108   2.137   2.173   2.200   2.238   2.288   2.305   2.307
  2.370   2.533   2.556   2.573   2.595   2.608   2.640   2.647
  2.662   2.679   2.716   2.726   2.738   2.751   2.803   2.806
  2.842   2.905   2.913   2.998   3.021   3.046   3.048   3.051
  3.063   3.066   3.073   3.084   3.107   3.155   3.165   3.173
  3.177   3.209   3.291   3.339   3.357   3.357   3.387   3.451
  3.486   3.520   3.599   3.628   3.645   3.724   3.754   3.815
  3.842   3.902   3.933   4.064   4.110   4.135   4.179   4.190
  4.321   4.835   4.933   4.943   4.985   5.031   5.043   5.181
  5.362   5.418   5.445   5.531   5.613   5.636   5.754   5.818
  5.847  23.534  23.819  23.872  23.903  23.987  24.063  24.141
 49.858  49.868  49.926  49.976  50.028
 --------------------------------------------------------------

          Ground-State Mulliken Net Atomic Charges

     Atom                 Charge (a.u.)
  ----------------------------------------
      1 O                    -0.237981
      2 C                    -0.174141
      3 C                    -0.379315
      4 O                    -0.229045
      5 C                    -0.369124
      6 H                     0.168606
      7 C                     0.878443
      8 C                     0.214365
      9 O                    -0.309641
     10 O                    -0.195380
     11 H                     0.295153
     12 C                    -0.143757
     13 H                     0.167290
     14 C                    -0.230662
     15 O                    -0.301721
     16 H                     0.289783
     17 H                     0.269322
     18 H                     0.287805
  ----------------------------------------
  Sum of atomic charges =    -0.000000

 -----------------------------------------------------------------
                    Cartesian Multipole Moments
 -----------------------------------------------------------------
    Charge (ESU x 10^10)
                 0.0000
    Dipole Moment (Debye)
         X      -0.5388      Y       0.1354      Z      -0.0115
       Tot       0.5556
    Quadrupole Moments (Debye-Ang)
        XX     -73.7744     XY      13.1055     YY     -56.5491
        XZ      -0.0125     YZ      -0.0259     ZZ     -70.9071
    Octopole Moments (Debye-Ang^2)
       XXX     -29.1409    XXY      -7.9118    XYY      13.3404
       YYY       0.7665    XXZ      -0.1038    XYZ      -0.0715
       YYZ      -0.0672    XZZ      -0.8598    YZZ       0.0752
       ZZZ      -0.0161
    Hexadecapole Moments (Debye-Ang^3)
      XXXX   -1619.0443   XXXY     201.9633   XXYY    -496.3821
      XYYY      32.5779   YYYY    -574.6307   XXXZ      -0.1517
      XXYZ      -0.0943   XYYZ      -0.1148   YYYZ      -0.2285
      XXZZ    -315.7494   XYZZ       0.8866   YYZZ    -154.9960
      XZZZ      -0.0197   YZZZ      -0.0115   ZZZZ     -72.2152
 -----------------------------------------------------------------
 Calculating analytic gradient of the SCF energy
 Gradient of SCF Energy
            1           2           3           4           5           6
    1   0.0013091   0.0007432  -0.0001832   0.0067691  -0.0008126  -0.0007724
    2  -0.0070372   0.0011461  -0.0026301   0.0041187  -0.0001427  -0.0011624
    3  -0.0000415   0.0000925   0.0000296  -0.0000189  -0.0000111  -0.0000106
            7           8           9          10          11          12
    1  -0.0014943   0.0025638  -0.0042683   0.0063720  -0.0051639  -0.0009796
    2  -0.0004764  -0.0055713   0.0079171  -0.0045342   0.0028379   0.0004670
    3   0.0000835  -0.0003524   0.0001445   0.0001410  -0.0000323   0.0000056
           13          14          15          16          17          18
    1  -0.0010227   0.0005226   0.0060291   0.0002147  -0.0052473  -0.0045792
    2   0.0010610   0.0027032  -0.0047973   0.0059543  -0.0038948   0.0040411
    3  -0.0000249   0.0000281   0.0000196  -0.0000414   0.0000063  -0.0000176
 Max gradient component =       7.917E-03
 RMS gradient           =       3.128E-03
 Gradient time:  CPU 142.44 s  wall 167.21 s
 Geometry Optimization Parameters
   NAtoms,    NIC,     NZ,  NCons,   NDum,   NFix, NCnnct, MaxDiis
       18     115       0       0       0       0       0       0


** GEOMETRY OPTIMIZATION IN DELOCALIZED INTERNAL COORDINATES **
   Searching for a Minimum

   Optimization Cycle:   1

                       Coordinates (Angstroms)
     ATOM                X               Y               Z
      1  O         3.0969716995   -0.1079045906   -0.0015332771
      2  C         1.7417631992   -0.0533841982    0.0006663169
      3  C         0.9959050058   -1.2434148024    0.0007593129
      4  O         1.7037769124   -2.4102771984    0.0000652155
      5  C        -0.3970747945   -1.1874329102    0.0003501067
      6  H        -0.9751426893   -2.1063172134   -0.0003245964
      7  C        -1.0563846014    0.0491582861    0.0000983044
      8  C        -2.5313891020    0.1549882778   -0.0010085022
      9  O        -3.1590583079    1.1974710743   -0.0004693044
     10  O        -3.1560457952   -1.0544237257    0.0002064944
     11  H        -4.1094325963   -0.8521821310   -0.0008216097
     12  C        -0.3191946081    1.2404676903    0.0005445083
     13  H        -0.8465960134    2.1898495873   -0.0001382936
     14  C         1.0663803922    1.1774007980    0.0010405145
     15  O         1.8979027861    2.2747626027    0.0008346188
     16  H         3.4193637943    0.8103702113   -0.0040742752
     17  H         1.0770034166   -3.1500745019    0.0003545123
     18  H         1.3663927815    3.0846298997   -0.0025290832
   Point Group: c1    Number of degrees of freedom:    48


   Energy is   -646.687900995


 Attempting to Generate Delocalized Internal Coordinates

 48 Hessian modes will be used to form the next step
  Hessian Eigenvalues:
     0.011984    0.014759    0.018712    0.019141    0.020303    0.020777
     0.021425    0.021800    0.022005    0.022114    0.022256    0.022546
     0.022729    0.023041    0.023390    0.160000    0.160000    0.160000
     0.160000    0.160000    0.160000    0.234831    0.234915    0.250000
     0.250000    0.250000    0.250000    0.250000    0.250000    0.250000
     0.347077    0.352745    0.353270    0.415198    0.422360    0.451602
     0.451943    0.459599    0.474084    0.496883    0.519911    0.524476
     0.527050    0.527229    0.534565    0.536414    0.537012    0.967898

 Minimum Search - Taking Simple RFO Step
 Searching for Lamda that Minimizes Along All modes
 Value Taken    Lamda =  -0.00068291
 Step Taken.  Stepsize is  0.049565

                             Maximum     Tolerance    Cnvgd?
         Gradient           0.008500      0.000300      NO
         Displacement       0.022800      0.001200      NO
         Energy change     *********      0.000001      NO


 New Cartesian Coordinates Obtained by Inverse Iteration

 Displacement from previous Coordinates is:  0.063974
 ----------------------------------------------------------------
             Standard Nuclear Orientation (Angstroms)
    I     Atom           X                Y                Z
 ----------------------------------------------------------------
    1      O       3.0904025889    -0.1083823190    -0.0016069422
    2      C       1.7368317387    -0.0514788273    -0.0007351706
    3      C       0.9914520721    -1.2384967370    -0.0000618637
    4      O       1.6962566408    -2.4065037022    -0.0005072441
    5      C      -0.3984695645    -1.1826163030     0.0010233943
    6      H      -0.9753463527    -2.0997866721     0.0014891629
    7      C      -1.0564071814     0.0520076867     0.0015642321
    8      C      -2.5307523304     0.1555348385     0.0028202552
    9      O      -3.1578599839     1.1926185329    -0.0011136943
   10      O      -3.1568815402    -1.0520224876    -0.0012797349
   11      H      -4.1081496168    -0.8679289865    -0.0039252895
   12      C      -0.3196034652     1.2410828726     0.0009824783
   13      H      -0.8430283590     2.1902277950     0.0014536059
   14      C       1.0627398316     1.1771808894     0.0000120637
   15      O       1.8918633629     2.2759939989    -0.0004085281
   16      H       3.4310014143     0.7972030584    -0.0029068359
   17      H       1.0843105263    -3.1504890727     0.0005115989
   18      H       1.3767816979     3.0895425910    -0.0032905251
 ----------------------------------------------------------------
 Molecular Point Group                 C1    NOp =  1
 Largest Abelian Subgroup              C1    NOp =  1
 Nuclear Repulsion Energy =   688.1505387285 hartrees
 There are       44 alpha and       44 beta electrons
 Applying Cartesian multipole field
    Component          Value
    ---------          -----
     (2,0,0)        1.00000E-11
     (0,2,0)        2.00000E-11
     (0,0,2)       -3.00000E-11
 Nucleus-field energy     =     0.0000000266 hartrees
 Requested basis set is 6-311++G(d,p)
 There are 102 shells and 306 basis functions
 A cutoff of  1.0D-11 yielded   4398 shell pairs
 There are     40546 function pairs (     43651 Cartesian)
 Smallest overlap matrix eigenvalue = 6.54E-07

 Q-Chem warning in module /home/taweetham/qchem/stvman/mkSTV.C, line 257:

 Overlap eigenvalue is smaller than square root of threshold

 Linear dependence detected in AO basis
 Number of orthogonalized atomic orbitals = 305
 Maximum deviation from orthogonality = 3.893E-10
 Guess MOs from SCF MO coefficient file
 Reading MOs from coefficient file
 Reading MOs from coefficient file
 A restricted hybrid HF-DFT SCF calculation will be
 performed using Pulay DIIS extrapolation
 Exchange:     0.2000 Hartree-Fock + 0.0800 Slater + 0.7200 B88
 Correlation:  0.1900 VWN1RPA + 0.8100 LYP
 Using SG-1 standard quadrature grid
 SCF converges when DIIS error is below 1.0E-08
 Geometry optimization detected.  Setting ReadMinima to 0
 Setting SaveMinima to 0
 ---------------------------------------
  Cycle       Energy         DIIS Error
 ---------------------------------------
    1    -646.7120932615      2.74E-04
    2    -646.6882034315      6.47E-05
    3    -646.6881748393      8.76E-05
    4    -646.6882462617      1.64E-05
    5    -646.6882483144      4.61E-06
    6    -646.6882483961      2.34E-06
    7    -646.6882485106      5.15E-07
    8    -646.6882486602      1.75E-07
    9    -646.6882486521      6.43E-08
   10    -646.6882486519      2.80E-08
   11    -646.6882486520      7.25E-09 Convergence criterion met
 ---------------------------------------
 SCF time:  CPU 302.52 s  wall 358.08 s
 SCF   energy in the final basis set = -646.6882486520
 Total energy in the final basis set = -646.6882486520

 --------------------------------------------------------------

                    Orbital Energies (a.u.)
 --------------------------------------------------------------

 Alpha MOs
 -- Occupied --
-19.185 -19.179 -19.170 -19.170 -19.120 -10.316 -10.258 -10.256
-10.255 -10.205 -10.195 -10.195  -1.120  -1.105  -1.085  -1.069
 -1.029  -0.878  -0.783  -0.766  -0.684  -0.676  -0.611  -0.592
 -0.575  -0.538  -0.513  -0.499  -0.494  -0.470  -0.461  -0.456
 -0.434  -0.415  -0.414  -0.402  -0.390  -0.382  -0.377  -0.346
 -0.331  -0.295  -0.249  -0.236
 -- Virtual --
 -0.061  -0.027  -0.014  -0.014  -0.006   0.011   0.032   0.041
  0.045   0.051   0.051   0.068   0.075   0.081   0.087   0.088
  0.089   0.101   0.102   0.113   0.115   0.121   0.122   0.131
  0.140   0.143   0.146   0.154   0.162   0.169   0.174   0.179
  0.180   0.195   0.198   0.211   0.213   0.223   0.230   0.231
  0.240   0.241   0.248   0.252   0.258   0.260   0.265   0.276
  0.281   0.288   0.289   0.298   0.301   0.305   0.311   0.315
  0.323   0.335   0.337   0.353   0.359   0.364   0.374   0.376
  0.396   0.401   0.417   0.428   0.430   0.442   0.466   0.494
  0.509   0.511   0.524   0.558   0.559   0.563   0.571   0.574
  0.589   0.604   0.605   0.608   0.610   0.641   0.641   0.665
  0.676   0.684   0.699   0.733   0.742   0.780   0.791   0.822
  0.854   0.877   0.880   0.892   0.905   0.920   0.937   0.958
  0.962   0.968   0.981   1.009   1.020   1.025   1.046   1.051
  1.065   1.087   1.098   1.108   1.143   1.145   1.154   1.166
  1.186   1.205   1.206   1.209   1.212   1.218   1.242   1.269
  1.284   1.303   1.324   1.372   1.392   1.411   1.413   1.434
  1.471   1.511   1.514   1.528   1.537   1.553   1.589   1.594
  1.598   1.634   1.661   1.696   1.708   1.730   1.741   1.774
  1.776   1.795   1.830   1.870   1.885   1.893   1.896   1.933
  1.944   1.975   2.001   2.021   2.036   2.061   2.081   2.097
  2.113   2.141   2.177   2.203   2.241   2.292   2.311   2.315
  2.376   2.533   2.557   2.573   2.594   2.610   2.643   2.647
  2.665   2.681   2.720   2.727   2.737   2.751   2.804   2.807
  2.843   2.906   2.914   3.001   3.025   3.048   3.050   3.053
  3.066   3.071   3.073   3.087   3.114   3.158   3.170   3.180
  3.182   3.214   3.294   3.343   3.362   3.363   3.391   3.451
  3.487   3.530   3.607   3.630   3.657   3.727   3.759   3.826
  3.851   3.914   3.948   4.066   4.109   4.136   4.180   4.191
  4.323   4.842   4.934   4.944   4.986   5.032   5.044   5.184
  5.361   5.416   5.442   5.532   5.626   5.651   5.769   5.834
  5.853  23.534  23.828  23.879  23.910  23.997  24.074  24.153
 49.861  49.871  49.929  49.979  50.033
 --------------------------------------------------------------

          Ground-State Mulliken Net Atomic Charges

     Atom                 Charge (a.u.)
  ----------------------------------------
      1 O                    -0.240959
      2 C                    -0.167592
      3 C                    -0.371529
      4 O                    -0.232842
      5 C                    -0.378525
      6 H                     0.169209
      7 C                     0.867503
      8 C                     0.227401
      9 O                    -0.308288
     10 O                    -0.200450
     11 H                     0.296080
     12 C                    -0.148070
     13 H                     0.166541
     14 C                    -0.219404
     15 O                    -0.306457
     16 H                     0.290145
     17 H                     0.269614
     18 H                     0.287621
  ----------------------------------------
  Sum of atomic charges =    -0.000000

 -----------------------------------------------------------------
                    Cartesian Multipole Moments
 -----------------------------------------------------------------
    Charge (ESU x 10^10)
                -0.0000
    Dipole Moment (Debye)
         X      -0.4996      Y       0.1257      Z      -0.0029
       Tot       0.5152
    Quadrupole Moments (Debye-Ang)
        XX     -73.4116     XY      13.1439     YY     -56.4218
        XZ      -0.0100     YZ      -0.0226     ZZ     -70.8259
    Octopole Moments (Debye-Ang^2)
       XXX     -27.7180    XXY      -8.1915    XYY      13.5954
       YYY       0.5323    XXZ      -0.0816    XYZ      -0.0791
       YYZ      -0.0455    XZZ      -0.7261    YZZ      -0.0010
       ZZZ       0.0005
    Hexadecapole Moments (Debye-Ang^3)
      XXXX   -1607.1561   XXXY     203.2376   XXYY    -493.4376
      XYYY      32.1188   YYYY    -570.1250   XXXZ       0.3733
      XXYZ       0.0264   XYYZ      -0.0009   YYYZ      -0.2642
      XXZZ    -314.7386   XYZZ       0.6798   YYZZ    -154.5355
      XZZZ       0.1639   YZZZ      -0.0071   ZZZZ     -72.0603
 -----------------------------------------------------------------
 Calculating analytic gradient of the SCF energy
 Gradient of SCF Energy
            1           2           3           4           5           6
    1   0.0005907  -0.0014457  -0.0004563   0.0005351   0.0001856  -0.0000260
    2  -0.0005409  -0.0002343   0.0005061  -0.0000579   0.0001522  -0.0000293
    3   0.0000209  -0.0000419   0.0000093   0.0000072  -0.0000339  -0.0000058
            7           8           9          10          11          12
    1  -0.0000723   0.0020056  -0.0010342   0.0002027  -0.0009038   0.0004384
    2   0.0002516  -0.0015133   0.0008311   0.0002379   0.0001381   0.0000147
    3  -0.0003060   0.0011499  -0.0004498  -0.0003407  -0.0000062  -0.0000364
           13          14          15          16          17          18
    1  -0.0001338  -0.0004719   0.0005231   0.0005512  -0.0003132  -0.0001753
    2  -0.0000698  -0.0005667   0.0001136   0.0007315  -0.0004888   0.0005240
    3  -0.0000061   0.0000423   0.0000065  -0.0000087   0.0000039  -0.0000047
 Max gradient component =       2.006E-03
 RMS gradient           =       5.601E-04
 Gradient time:  CPU 140.90 s  wall 169.98 s
 Geometry Optimization Parameters
   NAtoms,    NIC,     NZ,  NCons,   NDum,   NFix, NCnnct, MaxDiis
       18     115       0       0       0       0       0       0

 Cartesian Hessian Update
 Hessian Updated using BFGS Update


** GEOMETRY OPTIMIZATION IN DELOCALIZED INTERNAL COORDINATES **
   Searching for a Minimum

   Optimization Cycle:   2

                       Coordinates (Angstroms)
     ATOM                X               Y               Z
      1  O         3.0904025889   -0.1083823190   -0.0016069422
      2  C         1.7368317387   -0.0514788273   -0.0007351706
      3  C         0.9914520721   -1.2384967370   -0.0000618637
      4  O         1.6962566408   -2.4065037022   -0.0005072441
      5  C        -0.3984695645   -1.1826163030    0.0010233943
      6  H        -0.9753463527   -2.0997866721    0.0014891629
      7  C        -1.0564071814    0.0520076867    0.0015642321
      8  C        -2.5307523304    0.1555348385    0.0028202552
      9  O        -3.1578599839    1.1926185329   -0.0011136943
     10  O        -3.1568815402   -1.0520224876   -0.0012797349
     11  H        -4.1081496168   -0.8679289865   -0.0039252895
     12  C        -0.3196034652    1.2410828726    0.0009824783
     13  H        -0.8430283590    2.1902277950    0.0014536059
     14  C         1.0627398316    1.1771808894    0.0000120637
     15  O         1.8918633629    2.2759939989   -0.0004085281
     16  H         3.4310014143    0.7972030584   -0.0029068359
     17  H         1.0843105263   -3.1504890727    0.0005115989
     18  H         1.3767816979    3.0895425910   -0.0032905251
   Point Group: c1    Number of degrees of freedom:    48


   Energy is   -646.688248652

 Hessian Updated using BFGS Update

 43 Hessian modes will be used to form the next step
  Hessian Eigenvalues:
     0.011984    0.015112    0.018712    0.019141    0.020303    0.020777
     0.021425    0.021804    0.022006    0.022114    0.022255    0.022549
     0.022729    0.023042    0.023390    0.158400    0.168041    0.234840
     0.234922    0.248400    0.250000    0.250000    0.250000    0.250000
     0.258080    0.347368    0.352861    0.353196    0.414916    0.422446
     0.449930    0.452058    0.459689    0.470633    0.482587    0.501527
     0.521429    0.525800    0.527157    0.531464    0.535628    0.545314
     0.942747

 Minimum Search - Taking Simple RFO Step
 Searching for Lamda that Minimizes Along All modes
 Value Taken    Lamda =  -0.00005428
 Step Taken.  Stepsize is  0.046674

                             Maximum     Tolerance    Cnvgd?
         Gradient           0.001322      0.000300      NO
         Displacement       0.025578      0.001200      NO
         Energy change     -0.000348      0.000001      NO


 New Cartesian Coordinates Obtained by Inverse Iteration

 Displacement from previous Coordinates is:  0.060027
 ----------------------------------------------------------------
             Standard Nuclear Orientation (Angstroms)
    I     Atom           X                Y                Z
 ----------------------------------------------------------------
    1      O       3.0891478619    -0.1092528361     0.0043625892
    2      C       1.7368783027    -0.0513811201     0.0009652523
    3      C       0.9908624135    -1.2377642669    -0.0011478141
    4      O       1.6948209788    -2.4055192432     0.0002074338
    5      C      -0.3991740953    -1.1815377508    -0.0046009321
    6      H      -0.9760491519    -2.0984429891    -0.0063186302
    7      C      -1.0570348842     0.0531632060    -0.0063009342
    8      C      -2.5317494563     0.1569043089    -0.0106282884
    9      O      -3.1578831999     1.1932380447     0.0023787806
   10      O      -3.1535653739    -1.0526855365     0.0059587519
   11      H      -4.1042494198    -0.8731114383     0.0147424577
   12      C      -0.3196310041     1.2417487870    -0.0037931337
   13      H      -0.8413124284     2.1916515080    -0.0048241670
   14      C       1.0627982595     1.1771085729    -0.0003794052
   15      O       1.8916547903     2.2751193159     0.0021006874
   16      H       3.4287421838     0.7952612466     0.0046711726
   17      H       1.0836180615    -3.1487228416    -0.0011686538
   18      H       1.3772676415     3.0879101883    -0.0022042040
 ----------------------------------------------------------------
 Molecular Point Group                 C1    NOp =  1
 Largest Abelian Subgroup              C1    NOp =  1
 Nuclear Repulsion Energy =   688.3533866879 hartrees
 There are       44 alpha and       44 beta electrons
 Applying Cartesian multipole field
    Component          Value
    ---------          -----
     (2,0,0)        1.00000E-11
     (0,2,0)        2.00000E-11
     (0,0,2)       -3.00000E-11
 Nucleus-field energy     =     0.0000000266 hartrees
 Requested basis set is 6-311++G(d,p)
 There are 102 shells and 306 basis functions
 A cutoff of  1.0D-11 yielded   4400 shell pairs
 There are     40572 function pairs (     43688 Cartesian)
 Smallest overlap matrix eigenvalue = 6.54E-07

 Q-Chem warning in module /home/taweetham/qchem/stvman/mkSTV.C, line 257:

 Overlap eigenvalue is smaller than square root of threshold

 Linear dependence detected in AO basis
 Number of orthogonalized atomic orbitals = 305
 Maximum deviation from orthogonality = 2.021E-10
 Guess MOs from SCF MO coefficient file
 Reading MOs from coefficient file
 Reading MOs from coefficient file
 A restricted hybrid HF-DFT SCF calculation will be
 performed using Pulay DIIS extrapolation
 Exchange:     0.2000 Hartree-Fock + 0.0800 Slater + 0.7200 B88
 Correlation:  0.1900 VWN1RPA + 0.8100 LYP
 Using SG-1 standard quadrature grid
 SCF converges when DIIS error is below 1.0E-08
 Geometry optimization detected.  Setting ReadMinima to 0
 Setting SaveMinima to 0
 ---------------------------------------
  Cycle       Energy         DIIS Error
 ---------------------------------------
    1    -646.6925692410      2.34E-04
    2    -646.6882057210      2.76E-05
    3    -646.6881947767      4.71E-05
    4    -646.6882158773      8.45E-06
    5    -646.6882162166      4.06E-06
    6    -646.6882166091      1.28E-06
    7    -646.6882165290      5.10E-07
    8    -646.6882165400      1.73E-07
    9    -646.6882165537      3.67E-08
   10    -646.6882165535      1.72E-08
   11    -646.6882165526      5.71E-09 Convergence criterion met
 ---------------------------------------
 SCF time:  CPU 299.41 s  wall 354.49 s
 SCF   energy in the final basis set = -646.6882165526
 Total energy in the final basis set = -646.6882165526

 --------------------------------------------------------------

                    Orbital Energies (a.u.)
 --------------------------------------------------------------

 Alpha MOs
 -- Occupied --
-19.185 -19.179 -19.170 -19.169 -19.120 -10.316 -10.258 -10.255
-10.255 -10.205 -10.194 -10.194  -1.120  -1.105  -1.085  -1.069
 -1.029  -0.878  -0.783  -0.765  -0.685  -0.676  -0.612  -0.593
 -0.575  -0.538  -0.513  -0.499  -0.494  -0.470  -0.461  -0.456
 -0.435  -0.415  -0.414  -0.402  -0.390  -0.382  -0.377  -0.346
 -0.331  -0.295  -0.249  -0.235
 -- Virtual --
 -0.060  -0.026  -0.014  -0.014  -0.006   0.011   0.032   0.041
  0.045   0.051   0.052   0.068   0.075   0.081   0.087   0.089
  0.089   0.101   0.102   0.113   0.116   0.122   0.123   0.131
  0.140   0.143   0.146   0.155   0.162   0.169   0.175   0.179
  0.180   0.195   0.198   0.211   0.214   0.223   0.230   0.232
  0.240   0.241   0.248   0.252   0.258   0.261   0.265   0.277
  0.281   0.288   0.289   0.298   0.301   0.305   0.311   0.315
  0.323   0.335   0.337   0.353   0.359   0.364   0.374   0.376
  0.396   0.401   0.417   0.428   0.430   0.442   0.467   0.494
  0.509   0.511   0.525   0.558   0.559   0.564   0.571   0.574
  0.590   0.604   0.605   0.608   0.610   0.641   0.641   0.665
  0.677   0.684   0.699   0.733   0.742   0.780   0.792   0.822
  0.855   0.877   0.880   0.892   0.905   0.921   0.937   0.958
  0.961   0.968   0.982   1.009   1.020   1.025   1.044   1.052
  1.065   1.087   1.098   1.108   1.143   1.145   1.154   1.166
  1.186   1.204   1.207   1.210   1.212   1.217   1.241   1.270
  1.284   1.304   1.325   1.372   1.392   1.411   1.413   1.434
  1.471   1.511   1.514   1.528   1.537   1.553   1.590   1.594
  1.599   1.634   1.661   1.696   1.708   1.730   1.742   1.774
  1.776   1.796   1.830   1.870   1.885   1.893   1.897   1.933
  1.945   1.976   2.001   2.021   2.036   2.062   2.082   2.098
  2.115   2.141   2.178   2.203   2.242   2.292   2.312   2.316
  2.377   2.533   2.557   2.573   2.594   2.611   2.643   2.648
  2.665   2.681   2.720   2.727   2.738   2.751   2.804   2.807
  2.843   2.906   2.914   3.001   3.026   3.049   3.051   3.054
  3.067   3.072   3.074   3.087   3.114   3.158   3.171   3.181
  3.183   3.215   3.295   3.344   3.363   3.365   3.392   3.452
  3.488   3.530   3.608   3.631   3.657   3.728   3.759   3.827
  3.852   3.916   3.949   4.066   4.109   4.137   4.181   4.191
  4.323   4.842   4.934   4.945   4.986   5.032   5.044   5.184
  5.363   5.418   5.444   5.534   5.629   5.654   5.772   5.836
  5.853  23.535  23.830  23.879  23.911  23.998  24.074  24.153
 49.862  49.872  49.930  49.980  50.034
 --------------------------------------------------------------

          Ground-State Mulliken Net Atomic Charges

     Atom                 Charge (a.u.)
  ----------------------------------------
      1 O                    -0.240416
      2 C                    -0.165624
      3 C                    -0.370318
      4 O                    -0.232661
      5 C                    -0.379466
      6 H                     0.169043
      7 C                     0.861380
      8 C                     0.233260
      9 O                    -0.307534
     10 O                    -0.200449
     11 H                     0.295973
     12 C                    -0.150260
     13 H                     0.166033
     14 C                    -0.220292
     15 O                    -0.306001
     16 H                     0.290091
     17 H                     0.269673
     18 H                     0.287569
  ----------------------------------------
  Sum of atomic charges =     0.000000

 -----------------------------------------------------------------
                    Cartesian Multipole Moments
 -----------------------------------------------------------------
    Charge (ESU x 10^10)
                -0.0000
    Dipole Moment (Debye)
         X      -0.5066      Y       0.1222      Z      -0.0161
       Tot       0.5214
    Quadrupole Moments (Debye-Ang)
        XX     -73.3610     XY      13.1574     YY     -56.4230
        XZ      -0.0246     YZ      -0.0226     ZZ     -70.8143
    Octopole Moments (Debye-Ang^2)
       XXX     -27.6806    XXY      -8.3779    XYY      13.5108
       YYY       0.4674    XXZ       0.2379    XYZ       0.0778
       YYZ      -0.0424    XZZ      -0.7154    YZZ      -0.0200
       ZZZ       0.1762
    Hexadecapole Moments (Debye-Ang^3)
      XXXX   -1606.5148   XXXY     203.4997   XXYY    -492.8039
      XYYY      32.2758   YYYY    -570.1707   XXXZ      -1.6218
      XXYZ      -0.3421   XYYZ      -0.3356   YYYZ      -0.1275
      XXZZ    -314.4119   XYZZ       0.7003   YYZZ    -154.4450
      XZZZ      -0.3930   YZZZ       0.0154   ZZZZ     -72.0561
 -----------------------------------------------------------------
 Calculating analytic gradient of the SCF energy
 Gradient of SCF Energy
            1           2           3           4           5           6
    1   0.0001826  -0.0003602   0.0000052  -0.0003929   0.0000419   0.0000351
    2   0.0003972  -0.0000004   0.0002984  -0.0004075   0.0000114   0.0000891
    3   0.0000063  -0.0000046  -0.0000444  -0.0000268   0.0001231   0.0000186
            7           8           9          10          11          12
    1  -0.0001903   0.0001802   0.0000907  -0.0002891   0.0004473   0.0002199
    2   0.0001010  -0.0003027  -0.0000043   0.0002715  -0.0000627   0.0001017
    3   0.0011220  -0.0041438   0.0016114   0.0012610  -0.0000051   0.0001229
           13          14          15          16          17          18
    1   0.0000164  -0.0001581  -0.0003202  -0.0001735   0.0003605   0.0003045
    2  -0.0001315  -0.0002925   0.0004192  -0.0004585   0.0003327  -0.0003620
    3   0.0000100  -0.0000271  -0.0000270   0.0000000   0.0000014   0.0000020
 Max gradient component =       4.144E-03
 RMS gradient           =       6.818E-04
 Gradient time:  CPU 142.78 s  wall 172.45 s
 Geometry Optimization Parameters
   NAtoms,    NIC,     NZ,  NCons,   NDum,   NFix, NCnnct, MaxDiis
       18     115       0       0       0       0       0       0

 Cartesian Hessian Update
 Hessian Updated using BFGS Update


** GEOMETRY OPTIMIZATION IN DELOCALIZED INTERNAL COORDINATES **
   Searching for a Minimum

   Optimization Cycle:   3

                       Coordinates (Angstroms)
     ATOM                X               Y               Z
      1  O         3.0891478619   -0.1092528361    0.0043625892
      2  C         1.7368783027   -0.0513811201    0.0009652523
      3  C         0.9908624135   -1.2377642669   -0.0011478141
      4  O         1.6948209788   -2.4055192432    0.0002074338
      5  C        -0.3991740953   -1.1815377508   -0.0046009321
      6  H        -0.9760491519   -2.0984429891   -0.0063186302
      7  C        -1.0570348842    0.0531632060   -0.0063009342
      8  C        -2.5317494563    0.1569043089   -0.0106282884
      9  O        -3.1578831999    1.1932380447    0.0023787806
     10  O        -3.1535653739   -1.0526855365    0.0059587519
     11  H        -4.1042494198   -0.8731114383    0.0147424577
     12  C        -0.3196310041    1.2417487870   -0.0037931337
     13  H        -0.8413124284    2.1916515080   -0.0048241670
     14  C         1.0627982595    1.1771085729   -0.0003794052
     15  O         1.8916547903    2.2751193159    0.0021006874
     16  H         3.4287421838    0.7952612466    0.0046711726
     17  H         1.0836180615   -3.1487228416   -0.0011686538
     18  H         1.3772676415    3.0879101883   -0.0022042040
   Point Group: c1    Number of degrees of freedom:    48


   Energy is   -646.688216553

 Hessian Updated using BFGS Update

 45 Hessian modes will be used to form the next step
  Hessian Eigenvalues:
     0.011984    0.018711    0.019141    0.020303    0.020776    0.021422
     0.021800    0.022002    0.022112    0.022251    0.022529    0.022727
     0.023034    0.023389    0.062378    0.155513    0.160216    0.166762
     0.222097    0.234866    0.235462    0.250000    0.250000    0.250000
     0.250000    0.250278    0.250792    0.344605    0.352902    0.353403
     0.415009    0.422181    0.439952    0.451929    0.453807    0.459844
     0.478765    0.502519    0.521441    0.525830    0.527424    0.531371
     0.535553    0.540812    0.930594

 Minimum Search - Taking Simple RFO Step
 Searching for Lamda that Minimizes Along All modes
 Value Taken    Lamda =  -0.00009708
 Step Taken.  Stepsize is  0.038533

                             Maximum     Tolerance    Cnvgd?
         Gradient           0.001404      0.000300      NO
         Displacement       0.021427      0.001200      NO
         Energy change      0.000032      0.000001      NO


 New Cartesian Coordinates Obtained by Inverse Iteration

 Displacement from previous Coordinates is:  0.047904
 ----------------------------------------------------------------
             Standard Nuclear Orientation (Angstroms)
    I     Atom           X                Y                Z
 ----------------------------------------------------------------
    1      O       3.0894437994    -0.1093708607    -0.0006533285
    2      C       1.7374581096    -0.0514766894    -0.0002638252
    3      C       0.9911421557    -1.2379209887    -0.0001048368
    4      O       1.6950257438    -2.4055194408    -0.0003611261
    5      C      -0.3991910769    -1.1816150616     0.0001393602
    6      H      -0.9760938354    -2.0986148926     0.0002375005
    7      C      -1.0572166561     0.0532318620     0.0002554626
    8      C      -2.5322799635     0.1573451024     0.0006116964
    9      O      -3.1582415648     1.1938153169    -0.0004745225
   10      O      -3.1531079766    -1.0529818985    -0.0001911028
   11      H      -4.1039269206    -0.8736405623    -0.0007577524
   12      C      -0.3195590911     1.2418148567     0.0001328380
   13      H      -0.8408973959     2.1920471552     0.0003804933
   14      C       1.0631885392     1.1771010581    -0.0001845103
   15      O       1.8920482784     2.2748234989    -0.0001049596
   16      H       3.4277370757     0.7957034462    -0.0014957296
   17      H       1.0829484796    -3.1482414531     0.0000100163
   18      H       1.3766637790     3.0871867070    -0.0031547107
 ----------------------------------------------------------------
 Molecular Point Group                 C1    NOp =  1
 Largest Abelian Subgroup              C1    NOp =  1
 Nuclear Repulsion Energy =   688.3179672906 hartrees
 There are       44 alpha and       44 beta electrons
 Applying Cartesian multipole field
    Component          Value
    ---------          -----
     (2,0,0)        1.00000E-11
     (0,2,0)        2.00000E-11
     (0,0,2)       -3.00000E-11
 Nucleus-field energy     =     0.0000000266 hartrees
 Requested basis set is 6-311++G(d,p)
 There are 102 shells and 306 basis functions
 A cutoff of  1.0D-11 yielded   4399 shell pairs
 There are     40556 function pairs (     43672 Cartesian)
 Smallest overlap matrix eigenvalue = 6.55E-07

 Q-Chem warning in module /home/taweetham/qchem/stvman/mkSTV.C, line 257:

 Overlap eigenvalue is smaller than square root of threshold

 Linear dependence detected in AO basis
 Number of orthogonalized atomic orbitals = 305
 Maximum deviation from orthogonality = 1.351E-10
 Guess MOs from SCF MO coefficient file
 Reading MOs from coefficient file
 Reading MOs from coefficient file
 A restricted hybrid HF-DFT SCF calculation will be
 performed using Pulay DIIS extrapolation
 Exchange:     0.2000 Hartree-Fock + 0.0800 Slater + 0.7200 B88
 Correlation:  0.1900 VWN1RPA + 0.8100 LYP
 Using SG-1 standard quadrature grid
 SCF converges when DIIS error is below 1.0E-08
 Geometry optimization detected.  Setting ReadMinima to 0
 Setting SaveMinima to 0
 ---------------------------------------
  Cycle       Energy         DIIS Error
 ---------------------------------------
    1    -646.6875175048      1.88E-04
    2    -646.6882563725      1.58E-05
    3    -646.6882578586      1.83E-05
    4    -646.6882604203      8.31E-06
    5    -646.6882610587      2.12E-06
    6    -646.6882613533      1.17E-06
    7    -646.6882613031      2.90E-07
    8    -646.6882612264      1.31E-07
    9    -646.6882612277      3.07E-08
   10    -646.6882612384      1.09E-08
   11    -646.6882612351      4.09E-09 Convergence criterion met
 ---------------------------------------
 SCF time:  CPU 293.58 s  wall 353.21 s
 SCF   energy in the final basis set = -646.6882612351
 Total energy in the final basis set = -646.6882612351

 --------------------------------------------------------------

                    Orbital Energies (a.u.)
 --------------------------------------------------------------

 Alpha MOs
 -- Occupied --
-19.185 -19.179 -19.170 -19.169 -19.121 -10.316 -10.258 -10.255
-10.255 -10.205 -10.194 -10.194  -1.120  -1.105  -1.086  -1.070
 -1.030  -0.878  -0.783  -0.765  -0.684  -0.676  -0.612  -0.592
 -0.575  -0.538  -0.513  -0.499  -0.494  -0.470  -0.461  -0.456
 -0.435  -0.415  -0.415  -0.402  -0.390  -0.382  -0.377  -0.346
 -0.332  -0.295  -0.249  -0.235
 -- Virtual --
 -0.060  -0.026  -0.014  -0.014  -0.006   0.011   0.032   0.041
  0.045   0.051   0.052   0.068   0.075   0.081   0.087   0.089
  0.089   0.101   0.102   0.113   0.116   0.122   0.123   0.131
  0.140   0.143   0.146   0.155   0.162   0.169   0.175   0.179
  0.180   0.195   0.198   0.211   0.214   0.223   0.231   0.231
  0.240   0.241   0.248   0.252   0.258   0.261   0.265   0.277
  0.281   0.288   0.289   0.298   0.301   0.305   0.311   0.315
  0.323   0.335   0.337   0.353   0.359   0.364   0.374   0.376
  0.396   0.401   0.417   0.428   0.430   0.442   0.467   0.494
  0.509   0.511   0.525   0.558   0.559   0.564   0.571   0.574
  0.590   0.604   0.605   0.608   0.610   0.641   0.641   0.665
  0.676   0.684   0.699   0.733   0.742   0.780   0.792   0.822
  0.855   0.877   0.880   0.892   0.905   0.921   0.937   0.958
  0.962   0.968   0.982   1.009   1.020   1.025   1.046   1.051
  1.065   1.087   1.097   1.108   1.143   1.145   1.154   1.166
  1.186   1.206   1.206   1.209   1.212   1.217   1.241   1.269
  1.284   1.304   1.324   1.372   1.392   1.411   1.413   1.434
  1.471   1.511   1.514   1.528   1.537   1.553   1.589   1.594
  1.599   1.634   1.661   1.696   1.708   1.730   1.742   1.774
  1.776   1.795   1.830   1.870   1.885   1.893   1.897   1.933
  1.944   1.976   2.001   2.021   2.036   2.062   2.082   2.098
  2.115   2.141   2.177   2.203   2.242   2.292   2.312   2.316
  2.376   2.533   2.557   2.573   2.594   2.610   2.643   2.648
  2.665   2.681   2.720   2.727   2.738   2.751   2.804   2.807
  2.843   2.906   2.914   3.001   3.026   3.049   3.051   3.054
  3.067   3.072   3.075   3.087   3.114   3.158   3.171   3.180
  3.183   3.215   3.295   3.344   3.363   3.365   3.392   3.452
  3.489   3.530   3.608   3.631   3.656   3.728   3.759   3.827
  3.852   3.915   3.949   4.066   4.109   4.137   4.181   4.191
  4.323   4.842   4.934   4.944   4.986   5.032   5.044   5.184
  5.363   5.418   5.444   5.534   5.629   5.653   5.771   5.836
  5.853  23.535  23.830  23.879  23.910  23.997  24.073  24.152
 49.861  49.872  49.930  49.980  50.034
 --------------------------------------------------------------

          Ground-State Mulliken Net Atomic Charges

     Atom                 Charge (a.u.)
  ----------------------------------------
      1 O                    -0.240069
      2 C                    -0.165400
      3 C                    -0.370627
      4 O                    -0.232314
      5 C                    -0.379525
      6 H                     0.168955
      7 C                     0.862438
      8 C                     0.233202
      9 O                    -0.307459
     10 O                    -0.200319
     11 H                     0.295890
     12 C                    -0.151028
     13 H                     0.165914
     14 C                    -0.221416
     15 O                    -0.305529
     16 H                     0.290055
     17 H                     0.269668
     18 H                     0.287563
  ----------------------------------------
  Sum of atomic charges =    -0.000000

 -----------------------------------------------------------------
                    Cartesian Multipole Moments
 -----------------------------------------------------------------
    Charge (ESU x 10^10)
                 0.0000
    Dipole Moment (Debye)
         X      -0.5105      Y       0.1222      Z      -0.0048
       Tot       0.5250
    Quadrupole Moments (Debye-Ang)
        XX     -73.3642     XY      13.1598     YY     -56.4317
        XZ      -0.0123     YZ      -0.0211     ZZ     -70.8188
    Octopole Moments (Debye-Ang^2)
       XXX     -27.7814    XXY      -8.4110    XYY      13.4725
       YYY       0.4637    XXZ      -0.0195    XYZ      -0.0477
       YYZ      -0.0492    XZZ      -0.7175    YZZ      -0.0193
       ZZZ       0.0291
    Hexadecapole Moments (Debye-Ang^3)
      XXXX   -1607.1524   XXXY     203.5690   XXYY    -492.8847
      XYYY      32.3533   YYYY    -570.4973   XXXZ       0.0383
      XXYZ      -0.0317   XYYZ      -0.0607   YYYZ      -0.2133
      XXZZ    -314.4557   XYZZ       0.7153   YYZZ    -154.4551
      XZZZ       0.0686   YZZZ       0.0065   ZZZZ     -72.0578
 -----------------------------------------------------------------
 Calculating analytic gradient of the SCF energy
 Gradient of SCF Energy
            1           2           3           4           5           6
    1   0.0000481   0.0001799   0.0001621  -0.0002012  -0.0000667  -0.0000014
    2   0.0001928   0.0001372  -0.0000314  -0.0001447  -0.0000638   0.0000378
    3   0.0000002   0.0000097   0.0000077  -0.0000029  -0.0000150  -0.0000009
            7           8           9          10          11          12
    1  -0.0002370  -0.0003110   0.0001567  -0.0000442   0.0004553   0.0000318
    2   0.0000017  -0.0001328   0.0001977  -0.0000615   0.0000356   0.0001353
    3  -0.0000717   0.0002816  -0.0001105  -0.0000856   0.0000011  -0.0000081
           13          14          15          16          17          18
    1   0.0000023   0.0000372  -0.0001623  -0.0003342   0.0001725   0.0001123
    2  -0.0000501   0.0000572   0.0001003  -0.0003766   0.0002753  -0.0003100
    3   0.0000005  -0.0000113   0.0000082  -0.0000036   0.0000014  -0.0000007
 Max gradient component =       4.553E-04
 RMS gradient           =       1.535E-04
 Gradient time:  CPU 140.43 s  wall 162.76 s
 Geometry Optimization Parameters
   NAtoms,    NIC,     NZ,  NCons,   NDum,   NFix, NCnnct, MaxDiis
       18     115       0       0       0       0       0       0

 Cartesian Hessian Update
 Hessian Updated using BFGS Update


** GEOMETRY OPTIMIZATION IN DELOCALIZED INTERNAL COORDINATES **
   Searching for a Minimum

   Optimization Cycle:   4

                       Coordinates (Angstroms)
     ATOM                X               Y               Z
      1  O         3.0894437994   -0.1093708607   -0.0006533285
      2  C         1.7374581096   -0.0514766894   -0.0002638252
      3  C         0.9911421557   -1.2379209887   -0.0001048368
      4  O         1.6950257438   -2.4055194408   -0.0003611261
      5  C        -0.3991910769   -1.1816150616    0.0001393602
      6  H        -0.9760938354   -2.0986148926    0.0002375005
      7  C        -1.0572166561    0.0532318620    0.0002554626
      8  C        -2.5322799635    0.1573451024    0.0006116964
      9  O        -3.1582415648    1.1938153169   -0.0004745225
     10  O        -3.1531079766   -1.0529818985   -0.0001911028
     11  H        -4.1039269206   -0.8736405623   -0.0007577524
     12  C        -0.3195590911    1.2418148567    0.0001328380
     13  H        -0.8408973959    2.1920471552    0.0003804933
     14  C         1.0631885392    1.1771010581   -0.0001845103
     15  O         1.8920482784    2.2748234989   -0.0001049596
     16  H         3.4277370757    0.7957034462   -0.0014957296
     17  H         1.0829484796   -3.1482414531    0.0000100163
     18  H         1.3766637790    3.0871867070   -0.0031547107
   Point Group: c1    Number of degrees of freedom:    48


   Energy is   -646.688261235

 Hessian Updated using BFGS Update

 44 Hessian modes will be used to form the next step
  Hessian Eigenvalues:
     0.011984    0.018711    0.019141    0.020303    0.020776    0.021422
     0.021801    0.022001    0.022112    0.022253    0.022529    0.022728
     0.023034    0.023389    0.068816    0.155531    0.159906    0.160004
     0.167955    0.222797    0.234840    0.235178    0.249817    0.250000
     0.250005    0.250781    0.343548    0.352795    0.353199    0.414538
     0.422203    0.436105    0.451898    0.453761    0.459897    0.477360
     0.501575    0.520869    0.525799    0.526897    0.531373    0.535530
     0.539166    0.930867

 Minimum Search - Taking Simple RFO Step
 Searching for Lamda that Minimizes Along All modes
 Value Taken    Lamda =  -0.00000538
 Step Taken.  Stepsize is  0.004992

                             Maximum     Tolerance    Cnvgd?
         Gradient           0.000566      0.000300      NO
         Displacement       0.002132      0.001200      NO
         Energy change     -0.000045      0.000001      NO


 New Cartesian Coordinates Obtained by Inverse Iteration

 Displacement from previous Coordinates is:  0.010985
 ----------------------------------------------------------------
             Standard Nuclear Orientation (Angstroms)
    I     Atom           X                Y                Z
 ----------------------------------------------------------------
    1      O       3.0902108527    -0.1087259879    -0.0004143884
    2      C       1.7377821345    -0.0514509217    -0.0002677534
    3      C       0.9915426400    -1.2381925644    -0.0002041986
    4      O       1.6955740152    -2.4059368111    -0.0003226985
    5      C      -0.3987594854    -1.1821195937    -0.0000943381
    6      H      -0.9754535678    -2.0993437748    -0.0000754793
    7      C      -1.0570040750     0.0525890609    -0.0000896685
    8      C      -2.5323719680     0.1569915065     0.0000186925
    9      O      -3.1585732313     1.1934390898    -0.0002314012
   10      O      -3.1555991209    -1.0522803973     0.0001013955
   11      H      -4.1068523103    -0.8719639354     0.0000081945
   12      C      -0.3195265796     1.2412725887    -0.0000508784
   13      H      -0.8411639969     2.1914446924     0.0000954491
   14      C       1.0632595644     1.1771109411    -0.0001592853
   15      O       1.8918831927     2.2753829475    -0.0000614628
   16      H       3.4301783553     0.7963846496    -0.0010647970
   17      H       1.0834543221    -3.1492145622    -0.0000384978
   18      H       1.3765607376     3.0883002278    -0.0031279216
 ----------------------------------------------------------------
 Molecular Point Group                 C1    NOp =  1
 Largest Abelian Subgroup              C1    NOp =  1
 Nuclear Repulsion Energy =   688.1917117036 hartrees
 There are       44 alpha and       44 beta electrons
 Applying Cartesian multipole field
    Component          Value
    ---------          -----
     (2,0,0)        1.00000E-11
     (0,2,0)        2.00000E-11
     (0,0,2)       -3.00000E-11
 Nucleus-field energy     =     0.0000000266 hartrees
 Requested basis set is 6-311++G(d,p)
 There are 102 shells and 306 basis functions
 A cutoff of  1.0D-11 yielded   4399 shell pairs
 There are     40556 function pairs (     43672 Cartesian)
 Smallest overlap matrix eigenvalue = 6.55E-07

 Q-Chem warning in module /home/taweetham/qchem/stvman/mkSTV.C, line 257:

 Overlap eigenvalue is smaller than square root of threshold

 Linear dependence detected in AO basis
 Number of orthogonalized atomic orbitals = 305
 Maximum deviation from orthogonality = 1.473E-10
 Guess MOs from SCF MO coefficient file
 Reading MOs from coefficient file
 Reading MOs from coefficient file
 A restricted hybrid HF-DFT SCF calculation will be
 performed using Pulay DIIS extrapolation
 Exchange:     0.2000 Hartree-Fock + 0.0800 Slater + 0.7200 B88
 Correlation:  0.1900 VWN1RPA + 0.8100 LYP
 Using SG-1 standard quadrature grid
 SCF converges when DIIS error is below 1.0E-08
 Geometry optimization detected.  Setting ReadMinima to 0
 Setting SaveMinima to 0
 ---------------------------------------
  Cycle       Energy         DIIS Error
 ---------------------------------------
    1    -646.6864147007      3.42E-05
    2    -646.6882612754      1.04E-05
    3    -646.6882593824      1.72E-05
    4    -646.6882623691      2.07E-06
    5    -646.6882626356      1.15E-06
    6    -646.6882625031      2.52E-07
    7    -646.6882625026      1.07E-07
    8    -646.6882625183      3.68E-08
    9    -646.6882625201      7.22E-09 Convergence criterion met
 ---------------------------------------
 SCF time:  CPU 244.68 s  wall 294.56 s
 SCF   energy in the final basis set = -646.6882625201
 Total energy in the final basis set = -646.6882625201

 --------------------------------------------------------------

                    Orbital Energies (a.u.)
 --------------------------------------------------------------

 Alpha MOs
 -- Occupied --
-19.185 -19.179 -19.170 -19.170 -19.120 -10.316 -10.258 -10.256
-10.255 -10.205 -10.195 -10.194  -1.120  -1.105  -1.085  -1.069
 -1.029  -0.878  -0.783  -0.765  -0.684  -0.676  -0.612  -0.592
 -0.575  -0.538  -0.513  -0.499  -0.494  -0.470  -0.461  -0.456
 -0.435  -0.415  -0.414  -0.402  -0.390  -0.382  -0.377  -0.346
 -0.331  -0.295  -0.249  -0.235
 -- Virtual --
 -0.060  -0.027  -0.014  -0.014  -0.006   0.011   0.032   0.041
  0.045   0.051   0.052   0.068   0.075   0.081   0.087   0.088
  0.089   0.101   0.102   0.113   0.115   0.121   0.122   0.131
  0.140   0.143   0.146   0.155   0.162   0.169   0.175   0.179
  0.180   0.195   0.198   0.211   0.214   0.223   0.231   0.231
  0.240   0.241   0.248   0.252   0.258   0.260   0.265   0.277
  0.281   0.288   0.289   0.298   0.301   0.305   0.311   0.315
  0.323   0.335   0.337   0.353   0.359   0.364   0.374   0.376
  0.396   0.401   0.417   0.428   0.430   0.442   0.466   0.494
  0.509   0.511   0.525   0.558   0.559   0.563   0.571   0.574
  0.590   0.604   0.605   0.608   0.610   0.641   0.641   0.665
  0.676   0.684   0.699   0.733   0.742   0.780   0.791   0.822
  0.855   0.877   0.880   0.892   0.905   0.921   0.937   0.958
  0.962   0.968   0.982   1.009   1.020   1.025   1.046   1.051
  1.065   1.087   1.097   1.108   1.143   1.145   1.154   1.166
  1.186   1.206   1.206   1.209   1.212   1.218   1.241   1.269
  1.284   1.303   1.324   1.372   1.392   1.411   1.413   1.434
  1.471   1.511   1.514   1.527   1.537   1.553   1.589   1.594
  1.599   1.634   1.661   1.695   1.708   1.730   1.742   1.774
  1.776   1.795   1.830   1.870   1.885   1.893   1.896   1.932
  1.944   1.975   2.001   2.021   2.036   2.062   2.081   2.098
  2.114   2.141   2.177   2.203   2.242   2.292   2.312   2.316
  2.376   2.533   2.557   2.573   2.594   2.610   2.643   2.648
  2.665   2.681   2.720   2.727   2.738   2.751   2.804   2.807
  2.843   2.906   2.914   3.000   3.026   3.049   3.051   3.054
  3.066   3.072   3.074   3.087   3.114   3.158   3.171   3.180
  3.182   3.215   3.294   3.343   3.363   3.364   3.391   3.452
  3.488   3.530   3.608   3.630   3.657   3.727   3.759   3.827
  3.852   3.915   3.948   4.066   4.109   4.137   4.180   4.191
  4.323   4.841   4.934   4.944   4.986   5.032   5.044   5.184
  5.362   5.417   5.443   5.533   5.628   5.653   5.770   5.835
  5.853  23.535  23.829  23.879  23.910  23.997  24.073  24.152
 49.861  49.872  49.930  49.980  50.034
 --------------------------------------------------------------

          Ground-State Mulliken Net Atomic Charges

     Atom                 Charge (a.u.)
  ----------------------------------------
      1 O                    -0.240483
      2 C                    -0.165746
      3 C                    -0.371236
      4 O                    -0.232416
      5 C                    -0.379348
      6 H                     0.168996
      7 C                     0.864597
      8 C                     0.230557
      9 O                    -0.307479
     10 O                    -0.200643
     11 H                     0.295956
     12 C                    -0.150034
     13 H                     0.166005
     14 C                    -0.220239
     15 O                    -0.305871
     16 H                     0.290144
     17 H                     0.269655
     18 H                     0.287584
  ----------------------------------------
  Sum of atomic charges =     0.000000

 -----------------------------------------------------------------
                    Cartesian Multipole Moments
 -----------------------------------------------------------------
    Charge (ESU x 10^10)
                 0.0000
    Dipole Moment (Debye)
         X      -0.5053      Y       0.1248      Z      -0.0053
       Tot       0.5205
    Quadrupole Moments (Debye-Ang)
        XX     -73.3542     XY      13.1541     YY     -56.4268
        XZ      -0.0112     YZ      -0.0211     ZZ     -70.8245
    Octopole Moments (Debye-Ang^2)
       XXX     -27.7691    XXY      -8.3159    XYY      13.5219
       YYY       0.4837    XXZ      -0.0052    XYZ      -0.0387
       YYZ      -0.0481    XZZ      -0.7185    YZZ      -0.0123
       ZZZ       0.0378
    Hexadecapole Moments (Debye-Ang^3)
      XXXX   -1606.9796   XXXY     203.6063   XXYY    -493.1839
      XYYY      32.2766   YYYY    -570.3443   XXXZ      -0.0174
      XXYZ      -0.0469   XYYZ      -0.0699   YYYZ      -0.2113
      XXZZ    -314.6693   XYZZ       0.6959   YYZZ    -154.4944
      XZZZ       0.0526   YZZZ       0.0059   ZZZZ     -72.0669
 -----------------------------------------------------------------
 Calculating analytic gradient of the SCF energy
 Gradient of SCF Energy
            1           2           3           4           5           6
    1   0.0000527  -0.0001661  -0.0000511   0.0000914   0.0000313  -0.0000119
    2  -0.0000789  -0.0000825   0.0000133   0.0000474  -0.0000202  -0.0000030
    3   0.0000039  -0.0000060  -0.0000019  -0.0000017  -0.0000003  -0.0000003
            7           8           9          10          11          12
    1   0.0000181   0.0003151  -0.0001850  -0.0000346  -0.0002149   0.0000802
    2   0.0000567  -0.0001838   0.0000435   0.0001240  -0.0000184   0.0000054
    3  -0.0000113   0.0000376  -0.0000147  -0.0000103  -0.0000006  -0.0000001
           13          14          15          16          17          18
    1  -0.0000232  -0.0000390   0.0001012   0.0001601  -0.0000840  -0.0000403
    2   0.0000048  -0.0000425  -0.0000312   0.0001544  -0.0001108   0.0001220
    3  -0.0000005   0.0000078   0.0000011  -0.0000017   0.0000018  -0.0000029
 Max gradient component =       3.151E-04
 RMS gradient           =       8.639E-05
 Gradient time:  CPU 140.23 s  wall 158.54 s
 Geometry Optimization Parameters
   NAtoms,    NIC,     NZ,  NCons,   NDum,   NFix, NCnnct, MaxDiis
       18     115       0       0       0       0       0       0

 Cartesian Hessian Update
 Hessian Updated using BFGS Update


** GEOMETRY OPTIMIZATION IN DELOCALIZED INTERNAL COORDINATES **
   Searching for a Minimum

   Optimization Cycle:   5

                       Coordinates (Angstroms)
     ATOM                X               Y               Z
      1  O         3.0902108527   -0.1087259879   -0.0004143884
      2  C         1.7377821345   -0.0514509217   -0.0002677534
      3  C         0.9915426400   -1.2381925644   -0.0002041986
      4  O         1.6955740152   -2.4059368111   -0.0003226985
      5  C        -0.3987594854   -1.1821195937   -0.0000943381
      6  H        -0.9754535678   -2.0993437748   -0.0000754793
      7  C        -1.0570040750    0.0525890609   -0.0000896685
      8  C        -2.5323719680    0.1569915065    0.0000186925
      9  O        -3.1585732313    1.1934390898   -0.0002314012
     10  O        -3.1555991209   -1.0522803973    0.0001013955
     11  H        -4.1068523103   -0.8719639354    0.0000081945
     12  C        -0.3195265796    1.2412725887   -0.0000508784
     13  H        -0.8411639969    2.1914446924    0.0000954491
     14  C         1.0632595644    1.1771109411   -0.0001592853
     15  O         1.8918831927    2.2753829475   -0.0000614628
     16  H         3.4301783553    0.7963846496   -0.0010647970
     17  H         1.0834543221   -3.1492145622   -0.0000384978
     18  H         1.3765607376    3.0883002278   -0.0031279216
   Point Group: c1    Number of degrees of freedom:    48


   Energy is   -646.688262520

 Hessian Updated using BFGS Update

 47 Hessian modes will be used to form the next step
  Hessian Eigenvalues:
     0.011983    0.018710    0.019141    0.020302    0.020777    0.021420
     0.021802    0.022002    0.022114    0.022255    0.022529    0.022728
     0.023034    0.023389    0.066312    0.156168    0.159480    0.160000
     0.160643    0.171506    0.233814    0.234820    0.246896    0.249307
     0.250000    0.250000    0.250000    0.250279    0.294270    0.348704
     0.352963    0.353614    0.413889    0.422231    0.451757    0.453060
     0.459490    0.473021    0.495116    0.510667    0.524555    0.525994
     0.530111    0.532624    0.535910    0.539584    0.925635

 Minimum Search - Taking Simple RFO Step
 Searching for Lamda that Minimizes Along All modes
 Value Taken    Lamda =  -0.00000104
 Step Taken.  Stepsize is  0.001725

                             Maximum     Tolerance    Cnvgd?
         Gradient           0.000326      0.000300      NO
         Displacement       0.000811      0.001200     YES
         Energy change     -0.000001      0.000001      NO


 New Cartesian Coordinates Obtained by Inverse Iteration

 Displacement from previous Coordinates is:  0.004040
 ----------------------------------------------------------------
             Standard Nuclear Orientation (Angstroms)
    I     Atom           X                Y                Z
 ----------------------------------------------------------------
    1      O       3.0898949039    -0.1089717846    -0.0003747897
    2      C       1.7376636963    -0.0514594160    -0.0002484356
    3      C       0.9913634191    -1.2380961692    -0.0001952671
    4      O       1.6952987325    -2.4058198861    -0.0002904772
    5      C      -0.3989230363    -1.1819276634    -0.0001398337
    6      H      -0.9756529629    -2.0991062510    -0.0001270230
    7      C      -1.0570550336     0.0528041813    -0.0001670936
    8      C      -2.5323426194     0.1572114989    -0.0000947724
    9      O      -3.1584007065     1.1936207603    -0.0001835484
   10      O      -3.1546029703    -1.0525372431     0.0001492411
   11      H      -4.1057434856    -0.8726591274     0.0001874757
   12      C      -0.3195639208     1.2414222947    -0.0001233091
   13      H      -0.8409653864     2.1916964041     0.0000143051
   14      C       1.0632145932     1.1771065663    -0.0002055516
   15      O       1.8918452196     2.2752393651    -0.0000554910
   16      H       3.4293714451     0.7961195467    -0.0009822364
   17      H       1.0832209540    -3.1489590888    -0.0000822072
   18      H       1.3765186375     3.0880031681    -0.0030600230
 ----------------------------------------------------------------
 Molecular Point Group                 C1    NOp =  1
 Largest Abelian Subgroup              C1    NOp =  1
 Nuclear Repulsion Energy =   688.2404080475 hartrees
 There are       44 alpha and       44 beta electrons
 Applying Cartesian multipole field
    Component          Value
    ---------          -----
     (2,0,0)        1.00000E-11
     (0,2,0)        2.00000E-11
     (0,0,2)       -3.00000E-11
 Nucleus-field energy     =     0.0000000266 hartrees
 Requested basis set is 6-311++G(d,p)
 There are 102 shells and 306 basis functions
 A cutoff of  1.0D-11 yielded   4399 shell pairs
 There are     40556 function pairs (     43672 Cartesian)
 Smallest overlap matrix eigenvalue = 6.55E-07

 Q-Chem warning in module /home/taweetham/qchem/stvman/mkSTV.C, line 257:

 Overlap eigenvalue is smaller than square root of threshold

 Linear dependence detected in AO basis
 Number of orthogonalized atomic orbitals = 305
 Maximum deviation from orthogonality = 1.571E-10
 Guess MOs from SCF MO coefficient file
 Reading MOs from coefficient file
 Reading MOs from coefficient file
 A restricted hybrid HF-DFT SCF calculation will be
 performed using Pulay DIIS extrapolation
 Exchange:     0.2000 Hartree-Fock + 0.0800 Slater + 0.7200 B88
 Correlation:  0.1900 VWN1RPA + 0.8100 LYP
 Using SG-1 standard quadrature grid
 SCF converges when DIIS error is below 1.0E-08
 Geometry optimization detected.  Setting ReadMinima to 0
 Setting SaveMinima to 0
 ---------------------------------------
  Cycle       Energy         DIIS Error
 ---------------------------------------
    1    -646.6889783640      1.18E-05
    2    -646.6882628505      3.72E-06
    3    -646.6882627208      6.33E-06
    4    -646.6882630314      8.25E-07
    5    -646.6882629255      4.31E-07
    6    -646.6882629458      8.86E-08
    7    -646.6882629289      3.56E-08
    8    -646.6882629266      1.25E-08
    9    -646.6882629290      2.99E-09 Convergence criterion met
 ---------------------------------------
 SCF time:  CPU 237.74 s  wall 284.45 s
 SCF   energy in the final basis set = -646.6882629290
 Total energy in the final basis set = -646.6882629290

 --------------------------------------------------------------

                    Orbital Energies (a.u.)
 --------------------------------------------------------------

 Alpha MOs
 -- Occupied --
-19.185 -19.179 -19.170 -19.169 -19.120 -10.316 -10.258 -10.255
-10.255 -10.205 -10.194 -10.194  -1.120  -1.105  -1.085  -1.069
 -1.029  -0.878  -0.783  -0.765  -0.684  -0.676  -0.612  -0.592
 -0.575  -0.538  -0.513  -0.499  -0.494  -0.470  -0.461  -0.456
 -0.435  -0.415  -0.415  -0.402  -0.390  -0.382  -0.377  -0.346
 -0.331  -0.295  -0.249  -0.235
 -- Virtual --
 -0.060  -0.027  -0.014  -0.014  -0.006   0.011   0.032   0.041
  0.045   0.051   0.052   0.068   0.075   0.081   0.087   0.089
  0.089   0.101   0.102   0.113   0.116   0.122   0.122   0.131
  0.140   0.143   0.146   0.155   0.162   0.169   0.175   0.179
  0.180   0.195   0.198   0.211   0.214   0.223   0.231   0.231
  0.240   0.241   0.248   0.252   0.258   0.261   0.265   0.277
  0.281   0.288   0.289   0.298   0.301   0.305   0.311   0.315
  0.323   0.335   0.337   0.353   0.359   0.364   0.374   0.376
  0.396   0.401   0.417   0.428   0.430   0.442   0.467   0.494
  0.509   0.511   0.525   0.558   0.559   0.563   0.571   0.574
  0.590   0.604   0.605   0.608   0.610   0.641   0.641   0.665
  0.676   0.684   0.699   0.733   0.742   0.780   0.792   0.822
  0.855   0.877   0.880   0.892   0.905   0.921   0.937   0.958
  0.962   0.968   0.982   1.009   1.020   1.025   1.046   1.051
  1.065   1.087   1.097   1.108   1.143   1.145   1.154   1.166
  1.186   1.206   1.206   1.209   1.212   1.217   1.241   1.269
  1.284   1.303   1.324   1.372   1.392   1.411   1.413   1.434
  1.471   1.511   1.514   1.528   1.537   1.553   1.589   1.594
  1.599   1.634   1.661   1.696   1.708   1.730   1.742   1.774
  1.776   1.795   1.830   1.870   1.885   1.893   1.897   1.932
  1.944   1.975   2.001   2.021   2.036   2.062   2.082   2.098
  2.115   2.141   2.177   2.203   2.242   2.292   2.312   2.316
  2.376   2.533   2.557   2.573   2.594   2.610   2.643   2.648
  2.665   2.681   2.720   2.727   2.738   2.751   2.804   2.807
  2.843   2.906   2.914   3.001   3.026   3.049   3.051   3.054
  3.066   3.072   3.074   3.087   3.114   3.158   3.171   3.180
  3.182   3.215   3.295   3.344   3.363   3.365   3.391   3.452
  3.488   3.530   3.608   3.631   3.657   3.727   3.759   3.827
  3.852   3.915   3.949   4.066   4.109   4.137   4.180   4.191
  4.323   4.842   4.934   4.944   4.986   5.032   5.044   5.184
  5.362   5.417   5.443   5.533   5.628   5.653   5.771   5.835
  5.853  23.535  23.829  23.879  23.910  23.997  24.073  24.152
 49.861  49.872  49.930  49.980  50.034
 --------------------------------------------------------------

          Ground-State Mulliken Net Atomic Charges

     Atom                 Charge (a.u.)
  ----------------------------------------
      1 O                    -0.240337
      2 C                    -0.165545
      3 C                    -0.371040
      4 O                    -0.232405
      5 C                    -0.379414
      6 H                     0.168974
      7 C                     0.863719
      8 C                     0.231595
      9 O                    -0.307422
     10 O                    -0.200549
     11 H                     0.295917
     12 C                    -0.150392
     13 H                     0.165944
     14 C                    -0.220623
     15 O                    -0.305776
     16 H                     0.290119
     17 H                     0.269659
     18 H                     0.287577
  ----------------------------------------
  Sum of atomic charges =    -0.000000

 -----------------------------------------------------------------
                    Cartesian Multipole Moments
 -----------------------------------------------------------------
    Charge (ESU x 10^10)
                 0.0000
    Dipole Moment (Debye)
         X      -0.5074      Y       0.1242      Z      -0.0053
       Tot       0.5224
    Quadrupole Moments (Debye-Ang)
        XX     -73.3541     XY      13.1554     YY     -56.4276
        XZ      -0.0112     YZ      -0.0205     ZZ     -70.8224
    Octopole Moments (Debye-Ang^2)
       XXX     -27.7692    XXY      -8.3472    XYY      13.5018
       YYY       0.4752    XXZ      -0.0009    XYZ      -0.0357
       YYZ      -0.0474    XZZ      -0.7182    YZZ      -0.0148
       ZZZ       0.0402
    Hexadecapole Moments (Debye-Ang^3)
      XXXX   -1606.9199   XXXY     203.5938   XXYY    -493.0645
      XYYY      32.3087   YYYY    -570.3889   XXXZ      -0.0344
      XXYZ      -0.0489   XYYZ      -0.0718   YYYZ      -0.1997
      XXZZ    -314.5798   XYZZ       0.7031   YYZZ    -154.4845
      XZZZ       0.0482   YZZZ       0.0091   ZZZZ     -72.0634
 -----------------------------------------------------------------
 Calculating analytic gradient of the SCF energy
 Gradient of SCF Energy
            1           2           3           4           5           6
    1   0.0000047  -0.0000152   0.0000071  -0.0000112  -0.0000004  -0.0000062
    2  -0.0000033  -0.0000119   0.0000011  -0.0000039  -0.0000040   0.0000027
    3   0.0000018  -0.0000009   0.0000000  -0.0000023  -0.0000005  -0.0000000
            7           8           9          10          11          12
    1  -0.0000165   0.0000163  -0.0000097   0.0000060   0.0000025   0.0000225
    2   0.0000104  -0.0000529   0.0000365   0.0000244   0.0000085   0.0000109
    3   0.0000018  -0.0000066   0.0000024   0.0000025  -0.0000001   0.0000013
           13          14          15          16          17          18
    1  -0.0000022  -0.0000068   0.0000015   0.0000036  -0.0000039   0.0000079
    2  -0.0000015  -0.0000066   0.0000012  -0.0000071  -0.0000044  -0.0000002
    3   0.0000002  -0.0000005   0.0000030  -0.0000014   0.0000014  -0.0000022
 Max gradient component =       5.288E-05
 RMS gradient           =       1.156E-05
 Gradient time:  CPU 141.79 s  wall 179.51 s
 Geometry Optimization Parameters
   NAtoms,    NIC,     NZ,  NCons,   NDum,   NFix, NCnnct, MaxDiis
       18     115       0       0       0       0       0       0

 Cartesian Hessian Update
 Hessian Updated using BFGS Update


** GEOMETRY OPTIMIZATION IN DELOCALIZED INTERNAL COORDINATES **
   Searching for a Minimum

   Optimization Cycle:   6

                       Coordinates (Angstroms)
     ATOM                X               Y               Z
      1  O         3.0898949039   -0.1089717846   -0.0003747897
      2  C         1.7376636963   -0.0514594160   -0.0002484356
      3  C         0.9913634191   -1.2380961692   -0.0001952671
      4  O         1.6952987325   -2.4058198861   -0.0002904772
      5  C        -0.3989230363   -1.1819276634   -0.0001398337
      6  H        -0.9756529629   -2.0991062510   -0.0001270230
      7  C        -1.0570550336    0.0528041813   -0.0001670936
      8  C        -2.5323426194    0.1572114989   -0.0000947724
      9  O        -3.1584007065    1.1936207603   -0.0001835484
     10  O        -3.1546029703   -1.0525372431    0.0001492411
     11  H        -4.1057434856   -0.8726591274    0.0001874757
     12  C        -0.3195639208    1.2414222947   -0.0001233091
     13  H        -0.8409653864    2.1916964041    0.0000143051
     14  C         1.0632145932    1.1771065663   -0.0002055516
     15  O         1.8918452196    2.2752393651   -0.0000554910
     16  H         3.4293714451    0.7961195467   -0.0009822364
     17  H         1.0832209540   -3.1489590888   -0.0000822072
     18  H         1.3765186375    3.0880031681   -0.0030600230
   Point Group: c1    Number of degrees of freedom:    48


   Energy is   -646.688262929

 Hessian Updated using BFGS Update

 48 Hessian modes will be used to form the next step
  Hessian Eigenvalues:
     0.011982    0.018697    0.019141    0.020295    0.020777    0.021413
     0.021802    0.022002    0.022114    0.022256    0.022529    0.022728
     0.023034    0.023389    0.066504    0.155363    0.159441    0.159997
     0.160000    0.160937    0.170729    0.233371    0.234814    0.245437
     0.249305    0.249911    0.250000    0.250000    0.250324    0.292360
     0.351688    0.353020    0.355525    0.413966    0.422226    0.451821
     0.453107    0.459515    0.469412    0.493088    0.509457    0.522406
     0.525767    0.531112    0.535311    0.537441    0.545884    0.923103

 Minimum Search - Taking Simple RFO Step
 Searching for Lamda that Minimizes Along All modes
 Value Taken    Lamda =   0.00000000
 Step Taken.  Stepsize is  0.000256

                             Maximum     Tolerance    Cnvgd?
         Gradient           0.000021      0.000300     YES
         Displacement       0.000117      0.001200     YES
         Energy change     -0.000000      0.000001     YES

 Final energy is   -646.68826292900337     


 ******************************
 **  OPTIMIZATION CONVERGED  **
 ******************************

                       Coordinates (Angstroms)
     ATOM                X               Y               Z
      1  O         3.0898949039   -0.1089717846   -0.0003747897
      2  C         1.7376636963   -0.0514594160   -0.0002484356
      3  C         0.9913634191   -1.2380961692   -0.0001952671
      4  O         1.6952987325   -2.4058198861   -0.0002904772
      5  C        -0.3989230363   -1.1819276634   -0.0001398337
      6  H        -0.9756529629   -2.0991062510   -0.0001270230
      7  C        -1.0570550336    0.0528041813   -0.0001670936
      8  C        -2.5323426194    0.1572114989   -0.0000947724
      9  O        -3.1584007065    1.1936207603   -0.0001835484
     10  O        -3.1546029703   -1.0525372431    0.0001492411
     11  H        -4.1057434856   -0.8726591274    0.0001874757
     12  C        -0.3195639208    1.2414222947   -0.0001233091
     13  H        -0.8409653864    2.1916964041    0.0000143051
     14  C         1.0632145932    1.1771065663   -0.0002055516
     15  O         1.8918452196    2.2752393651   -0.0000554910
     16  H         3.4293714451    0.7961195467   -0.0009822364
     17  H         1.0832209540   -3.1489590888   -0.0000822072
     18  H         1.3765186375    3.0880031681   -0.0030600230

Z-matrix Print:
$molecule
0 1
C 
O  1 1.353454
H  2 0.966662 1 108.124374
C  1 1.401519 2 121.200987 3 -0.034943 0
O  4 1.375691 1 114.196892 2 -0.011256 0
H  5 0.962370 4 110.585924 1 179.807459 0
C  4 1.384273 1 121.428601 2 179.997726 0
H  7 1.083919 4 121.415950 1 179.993530 0
C  7 1.398823 4 119.154966 1 -0.003978 0
C  9 1.399178 7 120.123679 4 0.007230 0
H  10 1.083436 9 119.779623 7 179.997137 0
C  10 1.391421 9 120.371865 7 -0.006021 0
O  12 1.363489 10 123.396235 9 -179.994081 0
H  13 0.962754 12 109.441123 10 -0.014460 0
C  9 1.478977 7 117.769865 4 -180.000000 0
O  15 1.210823 9 125.182805 7 0.010617 0
O  15 1.360404 9 113.171881 7 -179.986518 0
H  17 0.968000 15 106.510798 9 180.000000 0
$end


 --------------------------------------------------------------

                    Orbital Energies (a.u.)
 --------------------------------------------------------------

 Alpha MOs
 -- Occupied --
-19.185 -19.179 -19.170 -19.169 -19.120 -10.316 -10.258 -10.255
-10.255 -10.205 -10.194 -10.194  -1.120  -1.105  -1.085  -1.069
 -1.029  -0.878  -0.783  -0.765  -0.684  -0.676  -0.612  -0.592
 -0.575  -0.538  -0.513  -0.499  -0.494  -0.470  -0.461  -0.456
 -0.435  -0.415  -0.415  -0.402  -0.390  -0.382  -0.377  -0.346
 -0.331  -0.295  -0.249  -0.235
 -- Virtual --
 -0.060  -0.027  -0.014  -0.014  -0.006   0.011   0.032   0.041
  0.045   0.051   0.052   0.068   0.075   0.081   0.087   0.089
  0.089   0.101   0.102   0.113   0.116   0.122   0.122   0.131
  0.140   0.143   0.146   0.155   0.162   0.169   0.175   0.179
  0.180   0.195   0.198   0.211   0.214   0.223   0.231   0.231
  0.240   0.241   0.248   0.252   0.258   0.261   0.265   0.277
  0.281   0.288   0.289   0.298   0.301   0.305   0.311   0.315
  0.323   0.335   0.337   0.353   0.359   0.364   0.374   0.376
  0.396   0.401   0.417   0.428   0.430   0.442   0.467   0.494
  0.509   0.511   0.525   0.558   0.559   0.563   0.571   0.574
  0.590   0.604   0.605   0.608   0.610   0.641   0.641   0.665
  0.676   0.684   0.699   0.733   0.742   0.780   0.792   0.822
  0.855   0.877   0.880   0.892   0.905   0.921   0.937   0.958
  0.962   0.968   0.982   1.009   1.020   1.025   1.046   1.051
  1.065   1.087   1.097   1.108   1.143   1.145   1.154   1.166
  1.186   1.206   1.206   1.209   1.212   1.217   1.241   1.269
  1.284   1.303   1.324   1.372   1.392   1.411   1.413   1.434
  1.471   1.511   1.514   1.528   1.537   1.553   1.589   1.594
  1.599   1.634   1.661   1.696   1.708   1.730   1.742   1.774
  1.776   1.795   1.830   1.870   1.885   1.893   1.897   1.932
  1.944   1.975   2.001   2.021   2.036   2.062   2.082   2.098
  2.115   2.141   2.177   2.203   2.242   2.292   2.312   2.316
  2.376   2.533   2.557   2.573   2.594   2.610   2.643   2.648
  2.665   2.681   2.720   2.727   2.738   2.751   2.804   2.807
  2.843   2.906   2.914   3.001   3.026   3.049   3.051   3.054
  3.066   3.072   3.074   3.087   3.114   3.158   3.171   3.180
  3.182   3.215   3.295   3.344   3.363   3.365   3.391   3.452
  3.488   3.530   3.608   3.631   3.657   3.727   3.759   3.827
  3.852   3.915   3.949   4.066   4.109   4.137   4.180   4.191
  4.323   4.842   4.934   4.944   4.986   5.032   5.044   5.184
  5.362   5.417   5.443   5.533   5.628   5.653   5.771   5.835
  5.853  23.535  23.829  23.879  23.910  23.997  24.073  24.152
 49.861  49.872  49.930  49.980  50.034
 --------------------------------------------------------------

          Ground-State Mulliken Net Atomic Charges

     Atom                 Charge (a.u.)
  ----------------------------------------
      1 O                    -0.240337
      2 C                    -0.165545
      3 C                    -0.371040
      4 O                    -0.232405
      5 C                    -0.379414
      6 H                     0.168974
      7 C                     0.863719
      8 C                     0.231595
      9 O                    -0.307422
     10 O                    -0.200549
     11 H                     0.295917
     12 C                    -0.150392
     13 H                     0.165944
     14 C                    -0.220623
     15 O                    -0.305776
     16 H                     0.290119
     17 H                     0.269659
     18 H                     0.287577
  ----------------------------------------
  Sum of atomic charges =    -0.000000

 -----------------------------------------------------------------
                    Cartesian Multipole Moments
 -----------------------------------------------------------------
    Charge (ESU x 10^10)
                 0.0000
    Dipole Moment (Debye)
         X      -0.5074      Y       0.1242      Z      -0.0053
       Tot       0.5224
    Quadrupole Moments (Debye-Ang)
        XX     -73.3541     XY      13.1554     YY     -56.4276
        XZ      -0.0112     YZ      -0.0205     ZZ     -70.8224
    Octopole Moments (Debye-Ang^2)
       XXX     -27.7692    XXY      -8.3472    XYY      13.5018
       YYY       0.4752    XXZ      -0.0009    XYZ      -0.0357
       YYZ      -0.0474    XZZ      -0.7182    YZZ      -0.0148
       ZZZ       0.0402
    Hexadecapole Moments (Debye-Ang^3)
      XXXX   -1606.9199   XXXY     203.5938   XXYY    -493.0645
      XYYY      32.3087   YYYY    -570.3889   XXXZ      -0.0344
      XXYZ      -0.0489   XYYZ      -0.0718   YYYZ      -0.1997
      XXZZ    -314.5798   XYZZ       0.7031   YYZZ    -154.4845
      XZZZ       0.0482   YZZZ       0.0091   ZZZZ     -72.0634
 -----------------------------------------------------------------
Archival summary:
1\1\pikachu\OPT\ProcedureUnspecified\BasisUnspecified\576\cher\TueDec1319:35:482016TueDec1319:35:482016\0\\#,OPT,ProcedureUnspecified,BasisUnspecified,\\0,1\C\O,1,1.35345\H,2,0.966662,1,108.124\C,1,1.40152,2,121.201,3,-0.0349434,0\O,4,1.37569,1,114.197,2,-0.0112557,0\H,5,0.96237,4,110.586,1,179.807,0\C,4,1.38427,1,121.429,2,179.998,0\H,7,1.08392,4,121.416,1,179.994,0\C,7,1.39882,4,119.155,1,-0.00397814,0\C,9,1.39918,7,120.124,4,0.00722952,0\H,10,1.08344,9,119.78,7,179.997,0\C,10,1.39142,9,120.372,7,-0.00602104,0\O,12,1.36349,10,123.396,9,-179.994,0\H,13,0.962754,12,109.441,10,-0.0144599,0\C,9,1.47898,7,117.77,4,-180,0\O,15,1.21082,9,125.183,7,0.0106171,0\O,15,1.3604,9,113.172,7,-179.987,0\H,17,0.968,15,106.511,9,180,0\\\@

 Total job time:  3153.44s(wall), 2638.98s(cpu) 
 Tue Dec 13 19:35:48 2016

        *************************************************************
        *                                                           *
        *  Thank you very much for using Q-Chem.  Have a nice day.  *
        *                                                           *
        *************************************************************


 
User input: 2 of 3 
 
pikachu 127.0.1
Q-Chem Developer Version! Running on 127.0.1.*
                  Welcome to Q-Chem
     A Quantum Leap Into The Future Of Chemistry


 Q-Chem 4.4, Q-Chem, Inc., Pleasanton, CA (2016)

 Y. Shao,  Z. Gan,  E. Epifanovsky,  A. T. B. Gilbert,  M. Wormit,  
 J. Kussmann,  A. W. Lange,  A. Behn,  J. Deng,  X. Feng,  D. Ghosh,  
 M. Goldey,  P. R. Horn,  L. D. Jacobson,  I. Kaliman,  F. Rob,  
 R. Z. Khaliullin,  T. Kus,  A. Landau,  J. Liu,  E. I. Proynov,  Y. M. Rhee,  
 R. M. Richard,  M. A. Rohrdanz,  R. P. Steele,  E. J. Sundstrom,  
 H. L. Woodcock III,  P. M. Zimmerman,  D. Zuev,  B. Albrecht,  E. Alguire,  
 B. Austin,  S. A. Baeppler,  G. J. O. Beran,  Y. A. Bernard,  E. Berquist,  
 K. Brandhorst,  K. B. Bravaya,  S. T. Brown,  D. Casanova,  C.-M. Chang,  
 Y. Chen,  S. H. Chien,  K. D. Closser,  M. P. Coons,  D. L. Crittenden,  
 S. Dasgupta,  M. Diedenhofen,  R. A. DiStasio Jr.,  H. Do,  A. D. Dutoi,  
 R. G. Edgar,  P.-T. Fang,  S. Fatehi,  Q. Feng,  L. Fusti-Molnar,  
 A. Ghysels,  A. Golubeva-Zadorozhnaya,  J. Gomes,  A. Gunina,  
 M. W. D. Hanson-Heine,  P. H. P. Harbach,  A. W. Hauser,  J. E. Herr,  
 E. G. Hohenstein,  Z. C. Holden,  K. Hui,  T.-C. Jagau,  H. Ji,  B. Kaduk,  
 K. Khistyaev,  Jaehoon Kim,  Jihan Kim,  R. A. King,  P. Klunzinger,  
 K. Koh,  D. Kosenkov,  T. Kowalczyk,  C. M. Krauter,  A. Kunitsa,  
 K. U. Lao,  A. Laurent,  K. V. Lawler,  J. Lee,  D. Lefrancois,  S. Lehtola,  
 S. V. Levchenko,  C. Y. Lin,  Y.-S. Lin,  F. Liu,  E. Livshits,  
 R. C. Lochan,  A. Luenser,  P. Manohar,  S. F. Manzer,  S.-P. Mao,  Y. Mao,  
 N. Mardirossian,  A. V. Marenich,  L. A. Martinez-Martinez,  S. A. Maurer,  
 N. J. Mayhall,  J.-M. Mewes,  A. F. Morrison,  K. Nanda,  T. S. Nguyen-Beck,  
 C. M. Oana,  R. Olivares-Amaya,  D. P. O'Neill,  J. A. Parkhill,  
 T. M. Perrine,  R. Peverati,  P. A. Pieniazek,  F. Plasser,  A. Prociuk,  
 D. R. Rehn,  E. Rosta,  N. J. Russ,  N. Sergueev,  S. M. Sharada,  
 S. Sharma,  D. W. Small,  A. Sodt,  T. Stauch,  T. Stein,  D. Stuck,  
 Y.-C. Su,  A. J. W. Thom,  T. Tsuchimochi,  L. Vogt,  O. Vydrov,  T. Wang,  
 M. A. Watson,  J. Wenzel,  A. White,  C. F. Williams,  V. Vanovschi,  
 K. Yao,  S. Yeganeh,  S. R. Yost,  Z.-Q. You,  I. Y. Zhang,  X. Zhang,  
 Y. Zhao,  B. R. Brooks,  G. K. L. Chan,  D. M. Chipman,  C. J. Cramer,  
 W. A. Goddard III,  M. S. Gordon,  W. J. Hehre,  A. Klamt,  
 H. F. Schaefer III,  M. W. Schmidt,  C. D. Sherrill,  D. G. Truhlar,  
 A. Warshel,  X. Xu,  A. Aspuru-Guzik,  R. Baer,  A. T. Bell,  N. A. Besley,  
 J.-D. Chai,  A. Dreuw,  B. D. Dunietz,  T. R. Furlani,  S. R. Gwaltney,  
 C.-P. Hsu,  Y. Jung,  J. Kong,  D. S. Lambrecht,  W. Liang,  C. Ochsenfeld,  
 V. A. Rassolov,  L. V. Slipchenko,  J. E. Subotnik,  T. Van Voorhis,  
 J. M. Herbert,  A. I. Krylov,  P. M. W. Gill,  M. Head-Gordon

 Contributors to earlier versions of Q-Chem not listed above: 
 R. D. Adamson,  J. Baker,  E. F. C. Byrd,  A. K. Chakraborty,  C.-L. Cheng,  
 H. Dachsel,  R. J. Doerksen,  G. Hawkins,  A. Heyden,  S. Hirata,  
 G. Kedziora,  F. J. Keil,  C. Kelley,  P. P. Korambath,  W. Kurlancheek,  
 A. M. Lee,  M. S. Lee,  D. Liotard,  I. Lotan,  P. E. Maslen,  N. Nair,  
 D. Neuhauser,  R. Olson,  B. Peters,  J. Ritchie,  N. E. Schultz,  
 N. Shenvi,  A. C. Simmonett,  K. S. Thanthiriwatte,  Q. Wu,  W. Zhang

 Please cite Q-Chem as follows:
 Y. Shao et al., Mol. Phys. 113, 184-215 (2015)
 DOI: 10.1080/00268976.2014.952696

 Q-Chem 4.4.2 for Intel X86 EM64T Linux

 Parts of Q-Chem use Armadillo 5.200.1 (Boston Tea Smuggler).
 http://arma.sourceforge.net/

 Q-Chem begins on Tue Dec 13 19:35:48 2016  


Host: 0

     Scratch files written to /scratch/cher/qchem6720//
The previous job contains 0 fragments, simply inherited here
FILE_GEOM_ORG=        593

Checking the input file for inconsistencies... 	...done.

--------------------------------------------------------------
User input:
--------------------------------------------------------------

$molecule
   read
$end

$rem
   BASIS 6-311++G**
   JOB_TYPE FREQUENCY
   METHOD B3LYP
$end

--------------------------------------------------------------
 ----------------------------------------------------------------
             Standard Nuclear Orientation (Angstroms)
    I     Atom           X                Y                Z
 ----------------------------------------------------------------
    1      O       3.0922332068    -0.1130690497    -0.0000024489
    2      C       1.7400555847    -0.0543101912     0.0000466609
    3      C       0.9926617549    -1.2402584834     0.0000017047
    4      O       1.6955203402    -2.4086306036    -0.0001051166
    5      C      -0.3975723333    -1.1828084037    -0.0000224151
    6      H      -0.9751474900    -2.0994549573    -0.0000854411
    7      C      -1.0545658452     0.0525295988    -0.0000323065
    8      C      -2.5297565609     0.1582968252    -0.0000423616
    9      O      -3.1548589908     1.1952827650    -0.0001209078
   10      O      -3.1531318338    -1.0508777977     0.0001098005
   11      H      -4.1041061300    -0.8701229755     0.0001000528
   12      C      -0.3159793552     1.2404673664     0.0001091726
   13      H      -0.8365046229     2.1912217055     0.0002592744
   14      C       1.0667392860     1.1748769897     0.0001056687
   15      O       1.8963818331     2.2722454617     0.0003546854
   16      H       3.4325439721     0.7917089859    -0.0005486217
   17      H       1.0827577684    -3.1512052709     0.0000331560
   18      H       1.3818048720     3.0854840961    -0.0026432633
 ----------------------------------------------------------------
 Molecular Point Group                 C1    NOp =  1
 Largest Abelian Subgroup              C1    NOp =  1
 Nuclear Repulsion Energy =   688.2404080475 hartrees
 There are       44 alpha and       44 beta electrons
 Requested basis set is 6-311++G(d,p)
 There are 102 shells and 306 basis functions

 Total QAlloc Memory Limit   2000 MB
 Mega-Array Size        61 MB
 MEM_STATIC part        62 MB
 A cutoff of  1.0D-11 yielded   4399 shell pairs
 There are     40556 function pairs (     43672 Cartesian)

 -------------------------------------------------------
 OpenMP Integral Computing Module                       
 Release: version 1.0, May 2013, Q-Chem Inc. Pittsburgh 
 -------------------------------------------------------
 Integral Job Info:
 Integral job number is                      11
 Integral operator is                         1
 short-range coefficients                     0
 long-range coefficients              100000000
 Omega coefficients                           0
 if combine SR and LR in K                    0
 Integral screening is                        0
 Integral computing path is                   2
 max size of driver memory is            800000
 size of driver memory is                593474
 size of scratch memory is              2260544
 max col of scratch BK array               1296
 max len of scratch array in speh3          155
 max len of scratch index in speh4           18
 max int batch size is                      520
 min int batch size is                       52
 fixed nKL is                                52
 max L of basis functions is                  2
 order of int derivative is                   0
 number of shells is                        102
 number of basis is                         318
 number of cartesian basis is               318
 number of contracted shell pairs          4399
 number of primitive shell pairs          11136
 maxK2 (contraction) of shell pair           36
 max number of K2 of shell pair               1
 max number of CS2 of shell pair            688
 max number of PS2 of shell pair           2220
 mem total for path MDJ                   92874
 -------------------------------------------------------
 Smallest overlap matrix eigenvalue = 6.55E-07

 Q-Chem warning in module /home/taweetham/qchem/stvman/mkSTV.C, line 257:

 Overlap eigenvalue is smaller than square root of threshold

 Linear dependence detected in AO basis
 Number of orthogonalized atomic orbitals = 305
 Maximum deviation from orthogonality = 5.168E-10
 Guess from superposition of atomic densities
 Warning:  Energy on first SCF cycle will be non-variational
 A restricted hybrid HF-DFT SCF calculation will be
 performed using Pulay DIIS extrapolation
 Exchange:     0.2000 Hartree-Fock + 0.0800 Slater + 0.7200 B88
 Correlation:  0.1900 VWN1RPA + 0.8100 LYP
 Using SG-1 standard quadrature grid
 SCF converges when DIIS error is below 1.0E-08
 ---------------------------------------
  Cycle       Energy         DIIS Error
 ---------------------------------------
    1    -649.4401863973      3.88E-02
    2    -646.4502922160      5.13E-03
    3    -646.1783483834      7.73E-03
    4    -646.6613717187      1.71E-03
    5    -646.6863285476      4.79E-04
    6    -646.6878990122      1.88E-04
    7    -646.6882427190      4.20E-05
    8    -646.6882590621      1.79E-05
    9    -646.6882625837      4.22E-06
   10    -646.6882626773      1.30E-06
   11    -646.6882625116      5.58E-07
   12    -646.6882625544      1.30E-07
   13    -646.6882625409      5.43E-08
   14    -646.6882625428      1.36E-08
   15    -646.6882625458      6.13E-09 Convergence criterion met
 ---------------------------------------
 SCF time:  CPU 413.77 s  wall 493.93 s
 SCF   energy in the final basis set = -646.6882625458
 Total energy in the final basis set = -646.6882625458

 --------------------------------------------------------------

                    Orbital Energies (a.u.)
 --------------------------------------------------------------

 Alpha MOs
 -- Occupied --
-19.185 -19.179 -19.170 -19.169 -19.120 -10.316 -10.258 -10.255
-10.255 -10.205 -10.194 -10.194  -1.120  -1.105  -1.085  -1.069
 -1.029  -0.878  -0.783  -0.765  -0.684  -0.676  -0.612  -0.592
 -0.575  -0.538  -0.513  -0.499  -0.494  -0.470  -0.461  -0.456
 -0.435  -0.415  -0.415  -0.402  -0.390  -0.382  -0.377  -0.346
 -0.331  -0.295  -0.249  -0.235
 -- Virtual --
 -0.060  -0.027  -0.014  -0.014  -0.006   0.011   0.032   0.041
  0.045   0.051   0.052   0.068   0.075   0.081   0.087   0.089
  0.089   0.101   0.102   0.113   0.116   0.122   0.122   0.131
  0.140   0.143   0.146   0.155   0.162   0.169   0.175   0.179
  0.180   0.195   0.198   0.211   0.214   0.223   0.231   0.231
  0.240   0.241   0.248   0.252   0.258   0.261   0.265   0.277
  0.281   0.288   0.289   0.298   0.301   0.305   0.311   0.315
  0.323   0.335   0.337   0.353   0.359   0.364   0.374   0.376
  0.396   0.401   0.417   0.428   0.430   0.442   0.467   0.494
  0.509   0.511   0.525   0.558   0.559   0.563   0.571   0.574
  0.590   0.604   0.605   0.608   0.610   0.641   0.641   0.665
  0.676   0.684   0.699   0.733   0.742   0.780   0.792   0.822
  0.855   0.877   0.880   0.892   0.905   0.921   0.937   0.958
  0.962   0.968   0.982   1.009   1.020   1.025   1.046   1.051
  1.065   1.087   1.097   1.108   1.143   1.145   1.154   1.166
  1.186   1.206   1.206   1.209   1.212   1.217   1.241   1.269
  1.284   1.303   1.324   1.372   1.392   1.411   1.413   1.434
  1.471   1.511   1.514   1.528   1.537   1.553   1.589   1.594
  1.599   1.634   1.661   1.696   1.708   1.730   1.742   1.774
  1.776   1.795   1.830   1.870   1.885   1.893   1.897   1.932
  1.944   1.975   2.001   2.021   2.036   2.062   2.082   2.098
  2.115   2.141   2.177   2.203   2.242   2.292   2.312   2.316
  2.376   2.533   2.557   2.573   2.594   2.610   2.643   2.648
  2.665   2.681   2.720   2.727   2.738   2.751   2.804   2.807
  2.843   2.906   2.914   3.001   3.026   3.049   3.051   3.054
  3.066   3.072   3.074   3.087   3.114   3.158   3.171   3.180
  3.182   3.215   3.295   3.344   3.363   3.365   3.391   3.452
  3.488   3.530   3.608   3.631   3.657   3.727   3.759   3.827
  3.852   3.915   3.949   4.066   4.109   4.137   4.180   4.191
  4.323   4.842   4.934   4.944   4.986   5.032   5.044   5.184
  5.362   5.417   5.443   5.533   5.628   5.653   5.771   5.835
  5.853  23.535  23.829  23.879  23.910  23.997  24.073  24.152
 49.861  49.872  49.930  49.980  50.034
 --------------------------------------------------------------

          Ground-State Mulliken Net Atomic Charges

     Atom                 Charge (a.u.)
  ----------------------------------------
      1 O                    -0.240334
      2 C                    -0.165589
      3 C                    -0.371013
      4 O                    -0.232413
      5 C                    -0.379384
      6 H                     0.168980
      7 C                     0.863644
      8 C                     0.231580
      9 O                    -0.307425
     10 O                    -0.200551
     11 H                     0.295917
     12 C                    -0.150370
     13 H                     0.165942
     14 C                    -0.220565
     15 O                    -0.305774
     16 H                     0.290119
     17 H                     0.269659
     18 H                     0.287579
  ----------------------------------------
  Sum of atomic charges =     0.000000

 -----------------------------------------------------------------
                    Cartesian Multipole Moments
 -----------------------------------------------------------------
    Charge (ESU x 10^10)
                -0.0000
    Dipole Moment (Debye)
         X      -0.5073      Y       0.1246      Z      -0.0053
       Tot       0.5224
    Quadrupole Moments (Debye-Ang)
        XX     -73.3323     XY      13.1719     YY     -56.4522
        XZ      -0.0109     YZ      -0.0190     ZZ     -70.8224
    Octopole Moments (Debye-Ang^2)
       XXX     -28.3289    XXY      -8.1407    XYY      13.3469
       YYY       0.6494    XXZ      -0.0172    XYZ      -0.0331
       YYZ      -0.0575    XZZ      -0.8911    YZZ       0.0743
       ZZZ      -0.0013
    Hexadecapole Moments (Debye-Ang^3)
      XXXX   -1606.4427   XXXY     203.6858   XXYY    -493.2936
      XYYY      33.0980   YYYY    -570.5124   XXXZ      -0.0699
      XXYZ      -0.0470   XYYZ      -0.0879   YYYZ      -0.2021
      XXZZ    -314.5823   XYZZ       0.8518   YYZZ    -154.4861
      XZZZ      -0.0036   YZZZ      -0.0086   ZZZZ     -72.0634
 -----------------------------------------------------------------
 Calculating MO derivatives via CPSCF
   1         3          54      0.285986    0.043912
   2         3          54      0.036805    0.004687
   3         3          54      0.002550    0.000352
   4        12          45      0.000180    0.000027
   5        56           1      0.000001    0.000001
   6        57           0      0.000000    0.000000    Roots Converged
 Calculating analytic Hessian of the SCF energy
 Polarizability Matrix (a.u.)
            1           2           3
    1-143.4406190   1.4096521  -0.0002355
    2   1.4096521-116.5995639   0.0049773
    3  -0.0002355   0.0049773 -53.8792582

 Direct stationary perturbation theory relativistic correction:

 rels  =       0.211628342875
 relv  =      -1.034313361745
 rel2e =       0.467924719317
 E_rel =      -0.354760299553

 Hessian of the SCF Energy
            1           2           3           4           5           6
    1   0.4880259   0.1295371  -0.0001007  -0.3154650   0.0381011  -0.0000036
    2   0.1295371   0.5641125  -0.0002771  -0.0124448  -0.1099224   0.0000242
    3  -0.0001007  -0.0002771   0.0293817   0.0000295   0.0000306  -0.0403998
    4  -0.3154650  -0.0124448   0.0000295   0.7106889   0.0223281  -0.0000283
    5   0.0381011  -0.1099224   0.0000306   0.0223281   0.7295479  -0.0000046
    6  -0.0000036   0.0000242  -0.0403998  -0.0000283  -0.0000046   0.1308557
    7  -0.0532446  -0.0432786   0.0000054  -0.1578439  -0.0500127  -0.0000016
    8  -0.0027396   0.0028046  -0.0000037  -0.1294445  -0.2453863  -0.0000177
    9  -0.0000004  -0.0000004   0.0080416  -0.0000052  -0.0000120  -0.0597604
   10   0.0092700  -0.0012106  -0.0000016   0.0076424  -0.0128304  -0.0000002
   11  -0.0063924   0.0050539   0.0000012   0.0308969  -0.0635977  -0.0000069
   12  -0.0000011  -0.0000001  -0.0033020   0.0000008  -0.0000060   0.0086572
   13   0.0110088   0.0017712   0.0000037  -0.0341612  -0.0621577   0.0000030
   14  -0.0027947  -0.0081746   0.0000010  -0.0234816   0.0391671   0.0000021
   15   0.0000023  -0.0000018   0.0041390  -0.0000031   0.0000026  -0.0032881
   16  -0.0007358  -0.0016297   0.0000005  -0.0041199   0.0021451  -0.0000001
   17  -0.0000631   0.0002912  -0.0000001   0.0012131   0.0005693  -0.0000004
   18   0.0000003  -0.0000002   0.0000417   0.0000010   0.0000024   0.0057941
   19  -0.0152726  -0.0008157  -0.0000029   0.0146062  -0.0044895  -0.0000022
   20   0.0015075   0.0021587   0.0000011  -0.0029036  -0.0587622  -0.0000003
   21   0.0000003   0.0000026  -0.0014146  -0.0000001  -0.0000083   0.0053278
   22   0.0148791   0.0010357   0.0000015  -0.0149201   0.0011586   0.0000003
   23  -0.0005645  -0.0003313  -0.0000000   0.0011595  -0.0046864   0.0000001
   24  -0.0000001  -0.0000002  -0.0001296   0.0000010  -0.0000000  -0.0020205
   25  -0.0055948  -0.0004665  -0.0000006   0.0052464   0.0012243  -0.0000003
   26   0.0038588   0.0007237   0.0000006  -0.0046679   0.0005700  -0.0000002
   27  -0.0000002   0.0000000  -0.0000053   0.0000001   0.0000002   0.0001503
   28  -0.0039483  -0.0001452  -0.0000001   0.0035365  -0.0014178   0.0000000
   29  -0.0032950   0.0001088  -0.0000003   0.0033064  -0.0001543  -0.0000000
   30   0.0000005  -0.0000003   0.0000175  -0.0000004   0.0000004  -0.0003962
   31   0.0006469   0.0000463   0.0000000  -0.0005782   0.0001523  -0.0000000
   32   0.0003282   0.0000678  -0.0000000  -0.0001699  -0.0001814  -0.0000001
   33  -0.0000003   0.0000001  -0.0000784   0.0000001  -0.0000003   0.0004223
   34   0.0087151  -0.0013288   0.0000008  -0.0261149   0.0703472   0.0000030
   35   0.0029089  -0.0067793  -0.0000009   0.0290984   0.0313850  -0.0000036
   36   0.0000018  -0.0000006   0.0063503   0.0000014  -0.0000021  -0.0019699
   37  -0.0012270   0.0012780  -0.0000002  -0.0041339  -0.0017883  -0.0000003
   38  -0.0000768   0.0003543   0.0000002  -0.0010565   0.0007420  -0.0000016
   39   0.0000001  -0.0000003  -0.0003289  -0.0000018   0.0000003   0.0058203
   40  -0.0573621   0.0351595  -0.0000029  -0.1487277   0.0377784  -0.0000037
   41   0.0031694  -0.0022199  -0.0000120   0.1243842  -0.2513057   0.0000093
   42   0.0000037  -0.0000004   0.0085924  -0.0000053   0.0000076  -0.0589045
   43   0.0121471   0.0059667  -0.0000033   0.0003643   0.0060668   0.0000081
   44   0.0020926   0.0015821   0.0000009  -0.0343540  -0.0645734  -0.0000030
   45  -0.0000013   0.0000151  -0.0037418   0.0000172  -0.0000026   0.0080004
   46  -0.0931145  -0.1145750   0.0000692  -0.0269062  -0.0468382   0.0000230
   47  -0.1654697  -0.4518369   0.0002532  -0.0043331   0.0015943  -0.0000015
   48   0.0001011   0.0002513  -0.0068686  -0.0000045  -0.0000026  -0.0014030
   49   0.0003754  -0.0008799  -0.0000007  -0.0034584   0.0051695   0.0000003
   50   0.0015220   0.0008405  -0.0000003   0.0042263  -0.0028530   0.0000008
   51  -0.0000003   0.0000000  -0.0008067   0.0000014  -0.0000005   0.0016429
   52   0.0008962   0.0019802   0.0000022  -0.0056551  -0.0049368   0.0000026
   53  -0.0016298   0.0011664   0.0000056  -0.0037569  -0.0021534   0.0000032
   54  -0.0000020  -0.0000119   0.0005115  -0.0000036  -0.0000050   0.0014713
            7           8           9          10          11          12
    1  -0.0532446  -0.0027396  -0.0000004   0.0092700  -0.0063924  -0.0000011
    2  -0.0432786   0.0028046  -0.0000004  -0.0012106   0.0050539  -0.0000001
    3   0.0000054  -0.0000037   0.0080416  -0.0000016   0.0000012  -0.0033020
    4  -0.1578439  -0.1294445  -0.0000052   0.0076424   0.0308969   0.0000008
    5  -0.0500127  -0.2453863  -0.0000120  -0.0128304  -0.0635977  -0.0000060
    6  -0.0000016  -0.0000177  -0.0597604  -0.0000002  -0.0000069   0.0086572
    7   0.7079012   0.0091178  -0.0000083  -0.1602834   0.1106718   0.0000163
    8   0.0091178   0.6929529   0.0000289   0.0624951  -0.2464127  -0.0000047
    9  -0.0000083   0.0000289   0.1337334   0.0000148  -0.0000175  -0.0385405
   10  -0.1602834   0.0624951   0.0000148   0.4242008   0.1179979  -0.0000692
   11   0.1106718  -0.2464127  -0.0000175   0.1179979   0.6224630  -0.0000375
   12   0.0000163  -0.0000047  -0.0385405  -0.0000692  -0.0000375   0.0239180
   13  -0.3243606   0.0338007  -0.0000015  -0.0265509   0.0128010  -0.0000026
   14  -0.0402370  -0.1322894  -0.0000056   0.0502334  -0.0108851   0.0000008
   15  -0.0000057  -0.0000031  -0.0512448   0.0000029  -0.0000007   0.0059447
   16  -0.0119945  -0.0274148  -0.0000019   0.0028498  -0.0009484   0.0000002
   17   0.0042919   0.0016937   0.0000000   0.0001063   0.0033049   0.0000004
   18  -0.0000016  -0.0000025   0.0036780  -0.0000003   0.0000005  -0.0040036
   19  -0.0331503   0.0232538   0.0000011  -0.0030653   0.0000255   0.0000003
   20   0.0700529   0.0311199   0.0000063  -0.0063528  -0.0031371  -0.0000034
   21  -0.0000004   0.0000033  -0.0029232   0.0000020  -0.0000028   0.0080059
   22   0.0085880   0.0110578  -0.0000003   0.0020651  -0.0058181  -0.0000012
   23   0.0026588  -0.0042759   0.0000005   0.0022665  -0.0021882  -0.0000003
   24   0.0000019   0.0000008   0.0069236  -0.0000007  -0.0000003   0.0010040
   25  -0.0029601  -0.0025548   0.0000007  -0.0019902   0.0029406   0.0000005
   26   0.0026703   0.0025884  -0.0000006   0.0002915  -0.0004676  -0.0000002
   27  -0.0000004  -0.0000003  -0.0011193   0.0000000   0.0000003  -0.0004737
   28   0.0004212  -0.0033719  -0.0000003  -0.0010293   0.0021545   0.0000003
   29  -0.0019356  -0.0022029  -0.0000002  -0.0007063   0.0020371   0.0000004
   30  -0.0000002   0.0000003   0.0002871   0.0000002  -0.0000003  -0.0001016
   31   0.0001256   0.0005217   0.0000000   0.0001071  -0.0002666  -0.0000000
   32   0.0000438   0.0006798  -0.0000000   0.0001532  -0.0002785  -0.0000000
   33   0.0000002  -0.0000001  -0.0002801   0.0000000   0.0000001   0.0000364
   34  -0.0391983  -0.0250480  -0.0000012  -0.0008695   0.0081825   0.0000024
   35  -0.0307647  -0.0134359  -0.0000015   0.0035418  -0.0020927   0.0000009
   36   0.0000063   0.0000016   0.0040777  -0.0000021   0.0000042  -0.0018920
   37  -0.0013254  -0.0007208  -0.0000001   0.0003017  -0.0000303   0.0000000
   38  -0.0003905   0.0001982   0.0000006   0.0001459   0.0001505   0.0000000
   39  -0.0000015   0.0000004  -0.0014517   0.0000004  -0.0000010  -0.0002198
   40   0.0607294   0.0182411   0.0000014  -0.0052524  -0.0108466  -0.0000010
   41  -0.0249395  -0.0576518  -0.0000104  -0.0044068   0.0097355   0.0000038
   42  -0.0000094  -0.0000062  -0.0061665  -0.0000001   0.0000002   0.0042045
   43  -0.0028122   0.0060903   0.0000087   0.0015662  -0.0000909  -0.0000008
   44   0.0117830   0.0076565   0.0000069  -0.0010041  -0.0042791  -0.0000013
   45   0.0000097   0.0000221   0.0050844  -0.0000002   0.0000027   0.0000750
   46  -0.0064248   0.0027052   0.0000015   0.0003747   0.0016093  -0.0000002
   47   0.0047503   0.0012111   0.0000060  -0.0008008   0.0004438  -0.0000004
   48  -0.0000035   0.0000004   0.0007877   0.0000002   0.0000001  -0.0005797
   49   0.0137225   0.0239436  -0.0000029  -0.2488403  -0.2628766   0.0000555
   50  -0.0260422  -0.0379105   0.0000028  -0.2092734  -0.3100993   0.0000477
   51  -0.0000005  -0.0000067  -0.0022749   0.0000527   0.0000605  -0.0025204
   52   0.0021094   0.0000665  -0.0000060  -0.0004965  -0.0000100  -0.0000001
   53   0.0015611  -0.0013402  -0.0000040  -0.0006466   0.0002494  -0.0000000
   54  -0.0000068  -0.0000127   0.0011479   0.0000009  -0.0000028  -0.0002125
           13          14          15          16          17          18
    1   0.0110088  -0.0027947   0.0000023  -0.0007358  -0.0000631   0.0000003
    2   0.0017712  -0.0081746  -0.0000018  -0.0016297   0.0002912  -0.0000002
    3   0.0000037   0.0000010   0.0041390   0.0000005  -0.0000001   0.0000417
    4  -0.0341612  -0.0234816  -0.0000031  -0.0041199   0.0012131   0.0000010
    5  -0.0621577   0.0391671   0.0000026   0.0021451   0.0005693   0.0000024
    6   0.0000030   0.0000021  -0.0032881  -0.0000001  -0.0000004   0.0057941
    7  -0.3243606  -0.0402370  -0.0000057  -0.0119945   0.0042919  -0.0000016
    8   0.0338007  -0.1322894  -0.0000031  -0.0274148   0.0016937  -0.0000025
    9  -0.0000015  -0.0000056  -0.0512448  -0.0000019   0.0000000   0.0036780
   10  -0.0265509   0.0502334   0.0000029   0.0028498   0.0001063  -0.0000003
   11   0.0128010  -0.0108851  -0.0000007  -0.0009484   0.0033049   0.0000005
   12  -0.0000026   0.0000008   0.0059447   0.0000002   0.0000004  -0.0040036
   13   0.6863877   0.0272536   0.0000173  -0.1373636  -0.1257011  -0.0000095
   14   0.0272536   0.7194675   0.0000201  -0.1276222  -0.2571807  -0.0000153
   15   0.0000173   0.0000201   0.1085387  -0.0000110  -0.0000137  -0.0300839
   16  -0.1373636  -0.1276222  -0.0000110   0.1430323   0.1363181   0.0000115
   17  -0.1257011  -0.2571807  -0.0000137   0.1363181   0.2722968   0.0000153
   18  -0.0000095  -0.0000153  -0.0300839   0.0000115   0.0000153   0.0213440
   19  -0.1515237   0.1028020  -0.0000017   0.0123750  -0.0165118  -0.0000010
   20   0.0573562  -0.2816436  -0.0000014   0.0120352  -0.0188618   0.0000015
   21  -0.0000038   0.0000042  -0.0456483   0.0000005  -0.0000015   0.0007510
   22  -0.0219190   0.0170401  -0.0000007   0.0016200  -0.0025911   0.0000002
   23   0.0293828   0.0043063   0.0000006   0.0014466  -0.0021164  -0.0000000
   24  -0.0000016   0.0000017  -0.0033202   0.0000002   0.0000003  -0.0036471
   25  -0.0040266  -0.0070554  -0.0000006   0.0001070   0.0004093  -0.0000002
   26  -0.0021172   0.0044635   0.0000001  -0.0008693   0.0007965   0.0000005
   27   0.0000002  -0.0000008   0.0030591   0.0000001  -0.0000001   0.0006185
   28  -0.0038881  -0.0017494   0.0000010  -0.0028851  -0.0001298   0.0000003
   29   0.0029353  -0.0037845   0.0000004   0.0000265   0.0017509  -0.0000001
   30  -0.0000001   0.0000001  -0.0000798   0.0000006  -0.0000002   0.0005420
   31   0.0006701  -0.0000663  -0.0000002  -0.0000083   0.0001007   0.0000000
   32   0.0008363  -0.0004533  -0.0000003  -0.0002409   0.0006219   0.0000001
   33  -0.0000001  -0.0000001   0.0002279  -0.0000002   0.0000001  -0.0003812
   34   0.0439126  -0.0223250  -0.0000002  -0.0008072   0.0041102  -0.0000013
   35   0.0152793  -0.0577181  -0.0000039   0.0035749  -0.0028601  -0.0000020
   36  -0.0000055  -0.0000033   0.0022273  -0.0000001  -0.0000002   0.0053563
   37  -0.0015581  -0.0034833  -0.0000009   0.0006130  -0.0009333   0.0000003
   38  -0.0041449  -0.0022780  -0.0000017   0.0007599  -0.0009989  -0.0000002
   39   0.0000014  -0.0000013   0.0051387   0.0000001   0.0000001   0.0010483
   40  -0.0351959   0.0315755  -0.0000020  -0.0012280   0.0005988   0.0000002
   41   0.0236406  -0.0183070   0.0000014   0.0008560   0.0002497   0.0000002
   42   0.0000084  -0.0000015   0.0041973   0.0000003   0.0000002  -0.0012765
   43  -0.0025450  -0.0029259   0.0000010   0.0002969  -0.0002229   0.0000009
   44  -0.0073889  -0.0006650  -0.0000004  -0.0000642   0.0000787  -0.0000013
   45  -0.0000162   0.0000021  -0.0022079   0.0000001   0.0000003  -0.0003081
   46  -0.0001004  -0.0016558  -0.0000010  -0.0004120   0.0001218  -0.0000002
   47  -0.0017496   0.0001802  -0.0000008   0.0001164   0.0000916  -0.0000006
   48  -0.0000023  -0.0000012   0.0015477  -0.0000003   0.0000000  -0.0002247
   49   0.0021241   0.0041489   0.0000002  -0.0012715  -0.0012516   0.0000000
   50  -0.0019742   0.0050561   0.0000005   0.0015738   0.0002108   0.0000006
   51  -0.0000002  -0.0000012   0.0004043  -0.0000003  -0.0000000   0.0006169
   52  -0.0009097   0.0003463   0.0000023  -0.0000681   0.0001348  -0.0000006
   53   0.0001774   0.0007396   0.0000023  -0.0000632   0.0000621   0.0000010
   54   0.0000095  -0.0000018   0.0004482   0.0000001  -0.0000005   0.0001340
           19          20          21          22          23          24
    1  -0.0152726   0.0015075   0.0000003   0.0148791  -0.0005645  -0.0000001
    2  -0.0008157   0.0021587   0.0000026   0.0010357  -0.0003313  -0.0000002
    3  -0.0000029   0.0000011  -0.0014146   0.0000015  -0.0000000  -0.0001296
    4   0.0146062  -0.0029036  -0.0000001  -0.0149201   0.0011595   0.0000010
    5  -0.0044895  -0.0587622  -0.0000083   0.0011586  -0.0046864  -0.0000000
    6  -0.0000022  -0.0000003   0.0053278   0.0000003   0.0000001  -0.0020205
    7  -0.0331503   0.0700529  -0.0000004   0.0085880   0.0026588   0.0000019
    8   0.0232538   0.0311199   0.0000033   0.0110578  -0.0042759   0.0000008
    9   0.0000011   0.0000063  -0.0029232  -0.0000003   0.0000005   0.0069236
   10  -0.0030653  -0.0063528   0.0000020   0.0020651   0.0022665  -0.0000007
   11   0.0000255  -0.0031371  -0.0000028  -0.0058181  -0.0021882  -0.0000003
   12   0.0000003  -0.0000034   0.0080059  -0.0000012  -0.0000003   0.0010040
   13  -0.1515237   0.0573562  -0.0000038  -0.0219190   0.0293828  -0.0000016
   14   0.1028020  -0.2816436   0.0000042   0.0170401   0.0043063   0.0000017
   15  -0.0000017  -0.0000014  -0.0456483  -0.0000007   0.0000006  -0.0033202
   16   0.0123750   0.0120352   0.0000005   0.0016200   0.0014466   0.0000002
   17  -0.0165118  -0.0188618  -0.0000015  -0.0025911  -0.0021164   0.0000003
   18  -0.0000010   0.0000015   0.0007510   0.0000002  -0.0000000  -0.0036471
   19   0.6327799   0.0005610   0.0000191  -0.1964108  -0.0071198   0.0000032
   20   0.0005610   0.7017966   0.0000258   0.0052690  -0.0939680  -0.0000023
   21   0.0000191   0.0000258   0.1183419  -0.0000015  -0.0000020  -0.0716859
   22  -0.1964108   0.0052690  -0.0000015   0.7029250  -0.1777955   0.0000090
   23  -0.0071198  -0.0939680  -0.0000020  -0.1777955   0.8127872  -0.0000492
   24   0.0000032  -0.0000023  -0.0716859   0.0000090  -0.0000492   0.2065564
   25  -0.0362873   0.0461069  -0.0000030  -0.2784453   0.2574209  -0.0000193
   26   0.0331963  -0.0108438   0.0000021   0.2596747  -0.5208550   0.0000347
   27  -0.0000028   0.0000023   0.0197740  -0.0000190   0.0000332  -0.0778654
   28  -0.0327536  -0.0413043   0.0000041  -0.1593030  -0.0687919   0.0000098
   29  -0.0163378  -0.0033532   0.0000005  -0.0334544  -0.2023255   0.0000158
   30   0.0000015   0.0000020   0.0117670   0.0000062   0.0000179  -0.0630807
   31   0.0018249  -0.0034366   0.0000007  -0.0343769  -0.0051316   0.0000007
   32  -0.0013369  -0.0063157   0.0000016  -0.0528712   0.0106363  -0.0000000
   33  -0.0000003   0.0000011   0.0032213   0.0000075  -0.0000007   0.0043551
   34  -0.1594927  -0.0655896  -0.0000104  -0.0347510  -0.0237499  -0.0000042
   35  -0.1118800  -0.2694828  -0.0000192  -0.0161593   0.0095021  -0.0000004
   36  -0.0000121  -0.0000382  -0.0494969  -0.0000026   0.0000018  -0.0003490
   37   0.0128567  -0.0133757  -0.0000006   0.0007911  -0.0025374   0.0000001
   38   0.0138933  -0.0197664  -0.0000015   0.0027226  -0.0024109   0.0000009
   39   0.0000019  -0.0000006   0.0015074   0.0000008  -0.0000001  -0.0036572
   40  -0.0428249  -0.0657550   0.0000004   0.0082883  -0.0060368   0.0000010
   41  -0.0167096   0.0365628   0.0000019  -0.0129122  -0.0025840   0.0000005
   42  -0.0000066   0.0000123  -0.0021279  -0.0000020  -0.0000003   0.0057570
   43  -0.0027736   0.0057510  -0.0000053   0.0020662  -0.0025246  -0.0000006
   44  -0.0008024  -0.0037854   0.0000059   0.0056014  -0.0024489  -0.0000021
   45   0.0000008  -0.0000166   0.0084172   0.0000044  -0.0000028   0.0009754
   46   0.0006585   0.0001600   0.0000004  -0.0010742  -0.0000478  -0.0000000
   47   0.0020827  -0.0002112   0.0000010  -0.0019267   0.0001696  -0.0000002
   48   0.0000030   0.0000003  -0.0003654  -0.0000017   0.0000003   0.0001038
   49  -0.0008001   0.0005152  -0.0000001   0.0000295   0.0006710   0.0000001
   50  -0.0005329  -0.0008034  -0.0000007   0.0011254   0.0003515  -0.0000001
   51   0.0000004   0.0000005  -0.0018601   0.0000001   0.0000001   0.0000487
   52  -0.0007452  -0.0005976  -0.0000021  -0.0000534  -0.0007066  -0.0000005
   53   0.0007224  -0.0007004  -0.0000127  -0.0011570   0.0004372   0.0000002
   54  -0.0000017   0.0000095  -0.0015915  -0.0000009   0.0000013   0.0000314
           25          26          27          28          29          30
    1  -0.0055948   0.0038588  -0.0000002  -0.0039483  -0.0032950   0.0000005
    2  -0.0004665   0.0007237   0.0000000  -0.0001452   0.0001088  -0.0000003
    3  -0.0000006   0.0000006  -0.0000053  -0.0000001  -0.0000003   0.0000175
    4   0.0052464  -0.0046679   0.0000001   0.0035365   0.0033064  -0.0000004
    5   0.0012243   0.0005700   0.0000002  -0.0014178  -0.0001543   0.0000004
    6  -0.0000003  -0.0000002   0.0001503   0.0000000  -0.0000000  -0.0003962
    7  -0.0029601   0.0026703  -0.0000004   0.0004212  -0.0019356  -0.0000002
    8  -0.0025548   0.0025884  -0.0000003  -0.0033719  -0.0022029   0.0000003
    9   0.0000007  -0.0000006  -0.0011193  -0.0000003  -0.0000002   0.0002871
   10  -0.0019902   0.0002915   0.0000000  -0.0010293  -0.0007063   0.0000002
   11   0.0029406  -0.0004676   0.0000003   0.0021545   0.0020371  -0.0000003
   12   0.0000005  -0.0000002  -0.0004737   0.0000003   0.0000004  -0.0001016
   13  -0.0040266  -0.0021172   0.0000002  -0.0038881   0.0029353  -0.0000001
   14  -0.0070554   0.0044635  -0.0000008  -0.0017494  -0.0037845   0.0000001
   15  -0.0000006   0.0000001   0.0030591   0.0000010   0.0000004  -0.0000798
   16   0.0001070  -0.0008693   0.0000001  -0.0028851   0.0000265   0.0000006
   17   0.0004093   0.0007965  -0.0000001  -0.0001298   0.0017509  -0.0000002
   18  -0.0000002   0.0000005   0.0006185   0.0000003  -0.0000001   0.0005420
   19  -0.0362873   0.0331963  -0.0000028  -0.0327536  -0.0163378   0.0000015
   20   0.0461069  -0.0108438   0.0000023  -0.0413043  -0.0033532   0.0000020
   21  -0.0000030   0.0000021   0.0197740   0.0000041   0.0000005   0.0117670
   22  -0.2784453   0.2596747  -0.0000190  -0.1593030  -0.0334544   0.0000062
   23   0.2574209  -0.5208550   0.0000332  -0.0687919  -0.2023255   0.0000179
   24  -0.0000193   0.0000347  -0.0778654   0.0000098   0.0000158  -0.0630807
   25   0.2849197  -0.3041936   0.0000235   0.0360886  -0.0086726   0.0000006
   26  -0.3041936   0.6354453  -0.0000489   0.0068857  -0.1084945   0.0000133
   27   0.0000235  -0.0000489   0.0336912  -0.0000007   0.0000148   0.0283232
   28   0.0360886   0.0068857  -0.0000007   0.6431138  -0.0160613  -0.0000063
   29  -0.0086726  -0.1084945   0.0000148  -0.0160613   0.3782151  -0.0000377
   30   0.0000006   0.0000133   0.0283232  -0.0000063  -0.0000377   0.0346567
   31   0.0035860   0.0082084  -0.0000009  -0.4725136   0.0715657  -0.0000026
   32   0.0074950   0.0005206  -0.0000009   0.1185515  -0.0677004   0.0000051
   33  -0.0000011  -0.0000006  -0.0056506  -0.0000087   0.0000054  -0.0131607
   34   0.0012540  -0.0082930   0.0000001  -0.0041005   0.0022698   0.0000004
   35   0.0040776  -0.0058077   0.0000000   0.0056519   0.0028073  -0.0000005
   36  -0.0000001  -0.0000015   0.0003374   0.0000017   0.0000012   0.0014373
   37  -0.0012946   0.0012294   0.0000002   0.0004775   0.0015566  -0.0000004
   38   0.0004811   0.0025680  -0.0000001  -0.0001339   0.0006898  -0.0000001
   39  -0.0000002   0.0000007  -0.0003397   0.0000004   0.0000006   0.0001255
   40  -0.0000285   0.0035165   0.0000000  -0.0018042  -0.0012074  -0.0000001
   41   0.0045406  -0.0025536   0.0000001   0.0015904   0.0028125  -0.0000010
   42   0.0000011  -0.0000003  -0.0004676  -0.0000002  -0.0000005  -0.0000716
   43  -0.0012592   0.0006432  -0.0000001  -0.0020302  -0.0003832   0.0000002
   44  -0.0024131   0.0021471   0.0000003  -0.0021198  -0.0005825   0.0000006
   45  -0.0000015   0.0000024   0.0000683  -0.0000009   0.0000005  -0.0002504
   46   0.0004658  -0.0001290   0.0000000   0.0004179   0.0003471  -0.0000001
   47   0.0007071  -0.0006461   0.0000000   0.0003653   0.0003270   0.0000001
   48   0.0000006  -0.0000007  -0.0000182   0.0000002   0.0000003   0.0000185
   49   0.0000822  -0.0003141  -0.0000000   0.0000573  -0.0002717   0.0000000
   50  -0.0006602   0.0001849   0.0000000  -0.0005223  -0.0003316   0.0000001
   51  -0.0000001   0.0000000   0.0000311  -0.0000000  -0.0000001  -0.0000474
   52   0.0001366   0.0004091  -0.0000000   0.0001432   0.0003181   0.0000001
   53   0.0006128  -0.0003398  -0.0000002   0.0005481   0.0001807   0.0000002
   54  -0.0000001  -0.0000014  -0.0001133  -0.0000006  -0.0000009   0.0000138
           31          32          33          34          35          36
    1   0.0006469   0.0003282  -0.0000003   0.0087151   0.0029089   0.0000018
    2   0.0000463   0.0000678   0.0000001  -0.0013288  -0.0067793  -0.0000006
    3   0.0000000  -0.0000000  -0.0000784   0.0000008  -0.0000009   0.0063503
    4  -0.0005782  -0.0001699   0.0000001  -0.0261149   0.0290984   0.0000014
    5   0.0001523  -0.0001814  -0.0000003   0.0703472   0.0313850  -0.0000021
    6  -0.0000000  -0.0000001   0.0004223   0.0000030  -0.0000036  -0.0019699
    7   0.0001256   0.0000438   0.0000002  -0.0391983  -0.0307647   0.0000063
    8   0.0005217   0.0006798  -0.0000001  -0.0250480  -0.0134359   0.0000016
    9   0.0000000  -0.0000000  -0.0002801  -0.0000012  -0.0000015   0.0040777
   10   0.0001071   0.0001532   0.0000000  -0.0008695   0.0035418  -0.0000021
   11  -0.0002666  -0.0002785   0.0000001   0.0081825  -0.0020927   0.0000042
   12  -0.0000000  -0.0000000   0.0000364   0.0000024   0.0000009  -0.0018920
   13   0.0006701   0.0008363  -0.0000001   0.0439126   0.0152793  -0.0000055
   14  -0.0000663  -0.0004533  -0.0000001  -0.0223250  -0.0577181  -0.0000033
   15  -0.0000002  -0.0000003   0.0002279  -0.0000002  -0.0000039   0.0022273
   16  -0.0000083  -0.0002409  -0.0000002  -0.0008072   0.0035749  -0.0000001
   17   0.0001007   0.0006219   0.0000001   0.0041102  -0.0028601  -0.0000002
   18   0.0000000   0.0000001  -0.0003812  -0.0000013  -0.0000020   0.0053563
   19   0.0018249  -0.0013369  -0.0000003  -0.1594927  -0.1118800  -0.0000121
   20  -0.0034366  -0.0063157   0.0000011  -0.0655896  -0.2694828  -0.0000382
   21   0.0000007   0.0000016   0.0032213  -0.0000104  -0.0000192  -0.0494969
   22  -0.0343769  -0.0528712   0.0000075  -0.0347510  -0.0161593  -0.0000026
   23  -0.0051316   0.0106363  -0.0000007  -0.0237499   0.0095021   0.0000018
   24   0.0000007  -0.0000000   0.0043551  -0.0000042  -0.0000004  -0.0003490
   25   0.0035860   0.0074950  -0.0000011   0.0012540   0.0040776  -0.0000001
   26   0.0082084   0.0005206  -0.0000006  -0.0082930  -0.0058077  -0.0000015
   27  -0.0000009  -0.0000009  -0.0056506   0.0000001   0.0000000   0.0003374
   28  -0.4725136   0.1185515  -0.0000087  -0.0041005   0.0056519   0.0000017
   29   0.0715657  -0.0677004   0.0000054   0.0022698   0.0028073   0.0000012
   30  -0.0000026   0.0000051  -0.0131607   0.0000004  -0.0000005   0.0014373
   31   0.5013752  -0.0711412   0.0000023  -0.0010007   0.0002688   0.0000002
   32  -0.0711412   0.0623264  -0.0000055  -0.0012257   0.0005288  -0.0000000
   33   0.0000023  -0.0000055   0.0108390   0.0000008  -0.0000000   0.0005168
   34  -0.0010007  -0.0012257   0.0000008   0.6987397  -0.0301605   0.0000057
   35   0.0002688   0.0005288  -0.0000000  -0.0301605   0.7186990   0.0000791
   36   0.0000002  -0.0000000   0.0005168   0.0000057   0.0000791   0.1090147
   37  -0.0000748  -0.0000877  -0.0000001  -0.1206441   0.1186976   0.0000208
   38  -0.0001082  -0.0000557  -0.0000000   0.1168985  -0.2724720  -0.0000372
   39  -0.0000000   0.0000001   0.0002154   0.0000183  -0.0000438  -0.0301570
   40   0.0003159  -0.0001658  -0.0000005  -0.3377838   0.0581232  -0.0000068
   41  -0.0009739  -0.0005822   0.0000005  -0.0167711  -0.1332195   0.0000039
   42  -0.0000001  -0.0000000  -0.0001377  -0.0000111  -0.0000023  -0.0501149
   43   0.0000395  -0.0000733   0.0000003  -0.0289889  -0.0481322  -0.0000094
   44   0.0003123   0.0001198  -0.0000001  -0.0072828  -0.0035749  -0.0000109
   45   0.0000002   0.0000001  -0.0001940   0.0000040   0.0000084   0.0043104
   46  -0.0000647  -0.0000217   0.0000001  -0.0000627  -0.0009120  -0.0000009
   47  -0.0000790  -0.0000316  -0.0000000  -0.0018009  -0.0015904  -0.0000013
   48  -0.0000001  -0.0000000  -0.0000186  -0.0000010   0.0000014  -0.0006207
   49  -0.0000450  -0.0000473  -0.0000000  -0.0008752  -0.0001887  -0.0000005
   50   0.0000699   0.0001002  -0.0000000  -0.0000312   0.0008428   0.0000002
   51   0.0000000   0.0000000   0.0000108  -0.0000013   0.0000002   0.0004818
   52  -0.0000291  -0.0000266  -0.0000000   0.0020676  -0.0030276   0.0000024
   53  -0.0000427  -0.0000030   0.0000001   0.0017960   0.0052652   0.0000032
   54  -0.0000001  -0.0000001   0.0000562  -0.0000049  -0.0000120   0.0004905
           37          38          39          40          41          42
    1  -0.0012270  -0.0000768   0.0000001  -0.0573621   0.0031694   0.0000037
    2   0.0012780   0.0003543  -0.0000003   0.0351595  -0.0022199  -0.0000004
    3  -0.0000002   0.0000002  -0.0003289  -0.0000029  -0.0000120   0.0085924
    4  -0.0041339  -0.0010565  -0.0000018  -0.1487277   0.1243842  -0.0000053
    5  -0.0017883   0.0007420   0.0000003   0.0377784  -0.2513057   0.0000076
    6  -0.0000003  -0.0000016   0.0058203  -0.0000037   0.0000093  -0.0589045
    7  -0.0013254  -0.0003905  -0.0000015   0.0607294  -0.0249395  -0.0000094
    8  -0.0007208   0.0001982   0.0000004   0.0182411  -0.0576518  -0.0000062
    9  -0.0000001   0.0000006  -0.0014517   0.0000014  -0.0000104  -0.0061665
   10   0.0003017   0.0001459   0.0000004  -0.0052524  -0.0044068  -0.0000001
   11  -0.0000303   0.0001505  -0.0000010  -0.0108466   0.0097355   0.0000002
   12   0.0000000   0.0000000  -0.0002198  -0.0000010   0.0000038   0.0042045
   13  -0.0015581  -0.0041449   0.0000014  -0.0351959   0.0236406   0.0000084
   14  -0.0034833  -0.0022780  -0.0000013   0.0315755  -0.0183070  -0.0000015
   15  -0.0000009  -0.0000017   0.0051387  -0.0000020   0.0000014   0.0041973
   16   0.0006130   0.0007599   0.0000001  -0.0012280   0.0008560   0.0000003
   17  -0.0009333  -0.0009989   0.0000001   0.0005988   0.0002497   0.0000002
   18   0.0000003  -0.0000002   0.0010483   0.0000002   0.0000002  -0.0012765
   19   0.0128567   0.0138933   0.0000019  -0.0428249  -0.0167096  -0.0000066
   20  -0.0133757  -0.0197664  -0.0000006  -0.0657550   0.0365628   0.0000123
   21  -0.0000006  -0.0000015   0.0015074   0.0000004   0.0000019  -0.0021279
   22   0.0007911   0.0027226   0.0000008   0.0082883  -0.0129122  -0.0000020
   23  -0.0025374  -0.0024109  -0.0000001  -0.0060368  -0.0025840  -0.0000003
   24   0.0000001   0.0000009  -0.0036572   0.0000010   0.0000005   0.0057570
   25  -0.0012946   0.0004811  -0.0000002  -0.0000285   0.0045406   0.0000011
   26   0.0012294   0.0025680   0.0000007   0.0035165  -0.0025536  -0.0000003
   27   0.0000002  -0.0000001  -0.0003397   0.0000000   0.0000001  -0.0004676
   28   0.0004775  -0.0001339   0.0000004  -0.0018042   0.0015904  -0.0000002
   29   0.0015566   0.0006898   0.0000006  -0.0012074   0.0028125  -0.0000005
   30  -0.0000004  -0.0000001   0.0001255  -0.0000001  -0.0000010  -0.0000716
   31  -0.0000748  -0.0001082  -0.0000000   0.0003159  -0.0009739  -0.0000001
   32  -0.0000877  -0.0000557   0.0000001  -0.0001658  -0.0005822  -0.0000000
   33  -0.0000001  -0.0000000   0.0002154  -0.0000005   0.0000005  -0.0001377
   34  -0.1206441   0.1168985   0.0000183  -0.3377838  -0.0167711  -0.0000111
   35   0.1186976  -0.2724720  -0.0000438   0.0581232  -0.1332195  -0.0000023
   36   0.0000208  -0.0000372  -0.0301570  -0.0000068   0.0000039  -0.0501149
   37   0.1234779  -0.1270986  -0.0000255  -0.0106029   0.0274414   0.0000043
   38  -0.1270986   0.2891864   0.0000406  -0.0034198   0.0010908   0.0000006
   39  -0.0000255   0.0000406   0.0221114   0.0000022   0.0000046   0.0035219
   40  -0.0106029  -0.0034198   0.0000022   0.7318218  -0.0170671   0.0000886
   41   0.0274414   0.0010908   0.0000046  -0.0170671   0.6653517  -0.0000875
   42   0.0000043   0.0000006   0.0035219   0.0000886  -0.0000875   0.1293587
   43   0.0033569   0.0002710   0.0000008  -0.1727622  -0.0606337  -0.0001686
   44   0.0005444   0.0028138  -0.0000083  -0.1067330  -0.2163159  -0.0000065
   45  -0.0000020  -0.0000007  -0.0041452  -0.0000738   0.0001367  -0.0365294
   46   0.0001640   0.0000846  -0.0000000  -0.0031416  -0.0029734   0.0000041
   47   0.0003975   0.0000322  -0.0000002   0.0088610   0.0050246  -0.0000041
   48   0.0000000  -0.0000001   0.0001782   0.0000031   0.0000027   0.0016577
   49  -0.0000704  -0.0001320   0.0000002   0.0016703  -0.0003190   0.0000009
   50   0.0000902   0.0000652   0.0000002  -0.0018050  -0.0011220  -0.0000009
   51   0.0000001  -0.0000001   0.0001019   0.0000006  -0.0000006   0.0014505
   52  -0.0011078   0.0013044   0.0000025   0.0138890  -0.0279158   0.0000921
   53  -0.0011797   0.0000905   0.0000081   0.0191830  -0.0349657   0.0000895
   54   0.0000042   0.0000003   0.0005305  -0.0000067  -0.0000543  -0.0029434
           43          44          45          46          47          48
    1   0.0121471   0.0020926  -0.0000013  -0.0931145  -0.1654697   0.0001011
    2   0.0059667   0.0015821   0.0000151  -0.1145750  -0.4518369   0.0002513
    3  -0.0000033   0.0000009  -0.0037418   0.0000692   0.0002532  -0.0068686
    4   0.0003643  -0.0343540   0.0000172  -0.0269062  -0.0043331  -0.0000045
    5   0.0060668  -0.0645734  -0.0000026  -0.0468382   0.0015943  -0.0000026
    6   0.0000081  -0.0000030   0.0080004   0.0000230  -0.0000015  -0.0014030
    7  -0.0028122   0.0117830   0.0000097  -0.0064248   0.0047503  -0.0000035
    8   0.0060903   0.0076565   0.0000221   0.0027052   0.0012111   0.0000004
    9   0.0000087   0.0000069   0.0050844   0.0000015   0.0000060   0.0007877
   10   0.0015662  -0.0010041  -0.0000002   0.0003747  -0.0008008   0.0000002
   11  -0.0000909  -0.0042791   0.0000027   0.0016093   0.0004438   0.0000001
   12  -0.0000008  -0.0000013   0.0000750  -0.0000002  -0.0000004  -0.0005797
   13  -0.0025450  -0.0073889  -0.0000162  -0.0001004  -0.0017496  -0.0000023
   14  -0.0029259  -0.0006650   0.0000021  -0.0016558   0.0001802  -0.0000012
   15   0.0000010  -0.0000004  -0.0022079  -0.0000010  -0.0000008   0.0015477
   16   0.0002969  -0.0000642   0.0000001  -0.0004120   0.0001164  -0.0000003
   17  -0.0002229   0.0000787   0.0000003   0.0001218   0.0000916   0.0000000
   18   0.0000009  -0.0000013  -0.0003081  -0.0000002  -0.0000006  -0.0002247
   19  -0.0027736  -0.0008024   0.0000008   0.0006585   0.0020827   0.0000030
   20   0.0057510  -0.0037854  -0.0000166   0.0001600  -0.0002112   0.0000003
   21  -0.0000053   0.0000059   0.0084172   0.0000004   0.0000010  -0.0003654
   22   0.0020662   0.0056014   0.0000044  -0.0010742  -0.0019267  -0.0000017
   23  -0.0025246  -0.0024489  -0.0000028  -0.0000478   0.0001696   0.0000003
   24  -0.0000006  -0.0000021   0.0009754  -0.0000000  -0.0000002   0.0001038
   25  -0.0012592  -0.0024131  -0.0000015   0.0004658   0.0007071   0.0000006
   26   0.0006432   0.0021471   0.0000024  -0.0001290  -0.0006461  -0.0000007
   27  -0.0000001   0.0000003   0.0000683   0.0000000   0.0000000  -0.0000182
   28  -0.0020302  -0.0021198  -0.0000009   0.0004179   0.0003653   0.0000002
   29  -0.0003832  -0.0005825   0.0000005   0.0003471   0.0003270   0.0000003
   30   0.0000002   0.0000006  -0.0002504  -0.0000001   0.0000001   0.0000185
   31   0.0000395   0.0003123   0.0000002  -0.0000647  -0.0000790  -0.0000001
   32  -0.0000733   0.0001198   0.0000001  -0.0000217  -0.0000316  -0.0000000
   33   0.0000003  -0.0000001  -0.0001940   0.0000001  -0.0000000  -0.0000186
   34  -0.0289889  -0.0072828   0.0000040  -0.0000627  -0.0018009  -0.0000010
   35  -0.0481322  -0.0035749   0.0000084  -0.0009120  -0.0015904   0.0000014
   36  -0.0000094  -0.0000109   0.0043104  -0.0000009  -0.0000013  -0.0006207
   37   0.0033569   0.0005444  -0.0000020   0.0001640   0.0003975   0.0000000
   38   0.0002710   0.0028138  -0.0000007   0.0000846   0.0000322  -0.0000001
   39   0.0000008  -0.0000083  -0.0041452  -0.0000000  -0.0000002   0.0001782
   40  -0.1727622  -0.1067330  -0.0000738  -0.0031416   0.0088610   0.0000031
   41  -0.0606337  -0.2163159   0.0001367  -0.0029734   0.0050246   0.0000027
   42  -0.0001686  -0.0000065  -0.0365294   0.0000041  -0.0000041   0.0016577
   43   0.3862457  -0.1050770   0.0010688   0.0002940  -0.0016618   0.0000081
   44  -0.1050770   0.6540852  -0.0014679  -0.0005283  -0.0014023   0.0000004
   45   0.0010688  -0.0014679   0.0206868   0.0000136  -0.0000151  -0.0006111
   46   0.0002940  -0.0005283   0.0000136   0.1270842   0.1621220  -0.0001001
   47  -0.0016618  -0.0014023  -0.0000151   0.1621220   0.4474533  -0.0002475
   48   0.0000081   0.0000004  -0.0006111  -0.0001001  -0.0002475   0.0074813
   49  -0.0003703   0.0000161  -0.0000008   0.0001714  -0.0001028   0.0000004
   50   0.0006830   0.0000884   0.0000013  -0.0001283  -0.0000412  -0.0000000
   51  -0.0000004  -0.0000011  -0.0002644   0.0000005   0.0000001   0.0002669
   52  -0.1928354   0.2474176  -0.0010221   0.0016706  -0.0014779  -0.0000032
   53   0.1962535  -0.3709443   0.0013142   0.0006595  -0.0007680  -0.0000049
   54  -0.0009083   0.0014877   0.0006343  -0.0000098   0.0000115  -0.0013320
           49          50          51          52          53          54
    1   0.0003754   0.0015220  -0.0000003   0.0008962  -0.0016298  -0.0000020
    2  -0.0008799   0.0008405   0.0000000   0.0019802   0.0011664  -0.0000119
    3  -0.0000007  -0.0000003  -0.0008067   0.0000022   0.0000056   0.0005115
    4  -0.0034584   0.0042263   0.0000014  -0.0056551  -0.0037569  -0.0000036
    5   0.0051695  -0.0028530  -0.0000005  -0.0049368  -0.0021534  -0.0000050
    6   0.0000003   0.0000008   0.0016429   0.0000026   0.0000032   0.0014713
    7   0.0137225  -0.0260422  -0.0000005   0.0021094   0.0015611  -0.0000068
    8   0.0239436  -0.0379105  -0.0000067   0.0000665  -0.0013402  -0.0000127
    9  -0.0000029   0.0000028  -0.0022749  -0.0000060  -0.0000040   0.0011479
   10  -0.2488403  -0.2092734   0.0000527  -0.0004965  -0.0006466   0.0000009
   11  -0.2628766  -0.3100993   0.0000605  -0.0000100   0.0002494  -0.0000028
   12   0.0000555   0.0000477  -0.0025204  -0.0000001  -0.0000000  -0.0002125
   13   0.0021241  -0.0019742  -0.0000002  -0.0009097   0.0001774   0.0000095
   14   0.0041489   0.0050561  -0.0000012   0.0003463   0.0007396  -0.0000018
   15   0.0000002   0.0000005   0.0004043   0.0000023   0.0000023   0.0004482
   16  -0.0012715   0.0015738  -0.0000003  -0.0000681  -0.0000632   0.0000001
   17  -0.0012516   0.0002108  -0.0000000   0.0001348   0.0000621  -0.0000005
   18   0.0000000   0.0000006   0.0006169  -0.0000006   0.0000010   0.0001340
   19  -0.0008001  -0.0005329   0.0000004  -0.0007452   0.0007224  -0.0000017
   20   0.0005152  -0.0008034   0.0000005  -0.0005976  -0.0007004   0.0000095
   21  -0.0000001  -0.0000007  -0.0018601  -0.0000021  -0.0000127  -0.0015915
   22   0.0000295   0.0011254   0.0000001  -0.0000534  -0.0011570  -0.0000009
   23   0.0006710   0.0003515   0.0000001  -0.0007066   0.0004372   0.0000013
   24   0.0000001  -0.0000001   0.0000487  -0.0000005   0.0000002   0.0000314
   25   0.0000822  -0.0006602  -0.0000001   0.0001366   0.0006128  -0.0000001
   26  -0.0003141   0.0001849   0.0000000   0.0004091  -0.0003398  -0.0000014
   27  -0.0000000   0.0000000   0.0000311  -0.0000000  -0.0000002  -0.0001133
   28   0.0000573  -0.0005223  -0.0000000   0.0001432   0.0005481  -0.0000006
   29  -0.0002717  -0.0003316  -0.0000001   0.0003181   0.0001807  -0.0000009
   30   0.0000000   0.0000001  -0.0000474   0.0000001   0.0000002   0.0000138
   31  -0.0000450   0.0000699   0.0000000  -0.0000291  -0.0000427  -0.0000001
   32  -0.0000473   0.0001002   0.0000000  -0.0000266  -0.0000030  -0.0000001
   33  -0.0000000  -0.0000000   0.0000108  -0.0000000   0.0000001   0.0000562
   34  -0.0008752  -0.0000312  -0.0000013   0.0020676   0.0017960  -0.0000049
   35  -0.0001887   0.0008428   0.0000002  -0.0030276   0.0052652  -0.0000120
   36  -0.0000005   0.0000002   0.0004818   0.0000024   0.0000032   0.0004905
   37  -0.0000704   0.0000902   0.0000001  -0.0011078  -0.0011797   0.0000042
   38  -0.0001320   0.0000652  -0.0000001   0.0013044   0.0000905   0.0000003
   39   0.0000002   0.0000002   0.0001019   0.0000025   0.0000081   0.0005305
   40   0.0016703  -0.0018050   0.0000006   0.0138890   0.0191830  -0.0000067
   41  -0.0003190  -0.0011220  -0.0000006  -0.0279158  -0.0349657  -0.0000543
   42   0.0000009  -0.0000009   0.0014505   0.0000921   0.0000895  -0.0029434
   43  -0.0003703   0.0006830  -0.0000004  -0.1928354   0.1962535  -0.0009083
   44   0.0000161   0.0000884  -0.0000011   0.2474176  -0.3709443   0.0014877
   45  -0.0000008   0.0000013  -0.0002644  -0.0010221   0.0013142   0.0006343
   46   0.0001714  -0.0001283   0.0000005   0.0016706   0.0006595  -0.0000098
   47  -0.0001028  -0.0000412   0.0000001  -0.0014779  -0.0007680   0.0000115
   48   0.0000004  -0.0000000   0.0002669  -0.0000032  -0.0000049  -0.0013320
   49   0.2374298   0.2318225  -0.0000528   0.0000686   0.0000970   0.0000002
   50   0.2318225   0.3456502  -0.0000514  -0.0001435  -0.0002297  -0.0000006
   51  -0.0000528  -0.0000514   0.0028233  -0.0000000   0.0000003  -0.0001054
   52   0.0000686  -0.0001435  -0.0000000   0.1809191  -0.2131348   0.0009305
   53   0.0000970  -0.0002297   0.0000003  -0.2131348   0.4032534  -0.0014061
   54   0.0000002  -0.0000006  -0.0001054   0.0009305  -0.0014061   0.0008286
 Gradient time:  CPU 7104.29 s  wall 7222.83 s
 **********************************************************************
 **                                                                  **
 **                       VIBRATIONAL ANALYSIS                       **
 **                       --------------------                       **
 **                                                                  **
 **        VIBRATIONAL FREQUENCIES (CM**-1) AND NORMAL MODES         **
 **     FORCE CONSTANTS (mDYN/ANGSTROM) AND REDUCED MASSES (AMU)     **
 **                  INFRARED INTENSITIES (KM/MOL)                   **
 **                                                                  **
 **********************************************************************


 Mode:                 1                      2                      3
 Frequency:        63.24                 100.43                 114.30
 Force Cnst:      0.0275                 0.0127                 0.0134
 Red. Mass:      11.6673                 2.1293                 1.7399
 IR Active:          YES                    YES                    YES
 IR Intens:        0.224                 66.427                 89.249
 Raman Active:       YES                    YES                    YES
               X      Y      Z        X      Y      Z        X      Y      Z
 O         -0.000  0.000  0.020    0.000 -0.000  0.175    0.000 -0.000 -0.127
 C         -0.000 -0.000  0.008    0.000  0.000  0.016    0.000  0.000 -0.030
 C         -0.000 -0.000 -0.089    0.000  0.000 -0.055    0.000  0.000  0.026
 O          0.000 -0.000 -0.203    0.000  0.000 -0.028    0.000  0.000  0.020
 C          0.000 -0.000 -0.058   -0.000 -0.000 -0.095    0.000 -0.000  0.082
 H         -0.000  0.000 -0.102    0.000 -0.000 -0.104    0.000 -0.000  0.092
 C          0.000  0.000 -0.021   -0.000 -0.000 -0.074   -0.000 -0.000  0.106
 C         -0.000 -0.000 -0.045    0.000 -0.000  0.019    0.000 -0.000 -0.006
 O         -0.000 -0.000 -0.536    0.000  0.000  0.074    0.000  0.000 -0.089
 O          0.000  0.000  0.571   -0.000  0.000  0.070   -0.000  0.000 -0.047
 H          0.000  0.000  0.442   -0.000  0.000  0.142   -0.000  0.000 -0.147
 C         -0.000 -0.000  0.034    0.000 -0.000 -0.108    0.000 -0.000  0.082
 H          0.000 -0.000  0.058   -0.000 -0.000 -0.153   -0.000 -0.000  0.052
 C         -0.000 -0.000  0.079    0.000  0.000 -0.057    0.000  0.000  0.035
 O         -0.000 -0.000  0.204   -0.000 -0.000 -0.095    0.000 -0.000 -0.044
 H         -0.000  0.000  0.041    0.001 -0.000  0.351    0.000 -0.000  0.030
 H          0.000 -0.000 -0.265    0.000  0.000  0.004    0.000  0.000  0.067
 H          0.001 -0.000  0.049   -0.003  0.002  0.860   -0.003  0.002  0.952
 TransDip   0.000 -0.000  0.015   -0.000  0.001  0.261   -0.000  0.001  0.303

 Mode:                 4                      5                      6
 Frequency:       163.85                 169.48                 247.38
 Force Cnst:      0.1104                 0.1187                 0.1068
 Red. Mass:       6.9815                 7.0112                 2.9622
 IR Active:          YES                    YES                    YES
 IR Intens:        3.405                  2.553                  5.743
 Raman Active:       YES                    YES                    YES
               X      Y      Z        X      Y      Z        X      Y      Z
 O         -0.000 -0.000 -0.234   -0.009 -0.101  0.000    0.000 -0.000  0.024
 C         -0.000  0.000 -0.167   -0.003  0.011  0.000    0.000 -0.000 -0.012
 C         -0.000  0.000 -0.044   -0.078  0.067  0.000   -0.000  0.000 -0.066
 O         -0.000 -0.000  0.337   -0.215 -0.010 -0.000   -0.000 -0.000  0.088
 C         -0.000  0.000 -0.189   -0.056  0.177  0.000    0.000  0.000 -0.260
 H         -0.000  0.000 -0.129   -0.120  0.220  0.000    0.000  0.000 -0.493
 C          0.000  0.000 -0.247    0.004  0.199  0.000    0.000  0.000  0.030
 C         -0.000 -0.000 -0.044   -0.008 -0.022  0.000    0.000  0.000  0.005
 O         -0.000 -0.000  0.093   -0.262 -0.180 -0.000   -0.000 -0.000 -0.026
 O          0.000 -0.000  0.079    0.274 -0.186 -0.000    0.000 -0.000  0.020
 H          0.000 -0.000  0.274    0.232 -0.416 -0.000    0.000 -0.000 -0.046
 C          0.000  0.000 -0.151    0.063  0.172  0.000    0.000 -0.000  0.261
 H          0.000  0.000 -0.057    0.137  0.215 -0.000    0.000 -0.000  0.457
 C          0.000  0.000 -0.031    0.075  0.063  0.000    0.000 -0.000  0.041
 O          0.000 -0.000  0.322    0.195 -0.022 -0.000   -0.000  0.000 -0.127
 H         -0.000  0.000 -0.112    0.071 -0.131  0.000    0.000 -0.000  0.020
 H         -0.000  0.000  0.455   -0.311  0.070 -0.001    0.000  0.000  0.591
 H          0.001  0.001  0.496    0.292  0.039  0.001   -0.000 -0.000 -0.166
 TransDip   0.000  0.000  0.059    0.045  0.025  0.000   -0.000 -0.000  0.077

 Mode:                 7                      8                      9
 Frequency:       274.00                 307.27                 313.96
 Force Cnst:      0.0576                 0.3449                 0.3359
 Red. Mass:       1.3020                 6.2000                 5.7833
 IR Active:          YES                    YES                    YES
 IR Intens:       65.958                 14.758                  3.687
 Raman Active:       YES                    YES                    YES
               X      Y      Z        X      Y      Z        X      Y      Z
 O         -0.000  0.000  0.030    0.067  0.383  0.000   -0.033  0.240  0.000
 C         -0.000 -0.000 -0.039    0.046 -0.025 -0.000   -0.028 -0.013 -0.000
 C         -0.000 -0.000 -0.016    0.046 -0.059 -0.000    0.022 -0.017 -0.000
 O          0.000  0.000 -0.089   -0.293 -0.270 -0.000    0.154  0.058  0.000
 C         -0.000 -0.000  0.053    0.045  0.025  0.000   -0.003  0.001 -0.000
 H         -0.000 -0.000  0.067    0.035  0.029  0.000    0.002 -0.004 -0.000
 C         -0.000  0.000  0.044    0.034 -0.011  0.000   -0.052  0.006  0.000
 C         -0.000 -0.000  0.015    0.066 -0.011  0.000   -0.107 -0.009  0.000
 O         -0.000 -0.000 -0.006    0.111  0.014 -0.000   -0.137 -0.023 -0.000
 O         -0.000 -0.000 -0.013    0.066 -0.005 -0.000   -0.163  0.011 -0.000
 H         -0.000  0.000 -0.043    0.064 -0.018 -0.000   -0.150  0.083 -0.000
 C         -0.000  0.000 -0.049   -0.006 -0.004  0.000   -0.027  0.033  0.000
 H         -0.000  0.000 -0.071   -0.005 -0.006  0.000   -0.008  0.042  0.000
 C         -0.000  0.000 -0.045   -0.037 -0.052 -0.000   -0.020 -0.042 -0.000
 O          0.000 -0.000  0.050   -0.047 -0.046 -0.000    0.310 -0.276 -0.000
 H         -0.000  0.000 -0.032   -0.253  0.508  0.000   -0.256  0.329  0.001
 H          0.000 -0.000  0.982   -0.559 -0.051  0.000    0.265 -0.034 -0.002
 H          0.001 -0.000 -0.019   -0.048 -0.048  0.001    0.628 -0.077  0.002
 TransDip   0.000 -0.000  0.260   -0.109  0.057  0.000    0.029  0.054  0.000

 Mode:                10                     11                     12
 Frequency:       349.04                 350.63                 419.78
 Force Cnst:      0.3628                 0.5909                 0.8201
 Red. Mass:       5.0543                 8.1577                 7.8992
 IR Active:          YES                    YES                    YES
 IR Intens:        8.905                  0.886                  8.680
 Raman Active:       YES                    YES                    YES
               X      Y      Z        X      Y      Z        X      Y      Z
 O         -0.001  0.000 -0.154    0.334 -0.039 -0.001   -0.057 -0.068 -0.000
 C         -0.001 -0.000  0.349    0.290  0.003  0.001   -0.040  0.129  0.000
 C         -0.000 -0.000  0.235    0.141  0.070  0.001   -0.037  0.141  0.000
 O          0.000  0.000 -0.124   -0.086 -0.073 -0.001   -0.206  0.082 -0.000
 C         -0.000 -0.000 -0.065    0.101  0.087 -0.000    0.012  0.014 -0.000
 H         -0.001 -0.000 -0.296    0.208  0.014 -0.001    0.061 -0.020 -0.000
 C          0.000 -0.000 -0.203   -0.067  0.007 -0.001    0.036 -0.068  0.000
 C          0.000  0.000 -0.095   -0.202 -0.022 -0.000    0.062 -0.270  0.000
 O          0.001  0.000  0.051   -0.272 -0.060  0.000    0.325 -0.134  0.000
 O          0.001 -0.000  0.028   -0.319  0.023  0.000   -0.298 -0.135  0.000
 H          0.001 -0.000  0.263   -0.293  0.177  0.001   -0.230  0.238 -0.000
 C         -0.000  0.000 -0.067    0.102 -0.073 -0.000   -0.016  0.049 -0.000
 H         -0.001  0.000 -0.261    0.224 -0.001 -0.001   -0.140 -0.022 -0.000
 C         -0.000  0.000  0.249    0.151 -0.044  0.001    0.026  0.183  0.000
 O          0.000 -0.001 -0.095   -0.046  0.115 -0.000    0.216  0.093 -0.000
 H         -0.001  0.000 -0.440    0.365 -0.051 -0.002    0.103 -0.131  0.000
 H          0.001 -0.000  0.458   -0.255  0.067  0.002   -0.342  0.197  0.000
 H         -0.000 -0.000  0.149   -0.226  0.002 -0.000    0.376  0.197 -0.000
 TransDip  -0.000  0.000  0.096   -0.006  0.030  0.000    0.020  0.092 -0.000

 Mode:                13                     14                     15
 Frequency:       464.99                 513.14                 533.46
 Force Cnst:      0.1410                 0.2953                 1.5327
 Red. Mass:       1.1068                 1.9035                 9.1412
 IR Active:          YES                    YES                    YES
 IR Intens:       93.018                 57.424                  5.749
 Raman Active:       YES                    YES                    YES
               X      Y      Z        X      Y      Z        X      Y      Z
 O         -0.000 -0.000 -0.072   -0.000  0.000  0.040    0.210  0.011 -0.000
 C          0.000  0.000  0.020   -0.000  0.000 -0.088    0.153  0.012  0.000
 C          0.000 -0.000  0.031   -0.000  0.000 -0.011   -0.102  0.272  0.000
 O          0.000 -0.000 -0.014   -0.000  0.000 -0.018   -0.167  0.397 -0.000
 C          0.000  0.000  0.006   -0.000  0.000  0.121   -0.097  0.042 -0.000
 H          0.000  0.000  0.006   -0.000  0.000  0.268    0.103 -0.079 -0.000
 C         -0.000  0.000 -0.013    0.000  0.000 -0.134   -0.129 -0.064  0.000
 C          0.000  0.000 -0.010    0.000 -0.000 -0.134   -0.034  0.002  0.000
 O         -0.000  0.000  0.003    0.000 -0.000  0.019    0.140  0.097 -0.000
 O          0.000  0.000  0.001   -0.000 -0.000 -0.030    0.115 -0.079  0.000
 H          0.000 -0.000  0.049   -0.000  0.000  0.882    0.067 -0.345 -0.000
 C         -0.000  0.000  0.004    0.000  0.000  0.134   -0.038 -0.182  0.000
 H         -0.000  0.000 -0.010    0.000  0.000  0.252    0.076 -0.124  0.001
 C         -0.000 -0.000 -0.000    0.000 -0.000  0.003   -0.039 -0.214 -0.000
 O         -0.000  0.000 -0.003    0.000 -0.000 -0.024   -0.098 -0.302  0.000
 H          0.000  0.001  0.978    0.000 -0.000 -0.027    0.142  0.040  0.000
 H          0.000 -0.000  0.069    0.000  0.000  0.063   -0.111  0.359  0.000
 H          0.001 -0.000 -0.171   -0.000  0.000  0.047   -0.041 -0.269 -0.001
 TransDip   0.000  0.000  0.309   -0.000 -0.000  0.243   -0.068 -0.035 -0.000

 Mode:                16                     17                     18
 Frequency:       560.77                 574.74                 583.95
 Force Cnst:      1.3809                 0.8543                 0.3655
 Red. Mass:       7.4535                 4.3896                 1.8193
 IR Active:          YES                    YES                    YES
 IR Intens:        2.953                  2.865                 33.497
 Raman Active:       YES                    YES                    YES
               X      Y      Z        X      Y      Z        X      Y      Z
 O          0.021 -0.098  0.000    0.000 -0.000 -0.008    0.000 -0.000 -0.016
 C          0.017 -0.060 -0.000    0.000 -0.000  0.009    0.000  0.000  0.043
 C          0.137 -0.019  0.000   -0.000  0.000 -0.368    0.000  0.000  0.045
 O          0.107 -0.071 -0.000    0.000  0.000  0.084    0.000 -0.000  0.006
 C          0.145  0.336  0.000   -0.000  0.000  0.021    0.000  0.000 -0.096
 H          0.009  0.423 -0.000   -0.000  0.000  0.454    0.000  0.000 -0.289
 C          0.011  0.249 -0.000   -0.000  0.000  0.073   -0.000 -0.000  0.203
 C          0.030 -0.101  0.000   -0.000 -0.000  0.023   -0.000  0.000  0.029
 O          0.141 -0.049  0.000    0.000 -0.000 -0.012   -0.000  0.000 -0.034
 O         -0.107 -0.061  0.000   -0.000 -0.000 -0.028    0.000  0.000 -0.073
 H         -0.076  0.114 -0.001   -0.000 -0.000  0.278    0.000  0.000  0.900
 C         -0.129  0.313  0.000   -0.000  0.000 -0.095   -0.000  0.000 -0.070
 H          0.062  0.415  0.001    0.000  0.000 -0.595   -0.000  0.000 -0.168
 C         -0.169 -0.106 -0.000   -0.000 -0.000  0.372   -0.000  0.000 -0.061
 O         -0.192 -0.217  0.000   -0.000 -0.000 -0.073   -0.000 -0.000  0.028
 H          0.080 -0.121 -0.000    0.000  0.000  0.096    0.000 -0.000 -0.037
 H          0.077 -0.050 -0.000    0.000  0.000  0.134   -0.000  0.000 -0.076
 H         -0.155 -0.199 -0.000   -0.001 -0.001 -0.180    0.000  0.000 -0.009
 TransDip   0.024  0.049 -0.000   -0.000 -0.000  0.054    0.000  0.000  0.185

 Mode:                19                     20                     21
 Frequency:       634.70                 669.55                 708.62
 Force Cnst:      0.9336                 1.1838                 2.8502
 Red. Mass:       3.9335                 4.4818                 9.6339
 IR Active:          YES                    YES                    YES
 IR Intens:        6.742                 77.010                  2.721
 Raman Active:       YES                    YES                    YES
               X      Y      Z        X      Y      Z        X      Y      Z
 O          0.002  0.099 -0.000   -0.059 -0.013  0.000   -0.000 -0.000 -0.108
 C         -0.008 -0.134  0.000   -0.024  0.032 -0.000    0.000  0.000  0.599
 C         -0.181 -0.070  0.000    0.027  0.068 -0.000    0.000  0.000 -0.431
 O          0.035  0.083  0.000   -0.083  0.093  0.000    0.000 -0.000  0.067
 C         -0.199  0.026 -0.000    0.087 -0.037 -0.000    0.000 -0.000  0.118
 H         -0.396  0.153 -0.000    0.123 -0.058 -0.000    0.000 -0.000  0.317
 C          0.044  0.126  0.000    0.149 -0.043  0.000    0.000 -0.000 -0.088
 C          0.066 -0.062  0.000    0.219 -0.019  0.000    0.000  0.000  0.060
 O          0.049 -0.094 -0.000   -0.126 -0.230  0.000   -0.000 -0.000 -0.024
 O         -0.081 -0.030 -0.000    0.006  0.248 -0.000    0.000  0.000 -0.025
 H         -0.037  0.213  0.000    0.107  0.805 -0.000    0.000  0.000  0.111
 C          0.218  0.025 -0.000    0.015 -0.021  0.000   -0.000 -0.000  0.130
 H          0.419  0.135  0.000   -0.060 -0.066 -0.000    0.000 -0.000  0.272
 C          0.162 -0.101 -0.000   -0.033 -0.030 -0.000   -0.000  0.000 -0.412
 O         -0.062  0.056  0.000   -0.066 -0.106  0.000   -0.000  0.000  0.058
 H         -0.239  0.193  0.001   -0.005 -0.035 -0.000   -0.000  0.000 -0.104
 H          0.296 -0.131 -0.000   -0.154  0.154  0.000   -0.000  0.000  0.106
 H         -0.339 -0.118  0.000   -0.032 -0.087 -0.000    0.001  0.001  0.117
 TransDip   0.011 -0.082  0.000    0.266  0.091 -0.000    0.000  0.000  0.053

 Mode:                22                     23                     24
 Frequency:       771.77                 787.54                 846.93
 Force Cnst:      1.3276                 1.8604                 0.6305
 Red. Mass:       3.7829                 5.0912                 1.4918
 IR Active:          YES                    YES                    YES
 IR Intens:       74.908                  4.573                  4.118
 Raman Active:       YES                    YES                    YES
               X      Y      Z        X      Y      Z        X      Y      Z
 O         -0.000 -0.000  0.003    0.316 -0.011 -0.000   -0.000  0.000 -0.002
 C         -0.000  0.000 -0.014    0.067 -0.005 -0.000   -0.000 -0.000  0.022
 C          0.000  0.000  0.067   -0.126 -0.078  0.000    0.000  0.000  0.058
 O         -0.000  0.000 -0.019    0.039 -0.040 -0.000   -0.000  0.000 -0.016
 C          0.000  0.000 -0.071   -0.236 -0.116 -0.000    0.000  0.000 -0.162
 H          0.000 -0.000  0.577   -0.405 -0.013  0.001   -0.000 -0.000  0.959
 C          0.000 -0.000 -0.170   -0.042  0.004 -0.000    0.000  0.000  0.056
 C         -0.000  0.000  0.413    0.081 -0.034  0.000   -0.000 -0.000 -0.077
 O         -0.000  0.000 -0.123    0.023 -0.086 -0.000   -0.000  0.000  0.020
 O         -0.000 -0.000 -0.107    0.045  0.089 -0.000   -0.000 -0.000  0.019
 H         -0.000 -0.000  0.268    0.078  0.268  0.000   -0.000 -0.000 -0.056
 C          0.000 -0.000 -0.057   -0.232  0.143  0.000    0.000 -0.000  0.045
 H          0.000 -0.000  0.593   -0.436  0.036 -0.000    0.000  0.000 -0.182
 C          0.000 -0.000  0.054   -0.125  0.086  0.000    0.000 -0.000 -0.038
 O          0.000 -0.000 -0.016    0.041  0.030 -0.000   -0.000 -0.000  0.008
 H         -0.000 -0.000  0.009    0.227  0.030 -0.000   -0.000 -0.000 -0.029
 H         -0.000  0.000  0.033    0.235 -0.202 -0.000   -0.000  0.000  0.013
 H         -0.000 -0.000  0.024    0.253  0.164  0.000    0.000  0.000  0.005
 TransDip  -0.000 -0.000  0.277   -0.068 -0.004  0.000   -0.000  0.000  0.065

 Mode:                25                     26                     27
 Frequency:       857.14                 953.34                1030.39
 Force Cnst:      0.6581                 4.2615                 2.8753
 Red. Mass:       1.5204                 7.9582                 4.5964
 IR Active:          YES                    YES                    YES
 IR Intens:       13.646                 25.097                242.701
 Raman Active:       YES                    YES                    YES
               X      Y      Z        X      Y      Z        X      Y      Z
 O          0.000 -0.000 -0.006   -0.067 -0.001  0.000   -0.025  0.015 -0.000
 C          0.000  0.000  0.031    0.046 -0.052 -0.000    0.005  0.276  0.000
 C          0.000 -0.000 -0.023   -0.021  0.034  0.000   -0.009  0.143 -0.000
 O         -0.000 -0.000  0.003    0.079 -0.083 -0.000    0.115 -0.187 -0.000
 C         -0.000 -0.000 -0.005   -0.026  0.399  0.000   -0.188 -0.005  0.000
 H         -0.000 -0.000  0.123    0.057  0.355  0.000   -0.373  0.108 -0.000
 C         -0.000 -0.000  0.081   -0.368  0.013  0.000   -0.038  0.032 -0.000
 C          0.000 -0.000 -0.103   -0.013 -0.136  0.000    0.029  0.011 -0.000
 O         -0.000 -0.000  0.024    0.094 -0.137  0.000    0.012 -0.017  0.000
 O          0.000  0.000  0.021    0.122  0.193 -0.000   -0.007 -0.023  0.000
 H          0.000  0.000 -0.029    0.140  0.298 -0.000    0.015  0.097 -0.000
 C         -0.000  0.000 -0.156   -0.089 -0.346 -0.000    0.158 -0.117 -0.000
 H         -0.000 -0.000  0.968   -0.015 -0.313  0.000    0.314 -0.040  0.000
 C         -0.000  0.000  0.044   -0.015 -0.085  0.000    0.023  0.162  0.000
 O          0.000  0.000 -0.013    0.119  0.136 -0.000   -0.113 -0.170 -0.000
 H          0.000 -0.000  0.012   -0.130  0.026 -0.000    0.527 -0.208 -0.000
 H         -0.000  0.000  0.004    0.147 -0.144 -0.000   -0.217  0.075  0.000
 H         -0.000 -0.000  0.006    0.074  0.115  0.000    0.264  0.060 -0.000
 TransDip  -0.000 -0.000  0.118   -0.104 -0.122  0.000    0.189  0.462 -0.000

 Mode:                28                     29                     30
 Frequency:      1102.67                1168.34                1172.64
 Force Cnst:      1.6297                 1.1360                 1.5179
 Red. Mass:       2.2750                 1.4125                 1.8736
 IR Active:          YES                    YES                    YES
 IR Intens:       51.259                404.763                 79.500
 Raman Active:       YES                    YES                    YES
               X      Y      Z        X      Y      Z        X      Y      Z
 O         -0.033  0.005 -0.000    0.009 -0.013  0.000    0.053 -0.021  0.000
 C          0.021  0.014 -0.000    0.014 -0.027 -0.000   -0.056 -0.044 -0.000
 C          0.027  0.046  0.000   -0.010 -0.006 -0.000   -0.006 -0.046 -0.000
 O          0.017 -0.021 -0.000   -0.017  0.003  0.000   -0.031  0.031  0.000
 C         -0.031 -0.131 -0.000    0.016 -0.009  0.000    0.040  0.037  0.000
 H          0.358 -0.391  0.000    0.331 -0.208  0.000   -0.043  0.093 -0.000
 C         -0.140 -0.006 -0.000   -0.081  0.004 -0.000    0.060 -0.030 -0.000
 C         -0.097 -0.100  0.000    0.081  0.056 -0.000   -0.091 -0.064  0.000
 O          0.048 -0.049  0.000   -0.018  0.029 -0.000    0.019 -0.032  0.000
 O          0.055  0.117 -0.000   -0.004 -0.092  0.000    0.009  0.104 -0.000
 H          0.007 -0.157  0.000    0.095  0.487 -0.000   -0.096 -0.513  0.000
 C          0.008  0.143  0.000    0.010 -0.013 -0.000    0.084 -0.022 -0.000
 H          0.553  0.450 -0.000    0.414  0.201  0.000    0.167  0.015  0.000
 C          0.028 -0.034 -0.000   -0.052  0.009  0.000   -0.025  0.095  0.000
 O          0.012  0.006  0.000   -0.035  0.018 -0.000   -0.086 -0.025 -0.000
 H          0.037 -0.025  0.000   -0.151  0.055 -0.000   -0.260  0.106 -0.000
 H         -0.155  0.119  0.000    0.144 -0.126 -0.000    0.151 -0.113 -0.000
 H         -0.166 -0.105 -0.000    0.443  0.313  0.001    0.593  0.392  0.001
 TransDip  -0.157 -0.167  0.000    0.560  0.319  0.000   -0.278 -0.066  0.000

 Mode:                31                     32                     33
 Frequency:      1191.68                1242.19                1295.71
 Force Cnst:      1.1372                 1.3611                 3.0277
 Red. Mass:       1.3591                 1.4972                 3.0609
 IR Active:          YES                    YES                    YES
 IR Intens:      133.618                151.560                 99.014
 Raman Active:       YES                    YES                    YES
               X      Y      Z        X      Y      Z        X      Y      Z
 O          0.003  0.024 -0.000   -0.018  0.025 -0.000   -0.144  0.008  0.000
 C         -0.024  0.081  0.000    0.001  0.069  0.000    0.268 -0.006 -0.000
 C         -0.077 -0.044 -0.000    0.047 -0.091 -0.000   -0.041  0.148  0.000
 O         -0.062 -0.004  0.000   -0.045  0.048  0.000   -0.003 -0.055  0.000
 C          0.057  0.020 -0.000    0.047 -0.029  0.000   -0.065 -0.025  0.000
 H          0.364 -0.165  0.000   -0.505  0.319 -0.000    0.060 -0.096 -0.000
 C         -0.009  0.026  0.000    0.013 -0.021 -0.000    0.087  0.017 -0.000
 C         -0.017 -0.017 -0.000    0.011  0.013  0.000    0.074  0.058 -0.000
 O          0.006 -0.002  0.000   -0.002 -0.003  0.000   -0.001 -0.038  0.000
 O          0.004  0.011 -0.000   -0.005  0.006 -0.000   -0.049  0.028 -0.000
 H         -0.002 -0.019 -0.000   -0.018 -0.080  0.000   -0.144 -0.573  0.000
 C          0.006 -0.005 -0.000   -0.052 -0.046 -0.000   -0.052  0.036 -0.000
 H         -0.081 -0.049 -0.000    0.547  0.273 -0.000   -0.165 -0.030  0.000
 C          0.046  0.038 -0.000   -0.070 -0.072  0.000   -0.027 -0.151  0.000
 O         -0.002 -0.039  0.000    0.035  0.036  0.000   -0.016  0.047 -0.000
 H          0.350 -0.117  0.000    0.424 -0.154 -0.000    0.044 -0.063 -0.000
 H          0.581 -0.523 -0.000    0.104 -0.070 -0.000    0.310 -0.306 -0.000
 H         -0.177 -0.148 -0.000    0.025  0.032  0.000    0.391  0.294  0.001
 TransDip   0.238 -0.283 -0.000    0.195 -0.343 -0.000    0.318  0.014 -0.000

 Mode:                34                     35                     36
 Frequency:      1331.73                1352.07                1390.89
 Force Cnst:      2.3620                 1.7734                 6.3426
 Red. Mass:       2.2605                 1.6465                 5.5646
 IR Active:          YES                    YES                    YES
 IR Intens:      135.550                 17.733                384.465
 Raman Active:       YES                    YES                    YES
               X      Y      Z        X      Y      Z        X      Y      Z
 O         -0.094  0.035 -0.000    0.018  0.040 -0.000    0.057 -0.021  0.000
 C          0.125 -0.040  0.000   -0.073 -0.010  0.000   -0.076  0.139 -0.000
 C          0.079 -0.100 -0.000   -0.055 -0.106 -0.000   -0.236  0.134  0.000
 O         -0.034  0.059  0.000    0.037  0.023 -0.000    0.063 -0.087 -0.000
 C         -0.006 -0.052  0.000    0.010 -0.003  0.000    0.094 -0.042  0.000
 H         -0.226  0.071 -0.000    0.371 -0.237  0.000    0.088 -0.020  0.000
 C         -0.044  0.043 -0.000   -0.012  0.132  0.000    0.285  0.136  0.000
 C         -0.125 -0.107  0.000    0.051  0.044 -0.000   -0.246 -0.184  0.000
 O          0.009  0.044 -0.000    0.013 -0.037  0.000   -0.004  0.085 -0.000
 O          0.060 -0.006  0.000   -0.032  0.009  0.000    0.068 -0.003 -0.000
 H          0.141  0.524 -0.000   -0.077 -0.284  0.000    0.157  0.638 -0.000
 C          0.023  0.053 -0.000   -0.007 -0.045 -0.000   -0.068 -0.080 -0.000
 H         -0.426 -0.184  0.000   -0.117 -0.112  0.000    0.173  0.030  0.000
 C          0.099  0.004  0.000    0.009 -0.066  0.000   -0.060 -0.231  0.000
 O         -0.064 -0.018 -0.000   -0.011  0.022 -0.000    0.026  0.062 -0.000
 H          0.340 -0.144 -0.000    0.500 -0.157 -0.000   -0.173  0.080 -0.000
 H         -0.020  0.053  0.000   -0.382  0.355  0.000   -0.113  0.046  0.000
 H          0.362  0.239  0.000    0.245  0.179  0.000    0.211  0.174  0.001
 TransDip   0.365 -0.074 -0.000    0.106  0.084 -0.000   -0.628  0.003  0.000

 Mode:                37                     38                     39
 Frequency:      1416.65                1476.17                1571.35
 Force Cnst:      3.8448                 6.7838                 5.7647
 Red. Mass:       3.2516                 5.2838                 3.9626
 IR Active:          YES                    YES                    YES
 IR Intens:       30.210                169.872                 63.827
 Raman Active:       YES                    YES                    YES
               X      Y      Z        X      Y      Z        X      Y      Z
 O         -0.003  0.061 -0.000    0.026 -0.052  0.000   -0.069 -0.006  0.000
 C         -0.059 -0.176  0.000   -0.036  0.110 -0.000    0.242 -0.029 -0.000
 C          0.025  0.073  0.000    0.319 -0.039 -0.000   -0.033 -0.180 -0.000
 O          0.015 -0.008  0.000   -0.080  0.039  0.000    0.013  0.043 -0.000
 C         -0.133  0.140 -0.000   -0.184 -0.092 -0.000   -0.120  0.081 -0.000
 H          0.289 -0.116 -0.000    0.128 -0.325 -0.000    0.403 -0.250  0.000
 C          0.112 -0.201 -0.000    0.014  0.270  0.000    0.190  0.063  0.000
 C         -0.049 -0.045  0.000   -0.050 -0.017 -0.000   -0.047 -0.047  0.000
 O         -0.025  0.042 -0.000    0.028 -0.027  0.000   -0.007  0.023 -0.000
 O          0.022 -0.004  0.000   -0.001  0.004  0.000    0.004  0.005 -0.000
 H          0.046  0.164 -0.000   -0.002  0.005  0.000    0.003  0.019 -0.000
 C          0.135  0.067  0.000    0.190 -0.085  0.000   -0.139 -0.142 -0.000
 H          0.030 -0.002 -0.000   -0.235 -0.350 -0.000    0.466  0.178 -0.000
 C         -0.182 -0.013 -0.000   -0.279 -0.083 -0.000   -0.061  0.231 -0.000
 O          0.034  0.040  0.000    0.066  0.044  0.000    0.021 -0.045  0.000
 H          0.775 -0.263  0.000   -0.351  0.106 -0.000   -0.152  0.027  0.000
 H          0.023 -0.013 -0.000    0.294 -0.250 -0.000   -0.211  0.220  0.000
 H         -0.039  0.003 -0.000   -0.164 -0.091 -0.000   -0.297 -0.236 -0.000
 TransDip  -0.074 -0.160 -0.000   -0.204 -0.364  0.000    0.252 -0.046  0.000

 Mode:                40                     41                     42
 Frequency:      1640.75                1656.53                1775.39
 Force Cnst:     11.1614                10.3659                17.8529
 Red. Mass:       7.0369                 6.4115                 9.6133
 IR Active:          YES                    YES                    YES
 IR Intens:       39.167                122.272                413.302
 Raman Active:       YES                    YES                    YES
               X      Y      Z        X      Y      Z        X      Y      Z
 O          0.024 -0.009  0.000   -0.001 -0.056  0.000   -0.012 -0.003  0.000
 C         -0.217  0.108 -0.000    0.124  0.381 -0.000    0.045  0.026 -0.000
 C          0.303 -0.016 -0.000   -0.121 -0.310 -0.000   -0.047 -0.041 -0.000
 O         -0.038  0.008  0.000    0.022  0.033 -0.000    0.005  0.005 -0.000
 C         -0.309  0.156 -0.000   -0.055  0.172  0.000    0.023  0.025  0.000
 H          0.325 -0.247  0.000    0.261 -0.024  0.000    0.033  0.028  0.000
 C          0.165 -0.107  0.000   -0.044 -0.264 -0.000    0.064 -0.091 -0.000
 C         -0.015  0.025  0.000    0.051 -0.040  0.000   -0.426  0.564 -0.000
 O         -0.002 -0.001 -0.000   -0.034  0.040 -0.000    0.231 -0.365  0.000
 O          0.001 -0.011  0.000    0.003  0.005 -0.000    0.033 -0.058  0.000
 H          0.007  0.040 -0.000   -0.004 -0.043  0.000    0.121  0.513 -0.000
 C         -0.277 -0.013 -0.000    0.178  0.173  0.000    0.026  0.037  0.000
 H          0.164  0.240  0.000   -0.261 -0.066 -0.000   -0.057  0.004 -0.000
 C          0.363 -0.153  0.000   -0.068 -0.188  0.000   -0.028 -0.002 -0.000
 O         -0.050  0.005 -0.000    0.002  0.014 -0.000   -0.001 -0.003 -0.000
 H         -0.107  0.032  0.000   -0.463  0.154 -0.000   -0.029  0.003  0.000
 H          0.170 -0.155 -0.000   -0.259  0.243  0.000   -0.033  0.033  0.000
 H          0.301  0.211  0.000    0.053  0.036  0.000   -0.007 -0.011  0.000
 TransDip  -0.194 -0.052 -0.000    0.112 -0.336  0.000   -0.437  0.483 -0.000

 Mode:                43                     44                     45
 Frequency:      3187.12                3189.44                3773.32
 Force Cnst:      6.5296                 6.5399                 8.9314
 Red. Mass:       1.0910                 1.0912                 1.0647
 IR Active:          YES                    YES                    YES
 IR Intens:        3.473                  3.976                116.685
 Raman Active:       YES                    YES                    YES
               X      Y      Z        X      Y      Z        X      Y      Z
 O          0.000 -0.000  0.000   -0.000  0.000 -0.000   -0.001 -0.002  0.000
 C         -0.000  0.001 -0.000    0.001  0.000 -0.000   -0.000 -0.000  0.000
 C          0.001 -0.000  0.000    0.004 -0.001 -0.000    0.000  0.000  0.000
 O         -0.000  0.000  0.000   -0.000  0.000  0.000    0.000  0.000 -0.000
 C         -0.010 -0.014 -0.000   -0.045 -0.072 -0.000    0.000 -0.000 -0.000
 H          0.107  0.168  0.000    0.522  0.825  0.000    0.001  0.000 -0.000
 C          0.002  0.002  0.000   -0.002  0.002 -0.000    0.001  0.000  0.000
 C          0.000 -0.001  0.000   -0.000 -0.001  0.000   -0.003 -0.001  0.000
 O          0.000  0.000 -0.000    0.000 -0.000  0.000    0.000  0.001 -0.000
 O         -0.000  0.000  0.000   -0.000  0.000  0.000   -0.061  0.010 -0.000
 H         -0.000 -0.000  0.000   -0.001  0.001 -0.000    0.984 -0.162  0.000
 C          0.041 -0.075 -0.000   -0.008  0.016  0.000   -0.000 -0.000  0.000
 H         -0.465  0.858  0.000    0.094 -0.176 -0.000    0.000 -0.000 -0.000
 C         -0.004 -0.001 -0.000    0.001  0.000 -0.000    0.000 -0.000 -0.000
 O          0.000  0.000  0.000   -0.000  0.000  0.000    0.000 -0.000  0.000
 H          0.000  0.000 -0.000   -0.001 -0.001  0.000    0.014  0.035 -0.000
 H          0.000  0.002 -0.000   -0.002  0.007 -0.000   -0.001 -0.001  0.000
 H          0.002  0.007 -0.000   -0.001 -0.001  0.000   -0.001  0.002 -0.000
 TransDip  -0.049 -0.034  0.000    0.052 -0.037 -0.000    0.343  0.048 -0.000

 Mode:                46                     47                     48
 Frequency:      3784.27                3838.47                3849.27
 Force Cnst:      8.9902                 9.2568                 9.3111
 Red. Mass:       1.0655                 1.0663                 1.0666
 IR Active:          YES                    YES                    YES
 IR Intens:      133.490                 77.701                 92.912
 Raman Active:       YES                    YES                    YES
               X      Y      Z        X      Y      Z        X      Y      Z
 O         -0.024 -0.057  0.000    0.000  0.001 -0.000   -0.000 -0.000  0.000
 C         -0.001 -0.002  0.000   -0.000  0.001  0.000    0.000  0.001 -0.000
 C          0.001  0.000  0.000   -0.002 -0.001  0.000   -0.000 -0.000 -0.000
 O         -0.001 -0.000  0.000   -0.038 -0.049  0.000    0.001  0.001 -0.000
 C         -0.000 -0.000 -0.000    0.000  0.001  0.000    0.000  0.000 -0.000
 H          0.001  0.001 -0.000   -0.001 -0.004  0.000   -0.000 -0.000  0.000
 C          0.000 -0.000  0.000   -0.000 -0.000 -0.000    0.000 -0.000 -0.000
 C         -0.000  0.000 -0.000    0.000  0.000 -0.000   -0.000  0.000  0.000
 O          0.000 -0.000 -0.000   -0.000  0.000  0.000    0.000 -0.000  0.000
 O          0.002 -0.000  0.000   -0.000 -0.000 -0.000    0.000 -0.000 -0.000
 H         -0.038  0.006 -0.000    0.002 -0.000 -0.000   -0.002  0.000 -0.000
 C         -0.000 -0.000 -0.000   -0.000  0.000 -0.000   -0.000  0.001  0.000
 H          0.001 -0.000 -0.000    0.000 -0.001  0.000    0.001 -0.004  0.000
 C          0.001  0.001 -0.000    0.000 -0.000  0.000    0.002 -0.001  0.000
 O         -0.000 -0.000 -0.000    0.001 -0.001  0.000    0.032 -0.054  0.000
 H          0.378  0.923 -0.001   -0.004 -0.009  0.000    0.000  0.003  0.000
 H          0.007  0.008 -0.000    0.625  0.778 -0.000   -0.012 -0.015  0.000
 H         -0.000 -0.004  0.000   -0.010  0.017 -0.000   -0.522  0.850 -0.003
 TransDip   0.272  0.251 -0.000    0.039  0.280 -0.000   -0.025  0.308 -0.001

 STANDARD THERMODYNAMIC QUANTITIES AT   298.15 K  AND     1.00 ATM

   This Molecule has  0 Imaginary Frequencies
   Zero point vibrational energy:       79.729 kcal/mol

   Atom    1 Element O  Has Mass   15.99491
   Atom    2 Element C  Has Mass   12.00000
   Atom    3 Element C  Has Mass   12.00000
   Atom    4 Element O  Has Mass   15.99491
   Atom    5 Element C  Has Mass   12.00000
   Atom    6 Element H  Has Mass    1.00783
   Atom    7 Element C  Has Mass   12.00000
   Atom    8 Element C  Has Mass   12.00000
   Atom    9 Element O  Has Mass   15.99491
   Atom   10 Element O  Has Mass   15.99491
   Atom   11 Element H  Has Mass    1.00783
   Atom   12 Element C  Has Mass   12.00000
   Atom   13 Element H  Has Mass    1.00783
   Atom   14 Element C  Has Mass   12.00000
   Atom   15 Element O  Has Mass   15.99491
   Atom   16 Element H  Has Mass    1.00783
   Atom   17 Element H  Has Mass    1.00783
   Atom   18 Element H  Has Mass    1.00783
   Molecular Mass:   170.021530 amu
   Principal axes and moments of inertia in amu*Bohr^2:
                             1           2           3
    Eigenvalues --     1131.68200  2726.36072  3858.04266
          X               0.99987     0.01634    -0.00001
          Y              -0.01634     0.99987    -0.00003
          Z               0.00001     0.00003     1.00000
   Rotational Symmetry Number is   1
   The Molecule is an Asymmetric Top
   Translational Enthalpy:        0.889 kcal/mol
   Rotational Enthalpy:           0.889 kcal/mol
   Vibrational Enthalpy:         84.968 kcal/mol
   gas constant (RT):             0.592 kcal/mol
   Translational Entropy:        41.300  cal/mol.K
   Rotational Entropy:           30.854  cal/mol.K
   Vibrational Entropy:          31.054  cal/mol.K

   Total Enthalpy:               87.338 kcal/mol
   Total Entropy:               103.208  cal/mol.K

 ======================================================================

 STANDARD THERMODYNAMIC QUANTITIES FOR ANHARMONIC VIBRATION -- TOSH

   Zero point vibrational energy: ************ kcal/mol

   Vibrational Enthalpy:       Infinity kcal/mol
   Vibrational Entropy:             NaN  cal/mol.K

   Total Enthalpy:             Infinity kcal/mol
   Total Entropy:                   NaN  cal/mol.K

 ======================================================================

 STANDARD THERMODYNAMIC QUANTITIES FOR ANHARMONIC VIBRATION -- VPT2

   Zero point vibrational energy: ************ kcal/mol

   Vibrational Enthalpy:       Infinity kcal/mol
   Vibrational Entropy:             NaN  cal/mol.K

   Total Enthalpy:             Infinity kcal/mol
   Total Entropy:                   NaN  cal/mol.K

 ======================================================================

Archival summary:
1\1\pikachu\FREQ\ProcedureUnspecified\BasisUnspecified\576\cher\TueDec1321:44:252016TueDec1321:44:252016\0\\#,FREQ,ProcedureUnspecified,BasisUnspecified,\\0,1\C\O,1,1.35345\H,2,0.966662,1,108.124\C,1,1.40152,2,121.201,3,-0.0349434,0\O,4,1.37569,1,114.197,2,-0.0112557,0\H,5,0.96237,4,110.586,1,179.807,0\C,4,1.38427,1,121.429,2,179.998,0\H,7,1.08392,4,121.416,1,179.994,0\C,7,1.39882,4,119.155,1,-0.00397814,0\C,9,1.39918,7,120.124,4,0.00722952,0\H,10,1.08344,9,119.78,7,179.997,0\C,10,1.39142,9,120.372,7,-0.00602104,0\O,12,1.36349,10,123.396,9,-179.994,0\H,13,0.962754,12,109.441,10,-0.0144599,0\C,9,1.47898,7,117.77,4,-180,0\O,15,1.21082,9,125.183,7,0.0106171,0\O,15,1.3604,9,113.172,7,-179.987,0\H,17,0.968,15,106.511,9,180,0\\\@

 Total job time:  7717.79s(wall), 7518.89s(cpu) 
 Tue Dec 13 21:44:25 2016

        *************************************************************
        *                                                           *
        *  Thank you very much for using Q-Chem.  Have a nice day.  *
        *                                                           *
        *************************************************************


 
User input: 3 of 3 
 
pikachu 127.0.1
Q-Chem Developer Version! Running on 127.0.1.*
                  Welcome to Q-Chem
     A Quantum Leap Into The Future Of Chemistry


 Q-Chem 4.4, Q-Chem, Inc., Pleasanton, CA (2016)

 Y. Shao,  Z. Gan,  E. Epifanovsky,  A. T. B. Gilbert,  M. Wormit,  
 J. Kussmann,  A. W. Lange,  A. Behn,  J. Deng,  X. Feng,  D. Ghosh,  
 M. Goldey,  P. R. Horn,  L. D. Jacobson,  I. Kaliman,  F. Rob,  
 R. Z. Khaliullin,  T. Kus,  A. Landau,  J. Liu,  E. I. Proynov,  Y. M. Rhee,  
 R. M. Richard,  M. A. Rohrdanz,  R. P. Steele,  E. J. Sundstrom,  
 H. L. Woodcock III,  P. M. Zimmerman,  D. Zuev,  B. Albrecht,  E. Alguire,  
 B. Austin,  S. A. Baeppler,  G. J. O. Beran,  Y. A. Bernard,  E. Berquist,  
 K. Brandhorst,  K. B. Bravaya,  S. T. Brown,  D. Casanova,  C.-M. Chang,  
 Y. Chen,  S. H. Chien,  K. D. Closser,  M. P. Coons,  D. L. Crittenden,  
 S. Dasgupta,  M. Diedenhofen,  R. A. DiStasio Jr.,  H. Do,  A. D. Dutoi,  
 R. G. Edgar,  P.-T. Fang,  S. Fatehi,  Q. Feng,  L. Fusti-Molnar,  
 A. Ghysels,  A. Golubeva-Zadorozhnaya,  J. Gomes,  A. Gunina,  
 M. W. D. Hanson-Heine,  P. H. P. Harbach,  A. W. Hauser,  J. E. Herr,  
 E. G. Hohenstein,  Z. C. Holden,  K. Hui,  T.-C. Jagau,  H. Ji,  B. Kaduk,  
 K. Khistyaev,  Jaehoon Kim,  Jihan Kim,  R. A. King,  P. Klunzinger,  
 K. Koh,  D. Kosenkov,  T. Kowalczyk,  C. M. Krauter,  A. Kunitsa,  
 K. U. Lao,  A. Laurent,  K. V. Lawler,  J. Lee,  D. Lefrancois,  S. Lehtola,  
 S. V. Levchenko,  C. Y. Lin,  Y.-S. Lin,  F. Liu,  E. Livshits,  
 R. C. Lochan,  A. Luenser,  P. Manohar,  S. F. Manzer,  S.-P. Mao,  Y. Mao,  
 N. Mardirossian,  A. V. Marenich,  L. A. Martinez-Martinez,  S. A. Maurer,  
 N. J. Mayhall,  J.-M. Mewes,  A. F. Morrison,  K. Nanda,  T. S. Nguyen-Beck,  
 C. M. Oana,  R. Olivares-Amaya,  D. P. O'Neill,  J. A. Parkhill,  
 T. M. Perrine,  R. Peverati,  P. A. Pieniazek,  F. Plasser,  A. Prociuk,  
 D. R. Rehn,  E. Rosta,  N. J. Russ,  N. Sergueev,  S. M. Sharada,  
 S. Sharma,  D. W. Small,  A. Sodt,  T. Stauch,  T. Stein,  D. Stuck,  
 Y.-C. Su,  A. J. W. Thom,  T. Tsuchimochi,  L. Vogt,  O. Vydrov,  T. Wang,  
 M. A. Watson,  J. Wenzel,  A. White,  C. F. Williams,  V. Vanovschi,  
 K. Yao,  S. Yeganeh,  S. R. Yost,  Z.-Q. You,  I. Y. Zhang,  X. Zhang,  
 Y. Zhao,  B. R. Brooks,  G. K. L. Chan,  D. M. Chipman,  C. J. Cramer,  
 W. A. Goddard III,  M. S. Gordon,  W. J. Hehre,  A. Klamt,  
 H. F. Schaefer III,  M. W. Schmidt,  C. D. Sherrill,  D. G. Truhlar,  
 A. Warshel,  X. Xu,  A. Aspuru-Guzik,  R. Baer,  A. T. Bell,  N. A. Besley,  
 J.-D. Chai,  A. Dreuw,  B. D. Dunietz,  T. R. Furlani,  S. R. Gwaltney,  
 C.-P. Hsu,  Y. Jung,  J. Kong,  D. S. Lambrecht,  W. Liang,  C. Ochsenfeld,  
 V. A. Rassolov,  L. V. Slipchenko,  J. E. Subotnik,  T. Van Voorhis,  
 J. M. Herbert,  A. I. Krylov,  P. M. W. Gill,  M. Head-Gordon

 Contributors to earlier versions of Q-Chem not listed above: 
 R. D. Adamson,  J. Baker,  E. F. C. Byrd,  A. K. Chakraborty,  C.-L. Cheng,  
 H. Dachsel,  R. J. Doerksen,  G. Hawkins,  A. Heyden,  S. Hirata,  
 G. Kedziora,  F. J. Keil,  C. Kelley,  P. P. Korambath,  W. Kurlancheek,  
 A. M. Lee,  M. S. Lee,  D. Liotard,  I. Lotan,  P. E. Maslen,  N. Nair,  
 D. Neuhauser,  R. Olson,  B. Peters,  J. Ritchie,  N. E. Schultz,  
 N. Shenvi,  A. C. Simmonett,  K. S. Thanthiriwatte,  Q. Wu,  W. Zhang

 Please cite Q-Chem as follows:
 Y. Shao et al., Mol. Phys. 113, 184-215 (2015)
 DOI: 10.1080/00268976.2014.952696

 Q-Chem 4.4.2 for Intel X86 EM64T Linux

 Parts of Q-Chem use Armadillo 5.200.1 (Boston Tea Smuggler).
 http://arma.sourceforge.net/

 Q-Chem begins on Tue Dec 13 21:44:25 2016  


Host: 0

     Scratch files written to /scratch/cher/qchem6720//
The previous job contains 0 fragments, simply inherited here
FILE_GEOM_ORG=        593

Checking the input file for inconsistencies... 	...done.

--------------------------------------------------------------
User input:
--------------------------------------------------------------

$molecule
   read
$end
$rem
   BASIS  =  6-311++G**
   JOB_TYPE  =  SP
   METHOD  =  B3LYP
   SOLVENT_METHOD SMD
$end

--------------------------------------------------------------
 ----------------------------------------------------------------
             Standard Nuclear Orientation (Angstroms)
    I     Atom           X                Y                Z
 ----------------------------------------------------------------
    1      O       3.0898949039    -0.1089717846    -0.0003747897
    2      C       1.7376636963    -0.0514594160    -0.0002484356
    3      C       0.9913634191    -1.2380961692    -0.0001952671
    4      O       1.6952987325    -2.4058198861    -0.0002904772
    5      C      -0.3989230363    -1.1819276634    -0.0001398337
    6      H      -0.9756529629    -2.0991062510    -0.0001270230
    7      C      -1.0570550336     0.0528041813    -0.0001670936
    8      C      -2.5323426194     0.1572114989    -0.0000947724
    9      O      -3.1584007065     1.1936207603    -0.0001835484
   10      O      -3.1546029703    -1.0525372431     0.0001492411
   11      H      -4.1057434856    -0.8726591274     0.0001874757
   12      C      -0.3195639208     1.2414222947    -0.0001233091
   13      H      -0.8409653864     2.1916964041     0.0000143051
   14      C       1.0632145932     1.1771065663    -0.0002055516
   15      O       1.8918452196     2.2752393651    -0.0000554910
   16      H       3.4293714451     0.7961195467    -0.0009822364
   17      H       1.0832209540    -3.1489590888    -0.0000822072
   18      H       1.3765186375     3.0880031681    -0.0030600230
 ----------------------------------------------------------------
 Nuclear Repulsion Energy =   688.2404080475 hartrees
 There are       44 alpha and       44 beta electrons
 Requested basis set is 6-311++G(d,p)
 There are 102 shells and 306 basis functions

 Total QAlloc Memory Limit   2000 MB
 Mega-Array Size        61 MB
 MEM_STATIC part        62 MB
 A cutoff of  1.0D-08 yielded   4094 shell pairs
 There are     37842 function pairs (     40641 Cartesian)

 -------------------------------------------------------
 OpenMP Integral Computing Module                       
 Release: version 1.0, May 2013, Q-Chem Inc. Pittsburgh 
 -------------------------------------------------------
 Integral Job Info:
 Integral job number is                      11
 Integral operator is                         1
 short-range coefficients                     0
 long-range coefficients              100000000
 Omega coefficients                           0
 if combine SR and LR in K                    0
 Integral screening is                        0
 Integral computing path is                   2
 max size of driver memory is            800000
 size of driver memory is                593474
 size of scratch memory is              2260544
 max col of scratch BK array               1296
 max len of scratch array in speh3          155
 max len of scratch index in speh4           18
 max int batch size is                      520
 min int batch size is                       52
 fixed nKL is                                52
 max L of basis functions is                  2
 order of int derivative is                   0
 number of shells is                        102
 number of basis is                         318
 number of cartesian basis is               318
 number of contracted shell pairs          4094
 number of primitive shell pairs          10207
 maxK2 (contraction) of shell pair           36
 max number of K2 of shell pair               1
 max number of CS2 of shell pair            657
 max number of PS2 of shell pair           2040
 mem total for path MDJ                   86728
 -------------------------------------------------------
 Smallest overlap matrix eigenvalue = 6.55E-07

 Q-Chem warning in module /home/taweetham/qchem/stvman/mkSTV.C, line 257:

 Overlap eigenvalue is smaller than square root of threshold

 Linear dependence detected in AO basis
 Number of orthogonalized atomic orbitals = 305
 Maximum deviation from orthogonality = 3.484E-10

 Scale SEOQF with 1.000000e-01/1.000000e-01/1.000000e-01

 Standard Electronic Orientation quadrupole field applied
 Nucleus-field energy     =     0.0000000266 hartrees
 Guess from superposition of atomic densities
 Warning:  Energy on first SCF cycle will be non-variational
 A restricted hybrid HF-DFT SCF calculation will be
 performed using Pulay DIIS extrapolation
 Exchange:     0.2000 Hartree-Fock + 0.0800 Slater + 0.7200 B88
 Correlation:  0.1900 VWN1RPA + 0.8100 LYP
 Using SG-1 standard quadrature grid
 SCF converges when DIIS error is below 1.0E-05
 ---------------------------------------
  Cycle       Energy         DIIS Error
 ---------------------------------------
    1    -649.4401913955      3.88E-02
    2    -646.4502955299      5.13E-03
    3    -646.1784570194      7.73E-03
    4    -646.6615472931      1.71E-03
    5    -646.6861562702      4.79E-04
    6    -646.6876240646      1.88E-04
    7    -646.6880364891      4.20E-05
    8    -646.6880549729      1.79E-05
    9    -646.6880550697      4.23E-06 Convergence criterion met
 ---------------------------------------
 SCF time:  CPU 201.36 s  wall 201.43 s

 Citation of the SMD model:
 Marenich, A.V.; Cramer, C.J.; Truhlar, D.G.
 J. Phys. Chem. B 2009, 113, 6378-6396.
 iSolventCode=           1
 Solvent: water                                                           

 vradii
            1           2           3           4           5           6
    1   1.5200000   1.8500000   1.8500000   1.5200000   1.8500000   1.2000000
            7           8           9          10          11          12
    1   1.8500000   1.8500000   1.5200000   1.5200000   1.2000000   1.8500000
           13          14          15          16          17          18
    1   1.2000000   1.8500000   1.5200000   1.2000000   1.2000000   1.2000000
Changing PCM_TESSEL_METHOD to VTN
Changing PCM_VDW_RADII to SMD_RADIUS
 Discretize the solute cavity surface with Lebedev spheres
	Using 302 Lebedev grid points for each H atom
	Using 302 Lebedev grid points for other atoms
	Atomic van der Waals radii will be scaled by 1.20
 Removing interior tesserae...
 Keep 1856 surface tesserae and discard 3580 interior tesserae
 Molecular Surface Area = 170.417 Angst**2
 A restricted hybrid HF-DFT SCF calculation will be
 performed using Pulay DIIS extrapolation
 Polarizable Continuum solvation model will be applied
 Exchange:     0.2000 Hartree-Fock + 0.0800 Slater + 0.7200 B88
 Correlation:  0.1900 VWN1RPA + 0.8100 LYP
 Using SG-1 standard quadrature grid
 SCF converges when DIIS error is below 1.0E-05

 Citation of the SMD model:
 Marenich, A.V.; Cramer, C.J.; Truhlar, D.G.
 J. Phys. Chem. B 2009, 113, 6378-6396.
 iSolventCode=           1
 Solvent: water                                                           

 vradii
            1           2           3           4           5           6
    1   1.5200000   1.8500000   1.8500000   1.5200000   1.8500000   1.2000000
            7           8           9          10          11          12
    1   1.8500000   1.8500000   1.5200000   1.5200000   1.2000000   1.8500000
           13          14          15          16          17          18
    1   1.2000000   1.8500000   1.5200000   1.2000000   1.2000000   1.2000000
 ---------------------------------------
  Cycle       Energy         DIIS Error
 ---------------------------------------
    1    -646.6882624022      1.36E-06
 Time req'd to invert C: 8.72 s (CPU) 8.72 s (wall)
    2    -646.7229491351      4.73E-04
    3    -646.7229460709      4.73E-04
    4    -646.7229519117      4.73E-04
    5    -646.7229517445      4.73E-04
    6    -646.7229564906      4.73E-04
    7    -646.7229581951      4.73E-04
    8    -646.7229590315      4.73E-04
    9    -646.7229536895      4.73E-04
   10    -646.7229546046      4.73E-04
   11    -646.7229536740      4.73E-04
   12    -646.7229543057      4.73E-04
   13    -646.7229532041      4.73E-04
   14    -646.7229517857      4.73E-04
   15    -646.7229559179      4.73E-04
   16    -646.7229485161      4.73E-04
   17    -646.7274239310      3.75E-04
   18    -646.7281675397      2.49E-04
   19    -646.7286560446      6.58E-05
   20    -646.7286747003      2.82E-05
   21    -646.7286804448      7.28E-06 Convergence criterion met
 ---------------------------------------
 SCF time:  CPU 381.26 s  wall 381.45 s
(0)  E-EN(g) gas-phase elect-nuc energy                 -646.688262402 a.u.
(3)  G-ENP(liq) elect-nuc-pol free energy of system     -646.728680445 a.u.
(4)  G-CDS(liq) cavity-dispersion-solvent structure 
     free energy                                                6.3600 kcal/mol
(6)  G-S(liq) free energy of system                     -646.718545109 a.u.
(9)  DeltaG-S(liq) free energy of  solvation
     (9) = (6) - (0)                                          -19.0027 kcal/mol
 SCF   energy in the final basis set = -646.7185451092
 Total energy in the final basis set = -646.7185451092

 --------------------------------------------------------------

                    Orbital Energies (a.u.)
 --------------------------------------------------------------

 Alpha MOs
 -- Occupied --
-19.175 -19.170 -19.166 -19.164 -19.127 -10.321 -10.251 -10.250
-10.250 -10.199 -10.186 -10.185  -1.120  -1.097  -1.075  -1.062
 -1.033  -0.872  -0.778  -0.756  -0.679  -0.665  -0.604  -0.581
 -0.568  -0.533  -0.508  -0.497  -0.494  -0.469  -0.455  -0.453
 -0.430  -0.415  -0.407  -0.396  -0.385  -0.381  -0.374  -0.344
 -0.333  -0.304  -0.241  -0.233
 -- Virtual --
 -0.060  -0.009  -0.007   0.003   0.011   0.027   0.040   0.047
  0.049   0.051   0.060   0.075   0.082   0.085   0.095   0.096
  0.101   0.110   0.112   0.118   0.125   0.128   0.132   0.133
  0.146   0.151   0.155   0.158   0.165   0.176   0.180   0.185
  0.193   0.198   0.205   0.220   0.222   0.228   0.233   0.239
  0.240   0.248   0.253   0.258   0.265   0.267   0.270   0.278
  0.288   0.292   0.293   0.298   0.302   0.308   0.313   0.320
  0.329   0.332   0.333   0.361   0.363   0.370   0.378   0.381
  0.399   0.405   0.422   0.428   0.438   0.446   0.472   0.485
  0.514   0.518   0.531   0.565   0.571   0.577   0.579   0.590
  0.604   0.607   0.610   0.620   0.628   0.644   0.648   0.670
  0.687   0.689   0.704   0.740   0.752   0.784   0.804   0.826
  0.859   0.883   0.885   0.898   0.913   0.929   0.944   0.962
  0.968   0.973   0.986   1.012   1.026   1.028   1.047   1.055
  1.073   1.095   1.102   1.109   1.143   1.145   1.156   1.168
  1.184   1.189   1.212   1.213   1.220   1.221   1.238   1.280
  1.282   1.303   1.312   1.391   1.408   1.417   1.429   1.443
  1.478   1.518   1.521   1.535   1.548   1.563   1.599   1.600
  1.614   1.642   1.665   1.704   1.716   1.736   1.750   1.780
  1.783   1.805   1.842   1.879   1.891   1.900   1.903   1.938
  1.955   1.982   2.014   2.033   2.047   2.087   2.100   2.114
  2.134   2.148   2.188   2.210   2.251   2.299   2.325   2.327
  2.387   2.552   2.561   2.589   2.610   2.615   2.658   2.666
  2.679   2.687   2.730   2.734   2.753   2.765   2.806   2.819
  2.850   2.905   2.907   3.002   3.034   3.055   3.056   3.065
  3.074   3.076   3.076   3.093   3.118   3.160   3.182   3.184
  3.186   3.217   3.298   3.349   3.354   3.370   3.396   3.462
  3.492   3.535   3.610   3.639   3.655   3.730   3.762   3.833
  3.856   3.931   3.954   4.068   4.114   4.142   4.189   4.194
  4.324   4.848   4.939   4.947   4.995   5.022   5.045   5.174
  5.363   5.423   5.456   5.535   5.631   5.660   5.786   5.839
  5.848  23.541  23.825  23.886  23.916  24.003  24.081  24.160
 49.865  49.880  49.942  49.984  50.028
 --------------------------------------------------------------

          Ground-State Mulliken Net Atomic Charges

     Atom                 Charge (a.u.)
  ----------------------------------------
      1 O                    -0.331729
      2 C                    -0.171590
      3 C                    -0.438720
      4 O                    -0.340019
      5 C                    -0.376887
      6 H                     0.234245
      7 C                     0.939242
      8 C                     0.297205
      9 O                    -0.419454
     10 O                    -0.258744
     11 H                     0.351969
     12 C                    -0.080439
     13 H                     0.214306
     14 C                    -0.306821
     15 O                    -0.360704
     16 H                     0.348072
     17 H                     0.346994
     18 H                     0.353072
  ----------------------------------------
  Sum of atomic charges =     0.000000

 -----------------------------------------------------------------
                    Cartesian Multipole Moments
 -----------------------------------------------------------------
    Charge (ESU x 10^10)
                -0.0000
    Dipole Moment (Debye)
         X      -0.9258      Y       0.1457      Z      -0.0072
       Tot       0.9372
    Quadrupole Moments (Debye-Ang)
        XX     -75.5230     XY      17.1819     YY     -53.4576
        XZ      -0.0142     YZ      -0.0249     ZZ     -71.0563
    Octopole Moments (Debye-Ang^2)
       XXX     -36.4873    XXY     -10.7000    XYY      15.4668
       YYY       0.4793    XXZ      -0.0066    XYZ      -0.0427
       YYZ      -0.0586    XZZ      -1.0885    YZZ       0.0193
       ZZZ       0.0373
    Hexadecapole Moments (Debye-Ang^3)
      XXXX   -1608.0711   XXXY     251.2355   XXYY    -504.0793
      XYYY      47.3617   YYYY    -526.5651   XXXZ      -0.0553
      XXYZ      -0.0623   XYYZ      -0.0869   YYYZ      -0.2344
      XXZZ    -316.7684   XYZZ       2.4951   YYZZ    -154.3057
      XZZZ       0.0443   YZZZ       0.0031   ZZZZ     -72.6652
 -----------------------------------------------------------------
Archival summary:
1\1\pikachu\SP\ProcedureUnspecified\BasisUnspecified\576\cher\TueDec1321:54:092016TueDec1321:54:092016\0\\#,ProcedureUnspecified,BasisUnspecified,\\0,1\C\O,1,1.35345\H,2,0.966662,1,108.124\C,1,1.40152,2,121.201,3,-0.0349434,0\O,4,1.37569,1,114.197,2,-0.0112557,0\H,5,0.96237,4,110.586,1,179.807,0\C,4,1.38427,1,121.429,2,179.998,0\H,7,1.08392,4,121.416,1,179.994,0\C,7,1.39882,4,119.155,1,-0.00397814,0\C,9,1.39918,7,120.124,4,0.00722952,0\H,10,1.08344,9,119.78,7,179.997,0\C,10,1.39142,9,120.372,7,-0.00602104,0\O,12,1.36349,10,123.396,9,-179.994,0\H,13,0.962754,12,109.441,10,-0.0144599,0\C,9,1.47898,7,117.77,4,-180,0\O,15,1.21082,9,125.183,7,0.0106171,0\O,15,1.3604,9,113.172,7,-179.987,0\H,17,0.968,15,106.511,9,180,0\\\@

 Total job time:  583.46s(wall), 583.20s(cpu) 
 Tue Dec 13 21:54:09 2016

        *************************************************************
        *                                                           *
        *  Thank you very much for using Q-Chem.  Have a nice day.  *
        *                                                           *
        *************************************************************
