# Supplementary material for: A DFT investigation of the blue bottle experiment: E∘half-cell analysis of autoxidation catalysed by redox indicators
Source: R Soc Open Sci. 2017 Nov 8;4(11):170708. doi: 10.1098/rsos.170708 (PMC5717635; doi:10.1098/rsos.170708)
Supplement: output.zip [file rsos170708supp2.zip › B3LYP_6-311++Gdp_reducing_agents/C7H6O5_keto.out]

pikachu 127.0.1
Q-Chem Developer Version! Running on 127.0.1.*
                  Welcome to Q-Chem
     A Quantum Leap Into The Future Of Chemistry


 Q-Chem 4.4, Q-Chem, Inc., Pleasanton, CA (2016)

 Y. Shao,  Z. Gan,  E. Epifanovsky,  A. T. B. Gilbert,  M. Wormit,  
 J. Kussmann,  A. W. Lange,  A. Behn,  J. Deng,  X. Feng,  D. Ghosh,  
 M. Goldey,  P. R. Horn,  L. D. Jacobson,  I. Kaliman,  F. Rob,  
 R. Z. Khaliullin,  T. Kus,  A. Landau,  J. Liu,  E. I. Proynov,  Y. M. Rhee,  
 R. M. Richard,  M. A. Rohrdanz,  R. P. Steele,  E. J. Sundstrom,  
 H. L. Woodcock III,  P. M. Zimmerman,  D. Zuev,  B. Albrecht,  E. Alguire,  
 B. Austin,  S. A. Baeppler,  G. J. O. Beran,  Y. A. Bernard,  E. Berquist,  
 K. Brandhorst,  K. B. Bravaya,  S. T. Brown,  D. Casanova,  C.-M. Chang,  
 Y. Chen,  S. H. Chien,  K. D. Closser,  M. P. Coons,  D. L. Crittenden,  
 S. Dasgupta,  M. Diedenhofen,  R. A. DiStasio Jr.,  H. Do,  A. D. Dutoi,  
 R. G. Edgar,  P.-T. Fang,  S. Fatehi,  Q. Feng,  L. Fusti-Molnar,  
 A. Ghysels,  A. Golubeva-Zadorozhnaya,  J. Gomes,  A. Gunina,  
 M. W. D. Hanson-Heine,  P. H. P. Harbach,  A. W. Hauser,  J. E. Herr,  
 E. G. Hohenstein,  Z. C. Holden,  K. Hui,  T.-C. Jagau,  H. Ji,  B. Kaduk,  
 K. Khistyaev,  Jaehoon Kim,  Jihan Kim,  R. A. King,  P. Klunzinger,  
 K. Koh,  D. Kosenkov,  T. Kowalczyk,  C. M. Krauter,  A. Kunitsa,  
 K. U. Lao,  A. Laurent,  K. V. Lawler,  J. Lee,  D. Lefrancois,  S. Lehtola,  
 S. V. Levchenko,  C. Y. Lin,  Y.-S. Lin,  F. Liu,  E. Livshits,  
 R. C. Lochan,  A. Luenser,  P. Manohar,  S. F. Manzer,  S.-P. Mao,  Y. Mao,  
 N. Mardirossian,  A. V. Marenich,  L. A. Martinez-Martinez,  S. A. Maurer,  
 N. J. Mayhall,  J.-M. Mewes,  A. F. Morrison,  K. Nanda,  T. S. Nguyen-Beck,  
 C. M. Oana,  R. Olivares-Amaya,  D. P. O'Neill,  J. A. Parkhill,  
 T. M. Perrine,  R. Peverati,  P. A. Pieniazek,  F. Plasser,  A. Prociuk,  
 D. R. Rehn,  E. Rosta,  N. J. Russ,  N. Sergueev,  S. M. Sharada,  
 S. Sharma,  D. W. Small,  A. Sodt,  T. Stauch,  T. Stein,  D. Stuck,  
 Y.-C. Su,  A. J. W. Thom,  T. Tsuchimochi,  L. Vogt,  O. Vydrov,  T. Wang,  
 M. A. Watson,  J. Wenzel,  A. White,  C. F. Williams,  V. Vanovschi,  
 K. Yao,  S. Yeganeh,  S. R. Yost,  Z.-Q. You,  I. Y. Zhang,  X. Zhang,  
 Y. Zhao,  B. R. Brooks,  G. K. L. Chan,  D. M. Chipman,  C. J. Cramer,  
 W. A. Goddard III,  M. S. Gordon,  W. J. Hehre,  A. Klamt,  
 H. F. Schaefer III,  M. W. Schmidt,  C. D. Sherrill,  D. G. Truhlar,  
 A. Warshel,  X. Xu,  A. Aspuru-Guzik,  R. Baer,  A. T. Bell,  N. A. Besley,  
 J.-D. Chai,  A. Dreuw,  B. D. Dunietz,  T. R. Furlani,  S. R. Gwaltney,  
 C.-P. Hsu,  Y. Jung,  J. Kong,  D. S. Lambrecht,  W. Liang,  C. Ochsenfeld,  
 V. A. Rassolov,  L. V. Slipchenko,  J. E. Subotnik,  T. Van Voorhis,  
 J. M. Herbert,  A. I. Krylov,  P. M. W. Gill,  M. Head-Gordon

 Contributors to earlier versions of Q-Chem not listed above: 
 R. D. Adamson,  J. Baker,  E. F. C. Byrd,  A. K. Chakraborty,  C.-L. Cheng,  
 H. Dachsel,  R. J. Doerksen,  G. Hawkins,  A. Heyden,  S. Hirata,  
 G. Kedziora,  F. J. Keil,  C. Kelley,  P. P. Korambath,  W. Kurlancheek,  
 A. M. Lee,  M. S. Lee,  D. Liotard,  I. Lotan,  P. E. Maslen,  N. Nair,  
 D. Neuhauser,  R. Olson,  B. Peters,  J. Ritchie,  N. E. Schultz,  
 N. Shenvi,  A. C. Simmonett,  K. S. Thanthiriwatte,  Q. Wu,  W. Zhang

 Please cite Q-Chem as follows:
 Y. Shao et al., Mol. Phys. 113, 184-215 (2015)
 DOI: 10.1080/00268976.2014.952696

 Q-Chem 4.4.2 for Intel X86 EM64T Linux

 Parts of Q-Chem use Armadillo 5.200.1 (Boston Tea Smuggler).
 http://arma.sourceforge.net/

 Q-Chem begins on Tue Dec 13 19:46:32 2016  


Host: 0

     Scratch files written to /scratch/cher/qchem6867//
FILE_GEOM_ORG=        593

Checking the input file for inconsistencies... 	...done.

--------------------------------------------------------------
User input:
--------------------------------------------------------------
$molecule
0 1
  O   -3.0326856   -0.2187966    0.3906623
  C   -1.8262480   -0.1244724   -0.3298790
  C   -0.9851016   -1.3960835   -0.0772625
  O   -1.5280037   -2.4753710    0.0798452
  C    0.4756381   -1.2364867   -0.0883200
  H    1.0702582   -2.1409711   -0.0456242
  C    1.0410652   -0.0015126   -0.0341851
  C    2.5251993    0.1747659    0.0383500
  O    3.0771070    1.2542589    0.1137742
  O    3.2078382   -0.9913319    0.0091844
  H    4.1514967   -0.7522317    0.0649037
  C    0.2644230    1.2255229   -0.0060966
  H    0.8022654    2.1632462    0.0945427
  C   -1.0789254    1.1650255   -0.0849374
  O   -1.9224695    2.2274903   -0.0401396
  H   -1.4158559    3.0434044    0.1081398
  H   -3.5005937    0.6233808    0.2699487
  H   -2.0181652   -0.1473799   -1.4245375
$end

$rem
   BASIS  =  6-311++G**
   JOB_TYPE  =  optimization
   METHOD  =  B3LYP
$end

--------------------------------------------------------------
 ----------------------------------------------------------------
             Standard Nuclear Orientation (Angstroms)
    I     Atom           X                Y                Z
 ----------------------------------------------------------------
    1      O      -3.0326856055    -0.2187965940     0.3906622750
    2      C      -1.8262480032    -0.1244724022    -0.3298790223
    3      C      -0.9851016101    -1.3960835056    -0.0772625165
    4      O      -1.5280037159    -2.4753710024     0.0798451854
    5      C       0.4756380907    -1.2364867129    -0.0883200133
    6      H       1.0702581861    -2.1409711157    -0.0456242091
    7      C       1.0410651967    -0.0015126155    -0.0341851156
    8      C       2.5251992974     0.1747658774     0.0383499876
    9      O       3.0771070025     1.2542588748     0.1137741857
   10      O       3.2078381917    -0.9913319261     0.0091843927
   11      H       4.1514966927    -0.7522317306     0.0649036943
   12      C       0.2644230027     1.2255228884    -0.0060966212
   13      H       0.8022654071     2.1632461861     0.0945426774
   14      C      -1.0789253974     1.1650254949    -0.0849374243
   15      O      -1.9224694923     2.2274902992    -0.0401396296
   16      H      -1.4158558886     3.0434043971     0.1081397692
   17      H      -3.5005937010     0.6233808079     0.2699486713
   18      H      -2.0181652006    -0.1473799045    -1.4245375227
 ----------------------------------------------------------------
 Molecular Point Group                 C1    NOp =  1
 Largest Abelian Subgroup              C1    NOp =  1
 Nuclear Repulsion Energy =   685.4164661253 hartrees
 There are       44 alpha and       44 beta electrons
 Requested basis set is 6-311++G(d,p)
 There are 102 shells and 306 basis functions

 Total QAlloc Memory Limit   2000 MB
 Mega-Array Size        61 MB
 MEM_STATIC part        62 MB
 A cutoff of  1.0D-11 yielded   4449 shell pairs
 There are     40879 function pairs (     43996 Cartesian)

 -------------------------------------------------------
 OpenMP Integral Computing Module                       
 Release: version 1.0, May 2013, Q-Chem Inc. Pittsburgh 
 -------------------------------------------------------
 Integral Job Info:
 Integral job number is                      11
 Integral operator is                         1
 short-range coefficients                     0
 long-range coefficients              100000000
 Omega coefficients                           0
 if combine SR and LR in K                    0
 Integral screening is                        0
 Integral computing path is                   2
 max size of driver memory is            800000
 size of driver memory is                593474
 size of scratch memory is              2260544
 max col of scratch BK array               1296
 max len of scratch array in speh3          155
 max len of scratch index in speh4           18
 max int batch size is                      520
 min int batch size is                       52
 fixed nKL is                                52
 max L of basis functions is                  2
 order of int derivative is                   0
 number of shells is                        102
 number of basis is                         318
 number of cartesian basis is               318
 number of contracted shell pairs          4449
 number of primitive shell pairs          11240
 maxK2 (contraction) of shell pair           36
 max number of K2 of shell pair               1
 max number of CS2 of shell pair            694
 max number of PS2 of shell pair           2220
 mem total for path MDJ                   92646
 -------------------------------------------------------
 Smallest overlap matrix eigenvalue = 2.27E-06

 Q-Chem warning in module /home/taweetham/qchem/stvman/mkSTV.C, line 257:

 Overlap eigenvalue is smaller than square root of threshold


 Scale SEOQF with 1.000000e-01/1.000000e-01/1.000000e-01

 Standard Electronic Orientation quadrupole field applied
 Nucleus-field energy     =     0.0000000257 hartrees
 Guess from superposition of atomic densities
 Warning:  Energy on first SCF cycle will be non-variational
 A restricted hybrid HF-DFT SCF calculation will be
 performed using Pulay DIIS extrapolation
 Exchange:     0.2000 Hartree-Fock + 0.0800 Slater + 0.7200 B88
 Correlation:  0.1900 VWN1RPA + 0.8100 LYP
 Using SG-1 standard quadrature grid
 SCF converges when DIIS error is below 1.0E-08
 ---------------------------------------
  Cycle       Energy         DIIS Error
 ---------------------------------------
    1    -649.1919893500      3.77E-02
    2    -646.3703440038      5.48E-03
    3    -645.7281621364      1.01E-02
    4    -646.5962137689      2.22E-03
    5    -646.6428346792      5.72E-04
    6    -646.6450808832      2.53E-04
    7    -646.6456540614      7.22E-05
    8    -646.6456905814      3.47E-05
    9    -646.6457005271      8.24E-06
   10    -646.6457012521      3.28E-06
   11    -646.6457012962      1.92E-06
   12    -646.6457012557      2.44E-07
   13    -646.6457012891      1.66E-07
   14    -646.6457012828      4.44E-08
   15    -646.6457012831      1.87E-08
   16    -646.6457012827      8.14E-09 Convergence criterion met
 ---------------------------------------
 SCF time:  CPU 460.62 s  wall 550.21 s
 SCF   energy in the final basis set = -646.6457012827
 Total energy in the final basis set = -646.6457012827

 --------------------------------------------------------------

                    Orbital Energies (a.u.)
 --------------------------------------------------------------

 Alpha MOs
 -- Occupied --
-19.205 -19.199 -19.149 -19.144 -19.127 -10.338 -10.281 -10.279
-10.265 -10.239 -10.207 -10.203  -1.140  -1.117  -1.066  -1.050
 -1.044  -0.878  -0.791  -0.756  -0.698  -0.664  -0.620  -0.566
 -0.560  -0.540  -0.514  -0.511  -0.510  -0.483  -0.456  -0.451
 -0.446  -0.436  -0.423  -0.409  -0.399  -0.374  -0.359  -0.342
 -0.319  -0.307  -0.271  -0.252
 -- Virtual --
 -0.117  -0.034  -0.023  -0.017  -0.008   0.009   0.011   0.027
  0.030   0.047   0.051   0.063   0.065   0.073   0.080   0.081
  0.086   0.092   0.098   0.108   0.111   0.114   0.123   0.123
  0.128   0.133   0.141   0.145   0.149   0.158   0.164   0.168
  0.173   0.179   0.184   0.193   0.197   0.199   0.206   0.210
  0.223   0.228   0.233   0.241   0.246   0.254   0.261   0.264
  0.268   0.272   0.274   0.280   0.297   0.300   0.303   0.309
  0.313   0.324   0.330   0.333   0.343   0.350   0.359   0.361
  0.372   0.382   0.395   0.405   0.415   0.419   0.436   0.445
  0.455   0.456   0.489   0.521   0.526   0.533   0.540   0.550
  0.558   0.563   0.580   0.587   0.592   0.617   0.630   0.639
  0.645   0.657   0.667   0.680   0.685   0.725   0.731   0.755
  0.779   0.799   0.828   0.842   0.858   0.868   0.881   0.891
  0.906   0.942   0.959   0.999   1.005   1.016   1.029   1.035
  1.050   1.064   1.094   1.119   1.136   1.136   1.153   1.168
  1.179   1.193   1.198   1.204   1.208   1.215   1.228   1.250
  1.266   1.296   1.323   1.368   1.374   1.413   1.415   1.429
  1.460   1.480   1.493   1.499   1.510   1.520   1.542   1.572
  1.591   1.605   1.637   1.647   1.663   1.686   1.693   1.699
  1.734   1.755   1.775   1.803   1.829   1.848   1.859   1.897
  1.921   1.942   1.971   1.985   2.003   2.015   2.021   2.038
  2.068   2.070   2.115   2.126   2.183   2.208   2.235   2.268
  2.330   2.458   2.487   2.510   2.547   2.589   2.595   2.628
  2.633   2.669   2.696   2.702   2.724   2.733   2.751   2.812
  2.816   2.860   2.876   2.899   2.903   2.916   2.976   2.988
  2.994   3.038   3.046   3.051   3.091   3.123   3.142   3.147
  3.174   3.185   3.230   3.299   3.307   3.338   3.349   3.363
  3.370   3.437   3.528   3.574   3.625   3.633   3.694   3.704
  3.806   3.837   3.855   3.873   4.038   4.089   4.098   4.138
  4.192   4.277   4.621   4.932   4.967   5.011   5.062   5.074
  5.159   5.202   5.387   5.397   5.447   5.600   5.640   5.704
  5.740   5.832  23.592  23.755  23.782  23.787  23.866  24.123
 24.165  49.844  49.877  49.920  49.999  50.009
 --------------------------------------------------------------

          Ground-State Mulliken Net Atomic Charges

     Atom                 Charge (a.u.)
  ----------------------------------------
      1 O                    -0.171029
      2 C                    -0.136794
      3 C                     0.008949
      4 O                    -0.238821
      5 C                    -0.456460
      6 H                     0.239527
      7 C                     0.703853
      8 C                     0.107301
      9 O                    -0.279507
     10 O                    -0.176074
     11 H                     0.300391
     12 C                    -0.314906
     13 H                     0.190441
     14 C                    -0.331169
     15 O                    -0.220094
     16 H                     0.285098
     17 H                     0.256255
     18 H                     0.233041
  ----------------------------------------
  Sum of atomic charges =     0.000000

 -----------------------------------------------------------------
                    Cartesian Multipole Moments
 -----------------------------------------------------------------
    Charge (ESU x 10^10)
                -0.0000
    Dipole Moment (Debye)
         X       1.7446      Y       3.8945      Z      -1.1386
       Tot       4.4167
    Quadrupole Moments (Debye-Ang)
        XX     -67.9499     XY     -16.3445     YY     -71.2840
        XZ       3.0523     YZ       1.8056     ZZ     -68.7336
    Octopole Moments (Debye-Ang^2)
       XXX      40.9934    XXY      -3.9972    XYY       0.0690
       YYY      56.5707    XXZ      -5.8767    XYZ      -5.5871
       YYZ       2.2317    XZZ      -0.7088    YZZ      -0.7377
       ZZZ       0.2656
    Hexadecapole Moments (Debye-Ang^3)
      XXXX   -1516.1047   XXXY    -184.7095   XXYY    -496.3120
      XYYY     -91.9172   YYYY    -745.5523   XXXZ      13.5052
      XXYZ       5.4809   XYYZ      -4.3153   YYYZ      12.8323
      XXZZ    -310.4972   XYZZ       0.4545   YYZZ    -151.2985
      XZZZ       3.2868   YZZZ       0.2029   ZZZZ     -87.7536
 -----------------------------------------------------------------
 Calculating analytic gradient of the SCF energy
 Gradient of SCF Energy
            1           2           3           4           5           6
    1   0.0027782  -0.0019956   0.0031618  -0.0043773  -0.0010071   0.0006431
    2  -0.0074634   0.0010687   0.0066563  -0.0077678  -0.0012816  -0.0011197
    3   0.0026042  -0.0005902   0.0004000   0.0008542  -0.0004768   0.0001946
            7           8           9          10          11          12
    1   0.0015614  -0.0037654   0.0045072  -0.0055611   0.0049926   0.0028025
    2   0.0014673  -0.0053139   0.0085198  -0.0051241   0.0029202  -0.0000504
    3  -0.0000134  -0.0002738   0.0005863  -0.0005788   0.0003746  -0.0002587
           13          14          15          16          17          18
    1   0.0010254  -0.0018896  -0.0059100   0.0045975  -0.0013706  -0.0001929
    2   0.0009656   0.0009970  -0.0053232   0.0044755   0.0061730   0.0002007
    3   0.0001863   0.0008139  -0.0012102   0.0009763  -0.0019462  -0.0016422
 Max gradient component =       8.520E-03
 RMS gradient           =       3.375E-03
 Gradient time:  CPU 139.80 s  wall 139.82 s
 Geometry Optimization Parameters
   NAtoms,    NIC,     NZ,  NCons,   NDum,   NFix, NCnnct, MaxDiis
       18     120       0       0       0       0       0       0


** GEOMETRY OPTIMIZATION IN DELOCALIZED INTERNAL COORDINATES **
   Searching for a Minimum

   Optimization Cycle:   1

                       Coordinates (Angstroms)
     ATOM                X               Y               Z
      1  O        -3.0326856055   -0.2187965940    0.3906622750
      2  C        -1.8262480032   -0.1244724022   -0.3298790223
      3  C        -0.9851016101   -1.3960835056   -0.0772625165
      4  O        -1.5280037159   -2.4753710024    0.0798451854
      5  C         0.4756380907   -1.2364867129   -0.0883200133
      6  H         1.0702581861   -2.1409711157   -0.0456242091
      7  C         1.0410651967   -0.0015126155   -0.0341851156
      8  C         2.5251992974    0.1747658774    0.0383499876
      9  O         3.0771070025    1.2542588748    0.1137741857
     10  O         3.2078381917   -0.9913319261    0.0091843927
     11  H         4.1514966927   -0.7522317306    0.0649036943
     12  C         0.2644230027    1.2255228884   -0.0060966212
     13  H         0.8022654071    2.1632461861    0.0945426774
     14  C        -1.0789253974    1.1650254949   -0.0849374243
     15  O        -1.9224694923    2.2274902992   -0.0401396296
     16  H        -1.4158558886    3.0434043971    0.1081397692
     17  H        -3.5005937010    0.6233808079    0.2699486713
     18  H        -2.0181652006   -0.1473799045   -1.4245375227
   Point Group: c1    Number of degrees of freedom:    48


   Energy is   -646.645701283


 Attempting to Generate Delocalized Internal Coordinates

 48 Hessian modes will be used to form the next step
  Hessian Eigenvalues:
     0.006552    0.008249    0.009665    0.013711    0.014535    0.015999
     0.017475    0.019201    0.020290    0.021287    0.022057    0.022211
     0.024536    0.048294    0.068447    0.079345    0.159169    0.159977
     0.160000    0.160000    0.160000    0.168166    0.226159    0.230800
     0.234932    0.249389    0.249760    0.249910    0.250000    0.250000
     0.276848    0.307370    0.324322    0.327659    0.349481    0.353152
     0.356013    0.370999    0.442576    0.512153    0.523540    0.530145
     0.531803    0.534863    0.541498    0.546974    0.961345    0.977517

 Minimum Search - Taking Simple RFO Step
 Searching for Lamda that Minimizes Along All modes
 Value Taken    Lamda =  -0.00072675
 Step Taken.  Stepsize is  0.063495

                             Maximum     Tolerance    Cnvgd?
         Gradient           0.008962      0.000300      NO
         Displacement       0.030442      0.001200      NO
         Energy change     *********      0.000001      NO


 New Cartesian Coordinates Obtained by Inverse Iteration

 Displacement from previous Coordinates is:  0.077843
 ----------------------------------------------------------------
             Standard Nuclear Orientation (Angstroms)
    I     Atom           X                Y                Z
 ----------------------------------------------------------------
    1      O      -3.0325633075    -0.2189207611     0.3893362094
    2      C      -1.8228062714    -0.1220365496    -0.3271240564
    3      C      -0.9801821237    -1.3929930735    -0.0847090494
    4      O      -1.5180432702    -2.4677689432     0.0822982525
    5      C       0.4783095104    -1.2326179047    -0.0916900461
    6      H       1.0730965038    -2.1348161125    -0.0517640619
    7      C       1.0408046433    -0.0002034038    -0.0343483240
    8      C       2.5248233880     0.1730347490     0.0378309068
    9      O       3.0741299131     1.2480196166     0.1126334730
   10      O       3.2079774015    -0.9910779086     0.0135939558
   11      H       4.1501229232    -0.7696203421     0.0696468573
   12      C       0.2634839432     1.2257876737    -0.0054009501
   13      H       0.7980911312     2.1632210973     0.0932540546
   14      C      -1.0762146878     1.1668203168    -0.0859688207
   15      O      -1.9165070339     2.2317615204    -0.0432941429
   16      H      -1.4252289895     3.0501056529     0.1021623235
   17      H      -3.5165117013     0.6085911109     0.2808204027
   18      H      -2.0155395196    -0.1448294221    -1.4189082201
 ----------------------------------------------------------------
 Molecular Point Group                 C1    NOp =  1
 Largest Abelian Subgroup              C1    NOp =  1
 Nuclear Repulsion Energy =   686.1955193499 hartrees
 There are       44 alpha and       44 beta electrons
 Applying Cartesian multipole field
    Component          Value
    ---------          -----
     (2,0,0)        1.00000E-11
     (0,2,0)        2.00000E-11
     (0,0,2)       -3.00000E-11
 Nucleus-field energy     =     0.0000000256 hartrees
 Requested basis set is 6-311++G(d,p)
 There are 102 shells and 306 basis functions
 A cutoff of  1.0D-11 yielded   4450 shell pairs
 There are     40894 function pairs (     44014 Cartesian)
 Smallest overlap matrix eigenvalue = 2.25E-06

 Q-Chem warning in module /home/taweetham/qchem/stvman/mkSTV.C, line 257:

 Overlap eigenvalue is smaller than square root of threshold

 Guess MOs from SCF MO coefficient file
 Reading MOs from coefficient file
 Reading MOs from coefficient file
 A restricted hybrid HF-DFT SCF calculation will be
 performed using Pulay DIIS extrapolation
 Exchange:     0.2000 Hartree-Fock + 0.0800 Slater + 0.7200 B88
 Correlation:  0.1900 VWN1RPA + 0.8100 LYP
 Using SG-1 standard quadrature grid
 SCF converges when DIIS error is below 1.0E-08
 Geometry optimization detected.  Setting ReadMinima to 0
 Setting SaveMinima to 0
 ---------------------------------------
  Cycle       Energy         DIIS Error
 ---------------------------------------
    1    -646.6700940389      3.10E-04
    2    -646.6460104851      6.37E-05
    3    -646.6459778151      8.93E-05
    4    -646.6460496238      2.81E-05
    5    -646.6460559169      7.76E-06
    6    -646.6460561384      2.91E-06
    7    -646.6460559848      7.28E-07
    8    -646.6460560800      3.74E-07
    9    -646.6460560593      8.58E-08
   10    -646.6460560677      3.58E-08
   11    -646.6460560639      1.50E-08
   12    -646.6460560627      7.67E-09 Convergence criterion met
 ---------------------------------------
 SCF time:  CPU 331.62 s  wall 332.01 s
 SCF   energy in the final basis set = -646.6460560627
 Total energy in the final basis set = -646.6460560627

 --------------------------------------------------------------

                    Orbital Energies (a.u.)
 --------------------------------------------------------------

 Alpha MOs
 -- Occupied --
-19.203 -19.197 -19.148 -19.143 -19.126 -10.337 -10.280 -10.278
-10.264 -10.238 -10.206 -10.201  -1.141  -1.117  -1.068  -1.051
 -1.045  -0.879  -0.792  -0.756  -0.699  -0.665  -0.621  -0.566
 -0.561  -0.540  -0.514  -0.512  -0.510  -0.483  -0.456  -0.451
 -0.445  -0.435  -0.422  -0.408  -0.400  -0.373  -0.359  -0.342
 -0.319  -0.307  -0.270  -0.251
 -- Virtual --
 -0.116  -0.033  -0.022  -0.017  -0.006   0.010   0.011   0.027
  0.030   0.047   0.052   0.063   0.066   0.073   0.081   0.082
  0.087   0.093   0.099   0.109   0.111   0.114   0.123   0.124
  0.128   0.133   0.141   0.146   0.149   0.158   0.164   0.168
  0.174   0.180   0.184   0.193   0.198   0.200   0.206   0.210
  0.224   0.229   0.234   0.242   0.246   0.254   0.262   0.265
  0.270   0.272   0.275   0.280   0.297   0.301   0.304   0.310
  0.314   0.325   0.330   0.333   0.344   0.351   0.359   0.361
  0.372   0.383   0.395   0.406   0.416   0.420   0.438   0.447
  0.457   0.457   0.493   0.524   0.528   0.534   0.543   0.551
  0.558   0.564   0.582   0.589   0.594   0.617   0.632   0.640
  0.646   0.659   0.670   0.681   0.689   0.726   0.733   0.758
  0.778   0.801   0.830   0.843   0.859   0.868   0.882   0.892
  0.906   0.944   0.962   0.999   1.006   1.016   1.029   1.036
  1.051   1.064   1.095   1.118   1.136   1.137   1.154   1.170
  1.180   1.194   1.197   1.204   1.208   1.215   1.230   1.251
  1.268   1.299   1.323   1.369   1.377   1.417   1.419   1.431
  1.460   1.482   1.491   1.502   1.511   1.522   1.545   1.571
  1.589   1.608   1.639   1.650   1.664   1.687   1.696   1.701
  1.738   1.757   1.775   1.806   1.832   1.850   1.862   1.898
  1.922   1.944   1.975   1.990   2.007   2.019   2.024   2.041
  2.073   2.075   2.121   2.130   2.188   2.212   2.241   2.274
  2.334   2.463   2.491   2.512   2.548   2.590   2.594   2.627
  2.636   2.670   2.697   2.704   2.725   2.734   2.750   2.813
  2.816   2.861   2.877   2.900   2.905   2.918   2.978   2.990
  2.996   3.041   3.048   3.054   3.092   3.128   3.147   3.151
  3.177   3.191   3.234   3.303   3.312   3.345   3.352   3.368
  3.372   3.443   3.537   3.583   3.631   3.640   3.701   3.708
  3.817   3.849   3.854   3.886   4.039   4.088   4.097   4.139
  4.193   4.279   4.628   4.933   4.968   5.012   5.063   5.075
  5.163   5.204   5.384   5.397   5.442   5.614   5.656   5.719
  5.745   5.839  23.594  23.758  23.786  23.796  23.876  24.137
 24.179  49.848  49.881  49.922  50.004  50.014
 --------------------------------------------------------------

          Ground-State Mulliken Net Atomic Charges

     Atom                 Charge (a.u.)
  ----------------------------------------
      1 O                    -0.176227
      2 C                    -0.136467
      3 C                     0.004769
      4 O                    -0.238593
      5 C                    -0.463549
      6 H                     0.239057
      7 C                     0.699935
      8 C                     0.122240
      9 O                    -0.278572
     10 O                    -0.181140
     11 H                     0.301217
     12 C                    -0.327469
     13 H                     0.189309
     14 C                    -0.304993
     15 O                    -0.225110
     16 H                     0.284602
     17 H                     0.258457
     18 H                     0.232535
  ----------------------------------------
  Sum of atomic charges =    -0.000000

 -----------------------------------------------------------------
                    Cartesian Multipole Moments
 -----------------------------------------------------------------
    Charge (ESU x 10^10)
                 0.0000
    Dipole Moment (Debye)
         X       1.7148      Y       3.8595      Z      -1.1388
       Tot       4.3741
    Quadrupole Moments (Debye-Ang)
        XX     -67.5836     XY     -16.3555     YY     -71.1290
        XZ       3.0091     YZ       1.8394     ZZ     -68.6671
    Octopole Moments (Debye-Ang^2)
       XXX      39.7536    XXY      -4.4372    XYY      -0.0871
       YYY      56.3492    XXZ      -5.4424    XYZ      -5.6644
       YYZ       2.1385    XZZ      -0.7728    YZZ      -0.8215
       ZZZ       0.3951
    Hexadecapole Moments (Debye-Ang^3)
      XXXX   -1504.4264   XXXY    -185.0482   XXYY    -493.6736
      XYYY     -90.6030   YYYY    -741.1787   XXXZ      12.5889
      XXYZ       5.8154   XYYZ      -4.2534   YYYZ      12.9071
      XXZZ    -309.6205   XYZZ       0.9150   YYZZ    -150.8669
      XZZZ       3.0785   YZZZ       0.3700   ZZZZ     -87.5986
 -----------------------------------------------------------------
 Calculating analytic gradient of the SCF energy
 Gradient of SCF Energy
            1           2           3           4           5           6
    1  -0.0005660   0.0005569   0.0015443  -0.0005550  -0.0004336   0.0000456
    2  -0.0002432  -0.0008638   0.0015028  -0.0009332  -0.0005089   0.0000334
    3   0.0002592   0.0002272  -0.0023038   0.0008413   0.0008552   0.0000704
            7           8           9          10          11          12
    1   0.0000715  -0.0019557   0.0008916  -0.0001314   0.0008165  -0.0001876
    2   0.0004960  -0.0014277   0.0009182  -0.0001392   0.0002011   0.0001534
    3   0.0001461  -0.0007542   0.0002982   0.0001005   0.0000482  -0.0001216
           13          14          15          16          17          18
    1   0.0000791   0.0005582  -0.0003255   0.0001823  -0.0006790   0.0000878
    2  -0.0000571  -0.0002710  -0.0000001   0.0005943   0.0005941  -0.0000489
    3   0.0000399  -0.0000366  -0.0001065   0.0000940   0.0002338   0.0001089
 Max gradient component =       2.304E-03
 RMS gradient           =       6.891E-04
 Gradient time:  CPU 141.87 s  wall 141.89 s
 Geometry Optimization Parameters
   NAtoms,    NIC,     NZ,  NCons,   NDum,   NFix, NCnnct, MaxDiis
       18     120       0       0       0       0       0       0

 Cartesian Hessian Update
 Hessian Updated using BFGS Update


** GEOMETRY OPTIMIZATION IN DELOCALIZED INTERNAL COORDINATES **
   Searching for a Minimum

   Optimization Cycle:   2

                       Coordinates (Angstroms)
     ATOM                X               Y               Z
      1  O        -3.0325633075   -0.2189207611    0.3893362094
      2  C        -1.8228062714   -0.1220365496   -0.3271240564
      3  C        -0.9801821237   -1.3929930735   -0.0847090494
      4  O        -1.5180432702   -2.4677689432    0.0822982525
      5  C         0.4783095104   -1.2326179047   -0.0916900461
      6  H         1.0730965038   -2.1348161125   -0.0517640619
      7  C         1.0408046433   -0.0002034038   -0.0343483240
      8  C         2.5248233880    0.1730347490    0.0378309068
      9  O         3.0741299131    1.2480196166    0.1126334730
     10  O         3.2079774015   -0.9910779086    0.0135939558
     11  H         4.1501229232   -0.7696203421    0.0696468573
     12  C         0.2634839432    1.2257876737   -0.0054009501
     13  H         0.7980911312    2.1632210973    0.0932540546
     14  C        -1.0762146878    1.1668203168   -0.0859688207
     15  O        -1.9165070339    2.2317615204   -0.0432941429
     16  H        -1.4252289895    3.0501056529    0.1021623235
     17  H        -3.5165117013    0.6085911109    0.2808204027
     18  H        -2.0155395196   -0.1448294221   -1.4189082201
   Point Group: c1    Number of degrees of freedom:    48


   Energy is   -646.646056063

 Hessian Updated using BFGS Update

 47 Hessian modes will be used to form the next step
  Hessian Eigenvalues:
     0.006607    0.008812    0.009650    0.013763    0.014518    0.015932
     0.017504    0.019190    0.020292    0.021286    0.022057    0.022198
     0.024584    0.048867    0.068366    0.079326    0.157745    0.159185
     0.159981    0.167027    0.170193    0.226659    0.231682    0.234865
     0.248393    0.249489    0.249831    0.249973    0.256199    0.277114
     0.306268    0.324436    0.328333    0.350897    0.353903    0.356376
     0.371355    0.440244    0.489463    0.512849    0.526467    0.531019
     0.535761    0.545848    0.547162    0.913439    0.970063

 Minimum Search - Taking Simple RFO Step
 Searching for Lamda that Minimizes Along All modes
 Value Taken    Lamda =  -0.00011738
 Step Taken.  Stepsize is  0.096170

                             Maximum     Tolerance    Cnvgd?
         Gradient           0.001069      0.000300      NO
         Displacement       0.063195      0.001200      NO
         Energy change     -0.000355      0.000001      NO


 New Cartesian Coordinates Obtained by Inverse Iteration

 Displacement from previous Coordinates is:  0.088085
 ----------------------------------------------------------------
             Standard Nuclear Orientation (Angstroms)
    I     Atom           X                Y                Z
 ----------------------------------------------------------------
    1      O      -3.0362648440    -0.2151933574     0.3812509786
    2      C      -1.8204139303    -0.1217041906    -0.3225796056
    3      C      -0.9808013125    -1.3907380796    -0.0620879468
    4      O      -1.5169349827    -2.4690639161     0.0742868662
    5      C       0.4780811007    -1.2308336970    -0.0850094998
    6      H       1.0723835359    -2.1332863653    -0.0529573985
    7      C       1.0410175853     0.0007582920    -0.0266938555
    8      C       2.5258577219     0.1741561399     0.0406105589
    9      O       3.0746792808     1.2485641779     0.1014404283
   10      O       3.2057504144    -0.9910702576     0.0082191018
   11      H       4.1479733183    -0.7752867182     0.0536825058
   12      C       0.2629031379     1.2262696935     0.0047156590
   13      H       0.7960998792     2.1642665849     0.1020838330
   14      C      -1.0761322159     1.1671841498    -0.0806336198
   15      O      -1.9167650741     2.2313419922    -0.0432861512
   16      H      -1.4281532592     3.0495462005     0.1011873617
   17      H      -3.5197315017     0.6087064383     0.2599374452
   18      H      -2.0023064012    -0.1511597709    -1.4157978973
 ----------------------------------------------------------------
 Molecular Point Group                 C1    NOp =  1
 Largest Abelian Subgroup              C1    NOp =  1
 Nuclear Repulsion Energy =   686.4237858173 hartrees
 There are       44 alpha and       44 beta electrons
 Applying Cartesian multipole field
    Component          Value
    ---------          -----
     (2,0,0)        1.00000E-11
     (0,2,0)        2.00000E-11
     (0,0,2)       -3.00000E-11
 Nucleus-field energy     =     0.0000000256 hartrees
 Requested basis set is 6-311++G(d,p)
 There are 102 shells and 306 basis functions
 A cutoff of  1.0D-11 yielded   4450 shell pairs
 There are     40890 function pairs (     44008 Cartesian)
 Smallest overlap matrix eigenvalue = 2.25E-06

 Q-Chem warning in module /home/taweetham/qchem/stvman/mkSTV.C, line 257:

 Overlap eigenvalue is smaller than square root of threshold

 Guess MOs from SCF MO coefficient file
 Reading MOs from coefficient file
 Reading MOs from coefficient file
 A restricted hybrid HF-DFT SCF calculation will be
 performed using Pulay DIIS extrapolation
 Exchange:     0.2000 Hartree-Fock + 0.0800 Slater + 0.7200 B88
 Correlation:  0.1900 VWN1RPA + 0.8100 LYP
 Using SG-1 standard quadrature grid
 SCF converges when DIIS error is below 1.0E-08
 Geometry optimization detected.  Setting ReadMinima to 0
 Setting SaveMinima to 0
 ---------------------------------------
  Cycle       Energy         DIIS Error
 ---------------------------------------
    1    -646.6479207992      3.82E-04
    2    -646.6459608274      4.57E-05
    3    -646.6459313975      7.44E-05
    4    -646.6459894800      1.65E-05
    5    -646.6459914141      8.10E-06
    6    -646.6459923540      2.34E-06
    7    -646.6459923346      1.33E-06
    8    -646.6459923077      3.35E-07
    9    -646.6459922975      9.27E-08
   10    -646.6459923087      5.98E-08
   11    -646.6459923084      1.08E-08
   12    -646.6459923101      3.53E-09 Convergence criterion met
 ---------------------------------------
 SCF time:  CPU 327.69 s  wall 328.08 s
 SCF   energy in the final basis set = -646.6459923101
 Total energy in the final basis set = -646.6459923101

 --------------------------------------------------------------

                    Orbital Energies (a.u.)
 --------------------------------------------------------------

 Alpha MOs
 -- Occupied --
-19.203 -19.197 -19.147 -19.143 -19.126 -10.337 -10.279 -10.277
-10.264 -10.238 -10.205 -10.201  -1.142  -1.117  -1.068  -1.052
 -1.045  -0.879  -0.792  -0.756  -0.699  -0.665  -0.622  -0.566
 -0.561  -0.540  -0.514  -0.512  -0.511  -0.484  -0.456  -0.451
 -0.445  -0.435  -0.422  -0.408  -0.400  -0.373  -0.360  -0.342
 -0.319  -0.307  -0.270  -0.251
 -- Virtual --
 -0.115  -0.033  -0.022  -0.017  -0.007   0.010   0.011   0.027
  0.030   0.047   0.052   0.063   0.066   0.073   0.081   0.082
  0.086   0.093   0.099   0.109   0.112   0.115   0.123   0.124
  0.129   0.133   0.142   0.146   0.150   0.158   0.165   0.169
  0.174   0.180   0.184   0.193   0.198   0.200   0.207   0.211
  0.225   0.229   0.233   0.243   0.247   0.255   0.262   0.265
  0.270   0.272   0.275   0.280   0.298   0.301   0.303   0.310
  0.314   0.325   0.330   0.333   0.345   0.351   0.358   0.361
  0.372   0.383   0.396   0.407   0.417   0.420   0.437   0.446
  0.457   0.458   0.492   0.524   0.528   0.534   0.544   0.551
  0.558   0.565   0.579   0.590   0.594   0.619   0.632   0.640
  0.646   0.660   0.670   0.681   0.689   0.726   0.734   0.757
  0.779   0.800   0.830   0.844   0.860   0.869   0.882   0.893
  0.909   0.944   0.960   1.000   1.007   1.018   1.031   1.038
  1.052   1.065   1.094   1.119   1.135   1.137   1.152   1.168
  1.180   1.193   1.198   1.203   1.208   1.212   1.228   1.250
  1.268   1.299   1.326   1.370   1.377   1.417   1.420   1.433
  1.461   1.481   1.491   1.504   1.510   1.525   1.543   1.572
  1.588   1.607   1.640   1.647   1.666   1.686   1.698   1.700
  1.737   1.757   1.779   1.805   1.832   1.850   1.865   1.899
  1.924   1.945   1.976   1.991   2.006   2.018   2.025   2.044
  2.075   2.076   2.120   2.131   2.189   2.213   2.240   2.276
  2.337   2.464   2.491   2.509   2.548   2.590   2.594   2.630
  2.637   2.669   2.699   2.705   2.727   2.733   2.751   2.812
  2.816   2.863   2.878   2.901   2.905   2.919   2.979   2.989
  2.998   3.042   3.049   3.056   3.094   3.129   3.148   3.152
  3.179   3.194   3.234   3.304   3.313   3.347   3.359   3.364
  3.373   3.445   3.538   3.585   3.632   3.642   3.705   3.710
  3.819   3.851   3.857   3.887   4.039   4.088   4.096   4.139
  4.196   4.279   4.624   4.933   4.968   5.012   5.064   5.075
  5.163   5.205   5.386   5.398   5.445   5.618   5.661   5.722
  5.747   5.840  23.596  23.758  23.787  23.798  23.878  24.139
 24.180  49.849  49.882  49.923  50.006  50.016
 --------------------------------------------------------------

          Ground-State Mulliken Net Atomic Charges

     Atom                 Charge (a.u.)
  ----------------------------------------
      1 O                    -0.177691
      2 C                    -0.122190
      3 C                     0.020513
      4 O                    -0.238962
      5 C                    -0.454223
      6 H                     0.239075
      7 C                     0.677840
      8 C                     0.125624
      9 O                    -0.278042
     10 O                    -0.181409
     11 H                     0.301113
     12 C                    -0.332162
     13 H                     0.190067
     14 C                    -0.320816
     15 O                    -0.225901
     16 H                     0.284440
     17 H                     0.257861
     18 H                     0.234863
  ----------------------------------------
  Sum of atomic charges =    -0.000000

 -----------------------------------------------------------------
                    Cartesian Multipole Moments
 -----------------------------------------------------------------
    Charge (ESU x 10^10)
                 0.0000
    Dipole Moment (Debye)
         X       1.7289      Y       3.8572      Z      -1.1129
       Tot       4.3710
    Quadrupole Moments (Debye-Ang)
        XX     -67.5536     XY     -16.3890     YY     -71.1311
        XZ       3.0048     YZ       1.7738     ZZ     -68.6406
    Octopole Moments (Debye-Ang^2)
       XXX      39.9982    XXY      -4.6325    XYY      -0.0536
       YYY      56.3224    XXZ      -5.9663    XYZ      -5.2339
       YYZ       2.1545    XZZ      -0.7125    YZZ      -0.8861
       ZZZ       0.0129
    Hexadecapole Moments (Debye-Ang^3)
      XXXX   -1504.1191   XXXY    -185.8094   XXYY    -493.0856
      XYYY     -90.8767   YYYY    -741.1933   XXXZ      13.0649
      XXYZ       5.9467   XYYZ      -4.1863   YYYZ      12.6552
      XXZZ    -309.5886   XYZZ       1.0788   YYZZ    -150.6702
      XZZZ       3.5690   YZZZ       0.3619   ZZZZ     -86.8322
 -----------------------------------------------------------------
 Calculating analytic gradient of the SCF energy
 Gradient of SCF Energy
            1           2           3           4           5           6
    1  -0.0005109   0.0004940  -0.0000910   0.0006499  -0.0001337  -0.0000871
    2   0.0008316  -0.0006874   0.0008438   0.0005586  -0.0003658   0.0002042
    3  -0.0002548  -0.0015015   0.0052300  -0.0019682  -0.0016812  -0.0000267
            7           8           9          10          11          12
    1  -0.0000035  -0.0002266  -0.0003602   0.0008873  -0.0007600  -0.0005580
    2   0.0000338  -0.0000514  -0.0007258   0.0006424  -0.0003280   0.0000644
    3  -0.0005807   0.0021671  -0.0008348  -0.0005647  -0.0000372  -0.0000917
           13          14          15          16          17          18
    1  -0.0001133   0.0005957   0.0007199  -0.0006618   0.0004367  -0.0002773
    2  -0.0002080  -0.0004823   0.0009254  -0.0007323  -0.0008521   0.0003289
    3  -0.0000688  -0.0001144   0.0000666  -0.0001492   0.0002271   0.0001831
 Max gradient component =       5.230E-03
 RMS gradient           =       9.897E-04
 Gradient time:  CPU 140.60 s  wall 140.63 s
 Geometry Optimization Parameters
   NAtoms,    NIC,     NZ,  NCons,   NDum,   NFix, NCnnct, MaxDiis
       18     120       0       0       0       0       0       0

 Cartesian Hessian Update
 Hessian Updated using BFGS Update


** GEOMETRY OPTIMIZATION IN DELOCALIZED INTERNAL COORDINATES **
   Searching for a Minimum

   Optimization Cycle:   3

                       Coordinates (Angstroms)
     ATOM                X               Y               Z
      1  O        -3.0362648440   -0.2151933574    0.3812509786
      2  C        -1.8204139303   -0.1217041906   -0.3225796056
      3  C        -0.9808013125   -1.3907380796   -0.0620879468
      4  O        -1.5169349827   -2.4690639161    0.0742868662
      5  C         0.4780811007   -1.2308336970   -0.0850094998
      6  H         1.0723835359   -2.1332863653   -0.0529573985
      7  C         1.0410175853    0.0007582920   -0.0266938555
      8  C         2.5258577219    0.1741561399    0.0406105589
      9  O         3.0746792808    1.2485641779    0.1014404283
     10  O         3.2057504144   -0.9910702576    0.0082191018
     11  H         4.1479733183   -0.7752867182    0.0536825058
     12  C         0.2629031379    1.2262696935    0.0047156590
     13  H         0.7960998792    2.1642665849    0.1020838330
     14  C        -1.0761322159    1.1671841498   -0.0806336198
     15  O        -1.9167650741    2.2313419922   -0.0432861512
     16  H        -1.4281532592    3.0495462005    0.1011873617
     17  H        -3.5197315017    0.6087064383    0.2599374452
     18  H        -2.0023064012   -0.1511597709   -1.4157978973
   Point Group: c1    Number of degrees of freedom:    48


   Energy is   -646.645992310

 Hessian Updated using BFGS Update

 48 Hessian modes will be used to form the next step
  Hessian Eigenvalues:
     0.006736    0.009596    0.011849    0.014431    0.015395    0.017342
     0.018833    0.020285    0.021268    0.022057    0.022089    0.024025
     0.037423    0.049690    0.068943    0.080146    0.157255    0.159221
     0.159984    0.160107    0.165817    0.170109    0.221947    0.229455
     0.233708    0.243479    0.249699    0.249815    0.250010    0.250561
     0.277198    0.305461    0.324424    0.326177    0.347086    0.353471
     0.356280    0.371240    0.431356    0.500793    0.512587    0.526818
     0.530962    0.535423    0.544919    0.546594    0.914320    0.969878

 Minimum Search - Taking Simple RFO Step
 Searching for Lamda that Minimizes Along All modes
 Value Taken    Lamda =  -0.00018750
 Step Taken.  Stepsize is  0.069984

                             Maximum     Tolerance    Cnvgd?
         Gradient           0.001838      0.000300      NO
         Displacement       0.044454      0.001200      NO
         Energy change      0.000064      0.000001      NO


 New Cartesian Coordinates Obtained by Inverse Iteration

 Displacement from previous Coordinates is:  0.062422
 ----------------------------------------------------------------
             Standard Nuclear Orientation (Angstroms)
    I     Atom           X                Y                Z
 ----------------------------------------------------------------
    1      O      -3.0325655631    -0.2176016603     0.3859740883
    2      C      -1.8217598390    -0.1214797436    -0.3254341138
    3      C      -0.9812932157    -1.3927788479    -0.0762158353
    4      O      -1.5186569598    -2.4676160483     0.0848505042
    5      C       0.4782921229    -1.2313989200    -0.0916623205
    6      H       1.0728480795    -2.1338672949    -0.0560134311
    7      C       1.0414269880     0.0006746535    -0.0338015456
    8      C       2.5265105933     0.1751191675     0.0345181408
    9      O       3.0748111580     1.2497089348     0.1052786836
   10      O       3.2054300882    -0.9911304464     0.0148956130
   11      H       4.1475295094    -0.7741226412     0.0687723822
   12      C       0.2632982366     1.2261930770    -0.0015231156
   13      H       0.7967657712     2.1643032477     0.0964782132
   14      C      -1.0764755275     1.1668951811    -0.0828196302
   15      O      -1.9173764855     2.2304848227    -0.0400723103
   16      H      -1.4261794719     3.0479880620     0.1045177749
   17      H      -3.5151269597     0.6082079886     0.2685908459
   18      H      -2.0102360719    -0.1471222157    -1.4179651799
 ----------------------------------------------------------------
 Molecular Point Group                 C1    NOp =  1
 Largest Abelian Subgroup              C1    NOp =  1
 Nuclear Repulsion Energy =   686.3462296960 hartrees
 There are       44 alpha and       44 beta electrons
 Applying Cartesian multipole field
    Component          Value
    ---------          -----
     (2,0,0)        1.00000E-11
     (0,2,0)        2.00000E-11
     (0,0,2)       -3.00000E-11
 Nucleus-field energy     =     0.0000000256 hartrees
 Requested basis set is 6-311++G(d,p)
 There are 102 shells and 306 basis functions
 A cutoff of  1.0D-11 yielded   4452 shell pairs
 There are     40900 function pairs (     44020 Cartesian)
 Smallest overlap matrix eigenvalue = 2.25E-06

 Q-Chem warning in module /home/taweetham/qchem/stvman/mkSTV.C, line 257:

 Overlap eigenvalue is smaller than square root of threshold

 Guess MOs from SCF MO coefficient file
 Reading MOs from coefficient file
 Reading MOs from coefficient file
 A restricted hybrid HF-DFT SCF calculation will be
 performed using Pulay DIIS extrapolation
 Exchange:     0.2000 Hartree-Fock + 0.0800 Slater + 0.7200 B88
 Correlation:  0.1900 VWN1RPA + 0.8100 LYP
 Using SG-1 standard quadrature grid
 SCF converges when DIIS error is below 1.0E-08
 Geometry optimization detected.  Setting ReadMinima to 0
 Setting SaveMinima to 0
 ---------------------------------------
  Cycle       Energy         DIIS Error
 ---------------------------------------
    1    -646.6453515771      2.91E-04
    2    -646.6460697974      2.68E-05
    3    -646.6460681169      3.79E-05
    4    -646.6460814499      9.59E-06
    5    -646.6460821738      5.69E-06
    6    -646.6460822199      1.67E-06
    7    -646.6460821872      8.50E-07
    8    -646.6460822555      1.85E-07
    9    -646.6460822789      5.27E-08
   10    -646.6460822751      1.24E-08
   11    -646.6460822770      9.04E-09 Convergence criterion met
 ---------------------------------------
 SCF time:  CPU 303.22 s  wall 303.62 s
 SCF   energy in the final basis set = -646.6460822770
 Total energy in the final basis set = -646.6460822770

 --------------------------------------------------------------

                    Orbital Energies (a.u.)
 --------------------------------------------------------------

 Alpha MOs
 -- Occupied --
-19.203 -19.197 -19.147 -19.144 -19.126 -10.337 -10.279 -10.277
-10.264 -10.238 -10.205 -10.201  -1.141  -1.117  -1.068  -1.052
 -1.045  -0.879  -0.792  -0.756  -0.699  -0.665  -0.621  -0.566
 -0.561  -0.540  -0.514  -0.512  -0.511  -0.484  -0.456  -0.451
 -0.445  -0.435  -0.422  -0.408  -0.400  -0.373  -0.360  -0.342
 -0.319  -0.307  -0.270  -0.251
 -- Virtual --
 -0.115  -0.033  -0.022  -0.017  -0.007   0.010   0.011   0.027
  0.030   0.047   0.052   0.063   0.066   0.073   0.081   0.082
  0.087   0.093   0.099   0.109   0.112   0.114   0.123   0.124
  0.129   0.133   0.141   0.146   0.149   0.158   0.164   0.168
  0.174   0.180   0.184   0.193   0.198   0.200   0.207   0.211
  0.225   0.229   0.234   0.242   0.246   0.254   0.262   0.265
  0.270   0.272   0.275   0.280   0.297   0.301   0.303   0.310
  0.314   0.325   0.330   0.333   0.344   0.351   0.359   0.361
  0.372   0.382   0.396   0.406   0.416   0.420   0.437   0.447
  0.457   0.457   0.493   0.524   0.528   0.534   0.543   0.551
  0.558   0.565   0.581   0.589   0.594   0.618   0.632   0.640
  0.646   0.659   0.670   0.681   0.689   0.726   0.733   0.757
  0.779   0.800   0.830   0.844   0.860   0.868   0.882   0.893
  0.907   0.945   0.960   1.000   1.006   1.017   1.029   1.037
  1.051   1.064   1.095   1.118   1.136   1.136   1.154   1.169
  1.180   1.193   1.198   1.204   1.208   1.214   1.229   1.251
  1.268   1.299   1.324   1.369   1.377   1.417   1.419   1.432
  1.461   1.482   1.492   1.503   1.511   1.523   1.545   1.572
  1.588   1.608   1.639   1.649   1.665   1.687   1.696   1.701
  1.738   1.758   1.776   1.805   1.832   1.850   1.863   1.899
  1.923   1.944   1.976   1.990   2.007   2.019   2.024   2.042
  2.074   2.076   2.121   2.131   2.188   2.212   2.240   2.275
  2.335   2.464   2.491   2.511   2.548   2.590   2.594   2.628
  2.636   2.670   2.698   2.705   2.726   2.734   2.751   2.813
  2.816   2.862   2.877   2.901   2.905   2.918   2.978   2.990
  2.997   3.041   3.049   3.055   3.094   3.129   3.148   3.152
  3.178   3.192   3.234   3.304   3.313   3.346   3.355   3.368
  3.373   3.444   3.537   3.584   3.632   3.642   3.703   3.709
  3.818   3.849   3.856   3.886   4.039   4.088   4.097   4.139
  4.194   4.279   4.627   4.933   4.968   5.012   5.064   5.075
  5.162   5.205   5.387   5.398   5.445   5.617   5.658   5.721
  5.745   5.839  23.595  23.758  23.787  23.797  23.877  24.137
 24.178  49.848  49.882  49.923  50.005  50.014
 --------------------------------------------------------------

          Ground-State Mulliken Net Atomic Charges

     Atom                 Charge (a.u.)
  ----------------------------------------
      1 O                    -0.175855
      2 C                    -0.128083
      3 C                     0.009370
      4 O                    -0.238669
      5 C                    -0.457298
      6 H                     0.238905
      7 C                     0.687341
      8 C                     0.125627
      9 O                    -0.278036
     10 O                    -0.180943
     11 H                     0.301028
     12 C                    -0.327478
     13 H                     0.189451
     14 C                    -0.315654
     15 O                    -0.224653
     16 H                     0.284483
     17 H                     0.257817
     18 H                     0.232646
  ----------------------------------------
  Sum of atomic charges =     0.000000

 -----------------------------------------------------------------
                    Cartesian Multipole Moments
 -----------------------------------------------------------------
    Charge (ESU x 10^10)
                -0.0000
    Dipole Moment (Debye)
         X       1.7265      Y       3.8509      Z      -1.1415
       Tot       4.3719
    Quadrupole Moments (Debye-Ang)
        XX     -67.5546     XY     -16.3654     YY     -71.1186
        XZ       3.0654     YZ       1.8468     ZZ     -68.6619
    Octopole Moments (Debye-Ang^2)
       XXX      39.9577    XXY      -4.6673    XYY      -0.0621
       YYY      56.1647    XXZ      -5.6596    XYZ      -5.4887
       YYZ       2.0861    XZZ      -0.7232    YZZ      -0.8510
       ZZZ       0.2536
    Hexadecapole Moments (Debye-Ang^3)
      XXXX   -1504.6738   XXXY    -185.6598   XXYY    -493.2561
      XYYY     -90.8669   YYYY    -741.1782   XXXZ      14.2000
      XXYZ       5.8765   XYYZ      -3.9149   YYYZ      13.2454
      XXZZ    -309.5393   XYZZ       0.9091   YYZZ    -150.7571
      XZZZ       3.6431   YZZZ       0.4980   ZZZZ     -87.3255
 -----------------------------------------------------------------
 Calculating analytic gradient of the SCF energy
 Gradient of SCF Energy
            1           2           3           4           5           6
    1  -0.0000855   0.0000465   0.0000855  -0.0000762  -0.0001341  -0.0000331
    2   0.0001106   0.0000785   0.0002343  -0.0000832  -0.0001148   0.0000428
    3  -0.0000217  -0.0001618   0.0002213  -0.0000620   0.0000215   0.0000292
            7           8           9          10          11          12
    1   0.0002201   0.0000634  -0.0000700   0.0001203  -0.0003251  -0.0000710
    2   0.0001319  -0.0001002   0.0000683  -0.0000186  -0.0000225   0.0000201
    3   0.0002176  -0.0008189   0.0003069   0.0002359  -0.0000059   0.0000090
           13          14          15          16          17          18
    1  -0.0000063   0.0000132   0.0001299  -0.0001130   0.0003382  -0.0001027
    2  -0.0000510  -0.0000051   0.0001900  -0.0002637  -0.0002101  -0.0000074
    3  -0.0000392   0.0000284  -0.0000142  -0.0000530  -0.0000154   0.0001223
 Max gradient component =       8.189E-04
 RMS gradient           =       1.737E-04
 Gradient time:  CPU 141.96 s  wall 142.00 s
 Geometry Optimization Parameters
   NAtoms,    NIC,     NZ,  NCons,   NDum,   NFix, NCnnct, MaxDiis
       18     120       0       0       0       0       0       0

 Cartesian Hessian Update
 Hessian Updated using BFGS Update


** GEOMETRY OPTIMIZATION IN DELOCALIZED INTERNAL COORDINATES **
   Searching for a Minimum

   Optimization Cycle:   4

                       Coordinates (Angstroms)
     ATOM                X               Y               Z
      1  O        -3.0325655631   -0.2176016603    0.3859740883
      2  C        -1.8217598390   -0.1214797436   -0.3254341138
      3  C        -0.9812932157   -1.3927788479   -0.0762158353
      4  O        -1.5186569598   -2.4676160483    0.0848505042
      5  C         0.4782921229   -1.2313989200   -0.0916623205
      6  H         1.0728480795   -2.1338672949   -0.0560134311
      7  C         1.0414269880    0.0006746535   -0.0338015456
      8  C         2.5265105933    0.1751191675    0.0345181408
      9  O         3.0748111580    1.2497089348    0.1052786836
     10  O         3.2054300882   -0.9911304464    0.0148956130
     11  H         4.1475295094   -0.7741226412    0.0687723822
     12  C         0.2632982366    1.2261930770   -0.0015231156
     13  H         0.7967657712    2.1643032477    0.0964782132
     14  C        -1.0764755275    1.1668951811   -0.0828196302
     15  O        -1.9173764855    2.2304848227   -0.0400723103
     16  H        -1.4261794719    3.0479880620    0.1045177749
     17  H        -3.5151269597    0.6082079886    0.2685908459
     18  H        -2.0102360719   -0.1471222157   -1.4179651799
   Point Group: c1    Number of degrees of freedom:    48


   Energy is   -646.646082277

 Hessian Updated using BFGS Update

 48 Hessian modes will be used to form the next step
  Hessian Eigenvalues:
     0.006655    0.009593    0.010749    0.014417    0.015608    0.017394
     0.018944    0.020282    0.021266    0.022055    0.022120    0.024175
     0.043346    0.049348    0.068606    0.080228    0.157174    0.159198
     0.159948    0.159986    0.167594    0.169384    0.222888    0.229491
     0.233709    0.243572    0.249575    0.249826    0.249980    0.250470
     0.276567    0.305201    0.324418    0.325427    0.346853    0.353260
     0.356049    0.371064    0.429218    0.494025    0.513055    0.526567
     0.530974    0.535139    0.544115    0.546598    0.916550    0.969880

 Minimum Search - Taking Simple RFO Step
 Searching for Lamda that Minimizes Along All modes
 Value Taken    Lamda =  -0.00002062
 Step Taken.  Stepsize is  0.039303

                             Maximum     Tolerance    Cnvgd?
         Gradient           0.000340      0.000300      NO
         Displacement       0.016687      0.001200      NO
         Energy change     -0.000090      0.000001      NO


 New Cartesian Coordinates Obtained by Inverse Iteration

 Displacement from previous Coordinates is:  0.040824
 ----------------------------------------------------------------
             Standard Nuclear Orientation (Angstroms)
    I     Atom           X                Y                Z
 ----------------------------------------------------------------
    1      O      -3.0345655959    -0.2177038905     0.3816526607
    2      C      -1.8218970725    -0.1213462934    -0.3271411653
    3      C      -0.9817873973    -1.3934474103    -0.0785160224
    4      O      -1.5198633594    -2.4667842998     0.0905803473
    5      C       0.4781218113    -1.2321043632    -0.0888127302
    6      H       1.0725097830    -2.1347218873    -0.0505174314
    7      C       1.0412733087    -0.0000715211    -0.0295075785
    8      C       2.5264806164     0.1746914901     0.0431052371
    9      O       3.0752028870     1.2499293093     0.1015007258
   10      O       3.2069201761    -0.9905407254     0.0110406079
   11      H       4.1497082438    -0.7725563158     0.0567575800
   12      C       0.2633436745     1.2256637844     0.0011192698
   13      H       0.7968889395     2.1636752173     0.1009963867
   14      C      -1.0764640475     1.1668099025    -0.0823549676
   15      O      -1.9170272148     2.2307906681    -0.0400948093
   16      H      -1.4254461932     3.0484337881     0.1054315468
   17      H      -3.5187148678     0.6076776014     0.2635327974
   18      H      -2.0074412388    -0.1459377380    -1.4204036911
 ----------------------------------------------------------------
 Molecular Point Group                 C1    NOp =  1
 Largest Abelian Subgroup              C1    NOp =  1
 Nuclear Repulsion Energy =   686.2375753697 hartrees
 There are       44 alpha and       44 beta electrons
 Applying Cartesian multipole field
    Component          Value
    ---------          -----
     (2,0,0)        1.00000E-11
     (0,2,0)        2.00000E-11
     (0,0,2)       -3.00000E-11
 Nucleus-field energy     =     0.0000000256 hartrees
 Requested basis set is 6-311++G(d,p)
 There are 102 shells and 306 basis functions
 A cutoff of  1.0D-11 yielded   4452 shell pairs
 There are     40900 function pairs (     44020 Cartesian)
 Smallest overlap matrix eigenvalue = 2.25E-06

 Q-Chem warning in module /home/taweetham/qchem/stvman/mkSTV.C, line 257:

 Overlap eigenvalue is smaller than square root of threshold

 Guess MOs from SCF MO coefficient file
 Reading MOs from coefficient file
 Reading MOs from coefficient file
 A restricted hybrid HF-DFT SCF calculation will be
 performed using Pulay DIIS extrapolation
 Exchange:     0.2000 Hartree-Fock + 0.0800 Slater + 0.7200 B88
 Correlation:  0.1900 VWN1RPA + 0.8100 LYP
 Using SG-1 standard quadrature grid
 SCF converges when DIIS error is below 1.0E-08
 Geometry optimization detected.  Setting ReadMinima to 0
 Setting SaveMinima to 0
 ---------------------------------------
  Cycle       Energy         DIIS Error
 ---------------------------------------
    1    -646.6445339525      1.67E-04
    2    -646.6460579490      1.39E-05
    3    -646.6460595376      1.48E-05
    4    -646.6460617220      7.10E-06
    5    -646.6460624814      2.59E-06
    6    -646.6460623037      1.08E-06
    7    -646.6460624213      4.79E-07
    8    -646.6460624251      1.02E-07
    9    -646.6460624015      4.29E-08
   10    -646.6460624000      1.73E-08
   11    -646.6460624017      1.14E-08
   12    -646.6460624016      1.30E-09 Convergence criterion met
 ---------------------------------------
 SCF time:  CPU 318.93 s  wall 319.79 s
 SCF   energy in the final basis set = -646.6460624016
 Total energy in the final basis set = -646.6460624016

 --------------------------------------------------------------

                    Orbital Energies (a.u.)
 --------------------------------------------------------------

 Alpha MOs
 -- Occupied --
-19.203 -19.197 -19.148 -19.143 -19.126 -10.337 -10.280 -10.278
-10.264 -10.238 -10.206 -10.201  -1.141  -1.117  -1.068  -1.052
 -1.045  -0.879  -0.792  -0.756  -0.698  -0.665  -0.621  -0.566
 -0.561  -0.540  -0.514  -0.512  -0.511  -0.484  -0.456  -0.451
 -0.445  -0.435  -0.422  -0.408  -0.400  -0.373  -0.360  -0.342
 -0.319  -0.307  -0.270  -0.251
 -- Virtual --
 -0.115  -0.033  -0.022  -0.017  -0.006   0.010   0.011   0.027
  0.030   0.047   0.052   0.063   0.066   0.073   0.081   0.082
  0.087   0.093   0.099   0.109   0.111   0.114   0.123   0.124
  0.129   0.133   0.142   0.146   0.150   0.158   0.164   0.169
  0.174   0.180   0.184   0.193   0.198   0.200   0.206   0.211
  0.224   0.229   0.234   0.243   0.247   0.255   0.262   0.265
  0.270   0.272   0.275   0.280   0.297   0.301   0.304   0.309
  0.314   0.325   0.330   0.333   0.344   0.351   0.359   0.361
  0.372   0.382   0.395   0.406   0.416   0.420   0.438   0.447
  0.456   0.457   0.493   0.524   0.528   0.534   0.543   0.551
  0.558   0.564   0.581   0.590   0.594   0.618   0.632   0.640
  0.646   0.660   0.670   0.681   0.689   0.726   0.733   0.758
  0.778   0.800   0.830   0.843   0.860   0.869   0.882   0.893
  0.906   0.943   0.961   0.998   1.004   1.017   1.031   1.036
  1.051   1.065   1.095   1.118   1.135   1.137   1.154   1.170
  1.180   1.194   1.198   1.204   1.208   1.214   1.230   1.251
  1.268   1.301   1.323   1.369   1.377   1.416   1.420   1.431
  1.460   1.481   1.492   1.503   1.511   1.522   1.545   1.572
  1.588   1.608   1.639   1.649   1.665   1.687   1.698   1.700
  1.736   1.758   1.775   1.805   1.832   1.849   1.862   1.898
  1.923   1.944   1.975   1.990   2.007   2.019   2.023   2.042
  2.074   2.075   2.121   2.131   2.188   2.212   2.240   2.274
  2.334   2.464   2.491   2.511   2.548   2.590   2.595   2.628
  2.635   2.670   2.697   2.705   2.726   2.734   2.751   2.813
  2.816   2.861   2.877   2.900   2.905   2.918   2.978   2.990
  2.996   3.041   3.049   3.055   3.093   3.128   3.147   3.152
  3.178   3.191   3.233   3.303   3.313   3.347   3.353   3.369
  3.372   3.444   3.536   3.584   3.632   3.641   3.702   3.709
  3.818   3.849   3.855   3.886   4.038   4.088   4.098   4.138
  4.193   4.278   4.627   4.933   4.968   5.012   5.064   5.075
  5.162   5.204   5.386   5.398   5.444   5.616   5.657   5.720
  5.745   5.839  23.594  23.758  23.787  23.797  23.876  24.137
 24.178  49.848  49.881  49.923  50.004  50.014
 --------------------------------------------------------------

          Ground-State Mulliken Net Atomic Charges

     Atom                 Charge (a.u.)
  ----------------------------------------
      1 O                    -0.175738
      2 C                    -0.132879
      3 C                     0.005828
      4 O                    -0.238436
      5 C                    -0.456135
      6 H                     0.238963
      7 C                     0.689967
      8 C                     0.122868
      9 O                    -0.277925
     10 O                    -0.180946
     11 H                     0.301051
     12 C                    -0.322662
     13 H                     0.189529
     14 C                    -0.313591
     15 O                    -0.224562
     16 H                     0.284517
     17 H                     0.257959
     18 H                     0.232192
  ----------------------------------------
  Sum of atomic charges =    -0.000000

 -----------------------------------------------------------------
                    Cartesian Multipole Moments
 -----------------------------------------------------------------
    Charge (ESU x 10^10)
                -0.0000
    Dipole Moment (Debye)
         X       1.7234      Y       3.8472      Z      -1.1427
       Tot       4.3677
    Quadrupole Moments (Debye-Ang)
        XX     -67.5458     XY     -16.3598     YY     -71.1131
        XZ       3.0814     YZ       1.8967     ZZ     -68.6626
    Octopole Moments (Debye-Ang^2)
       XXX      39.9700    XXY      -4.6066    XYY      -0.0790
       YYY      56.1207    XXZ      -5.8809    XYZ      -5.4275
       YYZ       1.9998    XZZ      -0.7270    YZZ      -0.8380
       ZZZ       0.1322
    Hexadecapole Moments (Debye-Ang^3)
      XXXX   -1504.4956   XXXY    -185.8186   XXYY    -493.5682
      XYYY     -90.8286   YYYY    -740.9747   XXXZ      13.0912
      XXYZ       6.3050   XYYZ      -3.8818   YYYZ      13.6588
      XXZZ    -309.7618   XYZZ       0.9199   YYZZ    -150.7655
      XZZZ       3.4862   YZZZ       0.6371   ZZZZ     -87.2617
 -----------------------------------------------------------------
 Calculating analytic gradient of the SCF energy
 Gradient of SCF Energy
            1           2           3           4           5           6
    1  -0.0001104   0.0000968   0.0002728  -0.0002384  -0.0001042   0.0000103
    2  -0.0001073   0.0000391  -0.0000046  -0.0001907  -0.0000066  -0.0000196
    3   0.0001106   0.0002687  -0.0012929   0.0005091   0.0005515  -0.0000002
            7           8           9          10          11          12
    1   0.0001351  -0.0002546   0.0001706  -0.0000567   0.0001520   0.0000090
    2   0.0001118  -0.0002716   0.0001901   0.0000063   0.0000182   0.0000314
    3  -0.0008835   0.0025589  -0.0009860  -0.0008236  -0.0000019  -0.0000462
           13          14          15          16          17          18
    1   0.0000354  -0.0000218  -0.0001046   0.0000955  -0.0001062   0.0000195
    2   0.0000183   0.0000397  -0.0000912   0.0001328   0.0001850  -0.0000812
    3   0.0000106  -0.0000050  -0.0000551   0.0000162   0.0000302   0.0000386
 Max gradient component =       2.559E-03
 RMS gradient           =       4.691E-04
 Gradient time:  CPU 143.51 s  wall 143.57 s
 Geometry Optimization Parameters
   NAtoms,    NIC,     NZ,  NCons,   NDum,   NFix, NCnnct, MaxDiis
       18     120       0       0       0       0       0       0

 Cartesian Hessian Update
 Hessian Updated using BFGS Update


** GEOMETRY OPTIMIZATION IN DELOCALIZED INTERNAL COORDINATES **
   Searching for a Minimum

   Optimization Cycle:   5

                       Coordinates (Angstroms)
     ATOM                X               Y               Z
      1  O        -3.0345655959   -0.2177038905    0.3816526607
      2  C        -1.8218970725   -0.1213462934   -0.3271411653
      3  C        -0.9817873973   -1.3934474103   -0.0785160224
      4  O        -1.5198633594   -2.4667842998    0.0905803473
      5  C         0.4781218113   -1.2321043632   -0.0888127302
      6  H         1.0725097830   -2.1347218873   -0.0505174314
      7  C         1.0412733087   -0.0000715211   -0.0295075785
      8  C         2.5264806164    0.1746914901    0.0431052371
      9  O         3.0752028870    1.2499293093    0.1015007258
     10  O         3.2069201761   -0.9905407254    0.0110406079
     11  H         4.1497082438   -0.7725563158    0.0567575800
     12  C         0.2633436745    1.2256637844    0.0011192698
     13  H         0.7968889395    2.1636752173    0.1009963867
     14  C        -1.0764640475    1.1668099025   -0.0823549676
     15  O        -1.9170272148    2.2307906681   -0.0400948093
     16  H        -1.4254461932    3.0484337881    0.1054315468
     17  H        -3.5187148678    0.6076776014    0.2635327974
     18  H        -2.0074412388   -0.1459377380   -1.4204036911
   Point Group: c1    Number of degrees of freedom:    48


   Energy is   -646.646062402

 Hessian Updated using BFGS Update

 48 Hessian modes will be used to form the next step
  Hessian Eigenvalues:
     0.006477    0.009545    0.014244    0.014620    0.017289    0.018754
     0.020259    0.021245    0.022049    0.022080    0.023921    0.034360
     0.048869    0.066017    0.068441    0.080209    0.157165    0.159091
     0.159527    0.160007    0.164274    0.169610    0.221981    0.229432
     0.233709    0.242710    0.248865    0.249750    0.250053    0.250559
     0.275671    0.305135    0.323492    0.324449    0.346725    0.353188
     0.355948    0.371119    0.428846    0.490757    0.512357    0.526526
     0.530972    0.535071    0.544245    0.546598    0.915240    0.969922

 Minimum Search - Taking Simple RFO Step
 Searching for Lamda that Minimizes Along All modes
 Value Taken    Lamda =  -0.00004800
 Step Taken.  Stepsize is  0.030075

                             Maximum     Tolerance    Cnvgd?
         Gradient           0.000774      0.000300      NO
         Displacement       0.012122      0.001200      NO
         Energy change      0.000020      0.000001      NO


 New Cartesian Coordinates Obtained by Inverse Iteration

 Displacement from previous Coordinates is:  0.027101
 ----------------------------------------------------------------
             Standard Nuclear Orientation (Angstroms)
    I     Atom           X                Y                Z
 ----------------------------------------------------------------
    1      O      -3.0349126050    -0.2172062979     0.3828178510
    2      C      -1.8219610824    -0.1213386166    -0.3254420606
    3      C      -0.9816763531    -1.3929072675    -0.0749914117
    4      O      -1.5190593617    -2.4672235523     0.0890208439
    5      C       0.4781757988    -1.2318095039    -0.0910928852
    6      H       1.0726240324    -2.1344622688    -0.0554392713
    7      C       1.0413628378     0.0001387300    -0.0325409403
    8      C       2.5267985382     0.1749738554     0.0356237121
    9      O       3.0752443221     1.2497771684     0.1016342943
   10      O       3.2067294298    -0.9907698967     0.0142085156
   11      H       4.1493033143    -0.7734131850     0.0648964802
   12      C       0.2633742354     1.2257918284     0.0002275999
   13      H       0.7969603523     2.1638581573     0.0989967211
   14      C      -1.0764978261     1.1669089625    -0.0815467691
   15      O      -1.9170382403     2.2308622135    -0.0385938710
   16      H      -1.4255967088     3.0486359372     0.1059388323
   17      H      -3.5196256876     0.6075254468     0.2634219876
   18      H      -2.0069625431    -0.1468843943    -1.4187708649
 ----------------------------------------------------------------
 Molecular Point Group                 C1    NOp =  1
 Largest Abelian Subgroup              C1    NOp =  1
 Nuclear Repulsion Energy =   686.2475843148 hartrees
 There are       44 alpha and       44 beta electrons
 Applying Cartesian multipole field
    Component          Value
    ---------          -----
     (2,0,0)        1.00000E-11
     (0,2,0)        2.00000E-11
     (0,0,2)       -3.00000E-11
 Nucleus-field energy     =     0.0000000256 hartrees
 Requested basis set is 6-311++G(d,p)
 There are 102 shells and 306 basis functions
 A cutoff of  1.0D-11 yielded   4452 shell pairs
 There are     40900 function pairs (     44020 Cartesian)
 Smallest overlap matrix eigenvalue = 2.25E-06

 Q-Chem warning in module /home/taweetham/qchem/stvman/mkSTV.C, line 257:

 Overlap eigenvalue is smaller than square root of threshold

 Guess MOs from SCF MO coefficient file
 Reading MOs from coefficient file
 Reading MOs from coefficient file
 A restricted hybrid HF-DFT SCF calculation will be
 performed using Pulay DIIS extrapolation
 Exchange:     0.2000 Hartree-Fock + 0.0800 Slater + 0.7200 B88
 Correlation:  0.1900 VWN1RPA + 0.8100 LYP
 Using SG-1 standard quadrature grid
 SCF converges when DIIS error is below 1.0E-08
 Geometry optimization detected.  Setting ReadMinima to 0
 Setting SaveMinima to 0
 ---------------------------------------
  Cycle       Energy         DIIS Error
 ---------------------------------------
    1    -646.6459529555      1.19E-04
    2    -646.6460838828      1.06E-05
    3    -646.6460842352      1.31E-05
    4    -646.6460858984      5.33E-06
    5    -646.6460858242      1.98E-06
    6    -646.6460859948      7.68E-07
    7    -646.6460859945      3.40E-07
    8    -646.6460860081      7.52E-08
    9    -646.6460859953      3.18E-08
   10    -646.6460859996      1.43E-08
   11    -646.6460860020      8.14E-09 Convergence criterion met
 ---------------------------------------
 SCF time:  CPU 295.40 s  wall 295.79 s
 SCF   energy in the final basis set = -646.6460860020
 Total energy in the final basis set = -646.6460860020

 --------------------------------------------------------------

                    Orbital Energies (a.u.)
 --------------------------------------------------------------

 Alpha MOs
 -- Occupied --
-19.203 -19.197 -19.148 -19.143 -19.126 -10.337 -10.279 -10.277
-10.264 -10.238 -10.205 -10.201  -1.141  -1.117  -1.068  -1.052
 -1.045  -0.879  -0.792  -0.756  -0.698  -0.665  -0.621  -0.566
 -0.561  -0.540  -0.514  -0.512  -0.511  -0.484  -0.456  -0.451
 -0.445  -0.435  -0.422  -0.408  -0.400  -0.373  -0.360  -0.342
 -0.319  -0.307  -0.270  -0.251
 -- Virtual --
 -0.115  -0.033  -0.022  -0.017  -0.007   0.010   0.011   0.027
  0.030   0.047   0.052   0.063   0.066   0.073   0.081   0.082
  0.087   0.093   0.099   0.109   0.111   0.114   0.123   0.124
  0.129   0.133   0.141   0.146   0.149   0.158   0.164   0.168
  0.174   0.180   0.184   0.193   0.198   0.200   0.207   0.211
  0.225   0.229   0.234   0.242   0.246   0.254   0.262   0.265
  0.270   0.272   0.275   0.280   0.297   0.301   0.303   0.310
  0.314   0.325   0.330   0.333   0.344   0.351   0.359   0.361
  0.372   0.382   0.395   0.406   0.416   0.420   0.437   0.447
  0.457   0.457   0.492   0.524   0.528   0.534   0.543   0.551
  0.558   0.564   0.581   0.590   0.594   0.618   0.632   0.640
  0.646   0.660   0.670   0.681   0.689   0.726   0.733   0.757
  0.778   0.800   0.830   0.844   0.860   0.868   0.882   0.893
  0.906   0.944   0.961   1.000   1.006   1.018   1.030   1.037
  1.051   1.065   1.095   1.118   1.136   1.137   1.154   1.169
  1.180   1.194   1.198   1.204   1.208   1.213   1.229   1.251
  1.268   1.300   1.324   1.369   1.377   1.417   1.420   1.432
  1.461   1.481   1.491   1.503   1.510   1.523   1.545   1.571
  1.588   1.608   1.639   1.649   1.665   1.687   1.697   1.700
  1.737   1.758   1.776   1.805   1.831   1.849   1.863   1.898
  1.923   1.944   1.975   1.990   2.007   2.019   2.023   2.042
  2.074   2.075   2.120   2.131   2.188   2.212   2.240   2.274
  2.335   2.464   2.491   2.510   2.548   2.590   2.594   2.628
  2.635   2.670   2.698   2.705   2.726   2.733   2.751   2.813
  2.816   2.862   2.877   2.901   2.905   2.918   2.978   2.989
  2.997   3.041   3.049   3.055   3.093   3.128   3.148   3.152
  3.178   3.191   3.234   3.304   3.313   3.347   3.354   3.368
  3.372   3.444   3.537   3.584   3.632   3.641   3.702   3.709
  3.818   3.849   3.855   3.886   4.039   4.088   4.097   4.138
  4.194   4.279   4.626   4.933   4.968   5.012   5.064   5.075
  5.162   5.204   5.386   5.398   5.445   5.616   5.658   5.721
  5.745   5.839  23.595  23.758  23.786  23.797  23.876  24.137
 24.178  49.848  49.882  49.923  50.005  50.014
 --------------------------------------------------------------

          Ground-State Mulliken Net Atomic Charges

     Atom                 Charge (a.u.)
  ----------------------------------------
      1 O                    -0.176284
      2 C                    -0.128345
      3 C                     0.009391
      4 O                    -0.238612
      5 C                    -0.455622
      6 H                     0.238990
      7 C                     0.687677
      8 C                     0.123254
      9 O                    -0.277989
     10 O                    -0.181139
     11 H                     0.301052
     12 C                    -0.325662
     13 H                     0.189618
     14 C                    -0.316548
     15 O                    -0.224837
     16 H                     0.284461
     17 H                     0.257951
     18 H                     0.232643
  ----------------------------------------
  Sum of atomic charges =    -0.000000

 -----------------------------------------------------------------
                    Cartesian Multipole Moments
 -----------------------------------------------------------------
    Charge (ESU x 10^10)
                 0.0000
    Dipole Moment (Debye)
         X       1.7221      Y       3.8487      Z      -1.1452
       Tot       4.3692
    Quadrupole Moments (Debye-Ang)
        XX     -67.5323     XY     -16.3612     YY     -71.1177
        XZ       3.0884     YZ       1.8748     ZZ     -68.6632
    Octopole Moments (Debye-Ang^2)
       XXX      39.8997    XXY      -4.6302    XYY      -0.0708
       YYY      56.1432    XXZ      -5.7750    XYZ      -5.4281
       YYZ       2.0321    XZZ      -0.7152    YZZ      -0.8456
       ZZZ       0.1790
    Hexadecapole Moments (Debye-Ang^3)
      XXXX   -1504.3747   XXXY    -185.8271   XXYY    -493.5200
      XYYY     -90.8162   YYYY    -741.0332   XXXZ      14.3402
      XXYZ       6.0725   XYYZ      -3.7405   YYYZ      13.5886
      XXZZ    -309.7506   XYZZ       0.9341   YYZZ    -150.7513
      XZZZ       3.8241   YZZZ       0.6125   ZZZZ     -87.2179
 -----------------------------------------------------------------
 Calculating analytic gradient of the SCF energy
 Gradient of SCF Energy
            1           2           3           4           5           6
    1  -0.0001211   0.0001277   0.0001452  -0.0000655  -0.0000637   0.0000034
    2  -0.0000230  -0.0000473   0.0001254  -0.0000764  -0.0000472  -0.0000059
    3   0.0000774  -0.0000902   0.0000064   0.0000157   0.0000603   0.0000251
            7           8           9          10          11          12
    1   0.0000195  -0.0000973   0.0000576   0.0000183   0.0000693  -0.0000385
    2   0.0000112  -0.0000623  -0.0000003   0.0000345  -0.0000263   0.0000158
    3  -0.0000304  -0.0000159  -0.0000067  -0.0000097   0.0000050  -0.0000040
           13          14          15          16          17          18
    1   0.0000189   0.0000356  -0.0000276   0.0000197  -0.0000712  -0.0000304
    2   0.0000056  -0.0000469   0.0000008   0.0000574   0.0000855  -0.0000007
    3  -0.0000178  -0.0000256  -0.0000506  -0.0000025   0.0000451   0.0000183
 Max gradient component =       1.452E-04
 RMS gradient           =       5.452E-05
 Gradient time:  CPU 140.55 s  wall 140.57 s
 Geometry Optimization Parameters
   NAtoms,    NIC,     NZ,  NCons,   NDum,   NFix, NCnnct, MaxDiis
       18     120       0       0       0       0       0       0

 Cartesian Hessian Update
 Hessian Updated using BFGS Update


** GEOMETRY OPTIMIZATION IN DELOCALIZED INTERNAL COORDINATES **
   Searching for a Minimum

   Optimization Cycle:   6

                       Coordinates (Angstroms)
     ATOM                X               Y               Z
      1  O        -3.0349126050   -0.2172062979    0.3828178510
      2  C        -1.8219610824   -0.1213386166   -0.3254420606
      3  C        -0.9816763531   -1.3929072675   -0.0749914117
      4  O        -1.5190593617   -2.4672235523    0.0890208439
      5  C         0.4781757988   -1.2318095039   -0.0910928852
      6  H         1.0726240324   -2.1344622688   -0.0554392713
      7  C         1.0413628378    0.0001387300   -0.0325409403
      8  C         2.5267985382    0.1749738554    0.0356237121
      9  O         3.0752443221    1.2497771684    0.1016342943
     10  O         3.2067294298   -0.9907698967    0.0142085156
     11  H         4.1493033143   -0.7734131850    0.0648964802
     12  C         0.2633742354    1.2257918284    0.0002275999
     13  H         0.7969603523    2.1638581573    0.0989967211
     14  C        -1.0764978261    1.1669089625   -0.0815467691
     15  O        -1.9170382403    2.2308622135   -0.0385938710
     16  H        -1.4255967088    3.0486359372    0.1059388323
     17  H        -3.5196256876    0.6075254468    0.2634219876
     18  H        -2.0069625431   -0.1468843943   -1.4187708649
   Point Group: c1    Number of degrees of freedom:    48


   Energy is   -646.646086002

 Hessian Updated using BFGS Update

 48 Hessian modes will be used to form the next step
  Hessian Eigenvalues:
     0.006470    0.009537    0.014264    0.014601    0.017287    0.018739
     0.020260    0.021240    0.022047    0.022087    0.023909    0.034316
     0.048909    0.066959    0.068432    0.080263    0.157106    0.159070
     0.159488    0.159983    0.164193    0.169453    0.221905    0.229414
     0.233714    0.242133    0.248845    0.249755    0.250000    0.250485
     0.275654    0.305147    0.323488    0.324423    0.346751    0.353175
     0.355940    0.371015    0.426205    0.490591    0.512259    0.526504
     0.530965    0.535100    0.544255    0.546599    0.914393    0.969836

 Minimum Search - Taking Simple RFO Step
 Searching for Lamda that Minimizes Along All modes
 Value Taken    Lamda =   0.00000000
 Step Taken.  Stepsize is  0.007615

                             Maximum     Tolerance    Cnvgd?
         Gradient           0.000179      0.000300     YES
         Displacement       0.003719      0.001200      NO
         Energy change     -0.000024      0.000001      NO


 New Cartesian Coordinates Obtained by Inverse Iteration

 Displacement from previous Coordinates is:  0.011049
 ----------------------------------------------------------------
             Standard Nuclear Orientation (Angstroms)
    I     Atom           X                Y                Z
 ----------------------------------------------------------------
    1      O      -3.0351749900    -0.2173103831     0.3813241302
    2      C      -1.8216440909    -0.1212558179    -0.3253333195
    3      C      -0.9817005193    -1.3928005852    -0.0740340922
    4      O      -1.5190132831    -2.4668204171     0.0914574174
    5      C       0.4781876609    -1.2316424392    -0.0911945986
    6      H       1.0726331530    -2.1342875978    -0.0558727724
    7      C       1.0413195699     0.0002871187    -0.0325375788
    8      C       2.5267395050     0.1750878402     0.0349382101
    9      O       3.0752184608     1.2498818665     0.0997278462
   10      O       3.2060677176    -0.9909842484     0.0144056162
   11      H       4.1486156018    -0.7738313218     0.0643532986
   12      C       0.2633905934     1.2259079278     0.0008712656
   13      H       0.7968993558     2.1639714059     0.0998065170
   14      C      -1.0764760400     1.1669754019    -0.0806766818
   15      O      -1.9170865472     2.2307695244    -0.0372115477
   16      H      -1.4255806049     3.0484438353     0.1070626388
   17      H      -3.5198872910     0.6070084635     0.2601770147
   18      H      -2.0052657990    -0.1469432573    -1.4188946000
 ----------------------------------------------------------------
 Molecular Point Group                 C1    NOp =  1
 Largest Abelian Subgroup              C1    NOp =  1
 Nuclear Repulsion Energy =   686.2881149487 hartrees
 There are       44 alpha and       44 beta electrons
 Applying Cartesian multipole field
    Component          Value
    ---------          -----
     (2,0,0)        1.00000E-11
     (0,2,0)        2.00000E-11
     (0,0,2)       -3.00000E-11
 Nucleus-field energy     =     0.0000000256 hartrees
 Requested basis set is 6-311++G(d,p)
 There are 102 shells and 306 basis functions
 A cutoff of  1.0D-11 yielded   4452 shell pairs
 There are     40900 function pairs (     44020 Cartesian)
 Smallest overlap matrix eigenvalue = 2.25E-06

 Q-Chem warning in module /home/taweetham/qchem/stvman/mkSTV.C, line 257:

 Overlap eigenvalue is smaller than square root of threshold

 Guess MOs from SCF MO coefficient file
 Reading MOs from coefficient file
 Reading MOs from coefficient file
 A restricted hybrid HF-DFT SCF calculation will be
 performed using Pulay DIIS extrapolation
 Exchange:     0.2000 Hartree-Fock + 0.0800 Slater + 0.7200 B88
 Correlation:  0.1900 VWN1RPA + 0.8100 LYP
 Using SG-1 standard quadrature grid
 SCF converges when DIIS error is below 1.0E-08
 Geometry optimization detected.  Setting ReadMinima to 0
 Setting SaveMinima to 0
 ---------------------------------------
  Cycle       Energy         DIIS Error
 ---------------------------------------
    1    -646.6465145498      2.88E-05
    2    -646.6460865439      3.31E-06
    3    -646.6460865474      5.16E-06
    4    -646.6460868477      1.20E-06
    5    -646.6460869487      4.80E-07
    6    -646.6460869784      1.95E-07
    7    -646.6460869829      7.20E-08
    8    -646.6460869720      1.50E-08
    9    -646.6460869747      7.43E-09 Convergence criterion met
 ---------------------------------------
 SCF time:  CPU 241.55 s  wall 241.64 s
 SCF   energy in the final basis set = -646.6460869747
 Total energy in the final basis set = -646.6460869747

 --------------------------------------------------------------

                    Orbital Energies (a.u.)
 --------------------------------------------------------------

 Alpha MOs
 -- Occupied --
-19.203 -19.197 -19.148 -19.143 -19.126 -10.337 -10.279 -10.277
-10.264 -10.238 -10.205 -10.201  -1.141  -1.117  -1.068  -1.052
 -1.045  -0.879  -0.792  -0.756  -0.698  -0.665  -0.621  -0.566
 -0.561  -0.540  -0.514  -0.512  -0.511  -0.484  -0.456  -0.451
 -0.445  -0.435  -0.422  -0.408  -0.400  -0.373  -0.360  -0.342
 -0.319  -0.307  -0.270  -0.251
 -- Virtual --
 -0.115  -0.033  -0.022  -0.017  -0.007   0.010   0.011   0.027
  0.030   0.047   0.052   0.063   0.066   0.073   0.081   0.082
  0.087   0.093   0.099   0.109   0.111   0.114   0.123   0.124
  0.129   0.133   0.141   0.146   0.149   0.158   0.164   0.168
  0.174   0.180   0.184   0.193   0.198   0.200   0.207   0.211
  0.225   0.229   0.234   0.242   0.246   0.254   0.262   0.265
  0.270   0.272   0.275   0.280   0.297   0.301   0.303   0.310
  0.314   0.325   0.330   0.333   0.344   0.351   0.358   0.361
  0.373   0.382   0.395   0.406   0.416   0.420   0.437   0.447
  0.457   0.457   0.492   0.524   0.528   0.534   0.543   0.551
  0.558   0.565   0.581   0.590   0.594   0.618   0.632   0.640
  0.646   0.660   0.670   0.681   0.690   0.726   0.734   0.757
  0.778   0.800   0.830   0.844   0.860   0.868   0.882   0.893
  0.906   0.944   0.960   1.000   1.005   1.018   1.030   1.037
  1.051   1.065   1.095   1.118   1.136   1.137   1.154   1.169
  1.180   1.193   1.198   1.204   1.207   1.213   1.230   1.251
  1.268   1.300   1.324   1.369   1.377   1.417   1.420   1.432
  1.461   1.481   1.492   1.503   1.510   1.523   1.545   1.571
  1.588   1.608   1.640   1.649   1.665   1.687   1.697   1.700
  1.737   1.758   1.776   1.805   1.831   1.849   1.862   1.899
  1.923   1.944   1.976   1.990   2.007   2.019   2.023   2.042
  2.074   2.075   2.120   2.131   2.188   2.212   2.239   2.274
  2.335   2.464   2.491   2.510   2.548   2.590   2.594   2.629
  2.636   2.670   2.698   2.705   2.726   2.734   2.751   2.813
  2.816   2.862   2.877   2.901   2.905   2.918   2.978   2.990
  2.997   3.041   3.049   3.055   3.093   3.128   3.148   3.152
  3.178   3.191   3.234   3.304   3.313   3.347   3.355   3.368
  3.372   3.444   3.537   3.584   3.632   3.642   3.702   3.709
  3.818   3.849   3.855   3.886   4.039   4.088   4.098   4.138
  4.194   4.279   4.626   4.933   4.968   5.012   5.064   5.075
  5.162   5.204   5.386   5.398   5.445   5.616   5.658   5.721
  5.745   5.839  23.595  23.758  23.786  23.797  23.876  24.137
 24.178  49.848  49.882  49.923  50.005  50.014
 --------------------------------------------------------------

          Ground-State Mulliken Net Atomic Charges

     Atom                 Charge (a.u.)
  ----------------------------------------
      1 O                    -0.176186
      2 C                    -0.127600
      3 C                     0.009383
      4 O                    -0.238643
      5 C                    -0.454172
      6 H                     0.239014
      7 C                     0.686116
      8 C                     0.123233
      9 O                    -0.277991
     10 O                    -0.181087
     11 H                     0.301018
     12 C                    -0.324740
     13 H                     0.189687
     14 C                    -0.318121
     15 O                    -0.224784
     16 H                     0.284447
     17 H                     0.257847
     18 H                     0.232575
  ----------------------------------------
  Sum of atomic charges =    -0.000000

 -----------------------------------------------------------------
                    Cartesian Multipole Moments
 -----------------------------------------------------------------
    Charge (ESU x 10^10)
                -0.0000
    Dipole Moment (Debye)
         X       1.7218      Y       3.8471      Z      -1.1488
       Tot       4.3686
    Quadrupole Moments (Debye-Ang)
        XX     -67.5335     XY     -16.3593     YY     -71.1140
        XZ       3.1065     YZ       1.8878     ZZ     -68.6614
    Octopole Moments (Debye-Ang^2)
       XXX      39.8806    XXY      -4.6578    XYY      -0.0686
       YYY      56.1093    XXZ      -5.8320    XYZ      -5.3979
       YYZ       2.0013    XZZ      -0.7068    YZZ      -0.8459
       ZZZ       0.1478
    Hexadecapole Moments (Debye-Ang^3)
      XXXX   -1504.3483   XXXY    -185.8383   XXYY    -493.4494
      XYYY     -90.7902   YYYY    -740.9210   XXXZ      14.7008
      XXYZ       6.1230   XYYZ      -3.6082   YYYZ      13.7827
      XXZZ    -309.7184   XYZZ       0.9399   YYZZ    -150.7275
      XZZZ       3.9808   YZZZ       0.6749   ZZZZ     -87.1579
 -----------------------------------------------------------------
 Calculating analytic gradient of the SCF energy
 Gradient of SCF Energy
            1           2           3           4           5           6
    1  -0.0000529   0.0000528   0.0000196  -0.0000138  -0.0000168  -0.0000105
    2   0.0000064   0.0000495   0.0000030   0.0000127   0.0000087  -0.0000020
    3   0.0000421  -0.0000688   0.0000335   0.0000100   0.0000491   0.0000220
            7           8           9          10          11          12
    1   0.0000243   0.0000679  -0.0000385  -0.0000091  -0.0000551  -0.0000247
    2  -0.0000273   0.0000135  -0.0000203  -0.0000085  -0.0000141   0.0000114
    3  -0.0000232  -0.0000110  -0.0000120  -0.0000053  -0.0000009  -0.0000027
           13          14          15          16          17          18
    1   0.0000034   0.0000201   0.0000240  -0.0000098   0.0000592  -0.0000398
    2  -0.0000045  -0.0000223   0.0000445  -0.0000285  -0.0000101  -0.0000123
    3  -0.0000233  -0.0000012  -0.0000325  -0.0000207   0.0000029   0.0000421
 Max gradient component =       6.884E-05
 RMS gradient           =       2.933E-05
 Gradient time:  CPU 141.55 s  wall 141.57 s
 Geometry Optimization Parameters
   NAtoms,    NIC,     NZ,  NCons,   NDum,   NFix, NCnnct, MaxDiis
       18     120       0       0       0       0       0       0

 Cartesian Hessian Update
 Hessian Updated using BFGS Update


** GEOMETRY OPTIMIZATION IN DELOCALIZED INTERNAL COORDINATES **
   Searching for a Minimum

   Optimization Cycle:   7

                       Coordinates (Angstroms)
     ATOM                X               Y               Z
      1  O        -3.0351749900   -0.2173103831    0.3813241302
      2  C        -1.8216440909   -0.1212558179   -0.3253333195
      3  C        -0.9817005193   -1.3928005852   -0.0740340922
      4  O        -1.5190132831   -2.4668204171    0.0914574174
      5  C         0.4781876609   -1.2316424392   -0.0911945986
      6  H         1.0726331530   -2.1342875978   -0.0558727724
      7  C         1.0413195699    0.0002871187   -0.0325375788
      8  C         2.5267395050    0.1750878402    0.0349382101
      9  O         3.0752184608    1.2498818665    0.0997278462
     10  O         3.2060677176   -0.9909842484    0.0144056162
     11  H         4.1486156018   -0.7738313218    0.0643532986
     12  C         0.2633905934    1.2259079278    0.0008712656
     13  H         0.7968993558    2.1639714059    0.0998065170
     14  C        -1.0764760400    1.1669754019   -0.0806766818
     15  O        -1.9170865472    2.2307695244   -0.0372115477
     16  H        -1.4255806049    3.0484438353    0.1070626388
     17  H        -3.5198872910    0.6070084635    0.2601770147
     18  H        -2.0052657990   -0.1469432573   -1.4188946000
   Point Group: c1    Number of degrees of freedom:    48


   Energy is   -646.646086975

 Hessian Updated using BFGS Update

 48 Hessian modes will be used to form the next step
  Hessian Eigenvalues:
     0.003326    0.009300    0.013827    0.014598    0.017282    0.018663
     0.020139    0.020990    0.022021    0.022087    0.023897    0.034256
     0.048867    0.066937    0.068647    0.080584    0.157399    0.159131
     0.159735    0.160426    0.168905    0.177145    0.226972    0.230153
     0.233614    0.248348    0.249665    0.249804    0.250354    0.275081
     0.292494    0.305838    0.324098    0.331913    0.346462    0.353469
     0.356089    0.371864    0.452435    0.511573    0.524412    0.527260
     0.533314    0.535376    0.546173    0.566462    0.920666    0.968728

 Minimum Search - Taking Simple RFO Step
 Searching for Lamda that Minimizes Along All modes
 Value Taken    Lamda =   0.00000000
 Step Taken.  Stepsize is  0.012026

                             Maximum     Tolerance    Cnvgd?
         Gradient           0.000069      0.000300     YES
         Displacement       0.005890      0.001200      NO
         Energy change     -0.000001      0.000001     YES

 Final energy is   -646.64608697468157     


 ******************************
 **  OPTIMIZATION CONVERGED  **
 ******************************

                       Coordinates (Angstroms)
     ATOM                X               Y               Z
      1  O        -3.0351749900   -0.2173103831    0.3813241302
      2  C        -1.8216440909   -0.1212558179   -0.3253333195
      3  C        -0.9817005193   -1.3928005852   -0.0740340922
      4  O        -1.5190132831   -2.4668204171    0.0914574174
      5  C         0.4781876609   -1.2316424392   -0.0911945986
      6  H         1.0726331530   -2.1342875978   -0.0558727724
      7  C         1.0413195699    0.0002871187   -0.0325375788
      8  C         2.5267395050    0.1750878402    0.0349382101
      9  O         3.0752184608    1.2498818665    0.0997278462
     10  O         3.2060677176   -0.9909842484    0.0144056162
     11  H         4.1486156018   -0.7738313218    0.0643532986
     12  C         0.2633905934    1.2259079278    0.0008712656
     13  H         0.7968993558    2.1639714059    0.0998065170
     14  C        -1.0764760400    1.1669754019   -0.0806766818
     15  O        -1.9170865472    2.2307695244   -0.0372115477
     16  H        -1.4255806049    3.0484438353    0.1070626388
     17  H        -3.5198872910    0.6070084635    0.2601770147
     18  H        -2.0052657990   -0.1469432573   -1.4188946000

Z-matrix Print:
$molecule
0 1
C 
C  1 1.355806
H  2 1.081379 1 121.918760
C  1 1.452045 2 123.053298 3 -176.285150 0
H  4 1.083689 1 117.968616 2 176.869461 0
C  4 1.343639 1 119.724194 2 -2.663038 0
O  6 1.356530 4 125.562965 1 178.754917 0
H  7 0.964875 6 110.713386 4 -2.901533 0
C  2 1.468857 1 120.797098 3 173.985399 0
O  9 1.212275 2 122.637314 1 -167.817408 0
C  1 1.497191 2 121.340170 3 2.239717 0
O  11 1.208391 1 123.819911 2 -179.361138 0
O  11 1.349679 1 113.441549 2 0.740999 0
H  13 0.968528 11 107.177417 1 -179.829980 0
C  6 1.508202 4 122.683553 1 -5.351297 0
H  15 1.109168 6 105.159708 4 -95.986256 0
O  15 1.407568 6 113.754331 4 142.937302 0
H  17 0.963911 15 108.184775 6 47.512978 0
$end


 --------------------------------------------------------------

                    Orbital Energies (a.u.)
 --------------------------------------------------------------

 Alpha MOs
 -- Occupied --
-19.203 -19.197 -19.148 -19.143 -19.126 -10.337 -10.279 -10.277
-10.264 -10.238 -10.205 -10.201  -1.141  -1.117  -1.068  -1.052
 -1.045  -0.879  -0.792  -0.756  -0.698  -0.665  -0.621  -0.566
 -0.561  -0.540  -0.514  -0.512  -0.511  -0.484  -0.456  -0.451
 -0.445  -0.435  -0.422  -0.408  -0.400  -0.373  -0.360  -0.342
 -0.319  -0.307  -0.270  -0.251
 -- Virtual --
 -0.115  -0.033  -0.022  -0.017  -0.007   0.010   0.011   0.027
  0.030   0.047   0.052   0.063   0.066   0.073   0.081   0.082
  0.087   0.093   0.099   0.109   0.111   0.114   0.123   0.124
  0.129   0.133   0.141   0.146   0.149   0.158   0.164   0.168
  0.174   0.180   0.184   0.193   0.198   0.200   0.207   0.211
  0.225   0.229   0.234   0.242   0.246   0.254   0.262   0.265
  0.270   0.272   0.275   0.280   0.297   0.301   0.303   0.310
  0.314   0.325   0.330   0.333   0.344   0.351   0.358   0.361
  0.373   0.382   0.395   0.406   0.416   0.420   0.437   0.447
  0.457   0.457   0.492   0.524   0.528   0.534   0.543   0.551
  0.558   0.565   0.581   0.590   0.594   0.618   0.632   0.640
  0.646   0.660   0.670   0.681   0.690   0.726   0.734   0.757
  0.778   0.800   0.830   0.844   0.860   0.868   0.882   0.893
  0.906   0.944   0.960   1.000   1.005   1.018   1.030   1.037
  1.051   1.065   1.095   1.118   1.136   1.137   1.154   1.169
  1.180   1.193   1.198   1.204   1.207   1.213   1.230   1.251
  1.268   1.300   1.324   1.369   1.377   1.417   1.420   1.432
  1.461   1.481   1.492   1.503   1.510   1.523   1.545   1.571
  1.588   1.608   1.640   1.649   1.665   1.687   1.697   1.700
  1.737   1.758   1.776   1.805   1.831   1.849   1.862   1.899
  1.923   1.944   1.976   1.990   2.007   2.019   2.023   2.042
  2.074   2.075   2.120   2.131   2.188   2.212   2.239   2.274
  2.335   2.464   2.491   2.510   2.548   2.590   2.594   2.629
  2.636   2.670   2.698   2.705   2.726   2.734   2.751   2.813
  2.816   2.862   2.877   2.901   2.905   2.918   2.978   2.990
  2.997   3.041   3.049   3.055   3.093   3.128   3.148   3.152
  3.178   3.191   3.234   3.304   3.313   3.347   3.355   3.368
  3.372   3.444   3.537   3.584   3.632   3.642   3.702   3.709
  3.818   3.849   3.855   3.886   4.039   4.088   4.098   4.138
  4.194   4.279   4.626   4.933   4.968   5.012   5.064   5.075
  5.162   5.204   5.386   5.398   5.445   5.616   5.658   5.721
  5.745   5.839  23.595  23.758  23.786  23.797  23.876  24.137
 24.178  49.848  49.882  49.923  50.005  50.014
 --------------------------------------------------------------

          Ground-State Mulliken Net Atomic Charges

     Atom                 Charge (a.u.)
  ----------------------------------------
      1 O                    -0.176186
      2 C                    -0.127600
      3 C                     0.009383
      4 O                    -0.238643
      5 C                    -0.454172
      6 H                     0.239014
      7 C                     0.686116
      8 C                     0.123233
      9 O                    -0.277991
     10 O                    -0.181087
     11 H                     0.301018
     12 C                    -0.324740
     13 H                     0.189687
     14 C                    -0.318121
     15 O                    -0.224784
     16 H                     0.284447
     17 H                     0.257847
     18 H                     0.232575
  ----------------------------------------
  Sum of atomic charges =    -0.000000

 -----------------------------------------------------------------
                    Cartesian Multipole Moments
 -----------------------------------------------------------------
    Charge (ESU x 10^10)
                -0.0000
    Dipole Moment (Debye)
         X       1.7218      Y       3.8471      Z      -1.1488
       Tot       4.3686
    Quadrupole Moments (Debye-Ang)
        XX     -67.5335     XY     -16.3593     YY     -71.1140
        XZ       3.1065     YZ       1.8878     ZZ     -68.6614
    Octopole Moments (Debye-Ang^2)
       XXX      39.8806    XXY      -4.6578    XYY      -0.0686
       YYY      56.1093    XXZ      -5.8320    XYZ      -5.3979
       YYZ       2.0013    XZZ      -0.7068    YZZ      -0.8459
       ZZZ       0.1478
    Hexadecapole Moments (Debye-Ang^3)
      XXXX   -1504.3483   XXXY    -185.8383   XXYY    -493.4494
      XYYY     -90.7902   YYYY    -740.9210   XXXZ      14.7008
      XXYZ       6.1230   XYYZ      -3.6082   YYYZ      13.7827
      XXZZ    -309.7184   XYZZ       0.9399   YYZZ    -150.7275
      XZZZ       3.9808   YZZZ       0.6749   ZZZZ     -87.1579
 -----------------------------------------------------------------
Archival summary:
1\1\pikachu\OPT\ProcedureUnspecified\BasisUnspecified\576\cher\TueDec1320:42:372016TueDec1320:42:372016\0\\#,OPT,ProcedureUnspecified,BasisUnspecified,\\0,1\C\C,1,1.35581\H,2,1.08138,1,121.919\C,1,1.45205,2,123.053,3,-176.285,0\H,4,1.08369,1,117.969,2,176.869,0\C,4,1.34364,1,119.724,2,-2.66304,0\O,6,1.35653,4,125.563,1,178.755,0\H,7,0.964875,6,110.713,4,-2.90153,0\C,2,1.46886,1,120.797,3,173.985,0\O,9,1.21228,2,122.637,1,-167.817,0\C,1,1.49719,2,121.34,3,2.23972,0\O,11,1.20839,1,123.82,2,-179.361,0\O,11,1.34968,1,113.442,2,0.740999,0\H,13,0.968528,11,107.177,1,-179.83,0\C,6,1.5082,4,122.684,1,-5.3513,0\H,15,1.10917,6,105.16,4,-95.9863,0\O,15,1.40757,6,113.754,4,142.937,0\H,17,0.963911,15,108.185,6,47.513,0\\\@

 Total job time:  3365.71s(wall), 3273.04s(cpu) 
 Tue Dec 13 20:42:37 2016

        *************************************************************
        *                                                           *
        *  Thank you very much for using Q-Chem.  Have a nice day.  *
        *                                                           *
        *************************************************************


 
User input: 2 of 3 
 
pikachu 127.0.1
Q-Chem Developer Version! Running on 127.0.1.*
                  Welcome to Q-Chem
     A Quantum Leap Into The Future Of Chemistry


 Q-Chem 4.4, Q-Chem, Inc., Pleasanton, CA (2016)

 Y. Shao,  Z. Gan,  E. Epifanovsky,  A. T. B. Gilbert,  M. Wormit,  
 J. Kussmann,  A. W. Lange,  A. Behn,  J. Deng,  X. Feng,  D. Ghosh,  
 M. Goldey,  P. R. Horn,  L. D. Jacobson,  I. Kaliman,  F. Rob,  
 R. Z. Khaliullin,  T. Kus,  A. Landau,  J. Liu,  E. I. Proynov,  Y. M. Rhee,  
 R. M. Richard,  M. A. Rohrdanz,  R. P. Steele,  E. J. Sundstrom,  
 H. L. Woodcock III,  P. M. Zimmerman,  D. Zuev,  B. Albrecht,  E. Alguire,  
 B. Austin,  S. A. Baeppler,  G. J. O. Beran,  Y. A. Bernard,  E. Berquist,  
 K. Brandhorst,  K. B. Bravaya,  S. T. Brown,  D. Casanova,  C.-M. Chang,  
 Y. Chen,  S. H. Chien,  K. D. Closser,  M. P. Coons,  D. L. Crittenden,  
 S. Dasgupta,  M. Diedenhofen,  R. A. DiStasio Jr.,  H. Do,  A. D. Dutoi,  
 R. G. Edgar,  P.-T. Fang,  S. Fatehi,  Q. Feng,  L. Fusti-Molnar,  
 A. Ghysels,  A. Golubeva-Zadorozhnaya,  J. Gomes,  A. Gunina,  
 M. W. D. Hanson-Heine,  P. H. P. Harbach,  A. W. Hauser,  J. E. Herr,  
 E. G. Hohenstein,  Z. C. Holden,  K. Hui,  T.-C. Jagau,  H. Ji,  B. Kaduk,  
 K. Khistyaev,  Jaehoon Kim,  Jihan Kim,  R. A. King,  P. Klunzinger,  
 K. Koh,  D. Kosenkov,  T. Kowalczyk,  C. M. Krauter,  A. Kunitsa,  
 K. U. Lao,  A. Laurent,  K. V. Lawler,  J. Lee,  D. Lefrancois,  S. Lehtola,  
 S. V. Levchenko,  C. Y. Lin,  Y.-S. Lin,  F. Liu,  E. Livshits,  
 R. C. Lochan,  A. Luenser,  P. Manohar,  S. F. Manzer,  S.-P. Mao,  Y. Mao,  
 N. Mardirossian,  A. V. Marenich,  L. A. Martinez-Martinez,  S. A. Maurer,  
 N. J. Mayhall,  J.-M. Mewes,  A. F. Morrison,  K. Nanda,  T. S. Nguyen-Beck,  
 C. M. Oana,  R. Olivares-Amaya,  D. P. O'Neill,  J. A. Parkhill,  
 T. M. Perrine,  R. Peverati,  P. A. Pieniazek,  F. Plasser,  A. Prociuk,  
 D. R. Rehn,  E. Rosta,  N. J. Russ,  N. Sergueev,  S. M. Sharada,  
 S. Sharma,  D. W. Small,  A. Sodt,  T. Stauch,  T. Stein,  D. Stuck,  
 Y.-C. Su,  A. J. W. Thom,  T. Tsuchimochi,  L. Vogt,  O. Vydrov,  T. Wang,  
 M. A. Watson,  J. Wenzel,  A. White,  C. F. Williams,  V. Vanovschi,  
 K. Yao,  S. Yeganeh,  S. R. Yost,  Z.-Q. You,  I. Y. Zhang,  X. Zhang,  
 Y. Zhao,  B. R. Brooks,  G. K. L. Chan,  D. M. Chipman,  C. J. Cramer,  
 W. A. Goddard III,  M. S. Gordon,  W. J. Hehre,  A. Klamt,  
 H. F. Schaefer III,  M. W. Schmidt,  C. D. Sherrill,  D. G. Truhlar,  
 A. Warshel,  X. Xu,  A. Aspuru-Guzik,  R. Baer,  A. T. Bell,  N. A. Besley,  
 J.-D. Chai,  A. Dreuw,  B. D. Dunietz,  T. R. Furlani,  S. R. Gwaltney,  
 C.-P. Hsu,  Y. Jung,  J. Kong,  D. S. Lambrecht,  W. Liang,  C. Ochsenfeld,  
 V. A. Rassolov,  L. V. Slipchenko,  J. E. Subotnik,  T. Van Voorhis,  
 J. M. Herbert,  A. I. Krylov,  P. M. W. Gill,  M. Head-Gordon

 Contributors to earlier versions of Q-Chem not listed above: 
 R. D. Adamson,  J. Baker,  E. F. C. Byrd,  A. K. Chakraborty,  C.-L. Cheng,  
 H. Dachsel,  R. J. Doerksen,  G. Hawkins,  A. Heyden,  S. Hirata,  
 G. Kedziora,  F. J. Keil,  C. Kelley,  P. P. Korambath,  W. Kurlancheek,  
 A. M. Lee,  M. S. Lee,  D. Liotard,  I. Lotan,  P. E. Maslen,  N. Nair,  
 D. Neuhauser,  R. Olson,  B. Peters,  J. Ritchie,  N. E. Schultz,  
 N. Shenvi,  A. C. Simmonett,  K. S. Thanthiriwatte,  Q. Wu,  W. Zhang

 Please cite Q-Chem as follows:
 Y. Shao et al., Mol. Phys. 113, 184-215 (2015)
 DOI: 10.1080/00268976.2014.952696

 Q-Chem 4.4.2 for Intel X86 EM64T Linux

 Parts of Q-Chem use Armadillo 5.200.1 (Boston Tea Smuggler).
 http://arma.sourceforge.net/

 Q-Chem begins on Tue Dec 13 20:42:37 2016  


Host: 0

     Scratch files written to /scratch/cher/qchem6867//
The previous job contains 0 fragments, simply inherited here
FILE_GEOM_ORG=        593

Checking the input file for inconsistencies... 	...done.

--------------------------------------------------------------
User input:
--------------------------------------------------------------

$molecule
   read
$end

$rem
   BASIS 6-311++G**
   JOB_TYPE FREQUENCY
   METHOD B3LYP
$end

--------------------------------------------------------------
 ----------------------------------------------------------------
             Standard Nuclear Orientation (Angstroms)
    I     Atom           X                Y                Z
 ----------------------------------------------------------------
    1      O      -3.0364120402    -0.2266904228     0.3778435060
    2      C      -1.8225087754    -0.1266415919    -0.3276191571
    3      C      -0.9797958752    -1.3966176973    -0.0776626411
    4      O      -1.5147257906    -2.4721626991     0.0856284483
    5      C       0.4797239201    -1.2320061732    -0.0933133010
    6      H       1.0762571345    -2.1333098768    -0.0589459513
    7      C       1.0399112249     0.0011447975    -0.0321782422
    8      C       2.5248585919     0.1793214287     0.0368511977
    9      O       3.0707567638     1.2552931677     0.1038516726
   10      O       3.2069404187    -0.9851182919     0.0150099061
   11      H       4.1489328990    -0.7658352446     0.0661155877
   12      C       0.2590781414     1.2248806984     0.0025514511
   13      H       0.7902981719     2.1640319069     0.1034630916
   14      C      -1.0805764853     1.1629362217    -0.0802378537
   15      O      -1.9237194543     2.2246826708    -0.0357677588
   16      H      -1.4342580125     3.0432730583     0.1102517105
   17      H      -3.5229553951     0.5966840810     0.2576179285
   18      H      -2.0051384306    -0.1509854262    -1.4213772826
 ----------------------------------------------------------------
 Molecular Point Group                 C1    NOp =  1
 Largest Abelian Subgroup              C1    NOp =  1
 Nuclear Repulsion Energy =   686.2881149487 hartrees
 There are       44 alpha and       44 beta electrons
 Requested basis set is 6-311++G(d,p)
 There are 102 shells and 306 basis functions

 Total QAlloc Memory Limit   2000 MB
 Mega-Array Size        61 MB
 MEM_STATIC part        62 MB
 A cutoff of  1.0D-11 yielded   4452 shell pairs
 There are     40900 function pairs (     44020 Cartesian)

 -------------------------------------------------------
 OpenMP Integral Computing Module                       
 Release: version 1.0, May 2013, Q-Chem Inc. Pittsburgh 
 -------------------------------------------------------
 Integral Job Info:
 Integral job number is                      11
 Integral operator is                         1
 short-range coefficients                     0
 long-range coefficients              100000000
 Omega coefficients                           0
 if combine SR and LR in K                    0
 Integral screening is                        0
 Integral computing path is                   2
 max size of driver memory is            800000
 size of driver memory is                593474
 size of scratch memory is              2260544
 max col of scratch BK array               1296
 max len of scratch array in speh3          155
 max len of scratch index in speh4           18
 max int batch size is                      520
 min int batch size is                       52
 fixed nKL is                                52
 max L of basis functions is                  2
 order of int derivative is                   0
 number of shells is                        102
 number of basis is                         318
 number of cartesian basis is               318
 number of contracted shell pairs          4452
 number of primitive shell pairs          11244
 maxK2 (contraction) of shell pair           36
 max number of K2 of shell pair               1
 max number of CS2 of shell pair            694
 max number of PS2 of shell pair           2220
 mem total for path MDJ                   92646
 -------------------------------------------------------
 Smallest overlap matrix eigenvalue = 2.25E-06

 Q-Chem warning in module /home/taweetham/qchem/stvman/mkSTV.C, line 257:

 Overlap eigenvalue is smaller than square root of threshold

 Guess from superposition of atomic densities
 Warning:  Energy on first SCF cycle will be non-variational
 A restricted hybrid HF-DFT SCF calculation will be
 performed using Pulay DIIS extrapolation
 Exchange:     0.2000 Hartree-Fock + 0.0800 Slater + 0.7200 B88
 Correlation:  0.1900 VWN1RPA + 0.8100 LYP
 Using SG-1 standard quadrature grid
 SCF converges when DIIS error is below 1.0E-08
 ---------------------------------------
  Cycle       Energy         DIIS Error
 ---------------------------------------
    1    -649.2411591384      3.79E-02
    2    -646.3708315814      5.49E-03
    3    -645.7565429759      9.97E-03
    4    -646.5981985974      2.18E-03
    5    -646.6433649702      5.58E-04
    6    -646.6455111738      2.45E-04
    7    -646.6460478582      6.80E-05
    8    -646.6460799938      3.32E-05
    9    -646.6460890325      7.76E-06
   10    -646.6460896992      3.07E-06
   11    -646.6460897466      1.82E-06
   12    -646.6460897649      2.35E-07
   13    -646.6460897614      1.58E-07
   14    -646.6460897578      4.24E-08
   15    -646.6460897580      1.75E-08
   16    -646.6460897574      7.74E-09 Convergence criterion met
 ---------------------------------------
 SCF time:  CPU 456.48 s  wall 456.97 s
 SCF   energy in the final basis set = -646.6460897574
 Total energy in the final basis set = -646.6460897574

 --------------------------------------------------------------

                    Orbital Energies (a.u.)
 --------------------------------------------------------------

 Alpha MOs
 -- Occupied --
-19.203 -19.197 -19.148 -19.143 -19.126 -10.337 -10.279 -10.277
-10.264 -10.238 -10.205 -10.201  -1.141  -1.117  -1.068  -1.052
 -1.045  -0.879  -0.792  -0.756  -0.698  -0.665  -0.621  -0.566
 -0.561  -0.540  -0.514  -0.512  -0.511  -0.484  -0.456  -0.451
 -0.445  -0.435  -0.422  -0.408  -0.400  -0.373  -0.360  -0.342
 -0.319  -0.307  -0.270  -0.251
 -- Virtual --
 -0.115  -0.033  -0.022  -0.017  -0.007   0.010   0.011   0.027
  0.030   0.047   0.052   0.063   0.066   0.073   0.081   0.082
  0.087   0.093   0.099   0.109   0.111   0.114   0.123   0.124
  0.129   0.133   0.141   0.146   0.149   0.158   0.164   0.168
  0.174   0.180   0.184   0.193   0.198   0.200   0.207   0.211
  0.225   0.229   0.234   0.242   0.246   0.254   0.262   0.265
  0.270   0.272   0.275   0.280   0.297   0.301   0.303   0.310
  0.314   0.325   0.330   0.333   0.344   0.351   0.358   0.361
  0.373   0.382   0.395   0.406   0.416   0.420   0.437   0.447
  0.457   0.457   0.492   0.524   0.528   0.534   0.543   0.551
  0.558   0.565   0.581   0.590   0.594   0.618   0.632   0.640
  0.646   0.660   0.670   0.681   0.690   0.726   0.733   0.757
  0.778   0.800   0.830   0.844   0.860   0.868   0.882   0.893
  0.906   0.944   0.960   1.000   1.005   1.018   1.030   1.037
  1.051   1.065   1.095   1.118   1.136   1.137   1.154   1.169
  1.180   1.193   1.198   1.204   1.207   1.213   1.230   1.251
  1.268   1.300   1.324   1.369   1.377   1.417   1.420   1.432
  1.461   1.481   1.492   1.503   1.510   1.523   1.545   1.571
  1.588   1.608   1.640   1.649   1.665   1.687   1.697   1.700
  1.737   1.758   1.776   1.805   1.831   1.849   1.862   1.899
  1.923   1.944   1.976   1.990   2.007   2.019   2.023   2.042
  2.074   2.075   2.120   2.131   2.188   2.212   2.239   2.274
  2.335   2.464   2.491   2.510   2.548   2.590   2.594   2.629
  2.636   2.670   2.698   2.705   2.726   2.734   2.751   2.813
  2.816   2.862   2.877   2.901   2.905   2.918   2.978   2.990
  2.997   3.041   3.049   3.055   3.093   3.128   3.148   3.152
  3.178   3.191   3.234   3.304   3.313   3.347   3.355   3.368
  3.372   3.444   3.537   3.584   3.632   3.642   3.702   3.709
  3.818   3.849   3.855   3.886   4.039   4.088   4.098   4.138
  4.194   4.279   4.626   4.933   4.968   5.012   5.064   5.075
  5.162   5.204   5.386   5.398   5.445   5.616   5.658   5.721
  5.745   5.839  23.595  23.758  23.786  23.797  23.876  24.137
 24.178  49.848  49.882  49.923  50.005  50.014
 --------------------------------------------------------------

          Ground-State Mulliken Net Atomic Charges

     Atom                 Charge (a.u.)
  ----------------------------------------
      1 O                    -0.176171
      2 C                    -0.127594
      3 C                     0.009423
      4 O                    -0.238661
      5 C                    -0.454089
      6 H                     0.239006
      7 C                     0.686007
      8 C                     0.123256
      9 O                    -0.277990
     10 O                    -0.181097
     11 H                     0.301018
     12 C                    -0.324852
     13 H                     0.189689
     14 C                    -0.318040
     15 O                    -0.224783
     16 H                     0.284450
     17 H                     0.257846
     18 H                     0.232584
  ----------------------------------------
  Sum of atomic charges =    -0.000000

 -----------------------------------------------------------------
                    Cartesian Multipole Moments
 -----------------------------------------------------------------
    Charge (ESU x 10^10)
                -0.0000
    Dipole Moment (Debye)
         X       1.7138      Y       3.8530      Z      -1.1412
       Tot       4.3686
    Quadrupole Moments (Debye-Ang)
        XX     -67.4669     XY     -16.3656     YY     -71.2095
        XZ       3.0773     YZ       1.8768     ZZ     -68.6489
    Octopole Moments (Debye-Ang^2)
       XXX      40.2179    XXY      -4.3874    XYY      -0.0505
       YYY      56.4484    XXZ      -5.7517    XYZ      -5.4175
       YYZ       2.1013    XZZ      -0.6375    YZZ      -0.7400
       ZZZ       0.2514
    Hexadecapole Moments (Debye-Ang^3)
      XXXX   -1502.8807   XXXY    -185.9757   XXYY    -493.8894
      XYYY     -92.5993   YYYY    -742.2379   XXXZ      13.8707
      XXYZ       5.7435   XYYZ      -4.0410   YYYZ      13.1682
      XXZZ    -309.6764   XYZZ       0.5662   YYZZ    -150.6878
      XZZZ       3.2659   YZZZ       0.0943   ZZZZ     -87.1438
 -----------------------------------------------------------------
 Calculating MO derivatives via CPSCF
   1         3          54      0.276983    0.041166
   2         3          54      0.036653    0.004944
   3         3          54      0.002855    0.000455
   4         9          48      0.000206    0.000035
   5        55           2      0.000003    0.000002
   6        57           0      0.000000    0.000000    Roots Converged
 Calculating analytic Hessian of the SCF energy
 Polarizability Matrix (a.u.)
            1           2           3
    1-128.2502152  -5.0229504  -0.9808697
    2  -5.0229504-122.4075807  -0.4169686
    3  -0.9808697  -0.4169686 -58.4626692

 Direct stationary perturbation theory relativistic correction:

 rels  =       0.211729984766
 relv  =      -1.033684612756
 rel2e =       0.467009207034
 E_rel =      -0.354945420956

 Hessian of the SCF Energy
            1           2           3           4           5           6
    1   0.4027061  -0.2008186  -0.1037101  -0.1813086  -0.0216936   0.0859224
    2  -0.2008186   0.4783080  -0.0872473   0.0166055  -0.0923730   0.0034717
    3  -0.1037101  -0.0872473   0.1418816   0.0679585   0.0260958  -0.0987473
    4  -0.1813086   0.0166055   0.0679585   0.4919451  -0.0057373  -0.0107269
    5  -0.0216936  -0.0923730   0.0260958  -0.0057373   0.4878616   0.0040202
    6   0.0859224   0.0034717  -0.0987473  -0.0107269   0.0040202   0.4554331
    7  -0.0325853   0.0271473  -0.0009125  -0.1162236   0.0306442  -0.0077592
    8   0.0010897   0.0028169  -0.0006989   0.0349301  -0.1006897   0.0011869
    9   0.0157378  -0.0177387   0.0020393  -0.0101562   0.0085860  -0.0722183
   10   0.0030759   0.0021422  -0.0010012   0.0180058   0.0041900   0.0038957
   11  -0.0010400   0.0040762  -0.0015180  -0.0132098  -0.0635969   0.0176161
   12  -0.0016437   0.0006170   0.0016634   0.0040464   0.0153914   0.0096466
   13  -0.0008424   0.0037558  -0.0014888  -0.0131574   0.0010563   0.0058678
   14   0.0051183  -0.0034864   0.0006178   0.0214059   0.0077764  -0.0010137
   15  -0.0011315   0.0031205  -0.0026329  -0.0034435   0.0044851   0.0199893
   16  -0.0012884   0.0015887  -0.0000868  -0.0030177  -0.0028012   0.0009469
   17  -0.0002814   0.0003899  -0.0000517  -0.0012439  -0.0002843   0.0001852
   18  -0.0001276  -0.0000120   0.0002119  -0.0003120  -0.0017898   0.0018525
   19   0.0006195   0.0021320   0.0000482  -0.0011506   0.0007671   0.0013352
   20  -0.0000419  -0.0038610   0.0016627  -0.0011490  -0.0007299  -0.0075824
   21   0.0009433   0.0005037   0.0007333   0.0001597  -0.0005902  -0.0075941
   22   0.0019833  -0.0010121  -0.0009941  -0.0016254   0.0000471   0.0012056
   23  -0.0000140  -0.0007996   0.0001152  -0.0003381   0.0004319  -0.0007216
   24   0.0004278  -0.0005590   0.0001248   0.0000745  -0.0007002  -0.0020052
   25  -0.0011646   0.0002049   0.0005290   0.0005699   0.0002810  -0.0007308
   26  -0.0002423   0.0008397   0.0001747   0.0003205  -0.0004380  -0.0000144
   27  -0.0001164   0.0002327   0.0000484   0.0000516   0.0001654   0.0001604
   28  -0.0011529   0.0001289   0.0003512   0.0008951   0.0002340  -0.0001977
   29   0.0005579   0.0002001  -0.0002015  -0.0005649  -0.0003995   0.0001886
   30  -0.0000772   0.0000734   0.0000445   0.0000232   0.0000413   0.0002143
   31   0.0001872  -0.0000440  -0.0000636  -0.0000706  -0.0000248   0.0000737
   32  -0.0001343   0.0000391   0.0000395  -0.0000507  -0.0000562  -0.0000303
   33   0.0000112  -0.0000277  -0.0000305  -0.0000039   0.0000419  -0.0000490
   34   0.0014351  -0.0042186   0.0015675  -0.0135978  -0.0081341  -0.0108213
   35  -0.0072347  -0.0041442   0.0001032  -0.0207550   0.0075885   0.0029199
   36  -0.0002504  -0.0009533  -0.0001562  -0.0061726  -0.0020260   0.0099910
   37  -0.0014772  -0.0007749   0.0002219  -0.0022616   0.0023723  -0.0000154
   38   0.0000435   0.0004759   0.0000940   0.0013143   0.0009301  -0.0005618
   39  -0.0015290  -0.0018575  -0.0006688  -0.0007943   0.0015479   0.0097804
   40  -0.0382197  -0.0235611   0.0049674  -0.1089235  -0.0304292  -0.0075527
   41  -0.0056705  -0.0036580   0.0002256  -0.0533851  -0.1545747  -0.0165045
   42   0.0167791   0.0180385   0.0015258  -0.0152431  -0.0199044  -0.0754764
   43   0.0023236  -0.0046109  -0.0019121   0.0113697  -0.0077717   0.0029667
   44   0.0011813   0.0015182  -0.0000280   0.0226066  -0.0480759  -0.0035200
   45  -0.0008304   0.0009109   0.0024524   0.0065270  -0.0082370  -0.0005808
   46   0.0003553  -0.0012109  -0.0001748  -0.0034482   0.0034825   0.0006009
   47   0.0008918   0.0012989  -0.0002273   0.0057343  -0.0025794   0.0005241
   48  -0.0001709   0.0002140  -0.0001193   0.0012068  -0.0012837   0.0037559
   49  -0.1463861   0.1843501  -0.0076341  -0.0246034   0.0331660  -0.0025094
   50   0.2288530  -0.3864583   0.0581646  -0.0076298   0.0036864   0.0009777
   51  -0.0273093   0.0806825  -0.0272373   0.0151299  -0.0204828  -0.0015574
   52  -0.0082608  -0.0018046   0.0423342  -0.0533974   0.0003515  -0.0625009
   53  -0.0005644   0.0048179   0.0026798   0.0011464  -0.0444779  -0.0011407
   54   0.0170749   0.0005307  -0.0211329  -0.0483252  -0.0053609  -0.2525952
            7           8           9          10          11          12
    1  -0.0325853   0.0010897   0.0157378   0.0030759  -0.0010400  -0.0016437
    2   0.0271473   0.0028169  -0.0177387   0.0021422   0.0040762   0.0006170
    3  -0.0009125  -0.0006989   0.0020393  -0.0010012  -0.0015180   0.0016634
    4  -0.1162236   0.0349301  -0.0101562   0.0180058  -0.0132098   0.0040464
    5   0.0306442  -0.1006897   0.0085860   0.0041900  -0.0635969   0.0153914
    6  -0.0077592   0.0011869  -0.0722183   0.0038957   0.0176161   0.0096466
    7   0.5762779   0.1796337  -0.0280533  -0.2103746  -0.2248685   0.0388992
    8   0.1796337   0.8000160  -0.0834687  -0.2392929  -0.5719137   0.0762486
    9  -0.0280533  -0.0834687   0.2212253   0.0377005   0.0762323  -0.0741913
   10  -0.2103746  -0.2392929   0.0377005   0.2341617   0.2845334  -0.0461074
   11  -0.2248685  -0.5719137   0.0762323   0.2845334   0.6478274  -0.0977920
   12   0.0388992   0.0762486  -0.0741913  -0.0461074  -0.0977920   0.0397774
   13  -0.2016565   0.0324213  -0.0026812  -0.0400072  -0.0526823   0.0055898
   14   0.0349738  -0.0943021   0.0012225  -0.0654695  -0.0240205   0.0068644
   15  -0.0044014  -0.0036251  -0.0793954   0.0091643   0.0068884   0.0218184
   16  -0.0131900   0.0280581  -0.0024301   0.0039560  -0.0021673  -0.0000213
   17  -0.0048062   0.0058467  -0.0000476   0.0009664   0.0009014  -0.0003912
   18  -0.0025002   0.0018585   0.0038927   0.0008138  -0.0005104  -0.0022040
   19   0.0025209  -0.0423234   0.0002059  -0.0130733  -0.0000688   0.0002118
   20  -0.0448174  -0.0081812   0.0008485   0.0137367   0.0153320  -0.0014954
   21   0.0029470   0.0008578   0.0050243  -0.0013970  -0.0009030   0.0020664
   22  -0.0099936   0.0025974  -0.0019987   0.0059487   0.0028825   0.0004426
   23  -0.0001933  -0.0045225  -0.0011563  -0.0014377  -0.0013966   0.0006744
   24   0.0001378   0.0001621   0.0159321  -0.0010358  -0.0007594  -0.0036965
   25   0.0041743  -0.0020451   0.0001180  -0.0031329  -0.0017334   0.0001635
   26   0.0025404  -0.0016631   0.0003092  -0.0017190   0.0001681  -0.0001096
   27   0.0000351  -0.0002643  -0.0037488   0.0001545   0.0001611   0.0009313
   28   0.0045529   0.0016624   0.0000690  -0.0021591  -0.0022455   0.0000815
   29  -0.0022308   0.0007563  -0.0001701   0.0012429   0.0011466  -0.0000149
   30   0.0001249   0.0000846  -0.0014422   0.0000299   0.0000017   0.0004018
   31  -0.0006540  -0.0002311   0.0000049   0.0003222   0.0002699   0.0000047
   32   0.0002548   0.0005301  -0.0000760  -0.0001565  -0.0002513   0.0000250
   33  -0.0000018   0.0000094   0.0001051   0.0000163   0.0000106  -0.0000135
   34  -0.0268233   0.0044568   0.0000781   0.0090768   0.0042658  -0.0000646
   35   0.0063443   0.0034297  -0.0011872  -0.0019109  -0.0039408   0.0006368
   36  -0.0017633  -0.0005724  -0.0059249   0.0006141  -0.0001761   0.0007415
   37  -0.0008037   0.0005562   0.0000616   0.0002933  -0.0000719   0.0000478
   38   0.0007080   0.0002412  -0.0000714  -0.0003361  -0.0000678   0.0000308
   39   0.0003093  -0.0006345  -0.0004262   0.0001325   0.0004803  -0.0000959
   40   0.0459120  -0.0003432   0.0060622  -0.0128345   0.0060555  -0.0032721
   41  -0.0069864  -0.0308557  -0.0076000   0.0031009   0.0030426   0.0007936
   42   0.0092052   0.0019337   0.0004720  -0.0022355   0.0032644   0.0001329
   43  -0.0148514  -0.0004894  -0.0018763   0.0055300   0.0003622   0.0007049
   44   0.0014676   0.0019729  -0.0019483  -0.0024970  -0.0067477   0.0012824
   45  -0.0026076   0.0022248   0.0005856   0.0003036  -0.0014717   0.0004589
   46   0.0003349   0.0005770   0.0002146   0.0000811   0.0002481  -0.0001759
   47  -0.0038189   0.0002501  -0.0007489   0.0012121  -0.0004209   0.0002582
   48  -0.0006854   0.0004319  -0.0001570  -0.0000309  -0.0006026   0.0001818
   49  -0.0042084  -0.0029139   0.0035748   0.0008393  -0.0011425  -0.0004966
   50  -0.0006478  -0.0021215   0.0005404   0.0006121   0.0008955  -0.0003916
   51   0.0031197   0.0018293  -0.0015805  -0.0009386  -0.0001104   0.0002536
   52  -0.0024085   0.0016562  -0.0166320   0.0002908   0.0006126   0.0015894
   53   0.0046546  -0.0016107   0.0264732   0.0010829  -0.0010335  -0.0026277
   54  -0.0060935   0.0024364  -0.0101916  -0.0000790  -0.0008112   0.0021273
           13          14          15          16          17          18
    1  -0.0008424   0.0051183  -0.0011315  -0.0012884  -0.0002814  -0.0001276
    2   0.0037558  -0.0034864   0.0031205   0.0015887   0.0003899  -0.0000120
    3  -0.0014888   0.0006178  -0.0026329  -0.0000868  -0.0000517   0.0002119
    4  -0.0131574   0.0214059  -0.0034435  -0.0030177  -0.0012439  -0.0003120
    5   0.0010563   0.0077764   0.0044851  -0.0028012  -0.0002843  -0.0017898
    6   0.0058678  -0.0010137   0.0199893   0.0009469   0.0001852   0.0018525
    7  -0.2016565   0.0349738  -0.0044014  -0.0131900  -0.0048062  -0.0025002
    8   0.0324213  -0.0943021  -0.0036251   0.0280581   0.0058467   0.0018585
    9  -0.0026812   0.0012225  -0.0793954  -0.0024301  -0.0000476   0.0038927
   10  -0.0400072  -0.0654695   0.0091643   0.0039560   0.0009664   0.0008138
   11  -0.0526823  -0.0240205   0.0068884  -0.0021673   0.0009014  -0.0005104
   12   0.0055898   0.0068644   0.0218184  -0.0000213  -0.0003912  -0.0022040
   13   0.5836663   0.0015589   0.0119497  -0.1448426   0.1337654  -0.0044602
   14   0.0015589   0.8079387   0.0006058   0.1363869  -0.2570440   0.0103679
   15   0.0119497   0.0006058   0.1108558  -0.0040655   0.0072150  -0.0334015
   16  -0.1448426   0.1363869  -0.0040655   0.1494076  -0.1437777   0.0060934
   17   0.1337654  -0.2570440   0.0072150  -0.1437777   0.2696335  -0.0077419
   18  -0.0044602   0.0103679  -0.0334015   0.0060934  -0.0077419   0.0236382
   19  -0.1803609  -0.1275503  -0.0110435   0.0115071   0.0169863   0.0008845
   20  -0.0984659  -0.3876626  -0.0084597  -0.0122437  -0.0183860  -0.0037550
   21  -0.0114150  -0.0168435  -0.0547313   0.0002724   0.0010592   0.0031451
   22  -0.0061406  -0.0204902   0.0002816   0.0020401   0.0018821   0.0000198
   23  -0.0327867  -0.0000392  -0.0018947  -0.0011175  -0.0022744   0.0001685
   24  -0.0018699   0.0004339   0.0070904   0.0004870  -0.0001341  -0.0068144
   25  -0.0099144   0.0064952  -0.0004489  -0.0000152  -0.0001467  -0.0000322
   26  -0.0022861   0.0059665   0.0000129   0.0007165   0.0010011  -0.0000495
   27  -0.0004943   0.0002445   0.0003984  -0.0000169   0.0000711   0.0012131
   28  -0.0077072   0.0023826  -0.0005229  -0.0035333   0.0002209  -0.0000411
   29   0.0003241  -0.0034176   0.0003600  -0.0003417   0.0014038  -0.0001763
   30  -0.0002069  -0.0001731   0.0003922  -0.0002388   0.0000382   0.0007681
   31   0.0012228   0.0000923   0.0000334   0.0000273  -0.0001696  -0.0000068
   32  -0.0008967  -0.0005046   0.0000371   0.0001361   0.0006789   0.0000070
   33  -0.0000205   0.0000146  -0.0002154   0.0000461  -0.0000040  -0.0003325
   34   0.0357972   0.0150884   0.0056223  -0.0003008  -0.0041195  -0.0017877
   35   0.0092449  -0.0462968  -0.0040588  -0.0029315  -0.0015236   0.0006460
   36   0.0022249  -0.0012116   0.0069490  -0.0007113  -0.0002179   0.0079903
   37  -0.0029207   0.0030961  -0.0001456   0.0006429   0.0008688  -0.0001330
   38   0.0039334  -0.0018821  -0.0000495  -0.0007132  -0.0008197  -0.0000128
   39   0.0005124  -0.0005745   0.0019562  -0.0000775  -0.0001109   0.0008645
   40  -0.0186001  -0.0197615  -0.0057343  -0.0017881  -0.0001223   0.0017685
   41   0.0018431   0.0004578  -0.0012744  -0.0006366   0.0002574   0.0010424
   42  -0.0039406  -0.0021932  -0.0002685  -0.0002408   0.0001011   0.0003586
   43   0.0052287   0.0053818   0.0009039   0.0008363   0.0001527  -0.0000259
   44  -0.0033403  -0.0043659   0.0001667  -0.0004425   0.0001271  -0.0002374
   45   0.0008156   0.0004454   0.0002051   0.0001730   0.0000059  -0.0011450
   46   0.0004020  -0.0001140  -0.0000619  -0.0000196  -0.0001123   0.0000650
   47   0.0009614   0.0012343   0.0001358   0.0001704   0.0000287  -0.0000160
   48  -0.0000245   0.0001791   0.0003152   0.0000262  -0.0000012   0.0001146
   49  -0.0011584   0.0008035  -0.0005073  -0.0004331  -0.0001245   0.0000251
   50  -0.0006325   0.0000553  -0.0001966  -0.0002314   0.0000557   0.0000338
   51   0.0001921  -0.0007414   0.0005730   0.0001508   0.0000535  -0.0000324
   52   0.0009915   0.0006029   0.0035514   0.0000111   0.0000614  -0.0002434
   53   0.0022265  -0.0004074  -0.0034682   0.0003477   0.0000079   0.0001770
   54  -0.0005498   0.0017540   0.0001018  -0.0003068  -0.0000287  -0.0001199
           19          20          21          22          23          24
    1   0.0006195  -0.0000419   0.0009433   0.0019833  -0.0000140   0.0004278
    2   0.0021320  -0.0038610   0.0005037  -0.0010121  -0.0007996  -0.0005590
    3   0.0000482   0.0016627   0.0007333  -0.0009941   0.0001152   0.0001248
    4  -0.0011506  -0.0011490   0.0001597  -0.0016254  -0.0003381   0.0000745
    5   0.0007671  -0.0007299  -0.0005902   0.0000471   0.0004319  -0.0007002
    6   0.0013352  -0.0075824  -0.0075941   0.0012056  -0.0007216  -0.0020052
    7   0.0025209  -0.0448174   0.0029470  -0.0099936  -0.0001933   0.0001378
    8  -0.0423234  -0.0081812   0.0008578   0.0025974  -0.0045225   0.0001621
    9   0.0002059   0.0008485   0.0050243  -0.0019987  -0.0011563   0.0159321
   10  -0.0130733   0.0137367  -0.0013970   0.0059487  -0.0014377  -0.0010358
   11  -0.0000688   0.0153320  -0.0009030   0.0028825  -0.0013966  -0.0007594
   12   0.0002118  -0.0014954   0.0020664   0.0004426   0.0006744  -0.0036965
   13  -0.1803609  -0.0984659  -0.0114150  -0.0061406  -0.0327867  -0.0018699
   14  -0.1275503  -0.3876626  -0.0168435  -0.0204902  -0.0000392   0.0004339
   15  -0.0110435  -0.0084597  -0.0547313   0.0002816  -0.0018947   0.0070904
   16   0.0115071  -0.0122437   0.0002724   0.0020401  -0.0011175   0.0004870
   17   0.0169863  -0.0183860   0.0010592   0.0018821  -0.0022744  -0.0001341
   18   0.0008845  -0.0037550   0.0031451   0.0000198   0.0001685  -0.0068144
   19   0.5836279   0.0639668   0.0185028  -0.1842408   0.0071064  -0.0038025
   20   0.0639668   0.7425387   0.0257500   0.0053601  -0.0862540  -0.0009004
   21   0.0185028   0.0257500   0.1470030  -0.0039398   0.0000708  -0.0868601
   22  -0.1842408   0.0053601  -0.0039398   0.6704605   0.1515925   0.0256562
   23   0.0071064  -0.0862540   0.0000708   0.1515925   0.8644933   0.0336637
   24  -0.0038025  -0.0009004  -0.0868601   0.0256562   0.0336637   0.2066812
   25  -0.0252680  -0.0495145  -0.0040411  -0.2484572  -0.2420755  -0.0174448
   26  -0.0282077  -0.0215019  -0.0029835  -0.2481430  -0.5651699  -0.0303331
   27  -0.0031654  -0.0037605   0.0224792  -0.0176480  -0.0301125  -0.0771749
   28  -0.0332815   0.0359119  -0.0002252  -0.1718418   0.0816459  -0.0011105
   29   0.0109486   0.0010263   0.0001201   0.0483315  -0.2142503  -0.0046513
   30  -0.0014196   0.0011839   0.0108314  -0.0026778  -0.0028976  -0.0628301
   31   0.0008134   0.0041148   0.0000506  -0.0361218   0.0032786  -0.0015984
   32   0.0021984  -0.0058289  -0.0003645   0.0501957   0.0121084   0.0025188
   33  -0.0000460  -0.0002355   0.0041384   0.0005220   0.0003877   0.0043533
   34  -0.1375438   0.0377988  -0.0024679  -0.0242130   0.0249910  -0.0009692
   35   0.0750391  -0.2120765  -0.0055992   0.0102531   0.0093664   0.0013141
   36   0.0001803  -0.0080596  -0.0558387  -0.0005544   0.0018575   0.0038951
   37   0.0123428   0.0142039   0.0018842   0.0006001   0.0030339   0.0002571
   38  -0.0123817  -0.0196841  -0.0022502  -0.0027927  -0.0030879  -0.0002291
   39  -0.0006281  -0.0001638   0.0001043  -0.0001071  -0.0000525  -0.0005916
   40  -0.0367903   0.0473044   0.0013667  -0.0005019   0.0038801   0.0011027
   41   0.0346864  -0.0014658   0.0019743   0.0024805  -0.0078731  -0.0001647
   42  -0.0012648   0.0062506   0.0000944   0.0001779  -0.0001317   0.0025649
   43   0.0002577  -0.0142964  -0.0013940   0.0024929   0.0019733   0.0000500
   44  -0.0043301   0.0098758  -0.0004189  -0.0039428  -0.0008307  -0.0002846
   45  -0.0001068  -0.0020522   0.0103917  -0.0001502  -0.0001102  -0.0004549
   46  -0.0005373  -0.0005954  -0.0002141   0.0000290   0.0005445   0.0000626
   47   0.0003471  -0.0022973   0.0001037   0.0007333   0.0002512  -0.0000081
   48   0.0001094  -0.0001728  -0.0011493   0.0000349   0.0000180   0.0001170
   49  -0.0006148   0.0016571  -0.0000756  -0.0003842   0.0002762   0.0000897
   50  -0.0002636   0.0006172   0.0000720   0.0002212   0.0001488   0.0000434
   51  -0.0001557  -0.0000429   0.0000333   0.0000488   0.0000232  -0.0000707
   52   0.0011714  -0.0029312  -0.0009571  -0.0000342  -0.0003594  -0.0005144
   53   0.0009465  -0.0014573  -0.0005583  -0.0001958  -0.0003018   0.0005881
   54   0.0001542   0.0009860   0.0001289  -0.0003193   0.0000984  -0.0002607
           25          26          27          28          29          30
    1  -0.0011646  -0.0002423  -0.0001164  -0.0011529   0.0005579  -0.0000772
    2   0.0002049   0.0008397   0.0002327   0.0001289   0.0002001   0.0000734
    3   0.0005290   0.0001747   0.0000484   0.0003512  -0.0002015   0.0000445
    4   0.0005699   0.0003205   0.0000516   0.0008951  -0.0005649   0.0000232
    5   0.0002810  -0.0004380   0.0001654   0.0002340  -0.0003995   0.0000413
    6  -0.0007308  -0.0000144   0.0001604  -0.0001977   0.0001886   0.0002143
    7   0.0041743   0.0025404   0.0000351   0.0045529  -0.0022308   0.0001249
    8  -0.0020451  -0.0016631  -0.0002643   0.0016624   0.0007563   0.0000846
    9   0.0001180   0.0003092  -0.0037488   0.0000690  -0.0001701  -0.0014422
   10  -0.0031329  -0.0017190   0.0001545  -0.0021591   0.0012429   0.0000299
   11  -0.0017334   0.0001681   0.0001611  -0.0022455   0.0011466   0.0000017
   12   0.0001635  -0.0001096   0.0009313   0.0000815  -0.0000149   0.0004018
   13  -0.0099144  -0.0022861  -0.0004943  -0.0077072   0.0003241  -0.0002069
   14   0.0064952   0.0059665   0.0002445   0.0023826  -0.0034176  -0.0001731
   15  -0.0004489   0.0000129   0.0003984  -0.0005229   0.0003600   0.0003922
   16  -0.0000152   0.0007165  -0.0000169  -0.0035333  -0.0003417  -0.0002388
   17  -0.0001467   0.0010011   0.0000711   0.0002209   0.0014038   0.0000382
   18  -0.0000322  -0.0000495   0.0012131  -0.0000411  -0.0001763   0.0007681
   19  -0.0252680  -0.0282077  -0.0031654  -0.0332815   0.0109486  -0.0014196
   20  -0.0495145  -0.0215019  -0.0037605   0.0359119   0.0010263   0.0011839
   21  -0.0040411  -0.0029835   0.0224792  -0.0002252   0.0001201   0.0108314
   22  -0.2484572  -0.2481430  -0.0176480  -0.1718418   0.0483315  -0.0026778
   23  -0.2420755  -0.5651699  -0.0301125   0.0816459  -0.2142503  -0.0028976
   24  -0.0174448  -0.0303331  -0.0771749  -0.0011105  -0.0046513  -0.0628301
   25   0.2469515   0.2819897   0.0207163   0.0358347   0.0168814   0.0010430
   26   0.2819897   0.6876300   0.0387569   0.0022193  -0.1086307  -0.0057295
   27   0.0207163   0.0387569   0.0337028   0.0004021  -0.0051491   0.0283918
   28   0.0358347   0.0022193   0.0004021   0.6467263   0.0149473   0.0271275
   29   0.0168814  -0.1086307  -0.0051491   0.0149473   0.3945690   0.0165170
   30   0.0010430  -0.0057295   0.0283918   0.0271275   0.0165170   0.0376621
   31   0.0040945  -0.0084697   0.0000739  -0.4614516  -0.0871277  -0.0232992
   32  -0.0068892   0.0000265  -0.0000428  -0.1345494  -0.0753903  -0.0089473
   33   0.0001384  -0.0000949  -0.0058229  -0.0254736  -0.0067999  -0.0154580
   34  -0.0027215   0.0043044   0.0003051  -0.0061080  -0.0010484  -0.0002874
   35  -0.0015391  -0.0041714  -0.0004200  -0.0049191   0.0011863  -0.0002658
   36  -0.0000460  -0.0002584   0.0001712  -0.0005703  -0.0001371   0.0011641
   37  -0.0017596  -0.0011075  -0.0001472   0.0005050  -0.0016232  -0.0000310
   38  -0.0009086   0.0028321   0.0001960   0.0001465   0.0007376   0.0000270
   39  -0.0001108   0.0002120  -0.0008452  -0.0000004   0.0000466   0.0000281
   40   0.0022671  -0.0010327  -0.0001004   0.0007015  -0.0003719  -0.0000865
   41  -0.0026081   0.0021137  -0.0000093   0.0007971   0.0013813   0.0000611
   42   0.0000509  -0.0000871  -0.0002148   0.0001212   0.0000618  -0.0000025
   43  -0.0016740  -0.0004814  -0.0001089  -0.0023635   0.0005283  -0.0000464
   44   0.0022361   0.0010496   0.0001554   0.0019781  -0.0005099   0.0000744
   45  -0.0000082   0.0001439   0.0003758  -0.0000276   0.0000316  -0.0001665
   46   0.0000941  -0.0004096  -0.0000299   0.0001539  -0.0002802  -0.0000110
   47  -0.0005029  -0.0001267  -0.0000173  -0.0005079   0.0001284  -0.0000124
   48  -0.0000140   0.0000121  -0.0001203  -0.0000489   0.0000177  -0.0000061
   49   0.0002853  -0.0001553  -0.0000345   0.0002976  -0.0002317  -0.0000143
   50  -0.0000794  -0.0001682  -0.0000198  -0.0000021  -0.0000404  -0.0000084
   51  -0.0000144  -0.0000238  -0.0000163   0.0000197  -0.0000061  -0.0000097
   52  -0.0001640   0.0001635   0.0001230  -0.0000681   0.0000586   0.0000478
   53  -0.0000460   0.0002426  -0.0001876  -0.0000507   0.0001030  -0.0000684
   54   0.0001320   0.0000622   0.0000708   0.0000461  -0.0000372   0.0000168
           31          32          33          34          35          36
    1   0.0001872  -0.0001343   0.0000112   0.0014351  -0.0072347  -0.0002504
    2  -0.0000440   0.0000391  -0.0000277  -0.0042186  -0.0041442  -0.0009533
    3  -0.0000636   0.0000395  -0.0000305   0.0015675   0.0001032  -0.0001562
    4  -0.0000706  -0.0000507  -0.0000039  -0.0135978  -0.0207550  -0.0061726
    5  -0.0000248  -0.0000562   0.0000419  -0.0081341   0.0075885  -0.0020260
    6   0.0000737  -0.0000303  -0.0000490  -0.0108213   0.0029199   0.0099910
    7  -0.0006540   0.0002548  -0.0000018  -0.0268233   0.0063443  -0.0017633
    8  -0.0002311   0.0005301   0.0000094   0.0044568   0.0034297  -0.0005724
    9   0.0000049  -0.0000760   0.0001051   0.0000781  -0.0011872  -0.0059249
   10   0.0003222  -0.0001565   0.0000163   0.0090768  -0.0019109   0.0006141
   11   0.0002699  -0.0002513   0.0000106   0.0042658  -0.0039408  -0.0001761
   12   0.0000047   0.0000250  -0.0000135  -0.0000646   0.0006368   0.0007415
   13   0.0012228  -0.0008967  -0.0000205   0.0357972   0.0092449   0.0022249
   14   0.0000923  -0.0005046   0.0000146   0.0150884  -0.0462968  -0.0012116
   15   0.0000334   0.0000371  -0.0002154   0.0056223  -0.0040588   0.0069490
   16   0.0000273   0.0001361   0.0000461  -0.0003008  -0.0029315  -0.0007113
   17  -0.0001696   0.0006789  -0.0000040  -0.0041195  -0.0015236  -0.0002179
   18  -0.0000068   0.0000070  -0.0003325  -0.0017877   0.0006460   0.0079903
   19   0.0008134   0.0021984  -0.0000460  -0.1375438   0.0750391   0.0001803
   20   0.0041148  -0.0058289  -0.0002355   0.0377988  -0.2120765  -0.0080596
   21   0.0000506  -0.0003645   0.0041384  -0.0024679  -0.0055992  -0.0558387
   22  -0.0361218   0.0501957   0.0005220  -0.0242130   0.0102531  -0.0005544
   23   0.0032786   0.0121084   0.0003877   0.0249910   0.0093664   0.0018575
   24  -0.0015984   0.0025188   0.0043533  -0.0009692   0.0013141   0.0038951
   25   0.0040945  -0.0068892   0.0001384  -0.0027215  -0.0015391  -0.0000460
   26  -0.0084697   0.0000265  -0.0000949   0.0043044  -0.0041714  -0.0002584
   27   0.0000739  -0.0000428  -0.0058229   0.0003051  -0.0004200   0.0001712
   28  -0.4614516  -0.1345494  -0.0254736  -0.0061080  -0.0049191  -0.0005703
   29  -0.0871277  -0.0753903  -0.0067999  -0.0010484   0.0011863  -0.0001371
   30  -0.0232992  -0.0089473  -0.0154580  -0.0002874  -0.0002658   0.0011641
   31   0.4922277   0.0884951   0.0248089  -0.0003220  -0.0006496  -0.0000801
   32   0.0884951   0.0684858   0.0067541   0.0009528   0.0006289   0.0000974
   33   0.0248089   0.0067541   0.0129697   0.0000677  -0.0000729   0.0002382
   34  -0.0003220   0.0009528   0.0000677   0.7848715   0.0569406   0.0468097
   35  -0.0006496   0.0006289  -0.0000729   0.0569406   0.6434105   0.0409197
   36  -0.0000801   0.0000974   0.0002382   0.0468097   0.0409197   0.1140167
   37  -0.0001172   0.0000905  -0.0000085  -0.1218589  -0.1201518  -0.0141803
   38   0.0001182  -0.0000492  -0.0000007  -0.1182082  -0.2672378  -0.0242609
   39   0.0000043  -0.0000054   0.0001039  -0.0133652  -0.0246292  -0.0340057
   40  -0.0001981   0.0003009  -0.0000553  -0.4541949  -0.0554752  -0.0284363
   41   0.0006034  -0.0005501  -0.0000114  -0.0354442  -0.1209078  -0.0054170
   42   0.0000222  -0.0000270   0.0000567  -0.0232304  -0.0099828  -0.0618901
   43   0.0001156   0.0000288   0.0000136  -0.0424620   0.0540015   0.0013352
   44  -0.0003119   0.0001388   0.0000188   0.0262293  -0.0078266  -0.0004271
   45  -0.0000062   0.0000089  -0.0001080  -0.0029870   0.0011717   0.0132839
   46  -0.0000312   0.0000197  -0.0000005   0.0000031   0.0033202   0.0004730
   47   0.0000412  -0.0000055  -0.0000019  -0.0038955   0.0060366   0.0004184
   48   0.0000006   0.0000008   0.0000387  -0.0002999   0.0009088  -0.0012863
   49  -0.0000481   0.0000206   0.0000052   0.0021855   0.0002884   0.0002564
   50   0.0000098  -0.0000028   0.0000015   0.0013282  -0.0012986  -0.0000306
   51  -0.0000060   0.0000020   0.0000170  -0.0000696   0.0001203  -0.0001569
   52   0.0000040  -0.0000165  -0.0000192  -0.0032238   0.0001335   0.0008714
   53   0.0000049   0.0000024   0.0000102  -0.0012875  -0.0022283   0.0004558
   54  -0.0000169   0.0000027   0.0000085   0.0018994  -0.0025246   0.0008176
           37          38          39          40          41          42
    1  -0.0014772   0.0000435  -0.0015290  -0.0382197  -0.0056705   0.0167791
    2  -0.0007749   0.0004759  -0.0018575  -0.0235611  -0.0036580   0.0180385
    3   0.0002219   0.0000940  -0.0006688   0.0049674   0.0002256   0.0015258
    4  -0.0022616   0.0013143  -0.0007943  -0.1089235  -0.0533851  -0.0152431
    5   0.0023723   0.0009301   0.0015479  -0.0304292  -0.1545747  -0.0199044
    6  -0.0000154  -0.0005618   0.0097804  -0.0075527  -0.0165045  -0.0754764
    7  -0.0008037   0.0007080   0.0003093   0.0459120  -0.0069864   0.0092052
    8   0.0005562   0.0002412  -0.0006345  -0.0003432  -0.0308557   0.0019337
    9   0.0000616  -0.0000714  -0.0004262   0.0060622  -0.0076000   0.0004720
   10   0.0002933  -0.0003361   0.0001325  -0.0128345   0.0031009  -0.0022355
   11  -0.0000719  -0.0000678   0.0004803   0.0060555   0.0030426   0.0032644
   12   0.0000478   0.0000308  -0.0000959  -0.0032721   0.0007936   0.0001329
   13  -0.0029207   0.0039334   0.0005124  -0.0186001   0.0018431  -0.0039406
   14   0.0030961  -0.0018821  -0.0005745  -0.0197615   0.0004578  -0.0021932
   15  -0.0001456  -0.0000495   0.0019562  -0.0057343  -0.0012744  -0.0002685
   16   0.0006429  -0.0007132  -0.0000775  -0.0017881  -0.0006366  -0.0002408
   17   0.0008688  -0.0008197  -0.0001109  -0.0001223   0.0002574   0.0001011
   18  -0.0001330  -0.0000128   0.0008645   0.0017685   0.0010424   0.0003586
   19   0.0123428  -0.0123817  -0.0006281  -0.0367903   0.0346864  -0.0012648
   20   0.0142039  -0.0196841  -0.0001638   0.0473044  -0.0014658   0.0062506
   21   0.0018842  -0.0022502   0.0001043   0.0013667   0.0019743   0.0000944
   22   0.0006001  -0.0027927  -0.0001071  -0.0005019   0.0024805   0.0001779
   23   0.0030339  -0.0030879  -0.0000525   0.0038801  -0.0078731  -0.0001317
   24   0.0002571  -0.0002291  -0.0005916   0.0011027  -0.0001647   0.0025649
   25  -0.0017596  -0.0009086  -0.0001108   0.0022671  -0.0026081   0.0000509
   26  -0.0011075   0.0028321   0.0002120  -0.0010327   0.0021137  -0.0000871
   27  -0.0001472   0.0001960  -0.0008452  -0.0001004  -0.0000093  -0.0002148
   28   0.0005050   0.0001465  -0.0000004   0.0007015   0.0007971   0.0001212
   29  -0.0016232   0.0007376   0.0000466  -0.0003719   0.0013813   0.0000618
   30  -0.0000310   0.0000270   0.0000281  -0.0000865   0.0000611  -0.0000025
   31  -0.0001172   0.0001182   0.0000043  -0.0001981   0.0006034   0.0000222
   32   0.0000905  -0.0000492  -0.0000054   0.0003009  -0.0005501  -0.0000270
   33  -0.0000085  -0.0000007   0.0001039  -0.0000553  -0.0000114   0.0000567
   34  -0.1218589  -0.1182082  -0.0133652  -0.4541949  -0.0354442  -0.0232304
   35  -0.1201518  -0.2672378  -0.0246292  -0.0554752  -0.1209078  -0.0099828
   36  -0.0141803  -0.0242609  -0.0340057  -0.0284363  -0.0054170  -0.0618901
   37   0.1270376   0.1278423   0.0156698  -0.0128138  -0.0280492  -0.0036576
   38   0.1278423   0.2836647   0.0265283   0.0028429   0.0012539  -0.0001522
   39   0.0156698   0.0265283   0.0251641  -0.0020238  -0.0030958   0.0041909
   40  -0.0128138   0.0028429  -0.0020238   0.8161771  -0.0103675   0.0384338
   41  -0.0280492   0.0012539  -0.0030958  -0.0103675   0.5734482   0.0503596
   42  -0.0036576  -0.0001522   0.0041909   0.0384338   0.0503596   0.1816967
   43   0.0035466  -0.0000045   0.0007834  -0.1896265   0.0717182  -0.0039700
   44  -0.0009107   0.0028017   0.0005540   0.1134702  -0.2243734  -0.0120643
   45   0.0004333   0.0008057  -0.0061094   0.0021384  -0.0161889  -0.0448183
   46  -0.0009875  -0.0013917   0.0001043   0.0156409   0.0278971   0.0049287
   47   0.0013063   0.0000856   0.0001192  -0.0161799  -0.0378724  -0.0061947
   48   0.0000574  -0.0000691   0.0003539  -0.0006155  -0.0011467  -0.0007341
   49   0.0000857  -0.0001047   0.0002765  -0.0043179   0.0023704  -0.0011440
   50  -0.0002430  -0.0000183  -0.0000978  -0.0046529   0.0047430   0.0012001
   51   0.0000419   0.0000092   0.0000719   0.0005376   0.0013430   0.0019948
   52  -0.0000538  -0.0001078   0.0008438  -0.0018887  -0.0023486  -0.0147925
   53  -0.0004380  -0.0001760   0.0017338  -0.0115565  -0.0045636  -0.0304737
   54  -0.0003565  -0.0000332   0.0001246  -0.0085008  -0.0043873  -0.0096830
           43          44          45          46          47          48
    1   0.0023236   0.0011813  -0.0008304   0.0003553   0.0008918  -0.0001709
    2  -0.0046109   0.0015182   0.0009109  -0.0012109   0.0012989   0.0002140
    3  -0.0019121  -0.0000280   0.0024524  -0.0001748  -0.0002273  -0.0001193
    4   0.0113697   0.0226066   0.0065270  -0.0034482   0.0057343   0.0012068
    5  -0.0077717  -0.0480759  -0.0082370   0.0034825  -0.0025794  -0.0012837
    6   0.0029667  -0.0035200  -0.0005808   0.0006009   0.0005241   0.0037559
    7  -0.0148514   0.0014676  -0.0026076   0.0003349  -0.0038189  -0.0006854
    8  -0.0004894   0.0019729   0.0022248   0.0005770   0.0002501   0.0004319
    9  -0.0018763  -0.0019483   0.0005856   0.0002146  -0.0007489  -0.0001570
   10   0.0055300  -0.0024970   0.0003036   0.0000811   0.0012121  -0.0000309
   11   0.0003622  -0.0067477  -0.0014717   0.0002481  -0.0004209  -0.0006026
   12   0.0007049   0.0012824   0.0004589  -0.0001759   0.0002582   0.0001818
   13   0.0052287  -0.0033403   0.0008156   0.0004020   0.0009614  -0.0000245
   14   0.0053818  -0.0043659   0.0004454  -0.0001140   0.0012343   0.0001791
   15   0.0009039   0.0001667   0.0002051  -0.0000619   0.0001358   0.0003152
   16   0.0008363  -0.0004425   0.0001730  -0.0000196   0.0001704   0.0000262
   17   0.0001527   0.0001271   0.0000059  -0.0001123   0.0000287  -0.0000012
   18  -0.0000259  -0.0002374  -0.0011450   0.0000650  -0.0000160   0.0001146
   19   0.0002577  -0.0043301  -0.0001068  -0.0005373   0.0003471   0.0001094
   20  -0.0142964   0.0098758  -0.0020522  -0.0005954  -0.0022973  -0.0001728
   21  -0.0013940  -0.0004189   0.0103917  -0.0002141   0.0001037  -0.0011493
   22   0.0024929  -0.0039428  -0.0001502   0.0000290   0.0007333   0.0000349
   23   0.0019733  -0.0008307  -0.0001102   0.0005445   0.0002512   0.0000180
   24   0.0000500  -0.0002846  -0.0004549   0.0000626  -0.0000081   0.0001170
   25  -0.0016740   0.0022361  -0.0000082   0.0000941  -0.0005029  -0.0000140
   26  -0.0004814   0.0010496   0.0001439  -0.0004096  -0.0001267   0.0000121
   27  -0.0001089   0.0001554   0.0003758  -0.0000299  -0.0000173  -0.0001203
   28  -0.0023635   0.0019781  -0.0000276   0.0001539  -0.0005079  -0.0000489
   29   0.0005283  -0.0005099   0.0000316  -0.0002802   0.0001284   0.0000177
   30  -0.0000464   0.0000744  -0.0001665  -0.0000110  -0.0000124  -0.0000061
   31   0.0001156  -0.0003119  -0.0000062  -0.0000312   0.0000412   0.0000006
   32   0.0000288   0.0001388   0.0000089   0.0000197  -0.0000055   0.0000008
   33   0.0000136   0.0000188  -0.0001080  -0.0000005  -0.0000019   0.0000387
   34  -0.0424620   0.0262293  -0.0029870   0.0000031  -0.0038955  -0.0002999
   35   0.0540015  -0.0078266   0.0011717   0.0033202   0.0060366   0.0009088
   36   0.0013352  -0.0004271   0.0132839   0.0004730   0.0004184  -0.0012863
   37   0.0035466  -0.0009107   0.0004333  -0.0009875   0.0013063   0.0000574
   38  -0.0000045   0.0028017   0.0008057  -0.0013917   0.0000856  -0.0000691
   39   0.0007834   0.0005540  -0.0061094   0.0001043   0.0001192   0.0003539
   40  -0.1896265   0.1134702   0.0021384   0.0156409  -0.0161799  -0.0006155
   41   0.0717182  -0.2243734  -0.0161889   0.0278971  -0.0378724  -0.0011467
   42  -0.0039700  -0.0120643  -0.0448183   0.0049287  -0.0061947  -0.0007341
   43   0.3965818   0.0764687   0.0405172  -0.1785893  -0.1832486  -0.0384780
   44   0.0764687   0.6398747   0.0819495  -0.2301236  -0.3637070  -0.0659187
   45   0.0405172   0.0819495   0.0463481  -0.0444068  -0.0606654  -0.0200307
   46  -0.1785893  -0.2301236  -0.0444068   0.1654928   0.1974858   0.0391656
   47  -0.1832486  -0.3637070  -0.0606654   0.1974858   0.3980631   0.0664863
   48  -0.0384780  -0.0659187  -0.0200307   0.0391656   0.0664863   0.0187411
   49   0.0011859  -0.0003387   0.0003199   0.0011695  -0.0005759  -0.0005216
   50   0.0003123  -0.0024007  -0.0000412   0.0008278  -0.0003615  -0.0000715
   51   0.0007056  -0.0003538  -0.0013119  -0.0004159   0.0001065  -0.0001854
   52   0.0000980   0.0005997  -0.0000973  -0.0001433  -0.0001541   0.0002885
   53  -0.0000247   0.0014790   0.0010684  -0.0001650  -0.0000063   0.0009978
   54  -0.0001688   0.0010000   0.0006238  -0.0001239  -0.0002602   0.0001703
           49          50          51          52          53          54
    1  -0.1463861   0.2288530  -0.0273093  -0.0082608  -0.0005644   0.0170749
    2   0.1843501  -0.3864583   0.0806825  -0.0018046   0.0048179   0.0005307
    3  -0.0076341   0.0581646  -0.0272373   0.0423342   0.0026798  -0.0211329
    4  -0.0246034  -0.0076298   0.0151299  -0.0533974   0.0011464  -0.0483252
    5   0.0331660   0.0036864  -0.0204828   0.0003515  -0.0444779  -0.0053609
    6  -0.0025094   0.0009777  -0.0015574  -0.0625009  -0.0011407  -0.2525952
    7  -0.0042084  -0.0006478   0.0031197  -0.0024085   0.0046546  -0.0060935
    8  -0.0029139  -0.0021215   0.0018293   0.0016562  -0.0016107   0.0024364
    9   0.0035748   0.0005404  -0.0015805  -0.0166320   0.0264732  -0.0101916
   10   0.0008393   0.0006121  -0.0009386   0.0002908   0.0010829  -0.0000790
   11  -0.0011425   0.0008955  -0.0001104   0.0006126  -0.0010335  -0.0008112
   12  -0.0004966  -0.0003916   0.0002536   0.0015894  -0.0026277   0.0021273
   13  -0.0011584  -0.0006325   0.0001921   0.0009915   0.0022265  -0.0005498
   14   0.0008035   0.0000553  -0.0007414   0.0006029  -0.0004074   0.0017540
   15  -0.0005073  -0.0001966   0.0005730   0.0035514  -0.0034682   0.0001018
   16  -0.0004331  -0.0002314   0.0001508   0.0000111   0.0003477  -0.0003068
   17  -0.0001245   0.0000557   0.0000535   0.0000614   0.0000079  -0.0000287
   18   0.0000251   0.0000338  -0.0000324  -0.0002434   0.0001770  -0.0001199
   19  -0.0006148  -0.0002636  -0.0001557   0.0011714   0.0009465   0.0001542
   20   0.0016571   0.0006172  -0.0000429  -0.0029312  -0.0014573   0.0009860
   21  -0.0000756   0.0000720   0.0000333  -0.0009571  -0.0005583   0.0001289
   22  -0.0003842   0.0002212   0.0000488  -0.0000342  -0.0001958  -0.0003193
   23   0.0002762   0.0001488   0.0000232  -0.0003594  -0.0003018   0.0000984
   24   0.0000897   0.0000434  -0.0000707  -0.0005144   0.0005881  -0.0002607
   25   0.0002853  -0.0000794  -0.0000144  -0.0001640  -0.0000460   0.0001320
   26  -0.0001553  -0.0001682  -0.0000238   0.0001635   0.0002426   0.0000622
   27  -0.0000345  -0.0000198  -0.0000163   0.0001230  -0.0001876   0.0000708
   28   0.0002976  -0.0000021   0.0000197  -0.0000681  -0.0000507   0.0000461
   29  -0.0002317  -0.0000404  -0.0000061   0.0000586   0.0001030  -0.0000372
   30  -0.0000143  -0.0000084  -0.0000097   0.0000478  -0.0000684   0.0000168
   31  -0.0000481   0.0000098  -0.0000060   0.0000040   0.0000049  -0.0000169
   32   0.0000206  -0.0000028   0.0000020  -0.0000165   0.0000024   0.0000027
   33   0.0000052   0.0000015   0.0000170  -0.0000192   0.0000102   0.0000085
   34   0.0021855   0.0013282  -0.0000696  -0.0032238  -0.0012875   0.0018994
   35   0.0002884  -0.0012986   0.0001203   0.0001335  -0.0022283  -0.0025246
   36   0.0002564  -0.0000306  -0.0001569   0.0008714   0.0004558   0.0008176
   37   0.0000857  -0.0002430   0.0000419  -0.0000538  -0.0004380  -0.0003565
   38  -0.0001047  -0.0000183   0.0000092  -0.0001078  -0.0001760  -0.0000332
   39   0.0002765  -0.0000978   0.0000719   0.0008438   0.0017338   0.0001246
   40  -0.0043179  -0.0046529   0.0005376  -0.0018887  -0.0115565  -0.0085008
   41   0.0023704   0.0047430   0.0013430  -0.0023486  -0.0045636  -0.0043873
   42  -0.0011440   0.0012001   0.0019948  -0.0147925  -0.0304737  -0.0096830
   43   0.0011859   0.0003123   0.0007056   0.0000980  -0.0000247  -0.0001688
   44  -0.0003387  -0.0024007  -0.0003538   0.0005997   0.0014790   0.0010000
   45   0.0003199  -0.0000412  -0.0013119  -0.0000973   0.0010684   0.0006238
   46   0.0011695   0.0008278  -0.0004159  -0.0001433  -0.0001650  -0.0001239
   47  -0.0005759  -0.0003615   0.0001065  -0.0001541  -0.0000063  -0.0002602
   48  -0.0005216  -0.0000715  -0.0001854   0.0002885   0.0009978   0.0001703
   49   0.1745453  -0.2173126   0.0083595   0.0015602  -0.0000326   0.0000302
   50  -0.2173126   0.3827406  -0.0614061  -0.0004692  -0.0000721   0.0012302
   51   0.0083595  -0.0614061   0.0289370   0.0006039  -0.0010022   0.0002778
   52   0.0015602  -0.0004692   0.0006039   0.0655156   0.0039516   0.0455036
   53  -0.0000326  -0.0000721  -0.0010022   0.0039516   0.0496820   0.0053428
   54   0.0000302   0.0012302   0.0002778   0.0455036   0.0053428   0.2895151
 Gradient time:  CPU 7307.07 s  wall 7308.39 s
 **********************************************************************
 **                                                                  **
 **                       VIBRATIONAL ANALYSIS                       **
 **                       --------------------                       **
 **                                                                  **
 **        VIBRATIONAL FREQUENCIES (CM**-1) AND NORMAL MODES         **
 **     FORCE CONSTANTS (mDYN/ANGSTROM) AND REDUCED MASSES (AMU)     **
 **                  INFRARED INTENSITIES (KM/MOL)                   **
 **                                                                  **
 **********************************************************************


 Mode:                 1                      2                      3
 Frequency:        42.49                  50.65                 122.78
 Force Cnst:      0.0097                 0.0149                 0.0632
 Red. Mass:       9.1076                 9.8624                 7.1189
 IR Active:          YES                    YES                    YES
 IR Intens:        1.671                  2.296                  0.525
 Raman Active:       YES                    YES                    YES
               X      Y      Z        X      Y      Z        X      Y      Z
 O          0.129 -0.006  0.397    0.107  0.031  0.336   -0.020  0.014 -0.054
 C         -0.047  0.013  0.074   -0.040 -0.016  0.058    0.031 -0.001  0.021
 C         -0.006 -0.008 -0.135   -0.005 -0.011 -0.005   -0.007 -0.019  0.088
 O         -0.003 -0.048 -0.372    0.001 -0.024 -0.064   -0.051 -0.050 -0.242
 C         -0.010  0.004 -0.011   -0.008 -0.005  0.029   -0.007 -0.014  0.388
 H         -0.011  0.004  0.001   -0.009 -0.004  0.081   -0.007 -0.014  0.387
 C         -0.012  0.003 -0.004   -0.009 -0.003 -0.031   -0.006 -0.011  0.316
 C         -0.013  0.002  0.029   -0.014 -0.002  0.070    0.007  0.010  0.003
 O         -0.003  0.012 -0.224   -0.035 -0.017  0.480    0.007  0.021 -0.170
 O         -0.027 -0.013  0.374    0.006  0.017 -0.331    0.024  0.024 -0.199
 H         -0.026 -0.011  0.336   -0.001  0.010 -0.169    0.033  0.043 -0.455
 C         -0.008  0.008 -0.074   -0.009  0.002 -0.140   -0.003 -0.006  0.253
 H         -0.002  0.012 -0.138   -0.005  0.008 -0.217   -0.002 -0.005  0.240
 C         -0.009  0.013 -0.047   -0.007  0.003 -0.143    0.010  0.004  0.060
 O          0.004  0.027 -0.086    0.006  0.021 -0.282    0.017  0.018 -0.170
 H          0.017  0.027 -0.124    0.014  0.030 -0.364    0.004  0.027 -0.179
 H          0.025 -0.066  0.406    0.030 -0.022  0.287   -0.065 -0.033 -0.198
 H         -0.336  0.047  0.127   -0.279 -0.082  0.104    0.096 -0.009  0.013
 TransDip  -0.015 -0.003  0.038   -0.009 -0.008 -0.047    0.015  0.002  0.017

 Mode:                 4                      5                      6
 Frequency:       175.73                 186.39                 271.02
 Force Cnst:      0.1302                 0.0982                 0.0748
 Red. Mass:       7.1540                 4.7990                 1.7289
 IR Active:          YES                    YES                    YES
 IR Intens:        9.214                  3.587                 59.636
 Raman Active:       YES                    YES                    YES
               X      Y      Z        X      Y      Z        X      Y      Z
 O          0.025 -0.116  0.016    0.031  0.009  0.063    0.013  0.144 -0.014
 C          0.007  0.001  0.003   -0.012  0.009 -0.022    0.009 -0.018 -0.053
 C          0.084  0.070 -0.015   -0.018  0.000 -0.089   -0.002 -0.012 -0.011
 O          0.199  0.020  0.032   -0.010  0.032  0.125    0.018 -0.020  0.001
 C          0.045  0.178 -0.053   -0.005 -0.038 -0.296    0.005  0.004  0.007
 H          0.099  0.215 -0.135   -0.011 -0.053 -0.583    0.009  0.006 -0.002
 C         -0.010  0.190  0.049   -0.007 -0.058  0.075    0.006  0.003  0.026
 C          0.013 -0.023  0.009   -0.013 -0.006  0.018    0.009  0.000  0.010
 O          0.272 -0.158 -0.012   -0.073  0.029 -0.042    0.015 -0.002 -0.008
 O         -0.252 -0.195 -0.021    0.051  0.035  0.015    0.005 -0.002 -0.004
 H         -0.200 -0.417 -0.061    0.043  0.094 -0.083    0.007 -0.004 -0.031
 C         -0.073  0.163  0.116   -0.013 -0.067  0.349   -0.006  0.004  0.031
 H         -0.141  0.200  0.152   -0.007 -0.088  0.513   -0.028  0.007  0.107
 C         -0.076  0.063  0.022    0.009 -0.017  0.052    0.006 -0.037 -0.055
 O         -0.195 -0.022 -0.099    0.045  0.026 -0.206   -0.087 -0.105  0.007
 H         -0.301  0.046 -0.125    0.054  0.018 -0.194   -0.189 -0.075  0.177
 H         -0.120 -0.217 -0.080   -0.006 -0.017  0.033    0.486  0.517  0.595
 H          0.000  0.016  0.004   -0.079  0.066 -0.010   -0.025 -0.049 -0.048
 TransDip  -0.093  0.009 -0.026    0.006 -0.028 -0.053    0.145  0.085  0.182

 Mode:                 7                      8                      9
 Frequency:       299.24                 318.88                 332.94
 Force Cnst:      0.3255                 0.5377                 0.1240
 Red. Mass:       6.1701                 8.9746                 1.8992
 IR Active:          YES                    YES                    YES
 IR Intens:        4.602                  1.672                 68.642
 Raman Active:       YES                    YES                    YES
               X      Y      Z        X      Y      Z        X      Y      Z
 O          0.279 -0.200  0.058   -0.200 -0.096  0.032   -0.067 -0.168 -0.053
 C          0.063  0.031 -0.278   -0.168  0.018  0.053   -0.029  0.005  0.018
 C          0.014  0.073 -0.120   -0.125  0.106 -0.018    0.007  0.021 -0.008
 O         -0.196  0.218  0.102   -0.214  0.154 -0.026    0.016  0.019  0.006
 C          0.012 -0.034  0.116   -0.034  0.042 -0.023    0.005  0.005  0.014
 H          0.002 -0.034  0.252   -0.144 -0.037 -0.048   -0.006 -0.001  0.035
 C         -0.014 -0.022  0.084    0.123 -0.009 -0.013    0.001  0.000  0.014
 C         -0.023 -0.013  0.041    0.256 -0.013  0.003   -0.005  0.005  0.007
 O         -0.033 -0.004 -0.030    0.319 -0.040  0.016    0.001  0.003 -0.003
 O         -0.012 -0.007 -0.025    0.377  0.036  0.019   -0.021 -0.003 -0.003
 H         -0.009  0.003 -0.120    0.343  0.191  0.034   -0.016 -0.020 -0.020
 C         -0.009  0.002  0.016   -0.046 -0.040 -0.023   -0.014 -0.016 -0.019
 H          0.003 -0.026  0.208   -0.126  0.018 -0.105   -0.014 -0.005 -0.110
 C          0.003  0.028 -0.163   -0.089 -0.050  0.049   -0.018  0.011  0.031
 O         -0.056 -0.031  0.078   -0.181 -0.103 -0.052    0.083  0.106 -0.036
 H         -0.129 -0.063  0.504   -0.275 -0.024 -0.179    0.171  0.051 -0.023
 H          0.032 -0.336  0.146   -0.211 -0.092  0.097    0.346  0.213  0.850
 H         -0.159  0.052 -0.231   -0.193  0.087  0.057   -0.008  0.070  0.010
 TransDip  -0.024 -0.055  0.033   -0.040  0.008 -0.008    0.156  0.058  0.207

 Mode:                10                     11                     12
 Frequency:       362.53                 421.43                 454.98
 Force Cnst:      0.2928                 0.9739                 0.1534
 Red. Mass:       3.7816                 9.3073                 1.2576
 IR Active:          YES                    YES                    YES
 IR Intens:       23.391                  2.074                 99.747
 Raman Active:       YES                    YES                    YES
               X      Y      Z        X      Y      Z        X      Y      Z
 O         -0.094  0.057  0.069    0.008 -0.008 -0.018   -0.007 -0.011 -0.006
 C         -0.192 -0.027 -0.166    0.004  0.132  0.002    0.026 -0.002  0.057
 C         -0.032  0.007 -0.066    0.073  0.121 -0.016    0.007 -0.014  0.048
 O          0.169 -0.073  0.047    0.291  0.027 -0.000   -0.028 -0.007 -0.017
 C         -0.020  0.034  0.039   -0.004  0.003  0.043    0.008 -0.009 -0.020
 H         -0.076 -0.002  0.079   -0.063 -0.036  0.096    0.027  0.001 -0.072
 C          0.015  0.001  0.083   -0.026 -0.065  0.038   -0.003  0.001 -0.020
 C          0.036  0.012  0.049   -0.048 -0.296  0.017    0.001  0.002 -0.023
 O          0.074 -0.002 -0.020   -0.328 -0.171 -0.029    0.003 -0.001  0.007
 O          0.033  0.007 -0.014    0.333 -0.129  0.003    0.001  0.002  0.005
 H          0.038  0.014 -0.134    0.245  0.284 -0.086   -0.002  0.000  0.060
 C         -0.083 -0.075  0.008   -0.026  0.066 -0.043    0.008  0.013 -0.001
 H         -0.165 -0.043  0.173    0.088  0.006 -0.112    0.029  0.012 -0.100
 C         -0.076 -0.046 -0.169   -0.063  0.190  0.022    0.004  0.017  0.023
 O          0.116  0.100  0.058   -0.227  0.131 -0.004   -0.006  0.020 -0.090
 H          0.276 -0.091  0.591   -0.369  0.204  0.071   -0.124 -0.098  0.960
 H         -0.237 -0.062 -0.169   -0.049 -0.032  0.053   -0.013 -0.022 -0.054
 H         -0.371 -0.120 -0.122    0.005  0.160  0.002    0.074 -0.045  0.048
 TransDip  -0.093 -0.124  0.011   -0.027  0.036  0.011   -0.004 -0.028  0.319

 Mode:                13                     14                     15
 Frequency:       481.75                 500.60                 522.14
 Force Cnst:      0.4075                 0.9351                 1.1946
 Red. Mass:       2.9801                 6.3334                 7.4368
 IR Active:          YES                    YES                    YES
 IR Intens:       16.030                  8.426                 27.913
 Raman Active:       YES                    YES                    YES
               X      Y      Z        X      Y      Z        X      Y      Z
 O          0.047 -0.001 -0.001   -0.115 -0.009  0.035    0.027 -0.099  0.002
 C          0.005 -0.014 -0.070   -0.092  0.023 -0.009   -0.028 -0.054 -0.062
 C          0.009 -0.041  0.096    0.041  0.267  0.005   -0.224 -0.067 -0.034
 O         -0.019 -0.050 -0.022    0.132  0.239 -0.051   -0.035 -0.181  0.048
 C          0.009 -0.027  0.105    0.025  0.090  0.117   -0.281  0.289  0.028
 H          0.046 -0.004  0.083   -0.153 -0.020  0.159   -0.197  0.342  0.008
 C         -0.015  0.003 -0.209    0.113 -0.002 -0.111   -0.052  0.205 -0.024
 C          0.016  0.003 -0.195   -0.001 -0.019 -0.125   -0.020 -0.080 -0.044
 O          0.035 -0.023  0.049   -0.167  0.050  0.022   -0.069 -0.061  0.002
 O          0.040  0.007  0.011   -0.081 -0.071 -0.012    0.128 -0.006  0.002
 H         -0.002  0.018  0.756   -0.073 -0.250  0.577    0.074  0.192  0.200
 C         -0.071 -0.015  0.156    0.057 -0.103  0.074    0.168  0.300  0.054
 H         -0.070 -0.044  0.435   -0.045 -0.050  0.077    0.070  0.342  0.153
 C         -0.063  0.045 -0.040    0.073 -0.180  0.063    0.185 -0.023 -0.017
 O         -0.026  0.105  0.008    0.103 -0.234 -0.061    0.143 -0.130 -0.014
 H          0.048  0.082 -0.112    0.038 -0.232  0.133    0.065 -0.102  0.077
 H          0.061  0.019  0.078   -0.140 -0.033 -0.042   -0.016 -0.104  0.148
 H         -0.013 -0.132 -0.060   -0.160  0.094  0.010   -0.058  0.105 -0.059
 TransDip   0.023 -0.026  0.123    0.009 -0.049  0.079   -0.104  0.128  0.038

 Mode:                16                     17                     18
 Frequency:       578.59                 607.06                 641.37
 Force Cnst:      0.5282                 0.3804                 0.9569
 Red. Mass:       2.6782                 1.7522                 3.9481
 IR Active:          YES                    YES                    YES
 IR Intens:       18.608                 61.864                  2.049
 Raman Active:       YES                    YES                    YES
               X      Y      Z        X      Y      Z        X      Y      Z
 O          0.032  0.026  0.003   -0.024 -0.006 -0.001   -0.067 -0.081  0.004
 C         -0.018  0.080 -0.061    0.011 -0.028  0.044   -0.032  0.091  0.018
 C         -0.057 -0.042 -0.198    0.026 -0.007  0.024   -0.100  0.040  0.091
 O          0.056 -0.064  0.074   -0.029  0.017 -0.010    0.061 -0.067 -0.014
 C         -0.049 -0.063  0.053    0.033  0.010 -0.068   -0.090 -0.078 -0.009
 H         -0.113 -0.097  0.315    0.070  0.030 -0.196   -0.274 -0.209 -0.198
 C         -0.011 -0.066  0.027   -0.002  0.015  0.167    0.074 -0.135  0.006
 C          0.007  0.039 -0.000    0.002 -0.013  0.043    0.084  0.060 -0.008
 O          0.060  0.021 -0.014   -0.020  0.001 -0.040    0.008  0.115  0.010
 O         -0.030  0.041 -0.049    0.015 -0.014 -0.082   -0.077 -0.015  0.004
 H         -0.049 -0.037  0.627   -0.027 -0.066  0.923   -0.008 -0.309 -0.057
 C          0.034 -0.031 -0.031   -0.003  0.024 -0.036    0.189 -0.024  0.027
 H          0.127 -0.056 -0.289   -0.024  0.040 -0.070    0.384 -0.162  0.298
 C          0.019  0.021  0.199   -0.003  0.007 -0.095    0.150  0.162 -0.188
 O         -0.042  0.005 -0.047    0.004  0.004  0.034   -0.099  0.001  0.031
 H         -0.142  0.044  0.065    0.037 -0.001 -0.042   -0.369  0.172 -0.023
 H         -0.035 -0.016 -0.003    0.009  0.012 -0.016   -0.160 -0.115  0.140
 H         -0.076  0.448 -0.056    0.031 -0.147  0.040   -0.071 -0.025  0.030
 TransDip  -0.052 -0.018  0.127    0.017 -0.008  0.251    0.037  0.011  0.025

 Mode:                19                     20                     21
 Frequency:       667.23                 710.45                 779.51
 Force Cnst:      1.2262                 1.2663                 0.9516
 Red. Mass:       4.6747                 4.2582                 2.6582
 IR Active:          YES                    YES                    YES
 IR Intens:       75.829                 12.338                 66.049
 Raman Active:       YES                    YES                    YES
               X      Y      Z        X      Y      Z        X      Y      Z
 O          0.085 -0.022 -0.033    0.209  0.014 -0.052    0.011 -0.006 -0.010
 C          0.045  0.036  0.041    0.038 -0.016 -0.032    0.041 -0.022  0.081
 C         -0.048  0.157  0.127   -0.130  0.089  0.142   -0.011  0.023 -0.003
 O          0.126  0.059 -0.046    0.043 -0.034 -0.030    0.010  0.009 -0.010
 C         -0.170 -0.035 -0.027   -0.191  0.092 -0.036   -0.059  0.019 -0.060
 H         -0.326 -0.142 -0.219   -0.375 -0.039 -0.356   -0.132  0.000  0.743
 C         -0.137 -0.084  0.035    0.036 -0.020  0.054   -0.003  0.004 -0.176
 C         -0.178 -0.008 -0.008    0.146  0.036  0.004    0.006 -0.006  0.287
 O          0.148 -0.174 -0.003   -0.025  0.136  0.007    0.006  0.020 -0.082
 O         -0.017  0.218  0.002    0.027 -0.119 -0.003    0.010 -0.008 -0.071
 H         -0.123  0.664  0.126    0.103 -0.456  0.004    0.010 -0.061  0.152
 C         -0.018 -0.086 -0.018   -0.121 -0.107 -0.058   -0.015 -0.026  0.018
 H          0.072 -0.137 -0.043   -0.232 -0.022 -0.281   -0.042 -0.058  0.458
 C          0.012 -0.018 -0.044   -0.108 -0.074  0.098   -0.011 -0.004 -0.018
 O          0.038 -0.065  0.007   -0.008  0.045 -0.004   -0.000  0.010 -0.014
 H          0.028 -0.057 -0.008    0.160 -0.053 -0.016    0.015 -0.010  0.050
 H          0.033 -0.045  0.037    0.138 -0.029 -0.014    0.046  0.013 -0.025
 H          0.164 -0.086  0.014    0.232 -0.078 -0.079    0.117 -0.138  0.064
 TransDip  -0.256  0.107  0.027    0.083 -0.075 -0.013    0.019  0.032  0.258

 Mode:                22                     23                     24
 Frequency:       844.22                 865.88                 915.24
 Force Cnst:      1.4787                 0.6684                 1.1104
 Red. Mass:       3.5214                 1.5132                 2.2500
 IR Active:          YES                    YES                    YES
 IR Intens:       10.295                 17.289                 19.448
 Raman Active:       YES                    YES                    YES
               X      Y      Z        X      Y      Z        X      Y      Z
 O         -0.003 -0.003 -0.023   -0.003 -0.000 -0.002    0.015  0.000  0.006
 C          0.103 -0.059  0.219    0.021 -0.012  0.038   -0.058  0.061 -0.098
 C          0.002  0.010 -0.213   -0.000  0.001 -0.043   -0.007  0.002  0.163
 O          0.024  0.037  0.032    0.003  0.008  0.008   -0.012 -0.027 -0.031
 C         -0.108  0.013 -0.037   -0.011  0.004  0.020    0.049  0.000 -0.192
 H         -0.217 -0.029  0.732   -0.019 -0.006 -0.104    0.062  0.045  0.910
 C         -0.048 -0.011  0.092   -0.003 -0.005  0.066    0.014  0.008  0.108
 C          0.038  0.023 -0.208    0.003  0.003 -0.063   -0.003 -0.002 -0.096
 O          0.009  0.030  0.057    0.000  0.000  0.014   -0.007 -0.011  0.022
 O          0.017 -0.028  0.046   -0.000 -0.001  0.012   -0.006  0.005  0.018
 H          0.040 -0.089 -0.118    0.001 -0.000 -0.009   -0.010  0.031 -0.027
 C         -0.044 -0.029  0.083   -0.002  0.002 -0.166    0.019  0.001 -0.027
 H         -0.039 -0.004 -0.184   -0.085 -0.071  0.961    0.007 -0.002  0.065
 C         -0.018  0.005 -0.161   -0.009 -0.010  0.062    0.002 -0.003  0.054
 O         -0.002  0.014  0.025    0.002  0.008 -0.023    0.005 -0.017 -0.008
 H          0.081 -0.036  0.027    0.003 -0.004  0.038   -0.038  0.011 -0.021
 H          0.136  0.064 -0.137    0.035  0.020 -0.024   -0.126 -0.068  0.125
 H          0.170 -0.141  0.185    0.034  0.028  0.034   -0.011 -0.014 -0.095
 TransDip   0.055  0.059 -0.063    0.008 -0.007  0.133   -0.069  0.020  0.122

 Mode:                25                     26                     27
 Frequency:       934.53                 955.85                1062.89
 Force Cnst:      1.8930                 3.3194                 1.7765
 Red. Mass:       3.6788                 6.1663                 2.6690
 IR Active:          YES                    YES                    YES
 IR Intens:       81.813                  9.280                 81.317
 Raman Active:       YES                    YES                    YES
               X      Y      Z        X      Y      Z        X      Y      Z
 O          0.023 -0.003 -0.041   -0.072 -0.001  0.052    0.060  0.005 -0.041
 C          0.020  0.319  0.093    0.006 -0.152 -0.125   -0.054  0.020  0.072
 C          0.007 -0.043  0.021    0.090  0.058  0.051   -0.096  0.036 -0.016
 O          0.008 -0.054  0.011    0.069  0.104 -0.029    0.006 -0.024  0.004
 C          0.036 -0.078  0.019   -0.091 -0.297 -0.027    0.082 -0.116 -0.000
 H          0.230  0.045 -0.094   -0.238 -0.399  0.034   -0.350 -0.419  0.027
 C         -0.133  0.029 -0.022   -0.294 -0.088 -0.009    0.193 -0.048 -0.006
 C         -0.000  0.041  0.015    0.023  0.079  0.005    0.037 -0.057 -0.000
 O          0.020  0.046 -0.001    0.063  0.109  0.007   -0.031 -0.047 -0.004
 O          0.055 -0.078 -0.004    0.079 -0.106 -0.001   -0.058  0.081  0.001
 H          0.060 -0.105  0.002    0.120 -0.285 -0.011   -0.046  0.024 -0.003
 C         -0.139  0.008  0.003   -0.013  0.347 -0.001   -0.027  0.188  0.017
 H         -0.289  0.075  0.123    0.112  0.288 -0.009   -0.510  0.469  0.028
 C         -0.044  0.024 -0.113   -0.011  0.022  0.095   -0.023 -0.057 -0.028
 O          0.096 -0.151 -0.004    0.069 -0.043 -0.008   -0.013  0.014  0.001
 H          0.098 -0.161  0.023    0.113 -0.069 -0.023    0.220 -0.127  0.012
 H         -0.337 -0.175  0.284    0.135  0.106 -0.103   -0.031 -0.044  0.031
 H          0.053  0.568  0.074   -0.087 -0.271 -0.082   -0.018  0.042  0.054
 TransDip  -0.224  0.162  0.086    0.021  0.088 -0.036   -0.052 -0.282  0.033

 Mode:                28                     29                     30
 Frequency:      1125.37                1171.26                1183.32
 Force Cnst:      3.5702                 1.7538                 1.3050
 Red. Mass:       4.7846                 2.1699                 1.5818
 IR Active:          YES                    YES                    YES
 IR Intens:      237.353                264.873                 49.808
 Raman Active:       YES                    YES                    YES
               X      Y      Z        X      Y      Z        X      Y      Z
 O         -0.208 -0.017  0.146   -0.049 -0.016  0.045   -0.015  0.010  0.010
 C          0.349  0.088 -0.182    0.094 -0.006 -0.046    0.039  0.021 -0.007
 C          0.120 -0.060  0.031   -0.094  0.034 -0.015   -0.028  0.008  0.004
 O         -0.017 -0.017  0.001   -0.000 -0.026  0.004    0.005  0.000 -0.001
 C         -0.127  0.043 -0.017    0.056 -0.012 -0.002    0.014 -0.003  0.001
 H         -0.378 -0.120 -0.023   -0.182 -0.175  0.006    0.024  0.003 -0.004
 C          0.073 -0.016  0.007    0.083  0.017  0.003    0.005  0.003 -0.001
 C          0.108 -0.081  0.002   -0.126  0.083 -0.002   -0.053  0.035 -0.000
 O         -0.032 -0.049 -0.003    0.028  0.054  0.004    0.017  0.030  0.002
 O         -0.046  0.118  0.003    0.023 -0.151 -0.006    0.011 -0.064 -0.003
 H          0.038 -0.264 -0.013   -0.157  0.688  0.030   -0.059  0.269  0.012
 C         -0.055 -0.010 -0.008   -0.035 -0.033 -0.004    0.069  0.028  0.006
 H         -0.341  0.154 -0.046   -0.344  0.138 -0.037    0.331 -0.114  0.029
 C         -0.035  0.007 -0.008    0.030  0.044  0.009   -0.004 -0.107 -0.021
 O         -0.012 -0.010  0.000    0.037 -0.006  0.004   -0.111  0.048 -0.004
 H          0.198 -0.131  0.001   -0.305  0.196 -0.007    0.693 -0.424  0.017
 H         -0.095  0.046  0.020    0.084  0.052 -0.077   -0.171 -0.067  0.128
 H          0.401  0.241 -0.170    0.197 -0.125 -0.059    0.165  0.129 -0.035
 TransDip   0.471 -0.102 -0.106   -0.417  0.306 -0.065    0.037 -0.223  0.001

 Mode:                31                     32                     33
 Frequency:      1202.28                1224.54                1256.22
 Force Cnst:      1.0027                 1.8671                 1.7283
 Red. Mass:       1.1773                 2.1134                 1.8588
 IR Active:          YES                    YES                    YES
 IR Intens:       21.905                 57.552                 14.582
 Raman Active:       YES                    YES                    YES
               X      Y      Z        X      Y      Z        X      Y      Z
 O          0.002 -0.022 -0.008    0.034  0.035 -0.040   -0.003 -0.013  0.006
 C          0.010 -0.043  0.014   -0.089  0.024  0.018    0.025 -0.023 -0.003
 C          0.048 -0.008  0.066    0.233 -0.106 -0.004   -0.061  0.029 -0.003
 O         -0.007  0.000 -0.009   -0.037  0.010  0.003   -0.013 -0.035  0.005
 C         -0.024  0.008 -0.021   -0.087  0.041  0.002    0.101  0.027 -0.003
 H         -0.108 -0.045  0.034   -0.656 -0.335 -0.052   -0.354 -0.280  0.004
 C          0.005  0.001  0.003    0.045  0.040  0.004    0.037  0.054  0.005
 C         -0.013  0.009  0.003   -0.003  0.000  0.000    0.023 -0.023 -0.000
 O          0.005  0.010 -0.000    0.004  0.024  0.001   -0.013 -0.011 -0.001
 O          0.002 -0.020 -0.001   -0.009 -0.042 -0.002   -0.007  0.011  0.000
 H         -0.025  0.109  0.006   -0.089  0.345  0.015   -0.005  0.004 -0.000
 C          0.002 -0.007  0.002    0.029 -0.003  0.001   -0.092  0.027 -0.004
 H         -0.068  0.029  0.022    0.078 -0.029  0.006    0.662 -0.392  0.014
 C          0.016 -0.028 -0.038   -0.036  0.003  0.013   -0.099  0.144  0.010
 O         -0.014  0.023  0.005    0.010 -0.011 -0.003    0.050 -0.083 -0.005
 H         -0.002  0.014  0.012   -0.083  0.045 -0.004    0.191 -0.168  0.001
 H          0.332  0.141 -0.289   -0.315 -0.139  0.267    0.184  0.082 -0.125
 H         -0.459  0.721  0.090   -0.069 -0.137  0.017   -0.093  0.039  0.018
 TransDip   0.139  0.045 -0.033   -0.135  0.183  0.087   -0.059  0.103 -0.029

 Mode:                34                     35                     36
 Frequency:      1299.49                1340.73                1390.50
 Force Cnst:      1.2568                 2.0160                 2.4498
 Red. Mass:       1.2632                 1.9035                 2.1505
 IR Active:          YES                    YES                    YES
 IR Intens:       38.810                 13.775                 31.301
 Raman Active:       YES                    YES                    YES
               X      Y      Z        X      Y      Z        X      Y      Z
 O          0.005  0.016  0.025    0.007  0.001  0.012   -0.007  0.037 -0.029
 C         -0.070 -0.093  0.001   -0.062 -0.042  0.003    0.129 -0.054  0.004
 C         -0.007  0.008  0.005    0.022 -0.007  0.002   -0.079  0.034  0.005
 O         -0.000  0.008 -0.003    0.012  0.023 -0.004    0.012  0.003 -0.002
 C          0.043 -0.005  0.001   -0.082 -0.019  0.000    0.062 -0.020 -0.001
 H         -0.144 -0.131 -0.003    0.428  0.321  0.016   -0.045 -0.097  0.000
 C         -0.025  0.037 -0.001    0.036 -0.087 -0.002   -0.093  0.059 -0.001
 C         -0.014  0.009 -0.000    0.147 -0.097  0.003    0.139 -0.092  0.002
 O         -0.003 -0.014 -0.001   -0.003  0.055  0.002   -0.011  0.029  0.001
 O          0.013  0.011  0.001   -0.074 -0.015 -0.004   -0.044  0.007 -0.002
 H          0.048 -0.160 -0.007   -0.207  0.658  0.025   -0.104  0.324  0.012
 C         -0.002 -0.002  0.005   -0.021  0.039  0.003   -0.047  0.016 -0.002
 H          0.079 -0.053  0.026    0.041  0.012  0.012    0.212 -0.140 -0.004
 C          0.007 -0.029 -0.043   -0.058  0.084 -0.008    0.031 -0.133 -0.011
 O          0.013  0.019  0.005    0.026 -0.039 -0.002    0.014  0.050  0.008
 H         -0.205  0.144  0.012    0.065 -0.063  0.004   -0.359  0.263  0.002
 H         -0.116 -0.048  0.088    0.069  0.030 -0.042   -0.453 -0.190  0.323
 H          0.723  0.513 -0.175    0.320  0.183 -0.079   -0.384  0.073  0.107
 TransDip  -0.189  0.049  0.039    0.090  0.075  0.021    0.098 -0.148  0.026

 Mode:                37                     38                     39
 Frequency:      1393.88                1451.23                1599.95
 Force Cnst:      2.4527                 3.4281                13.1611
 Red. Mass:       2.1426                 2.7627                 8.7263
 IR Active:          YES                    YES                    YES
 IR Intens:      116.846                  6.577                248.007
 Raman Active:       YES                    YES                    YES
               X      Y      Z        X      Y      Z        X      Y      Z
 O         -0.006 -0.062  0.040   -0.007 -0.005  0.005    0.002  0.008 -0.002
 C         -0.073  0.185 -0.003    0.040  0.072  0.006    0.053 -0.021 -0.001
 C          0.012 -0.009 -0.009    0.022 -0.023  0.002   -0.028  0.080 -0.005
 O         -0.006 -0.022  0.005    0.004  0.006 -0.000    0.028 -0.003 -0.000
 C          0.034 -0.019  0.006   -0.088  0.011 -0.002   -0.229 -0.417 -0.008
 H         -0.173 -0.163 -0.027    0.240  0.231  0.008    0.496  0.007 -0.033
 C         -0.087  0.083 -0.001    0.176 -0.124  0.003    0.172  0.506  0.026
 C          0.091 -0.061  0.001   -0.110  0.061 -0.002    0.001  0.034  0.000
 O         -0.008  0.018  0.000    0.013 -0.011  0.000   -0.043 -0.056 -0.004
 O         -0.025  0.005 -0.001    0.020 -0.010  0.000    0.010  0.003  0.001
 H         -0.058  0.189  0.007    0.043 -0.141 -0.005    0.017 -0.046 -0.001
 C          0.025  0.004  0.002   -0.083  0.156  0.006    0.257 -0.117  0.008
 H          0.138 -0.066  0.013    0.599 -0.221  0.022    0.077  0.014  0.014
 C          0.020 -0.150 -0.013   -0.112 -0.174 -0.031   -0.296  0.011 -0.014
 O         -0.013  0.035  0.003    0.057  0.023  0.008    0.034 -0.018 -0.000
 H         -0.129  0.102 -0.014   -0.451  0.309 -0.008   -0.141  0.087  0.001
 H          0.575  0.235 -0.446    0.020  0.010 -0.034   -0.009  0.002  0.025
 H          0.291 -0.280 -0.069    0.010  0.003  0.013   -0.109  0.068  0.016
 TransDip   0.332 -0.067 -0.071   -0.067 -0.045 -0.015   -0.226  0.451 -0.012

 Mode:                40                     41                     42
 Frequency:      1692.34                1752.25                1783.21
 Force Cnst:     13.4120                21.3694                19.0884
 Red. Mass:       7.9482                11.8127                10.1886
 IR Active:          YES                    YES                    YES
 IR Intens:      167.350                277.091                358.492
 Raman Active:       YES                    YES                    YES
               X      Y      Z        X      Y      Z        X      Y      Z
 O         -0.005 -0.007  0.001   -0.007  0.010 -0.002    0.001 -0.001 -0.000
 C         -0.079 -0.007 -0.007   -0.029 -0.038 -0.002    0.004  0.005  0.001
 C          0.007 -0.123  0.021    0.357  0.675 -0.098   -0.009 -0.007  0.000
 O          0.043  0.095 -0.016   -0.226 -0.445  0.069    0.003  0.003 -0.000
 C         -0.171 -0.194 -0.011   -0.048 -0.057 -0.002    0.014  0.036  0.002
 H          0.208  0.016  0.011    0.236  0.150  0.004   -0.043  0.012 -0.001
 C          0.177  0.220  0.017    0.010 -0.016  0.004   -0.071 -0.086 -0.007
 C          0.019  0.045  0.003    0.009  0.015  0.000    0.373  0.624  0.041
 O         -0.028 -0.050 -0.003   -0.004 -0.011 -0.000   -0.213 -0.400 -0.025
 O          0.003 -0.002  0.000    0.001 -0.003  0.000   -0.021 -0.066 -0.004
 H         -0.001  0.010  0.000   -0.004  0.028  0.001   -0.130  0.468  0.016
 C         -0.434  0.001 -0.026   -0.116  0.023 -0.006    0.030  0.020  0.003
 H          0.235 -0.428 -0.025    0.048 -0.084 -0.012    0.042  0.030  0.005
 C          0.492  0.029  0.035    0.139 -0.026  0.010   -0.029 -0.014 -0.003
 O         -0.069  0.026 -0.002   -0.022  0.016  0.001    0.007 -0.001  0.000
 H          0.242 -0.147  0.001    0.050 -0.023  0.006   -0.021  0.011 -0.002
 H         -0.003 -0.006 -0.012   -0.099 -0.034  0.063    0.006  0.001 -0.002
 H          0.058 -0.094 -0.008    0.043 -0.029 -0.018   -0.004 -0.002  0.002
 TransDip   0.297 -0.287  0.033    0.308  0.432 -0.054    0.233  0.559  0.030

 Mode:                43                     44                     45
 Frequency:      2895.62                3187.40                3222.80
 Force Cnst:      5.3190                 6.5318                 6.6842
 Red. Mass:       1.0767                 1.0912                 1.0923
 IR Active:          YES                    YES                    YES
 IR Intens:       20.064                 11.304                  2.769
 Raman Active:       YES                    YES                    YES
               X      Y      Z        X      Y      Z        X      Y      Z
 O          0.002  0.000 -0.001   -0.000  0.000  0.000   -0.000  0.000 -0.000
 C         -0.017 -0.002 -0.077    0.000  0.000  0.000   -0.000  0.000 -0.000
 C         -0.001  0.001 -0.002    0.000 -0.000  0.000   -0.002 -0.001  0.000
 O         -0.000 -0.000  0.000   -0.000  0.000 -0.000    0.000  0.000 -0.000
 C         -0.000  0.000 -0.000    0.001 -0.001  0.000    0.046 -0.074  0.002
 H         -0.001 -0.000 -0.001   -0.009  0.013 -0.001   -0.552  0.829 -0.029
 C          0.000  0.000  0.000   -0.001  0.001 -0.000    0.002  0.004  0.000
 C         -0.000  0.000 -0.000   -0.000 -0.001 -0.000    0.000 -0.001 -0.000
 O          0.000  0.000  0.000   -0.000  0.000  0.000   -0.000 -0.000 -0.000
 O          0.000 -0.000 -0.000    0.000 -0.000  0.000    0.000  0.000  0.000
 H          0.000 -0.000  0.000    0.000 -0.000 -0.000    0.001  0.002 -0.000
 C          0.001 -0.001  0.000   -0.044 -0.074 -0.008   -0.000  0.002  0.000
 H          0.000  0.003 -0.001    0.485  0.865  0.092   -0.007 -0.014 -0.001
 C         -0.002 -0.001 -0.002    0.005 -0.001  0.000    0.000  0.000  0.000
 O         -0.000  0.000  0.000   -0.000  0.000  0.000   -0.000  0.000 -0.000
 H          0.001  0.002  0.000   -0.003  0.006  0.001    0.001  0.001  0.000
 H          0.006 -0.001  0.001   -0.001  0.000  0.000    0.001 -0.000  0.000
 H          0.198  0.023  0.977   -0.000 -0.000 -0.003    0.000 -0.000  0.000
 TransDip   0.077 -0.017 -0.120    0.089 -0.060  0.002   -0.038  0.037 -0.001

 Mode:                46                     47                     48
 Frequency:      3768.46                3812.99                3825.70
 Force Cnst:      8.9088                 9.1315                 9.1948
 Red. Mass:       1.0647                 1.0660                 1.0663
 IR Active:          YES                    YES                    YES
 IR Intens:      113.722                 88.538                 68.728
 Raman Active:       YES                    YES                    YES
               X      Y      Z        X      Y      Z        X      Y      Z
 O         -0.000  0.000 -0.000   -0.002  0.003 -0.000    0.033 -0.052  0.007
 C         -0.000 -0.000  0.000    0.000  0.000  0.000   -0.000 -0.001  0.001
 C         -0.000 -0.000  0.000   -0.000  0.000 -0.000   -0.000 -0.000  0.000
 O          0.000  0.000 -0.000    0.000  0.000  0.000    0.000  0.000 -0.000
 C          0.000  0.000  0.000    0.000  0.000  0.000    0.000 -0.000 -0.000
 H          0.001 -0.001 -0.000    0.001 -0.001  0.000   -0.000  0.000  0.000
 C          0.001  0.000  0.000    0.000 -0.000 -0.000    0.000 -0.000  0.000
 C         -0.003  0.001 -0.000    0.000  0.000  0.000    0.000  0.000  0.000
 O          0.000 -0.001 -0.000   -0.000 -0.000 -0.000   -0.000 -0.000 -0.000
 O         -0.060 -0.012 -0.003   -0.000 -0.000 -0.000   -0.000 -0.000 -0.000
 H          0.976  0.202  0.052    0.004  0.001  0.000    0.003  0.001  0.000
 C          0.000 -0.000 -0.000   -0.000  0.001  0.000    0.000 -0.000 -0.000
 H         -0.000  0.000  0.000    0.000 -0.004  0.000   -0.001 -0.000 -0.000
 C         -0.000  0.000  0.000   -0.001 -0.001 -0.000   -0.000  0.000  0.000
 O          0.000  0.000  0.000   -0.030 -0.054 -0.009   -0.001 -0.003 -0.000
 H         -0.002 -0.003 -0.001    0.494  0.852  0.151    0.024  0.040  0.008
 H          0.001 -0.002  0.000    0.025 -0.040  0.005   -0.518  0.844 -0.116
 H          0.000  0.000 -0.000   -0.000 -0.000 -0.002   -0.002 -0.000  0.004
 TransDip   0.340 -0.025  0.013   -0.004  0.299  0.035   -0.189  0.186  0.015

 STANDARD THERMODYNAMIC QUANTITIES AT   298.15 K  AND     1.00 ATM

   This Molecule has  0 Imaginary Frequencies
   Zero point vibrational energy:       79.607 kcal/mol

   Atom    1 Element O  Has Mass   15.99491
   Atom    2 Element C  Has Mass   12.00000
   Atom    3 Element C  Has Mass   12.00000
   Atom    4 Element O  Has Mass   15.99491
   Atom    5 Element C  Has Mass   12.00000
   Atom    6 Element H  Has Mass    1.00783
   Atom    7 Element C  Has Mass   12.00000
   Atom    8 Element C  Has Mass   12.00000
   Atom    9 Element O  Has Mass   15.99491
   Atom   10 Element O  Has Mass   15.99491
   Atom   11 Element H  Has Mass    1.00783
   Atom   12 Element C  Has Mass   12.00000
   Atom   13 Element H  Has Mass    1.00783
   Atom   14 Element C  Has Mass   12.00000
   Atom   15 Element O  Has Mass   15.99491
   Atom   16 Element H  Has Mass    1.00783
   Atom   17 Element H  Has Mass    1.00783
   Atom   18 Element H  Has Mass    1.00783
   Molecular Mass:   170.021530 amu
   Principal axes and moments of inertia in amu*Bohr^2:
                             1           2           3
    Eigenvalues --     1144.65870  2719.03228  3818.77738
          X               0.99975    -0.02239     0.00271
          Y               0.02238     0.99974     0.00309
          Z              -0.00278    -0.00303     0.99999
   Rotational Symmetry Number is   1
   The Molecule is an Asymmetric Top
   Translational Enthalpy:        0.889 kcal/mol
   Rotational Enthalpy:           0.889 kcal/mol
   Vibrational Enthalpy:         84.640 kcal/mol
   gas constant (RT):             0.592 kcal/mol
   Translational Entropy:        41.300  cal/mol.K
   Rotational Entropy:           30.853  cal/mol.K
   Vibrational Entropy:          31.270  cal/mol.K

   Total Enthalpy:               87.010 kcal/mol
   Total Entropy:               103.423  cal/mol.K

 ======================================================================

 STANDARD THERMODYNAMIC QUANTITIES FOR ANHARMONIC VIBRATION -- TOSH

   Zero point vibrational energy: ************ kcal/mol

   Vibrational Enthalpy:       Infinity kcal/mol
   Vibrational Entropy:             NaN  cal/mol.K

   Total Enthalpy:             Infinity kcal/mol
   Total Entropy:                   NaN  cal/mol.K

 ======================================================================

 STANDARD THERMODYNAMIC QUANTITIES FOR ANHARMONIC VIBRATION -- VPT2

   Zero point vibrational energy: ************ kcal/mol

   Vibrational Enthalpy:       Infinity kcal/mol
   Vibrational Entropy:             NaN  cal/mol.K

   Total Enthalpy:             Infinity kcal/mol
   Total Entropy:                   NaN  cal/mol.K

 ======================================================================

Archival summary:
1\1\pikachu\FREQ\ProcedureUnspecified\BasisUnspecified\576\cher\TueDec1322:52:032016TueDec1322:52:032016\0\\#,FREQ,ProcedureUnspecified,BasisUnspecified,\\0,1\C\C,1,1.35581\H,2,1.08138,1,121.919\C,1,1.45205,2,123.053,3,-176.285,0\H,4,1.08369,1,117.969,2,176.869,0\C,4,1.34364,1,119.724,2,-2.66304,0\O,6,1.35653,4,125.563,1,178.755,0\H,7,0.964875,6,110.713,4,-2.90153,0\C,2,1.46886,1,120.797,3,173.985,0\O,9,1.21228,2,122.637,1,-167.817,0\C,1,1.49719,2,121.34,3,2.23972,0\O,11,1.20839,1,123.82,2,-179.361,0\O,11,1.34968,1,113.442,2,0.740999,0\H,13,0.968528,11,107.177,1,-179.83,0\C,6,1.5082,4,122.684,1,-5.3513,0\H,15,1.10917,6,105.16,4,-95.9863,0\O,15,1.40757,6,113.754,4,142.937,0\H,17,0.963911,15,108.185,6,47.513,0\\\@

 Total job time:  7765.99s(wall), 7764.18s(cpu) 
 Tue Dec 13 22:52:03 2016

        *************************************************************
        *                                                           *
        *  Thank you very much for using Q-Chem.  Have a nice day.  *
        *                                                           *
        *************************************************************


 
User input: 3 of 3 
 
pikachu 127.0.1
Q-Chem Developer Version! Running on 127.0.1.*
                  Welcome to Q-Chem
     A Quantum Leap Into The Future Of Chemistry


 Q-Chem 4.4, Q-Chem, Inc., Pleasanton, CA (2016)

 Y. Shao,  Z. Gan,  E. Epifanovsky,  A. T. B. Gilbert,  M. Wormit,  
 J. Kussmann,  A. W. Lange,  A. Behn,  J. Deng,  X. Feng,  D. Ghosh,  
 M. Goldey,  P. R. Horn,  L. D. Jacobson,  I. Kaliman,  F. Rob,  
 R. Z. Khaliullin,  T. Kus,  A. Landau,  J. Liu,  E. I. Proynov,  Y. M. Rhee,  
 R. M. Richard,  M. A. Rohrdanz,  R. P. Steele,  E. J. Sundstrom,  
 H. L. Woodcock III,  P. M. Zimmerman,  D. Zuev,  B. Albrecht,  E. Alguire,  
 B. Austin,  S. A. Baeppler,  G. J. O. Beran,  Y. A. Bernard,  E. Berquist,  
 K. Brandhorst,  K. B. Bravaya,  S. T. Brown,  D. Casanova,  C.-M. Chang,  
 Y. Chen,  S. H. Chien,  K. D. Closser,  M. P. Coons,  D. L. Crittenden,  
 S. Dasgupta,  M. Diedenhofen,  R. A. DiStasio Jr.,  H. Do,  A. D. Dutoi,  
 R. G. Edgar,  P.-T. Fang,  S. Fatehi,  Q. Feng,  L. Fusti-Molnar,  
 A. Ghysels,  A. Golubeva-Zadorozhnaya,  J. Gomes,  A. Gunina,  
 M. W. D. Hanson-Heine,  P. H. P. Harbach,  A. W. Hauser,  J. E. Herr,  
 E. G. Hohenstein,  Z. C. Holden,  K. Hui,  T.-C. Jagau,  H. Ji,  B. Kaduk,  
 K. Khistyaev,  Jaehoon Kim,  Jihan Kim,  R. A. King,  P. Klunzinger,  
 K. Koh,  D. Kosenkov,  T. Kowalczyk,  C. M. Krauter,  A. Kunitsa,  
 K. U. Lao,  A. Laurent,  K. V. Lawler,  J. Lee,  D. Lefrancois,  S. Lehtola,  
 S. V. Levchenko,  C. Y. Lin,  Y.-S. Lin,  F. Liu,  E. Livshits,  
 R. C. Lochan,  A. Luenser,  P. Manohar,  S. F. Manzer,  S.-P. Mao,  Y. Mao,  
 N. Mardirossian,  A. V. Marenich,  L. A. Martinez-Martinez,  S. A. Maurer,  
 N. J. Mayhall,  J.-M. Mewes,  A. F. Morrison,  K. Nanda,  T. S. Nguyen-Beck,  
 C. M. Oana,  R. Olivares-Amaya,  D. P. O'Neill,  J. A. Parkhill,  
 T. M. Perrine,  R. Peverati,  P. A. Pieniazek,  F. Plasser,  A. Prociuk,  
 D. R. Rehn,  E. Rosta,  N. J. Russ,  N. Sergueev,  S. M. Sharada,  
 S. Sharma,  D. W. Small,  A. Sodt,  T. Stauch,  T. Stein,  D. Stuck,  
 Y.-C. Su,  A. J. W. Thom,  T. Tsuchimochi,  L. Vogt,  O. Vydrov,  T. Wang,  
 M. A. Watson,  J. Wenzel,  A. White,  C. F. Williams,  V. Vanovschi,  
 K. Yao,  S. Yeganeh,  S. R. Yost,  Z.-Q. You,  I. Y. Zhang,  X. Zhang,  
 Y. Zhao,  B. R. Brooks,  G. K. L. Chan,  D. M. Chipman,  C. J. Cramer,  
 W. A. Goddard III,  M. S. Gordon,  W. J. Hehre,  A. Klamt,  
 H. F. Schaefer III,  M. W. Schmidt,  C. D. Sherrill,  D. G. Truhlar,  
 A. Warshel,  X. Xu,  A. Aspuru-Guzik,  R. Baer,  A. T. Bell,  N. A. Besley,  
 J.-D. Chai,  A. Dreuw,  B. D. Dunietz,  T. R. Furlani,  S. R. Gwaltney,  
 C.-P. Hsu,  Y. Jung,  J. Kong,  D. S. Lambrecht,  W. Liang,  C. Ochsenfeld,  
 V. A. Rassolov,  L. V. Slipchenko,  J. E. Subotnik,  T. Van Voorhis,  
 J. M. Herbert,  A. I. Krylov,  P. M. W. Gill,  M. Head-Gordon

 Contributors to earlier versions of Q-Chem not listed above: 
 R. D. Adamson,  J. Baker,  E. F. C. Byrd,  A. K. Chakraborty,  C.-L. Cheng,  
 H. Dachsel,  R. J. Doerksen,  G. Hawkins,  A. Heyden,  S. Hirata,  
 G. Kedziora,  F. J. Keil,  C. Kelley,  P. P. Korambath,  W. Kurlancheek,  
 A. M. Lee,  M. S. Lee,  D. Liotard,  I. Lotan,  P. E. Maslen,  N. Nair,  
 D. Neuhauser,  R. Olson,  B. Peters,  J. Ritchie,  N. E. Schultz,  
 N. Shenvi,  A. C. Simmonett,  K. S. Thanthiriwatte,  Q. Wu,  W. Zhang

 Please cite Q-Chem as follows:
 Y. Shao et al., Mol. Phys. 113, 184-215 (2015)
 DOI: 10.1080/00268976.2014.952696

 Q-Chem 4.4.2 for Intel X86 EM64T Linux

 Parts of Q-Chem use Armadillo 5.200.1 (Boston Tea Smuggler).
 http://arma.sourceforge.net/

 Q-Chem begins on Tue Dec 13 22:52:04 2016  


Host: 0

     Scratch files written to /scratch/cher/qchem6867//
The previous job contains 0 fragments, simply inherited here
FILE_GEOM_ORG=        593

Checking the input file for inconsistencies... 	...done.

--------------------------------------------------------------
User input:
--------------------------------------------------------------

$molecule
   read
$end
$rem
   BASIS  =  6-311++G**
   JOB_TYPE  =  SP
   METHOD  =  B3LYP
   SOLVENT_METHOD SMD
$end

--------------------------------------------------------------
 ----------------------------------------------------------------
             Standard Nuclear Orientation (Angstroms)
    I     Atom           X                Y                Z
 ----------------------------------------------------------------
    1      O      -3.0351749900    -0.2173103831     0.3813241302
    2      C      -1.8216440909    -0.1212558179    -0.3253333195
    3      C      -0.9817005193    -1.3928005852    -0.0740340922
    4      O      -1.5190132831    -2.4668204171     0.0914574174
    5      C       0.4781876609    -1.2316424392    -0.0911945986
    6      H       1.0726331530    -2.1342875978    -0.0558727724
    7      C       1.0413195699     0.0002871187    -0.0325375788
    8      C       2.5267395050     0.1750878402     0.0349382101
    9      O       3.0752184608     1.2498818665     0.0997278462
   10      O       3.2060677176    -0.9909842484     0.0144056162
   11      H       4.1486156018    -0.7738313218     0.0643532986
   12      C       0.2633905934     1.2259079278     0.0008712656
   13      H       0.7968993558     2.1639714059     0.0998065170
   14      C      -1.0764760400     1.1669754019    -0.0806766818
   15      O      -1.9170865472     2.2307695244    -0.0372115477
   16      H      -1.4255806049     3.0484438353     0.1070626388
   17      H      -3.5198872910     0.6070084635     0.2601770147
   18      H      -2.0052657990    -0.1469432573    -1.4188946000
 ----------------------------------------------------------------
 Nuclear Repulsion Energy =   686.2881149487 hartrees
 There are       44 alpha and       44 beta electrons
 Requested basis set is 6-311++G(d,p)
 There are 102 shells and 306 basis functions

 Total QAlloc Memory Limit   2000 MB
 Mega-Array Size        61 MB
 MEM_STATIC part        62 MB
 A cutoff of  1.0D-08 yielded   4124 shell pairs
 There are     37982 function pairs (     40785 Cartesian)

 -------------------------------------------------------
 OpenMP Integral Computing Module                       
 Release: version 1.0, May 2013, Q-Chem Inc. Pittsburgh 
 -------------------------------------------------------
 Integral Job Info:
 Integral job number is                      11
 Integral operator is                         1
 short-range coefficients                     0
 long-range coefficients              100000000
 Omega coefficients                           0
 if combine SR and LR in K                    0
 Integral screening is                        0
 Integral computing path is                   2
 max size of driver memory is            800000
 size of driver memory is                593474
 size of scratch memory is              2260544
 max col of scratch BK array               1296
 max len of scratch array in speh3          155
 max len of scratch index in speh4           18
 max int batch size is                      520
 min int batch size is                       52
 fixed nKL is                                52
 max L of basis functions is                  2
 order of int derivative is                   0
 number of shells is                        102
 number of basis is                         318
 number of cartesian basis is               318
 number of contracted shell pairs          4124
 number of primitive shell pairs          10276
 maxK2 (contraction) of shell pair           36
 max number of K2 of shell pair               1
 max number of CS2 of shell pair            655
 max number of PS2 of shell pair           2040
 mem total for path MDJ                   86312
 -------------------------------------------------------
 Smallest overlap matrix eigenvalue = 2.25E-06

 Q-Chem warning in module /home/taweetham/qchem/stvman/mkSTV.C, line 257:

 Overlap eigenvalue is smaller than square root of threshold


 Scale SEOQF with 1.000000e-01/1.000000e-01/1.000000e-01

 Standard Electronic Orientation quadrupole field applied
 Nucleus-field energy     =     0.0000000256 hartrees
 Guess from superposition of atomic densities
 Warning:  Energy on first SCF cycle will be non-variational
 A restricted hybrid HF-DFT SCF calculation will be
 performed using Pulay DIIS extrapolation
 Exchange:     0.2000 Hartree-Fock + 0.0800 Slater + 0.7200 B88
 Correlation:  0.1900 VWN1RPA + 0.8100 LYP
 Using SG-1 standard quadrature grid
 SCF converges when DIIS error is below 1.0E-05
 ---------------------------------------
  Cycle       Energy         DIIS Error
 ---------------------------------------
    1    -649.2411577986      3.79E-02
    2    -646.3707647546      5.49E-03
    3    -645.7565800139      9.97E-03
    4    -646.5981750961      2.18E-03
    5    -646.6433375862      5.58E-04
    6    -646.6453396464      2.45E-04
    7    -646.6459384128      6.80E-05
    8    -646.6459904547      3.32E-05
    9    -646.6459957552      7.78E-06 Convergence criterion met
 ---------------------------------------
 SCF time:  CPU 207.10 s  wall 207.26 s

 Citation of the SMD model:
 Marenich, A.V.; Cramer, C.J.; Truhlar, D.G.
 J. Phys. Chem. B 2009, 113, 6378-6396.
 iSolventCode=           1
 Solvent: water                                                           

 vradii
            1           2           3           4           5           6
    1   1.5200000   1.8500000   1.8500000   1.5200000   1.8500000   1.2000000
            7           8           9          10          11          12
    1   1.8500000   1.8500000   1.5200000   1.5200000   1.2000000   1.8500000
           13          14          15          16          17          18
    1   1.2000000   1.8500000   1.5200000   1.2000000   1.2000000   1.2000000
Changing PCM_TESSEL_METHOD to VTN
Changing PCM_VDW_RADII to SMD_RADIUS
 Discretize the solute cavity surface with Lebedev spheres
	Using 302 Lebedev grid points for each H atom
	Using 302 Lebedev grid points for other atoms
	Atomic van der Waals radii will be scaled by 1.20
 Removing interior tesserae...
 Keep 1844 surface tesserae and discard 3592 interior tesserae
 Molecular Surface Area = 170.250 Angst**2
 A restricted hybrid HF-DFT SCF calculation will be
 performed using Pulay DIIS extrapolation
 Polarizable Continuum solvation model will be applied
 Exchange:     0.2000 Hartree-Fock + 0.0800 Slater + 0.7200 B88
 Correlation:  0.1900 VWN1RPA + 0.8100 LYP
 Using SG-1 standard quadrature grid
 SCF converges when DIIS error is below 1.0E-05

 Citation of the SMD model:
 Marenich, A.V.; Cramer, C.J.; Truhlar, D.G.
 J. Phys. Chem. B 2009, 113, 6378-6396.
 iSolventCode=           1
 Solvent: water                                                           

 vradii
            1           2           3           4           5           6
    1   1.5200000   1.8500000   1.8500000   1.5200000   1.8500000   1.2000000
            7           8           9          10          11          12
    1   1.8500000   1.8500000   1.5200000   1.5200000   1.2000000   1.8500000
           13          14          15          16          17          18
    1   1.2000000   1.8500000   1.5200000   1.2000000   1.2000000   1.2000000
 ---------------------------------------
  Cycle       Energy         DIIS Error
 ---------------------------------------
    1    -646.6460860242      3.07E-06
 Time req'd to invert C: 8.60 s (CPU) 8.61 s (wall)
    2    -646.6815213482      5.03E-04
    3    -646.6815036876      5.03E-04
    4    -646.6815308022      5.03E-04
    5    -646.6814291104      5.06E-04
    6    -646.6816744712      4.98E-04
    7    -646.6814817599      5.04E-04
    8    -646.6817851185      4.94E-04
    9    -646.6816196103      5.00E-04
   10    -646.6817014347      4.97E-04
   11    -646.6816108067      5.00E-04
   12    -646.6816644191      4.98E-04
   13    -646.6816313073      5.00E-04
   14    -646.6816190206      5.00E-04
   15    -646.6816070330      5.00E-04
   16    -646.6816136186      5.00E-04
   17    -646.6861392163      6.04E-04
   18    -646.6889822947      2.03E-04
   19    -646.6893351397      6.20E-05
   20    -646.6893606463      3.54E-05
   21    -646.6893707803      6.60E-06 Convergence criterion met
 ---------------------------------------
 SCF time:  CPU 494.09 s  wall 494.40 s
(0)  E-EN(g) gas-phase elect-nuc energy                 -646.646086024 a.u.
(3)  G-ENP(liq) elect-nuc-pol free energy of system     -646.689370780 a.u.
(4)  G-CDS(liq) cavity-dispersion-solvent structure 
     free energy                                                6.4527 kcal/mol
(6)  G-S(liq) free energy of system                     -646.679087805 a.u.
(9)  DeltaG-S(liq) free energy of  solvation
     (9) = (6) - (0)                                          -20.7089 kcal/mol
 SCF   energy in the final basis set = -646.6790878053
 Total energy in the final basis set = -646.6790878053

 --------------------------------------------------------------

                    Orbital Energies (a.u.)
 --------------------------------------------------------------

 Alpha MOs
 -- Occupied --
-19.184 -19.179 -19.148 -19.140 -19.134 -10.333 -10.282 -10.266
-10.255 -10.230 -10.195 -10.184  -1.131  -1.094  -1.075  -1.047
 -1.045  -0.867  -0.780  -0.746  -0.687  -0.648  -0.606  -0.559
 -0.552  -0.529  -0.512  -0.503  -0.501  -0.475  -0.463  -0.445
 -0.434  -0.423  -0.418  -0.400  -0.393  -0.373  -0.351  -0.335
 -0.319  -0.307  -0.280  -0.239
 -- Virtual --
 -0.110  -0.015  -0.003   0.000   0.005   0.019   0.027   0.033
  0.041   0.056   0.060   0.066   0.078   0.085   0.089   0.094
  0.101   0.107   0.109   0.116   0.122   0.126   0.130   0.132
  0.135   0.141   0.146   0.155   0.159   0.164   0.171   0.176
  0.185   0.191   0.194   0.199   0.206   0.209   0.219   0.220
  0.232   0.238   0.246   0.253   0.254   0.264   0.270   0.274
  0.274   0.279   0.284   0.289   0.294   0.301   0.306   0.308
  0.317   0.320   0.330   0.339   0.344   0.349   0.361   0.365
  0.373   0.391   0.402   0.417   0.420   0.426   0.434   0.451
  0.459   0.462   0.502   0.536   0.542   0.548   0.567   0.570
  0.575   0.581   0.592   0.604   0.611   0.625   0.643   0.652
  0.659   0.670   0.679   0.693   0.698   0.741   0.747   0.764
  0.786   0.811   0.843   0.852   0.870   0.880   0.891   0.905
  0.912   0.956   0.973   1.010   1.017   1.028   1.039   1.048
  1.061   1.074   1.109   1.130   1.137   1.143   1.154   1.170
  1.179   1.186   1.189   1.203   1.206   1.218   1.228   1.255
  1.272   1.306   1.316   1.379   1.406   1.431   1.437   1.444
  1.475   1.493   1.502   1.512   1.517   1.536   1.557   1.591
  1.605   1.621   1.649   1.655   1.680   1.698   1.709   1.711
  1.750   1.770   1.778   1.812   1.847   1.860   1.873   1.909
  1.935   1.959   1.995   2.007   2.021   2.033   2.040   2.064
  2.091   2.099   2.137   2.144   2.196   2.224   2.255   2.290
  2.347   2.478   2.504   2.525   2.575   2.599   2.623   2.645
  2.650   2.685   2.708   2.718   2.739   2.744   2.770   2.819
  2.823   2.870   2.878   2.901   2.908   2.918   2.984   2.999
  3.004   3.057   3.065   3.071   3.096   3.134   3.161   3.169
  3.184   3.196   3.243   3.311   3.316   3.344   3.350   3.372
  3.383   3.462   3.534   3.584   3.641   3.651   3.704   3.715
  3.833   3.855   3.875   3.891   4.048   4.094   4.102   4.146
  4.200   4.287   4.635   4.945   4.990   5.014   5.051   5.071
  5.164   5.189   5.394   5.409   5.458   5.628   5.662   5.727
  5.749   5.845  23.606  23.769  23.794  23.802  23.875  24.147
 24.194  49.860  49.901  49.926  50.000  50.016
 --------------------------------------------------------------

          Ground-State Mulliken Net Atomic Charges

     Atom                 Charge (a.u.)
  ----------------------------------------
      1 O                    -0.296947
      2 C                    -0.237600
      3 C                     0.167213
      4 O                    -0.401666
      5 C                    -0.566916
      6 H                     0.260228
      7 C                     0.810098
      8 C                     0.215309
      9 O                    -0.372214
     10 O                    -0.238493
     11 H                     0.358945
     12 C                    -0.280480
     13 H                     0.234254
     14 C                    -0.358126
     15 O                    -0.265861
     16 H                     0.352816
     17 H                     0.319749
     18 H                     0.299691
  ----------------------------------------
  Sum of atomic charges =    -0.000000

 -----------------------------------------------------------------
                    Cartesian Multipole Moments
 -----------------------------------------------------------------
    Charge (ESU x 10^10)
                -0.0000
    Dipole Moment (Debye)
         X       2.5699      Y       5.9769      Z      -1.8052
       Tot       6.7518
    Quadrupole Moments (Debye-Ang)
        XX     -67.9335     XY     -22.0423     YY     -73.0964
        XZ       4.3397     YZ       2.3488     ZZ     -68.3160
    Octopole Moments (Debye-Ang^2)
       XXX      52.3483    XXY      -1.6842    XYY       2.6859
       YYY      75.8489    XXZ      -9.1613    XYZ      -6.5521
       YYZ       1.1649    XZZ      -0.6802    YZZ       0.2428
       ZZZ      -1.6735
    Hexadecapole Moments (Debye-Ang^3)
      XXXX   -1479.4919   XXXY    -235.3462   XXYY    -510.9238
      XYYY    -125.2278   YYYY    -753.9775   XXXZ      23.5441
      XXYZ       7.8004   XYYZ      -2.4540   YYYZ      16.8932
      XXZZ    -309.7807   XYZZ      -1.8112   YYZZ    -152.1479
      XZZZ       7.4240   YZZZ       1.3980   ZZZZ     -85.1497
 -----------------------------------------------------------------
Archival summary:
1\1\pikachu\SP\ProcedureUnspecified\BasisUnspecified\576\cher\TueDec1323:03:462016TueDec1323:03:462016\0\\#,ProcedureUnspecified,BasisUnspecified,\\0,1\C\C,1,1.35581\H,2,1.08138,1,121.919\C,1,1.45205,2,123.053,3,-176.285,0\H,4,1.08369,1,117.969,2,176.869,0\C,4,1.34364,1,119.724,2,-2.66304,0\O,6,1.35653,4,125.563,1,178.755,0\H,7,0.964875,6,110.713,4,-2.90153,0\C,2,1.46886,1,120.797,3,173.985,0\O,9,1.21228,2,122.637,1,-167.817,0\C,1,1.49719,2,121.34,3,2.23972,0\O,11,1.20839,1,123.82,2,-179.361,0\O,11,1.34968,1,113.442,2,0.740999,0\H,13,0.968528,11,107.177,1,-179.83,0\C,6,1.5082,4,122.684,1,-5.3513,0\H,15,1.10917,6,105.16,4,-95.9863,0\O,15,1.40757,6,113.754,4,142.937,0\H,17,0.963911,15,108.185,6,47.513,0\\\@

 Total job time:  702.03s(wall), 701.57s(cpu) 
 Tue Dec 13 23:03:46 2016

        *************************************************************
        *                                                           *
        *  Thank you very much for using Q-Chem.  Have a nice day.  *
        *                                                           *
        *************************************************************
