# Supplementary material for: A DFT investigation of the blue bottle experiment: E∘half-cell analysis of autoxidation catalysed by redox indicators
Source: R Soc Open Sci. 2017 Nov 8;4(11):170708. doi: 10.1098/rsos.170708 (PMC5717635; doi:10.1098/rsos.170708)
Supplement: output.zip [file rsos170708supp2.zip › B3LYP_6-311++Gdp_reducing_agents/C7H6O5_keto_alt.out]

pikachu 127.0.1
Q-Chem Developer Version! Running on 127.0.1.*
                  Welcome to Q-Chem
     A Quantum Leap Into The Future Of Chemistry


 Q-Chem 4.4, Q-Chem, Inc., Pleasanton, CA (2016)

 Y. Shao,  Z. Gan,  E. Epifanovsky,  A. T. B. Gilbert,  M. Wormit,  
 J. Kussmann,  A. W. Lange,  A. Behn,  J. Deng,  X. Feng,  D. Ghosh,  
 M. Goldey,  P. R. Horn,  L. D. Jacobson,  I. Kaliman,  F. Rob,  
 R. Z. Khaliullin,  T. Kus,  A. Landau,  J. Liu,  E. I. Proynov,  Y. M. Rhee,  
 R. M. Richard,  M. A. Rohrdanz,  R. P. Steele,  E. J. Sundstrom,  
 H. L. Woodcock III,  P. M. Zimmerman,  D. Zuev,  B. Albrecht,  E. Alguire,  
 B. Austin,  S. A. Baeppler,  G. J. O. Beran,  Y. A. Bernard,  E. Berquist,  
 K. Brandhorst,  K. B. Bravaya,  S. T. Brown,  D. Casanova,  C.-M. Chang,  
 Y. Chen,  S. H. Chien,  K. D. Closser,  M. P. Coons,  D. L. Crittenden,  
 S. Dasgupta,  M. Diedenhofen,  R. A. DiStasio Jr.,  H. Do,  A. D. Dutoi,  
 R. G. Edgar,  P.-T. Fang,  S. Fatehi,  Q. Feng,  L. Fusti-Molnar,  
 A. Ghysels,  A. Golubeva-Zadorozhnaya,  J. Gomes,  A. Gunina,  
 M. W. D. Hanson-Heine,  P. H. P. Harbach,  A. W. Hauser,  J. E. Herr,  
 E. G. Hohenstein,  Z. C. Holden,  K. Hui,  T.-C. Jagau,  H. Ji,  B. Kaduk,  
 K. Khistyaev,  Jaehoon Kim,  Jihan Kim,  R. A. King,  P. Klunzinger,  
 K. Koh,  D. Kosenkov,  T. Kowalczyk,  C. M. Krauter,  A. Kunitsa,  
 K. U. Lao,  A. Laurent,  K. V. Lawler,  J. Lee,  D. Lefrancois,  S. Lehtola,  
 S. V. Levchenko,  C. Y. Lin,  Y.-S. Lin,  F. Liu,  E. Livshits,  
 R. C. Lochan,  A. Luenser,  P. Manohar,  S. F. Manzer,  S.-P. Mao,  Y. Mao,  
 N. Mardirossian,  A. V. Marenich,  L. A. Martinez-Martinez,  S. A. Maurer,  
 N. J. Mayhall,  J.-M. Mewes,  A. F. Morrison,  K. Nanda,  T. S. Nguyen-Beck,  
 C. M. Oana,  R. Olivares-Amaya,  D. P. O'Neill,  J. A. Parkhill,  
 T. M. Perrine,  R. Peverati,  P. A. Pieniazek,  F. Plasser,  A. Prociuk,  
 D. R. Rehn,  E. Rosta,  N. J. Russ,  N. Sergueev,  S. M. Sharada,  
 S. Sharma,  D. W. Small,  A. Sodt,  T. Stauch,  T. Stein,  D. Stuck,  
 Y.-C. Su,  A. J. W. Thom,  T. Tsuchimochi,  L. Vogt,  O. Vydrov,  T. Wang,  
 M. A. Watson,  J. Wenzel,  A. White,  C. F. Williams,  V. Vanovschi,  
 K. Yao,  S. Yeganeh,  S. R. Yost,  Z.-Q. You,  I. Y. Zhang,  X. Zhang,  
 Y. Zhao,  B. R. Brooks,  G. K. L. Chan,  D. M. Chipman,  C. J. Cramer,  
 W. A. Goddard III,  M. S. Gordon,  W. J. Hehre,  A. Klamt,  
 H. F. Schaefer III,  M. W. Schmidt,  C. D. Sherrill,  D. G. Truhlar,  
 A. Warshel,  X. Xu,  A. Aspuru-Guzik,  R. Baer,  A. T. Bell,  N. A. Besley,  
 J.-D. Chai,  A. Dreuw,  B. D. Dunietz,  T. R. Furlani,  S. R. Gwaltney,  
 C.-P. Hsu,  Y. Jung,  J. Kong,  D. S. Lambrecht,  W. Liang,  C. Ochsenfeld,  
 V. A. Rassolov,  L. V. Slipchenko,  J. E. Subotnik,  T. Van Voorhis,  
 J. M. Herbert,  A. I. Krylov,  P. M. W. Gill,  M. Head-Gordon

 Contributors to earlier versions of Q-Chem not listed above: 
 R. D. Adamson,  J. Baker,  E. F. C. Byrd,  A. K. Chakraborty,  C.-L. Cheng,  
 H. Dachsel,  R. J. Doerksen,  G. Hawkins,  A. Heyden,  S. Hirata,  
 G. Kedziora,  F. J. Keil,  C. Kelley,  P. P. Korambath,  W. Kurlancheek,  
 A. M. Lee,  M. S. Lee,  D. Liotard,  I. Lotan,  P. E. Maslen,  N. Nair,  
 D. Neuhauser,  R. Olson,  B. Peters,  J. Ritchie,  N. E. Schultz,  
 N. Shenvi,  A. C. Simmonett,  K. S. Thanthiriwatte,  Q. Wu,  W. Zhang

 Please cite Q-Chem as follows:
 Y. Shao et al., Mol. Phys. 113, 184-215 (2015)
 DOI: 10.1080/00268976.2014.952696

 Q-Chem 4.4.2 for Intel X86 EM64T Linux

 Parts of Q-Chem use Armadillo 5.200.1 (Boston Tea Smuggler).
 http://arma.sourceforge.net/

 Q-Chem begins on Tue Dec 13 23:19:41 2016  


Host: 0

     Scratch files written to /scratch/cher/qchem7641//
FILE_GEOM_ORG=        593

Checking the input file for inconsistencies... 	...done.

--------------------------------------------------------------
User input:
--------------------------------------------------------------
$molecule
0 1
  O   -3.0158731   -0.0659960    0.3111524
  C   -1.8357509    0.0135591    0.0087336
  C   -1.0684617   -1.2575955   -0.3717319
  O   -1.6843790   -2.3999502    0.1554502
  C    0.4033480   -1.2104657   -0.1185428
  H    0.9421271   -2.1499205   -0.0696426
  C    1.0287495   -0.0142654   -0.0660718
  C    2.5059952    0.1092907    0.0544429
  O    3.1006105    1.1677216    0.1156881
  O    3.1438118   -1.0847530    0.0887284
  H    4.0926266   -0.8781217    0.1751022
  C    0.2811211    1.2383686   -0.1016640
  H    0.8663229    2.1545891   -0.0882332
  C   -1.0753995    1.2783565   -0.0837459
  O   -1.8354945    2.3985980   -0.0256355
  H   -2.6021478   -2.1230004    0.3477526
  H   -1.2538898    3.1746695    0.0308440
  H   -1.1520546   -1.2466690   -1.4874117
$end

$rem
   BASIS  =  6-311++G**
   JOB_TYPE  =  optimization
   METHOD  =  B3LYP
$end

--------------------------------------------------------------
 ----------------------------------------------------------------
             Standard Nuclear Orientation (Angstroms)
    I     Atom           X                Y                Z
 ----------------------------------------------------------------
    1      O      -3.0158731024    -0.0659959959     0.3111523914
    2      C      -1.8357509023     0.0135591020     0.0087335915
    3      C      -1.0684617035    -1.2575954998    -0.3717319050
    4      O      -1.6843790049    -2.3999501978     0.1554501978
    5      C       0.4033479965    -1.2104657007    -0.1185428047
    6      H       0.9421270954    -2.1499205012    -0.0696426021
    7      C       1.0287494977    -0.0142654013    -0.0660718076
    8      C       2.5059951978     0.1092906974     0.0544428925
    9      O       3.1006104990     1.1677215970     0.1156880899
   10      O       3.1438117965    -1.0847530032     0.0887283958
   11      H       4.0926265967    -0.8781217040     0.1751021955
   12      C       0.2811210991     1.2383685994    -0.1016640111
   13      H       0.8663229001     2.1545890988    -0.0882332133
   14      C      -1.0753995009     1.2783565009    -0.0837459116
   15      O      -1.8354944997     2.3985980019    -0.0256355147
   16      H      -2.6021478047    -2.1230003963     0.3477525968
   17      H      -1.2538897989     3.1746695014     0.0308439834
   18      H      -1.1520546032    -1.2466690026    -1.4874117050
 ----------------------------------------------------------------
 Molecular Point Group                 C1    NOp =  1
 Largest Abelian Subgroup              C1    NOp =  1
 Nuclear Repulsion Energy =   685.6643942515 hartrees
 There are       44 alpha and       44 beta electrons
 Requested basis set is 6-311++G(d,p)
 There are 102 shells and 306 basis functions

 Total QAlloc Memory Limit   2000 MB
 Mega-Array Size        61 MB
 MEM_STATIC part        62 MB
 A cutoff of  1.0D-11 yielded   4438 shell pairs
 There are     40796 function pairs (     43907 Cartesian)

 -------------------------------------------------------
 OpenMP Integral Computing Module                       
 Release: version 1.0, May 2013, Q-Chem Inc. Pittsburgh 
 -------------------------------------------------------
 Integral Job Info:
 Integral job number is                      11
 Integral operator is                         1
 short-range coefficients                     0
 long-range coefficients              100000000
 Omega coefficients                           0
 if combine SR and LR in K                    0
 Integral screening is                        0
 Integral computing path is                   2
 max size of driver memory is            800000
 size of driver memory is                593474
 size of scratch memory is              2260544
 max col of scratch BK array               1296
 max len of scratch array in speh3          155
 max len of scratch index in speh4           18
 max int batch size is                      520
 min int batch size is                       52
 fixed nKL is                                52
 max L of basis functions is                  2
 order of int derivative is                   0
 number of shells is                        102
 number of basis is                         318
 number of cartesian basis is               318
 number of contracted shell pairs          4438
 number of primitive shell pairs          11238
 maxK2 (contraction) of shell pair           36
 max number of K2 of shell pair               1
 max number of CS2 of shell pair            697
 max number of PS2 of shell pair           2214
 mem total for path MDJ                   92646
 -------------------------------------------------------
 Smallest overlap matrix eigenvalue = 2.16E-06

 Q-Chem warning in module /home/taweetham/qchem/stvman/mkSTV.C, line 257:

 Overlap eigenvalue is smaller than square root of threshold


 Scale SEOQF with 1.000000e-01/1.000000e-01/1.000000e-01

 Standard Electronic Orientation quadrupole field applied
 Nucleus-field energy     =     0.0000000259 hartrees
 Guess from superposition of atomic densities
 Warning:  Energy on first SCF cycle will be non-variational
 A restricted hybrid HF-DFT SCF calculation will be
 performed using Pulay DIIS extrapolation
 Exchange:     0.2000 Hartree-Fock + 0.0800 Slater + 0.7200 B88
 Correlation:  0.1900 VWN1RPA + 0.8100 LYP
 Using SG-1 standard quadrature grid
 SCF converges when DIIS error is below 1.0E-08
 ---------------------------------------
  Cycle       Energy         DIIS Error
 ---------------------------------------
    1    -649.2220462493      3.78E-02
    2    -646.3965135857      5.33E-03
    3    -645.8979245356      9.41E-03
    4    -646.6107677636      1.95E-03
    5    -646.6453945646      5.88E-04
    6    -646.6480759330      2.33E-04
    7    -646.6486474931      6.51E-05
    8    -646.6486865178      2.52E-05
    9    -646.6486926076      5.33E-06
   10    -646.6486928188      2.14E-06
   11    -646.6486928403      1.23E-06
   12    -646.6486928351      2.30E-07
   13    -646.6486928026      1.20E-07
   14    -646.6486928001      3.39E-08
   15    -646.6486928048      1.60E-08
   16    -646.6486928049      3.43E-09 Convergence criterion met
 ---------------------------------------
 SCF time:  CPU 452.09 s  wall 452.24 s
 SCF   energy in the final basis set = -646.6486928049
 Total energy in the final basis set = -646.6486928049

 --------------------------------------------------------------

                    Orbital Energies (a.u.)
 --------------------------------------------------------------

 Alpha MOs
 -- Occupied --
-19.196 -19.189 -19.147 -19.147 -19.140 -10.335 -10.292 -10.275
-10.267 -10.229 -10.224 -10.219  -1.136  -1.106  -1.081  -1.047
 -1.046  -0.884  -0.788  -0.772  -0.686  -0.659  -0.622  -0.597
 -0.547  -0.533  -0.513  -0.510  -0.505  -0.486  -0.478  -0.454
 -0.444  -0.438  -0.422  -0.404  -0.395  -0.380  -0.359  -0.343
 -0.320  -0.306  -0.289  -0.254
 -- Virtual --
 -0.108  -0.065  -0.025  -0.016  -0.002   0.015   0.021   0.027
  0.030   0.038   0.052   0.067   0.072   0.075   0.079   0.084
  0.087   0.090   0.101   0.107   0.111   0.114   0.118   0.124
  0.129   0.131   0.136   0.141   0.154   0.156   0.166   0.170
  0.171   0.174   0.178   0.185   0.197   0.200   0.204   0.214
  0.222   0.233   0.234   0.239   0.245   0.254   0.258   0.269
  0.272   0.279   0.282   0.284   0.295   0.298   0.303   0.309
  0.312   0.318   0.328   0.336   0.339   0.345   0.349   0.361
  0.368   0.381   0.385   0.397   0.416   0.420   0.429   0.434
  0.451   0.464   0.487   0.517   0.523   0.539   0.540   0.555
  0.557   0.560   0.565   0.585   0.592   0.603   0.631   0.638
  0.647   0.656   0.665   0.678   0.687   0.720   0.724   0.736
  0.768   0.789   0.819   0.838   0.858   0.868   0.878   0.884
  0.894   0.922   0.958   0.979   1.004   1.021   1.035   1.057
  1.059   1.080   1.104   1.127   1.137   1.150   1.157   1.167
  1.170   1.189   1.195   1.200   1.208   1.229   1.240   1.252
  1.262   1.272   1.286   1.341   1.372   1.398   1.413   1.438
  1.449   1.467   1.482   1.519   1.528   1.539   1.554   1.587
  1.597   1.611   1.632   1.649   1.664   1.685   1.690   1.704
  1.718   1.744   1.764   1.776   1.809   1.843   1.869   1.875
  1.912   1.925   1.957   1.981   2.016   2.028   2.036   2.052
  2.090   2.106   2.113   2.161   2.171   2.202   2.239   2.284
  2.312   2.464   2.482   2.504   2.555   2.580   2.593   2.612
  2.630   2.642   2.676   2.701   2.729   2.734   2.760   2.794
  2.825   2.870   2.881   2.889   2.906   2.931   2.965   2.999
  3.008   3.026   3.045   3.062   3.108   3.135   3.138   3.147
  3.155   3.160   3.249   3.275   3.324   3.341   3.343   3.373
  3.391   3.424   3.518   3.573   3.609   3.626   3.696   3.726
  3.801   3.831   3.849   3.866   4.038   4.086   4.118   4.145
  4.169   4.291   4.602   4.936   4.974   5.017   5.044   5.082
  5.162   5.190   5.399   5.429   5.445   5.597   5.623   5.692
  5.781   5.833  23.586  23.752  23.783  23.799  23.842  24.120
 24.145  49.846  49.889  49.925  49.989  50.011
 --------------------------------------------------------------

          Ground-State Mulliken Net Atomic Charges

     Atom                 Charge (a.u.)
  ----------------------------------------
      1 O                    -0.280455
      2 C                     0.162876
      3 C                    -0.432754
      4 O                    -0.199274
      5 C                     0.010839
      6 H                     0.266223
      7 C                     0.677073
      8 C                    -0.066329
      9 O                    -0.293763
     10 O                    -0.185261
     11 H                     0.298364
     12 C                    -0.319215
     13 H                     0.209135
     14 C                    -0.403692
     15 O                    -0.197222
     16 H                     0.265416
     17 H                     0.269768
     18 H                     0.218271
  ----------------------------------------
  Sum of atomic charges =     0.000000

 -----------------------------------------------------------------
                    Cartesian Multipole Moments
 -----------------------------------------------------------------
    Charge (ESU x 10^10)
                -0.0000
    Dipole Moment (Debye)
         X       2.4885      Y       0.7437      Z      -1.0371
       Tot       2.7967
    Quadrupole Moments (Debye-Ang)
        XX     -76.0922     XY      -4.6218     YY     -67.1115
        XZ       2.0972     YZ       0.9942     ZZ     -68.2485
    Octopole Moments (Debye-Ang^2)
       XXX      64.8754    XXY     -45.0554    XYY      -5.2564
       YYY      48.8244    XXZ      -0.9468    XYZ      -1.5894
       YYZ       0.1015    XZZ      -1.1856    YZZ      -1.6708
       ZZZ       1.2274
    Hexadecapole Moments (Debye-Ang^3)
      XXXX   -1649.1428   XXXY     -62.2350   XXYY    -465.5434
      XYYY     -49.2731   YYYY    -751.9866   XXXZ      20.6855
      XXYZ     -12.3842   XYYZ      -5.8780   YYYZ       3.6343
      XXZZ    -302.1830   XYZZ       2.6976   YYZZ    -157.5779
      XZZZ       1.3838   YZZZ       2.2740   ZZZZ     -87.7836
 -----------------------------------------------------------------
 Calculating analytic gradient of the SCF energy
 Gradient of SCF Energy
            1           2           3           4           5           6
    1  -0.0094015   0.0083883  -0.0026051   0.0062934  -0.0007789   0.0007060
    2  -0.0007896   0.0002924  -0.0022691  -0.0028183  -0.0012443  -0.0011261
    3   0.0018392  -0.0001683  -0.0007444  -0.0000754   0.0011126  -0.0001212
            7           8           9          10          11          12
    1   0.0013578  -0.0028383   0.0044699  -0.0061024   0.0051480   0.0023388
    2   0.0013045  -0.0051258   0.0080674  -0.0047473   0.0027738  -0.0004871
    3  -0.0000879  -0.0005575   0.0005001  -0.0006280   0.0004666   0.0001331
           13          14          15          16          17          18
    1   0.0009293  -0.0012669  -0.0068237  -0.0049266   0.0050798   0.0000322
    2   0.0008125   0.0012957  -0.0043081   0.0038666   0.0042030   0.0002995
    3   0.0001345  -0.0001262  -0.0003847   0.0003799   0.0001583  -0.0018307
 Max gradient component =       9.401E-03
 RMS gradient           =       3.356E-03
 Gradient time:  CPU 142.26 s  wall 142.34 s
 Geometry Optimization Parameters
   NAtoms,    NIC,     NZ,  NCons,   NDum,   NFix, NCnnct, MaxDiis
       18     120       0       0       0       0       0       0


** GEOMETRY OPTIMIZATION IN DELOCALIZED INTERNAL COORDINATES **
   Searching for a Minimum

   Optimization Cycle:   1

                       Coordinates (Angstroms)
     ATOM                X               Y               Z
      1  O        -3.0158731024   -0.0659959959    0.3111523914
      2  C        -1.8357509023    0.0135591020    0.0087335915
      3  C        -1.0684617035   -1.2575954998   -0.3717319050
      4  O        -1.6843790049   -2.3999501978    0.1554501978
      5  C         0.4033479965   -1.2104657007   -0.1185428047
      6  H         0.9421270954   -2.1499205012   -0.0696426021
      7  C         1.0287494977   -0.0142654013   -0.0660718076
      8  C         2.5059951978    0.1092906974    0.0544428925
      9  O         3.1006104990    1.1677215970    0.1156880899
     10  O         3.1438117965   -1.0847530032    0.0887283958
     11  H         4.0926265967   -0.8781217040    0.1751021955
     12  C         0.2811210991    1.2383685994   -0.1016640111
     13  H         0.8663229001    2.1545890988   -0.0882332133
     14  C        -1.0753995009    1.2783565009   -0.0837459116
     15  O        -1.8354944997    2.3985980019   -0.0256355147
     16  H        -2.6021478047   -2.1230003963    0.3477525968
     17  H        -1.2538897989    3.1746695014    0.0308439834
     18  H        -1.1520546032   -1.2466690026   -1.4874117050
   Point Group: c1    Number of degrees of freedom:    48


   Energy is   -646.648692805


 Attempting to Generate Delocalized Internal Coordinates

 48 Hessian modes will be used to form the next step
  Hessian Eigenvalues:
     0.007668    0.010169    0.010859    0.014378    0.015539    0.016101
     0.017129    0.019467    0.020418    0.021596    0.021710    0.021982
     0.023916    0.045561    0.070516    0.080035    0.158942    0.159760
     0.160000    0.160000    0.160000    0.173466    0.215113    0.234615
     0.238456    0.248634    0.249653    0.249960    0.250000    0.250000
     0.286060    0.316796    0.321289    0.337477    0.339469    0.351330
     0.355047    0.362701    0.454877    0.514590    0.518257    0.523906
     0.530791    0.534410    0.539683    0.541475    0.950077    0.973763

 Minimum Search - Taking Simple RFO Step
 Searching for Lamda that Minimizes Along All modes
 Value Taken    Lamda =  -0.00082800
 Step Taken.  Stepsize is  0.089849

                             Maximum     Tolerance    Cnvgd?
         Gradient           0.007879      0.000300      NO
         Displacement       0.048341      0.001200      NO
         Energy change     *********      0.000001      NO


 New Cartesian Coordinates Obtained by Inverse Iteration

 Displacement from previous Coordinates is:  0.111053
 ----------------------------------------------------------------
             Standard Nuclear Orientation (Angstroms)
    I     Atom           X                Y                Z
 ----------------------------------------------------------------
    1      O      -3.0031973140    -0.0592468357     0.3253703238
    2      C      -1.8354144293     0.0199955266    -0.0024568701
    3      C      -1.0674223838    -1.2521955672    -0.3710907611
    4      O      -1.6777500140    -2.4009087300     0.1529166236
    5      C       0.4026769986    -1.2046534739    -0.1259411923
    6      H       0.9395946665    -2.1425676969    -0.0708991290
    7      C       1.0266071424    -0.0113226888    -0.0747018138
    8      C       2.5023022745     0.1087694416     0.0538419495
    9      O       3.0950146234     1.1625925206     0.1136445742
   10      O       3.1409247930    -1.0831001402     0.0978148160
   11      H       4.0869869430    -0.8935019638     0.1892945731
   12      C       0.2798948076     1.2407148568    -0.1130490280
   13      H       0.8627232956     2.1563130748    -0.0982830854
   14      C      -1.0730780776     1.2819591829    -0.0918934613
   15      O      -1.8280269352     2.4039524559    -0.0218357009
   16      H      -2.5971852370    -2.1567717895     0.3516629170
   17      H      -1.2607812690     3.1819148373     0.0444592540
   18      H      -1.1526081264    -1.2475273143    -1.4836391300
 ----------------------------------------------------------------
 Molecular Point Group                 C1    NOp =  1
 Largest Abelian Subgroup              C1    NOp =  1
 Nuclear Repulsion Energy =   686.5096057894 hartrees
 There are       44 alpha and       44 beta electrons
 Applying Cartesian multipole field
    Component          Value
    ---------          -----
     (2,0,0)        1.00000E-11
     (0,2,0)        2.00000E-11
     (0,0,2)       -3.00000E-11
 Nucleus-field energy     =     0.0000000258 hartrees
 Requested basis set is 6-311++G(d,p)
 There are 102 shells and 306 basis functions
 A cutoff of  1.0D-11 yielded   4438 shell pairs
 There are     40801 function pairs (     43913 Cartesian)
 Smallest overlap matrix eigenvalue = 2.13E-06

 Q-Chem warning in module /home/taweetham/qchem/stvman/mkSTV.C, line 257:

 Overlap eigenvalue is smaller than square root of threshold

 Guess MOs from SCF MO coefficient file
 Reading MOs from coefficient file
 Reading MOs from coefficient file
 A restricted hybrid HF-DFT SCF calculation will be
 performed using Pulay DIIS extrapolation
 Exchange:     0.2000 Hartree-Fock + 0.0800 Slater + 0.7200 B88
 Correlation:  0.1900 VWN1RPA + 0.8100 LYP
 Using SG-1 standard quadrature grid
 SCF converges when DIIS error is below 1.0E-08
 Geometry optimization detected.  Setting ReadMinima to 0
 Setting SaveMinima to 0
 ---------------------------------------
  Cycle       Energy         DIIS Error
 ---------------------------------------
    1    -646.6715986026      4.31E-04
    2    -646.6490172953      6.99E-05
    3    -646.6489466493      1.16E-04
    4    -646.6490655454      2.83E-05
    5    -646.6490715449      8.96E-06
    6    -646.6490720079      3.07E-06
    7    -646.6490721901      1.28E-06
    8    -646.6490723794      5.83E-07
    9    -646.6490724346      1.02E-07
   10    -646.6490724199      5.91E-08
   11    -646.6490724156      2.03E-08
   12    -646.6490724146      7.33E-09 Convergence criterion met
 ---------------------------------------
 SCF time:  CPU 335.80 s  wall 336.01 s
 SCF   energy in the final basis set = -646.6490724146
 Total energy in the final basis set = -646.6490724146

 --------------------------------------------------------------

                    Orbital Energies (a.u.)
 --------------------------------------------------------------

 Alpha MOs
 -- Occupied --
-19.194 -19.187 -19.147 -19.146 -19.139 -10.333 -10.291 -10.274
-10.267 -10.228 -10.223 -10.217  -1.137  -1.106  -1.082  -1.047
 -1.047  -0.885  -0.789  -0.773  -0.687  -0.660  -0.623  -0.599
 -0.548  -0.534  -0.513  -0.509  -0.506  -0.486  -0.478  -0.454
 -0.444  -0.437  -0.421  -0.403  -0.395  -0.380  -0.358  -0.343
 -0.320  -0.305  -0.288  -0.254
 -- Virtual --
 -0.107  -0.063  -0.024  -0.015  -0.002   0.015   0.021   0.028
  0.031   0.039   0.053   0.067   0.073   0.076   0.079   0.085
  0.088   0.091   0.101   0.107   0.112   0.114   0.118   0.125
  0.130   0.131   0.136   0.141   0.155   0.157   0.166   0.170
  0.171   0.174   0.179   0.186   0.197   0.201   0.204   0.214
  0.223   0.233   0.234   0.240   0.245   0.255   0.260   0.270
  0.273   0.279   0.282   0.285   0.295   0.299   0.303   0.310
  0.313   0.318   0.329   0.337   0.339   0.346   0.350   0.361
  0.369   0.382   0.386   0.399   0.417   0.421   0.431   0.436
  0.451   0.466   0.490   0.518   0.525   0.542   0.543   0.557
  0.559   0.563   0.569   0.586   0.593   0.604   0.632   0.640
  0.651   0.657   0.667   0.680   0.689   0.721   0.724   0.737
  0.768   0.789   0.819   0.837   0.859   0.869   0.878   0.882
  0.894   0.923   0.957   0.980   1.004   1.023   1.035   1.058
  1.058   1.081   1.104   1.127   1.137   1.150   1.160   1.168
  1.171   1.189   1.195   1.203   1.208   1.230   1.243   1.252
  1.265   1.274   1.288   1.338   1.377   1.402   1.418   1.441
  1.452   1.469   1.482   1.519   1.530   1.542   1.554   1.582
  1.594   1.614   1.635   1.652   1.665   1.685   1.694   1.710
  1.722   1.745   1.767   1.779   1.808   1.845   1.872   1.879
  1.915   1.928   1.960   1.984   2.021   2.030   2.041   2.056
  2.093   2.111   2.119   2.163   2.174   2.206   2.245   2.293
  2.316   2.470   2.485   2.505   2.554   2.582   2.594   2.611
  2.635   2.644   2.677   2.700   2.728   2.736   2.762   2.798
  2.825   2.872   2.880   2.891   2.908   2.932   2.966   3.001
  3.011   3.028   3.048   3.065   3.109   3.140   3.143   3.151
  3.158   3.162   3.253   3.282   3.323   3.348   3.350   3.376
  3.397   3.429   3.526   3.580   3.616   3.635   3.699   3.729
  3.810   3.833   3.863   3.880   4.038   4.086   4.119   4.143
  4.169   4.293   4.611   4.937   4.975   5.018   5.044   5.084
  5.166   5.189   5.400   5.428   5.441   5.609   5.631   5.709
  5.790   5.839  23.586  23.755  23.791  23.809  23.851  24.133
 24.159  49.850  49.893  49.927  49.994  50.016
 --------------------------------------------------------------

          Ground-State Mulliken Net Atomic Charges

     Atom                 Charge (a.u.)
  ----------------------------------------
      1 O                    -0.282649
      2 C                     0.176657
      3 C                    -0.456497
      4 O                    -0.204257
      5 C                     0.024806
      6 H                     0.267142
      7 C                     0.668147
      8 C                    -0.059640
      9 O                    -0.292855
     10 O                    -0.190538
     11 H                     0.299155
     12 C                    -0.314420
     13 H                     0.207809
     14 C                    -0.396197
     15 O                    -0.199937
     16 H                     0.266594
     17 H                     0.269970
     18 H                     0.216709
  ----------------------------------------
  Sum of atomic charges =     0.000000

 -----------------------------------------------------------------
                    Cartesian Multipole Moments
 -----------------------------------------------------------------
    Charge (ESU x 10^10)
                 0.0000
    Dipole Moment (Debye)
         X       2.4234      Y       0.6921      Z      -1.0274
       Tot       2.7216
    Quadrupole Moments (Debye-Ang)
        XX     -75.7386     XY      -4.4526     YY     -66.8297
        XZ       2.2103     YZ       0.9923     ZZ     -68.2019
    Octopole Moments (Debye-Ang^2)
       XXX      63.8908    XXY     -46.0674    XYY      -6.0452
       YYY      48.1602    XXZ      -0.7539    XYZ      -1.5453
       YYZ       0.6566    XZZ      -1.1580    YZZ      -1.8112
       ZZZ       1.6373
    Hexadecapole Moments (Debye-Ang^3)
      XXXX   -1637.2657   XXXY     -60.4083   XXYY    -460.4513
      XYYY     -46.5387   YYYY    -749.2638   XXXZ      22.8100
      XXYZ     -12.8567   XYYZ      -6.5303   YYYZ       4.2817
      XXZZ    -300.6674   XYZZ       3.0485   YYZZ    -157.5935
      XZZZ       1.5001   YZZZ       2.5708   ZZZZ     -88.2418
 -----------------------------------------------------------------
 Calculating analytic gradient of the SCF energy
 Gradient of SCF Energy
            1           2           3           4           5           6
    1  -0.0012384   0.0022800   0.0001194   0.0007210   0.0004820   0.0000726
    2  -0.0007534   0.0018610  -0.0007220  -0.0006255   0.0003456   0.0000511
    3   0.0017522  -0.0041785   0.0012457  -0.0001527  -0.0003462  -0.0000184
            7           8           9          10          11          12
    1   0.0000831  -0.0017896   0.0008537  -0.0001795   0.0008627  -0.0001726
    2   0.0002417  -0.0012989   0.0007890   0.0000170   0.0001649  -0.0001865
    3   0.0000811  -0.0000049   0.0000199  -0.0000649   0.0000679   0.0000260
           13          14          15          16          17          18
    1   0.0000904  -0.0003607  -0.0006067  -0.0016776   0.0003753   0.0000848
    2  -0.0000399  -0.0008143   0.0000744   0.0000537   0.0005689   0.0002730
    3  -0.0000736   0.0009844   0.0002925   0.0003262  -0.0001272   0.0001706
 Max gradient component =       4.179E-03
 RMS gradient           =       9.402E-04
 Gradient time:  CPU 141.58 s  wall 141.62 s
 Geometry Optimization Parameters
   NAtoms,    NIC,     NZ,  NCons,   NDum,   NFix, NCnnct, MaxDiis
       18     120       0       0       0       0       0       0

 Cartesian Hessian Update
 Hessian Updated using BFGS Update


** GEOMETRY OPTIMIZATION IN DELOCALIZED INTERNAL COORDINATES **
   Searching for a Minimum

   Optimization Cycle:   2

                       Coordinates (Angstroms)
     ATOM                X               Y               Z
      1  O        -3.0031973140   -0.0592468357    0.3253703238
      2  C        -1.8354144293    0.0199955266   -0.0024568701
      3  C        -1.0674223838   -1.2521955672   -0.3710907611
      4  O        -1.6777500140   -2.4009087300    0.1529166236
      5  C         0.4026769986   -1.2046534739   -0.1259411923
      6  H         0.9395946665   -2.1425676969   -0.0708991290
      7  C         1.0266071424   -0.0113226888   -0.0747018138
      8  C         2.5023022745    0.1087694416    0.0538419495
      9  O         3.0950146234    1.1625925206    0.1136445742
     10  O         3.1409247930   -1.0831001402    0.0978148160
     11  H         4.0869869430   -0.8935019638    0.1892945731
     12  C         0.2798948076    1.2407148568   -0.1130490280
     13  H         0.8627232956    2.1563130748   -0.0982830854
     14  C        -1.0730780776    1.2819591829   -0.0918934613
     15  O        -1.8280269352    2.4039524559   -0.0218357009
     16  H        -2.5971852370   -2.1567717895    0.3516629170
     17  H        -1.2607812690    3.1819148373    0.0444592540
     18  H        -1.1526081264   -1.2475273143   -1.4836391300
   Point Group: c1    Number of degrees of freedom:    48


   Energy is   -646.649072415

 Hessian Updated using BFGS Update

 47 Hessian modes will be used to form the next step
  Hessian Eigenvalues:
     0.008399    0.010821    0.011150    0.014376    0.015547    0.016615
     0.017184    0.019559    0.020407    0.021481    0.021710    0.022197
     0.023958    0.046971    0.069910    0.079995    0.154539    0.159168
     0.159801    0.162792    0.172953    0.215315    0.234575    0.239124
     0.248483    0.248864    0.249874    0.249990    0.256479    0.286125
     0.316916    0.319901    0.337710    0.341795    0.351213    0.354959
     0.362707    0.454484    0.467510    0.514992    0.522590    0.529300
     0.536203    0.541238    0.541987    0.896164    0.966486

 Minimum Search - Taking Simple RFO Step
 Searching for Lamda that Minimizes Along All modes
 Value Taken    Lamda =  -0.00026999
 Step Taken.  Stepsize is  0.140096

                             Maximum     Tolerance    Cnvgd?
         Gradient           0.001498      0.000300      NO
         Displacement       0.072227      0.001200      NO
         Energy change     -0.000380      0.000001      NO


 New Cartesian Coordinates Obtained by Inverse Iteration

 Displacement from previous Coordinates is:  0.096149
 ----------------------------------------------------------------
             Standard Nuclear Orientation (Angstroms)
    I     Atom           X                Y                Z
 ----------------------------------------------------------------
    1      O      -3.0102473366    -0.0519735619     0.3034842803
    2      C      -1.8322515902     0.0191006676     0.0236119271
    3      C      -1.0666360213    -1.2468875910    -0.3666494606
    4      O      -1.6693972273    -2.4042395828     0.1456343548
    5      C       0.4028881698    -1.2021991977    -0.1264585479
    6      H       0.9382671465    -2.1405241384    -0.0761086726
    7      C       1.0271898576    -0.0101091810    -0.0724960120
    8      C       2.5032640832     0.1083808211     0.0533735893
    9      O       3.0954704379     1.1598823319     0.1143702498
   10      O       3.1379198860    -1.0849455531     0.0979907453
   11      H       4.0829944287    -0.9044595068     0.1895722102
   12      C       0.2802119858     1.2416055090    -0.1109255197
   13      H       0.8608047519     2.1579998336    -0.1043864683
   14      C      -1.0716923624     1.2809568579    -0.0863404692
   15      O      -1.8275378448     2.4018335210    -0.0259877612
   16      H      -2.5848977636    -2.1708307206     0.3577950421
   17      H      -1.2672412357     3.1817654078     0.0366092207
   18      H      -1.1578476071    -1.2309402204    -1.4778738484
 ----------------------------------------------------------------
 Molecular Point Group                 C1    NOp =  1
 Largest Abelian Subgroup              C1    NOp =  1
 Nuclear Repulsion Energy =   686.8809275647 hartrees
 There are       44 alpha and       44 beta electrons
 Applying Cartesian multipole field
    Component          Value
    ---------          -----
     (2,0,0)        1.00000E-11
     (0,2,0)        2.00000E-11
     (0,0,2)       -3.00000E-11
 Nucleus-field energy     =     0.0000000258 hartrees
 Requested basis set is 6-311++G(d,p)
 There are 102 shells and 306 basis functions
 A cutoff of  1.0D-11 yielded   4439 shell pairs
 There are     40795 function pairs (     43909 Cartesian)
 Smallest overlap matrix eigenvalue = 2.17E-06

 Q-Chem warning in module /home/taweetham/qchem/stvman/mkSTV.C, line 257:

 Overlap eigenvalue is smaller than square root of threshold

 Guess MOs from SCF MO coefficient file
 Reading MOs from coefficient file
 Reading MOs from coefficient file
 A restricted hybrid HF-DFT SCF calculation will be
 performed using Pulay DIIS extrapolation
 Exchange:     0.2000 Hartree-Fock + 0.0800 Slater + 0.7200 B88
 Correlation:  0.1900 VWN1RPA + 0.8100 LYP
 Using SG-1 standard quadrature grid
 SCF converges when DIIS error is below 1.0E-08
 Geometry optimization detected.  Setting ReadMinima to 0
 Setting SaveMinima to 0
 ---------------------------------------
  Cycle       Energy         DIIS Error
 ---------------------------------------
    1    -646.6527342657      5.35E-04
    2    -646.6489333228      5.39E-05
    3    -646.6489067252      8.72E-05
    4    -646.6489755583      2.25E-05
    5    -646.6489792672      7.63E-06
    6    -646.6489798496      3.43E-06
    7    -646.6489798743      1.79E-06
    8    -646.6489797892      3.57E-07
    9    -646.6489798060      1.04E-07
   10    -646.6489797915      3.74E-08
   11    -646.6489797976      1.48E-08
   12    -646.6489797969      4.71E-09 Convergence criterion met
 ---------------------------------------
 SCF time:  CPU 332.04 s  wall 332.21 s
 SCF   energy in the final basis set = -646.6489797969
 Total energy in the final basis set = -646.6489797969

 --------------------------------------------------------------

                    Orbital Energies (a.u.)
 --------------------------------------------------------------

 Alpha MOs
 -- Occupied --
-19.193 -19.187 -19.147 -19.145 -19.138 -10.333 -10.290 -10.273
-10.266 -10.227 -10.222 -10.217  -1.137  -1.106  -1.083  -1.049
 -1.048  -0.885  -0.789  -0.773  -0.687  -0.660  -0.624  -0.599
 -0.548  -0.534  -0.513  -0.509  -0.506  -0.485  -0.479  -0.454
 -0.444  -0.437  -0.421  -0.403  -0.395  -0.380  -0.358  -0.343
 -0.320  -0.305  -0.287  -0.253
 -- Virtual --
 -0.106  -0.063  -0.024  -0.015  -0.002   0.015   0.023   0.028
  0.030   0.038   0.053   0.067   0.073   0.075   0.080   0.085
  0.088   0.091   0.101   0.107   0.112   0.115   0.119   0.125
  0.131   0.132   0.136   0.142   0.154   0.156   0.166   0.170
  0.172   0.174   0.179   0.186   0.198   0.202   0.204   0.215
  0.223   0.234   0.234   0.240   0.245   0.256   0.260   0.270
  0.273   0.279   0.283   0.286   0.295   0.299   0.304   0.310
  0.313   0.319   0.330   0.338   0.340   0.346   0.350   0.361
  0.369   0.381   0.387   0.400   0.418   0.421   0.429   0.436
  0.452   0.466   0.486   0.520   0.524   0.542   0.544   0.556
  0.559   0.565   0.568   0.587   0.593   0.605   0.633   0.640
  0.651   0.658   0.666   0.680   0.689   0.720   0.726   0.738
  0.767   0.792   0.822   0.840   0.860   0.869   0.881   0.889
  0.894   0.923   0.960   0.981   1.004   1.021   1.037   1.058
  1.061   1.080   1.105   1.128   1.137   1.151   1.155   1.168
  1.170   1.189   1.196   1.199   1.208   1.228   1.243   1.253
  1.261   1.273   1.291   1.343   1.379   1.405   1.419   1.443
  1.452   1.470   1.482   1.523   1.531   1.542   1.554   1.580
  1.593   1.612   1.632   1.653   1.668   1.689   1.695   1.710
  1.715   1.747   1.769   1.782   1.815   1.846   1.875   1.882
  1.915   1.929   1.960   1.986   2.023   2.035   2.043   2.060
  2.096   2.112   2.120   2.165   2.178   2.206   2.246   2.295
  2.322   2.473   2.486   2.505   2.553   2.583   2.592   2.611
  2.635   2.643   2.680   2.701   2.729   2.736   2.762   2.797
  2.826   2.874   2.882   2.892   2.907   2.934   2.967   3.002
  3.013   3.032   3.050   3.066   3.109   3.141   3.146   3.153
  3.160   3.165   3.255   3.283   3.325   3.348   3.353   3.381
  3.399   3.432   3.529   3.584   3.620   3.639   3.702   3.734
  3.813   3.834   3.869   3.885   4.039   4.085   4.117   4.144
  4.173   4.296   4.606   4.938   4.976   5.018   5.047   5.081
  5.166   5.186   5.400   5.429   5.443   5.615   5.639   5.713
  5.796   5.841  23.590  23.756  23.792  23.812  23.856  24.137
 24.163  49.852  49.894  49.928  49.998  50.019
 --------------------------------------------------------------

          Ground-State Mulliken Net Atomic Charges

     Atom                 Charge (a.u.)
  ----------------------------------------
      1 O                    -0.281999
      2 C                     0.182017
      3 C                    -0.427183
      4 O                    -0.208001
      5 C                     0.008353
      6 H                     0.267326
      7 C                     0.657332
      8 C                    -0.047433
      9 O                    -0.292613
     10 O                    -0.191608
     11 H                     0.299197
     12 C                    -0.361952
     13 H                     0.207948
     14 C                    -0.369730
     15 O                    -0.201928
     16 H                     0.267752
     17 H                     0.270059
     18 H                     0.222464
  ----------------------------------------
  Sum of atomic charges =     0.000000

 -----------------------------------------------------------------
                    Cartesian Multipole Moments
 -----------------------------------------------------------------
    Charge (ESU x 10^10)
                 0.0000
    Dipole Moment (Debye)
         X       2.4304      Y       0.6752      Z      -0.9489
       Tot       2.6950
    Quadrupole Moments (Debye-Ang)
        XX     -75.8149     XY      -4.4295     YY     -66.7301
        XZ       1.9529     YZ       0.8723     ZZ     -68.1000
    Octopole Moments (Debye-Ang^2)
       XXX      64.4104    XXY     -46.4118    XYY      -6.3120
       YYY      48.1287    XXZ      -0.1838    XYZ      -1.3608
       YYZ       0.6803    XZZ      -1.3329    YZZ      -1.8764
       ZZZ       1.5748
    Hexadecapole Moments (Debye-Ang^3)
      XXXX   -1639.5465   XXXY     -60.5580   XXYY    -458.5465
      XYYY     -45.5243   YYYY    -747.8822   XXXZ      20.7197
      XXYZ     -13.3058   XYYZ      -7.0745   YYYZ       3.2208
      XXZZ    -299.8733   XYZZ       3.4327   YYZZ    -157.2383
      XZZZ       0.9023   YZZZ       2.4345   ZZZZ     -87.3208
 -----------------------------------------------------------------
 Calculating analytic gradient of the SCF energy
 Gradient of SCF Energy
            1           2           3           4           5           6
    1   0.0013379   0.0015572  -0.0006752  -0.0014530   0.0002339  -0.0002219
    2   0.0004989  -0.0004115   0.0006003   0.0010325   0.0007493   0.0003676
    3  -0.0030000   0.0064382  -0.0014228  -0.0003050  -0.0002248  -0.0001744
            7           8           9          10          11          12
    1  -0.0003650   0.0000698  -0.0010091   0.0018647  -0.0014802  -0.0010375
    2  -0.0001722   0.0007245  -0.0019544   0.0014085  -0.0007026   0.0000096
    3   0.0002378  -0.0004333   0.0000406   0.0003048  -0.0001438  -0.0000146
           13          14          15          16          17          18
    1  -0.0003026  -0.0005027   0.0018401   0.0012193  -0.0014956   0.0004198
    2  -0.0002937  -0.0008823   0.0017073  -0.0007603  -0.0013080  -0.0006136
    3   0.0003005  -0.0021900   0.0003123   0.0002911  -0.0001714   0.0001548
 Max gradient component =       6.438E-03
 RMS gradient           =       1.336E-03
 Gradient time:  CPU 141.26 s  wall 141.26 s
 Geometry Optimization Parameters
   NAtoms,    NIC,     NZ,  NCons,   NDum,   NFix, NCnnct, MaxDiis
       18     120       0       0       0       0       0       0

 Cartesian Hessian Update
 Hessian Updated using BFGS Update


** GEOMETRY OPTIMIZATION IN DELOCALIZED INTERNAL COORDINATES **
   Searching for a Minimum

   Optimization Cycle:   3

                       Coordinates (Angstroms)
     ATOM                X               Y               Z
      1  O        -3.0102473366   -0.0519735619    0.3034842803
      2  C        -1.8322515902    0.0191006676    0.0236119271
      3  C        -1.0666360213   -1.2468875910   -0.3666494606
      4  O        -1.6693972273   -2.4042395828    0.1456343548
      5  C         0.4028881698   -1.2021991977   -0.1264585479
      6  H         0.9382671465   -2.1405241384   -0.0761086726
      7  C         1.0271898576   -0.0101091810   -0.0724960120
      8  C         2.5032640832    0.1083808211    0.0533735893
      9  O         3.0954704379    1.1598823319    0.1143702498
     10  O         3.1379198860   -1.0849455531    0.0979907453
     11  H         4.0829944287   -0.9044595068    0.1895722102
     12  C         0.2802119858    1.2416055090   -0.1109255197
     13  H         0.8608047519    2.1579998336   -0.1043864683
     14  C        -1.0716923624    1.2809568579   -0.0863404692
     15  O        -1.8275378448    2.4018335210   -0.0259877612
     16  H        -2.5848977636   -2.1708307206    0.3577950421
     17  H        -1.2672412357    3.1817654078    0.0366092207
     18  H        -1.1578476071   -1.2309402204   -1.4778738484
   Point Group: c1    Number of degrees of freedom:    48


   Energy is   -646.648979797

 Hessian Updated using BFGS Update

 48 Hessian modes will be used to form the next step
  Hessian Eigenvalues:
     0.008953    0.010860    0.014197    0.014771    0.015646    0.017111
     0.019449    0.019974    0.021323    0.021710    0.022012    0.023165
     0.033939    0.047799    0.070081    0.081512    0.156077    0.159292
     0.159802    0.160015    0.162823    0.170449    0.213862    0.232622
     0.234749    0.247844    0.248836    0.249856    0.249996    0.250769
     0.286598    0.317012    0.320458    0.337654    0.339269    0.351522
     0.355284    0.363319    0.456054    0.484758    0.515142    0.522965
     0.529850    0.536648    0.540816    0.542102    0.909004    0.967884

 Minimum Search - Taking Simple RFO Step
 Searching for Lamda that Minimizes Along All modes
 Value Taken    Lamda =  -0.00031540
 Step Taken.  Stepsize is  0.089447

                             Maximum     Tolerance    Cnvgd?
         Gradient           0.002161      0.000300      NO
         Displacement       0.043591      0.001200      NO
         Energy change      0.000093      0.000001      NO


 New Cartesian Coordinates Obtained by Inverse Iteration

 Displacement from previous Coordinates is:  0.060353
 ----------------------------------------------------------------
             Standard Nuclear Orientation (Angstroms)
    I     Atom           X                Y                Z
 ----------------------------------------------------------------
    1      O      -3.0081040648    -0.0563052364     0.3187723969
    2      C      -1.8367827506     0.0188376410     0.0082069883
    3      C      -1.0668371126    -1.2492026160    -0.3700216581
    4      O      -1.6714806539    -2.4020776237     0.1492045139
    5      C       0.4025792958    -1.2031669203    -0.1238621459
    6      H       0.9380797457    -2.1418139644    -0.0684626071
    7      C       1.0276230120    -0.0103028385    -0.0731492493
    8      C       2.5040484517     0.1095141085     0.0544716891
    9      O       3.0968390073     1.1622874777     0.1126859865
   10      O       3.1376949965    -1.0848075739     0.0977420375
   11      H       4.0836535475    -0.9003299295     0.1880655521
   12      C       0.2803759046     1.2414240020    -0.1124500734
   13      H       0.8617828857     2.1579190027    -0.1035612089
   14      C      -1.0727129578     1.2810678023    -0.0889018913
   15      O      -1.8284273239     2.4018835355    -0.0252243039
   16      H      -2.5888345641    -2.1606588577     0.3502107317
   17      H      -1.2631681048     3.1798754358     0.0437293226
   18      H      -1.1550675559    -1.2397277489    -1.4822412211
 ----------------------------------------------------------------
 Molecular Point Group                 C1    NOp =  1
 Largest Abelian Subgroup              C1    NOp =  1
 Nuclear Repulsion Energy =   686.6168031829 hartrees
 There are       44 alpha and       44 beta electrons
 Applying Cartesian multipole field
    Component          Value
    ---------          -----
     (2,0,0)        1.00000E-11
     (0,2,0)        2.00000E-11
     (0,0,2)       -3.00000E-11
 Nucleus-field energy     =     0.0000000258 hartrees
 Requested basis set is 6-311++G(d,p)
 There are 102 shells and 306 basis functions
 A cutoff of  1.0D-11 yielded   4437 shell pairs
 There are     40785 function pairs (     43897 Cartesian)
 Smallest overlap matrix eigenvalue = 2.15E-06

 Q-Chem warning in module /home/taweetham/qchem/stvman/mkSTV.C, line 257:

 Overlap eigenvalue is smaller than square root of threshold

 Guess MOs from SCF MO coefficient file
 Reading MOs from coefficient file
 Reading MOs from coefficient file
 A restricted hybrid HF-DFT SCF calculation will be
 performed using Pulay DIIS extrapolation
 Exchange:     0.2000 Hartree-Fock + 0.0800 Slater + 0.7200 B88
 Correlation:  0.1900 VWN1RPA + 0.8100 LYP
 Using SG-1 standard quadrature grid
 SCF converges when DIIS error is below 1.0E-08
 Geometry optimization detected.  Setting ReadMinima to 0
 Setting SaveMinima to 0
 ---------------------------------------
  Cycle       Energy         DIIS Error
 ---------------------------------------
    1    -646.6443536782      3.42E-04
    2    -646.6491200229      3.31E-05
    3    -646.6491177687      4.62E-05
    4    -646.6491352652      1.53E-05
    5    -646.6491367204      4.99E-06
    6    -646.6491371328      2.01E-06
    7    -646.6491371108      1.07E-06
    8    -646.6491372065      2.72E-07
    9    -646.6491372172      7.11E-08
   10    -646.6491372236      4.07E-08
   11    -646.6491372234      1.44E-08
   12    -646.6491372225      3.02E-09 Convergence criterion met
 ---------------------------------------
 SCF time:  CPU 325.89 s  wall 326.41 s
 SCF   energy in the final basis set = -646.6491372225
 Total energy in the final basis set = -646.6491372225

 --------------------------------------------------------------

                    Orbital Energies (a.u.)
 --------------------------------------------------------------

 Alpha MOs
 -- Occupied --
-19.194 -19.187 -19.147 -19.146 -19.139 -10.333 -10.291 -10.274
-10.266 -10.227 -10.222 -10.217  -1.137  -1.106  -1.083  -1.048
 -1.047  -0.885  -0.789  -0.772  -0.687  -0.660  -0.623  -0.599
 -0.548  -0.534  -0.513  -0.509  -0.506  -0.486  -0.479  -0.454
 -0.444  -0.437  -0.421  -0.403  -0.395  -0.380  -0.358  -0.343
 -0.320  -0.305  -0.288  -0.253
 -- Virtual --
 -0.107  -0.063  -0.024  -0.015  -0.002   0.015   0.022   0.028
  0.031   0.039   0.053   0.067   0.073   0.076   0.079   0.085
  0.088   0.091   0.101   0.107   0.112   0.114   0.118   0.124
  0.130   0.132   0.136   0.141   0.155   0.157   0.166   0.170
  0.172   0.174   0.179   0.186   0.197   0.201   0.204   0.215
  0.223   0.233   0.234   0.240   0.245   0.255   0.260   0.270
  0.273   0.279   0.282   0.285   0.295   0.299   0.303   0.310
  0.313   0.319   0.329   0.337   0.340   0.346   0.350   0.361
  0.369   0.382   0.386   0.399   0.418   0.421   0.430   0.436
  0.451   0.466   0.488   0.519   0.524   0.542   0.543   0.556
  0.559   0.564   0.568   0.586   0.593   0.605   0.632   0.640
  0.651   0.657   0.667   0.680   0.689   0.721   0.725   0.737
  0.768   0.790   0.821   0.838   0.859   0.869   0.879   0.884
  0.894   0.923   0.958   0.980   1.004   1.023   1.036   1.058
  1.059   1.081   1.104   1.127   1.137   1.151   1.158   1.168
  1.170   1.189   1.195   1.201   1.208   1.229   1.243   1.252
  1.264   1.274   1.289   1.340   1.377   1.403   1.418   1.441
  1.452   1.469   1.483   1.521   1.530   1.542   1.554   1.581
  1.594   1.613   1.634   1.652   1.666   1.687   1.694   1.710
  1.719   1.746   1.768   1.780   1.810   1.845   1.873   1.880
  1.915   1.928   1.960   1.986   2.021   2.032   2.041   2.058
  2.095   2.111   2.119   2.164   2.175   2.206   2.245   2.294
  2.318   2.471   2.485   2.505   2.553   2.582   2.593   2.611
  2.634   2.644   2.677   2.701   2.729   2.736   2.762   2.797
  2.826   2.873   2.880   2.891   2.907   2.933   2.966   3.001
  3.011   3.030   3.049   3.066   3.110   3.140   3.144   3.152
  3.159   3.163   3.254   3.283   3.325   3.349   3.351   3.377
  3.398   3.430   3.527   3.581   3.617   3.636   3.700   3.731
  3.811   3.834   3.864   3.882   4.039   4.085   4.118   4.143
  4.170   4.294   4.609   4.937   4.975   5.018   5.045   5.083
  5.165   5.187   5.400   5.429   5.444   5.612   5.634   5.710
  5.791   5.839  23.588  23.755  23.791  23.810  23.853  24.133
 24.159  49.851  49.893  49.928  49.996  50.017
 --------------------------------------------------------------

          Ground-State Mulliken Net Atomic Charges

     Atom                 Charge (a.u.)
  ----------------------------------------
      1 O                    -0.281687
      2 C                     0.176619
      3 C                    -0.441359
      4 O                    -0.204634
      5 C                     0.016795
      6 H                     0.267229
      7 C                     0.661059
      8 C                    -0.053114
      9 O                    -0.292490
     10 O                    -0.190379
     11 H                     0.298956
     12 C                    -0.334316
     13 H                     0.207692
     14 C                    -0.385425
     15 O                    -0.200049
     16 H                     0.266372
     17 H                     0.270066
     18 H                     0.218666
  ----------------------------------------
  Sum of atomic charges =     0.000000

 -----------------------------------------------------------------
                    Cartesian Multipole Moments
 -----------------------------------------------------------------
    Charge (ESU x 10^10)
                 0.0000
    Dipole Moment (Debye)
         X       2.4254      Y       0.6845      Z      -0.9931
       Tot       2.7088
    Quadrupole Moments (Debye-Ang)
        XX     -75.7595     XY      -4.4698     YY     -66.8100
        XZ       2.1257     YZ       0.9736     ZZ     -68.1720
    Octopole Moments (Debye-Ang^2)
       XXX      64.0987    XXY     -46.2365    XYY      -6.0751
       YYY      48.0567    XXZ      -0.6252    XYZ      -1.5479
       YYZ       0.7160    XZZ      -1.2150    YZZ      -1.8288
       ZZZ       1.5859
    Hexadecapole Moments (Debye-Ang^3)
      XXXX   -1639.6438   XXXY     -61.1069   XXYY    -459.7426
      XYYY     -46.1530   YYYY    -748.8484   XXXZ      22.1985
      XXYZ     -12.7498   XYYZ      -6.7307   YYYZ       4.1565
      XXZZ    -300.4693   XYZZ       3.1817   YYZZ    -157.4322
      XZZZ       1.3070   YZZZ       2.6174   ZZZZ     -87.9059
 -----------------------------------------------------------------
 Calculating analytic gradient of the SCF energy
 Gradient of SCF Energy
            1           2           3           4           5           6
    1  -0.0002519   0.0004319  -0.0002865  -0.0000205  -0.0000311   0.0000640
    2   0.0000358   0.0002224  -0.0001318   0.0002233  -0.0001213   0.0000472
    3   0.0000520  -0.0000841   0.0001217  -0.0001323   0.0001233  -0.0000431
            7           8           9          10          11          12
    1   0.0000720   0.0000444  -0.0000678   0.0001156  -0.0003021   0.0000401
    2   0.0000745  -0.0001697   0.0000727   0.0000568  -0.0000105   0.0000477
    3  -0.0001184   0.0001932  -0.0000941  -0.0000657  -0.0000424   0.0000740
           13          14          15          16          17          18
    1   0.0000211  -0.0003049   0.0002081   0.0003919  -0.0001421   0.0000176
    2  -0.0000545  -0.0001996   0.0001477   0.0001210  -0.0002337  -0.0001280
    3   0.0000150   0.0000297   0.0001098  -0.0000745  -0.0001044   0.0000402
 Max gradient component =       4.319E-04
 RMS gradient           =       1.527E-04
 Gradient time:  CPU 140.67 s  wall 140.70 s
 Geometry Optimization Parameters
   NAtoms,    NIC,     NZ,  NCons,   NDum,   NFix, NCnnct, MaxDiis
       18     120       0       0       0       0       0       0

 Cartesian Hessian Update
 Hessian Updated using BFGS Update


** GEOMETRY OPTIMIZATION IN DELOCALIZED INTERNAL COORDINATES **
   Searching for a Minimum

   Optimization Cycle:   4

                       Coordinates (Angstroms)
     ATOM                X               Y               Z
      1  O        -3.0081040648   -0.0563052364    0.3187723969
      2  C        -1.8367827506    0.0188376410    0.0082069883
      3  C        -1.0668371126   -1.2492026160   -0.3700216581
      4  O        -1.6714806539   -2.4020776237    0.1492045139
      5  C         0.4025792958   -1.2031669203   -0.1238621459
      6  H         0.9380797457   -2.1418139644   -0.0684626071
      7  C         1.0276230120   -0.0103028385   -0.0731492493
      8  C         2.5040484517    0.1095141085    0.0544716891
      9  O         3.0968390073    1.1622874777    0.1126859865
     10  O         3.1376949965   -1.0848075739    0.0977420375
     11  H         4.0836535475   -0.9003299295    0.1880655521
     12  C         0.2803759046    1.2414240020   -0.1124500734
     13  H         0.8617828857    2.1579190027   -0.1035612089
     14  C        -1.0727129578    1.2810678023   -0.0889018913
     15  O        -1.8284273239    2.4018835355   -0.0252243039
     16  H        -2.5888345641   -2.1606588577    0.3502107317
     17  H        -1.2631681048    3.1798754358    0.0437293226
     18  H        -1.1550675559   -1.2397277489   -1.4822412211
   Point Group: c1    Number of degrees of freedom:    48


   Energy is   -646.649137223

 Hessian Updated using BFGS Update

 48 Hessian modes will be used to form the next step
  Hessian Eigenvalues:
     0.008899    0.010861    0.014082    0.014989    0.015623    0.017120
     0.019479    0.019985    0.021281    0.021710    0.022069    0.023164
     0.034519    0.047723    0.069902    0.081077    0.156431    0.159122
     0.159806    0.159996    0.164212    0.172021    0.214309    0.232871
     0.234649    0.247710    0.248708    0.249874    0.250001    0.251042
     0.286768    0.316958    0.320457    0.336747    0.338350    0.351342
     0.355164    0.362733    0.452903    0.478707    0.515626    0.522601
     0.529518    0.536451    0.541084    0.541399    0.914099    0.967386

 Minimum Search - Taking Simple RFO Step
 Searching for Lamda that Minimizes Along All modes
 Value Taken    Lamda =  -0.00000599
 Step Taken.  Stepsize is  0.013923

                             Maximum     Tolerance    Cnvgd?
         Gradient           0.000490      0.000300      NO
         Displacement       0.004822      0.001200      NO
         Energy change     -0.000157      0.000001      NO


 New Cartesian Coordinates Obtained by Inverse Iteration

 Displacement from previous Coordinates is:  0.022209
 ----------------------------------------------------------------
             Standard Nuclear Orientation (Angstroms)
    I     Atom           X                Y                Z
 ----------------------------------------------------------------
    1      O      -3.0070906967    -0.0566751174     0.3229735531
    2      C      -1.8366664784     0.0187390953     0.0095250866
    3      C      -1.0674240244    -1.2491604878    -0.3703766347
    4      O      -1.6721546917    -2.4027864764     0.1486888076
    5      C       0.4023783034    -1.2031520473    -0.1257015729
    6      H       0.9372108223    -2.1421840485    -0.0697598879
    7      C       1.0278851355    -0.0103950691    -0.0754743009
    8      C       2.5046615148     0.1097362498     0.0518086384
    9      O       3.0972531841     1.1624822458     0.1128719281
   10      O       3.1386505113    -1.0843421782     0.1006798737
   11      H       4.0846274120    -0.8995778134     0.1938402401
   12      C       0.2806414076     1.2414329758    -0.1152308762
   13      H       0.8619236750     2.1580957007    -0.1076442143
   14      C      -1.0724014154     1.2812843965    -0.0895606431
   15      O      -1.8280885154     2.4021804140    -0.0246831664
   16      H      -2.5905736866    -2.1637083949     0.3495507514
   17      H      -1.2627226165     3.1803135874     0.0462785562
   18      H      -1.1568480825    -1.2378673360    -1.4825712793
 ----------------------------------------------------------------
 Molecular Point Group                 C1    NOp =  1
 Largest Abelian Subgroup              C1    NOp =  1
 Nuclear Repulsion Energy =   686.5209137824 hartrees
 There are       44 alpha and       44 beta electrons
 Applying Cartesian multipole field
    Component          Value
    ---------          -----
     (2,0,0)        1.00000E-11
     (0,2,0)        2.00000E-11
     (0,0,2)       -3.00000E-11
 Nucleus-field energy     =     0.0000000258 hartrees
 Requested basis set is 6-311++G(d,p)
 There are 102 shells and 306 basis functions
 A cutoff of  1.0D-11 yielded   4437 shell pairs
 There are     40785 function pairs (     43897 Cartesian)
 Smallest overlap matrix eigenvalue = 2.15E-06

 Q-Chem warning in module /home/taweetham/qchem/stvman/mkSTV.C, line 257:

 Overlap eigenvalue is smaller than square root of threshold

 Guess MOs from SCF MO coefficient file
 Reading MOs from coefficient file
 Reading MOs from coefficient file
 A restricted hybrid HF-DFT SCF calculation will be
 performed using Pulay DIIS extrapolation
 Exchange:     0.2000 Hartree-Fock + 0.0800 Slater + 0.7200 B88
 Correlation:  0.1900 VWN1RPA + 0.8100 LYP
 Using SG-1 standard quadrature grid
 SCF converges when DIIS error is below 1.0E-08
 Geometry optimization detected.  Setting ReadMinima to 0
 Setting SaveMinima to 0
 ---------------------------------------
  Cycle       Energy         DIIS Error
 ---------------------------------------
    1    -646.6478559619      6.65E-05
    2    -646.6491372987      6.68E-06
    3    -646.6491371252      8.27E-06
    4    -646.6491378070      3.11E-06
    5    -646.6491379706      9.23E-07
    6    -646.6491379545      4.57E-07
    7    -646.6491379905      2.03E-07
    8    -646.6491379867      4.12E-08
    9    -646.6491379812      1.91E-08
   10    -646.6491379794      6.67E-09 Convergence criterion met
 ---------------------------------------
 SCF time:  CPU 269.80 s  wall 269.90 s
 SCF   energy in the final basis set = -646.6491379794
 Total energy in the final basis set = -646.6491379794

 --------------------------------------------------------------

                    Orbital Energies (a.u.)
 --------------------------------------------------------------

 Alpha MOs
 -- Occupied --
-19.194 -19.187 -19.147 -19.146 -19.139 -10.333 -10.291 -10.274
-10.266 -10.227 -10.222 -10.217  -1.137  -1.106  -1.083  -1.048
 -1.047  -0.884  -0.789  -0.772  -0.686  -0.660  -0.623  -0.598
 -0.548  -0.533  -0.513  -0.509  -0.506  -0.486  -0.479  -0.454
 -0.444  -0.437  -0.421  -0.403  -0.395  -0.380  -0.358  -0.343
 -0.320  -0.305  -0.288  -0.253
 -- Virtual --
 -0.106  -0.063  -0.024  -0.015  -0.002   0.015   0.022   0.028
  0.031   0.039   0.053   0.067   0.073   0.076   0.079   0.085
  0.088   0.091   0.101   0.107   0.112   0.114   0.118   0.124
  0.130   0.131   0.136   0.141   0.155   0.157   0.166   0.170
  0.172   0.174   0.179   0.186   0.197   0.201   0.204   0.214
  0.223   0.233   0.234   0.240   0.245   0.255   0.260   0.270
  0.273   0.279   0.282   0.285   0.295   0.299   0.303   0.310
  0.313   0.319   0.329   0.337   0.340   0.346   0.350   0.361
  0.369   0.382   0.386   0.399   0.418   0.421   0.430   0.435
  0.451   0.466   0.488   0.519   0.524   0.542   0.543   0.556
  0.559   0.564   0.568   0.586   0.592   0.605   0.632   0.640
  0.651   0.657   0.667   0.680   0.689   0.721   0.725   0.737
  0.767   0.790   0.821   0.838   0.859   0.869   0.879   0.884
  0.893   0.923   0.958   0.981   1.005   1.022   1.036   1.058
  1.059   1.080   1.104   1.127   1.137   1.151   1.158   1.168
  1.170   1.189   1.195   1.201   1.208   1.229   1.243   1.253
  1.264   1.274   1.289   1.339   1.378   1.403   1.418   1.441
  1.451   1.469   1.482   1.521   1.530   1.542   1.554   1.581
  1.593   1.613   1.634   1.652   1.666   1.686   1.694   1.710
  1.719   1.746   1.767   1.780   1.810   1.845   1.873   1.879
  1.915   1.928   1.960   1.985   2.021   2.032   2.041   2.057
  2.094   2.111   2.119   2.163   2.175   2.206   2.244   2.294
  2.318   2.470   2.485   2.504   2.553   2.583   2.592   2.611
  2.634   2.644   2.677   2.701   2.728   2.736   2.762   2.797
  2.826   2.873   2.880   2.891   2.907   2.933   2.966   3.001
  3.011   3.029   3.049   3.066   3.109   3.140   3.143   3.152
  3.159   3.163   3.254   3.282   3.324   3.349   3.351   3.376
  3.398   3.429   3.526   3.581   3.617   3.636   3.700   3.731
  3.811   3.833   3.864   3.882   4.039   4.085   4.118   4.143
  4.170   4.294   4.608   4.937   4.975   5.018   5.045   5.083
  5.165   5.187   5.400   5.429   5.443   5.611   5.634   5.710
  5.791   5.839  23.588  23.755  23.791  23.809  23.852  24.133
 24.159  49.851  49.893  49.928  49.996  50.017
 --------------------------------------------------------------

          Ground-State Mulliken Net Atomic Charges

     Atom                 Charge (a.u.)
  ----------------------------------------
      1 O                    -0.281797
      2 C                     0.176913
      3 C                    -0.440433
      4 O                    -0.205287
      5 C                     0.017017
      6 H                     0.267478
      7 C                     0.661915
      8 C                    -0.055063
      9 O                    -0.292427
     10 O                    -0.190434
     11 H                     0.298952
     12 C                    -0.335164
     13 H                     0.207723
     14 C                    -0.384633
     15 O                    -0.200052
     16 H                     0.266574
     17 H                     0.270063
     18 H                     0.218655
  ----------------------------------------
  Sum of atomic charges =     0.000000

 -----------------------------------------------------------------
                    Cartesian Multipole Moments
 -----------------------------------------------------------------
    Charge (ESU x 10^10)
                 0.0000
    Dipole Moment (Debye)
         X       2.4180      Y       0.6831      Z      -0.9961
       Tot       2.7029
    Quadrupole Moments (Debye-Ang)
        XX     -75.7279     XY      -4.4460     YY     -66.8078
        XZ       2.1555     YZ       0.9771     ZZ     -68.1798
    Octopole Moments (Debye-Ang^2)
       XXX      63.9450    XXY     -46.2849    XYY      -6.1552
       YYY      48.0369    XXZ      -0.5925    XYZ      -1.5821
       YYZ       0.7854    XZZ      -1.1998    YZZ      -1.8253
       ZZZ       1.6203
    Hexadecapole Moments (Debye-Ang^3)
      XXXX   -1639.2178   XXXY     -60.9602   XXYY    -459.7103
      XYYY     -46.1250   YYYY    -749.0177   XXXZ      23.1589
      XXYZ     -12.8528   XYYZ      -6.7392   YYYZ       4.3078
      XXZZ    -300.5521   XYZZ       3.1139   YYZZ    -157.5129
      XZZZ       1.5149   YZZZ       2.6773   ZZZZ     -88.0894
 -----------------------------------------------------------------
 Calculating analytic gradient of the SCF energy
 Gradient of SCF Energy
            1           2           3           4           5           6
    1  -0.0001654   0.0002940   0.0000079  -0.0000544  -0.0000237   0.0000133
    2  -0.0000768   0.0001450  -0.0000439   0.0000057   0.0000042   0.0000095
    3   0.0000828  -0.0001448   0.0000060  -0.0000151   0.0000094  -0.0000157
            7           8           9          10          11          12
    1  -0.0000006  -0.0000053   0.0000487   0.0000039   0.0000535   0.0000269
    2   0.0000767  -0.0000712   0.0000349   0.0000441  -0.0000111   0.0000008
    3   0.0002548  -0.0008396   0.0003107   0.0002393  -0.0000003   0.0000386
           13          14          15          16          17          18
    1   0.0000184  -0.0001288  -0.0000235  -0.0001155   0.0000286   0.0000222
    2  -0.0000018  -0.0000715  -0.0000262  -0.0000442   0.0000338  -0.0000081
    3   0.0000092  -0.0000291   0.0000898   0.0000734  -0.0000543  -0.0000151
 Max gradient component =       8.396E-04
 RMS gradient           =       1.478E-04
 Gradient time:  CPU 141.16 s  wall 141.18 s
 Geometry Optimization Parameters
   NAtoms,    NIC,     NZ,  NCons,   NDum,   NFix, NCnnct, MaxDiis
       18     120       0       0       0       0       0       0

 Cartesian Hessian Update
 Hessian Updated using BFGS Update


** GEOMETRY OPTIMIZATION IN DELOCALIZED INTERNAL COORDINATES **
   Searching for a Minimum

   Optimization Cycle:   5

                       Coordinates (Angstroms)
     ATOM                X               Y               Z
      1  O        -3.0070906967   -0.0566751174    0.3229735531
      2  C        -1.8366664784    0.0187390953    0.0095250866
      3  C        -1.0674240244   -1.2491604878   -0.3703766347
      4  O        -1.6721546917   -2.4027864764    0.1486888076
      5  C         0.4023783034   -1.2031520473   -0.1257015729
      6  H         0.9372108223   -2.1421840485   -0.0697598879
      7  C         1.0278851355   -0.0103950691   -0.0754743009
      8  C         2.5046615148    0.1097362498    0.0518086384
      9  O         3.0972531841    1.1624822458    0.1128719281
     10  O         3.1386505113   -1.0843421782    0.1006798737
     11  H         4.0846274120   -0.8995778134    0.1938402401
     12  C         0.2806414076    1.2414329758   -0.1152308762
     13  H         0.8619236750    2.1580957007   -0.1076442143
     14  C        -1.0724014154    1.2812843965   -0.0895606431
     15  O        -1.8280885154    2.4021804140   -0.0246831664
     16  H        -2.5905736866   -2.1637083949    0.3495507514
     17  H        -1.2627226165    3.1803135874    0.0462785562
     18  H        -1.1568480825   -1.2378673360   -1.4825712793
   Point Group: c1    Number of degrees of freedom:    48


   Energy is   -646.649137979

 Hessian Updated using BFGS Update

 48 Hessian modes will be used to form the next step
  Hessian Eigenvalues:
     0.008081    0.010839    0.013129    0.015418    0.016780    0.019041
     0.019725    0.019981    0.021708    0.021943    0.023125    0.033760
     0.037511    0.047786    0.070406    0.080627    0.151526    0.158838
     0.159588    0.160181    0.163247    0.180365    0.217455    0.233243
     0.235027    0.247460    0.249491    0.249990    0.250336    0.256814
     0.287679    0.317096    0.319745    0.326911    0.340182    0.351248
     0.355071    0.361890    0.446622    0.477334    0.514694    0.522454
     0.529406    0.537273    0.540810    0.541923    0.902143    0.966975

 Minimum Search - Taking Simple RFO Step
 Searching for Lamda that Minimizes Along All modes
 Value Taken    Lamda =  -0.00000653
 Step Taken.  Stepsize is  0.015615

                             Maximum     Tolerance    Cnvgd?
         Gradient           0.000261      0.000300     YES
         Displacement       0.007763      0.001200      NO
         Energy change     -0.000001      0.000001     YES

 Final energy is   -646.64913797940824     


 ******************************
 **  OPTIMIZATION CONVERGED  **
 ******************************

                       Coordinates (Angstroms)
     ATOM                X               Y               Z
      1  O        -3.0070906967   -0.0566751174    0.3229735531
      2  C        -1.8366664784    0.0187390953    0.0095250866
      3  C        -1.0674240244   -1.2491604878   -0.3703766347
      4  O        -1.6721546917   -2.4027864764    0.1486888076
      5  C         0.4023783034   -1.2031520473   -0.1257015729
      6  H         0.9372108223   -2.1421840485   -0.0697598879
      7  C         1.0278851355   -0.0103950691   -0.0754743009
      8  C         2.5046615148    0.1097362498    0.0518086384
      9  O         3.0972531841    1.1624822458    0.1128719281
     10  O         3.1386505113   -1.0843421782    0.1006798737
     11  H         4.0846274120   -0.8995778134    0.1938402401
     12  C         0.2806414076    1.2414329758   -0.1152308762
     13  H         0.8619236750    2.1580957007   -0.1076442143
     14  C        -1.0724014154    1.2812843965   -0.0895606431
     15  O        -1.8280885154    2.4021804140   -0.0246831664
     16  H        -2.5905736866   -2.1637083949    0.3495507514
     17  H        -1.2627226165    3.1803135874    0.0462785562
     18  H        -1.1568480825   -1.2378673360   -1.4825712793

Z-matrix Print:
$molecule
0 1
C 
C  1 1.347758
H  2 1.082107 1 122.457065
C  1 1.458433 2 121.387011 3 -178.258350 0
H  4 1.085457 1 116.762449 2 -177.779195 0
C  4 1.353873 1 122.465719 2 5.740295 0
O  6 1.353396 4 125.683601 1 174.853700 0
H  7 0.964451 6 110.146614 4 -2.853249 0
C  6 1.479169 4 119.505988 1 1.255090 0
O  9 1.214014 6 124.642324 4 163.520141 0
C  1 1.487112 2 122.382219 3 0.417230 0
O  11 1.209615 1 124.133473 2 -179.245722 0
O  11 1.352832 1 113.401471 2 0.450208 0
H  13 0.968343 11 107.030190 1 -179.313928 0
C  2 1.490739 1 119.407732 3 -175.234183 0
H  15 1.115841 2 104.022114 1 86.364668 0
O  15 1.402134 2 112.946298 1 -154.336499 0
H  17 0.970050 15 106.392352 2 152.253873 0
$end


 --------------------------------------------------------------

                    Orbital Energies (a.u.)
 --------------------------------------------------------------

 Alpha MOs
 -- Occupied --
-19.194 -19.187 -19.147 -19.146 -19.139 -10.333 -10.291 -10.274
-10.266 -10.227 -10.222 -10.217  -1.137  -1.106  -1.083  -1.048
 -1.047  -0.884  -0.789  -0.772  -0.686  -0.660  -0.623  -0.598
 -0.548  -0.533  -0.513  -0.509  -0.506  -0.486  -0.479  -0.454
 -0.444  -0.437  -0.421  -0.403  -0.395  -0.380  -0.358  -0.343
 -0.320  -0.305  -0.288  -0.253
 -- Virtual --
 -0.106  -0.063  -0.024  -0.015  -0.002   0.015   0.022   0.028
  0.031   0.039   0.053   0.067   0.073   0.076   0.079   0.085
  0.088   0.091   0.101   0.107   0.112   0.114   0.118   0.124
  0.130   0.131   0.136   0.141   0.155   0.157   0.166   0.170
  0.172   0.174   0.179   0.186   0.197   0.201   0.204   0.214
  0.223   0.233   0.234   0.240   0.245   0.255   0.260   0.270
  0.273   0.279   0.282   0.285   0.295   0.299   0.303   0.310
  0.313   0.319   0.329   0.337   0.340   0.346   0.350   0.361
  0.369   0.382   0.386   0.399   0.418   0.421   0.430   0.435
  0.451   0.466   0.488   0.519   0.524   0.542   0.543   0.556
  0.559   0.564   0.568   0.586   0.592   0.605   0.632   0.640
  0.651   0.657   0.667   0.680   0.689   0.721   0.725   0.737
  0.767   0.790   0.821   0.838   0.859   0.869   0.879   0.884
  0.893   0.923   0.958   0.981   1.005   1.022   1.036   1.058
  1.059   1.080   1.104   1.127   1.137   1.151   1.158   1.168
  1.170   1.189   1.195   1.201   1.208   1.229   1.243   1.253
  1.264   1.274   1.289   1.339   1.378   1.403   1.418   1.441
  1.451   1.469   1.482   1.521   1.530   1.542   1.554   1.581
  1.593   1.613   1.634   1.652   1.666   1.686   1.694   1.710
  1.719   1.746   1.767   1.780   1.810   1.845   1.873   1.879
  1.915   1.928   1.960   1.985   2.021   2.032   2.041   2.057
  2.094   2.111   2.119   2.163   2.175   2.206   2.244   2.294
  2.318   2.470   2.485   2.504   2.553   2.583   2.592   2.611
  2.634   2.644   2.677   2.701   2.728   2.736   2.762   2.797
  2.826   2.873   2.880   2.891   2.907   2.933   2.966   3.001
  3.011   3.029   3.049   3.066   3.109   3.140   3.143   3.152
  3.159   3.163   3.254   3.282   3.324   3.349   3.351   3.376
  3.398   3.429   3.526   3.581   3.617   3.636   3.700   3.731
  3.811   3.833   3.864   3.882   4.039   4.085   4.118   4.143
  4.170   4.294   4.608   4.937   4.975   5.018   5.045   5.083
  5.165   5.187   5.400   5.429   5.443   5.611   5.634   5.710
  5.791   5.839  23.588  23.755  23.791  23.809  23.852  24.133
 24.159  49.851  49.893  49.928  49.996  50.017
 --------------------------------------------------------------

          Ground-State Mulliken Net Atomic Charges

     Atom                 Charge (a.u.)
  ----------------------------------------
      1 O                    -0.281797
      2 C                     0.176913
      3 C                    -0.440433
      4 O                    -0.205287
      5 C                     0.017017
      6 H                     0.267478
      7 C                     0.661915
      8 C                    -0.055063
      9 O                    -0.292427
     10 O                    -0.190434
     11 H                     0.298952
     12 C                    -0.335164
     13 H                     0.207723
     14 C                    -0.384633
     15 O                    -0.200052
     16 H                     0.266574
     17 H                     0.270063
     18 H                     0.218655
  ----------------------------------------
  Sum of atomic charges =     0.000000

 -----------------------------------------------------------------
                    Cartesian Multipole Moments
 -----------------------------------------------------------------
    Charge (ESU x 10^10)
                 0.0000
    Dipole Moment (Debye)
         X       2.4180      Y       0.6831      Z      -0.9961
       Tot       2.7029
    Quadrupole Moments (Debye-Ang)
        XX     -75.7279     XY      -4.4460     YY     -66.8078
        XZ       2.1555     YZ       0.9771     ZZ     -68.1798
    Octopole Moments (Debye-Ang^2)
       XXX      63.9450    XXY     -46.2849    XYY      -6.1552
       YYY      48.0369    XXZ      -0.5925    XYZ      -1.5821
       YYZ       0.7854    XZZ      -1.1998    YZZ      -1.8253
       ZZZ       1.6203
    Hexadecapole Moments (Debye-Ang^3)
      XXXX   -1639.2178   XXXY     -60.9602   XXYY    -459.7103
      XYYY     -46.1250   YYYY    -749.0177   XXXZ      23.1589
      XXYZ     -12.8528   XYYZ      -6.7392   YYYZ       4.3078
      XXZZ    -300.5521   XYZZ       3.1139   YYZZ    -157.5129
      XZZZ       1.5149   YZZZ       2.6773   ZZZZ     -88.0894
 -----------------------------------------------------------------
Archival summary:
1\1\pikachu\OPT\ProcedureUnspecified\BasisUnspecified\576\cher\WedDec1400:00:082016WedDec1400:00:082016\0\\#,OPT,ProcedureUnspecified,BasisUnspecified,\\0,1\C\C,1,1.34776\H,2,1.08211,1,122.457\C,1,1.45843,2,121.387,3,-178.258,0\H,4,1.08546,1,116.762,2,-177.779,0\C,4,1.35387,1,122.466,2,5.7403,0\O,6,1.3534,4,125.684,1,174.854,0\H,7,0.964451,6,110.147,4,-2.85325,0\C,6,1.47917,4,119.506,1,1.25509,0\O,9,1.21401,6,124.642,4,163.52,0\C,1,1.48711,2,122.382,3,0.41723,0\O,11,1.20961,1,124.133,2,-179.246,0\O,11,1.35283,1,113.401,2,0.450208,0\H,13,0.968343,11,107.03,1,-179.314,0\C,2,1.49074,1,119.408,3,-175.234,0\H,15,1.11584,2,104.022,1,86.3647,0\O,15,1.40213,2,112.946,1,-154.336,0\H,17,0.97005,15,106.392,2,152.254,0\\\@

 Total job time:  2426.92s(wall), 2425.57s(cpu) 
 Wed Dec 14 00:00:08 2016

        *************************************************************
        *                                                           *
        *  Thank you very much for using Q-Chem.  Have a nice day.  *
        *                                                           *
        *************************************************************


 
User input: 2 of 3 
 
pikachu 127.0.1
Q-Chem Developer Version! Running on 127.0.1.*
                  Welcome to Q-Chem
     A Quantum Leap Into The Future Of Chemistry


 Q-Chem 4.4, Q-Chem, Inc., Pleasanton, CA (2016)

 Y. Shao,  Z. Gan,  E. Epifanovsky,  A. T. B. Gilbert,  M. Wormit,  
 J. Kussmann,  A. W. Lange,  A. Behn,  J. Deng,  X. Feng,  D. Ghosh,  
 M. Goldey,  P. R. Horn,  L. D. Jacobson,  I. Kaliman,  F. Rob,  
 R. Z. Khaliullin,  T. Kus,  A. Landau,  J. Liu,  E. I. Proynov,  Y. M. Rhee,  
 R. M. Richard,  M. A. Rohrdanz,  R. P. Steele,  E. J. Sundstrom,  
 H. L. Woodcock III,  P. M. Zimmerman,  D. Zuev,  B. Albrecht,  E. Alguire,  
 B. Austin,  S. A. Baeppler,  G. J. O. Beran,  Y. A. Bernard,  E. Berquist,  
 K. Brandhorst,  K. B. Bravaya,  S. T. Brown,  D. Casanova,  C.-M. Chang,  
 Y. Chen,  S. H. Chien,  K. D. Closser,  M. P. Coons,  D. L. Crittenden,  
 S. Dasgupta,  M. Diedenhofen,  R. A. DiStasio Jr.,  H. Do,  A. D. Dutoi,  
 R. G. Edgar,  P.-T. Fang,  S. Fatehi,  Q. Feng,  L. Fusti-Molnar,  
 A. Ghysels,  A. Golubeva-Zadorozhnaya,  J. Gomes,  A. Gunina,  
 M. W. D. Hanson-Heine,  P. H. P. Harbach,  A. W. Hauser,  J. E. Herr,  
 E. G. Hohenstein,  Z. C. Holden,  K. Hui,  T.-C. Jagau,  H. Ji,  B. Kaduk,  
 K. Khistyaev,  Jaehoon Kim,  Jihan Kim,  R. A. King,  P. Klunzinger,  
 K. Koh,  D. Kosenkov,  T. Kowalczyk,  C. M. Krauter,  A. Kunitsa,  
 K. U. Lao,  A. Laurent,  K. V. Lawler,  J. Lee,  D. Lefrancois,  S. Lehtola,  
 S. V. Levchenko,  C. Y. Lin,  Y.-S. Lin,  F. Liu,  E. Livshits,  
 R. C. Lochan,  A. Luenser,  P. Manohar,  S. F. Manzer,  S.-P. Mao,  Y. Mao,  
 N. Mardirossian,  A. V. Marenich,  L. A. Martinez-Martinez,  S. A. Maurer,  
 N. J. Mayhall,  J.-M. Mewes,  A. F. Morrison,  K. Nanda,  T. S. Nguyen-Beck,  
 C. M. Oana,  R. Olivares-Amaya,  D. P. O'Neill,  J. A. Parkhill,  
 T. M. Perrine,  R. Peverati,  P. A. Pieniazek,  F. Plasser,  A. Prociuk,  
 D. R. Rehn,  E. Rosta,  N. J. Russ,  N. Sergueev,  S. M. Sharada,  
 S. Sharma,  D. W. Small,  A. Sodt,  T. Stauch,  T. Stein,  D. Stuck,  
 Y.-C. Su,  A. J. W. Thom,  T. Tsuchimochi,  L. Vogt,  O. Vydrov,  T. Wang,  
 M. A. Watson,  J. Wenzel,  A. White,  C. F. Williams,  V. Vanovschi,  
 K. Yao,  S. Yeganeh,  S. R. Yost,  Z.-Q. You,  I. Y. Zhang,  X. Zhang,  
 Y. Zhao,  B. R. Brooks,  G. K. L. Chan,  D. M. Chipman,  C. J. Cramer,  
 W. A. Goddard III,  M. S. Gordon,  W. J. Hehre,  A. Klamt,  
 H. F. Schaefer III,  M. W. Schmidt,  C. D. Sherrill,  D. G. Truhlar,  
 A. Warshel,  X. Xu,  A. Aspuru-Guzik,  R. Baer,  A. T. Bell,  N. A. Besley,  
 J.-D. Chai,  A. Dreuw,  B. D. Dunietz,  T. R. Furlani,  S. R. Gwaltney,  
 C.-P. Hsu,  Y. Jung,  J. Kong,  D. S. Lambrecht,  W. Liang,  C. Ochsenfeld,  
 V. A. Rassolov,  L. V. Slipchenko,  J. E. Subotnik,  T. Van Voorhis,  
 J. M. Herbert,  A. I. Krylov,  P. M. W. Gill,  M. Head-Gordon

 Contributors to earlier versions of Q-Chem not listed above: 
 R. D. Adamson,  J. Baker,  E. F. C. Byrd,  A. K. Chakraborty,  C.-L. Cheng,  
 H. Dachsel,  R. J. Doerksen,  G. Hawkins,  A. Heyden,  S. Hirata,  
 G. Kedziora,  F. J. Keil,  C. Kelley,  P. P. Korambath,  W. Kurlancheek,  
 A. M. Lee,  M. S. Lee,  D. Liotard,  I. Lotan,  P. E. Maslen,  N. Nair,  
 D. Neuhauser,  R. Olson,  B. Peters,  J. Ritchie,  N. E. Schultz,  
 N. Shenvi,  A. C. Simmonett,  K. S. Thanthiriwatte,  Q. Wu,  W. Zhang

 Please cite Q-Chem as follows:
 Y. Shao et al., Mol. Phys. 113, 184-215 (2015)
 DOI: 10.1080/00268976.2014.952696

 Q-Chem 4.4.2 for Intel X86 EM64T Linux

 Parts of Q-Chem use Armadillo 5.200.1 (Boston Tea Smuggler).
 http://arma.sourceforge.net/

 Q-Chem begins on Wed Dec 14 00:00:08 2016  


Host: 0

     Scratch files written to /scratch/cher/qchem7641//
The previous job contains 0 fragments, simply inherited here
FILE_GEOM_ORG=        593

Checking the input file for inconsistencies... 	...done.

--------------------------------------------------------------
User input:
--------------------------------------------------------------

$molecule
   read
$end

$rem
   BASIS 6-311++G**
   JOB_TYPE FREQUENCY
   METHOD B3LYP
$end

--------------------------------------------------------------
 ----------------------------------------------------------------
             Standard Nuclear Orientation (Angstroms)
    I     Atom           X                Y                Z
 ----------------------------------------------------------------
    1      O      -3.0085084891    -0.0668064782     0.3235495474
    2      C      -1.8382558958     0.0118681373     0.0102617112
    3      C      -1.0657660543    -1.2537244060    -0.3707416786
    4      O      -1.6676033079    -2.4093582291     0.1472191520
    5      C       0.4038961069    -1.2042064768    -0.1259097938
    6      H       0.9411082671    -2.1419276270    -0.0707868931
    7      C       1.0263669200    -0.0099108331    -0.0745406693
    8      C       2.5028236942     0.1138550214     0.0529676128
    9      O       3.0927343274     1.1680466428     0.1150418754
   10      O       3.1398404916    -1.0786532451     0.1007940866
   11      H       4.0853378866    -0.8915717605     0.1941975938
   12      C       0.2759483539     1.2400507703    -0.1132084087
   13      H       0.8548993916     2.1581799023    -0.1047363400
   14      C      -1.0771932858     1.2764412129    -0.0876073150
   15      O      -1.8357304910     2.3953539102    -0.0217616910
   16      H      -2.5866419292    -2.1727983016     0.3482283884
   17      H      -1.2723486376     3.1748554728     0.0499572215
   18      H      -1.1551342612    -1.2416390468    -1.4829324862
 ----------------------------------------------------------------
 Molecular Point Group                 C1    NOp =  1
 Largest Abelian Subgroup              C1    NOp =  1
 Nuclear Repulsion Energy =   686.5209137824 hartrees
 There are       44 alpha and       44 beta electrons
 Requested basis set is 6-311++G(d,p)
 There are 102 shells and 306 basis functions

 Total QAlloc Memory Limit   2000 MB
 Mega-Array Size        61 MB
 MEM_STATIC part        62 MB
 A cutoff of  1.0D-11 yielded   4437 shell pairs
 There are     40785 function pairs (     43897 Cartesian)

 -------------------------------------------------------
 OpenMP Integral Computing Module                       
 Release: version 1.0, May 2013, Q-Chem Inc. Pittsburgh 
 -------------------------------------------------------
 Integral Job Info:
 Integral job number is                      11
 Integral operator is                         1
 short-range coefficients                     0
 long-range coefficients              100000000
 Omega coefficients                           0
 if combine SR and LR in K                    0
 Integral screening is                        0
 Integral computing path is                   2
 max size of driver memory is            800000
 size of driver memory is                593474
 size of scratch memory is              2260544
 max col of scratch BK array               1296
 max len of scratch array in speh3          155
 max len of scratch index in speh4           18
 max int batch size is                      520
 min int batch size is                       52
 fixed nKL is                                52
 max L of basis functions is                  2
 order of int derivative is                   0
 number of shells is                        102
 number of basis is                         318
 number of cartesian basis is               318
 number of contracted shell pairs          4437
 number of primitive shell pairs          11238
 maxK2 (contraction) of shell pair           36
 max number of K2 of shell pair               1
 max number of CS2 of shell pair            697
 max number of PS2 of shell pair           2232
 mem total for path MDJ                   92646
 -------------------------------------------------------
 Smallest overlap matrix eigenvalue = 2.15E-06

 Q-Chem warning in module /home/taweetham/qchem/stvman/mkSTV.C, line 257:

 Overlap eigenvalue is smaller than square root of threshold

 Guess from superposition of atomic densities
 Warning:  Energy on first SCF cycle will be non-variational
 A restricted hybrid HF-DFT SCF calculation will be
 performed using Pulay DIIS extrapolation
 Exchange:     0.2000 Hartree-Fock + 0.0800 Slater + 0.7200 B88
 Correlation:  0.1900 VWN1RPA + 0.8100 LYP
 Using SG-1 standard quadrature grid
 SCF converges when DIIS error is below 1.0E-08
 ---------------------------------------
  Cycle       Energy         DIIS Error
 ---------------------------------------
    1    -649.2696655429      3.80E-02
    2    -646.3957830271      5.35E-03
    3    -645.9121411302      9.34E-03
    4    -646.6124359854      1.92E-03
    5    -646.6459766412      5.76E-04
    6    -646.6485474209      2.29E-04
    7    -646.6490955038      6.31E-05
    8    -646.6491319916      2.45E-05
    9    -646.6491378591      5.08E-06
   10    -646.6491380418      1.98E-06
   11    -646.6491380467      1.16E-06
   12    -646.6491380480      2.16E-07
   13    -646.6491380161      1.15E-07
   14    -646.6491380173      3.26E-08
   15    -646.6491380187      1.55E-08
   16    -646.6491380180      3.30E-09 Convergence criterion met
 ---------------------------------------
 SCF time:  CPU 452.71 s  wall 453.06 s
 SCF   energy in the final basis set = -646.6491380180
 Total energy in the final basis set = -646.6491380180

 --------------------------------------------------------------

                    Orbital Energies (a.u.)
 --------------------------------------------------------------

 Alpha MOs
 -- Occupied --
-19.194 -19.187 -19.147 -19.146 -19.139 -10.333 -10.291 -10.274
-10.266 -10.227 -10.222 -10.217  -1.137  -1.106  -1.083  -1.048
 -1.047  -0.884  -0.789  -0.772  -0.686  -0.660  -0.623  -0.598
 -0.548  -0.533  -0.513  -0.509  -0.506  -0.486  -0.479  -0.454
 -0.444  -0.437  -0.421  -0.403  -0.395  -0.380  -0.358  -0.343
 -0.320  -0.305  -0.288  -0.253
 -- Virtual --
 -0.106  -0.063  -0.024  -0.015  -0.002   0.015   0.022   0.028
  0.031   0.039   0.053   0.067   0.073   0.076   0.079   0.085
  0.088   0.091   0.101   0.107   0.112   0.114   0.118   0.124
  0.130   0.131   0.136   0.141   0.155   0.157   0.166   0.170
  0.172   0.174   0.179   0.186   0.197   0.201   0.204   0.214
  0.223   0.233   0.234   0.240   0.245   0.255   0.260   0.270
  0.273   0.279   0.282   0.285   0.295   0.299   0.303   0.310
  0.313   0.319   0.329   0.337   0.340   0.346   0.350   0.361
  0.369   0.382   0.386   0.399   0.418   0.421   0.430   0.435
  0.451   0.466   0.488   0.519   0.524   0.542   0.543   0.556
  0.559   0.564   0.568   0.586   0.592   0.605   0.632   0.640
  0.651   0.657   0.667   0.680   0.689   0.721   0.725   0.737
  0.767   0.790   0.821   0.838   0.859   0.869   0.879   0.884
  0.893   0.923   0.958   0.981   1.005   1.022   1.036   1.058
  1.059   1.080   1.104   1.127   1.137   1.151   1.158   1.168
  1.170   1.189   1.195   1.201   1.208   1.229   1.243   1.253
  1.264   1.274   1.289   1.339   1.378   1.403   1.418   1.441
  1.451   1.469   1.482   1.521   1.530   1.542   1.554   1.581
  1.593   1.613   1.634   1.652   1.666   1.686   1.694   1.710
  1.719   1.746   1.767   1.780   1.810   1.845   1.873   1.879
  1.915   1.928   1.960   1.985   2.021   2.032   2.041   2.057
  2.094   2.111   2.119   2.163   2.175   2.206   2.244   2.294
  2.318   2.470   2.485   2.504   2.553   2.583   2.592   2.611
  2.634   2.644   2.677   2.701   2.728   2.736   2.762   2.797
  2.826   2.873   2.880   2.891   2.907   2.933   2.966   3.001
  3.011   3.029   3.049   3.066   3.109   3.140   3.143   3.152
  3.159   3.163   3.254   3.282   3.324   3.349   3.351   3.376
  3.398   3.429   3.526   3.581   3.617   3.636   3.700   3.731
  3.811   3.833   3.864   3.882   4.039   4.085   4.118   4.143
  4.170   4.294   4.608   4.937   4.975   5.018   5.045   5.083
  5.165   5.187   5.400   5.429   5.443   5.611   5.634   5.710
  5.791   5.839  23.588  23.755  23.791  23.809  23.852  24.133
 24.159  49.851  49.893  49.928  49.996  50.017
 --------------------------------------------------------------

          Ground-State Mulliken Net Atomic Charges

     Atom                 Charge (a.u.)
  ----------------------------------------
      1 O                    -0.281789
      2 C                     0.176878
      3 C                    -0.440456
      4 O                    -0.205276
      5 C                     0.017104
      6 H                     0.267482
      7 C                     0.661748
      8 C                    -0.055062
      9 O                    -0.292427
     10 O                    -0.190442
     11 H                     0.298952
     12 C                    -0.335034
     13 H                     0.207718
     14 C                    -0.384636
     15 O                    -0.200053
     16 H                     0.266573
     17 H                     0.270064
     18 H                     0.218656
  ----------------------------------------
  Sum of atomic charges =    -0.000000

 -----------------------------------------------------------------
                    Cartesian Multipole Moments
 -----------------------------------------------------------------
    Charge (ESU x 10^10)
                -0.0000
    Dipole Moment (Debye)
         X       2.4163      Y       0.6902      Z      -0.9953
       Tot       2.7029
    Quadrupole Moments (Debye-Ang)
        XX     -75.7130     XY      -4.4770     YY     -66.8353
        XZ       2.1520     YZ       0.9863     ZZ     -68.1795
    Octopole Moments (Debye-Ang^2)
       XXX      64.6484    XXY     -45.9087    XYY      -6.3859
       YYY      48.4268    XXZ      -0.6936    XYZ      -1.6039
       YYZ       0.7622    XZZ      -1.0891    YZZ      -1.6772
       ZZZ       1.4386
    Hexadecapole Moments (Debye-Ang^3)
      XXXX   -1638.9993   XXXY     -61.5666   XXYY    -459.5365
      XYYY     -47.7392   YYYY    -749.9332   XXXZ      23.2028
      XXYZ     -12.9438   XYYZ      -6.8865   YYYZ       4.0350
      XXZZ    -300.5849   XYZZ       2.7370   YYZZ    -157.4871
      XZZZ       1.4488   YZZZ       2.3215   ZZZZ     -88.0747
 -----------------------------------------------------------------
 Calculating MO derivatives via CPSCF
   1         3          54      0.280852    0.047234
   2         3          54      0.036634    0.005179
   3         3          54      0.002847    0.000445
   4        11          46      0.000203    0.000031
   5        55           2      0.000003    0.000001
   6        57           0      0.000000    0.000000    Roots Converged
 Calculating analytic Hessian of the SCF energy
 Polarizability Matrix (a.u.)
            1           2           3
    1-135.5275561  -2.6572514   2.0646340
    2  -2.6572514-111.6014247  -0.9977468
    3   2.0646340  -0.9977468 -58.8564938

 Direct stationary perturbation theory relativistic correction:

 rels  =       0.211748464597
 relv  =      -1.033645658755
 rel2e =       0.466965618444
 E_rel =      -0.354931575714

 Hessian of the SCF Energy
            1           2           3           4           5           6
    1   0.7481909   0.0374403  -0.1961429  -0.6507962  -0.0243659   0.1565703
    2   0.0374403   0.0953717  -0.0051402  -0.0338351  -0.0994385   0.0075146
    3  -0.1961429  -0.0051402   0.0826768   0.1566761   0.0095124  -0.1070455
    4  -0.6507962  -0.0338351   0.1566761   0.8741601   0.0437917  -0.1691119
    5  -0.0243659  -0.0994385   0.0095124   0.0437917   0.5022269   0.0031324
    6   0.1565703   0.0075146  -0.1070455  -0.1691119   0.0031324   0.2532513
    7  -0.0507448   0.0316972   0.0285734  -0.0821560   0.0098118   0.0010490
    8   0.0158325   0.0007013  -0.0057385   0.0249623  -0.1388801  -0.0142235
    9   0.0303684  -0.0023702   0.0070656  -0.0048064  -0.0139393  -0.0702582
   10   0.0065845   0.0122250  -0.0019218  -0.0049478   0.0018074  -0.0024830
   11  -0.0039714   0.0018559  -0.0005657  -0.0176198  -0.0454346   0.0178155
   12  -0.0027859  -0.0055096   0.0030726   0.0033033  -0.0008989   0.0011237
   13   0.0000005  -0.0018856  -0.0010521  -0.0201181   0.0207370  -0.0035552
   14   0.0041398  -0.0055059  -0.0054432   0.0237694   0.0128172   0.0099245
   15  -0.0005666  -0.0033503  -0.0007856   0.0107715   0.0049353   0.0027877
   16  -0.0016251   0.0018175   0.0014052  -0.0028215  -0.0055411  -0.0029307
   17  -0.0003662   0.0006517   0.0003705  -0.0015744  -0.0004313  -0.0001314
   18  -0.0015399   0.0004834   0.0013130   0.0017495  -0.0028429  -0.0010081
   19  -0.0018866   0.0037934   0.0007631   0.0015239  -0.0118831  -0.0021710
   20   0.0049766   0.0003324  -0.0007714  -0.0019891  -0.0069829   0.0030967
   21  -0.0000664   0.0002887   0.0005218  -0.0003790   0.0003727  -0.0037589
   22   0.0060583  -0.0009328  -0.0015070  -0.0069107   0.0030607   0.0022450
   23   0.0005491  -0.0008768  -0.0001973  -0.0005062   0.0010976   0.0009046
   24   0.0008571  -0.0000390  -0.0001705  -0.0016385   0.0009997  -0.0003883
   25  -0.0026127   0.0001973   0.0007057   0.0026933  -0.0009435  -0.0008172
   26  -0.0011824   0.0012766   0.0004599   0.0015779  -0.0029546  -0.0010209
   27  -0.0002994   0.0000303   0.0001512   0.0005181  -0.0002867  -0.0002806
   28  -0.0026262  -0.0002783   0.0006269   0.0028396   0.0005273  -0.0008325
   29   0.0015448   0.0005174  -0.0002628  -0.0017932  -0.0007352   0.0001519
   30  -0.0002097  -0.0000297   0.0000860   0.0002881   0.0000031   0.0000206
   31   0.0004159   0.0000016  -0.0000988  -0.0004070  -0.0000058   0.0001219
   32  -0.0002426   0.0000177   0.0000806   0.0001134  -0.0000656  -0.0001079
   33   0.0000359   0.0000421  -0.0000691  -0.0001467  -0.0001000   0.0001267
   34   0.0137261  -0.0017829  -0.0019992  -0.0326165  -0.0134828   0.0041977
   35  -0.0112595  -0.0109743   0.0024585  -0.0222144   0.0226110   0.0004098
   36  -0.0005491  -0.0003816   0.0026839   0.0043180   0.0030499   0.0023632
   37  -0.0009541  -0.0017843   0.0006294  -0.0040476   0.0028974  -0.0004786
   38  -0.0002397   0.0005249   0.0000234   0.0017091   0.0003302  -0.0004817
   39  -0.0009389  -0.0004205  -0.0025847   0.0003681  -0.0004609   0.0109961
   40  -0.0676456  -0.0430493   0.0171809  -0.0861501  -0.0255491   0.0015915
   41  -0.0284043   0.0006564   0.0041436  -0.0348709  -0.1788337   0.0037027
   42   0.0189253   0.0090696   0.0156267  -0.0045210   0.0050740  -0.0795272
   43   0.0066214  -0.0021379  -0.0019032   0.0079690  -0.0101055  -0.0001259
   44  -0.0010137   0.0067448  -0.0001386   0.0239615  -0.0546474  -0.0050574
   45  -0.0017706   0.0006672  -0.0007856   0.0012429  -0.0023746   0.0030489
   46  -0.0030393  -0.0017213  -0.0001327   0.0053101   0.0026475  -0.0016172
   47   0.0040236   0.0071615  -0.0016395  -0.0115659  -0.0067499   0.0031504
   48  -0.0006245  -0.0004090  -0.0042765  -0.0002564  -0.0003606   0.0033398
   49   0.0003754  -0.0011354  -0.0001119  -0.0026559   0.0045077   0.0007960
   50   0.0004582   0.0016697  -0.0000621   0.0054071  -0.0033211  -0.0017884
   51  -0.0002454   0.0004569  -0.0003907   0.0009441  -0.0002650   0.0028665
   52  -0.0000424   0.0013705  -0.0016914  -0.0008693   0.0020876   0.0175529
   53   0.0020808  -0.0006864   0.0029106   0.0006775  -0.0006082  -0.0269934
   54  -0.0010175  -0.0009027   0.0029106   0.0006808  -0.0055505  -0.0176580
            7           8           9          10          11          12
    1  -0.0507448   0.0158325   0.0303684   0.0065845  -0.0039714  -0.0027859
    2   0.0316972   0.0007013  -0.0023702   0.0122250   0.0018559  -0.0055096
    3   0.0285734  -0.0057385   0.0070656  -0.0019218  -0.0005657   0.0030726
    4  -0.0821560   0.0249623  -0.0048064  -0.0049478  -0.0176198   0.0033033
    5   0.0098118  -0.1388801  -0.0139393   0.0018074  -0.0454346  -0.0008989
    6   0.0010490  -0.0142235  -0.0702582  -0.0024830   0.0178155   0.0011237
    7   0.5399933   0.0249798  -0.0207150  -0.1200486  -0.0176384   0.0287594
    8   0.0249798   0.4719651  -0.0233342  -0.0657305  -0.1864281   0.0633162
    9  -0.0207150  -0.0233342   0.4234325   0.0359822   0.0459396  -0.0758652
   10  -0.1200486  -0.0657305   0.0359822   0.5697442  -0.0378790  -0.1480357
   11  -0.0176384  -0.1864281   0.0459396  -0.0378790   0.3252311  -0.0745753
   12   0.0287594   0.0633162  -0.0758652  -0.1480357  -0.0745753   0.1092331
   13  -0.2091454  -0.0006126  -0.0118387  -0.0187521  -0.0107108   0.0002364
   14   0.0187350  -0.0949499   0.0091281  -0.0422336  -0.0056470  -0.0000542
   15  -0.0282104   0.0006802  -0.0638587   0.0195589   0.0007947   0.0031864
   16  -0.0119981   0.0264222  -0.0007923   0.0031892  -0.0000257   0.0000887
   17  -0.0030178   0.0050858  -0.0001846   0.0006299   0.0008087  -0.0001806
   18  -0.0050947   0.0066110   0.0037888  -0.0003269  -0.0007138  -0.0004275
   19  -0.0156111  -0.0253695  -0.0039716  -0.0090707   0.0000442   0.0015134
   20  -0.0182857   0.0014886  -0.0210068   0.0027250   0.0017796   0.0035329
   21  -0.0041441  -0.0058919   0.0093136  -0.0011258   0.0012517  -0.0002014
   22   0.0009046  -0.0033756   0.0024870   0.0034561   0.0018821  -0.0016592
   23   0.0002474  -0.0052481  -0.0014753  -0.0014226  -0.0007808   0.0005005
   24   0.0004041  -0.0016195   0.0148787  -0.0021078   0.0009844  -0.0009519
   25   0.0005646  -0.0004611  -0.0004580  -0.0022126  -0.0010028   0.0007214
   26  -0.0000562   0.0010194   0.0005185  -0.0012280  -0.0000646   0.0002515
   27   0.0000296   0.0004129  -0.0036624   0.0004218  -0.0003989   0.0003405
   28   0.0008394   0.0019460  -0.0006214  -0.0009565  -0.0010788   0.0005359
   29  -0.0001135  -0.0000943   0.0013679   0.0006428   0.0008085  -0.0004956
   30   0.0001744   0.0002611  -0.0013751   0.0000720  -0.0002059   0.0002094
   31  -0.0000368  -0.0003185   0.0000601   0.0001537   0.0001320  -0.0000718
   32   0.0000550   0.0004383   0.0000076  -0.0001025  -0.0001318   0.0000574
   33  -0.0001244  -0.0000149   0.0001567   0.0000316   0.0000255  -0.0000726
   34  -0.0069026  -0.0023743  -0.0109124   0.0007953   0.0005578   0.0018336
   35   0.0064164  -0.0013785   0.0092482   0.0015765  -0.0009950  -0.0017773
   36   0.0008891   0.0000986  -0.0083344   0.0002998  -0.0000395   0.0008035
   37  -0.0002313  -0.0000123  -0.0002421   0.0001574  -0.0000289  -0.0000024
   38   0.0005193   0.0005008   0.0003535  -0.0002477   0.0000077   0.0000192
   39  -0.0010373   0.0004477  -0.0009646  -0.0001012   0.0002412  -0.0000619
   40   0.0205112   0.0093052   0.0049498  -0.0001358   0.0062578  -0.0003057
   41  -0.0076346  -0.0224818   0.0093263   0.0035948  -0.0018661  -0.0031684
   42   0.0052811  -0.0104209   0.0167062   0.0019584  -0.0014412  -0.0013328
   43  -0.0045873  -0.0038368   0.0001775   0.0016219  -0.0015419  -0.0005105
   44  -0.0029152   0.0014550   0.0026013  -0.0019183  -0.0034429   0.0003088
   45  -0.0017867   0.0008469   0.0016256  -0.0000992  -0.0003573   0.0002566
   46  -0.0228901  -0.0030437   0.0077629  -0.4302892   0.0907781   0.0979828
   47  -0.0395925   0.0049773   0.0069357   0.1364795  -0.0720971  -0.0178673
   48   0.0173801   0.0003102  -0.0061794   0.0876393  -0.0057516  -0.0275806
   49   0.0004251   0.0005283  -0.0002708   0.0000954   0.0001606   0.0000439
   50  -0.0017298  -0.0004835   0.0008092   0.0002796  -0.0004942  -0.0001995
   51  -0.0006412   0.0006749   0.0002125  -0.0000580   0.0000680  -0.0000311
   52  -0.0388854   0.0011593  -0.0271605   0.0006155  -0.0083151   0.0183525
   53  -0.0014794  -0.0376873  -0.0239245  -0.0091983  -0.0131092   0.0367403
   54  -0.0207867  -0.0124159  -0.2466822   0.0102955   0.0169286  -0.0117007
           13          14          15          16          17          18
    1   0.0000005   0.0041398  -0.0005666  -0.0016251  -0.0003662  -0.0015399
    2  -0.0018856  -0.0055059  -0.0033503   0.0018175   0.0006517   0.0004834
    3  -0.0010521  -0.0054432  -0.0007856   0.0014052   0.0003705   0.0013130
    4  -0.0201181   0.0237694   0.0107715  -0.0028215  -0.0015744   0.0017495
    5   0.0207370   0.0128172   0.0049353  -0.0055411  -0.0004313  -0.0028429
    6  -0.0035552   0.0099245   0.0027877  -0.0029307  -0.0001314  -0.0010081
    7  -0.2091454   0.0187350  -0.0282104  -0.0119981  -0.0030178  -0.0050947
    8  -0.0006126  -0.0949499   0.0006802   0.0264222   0.0050858   0.0066110
    9  -0.0118387   0.0091281  -0.0638587  -0.0007923  -0.0001846   0.0037888
   10  -0.0187521  -0.0422336   0.0195589   0.0031892   0.0006299  -0.0003269
   11  -0.0107108  -0.0056470   0.0007947  -0.0000257   0.0008087  -0.0007138
   12   0.0002364  -0.0000542   0.0031864   0.0000887  -0.0001806  -0.0004275
   13   0.5893757   0.0344190   0.0530064  -0.1263083   0.1230203  -0.0083556
   14   0.0344190   0.8142260  -0.0035503   0.1282249  -0.2738548   0.0119692
   15   0.0530064  -0.0035503   0.1567186  -0.0106909   0.0119149  -0.0369695
   16  -0.1263083   0.1282249  -0.0106909   0.1288453  -0.1336748   0.0126694
   17   0.1230203  -0.2738548   0.0119149  -0.1336748   0.2867595  -0.0130007
   18  -0.0083556   0.0119692  -0.0369695   0.0126694  -0.0130007   0.0240588
   19  -0.1860230  -0.1489327  -0.0104420   0.0118275   0.0157006  -0.0013536
   20  -0.1369756  -0.3896801  -0.0074500  -0.0141177  -0.0175639  -0.0016612
   21  -0.0116766  -0.0124606  -0.0608516   0.0008445   0.0010018   0.0064226
   22  -0.0199109  -0.0217482  -0.0041050   0.0019704   0.0014894   0.0022723
   23  -0.0327380   0.0022251  -0.0030320  -0.0012382  -0.0019606  -0.0001772
   24  -0.0025856  -0.0036520  -0.0005612   0.0011050   0.0001117  -0.0070345
   25  -0.0065553   0.0073071  -0.0005860   0.0000243  -0.0000156  -0.0005907
   26   0.0003098   0.0056995   0.0000097   0.0007630   0.0009242  -0.0003260
   27  -0.0006152   0.0008925   0.0026319  -0.0001598  -0.0000171   0.0012440
   28  -0.0036882   0.0035193   0.0001670  -0.0029511   0.0004866  -0.0005755
   29  -0.0025222  -0.0044710  -0.0009138  -0.0000225   0.0012831   0.0004041
   30  -0.0004821   0.0004883   0.0008246  -0.0004776   0.0000168   0.0007830
   31   0.0006514  -0.0001629   0.0000225   0.0000397  -0.0001578   0.0000742
   32  -0.0007925  -0.0004072  -0.0001212   0.0001988   0.0006482  -0.0000184
   33   0.0002288   0.0000762  -0.0003500  -0.0000488  -0.0000043  -0.0003257
   34   0.0224543   0.0102023   0.0039756  -0.0012883  -0.0041243  -0.0001607
   35   0.0051662  -0.0515258  -0.0027497  -0.0024418  -0.0019357  -0.0001429
   36   0.0002117  -0.0002374   0.0077587  -0.0009605   0.0000499   0.0080329
   37  -0.0023515   0.0033382  -0.0000850   0.0005863   0.0008401   0.0001098
   38   0.0039730  -0.0032445   0.0004098  -0.0007424  -0.0009071  -0.0001147
   39   0.0006130   0.0011323   0.0021004  -0.0001621   0.0000199   0.0001282
   40  -0.0063970  -0.0171481  -0.0035318  -0.0001099   0.0000675  -0.0007398
   41  -0.0071360  -0.0016289  -0.0041658   0.0008021   0.0002330   0.0003238
   42  -0.0050357  -0.0041640   0.0001697   0.0001673  -0.0000276   0.0009736
   43  -0.0024661   0.0030254   0.0000335   0.0005651   0.0000580   0.0003994
   44   0.0030889  -0.0028458   0.0003015  -0.0004561   0.0001917  -0.0003655
   45   0.0016523   0.0009969  -0.0006310   0.0001110  -0.0000268  -0.0009699
   46  -0.0009740  -0.0020686   0.0016875   0.0001732   0.0001172  -0.0001990
   47  -0.0009147  -0.0064312   0.0031757   0.0000642   0.0000089   0.0002057
   48  -0.0017563  -0.0007163  -0.0007546   0.0001726  -0.0000051  -0.0000319
   49   0.0001067  -0.0000407   0.0000238  -0.0000108  -0.0001101   0.0000017
   50  -0.0005504   0.0007824  -0.0000892   0.0001363   0.0000245   0.0000458
   51   0.0007474   0.0003439   0.0002749   0.0000007   0.0000249  -0.0000391
   52  -0.0098988  -0.0043464  -0.0310283  -0.0001080   0.0006314   0.0016600
   53   0.0041244   0.0044393   0.0032003  -0.0001688   0.0000338  -0.0006798
   54  -0.0097433  -0.0046738  -0.0116909  -0.0003418   0.0000677   0.0000615
           19          20          21          22          23          24
    1  -0.0018866   0.0049766  -0.0000664   0.0060583   0.0005491   0.0008571
    2   0.0037934   0.0003324   0.0002887  -0.0009328  -0.0008768  -0.0000390
    3   0.0007631  -0.0007714   0.0005218  -0.0015070  -0.0001973  -0.0001705
    4   0.0015239  -0.0019891  -0.0003790  -0.0069107  -0.0005062  -0.0016385
    5  -0.0118831  -0.0069829   0.0003727   0.0030607   0.0010976   0.0009997
    6  -0.0021710   0.0030967  -0.0037589   0.0022450   0.0009046  -0.0003883
    7  -0.0156111  -0.0182857  -0.0041441   0.0009046   0.0002474   0.0004041
    8  -0.0253695   0.0014886  -0.0058919  -0.0033756  -0.0052481  -0.0016195
    9  -0.0039716  -0.0210068   0.0093136   0.0024870  -0.0014753   0.0148787
   10  -0.0090707   0.0027250  -0.0011258   0.0034561  -0.0014226  -0.0021078
   11   0.0000442   0.0017796   0.0012517   0.0018821  -0.0007808   0.0009844
   12   0.0015134   0.0035329  -0.0002014  -0.0016592   0.0005005  -0.0009519
   13  -0.1860230  -0.1369756  -0.0116766  -0.0199109  -0.0327380  -0.0025856
   14  -0.1489327  -0.3896801  -0.0124606  -0.0217482   0.0022251  -0.0036520
   15  -0.0104420  -0.0074500  -0.0608516  -0.0041050  -0.0030320  -0.0005612
   16   0.0118275  -0.0141177   0.0008445   0.0019704  -0.0012382   0.0011050
   17   0.0157006  -0.0175639   0.0010018   0.0014894  -0.0019606   0.0001117
   18  -0.0013536  -0.0016612   0.0064226   0.0022723  -0.0001772  -0.0070345
   19   0.6068591   0.0843536   0.0393508  -0.1913776   0.0086940  -0.0102364
   20   0.0843536   0.7408407   0.0134155   0.0096841  -0.0907935   0.0026418
   21   0.0393508   0.0134155   0.1372660  -0.0099313   0.0008645  -0.0818893
   22  -0.1913776   0.0096841  -0.0099313   0.6893269   0.1623409   0.0446789
   23   0.0086940  -0.0907935   0.0008645   0.1623409   0.8430227   0.0204418
   24  -0.0102364   0.0026418  -0.0818893   0.0446789   0.0204418   0.2123188
   25  -0.0297445  -0.0501620  -0.0046968  -0.2677211  -0.2519260  -0.0193936
   26  -0.0298492  -0.0170687  -0.0027522  -0.2571649  -0.5404124  -0.0269600
   27  -0.0046963  -0.0049587   0.0218080  -0.0196633  -0.0265469  -0.0791286
   28  -0.0329884   0.0365879  -0.0037200  -0.1646906   0.0766249  -0.0090672
   29   0.0143752   0.0015876   0.0010759   0.0422006  -0.2138699   0.0023807
   30  -0.0033257   0.0030800   0.0105631  -0.0095473   0.0058755  -0.0635891
   31   0.0014401   0.0039241  -0.0002659  -0.0341149   0.0048773  -0.0034843
   32   0.0017611  -0.0060628   0.0000681   0.0518985   0.0105595   0.0049733
   33  -0.0002476   0.0000977   0.0037004  -0.0029970   0.0003767   0.0036692
   34  -0.1367380   0.0398929  -0.0046187  -0.0249379   0.0271681  -0.0010375
   35   0.0697145  -0.2036701   0.0032465   0.0145061   0.0094313   0.0004391
   36  -0.0039306   0.0015320  -0.0541203  -0.0016526   0.0021117   0.0006563
   37   0.0121225   0.0124846   0.0003297   0.0007932   0.0031120   0.0000034
   38  -0.0138946  -0.0191327  -0.0004554  -0.0031173  -0.0031953  -0.0003512
   39   0.0004503  -0.0010793   0.0025643  -0.0000688   0.0001809  -0.0004123
   40  -0.0238801   0.0356808  -0.0007293   0.0022423   0.0019177  -0.0003565
   41   0.0373544   0.0065133   0.0000970   0.0034063  -0.0073682   0.0006526
   42  -0.0014289   0.0064099  -0.0031622   0.0008817   0.0007334   0.0014762
   43  -0.0012160  -0.0071582   0.0004708   0.0025439   0.0023908   0.0001463
   44  -0.0034986   0.0036324  -0.0001000  -0.0052436  -0.0016390  -0.0002467
   45   0.0007657  -0.0009674   0.0105240  -0.0005959  -0.0006248   0.0005777
   46  -0.0002400   0.0004484  -0.0000096  -0.0002282  -0.0002204  -0.0003132
   47  -0.0023764   0.0000923  -0.0003825  -0.0001472  -0.0003017  -0.0005013
   48  -0.0004203   0.0001316   0.0004592   0.0000924  -0.0000222   0.0000869
   49  -0.0006020  -0.0003195  -0.0001008   0.0001855   0.0006257  -0.0000431
   50   0.0000987  -0.0010227   0.0004120   0.0008307   0.0003133   0.0000430
   51  -0.0001136  -0.0007209  -0.0008617  -0.0000301  -0.0000081   0.0001111
   52  -0.0043944  -0.0017498   0.0004678   0.0024106  -0.0004962   0.0030688
   53  -0.0000860  -0.0042869  -0.0000517   0.0004298  -0.0002032  -0.0002984
   54  -0.0005052   0.0046782   0.0017026  -0.0008998   0.0000938   0.0003508
           25          26          27          28          29          30
    1  -0.0026127  -0.0011824  -0.0002994  -0.0026262   0.0015448  -0.0002097
    2   0.0001973   0.0012766   0.0000303  -0.0002783   0.0005174  -0.0000297
    3   0.0007057   0.0004599   0.0001512   0.0006269  -0.0002628   0.0000860
    4   0.0026933   0.0015779   0.0005181   0.0028396  -0.0017932   0.0002881
    5  -0.0009435  -0.0029546  -0.0002867   0.0005273  -0.0007352   0.0000031
    6  -0.0008172  -0.0010209  -0.0002806  -0.0008325   0.0001519   0.0000206
    7   0.0005646  -0.0000562   0.0000296   0.0008394  -0.0001135   0.0001744
    8  -0.0004611   0.0010194   0.0004129   0.0019460  -0.0000943   0.0002611
    9  -0.0004580   0.0005185  -0.0036624  -0.0006214   0.0013679  -0.0013751
   10  -0.0022126  -0.0012280   0.0004218  -0.0009565   0.0006428   0.0000720
   11  -0.0010028  -0.0000646  -0.0003989  -0.0010788   0.0008085  -0.0002059
   12   0.0007214   0.0002515   0.0003405   0.0005359  -0.0004956   0.0002094
   13  -0.0065553   0.0003098  -0.0006152  -0.0036882  -0.0025222  -0.0004821
   14   0.0073071   0.0056995   0.0008925   0.0035193  -0.0044710   0.0004883
   15  -0.0005860   0.0000097   0.0026319   0.0001670  -0.0009138   0.0008246
   16   0.0000243   0.0007630  -0.0001598  -0.0029511  -0.0000225  -0.0004776
   17  -0.0000156   0.0009242  -0.0000171   0.0004866   0.0012831   0.0000168
   18  -0.0005907  -0.0003260   0.0012440  -0.0005755   0.0004041   0.0007830
   19  -0.0297445  -0.0298492  -0.0046963  -0.0329884   0.0143752  -0.0033257
   20  -0.0501620  -0.0170687  -0.0049587   0.0365879   0.0015876   0.0030800
   21  -0.0046968  -0.0027522   0.0218080  -0.0037200   0.0010759   0.0105631
   22  -0.2677211  -0.2571649  -0.0196633  -0.1646906   0.0422006  -0.0095473
   23  -0.2519260  -0.5404124  -0.0265469   0.0766249  -0.2138699   0.0058755
   24  -0.0193936  -0.0269600  -0.0791286  -0.0090672   0.0023807  -0.0635891
   25   0.2695487   0.2973262   0.0239384   0.0362444   0.0114380   0.0008117
   26   0.2973262   0.6590614   0.0318036  -0.0037418  -0.1084402  -0.0014400
   27   0.0239384   0.0318036   0.0349564   0.0007569  -0.0001704   0.0284311
   28   0.0362444  -0.0037418   0.0007569   0.6428299   0.0090107   0.0583216
   29   0.0114380  -0.1084402  -0.0001704   0.0090107   0.3888949   0.0044537
   30   0.0008117  -0.0014400   0.0284311   0.0583216   0.0044537   0.0407001
   31   0.0035657  -0.0083736   0.0007817  -0.4666035  -0.0734008  -0.0446222
   32  -0.0071718   0.0005577  -0.0006252  -0.1205840  -0.0686944  -0.0122912
   33   0.0007728  -0.0007074  -0.0056514  -0.0450102  -0.0077185  -0.0177994
   34  -0.0008762   0.0048731  -0.0001892  -0.0059763  -0.0008899  -0.0007013
   35  -0.0026500  -0.0059442  -0.0001832  -0.0048790   0.0010330  -0.0004222
   36  -0.0003015   0.0003478   0.0002013  -0.0006080   0.0000304   0.0012755
   37  -0.0016752  -0.0011693  -0.0000361   0.0004125  -0.0016178   0.0000259
   38  -0.0006719   0.0029757   0.0000107   0.0001784   0.0007808   0.0000279
   39  -0.0000093   0.0000657  -0.0008464   0.0000871  -0.0001719   0.0000447
   40   0.0007628  -0.0008473   0.0001035   0.0000566   0.0000954   0.0000966
   41  -0.0029741   0.0022406  -0.0003437  -0.0004306   0.0021060  -0.0000053
   42  -0.0002390  -0.0003388  -0.0001047  -0.0005416   0.0002867   0.0000939
   43  -0.0013544  -0.0005967  -0.0001146  -0.0021522   0.0005440  -0.0002136
   44   0.0024571   0.0013929   0.0002165   0.0024760  -0.0008677   0.0001718
   45   0.0001489   0.0002072   0.0002155   0.0004030  -0.0001194  -0.0002198
   46   0.0000923   0.0001554   0.0000897   0.0000677   0.0000299   0.0000364
   47  -0.0001070  -0.0002252   0.0001098   0.0002463  -0.0001676   0.0000509
   48  -0.0001260  -0.0001012  -0.0000644  -0.0000474  -0.0000149  -0.0000221
   49   0.0000359  -0.0004376  -0.0000023   0.0000694  -0.0002479   0.0000171
   50  -0.0005088  -0.0001169  -0.0000270  -0.0005505   0.0001971  -0.0000537
   51  -0.0000370   0.0000248  -0.0001546  -0.0000183   0.0000022  -0.0000037
   52  -0.0007802  -0.0003587  -0.0008634  -0.0007266   0.0007264  -0.0002641
   53  -0.0001312   0.0000791   0.0000817  -0.0000604   0.0001317   0.0000190
   54   0.0001562  -0.0000421  -0.0000869   0.0001438  -0.0002861  -0.0000226
           31          32          33          34          35          36
    1   0.0004159  -0.0002426   0.0000359   0.0137261  -0.0112595  -0.0005491
    2   0.0000016   0.0000177   0.0000421  -0.0017829  -0.0109743  -0.0003816
    3  -0.0000988   0.0000806  -0.0000691  -0.0019992   0.0024585   0.0026839
    4  -0.0004070   0.0001134  -0.0001467  -0.0326165  -0.0222144   0.0043180
    5  -0.0000058  -0.0000656  -0.0001000  -0.0134828   0.0226110   0.0030499
    6   0.0001219  -0.0001079   0.0001267   0.0041977   0.0004098   0.0023632
    7  -0.0000368   0.0000550  -0.0001244  -0.0069026   0.0064164   0.0008891
    8  -0.0003185   0.0004383  -0.0000149  -0.0023743  -0.0013785   0.0000986
    9   0.0000601   0.0000076   0.0001567  -0.0109124   0.0092482  -0.0083344
   10   0.0001537  -0.0001025   0.0000316   0.0007953   0.0015765   0.0002998
   11   0.0001320  -0.0001318   0.0000255   0.0005578  -0.0009950  -0.0000395
   12  -0.0000718   0.0000574  -0.0000726   0.0018336  -0.0017773   0.0008035
   13   0.0006514  -0.0007925   0.0002288   0.0224543   0.0051662   0.0002117
   14  -0.0001629  -0.0004072   0.0000762   0.0102023  -0.0515258  -0.0002374
   15   0.0000225  -0.0001212  -0.0003500   0.0039756  -0.0027497   0.0077587
   16   0.0000397   0.0001988  -0.0000488  -0.0012883  -0.0024418  -0.0009605
   17  -0.0001578   0.0006482  -0.0000043  -0.0041243  -0.0019357   0.0000499
   18   0.0000742  -0.0000184  -0.0003257  -0.0001607  -0.0001429   0.0080329
   19   0.0014401   0.0017611  -0.0002476  -0.1367380   0.0697145  -0.0039306
   20   0.0039241  -0.0060628   0.0000977   0.0398929  -0.2036701   0.0015320
   21  -0.0002659   0.0000681   0.0037004  -0.0046187   0.0032465  -0.0541203
   22  -0.0341149   0.0518985  -0.0029970  -0.0249379   0.0145061  -0.0016526
   23   0.0048773   0.0105595   0.0003767   0.0271681   0.0094313   0.0021117
   24  -0.0034843   0.0049733   0.0036692  -0.0010375   0.0004391   0.0006563
   25   0.0035657  -0.0071718   0.0007728  -0.0008762  -0.0026500  -0.0003015
   26  -0.0083736   0.0005577  -0.0007074   0.0048731  -0.0059442   0.0003478
   27   0.0007817  -0.0006252  -0.0056514  -0.0001892  -0.0001832   0.0002013
   28  -0.4666035  -0.1205840  -0.0450102  -0.0059763  -0.0048790  -0.0006080
   29  -0.0734008  -0.0686944  -0.0077185  -0.0008899   0.0010330   0.0000304
   30  -0.0446222  -0.0122912  -0.0177994  -0.0007013  -0.0004222   0.0012755
   31   0.4953221   0.0733820   0.0475356  -0.0005454  -0.0004269  -0.0000797
   32   0.0733820   0.0631840   0.0078717   0.0012098   0.0004842   0.0000845
   33   0.0475356   0.0078717   0.0159660  -0.0001121   0.0000112   0.0006253
   34  -0.0005454   0.0012098  -0.0001121   0.7794028   0.0421119  -0.0030808
   35  -0.0004269   0.0004842   0.0000112   0.0421119   0.6290579  -0.0001240
   36  -0.0000797   0.0000845   0.0006253  -0.0030808  -0.0001240   0.1204303
   37  -0.0000977   0.0001074  -0.0000170  -0.1345727  -0.1251680  -0.0008451
   38   0.0001157  -0.0000626   0.0000146  -0.1236172  -0.2553001  -0.0014990
   39  -0.0000191   0.0000080   0.0000928  -0.0023635  -0.0016539  -0.0380207
   40   0.0000968   0.0001015   0.0000553  -0.4390291  -0.0282626   0.0033875
   41   0.0007689  -0.0006373   0.0000747   0.0051393  -0.1298449  -0.0021022
   42   0.0000624   0.0000356   0.0000433   0.0150353  -0.0071317  -0.0531690
   43   0.0000835   0.0000500   0.0000212  -0.0327756   0.0523660   0.0038104
   44  -0.0003705   0.0001450  -0.0000571   0.0210037  -0.0101319  -0.0028697
   45  -0.0000063  -0.0000311  -0.0001689  -0.0014168  -0.0013990   0.0096363
   46  -0.0000303   0.0000132   0.0000030   0.0000030  -0.0004965   0.0000558
   47  -0.0000377   0.0000278   0.0000073  -0.0004590   0.0017443   0.0000328
   48   0.0000157  -0.0000048   0.0000151   0.0000895   0.0001335  -0.0001309
   49  -0.0000202   0.0000214   0.0000036   0.0011375   0.0037840   0.0001425
   50   0.0000451  -0.0000058   0.0000016  -0.0028806   0.0053295   0.0003954
   51  -0.0000131   0.0000062   0.0000434  -0.0003484   0.0007992  -0.0006767
   52   0.0000868  -0.0000186   0.0000160  -0.0012614   0.0021557  -0.0011052
   53   0.0000077   0.0000051   0.0000028  -0.0025464   0.0020099  -0.0004808
   54  -0.0000129   0.0000070  -0.0000017   0.0018092  -0.0011623  -0.0000156
           37          38          39          40          41          42
    1  -0.0009541  -0.0002397  -0.0009389  -0.0676456  -0.0284043   0.0189253
    2  -0.0017843   0.0005249  -0.0004205  -0.0430493   0.0006564   0.0090696
    3   0.0006294   0.0000234  -0.0025847   0.0171809   0.0041436   0.0156267
    4  -0.0040476   0.0017091   0.0003681  -0.0861501  -0.0348709  -0.0045210
    5   0.0028974   0.0003302  -0.0004609  -0.0255491  -0.1788337   0.0050740
    6  -0.0004786  -0.0004817   0.0109961   0.0015915   0.0037027  -0.0795272
    7  -0.0002313   0.0005193  -0.0010373   0.0205112  -0.0076346   0.0052811
    8  -0.0000123   0.0005008   0.0004477   0.0093052  -0.0224818  -0.0104209
    9  -0.0002421   0.0003535  -0.0009646   0.0049498   0.0093263   0.0167062
   10   0.0001574  -0.0002477  -0.0001012  -0.0001358   0.0035948   0.0019584
   11  -0.0000289   0.0000077   0.0002412   0.0062578  -0.0018661  -0.0014412
   12  -0.0000024   0.0000192  -0.0000619  -0.0003057  -0.0031684  -0.0013328
   13  -0.0023515   0.0039730   0.0006130  -0.0063970  -0.0071360  -0.0050357
   14   0.0033382  -0.0032445   0.0011323  -0.0171481  -0.0016289  -0.0041640
   15  -0.0000850   0.0004098   0.0021004  -0.0035318  -0.0041658   0.0001697
   16   0.0005863  -0.0007424  -0.0001621  -0.0001099   0.0008021   0.0001673
   17   0.0008401  -0.0009071   0.0000199   0.0000675   0.0002330  -0.0000276
   18   0.0001098  -0.0001147   0.0001282  -0.0007398   0.0003238   0.0009736
   19   0.0121225  -0.0138946   0.0004503  -0.0238801   0.0373544  -0.0014289
   20   0.0124846  -0.0191327  -0.0010793   0.0356808   0.0065133   0.0064099
   21   0.0003297  -0.0004554   0.0025643  -0.0007293   0.0000970  -0.0031622
   22   0.0007932  -0.0031173  -0.0000688   0.0022423   0.0034063   0.0008817
   23   0.0031120  -0.0031953   0.0001809   0.0019177  -0.0073682   0.0007334
   24   0.0000034  -0.0003512  -0.0004123  -0.0003565   0.0006526   0.0014762
   25  -0.0016752  -0.0006719  -0.0000093   0.0007628  -0.0029741  -0.0002390
   26  -0.0011693   0.0029757   0.0000657  -0.0008473   0.0022406  -0.0003388
   27  -0.0000361   0.0000107  -0.0008464   0.0001035  -0.0003437  -0.0001047
   28   0.0004125   0.0001784   0.0000871   0.0000566  -0.0004306  -0.0005416
   29  -0.0016178   0.0007808  -0.0001719   0.0000954   0.0021060   0.0002867
   30   0.0000259   0.0000279   0.0000447   0.0000966  -0.0000053   0.0000939
   31  -0.0000977   0.0001157  -0.0000191   0.0000968   0.0007689   0.0000624
   32   0.0001074  -0.0000626   0.0000080   0.0001015  -0.0006373   0.0000356
   33  -0.0000170   0.0000146   0.0000928   0.0000553   0.0000747   0.0000433
   34  -0.1345727  -0.1236172  -0.0023635  -0.4390291   0.0051393   0.0150353
   35  -0.1251680  -0.2553001  -0.0016539  -0.0282626  -0.1298449  -0.0071317
   36  -0.0008451  -0.0014990  -0.0380207   0.0033875  -0.0021022  -0.0531690
   37   0.1407224   0.1338170   0.0009241  -0.0126412  -0.0269962  -0.0003925
   38   0.1338170   0.2712385   0.0017742   0.0032125   0.0025648   0.0000837
   39   0.0009241   0.0017742   0.0233273   0.0028152  -0.0002749   0.0095080
   40  -0.0126412   0.0032125   0.0028152   0.7761356  -0.0446131  -0.0378342
   41  -0.0269962   0.0025648  -0.0002749  -0.0446131   0.6084088   0.0067417
   42  -0.0003925   0.0000837   0.0095080  -0.0378342   0.0067417   0.1339067
   43   0.0032883   0.0001351  -0.0007971  -0.1756969   0.0746662   0.0066528
   44  -0.0011219   0.0027803   0.0008147   0.1215700  -0.2431273  -0.0075468
   45  -0.0001192   0.0002948  -0.0059113   0.0125980  -0.0121178  -0.0415299
   46  -0.0000544   0.0000287  -0.0000291  -0.0021452  -0.0009068   0.0006228
   47   0.0000857  -0.0000614  -0.0000001   0.0019310   0.0019084   0.0001656
   48   0.0000212  -0.0000306  -0.0000497   0.0005226   0.0003768   0.0004136
   49  -0.0013378  -0.0011397  -0.0000068   0.0129542   0.0254410   0.0020619
   50   0.0012399   0.0001842  -0.0004032  -0.0212372  -0.0385627  -0.0020173
   51   0.0001502  -0.0000123   0.0002213  -0.0008312  -0.0018686  -0.0006149
   52  -0.0001192  -0.0000182   0.0002754   0.0010724   0.0027943  -0.0016577
   53  -0.0000236   0.0000158  -0.0002199   0.0005661  -0.0002806   0.0044900
   54   0.0000242  -0.0000668  -0.0001313   0.0010270  -0.0013930   0.0005235
           43          44          45          46          47          48
    1   0.0066214  -0.0010137  -0.0017706  -0.0030393   0.0040236  -0.0006245
    2  -0.0021379   0.0067448   0.0006672  -0.0017213   0.0071615  -0.0004090
    3  -0.0019032  -0.0001386  -0.0007856  -0.0001327  -0.0016395  -0.0042765
    4   0.0079690   0.0239615   0.0012429   0.0053101  -0.0115659  -0.0002564
    5  -0.0101055  -0.0546474  -0.0023746   0.0026475  -0.0067499  -0.0003606
    6  -0.0001259  -0.0050574   0.0030489  -0.0016172   0.0031504   0.0033398
    7  -0.0045873  -0.0029152  -0.0017867  -0.0228901  -0.0395925   0.0173801
    8  -0.0038368   0.0014550   0.0008469  -0.0030437   0.0049773   0.0003102
    9   0.0001775   0.0026013   0.0016256   0.0077629   0.0069357  -0.0061794
   10   0.0016219  -0.0019183  -0.0000992  -0.4302892   0.1364795   0.0876393
   11  -0.0015419  -0.0034429  -0.0003573   0.0907781  -0.0720971  -0.0057516
   12  -0.0005105   0.0003088   0.0002566   0.0979828  -0.0178673  -0.0275806
   13  -0.0024661   0.0030889   0.0016523  -0.0009740  -0.0009147  -0.0017563
   14   0.0030254  -0.0028458   0.0009969  -0.0020686  -0.0064312  -0.0007163
   15   0.0000335   0.0003015  -0.0006310   0.0016875   0.0031757  -0.0007546
   16   0.0005651  -0.0004561   0.0001110   0.0001732   0.0000642   0.0001726
   17   0.0000580   0.0001917  -0.0000268   0.0001172   0.0000089  -0.0000051
   18   0.0003994  -0.0003655  -0.0009699  -0.0001990   0.0002057  -0.0000319
   19  -0.0012160  -0.0034986   0.0007657  -0.0002400  -0.0023764  -0.0004203
   20  -0.0071582   0.0036324  -0.0009674   0.0004484   0.0000923   0.0001316
   21   0.0004708  -0.0001000   0.0105240  -0.0000096  -0.0003825   0.0004592
   22   0.0025439  -0.0052436  -0.0005959  -0.0002282  -0.0001472   0.0000924
   23   0.0023908  -0.0016390  -0.0006248  -0.0002204  -0.0003017  -0.0000222
   24   0.0001463  -0.0002467   0.0005777  -0.0003132  -0.0005013   0.0000869
   25  -0.0013544   0.0024571   0.0001489   0.0000923  -0.0001070  -0.0001260
   26  -0.0005967   0.0013929   0.0002072   0.0001554  -0.0002252  -0.0001012
   27  -0.0001146   0.0002165   0.0002155   0.0000897   0.0001098  -0.0000644
   28  -0.0021522   0.0024760   0.0004030   0.0000677   0.0002463  -0.0000474
   29   0.0005440  -0.0008677  -0.0001194   0.0000299  -0.0001676  -0.0000149
   30  -0.0002136   0.0001718  -0.0002198   0.0000364   0.0000509  -0.0000221
   31   0.0000835  -0.0003705  -0.0000063  -0.0000303  -0.0000377   0.0000157
   32   0.0000500   0.0001450  -0.0000311   0.0000132   0.0000278  -0.0000048
   33   0.0000212  -0.0000571  -0.0001689   0.0000030   0.0000073   0.0000151
   34  -0.0327756   0.0210037  -0.0014168   0.0000030  -0.0004590   0.0000895
   35   0.0523660  -0.0101319  -0.0013990  -0.0004965   0.0017443   0.0001335
   36   0.0038104  -0.0028697   0.0096363   0.0000558   0.0000328  -0.0001309
   37   0.0032883  -0.0011219  -0.0001192  -0.0000544   0.0000857   0.0000212
   38   0.0001351   0.0027803   0.0002948   0.0000287  -0.0000614  -0.0000306
   39  -0.0007971   0.0008147  -0.0059113  -0.0000291  -0.0000001  -0.0000497
   40  -0.1756969   0.1215700   0.0125980  -0.0021452   0.0019310   0.0005226
   41   0.0746662  -0.2431273  -0.0121178  -0.0009068   0.0019084   0.0003768
   42   0.0066528  -0.0075468  -0.0415299   0.0006228   0.0001656   0.0004136
   43   0.4120727   0.0918054   0.0138538  -0.0000219   0.0004729   0.0000918
   44   0.0918054   0.6339394   0.0444569   0.0009917  -0.0001930  -0.0002475
   45   0.0138538   0.0444569   0.0334002   0.0000192  -0.0000535  -0.0000599
   46  -0.0000219   0.0009917   0.0000192   0.4540312  -0.0879912  -0.1044236
   47   0.0004729  -0.0001930  -0.0000535  -0.0879912   0.0715755   0.0054518
   48   0.0000918  -0.0002475  -0.0000599  -0.1044236   0.0054518   0.0358573
   49  -0.2149296  -0.2503723  -0.0249668  -0.0000367   0.0001378   0.0000076
   50  -0.1999516  -0.3335129  -0.0293063   0.0001017  -0.0000584   0.0000197
   51  -0.0217993  -0.0316935  -0.0090735  -0.0000302  -0.0000197   0.0000424
   52   0.0004341  -0.0004442  -0.0000331   0.0002717  -0.0002493   0.0016217
   53  -0.0001852   0.0001265  -0.0000922   0.0011368  -0.0012104   0.0012405
   54  -0.0001936  -0.0005488   0.0000652  -0.0015057   0.0011783  -0.0010643
           49          50          51          52          53          54
    1   0.0003754   0.0004582  -0.0002454  -0.0000424   0.0020808  -0.0010175
    2  -0.0011354   0.0016697   0.0004569   0.0013705  -0.0006864  -0.0009027
    3  -0.0001119  -0.0000621  -0.0003907  -0.0016914   0.0029106   0.0029106
    4  -0.0026559   0.0054071   0.0009441  -0.0008693   0.0006775   0.0006808
    5   0.0045077  -0.0033211  -0.0002650   0.0020876  -0.0006082  -0.0055505
    6   0.0007960  -0.0017884   0.0028665   0.0175529  -0.0269934  -0.0176580
    7   0.0004251  -0.0017298  -0.0006412  -0.0388854  -0.0014794  -0.0207867
    8   0.0005283  -0.0004835   0.0006749   0.0011593  -0.0376873  -0.0124159
    9  -0.0002708   0.0008092   0.0002125  -0.0271605  -0.0239245  -0.2466822
   10   0.0000954   0.0002796  -0.0000580   0.0006155  -0.0091983   0.0102955
   11   0.0001606  -0.0004942   0.0000680  -0.0083151  -0.0131092   0.0169286
   12   0.0000439  -0.0001995  -0.0000311   0.0183525   0.0367403  -0.0117007
   13   0.0001067  -0.0005504   0.0007474  -0.0098988   0.0041244  -0.0097433
   14  -0.0000407   0.0007824   0.0003439  -0.0043464   0.0044393  -0.0046738
   15   0.0000238  -0.0000892   0.0002749  -0.0310283   0.0032003  -0.0116909
   16  -0.0000108   0.0001363   0.0000007  -0.0001080  -0.0001688  -0.0003418
   17  -0.0001101   0.0000245   0.0000249   0.0006314   0.0000338   0.0000677
   18   0.0000017   0.0000458  -0.0000391   0.0016600  -0.0006798   0.0000615
   19  -0.0006020   0.0000987  -0.0001136  -0.0043944  -0.0000860  -0.0005052
   20  -0.0003195  -0.0010227  -0.0007209  -0.0017498  -0.0042869   0.0046782
   21  -0.0001008   0.0004120  -0.0008617   0.0004678  -0.0000517   0.0017026
   22   0.0001855   0.0008307  -0.0000301   0.0024106   0.0004298  -0.0008998
   23   0.0006257   0.0003133  -0.0000081  -0.0004962  -0.0002032   0.0000938
   24  -0.0000431   0.0000430   0.0001111   0.0030688  -0.0002984   0.0003508
   25   0.0000359  -0.0005088  -0.0000370  -0.0007802  -0.0001312   0.0001562
   26  -0.0004376  -0.0001169   0.0000248  -0.0003587   0.0000791  -0.0000421
   27  -0.0000023  -0.0000270  -0.0001546  -0.0008634   0.0000817  -0.0000869
   28   0.0000694  -0.0005505  -0.0000183  -0.0007266  -0.0000604   0.0001438
   29  -0.0002479   0.0001971   0.0000022   0.0007264   0.0001317  -0.0002861
   30   0.0000171  -0.0000537  -0.0000037  -0.0002641   0.0000190  -0.0000226
   31  -0.0000202   0.0000451  -0.0000131   0.0000868   0.0000077  -0.0000129
   32   0.0000214  -0.0000058   0.0000062  -0.0000186   0.0000051   0.0000070
   33   0.0000036   0.0000016   0.0000434   0.0000160   0.0000028  -0.0000017
   34   0.0011375  -0.0028806  -0.0003484  -0.0012614  -0.0025464   0.0018092
   35   0.0037840   0.0053295   0.0007992   0.0021557   0.0020099  -0.0011623
   36   0.0001425   0.0003954  -0.0006767  -0.0011052  -0.0004808  -0.0000156
   37  -0.0013378   0.0012399   0.0001502  -0.0001192  -0.0000236   0.0000242
   38  -0.0011397   0.0001842  -0.0000123  -0.0000182   0.0000158  -0.0000668
   39  -0.0000068  -0.0004032   0.0002213   0.0002754  -0.0002199  -0.0001313
   40   0.0129542  -0.0212372  -0.0008312   0.0010724   0.0005661   0.0010270
   41   0.0254410  -0.0385627  -0.0018686   0.0027943  -0.0002806  -0.0013930
   42   0.0020619  -0.0020173  -0.0006149  -0.0016577   0.0044900   0.0005235
   43  -0.2149296  -0.1999516  -0.0217993   0.0004341  -0.0001852  -0.0001936
   44  -0.2503723  -0.3335129  -0.0316935  -0.0004442   0.0001265  -0.0005488
   45  -0.0249668  -0.0293063  -0.0090735  -0.0000331  -0.0000922   0.0000652
   46  -0.0000367   0.0001017  -0.0000302   0.0002717   0.0011368  -0.0015057
   47   0.0001378  -0.0000584  -0.0000197  -0.0002493  -0.0012104   0.0011783
   48   0.0000076   0.0000197   0.0000424   0.0016217   0.0012405  -0.0010643
   49   0.2041566   0.2186614   0.0223103   0.0000514  -0.0000648   0.0000941
   50   0.2186614   0.3691105   0.0323743   0.0001503  -0.0000329  -0.0001543
   51   0.0223103   0.0323743   0.0081968   0.0000131  -0.0001871  -0.0001228
   52   0.0000514   0.0001503   0.0000131   0.0521433   0.0049209   0.0207756
   53  -0.0000648  -0.0000329  -0.0001871   0.0049209   0.0512640   0.0042427
   54   0.0000941  -0.0001543  -0.0001228   0.0207756   0.0042427   0.2835629
 Gradient time:  CPU 7258.13 s  wall 7258.23 s
 **********************************************************************
 **                                                                  **
 **                       VIBRATIONAL ANALYSIS                       **
 **                       --------------------                       **
 **                                                                  **
 **        VIBRATIONAL FREQUENCIES (CM**-1) AND NORMAL MODES         **
 **     FORCE CONSTANTS (mDYN/ANGSTROM) AND REDUCED MASSES (AMU)     **
 **                  INFRARED INTENSITIES (KM/MOL)                   **
 **                                                                  **
 **********************************************************************


 Mode:                 1                      2                      3
 Frequency:        58.03                  80.02                 133.05
 Force Cnst:      0.0237                 0.0367                 0.0686
 Red. Mass:      11.9651                 9.7198                 6.5746
 IR Active:          YES                    YES                    YES
 IR Intens:        1.915                  1.549                  0.726
 Raman Active:       YES                    YES                    YES
               X      Y      Z        X      Y      Z        X      Y      Z
 O         -0.009  0.033 -0.037    0.151 -0.028  0.547    0.014  0.008 -0.039
 C         -0.004  0.005 -0.025    0.041 -0.005  0.153    0.004  0.004 -0.079
 C         -0.008 -0.030  0.081   -0.028  0.036 -0.095   -0.029 -0.025 -0.097
 O          0.012  0.023  0.228   -0.026 -0.032 -0.259    0.135  0.039  0.270
 C          0.001 -0.011  0.026   -0.018  0.011 -0.118    0.001  0.016 -0.310
 H          0.003 -0.008  0.042   -0.036  0.003 -0.075    0.010  0.022 -0.304
 C          0.001 -0.010 -0.014   -0.009  0.006 -0.120   -0.006  0.012 -0.288
 C         -0.004 -0.004  0.039   -0.026 -0.001  0.059   -0.029 -0.011 -0.018
 O         -0.058 -0.005  0.561   -0.034 -0.005  0.189   -0.025 -0.023  0.135
 O          0.057  0.004 -0.559   -0.037 -0.005  0.107   -0.070 -0.026  0.167
 H          0.040  0.006 -0.388   -0.050 -0.012  0.256   -0.087 -0.049  0.391
 C          0.002 -0.010 -0.031   -0.004  0.011 -0.213   -0.006  0.017 -0.204
 H          0.004 -0.011 -0.024   -0.003  0.011 -0.332   -0.006  0.017 -0.175
 C          0.002 -0.004 -0.083   -0.001  0.007 -0.119   -0.002  0.010 -0.036
 O          0.004  0.002 -0.170   -0.014  0.004 -0.212    0.009  0.002  0.219
 H          0.007  0.031  0.192    0.068  0.036  0.094    0.115 -0.022  0.241
 H          0.005  0.004 -0.197   -0.021  0.022 -0.346    0.021 -0.012  0.274
 H         -0.043 -0.152  0.083   -0.083  0.222 -0.088   -0.270 -0.228 -0.074
 TransDip   0.004 -0.007 -0.044   -0.020  0.022 -0.027   -0.015 -0.016 -0.016

 Mode:                 4                      5                      6
 Frequency:       163.80                 199.23                 267.48
 Force Cnst:      0.1069                 0.0972                 0.1630
 Red. Mass:       6.7648                 4.1584                 3.8670
 IR Active:          YES                    YES                    YES
 IR Intens:        5.546                  2.641                 24.206
 Raman Active:       YES                    YES                    YES
               X      Y      Z        X      Y      Z        X      Y      Z
 O          0.014 -0.063  0.029    0.030  0.029  0.064   -0.146  0.093 -0.035
 C         -0.002 -0.001 -0.010    0.003  0.003 -0.047   -0.093  0.021  0.152
 C          0.052  0.056 -0.038   -0.060 -0.023 -0.110   -0.037  0.032  0.072
 O          0.224  0.004  0.055   -0.014  0.032  0.096    0.237 -0.164 -0.037
 C          0.037  0.153 -0.091   -0.020 -0.063 -0.247   -0.034  0.002 -0.040
 H          0.096  0.181 -0.234   -0.016 -0.079 -0.533   -0.074 -0.021 -0.060
 C         -0.010  0.162  0.084   -0.017 -0.082  0.070   -0.012 -0.021 -0.024
 C          0.009 -0.032  0.015   -0.015 -0.012  0.015   -0.027 -0.011 -0.010
 O          0.229 -0.157 -0.024   -0.114  0.048 -0.047   -0.059  0.006  0.004
 O         -0.222 -0.171 -0.029    0.093  0.055  0.034   -0.009  0.001  0.008
 H         -0.178 -0.361 -0.105    0.086  0.148 -0.069   -0.013  0.016  0.025
 C         -0.054  0.151  0.195    0.019 -0.055  0.300   -0.009 -0.038 -0.011
 H         -0.108  0.186  0.297    0.055 -0.081  0.521   -0.004 -0.040 -0.149
 C         -0.069  0.057  0.016    0.024 -0.009  0.024   -0.003 -0.001  0.090
 O         -0.198 -0.018 -0.146    0.054  0.019 -0.141    0.133  0.103 -0.060
 H          0.184 -0.135  0.026    0.012  0.071  0.173    0.046 -0.609 -0.431
 H         -0.298  0.056 -0.160    0.075  0.006 -0.151    0.250  0.039 -0.286
 H         -0.019  0.008 -0.033   -0.213 -0.127 -0.096   -0.133  0.179  0.078
 TransDip  -0.070  0.013 -0.024    0.035  0.001 -0.038   -0.039 -0.137 -0.068

 Mode:                 7                      8                      9
 Frequency:       309.44                 335.01                 358.46
 Force Cnst:      0.3261                 0.4898                 0.1951
 Red. Mass:       5.7798                 7.4068                 2.5767
 IR Active:          YES                    YES                    YES
 IR Intens:        4.764                  8.270                 31.381
 Raman Active:       YES                    YES                    YES
               X      Y      Z        X      Y      Z        X      Y      Z
 O         -0.139  0.124 -0.053    0.137  0.448  0.023   -0.083  0.034  0.085
 C         -0.068  0.009  0.153    0.125  0.025 -0.069   -0.128  0.008 -0.098
 C         -0.084  0.061  0.079   -0.016 -0.077 -0.036   -0.063  0.008 -0.053
 O         -0.117  0.037 -0.015    0.095 -0.149 -0.018    0.054 -0.036  0.004
 C         -0.004  0.026 -0.126   -0.037 -0.015  0.058   -0.051  0.031  0.026
 H         -0.051 -0.011 -0.237   -0.013  0.002  0.123   -0.111 -0.003  0.074
 C          0.093 -0.005 -0.125   -0.041 -0.016  0.060    0.016 -0.003  0.058
 C          0.163 -0.015 -0.043   -0.073 -0.034  0.026    0.072 -0.012  0.038
 O          0.184 -0.028  0.047   -0.143  0.007 -0.027    0.103 -0.025 -0.007
 O          0.233  0.016  0.052   -0.028 -0.007 -0.016    0.130  0.009  0.001
 H          0.205  0.110  0.164   -0.028  0.026 -0.084    0.125  0.081 -0.082
 C          0.005 -0.009 -0.008    0.104  0.080  0.003   -0.052 -0.032 -0.019
 H         -0.048  0.027 -0.155    0.163  0.035  0.092   -0.094 -0.004  0.076
 C         -0.016 -0.060  0.140    0.124 -0.003 -0.079   -0.069 -0.013 -0.139
 O         -0.195 -0.174 -0.037   -0.181 -0.237  0.050    0.004  0.039 -0.007
 H         -0.132  0.035 -0.083    0.013 -0.364 -0.178    0.060 -0.119  0.119
 H         -0.343 -0.023 -0.512   -0.444 -0.074  0.327    0.031 -0.064  0.877
 H         -0.174  0.185  0.083    0.006 -0.124 -0.032   -0.030 -0.065 -0.052
 TransDip  -0.016  0.038 -0.057   -0.078 -0.047  0.012   -0.034 -0.052  0.168

 Mode:                10                     11                     12
 Frequency:       398.11                 404.03                 441.20
 Force Cnst:      0.3243                 0.1737                 0.1582
 Red. Mass:       3.4725                 1.8063                 1.3790
 IR Active:          YES                    YES                    YES
 IR Intens:        4.502                 70.385                115.712
 Raman Active:       YES                    YES                    YES
               X      Y      Z        X      Y      Z        X      Y      Z
 O          0.041 -0.097 -0.013    0.001 -0.002 -0.035   -0.016  0.004 -0.046
 C          0.048  0.056  0.059    0.036 -0.016  0.085    0.005  0.022  0.030
 C          0.048  0.109 -0.039    0.010 -0.016  0.077    0.020  0.023  0.030
 O          0.093  0.163  0.039   -0.062 -0.017 -0.006    0.043 -0.028 -0.061
 C         -0.006 -0.033  0.006    0.032 -0.009 -0.048    0.006  0.005  0.005
 H         -0.066 -0.065  0.055    0.073  0.011 -0.140   -0.002  0.001  0.017
 C         -0.014 -0.063  0.050    0.010  0.015 -0.055    0.001 -0.006 -0.011
 C         -0.031 -0.127  0.029   -0.007  0.043 -0.041   -0.015 -0.049 -0.008
 O         -0.154 -0.062 -0.025    0.013  0.031  0.016   -0.070 -0.023 -0.004
 O          0.134 -0.060  0.003   -0.081  0.014  0.006    0.039 -0.029  0.005
 H          0.111  0.105 -0.080   -0.075 -0.067  0.093    0.027  0.026  0.019
 C         -0.004  0.002 -0.071    0.028  0.004  0.024    0.003  0.013 -0.004
 H          0.058 -0.037 -0.275    0.025  0.006 -0.082    0.018  0.003 -0.066
 C         -0.013  0.078  0.073    0.036 -0.020  0.072   -0.001  0.030  0.041
 O         -0.121  0.028 -0.049    0.028 -0.025 -0.116   -0.029  0.024 -0.018
 H         -0.112 -0.060 -0.647   -0.070  0.022 -0.082    0.313  0.222  0.893
 H         -0.237  0.069  0.420   -0.032 -0.080  0.925   -0.057  0.033  0.095
 H          0.021  0.149 -0.040   -0.029  0.066  0.077   -0.012  0.075  0.035
 TransDip  -0.047  0.030 -0.039    0.033 -0.035  0.264    0.089  0.129  0.307

 Mode:                13                     14                     15
 Frequency:       465.15                 487.98                 524.28
 Force Cnst:      0.4597                 0.7081                 0.8976
 Red. Mass:       3.6061                 5.0473                 5.5427
 IR Active:          YES                    YES                    YES
 IR Intens:        4.620                 19.527                 12.610
 Raman Active:       YES                    YES                    YES
               X      Y      Z        X      Y      Z        X      Y      Z
 O         -0.048  0.017 -0.013   -0.081  0.058  0.046   -0.029 -0.122  0.023
 C         -0.023 -0.031  0.041   -0.083  0.032 -0.026   -0.051 -0.073 -0.065
 C         -0.046  0.060 -0.140    0.093  0.191  0.084   -0.133  0.044 -0.066
 O          0.041  0.098  0.018    0.132  0.225 -0.049   -0.001  0.009  0.022
 C         -0.034  0.031 -0.067    0.064 -0.031  0.070   -0.185  0.272  0.101
 H         -0.114 -0.012 -0.057   -0.086 -0.113  0.085   -0.210  0.273  0.315
 C          0.008 -0.010  0.210    0.081 -0.062 -0.102    0.012  0.160 -0.083
 C         -0.004  0.057  0.159    0.008  0.019 -0.092   -0.012 -0.080 -0.070
 O          0.037  0.050 -0.037   -0.073  0.055  0.013   -0.120 -0.029 -0.004
 O         -0.090  0.023 -0.022   -0.100 -0.031 -0.008    0.084 -0.042 -0.013
 H         -0.015 -0.094 -0.562   -0.109 -0.193  0.384    0.012  0.069  0.509
 C          0.032 -0.054 -0.147   -0.024 -0.187  0.105    0.142  0.194  0.060
 H         -0.010 -0.026 -0.520   -0.088 -0.150  0.422    0.022  0.265  0.121
 C          0.054 -0.114  0.115   -0.032 -0.147 -0.149    0.143 -0.090  0.070
 O          0.077 -0.138 -0.013    0.035 -0.160  0.019    0.141 -0.157 -0.042
 H          0.110  0.146  0.277    0.136  0.184  0.015   -0.039 -0.103 -0.027
 H          0.068 -0.134 -0.010    0.050 -0.172  0.014    0.100 -0.136  0.010
 H         -0.142  0.039 -0.127    0.221  0.332  0.052   -0.045 -0.062 -0.071
 TransDip   0.034  0.003 -0.060    0.096 -0.070  0.077   -0.085  0.033  0.068

 Mode:                16                     17                     18
 Frequency:       558.04                 600.41                 630.94
 Force Cnst:      0.3771                 0.4177                 0.9148
 Red. Mass:       2.0551                 1.9665                 3.9001
 IR Active:          YES                    YES                    YES
 IR Intens:       49.880                 36.388                 11.119
 Raman Active:       YES                    YES                    YES
               X      Y      Z        X      Y      Z        X      Y      Z
 O          0.016  0.034  0.016   -0.007 -0.010 -0.019   -0.050  0.140  0.053
 C         -0.002  0.007 -0.040    0.013 -0.005  0.048   -0.054 -0.080 -0.051
 C         -0.011 -0.030 -0.150    0.007  0.010  0.074    0.146 -0.107 -0.070
 O          0.033  0.013  0.016   -0.025 -0.014 -0.004   -0.052  0.024  0.010
 C         -0.021 -0.064  0.070    0.027  0.022 -0.088    0.204  0.073  0.008
 H         -0.087 -0.091  0.268    0.100  0.046 -0.394    0.442  0.201 -0.135
 C         -0.010 -0.063  0.009   -0.013  0.030  0.188    0.036  0.131  0.007
 C          0.014  0.037 -0.043   -0.003 -0.015  0.033    0.010 -0.058 -0.012
 O          0.062  0.015 -0.005   -0.021 -0.005 -0.034   -0.111 -0.010 -0.004
 O         -0.023  0.033 -0.056    0.022 -0.016 -0.068    0.057 -0.106  0.011
 H         -0.102 -0.021  0.853   -0.067 -0.017  0.838    0.057 -0.081 -0.036
 C         -0.025 -0.054  0.005    0.001  0.025 -0.050   -0.143  0.032 -0.022
 H          0.018 -0.079 -0.143   -0.016  0.037 -0.131   -0.328  0.150 -0.194
 C         -0.011  0.018  0.166   -0.004 -0.006 -0.123   -0.122 -0.097  0.131
 O         -0.029  0.036 -0.040    0.012 -0.012  0.042    0.054  0.025 -0.025
 H          0.046  0.004  0.076   -0.022  0.012 -0.016   -0.044  0.210 -0.152
 H         -0.041  0.041  0.003    0.033 -0.021 -0.017    0.254 -0.123  0.000
 H          0.029 -0.162 -0.140   -0.074  0.101  0.074    0.313 -0.271 -0.076
 TransDip  -0.057 -0.021  0.218    0.023  0.024  0.190    0.077 -0.021 -0.071

 Mode:                19                     20                     21
 Frequency:       660.40                 752.40                 767.74
 Force Cnst:      1.0857                 0.9445                 1.5897
 Red. Mass:       4.2253                 2.8316                 4.5775
 IR Active:          YES                    YES                    YES
 IR Intens:       54.326                 46.344                 39.744
 Raman Active:       YES                    YES                    YES
               X      Y      Z        X      Y      Z        X      Y      Z
 O         -0.061 -0.050  0.031    0.082  0.030 -0.064   -0.192 -0.023  0.055
 C         -0.076  0.041 -0.047    0.117 -0.042  0.146   -0.154  0.024  0.035
 C         -0.046 -0.011 -0.024   -0.022 -0.009 -0.034    0.091 -0.066 -0.046
 O         -0.040 -0.071  0.019   -0.010  0.003  0.007   -0.026  0.007  0.008
 C          0.027  0.009 -0.008   -0.044  0.038 -0.062    0.188 -0.084 -0.063
 H         -0.069 -0.047  0.019   -0.140  0.029  0.705    0.253 -0.017  0.523
 C          0.167 -0.043  0.016   -0.002  0.028 -0.103    0.039 -0.000 -0.106
 C          0.215  0.039  0.035    0.034  0.010  0.208   -0.110 -0.028  0.260
 O         -0.107  0.235 -0.012   -0.001  0.050 -0.063   -0.002 -0.080 -0.081
 O         -0.039 -0.198 -0.008    0.034 -0.062 -0.052   -0.030  0.079 -0.072
 H          0.074 -0.793 -0.012    0.037 -0.173  0.131   -0.089  0.261  0.170
 C          0.108 -0.001 -0.014   -0.115 -0.023  0.035    0.166  0.090 -0.003
 H          0.137 -0.017 -0.029   -0.220  0.041  0.268    0.279  0.019  0.291
 C          0.056  0.079 -0.002   -0.089 -0.052 -0.053    0.113  0.068 -0.030
 O         -0.082  0.057  0.009    0.015  0.018 -0.004   -0.015 -0.016 -0.003
 H         -0.056 -0.093 -0.030   -0.008  0.022  0.002   -0.008  0.138 -0.058
 H         -0.205  0.151 -0.022    0.171 -0.099  0.041   -0.221  0.132  0.013
 H         -0.042 -0.119 -0.015   -0.296  0.163 -0.006    0.017 -0.055 -0.035
 TransDip   0.227 -0.064 -0.005    0.038 -0.075  0.201   -0.097  0.103  0.145

 Mode:                22                     23                     24
 Frequency:       825.55                 906.44                 910.27
 Force Cnst:      2.3199                 0.7559                 1.0686
 Red. Mass:       5.7773                 1.5616                 2.1889
 IR Active:          YES                    YES                    YES
 IR Intens:        3.437                 19.487                  0.565
 Raman Active:       YES                    YES                    YES
               X      Y      Z        X      Y      Z        X      Y      Z
 O         -0.109  0.013 -0.044    0.000 -0.002 -0.001    0.029 -0.011  0.017
 C          0.012 -0.073  0.326    0.001  0.011 -0.003   -0.017  0.065 -0.107
 C          0.018 -0.115 -0.261    0.003  0.009  0.015    0.013  0.047  0.083
 O          0.004  0.050  0.029   -0.003 -0.005 -0.001   -0.034 -0.054  0.002
 C          0.055 -0.066  0.013    0.010 -0.010 -0.026    0.063  0.059 -0.172
 H          0.128  0.005  0.587    0.009 -0.005  0.079   -0.113  0.022  0.870
 C         -0.027  0.004  0.144   -0.019  0.005  0.075    0.066  0.024  0.103
 C          0.035  0.007 -0.325    0.006  0.004 -0.051   -0.010 -0.020 -0.097
 O         -0.008  0.010  0.088    0.001  0.005  0.011   -0.022 -0.035  0.021
 O         -0.004 -0.013  0.073    0.005 -0.010  0.010   -0.020  0.029  0.017
 H          0.022 -0.030 -0.163    0.008 -0.014 -0.006   -0.031  0.109 -0.032
 C          0.045  0.104  0.060   -0.010  0.007 -0.178   -0.007 -0.075  0.032
 H          0.072  0.090 -0.009   -0.013  0.001  0.969   -0.048 -0.049 -0.267
 C          0.018  0.018 -0.210   -0.002  0.001  0.084   -0.003 -0.005  0.029
 O          0.002  0.010  0.028    0.008 -0.009 -0.022   -0.006 -0.006  0.002
 H          0.033  0.169  0.026   -0.003 -0.005  0.000   -0.040 -0.029 -0.043
 H         -0.002  0.014  0.033   -0.013  0.003  0.014   -0.024  0.009 -0.024
 H         -0.306  0.077 -0.211   -0.057  0.031  0.019   -0.144  0.037  0.088
 TransDip  -0.012  0.043 -0.039   -0.009  0.036  0.136   -0.017  0.015 -0.008

 Mode:                25                     26                     27
 Frequency:       953.17                1014.13                1054.69
 Force Cnst:      2.9749                 3.4244                 2.0189
 Red. Mass:       5.5576                 5.6512                 3.0804
 IR Active:          YES                    YES                    YES
 IR Intens:       37.909                190.505                 64.165
 Raman Active:       YES                    YES                    YES
               X      Y      Z        X      Y      Z        X      Y      Z
 O         -0.013 -0.000  0.035    0.028 -0.079 -0.017    0.036  0.001 -0.010
 C         -0.049 -0.022 -0.147   -0.004  0.400  0.046    0.016 -0.058 -0.028
 C          0.008 -0.015  0.149   -0.046  0.147 -0.153   -0.108  0.132 -0.041
 O          0.053  0.085 -0.046   -0.057 -0.142  0.056   -0.028 -0.023  0.020
 C          0.001 -0.293 -0.095    0.146 -0.063  0.108    0.136 -0.110  0.065
 H         -0.080 -0.319  0.397    0.522  0.133 -0.149   -0.223 -0.340 -0.141
 C         -0.258 -0.040  0.008   -0.065  0.053 -0.040    0.200 -0.050  0.004
 C          0.005  0.085 -0.016   -0.040  0.039  0.003    0.047 -0.074  0.004
 O          0.061  0.100  0.010    0.009  0.014  0.000   -0.044 -0.059 -0.004
 O          0.079 -0.125  0.009    0.038 -0.068  0.002   -0.065  0.101 -0.005
 H          0.100 -0.233  0.001    0.017  0.043 -0.002   -0.050  0.018 -0.004
 C         -0.049  0.319  0.034   -0.138 -0.049  0.025   -0.014  0.170 -0.008
 H         -0.053  0.330 -0.285   -0.285  0.036 -0.045   -0.367  0.400  0.025
 C         -0.018  0.024  0.046   -0.016  0.108 -0.018   -0.050 -0.059  0.004
 O          0.085 -0.088 -0.007    0.125 -0.199 -0.007   -0.021  0.030 -0.000
 H          0.040 -0.065  0.035   -0.073 -0.245  0.086   -0.074 -0.334  0.123
 H          0.136 -0.128 -0.022   -0.197  0.022 -0.002    0.249 -0.163  0.006
 H         -0.063  0.161  0.121   -0.306 -0.014 -0.086   -0.285  0.186 -0.012
 TransDip  -0.191  0.044  0.022   -0.132  0.421 -0.024    0.098 -0.237 -0.002

 Mode:                28                     29                     30
 Frequency:      1103.12                1159.89                1180.78
 Force Cnst:      1.2612                 2.1920                 1.3741
 Red. Mass:       1.7591                 2.7654                 1.6727
 IR Active:          YES                    YES                    YES
 IR Intens:       27.333                104.560                194.966
 Raman Active:       YES                    YES                    YES
               X      Y      Z        X      Y      Z        X      Y      Z
 O          0.023  0.003 -0.000   -0.003  0.015  0.001   -0.007  0.007  0.012
 C         -0.002 -0.088 -0.059    0.002 -0.114 -0.005   -0.015 -0.011 -0.050
 C         -0.143 -0.016  0.018    0.062  0.186 -0.075    0.110  0.057 -0.040
 O          0.016  0.070 -0.022   -0.060 -0.100  0.069   -0.019 -0.078  0.046
 C          0.094 -0.003  0.046    0.055 -0.001  0.006   -0.029  0.008  0.025
 H          0.574  0.272  0.042   -0.362 -0.239 -0.051    0.117  0.093 -0.035
 C         -0.036  0.037 -0.006   -0.015  0.036 -0.005   -0.085 -0.002 -0.014
 C         -0.030  0.026 -0.004   -0.129  0.098 -0.011    0.069 -0.046  0.003
 O          0.005  0.008  0.001    0.038  0.057  0.004   -0.014 -0.029 -0.001
 O          0.016 -0.036  0.001    0.036 -0.154  0.002   -0.000  0.084  0.001
 H         -0.001  0.056 -0.001   -0.092  0.569 -0.000    0.097 -0.468  0.000
 C          0.031 -0.065  0.002    0.040 -0.008  0.001    0.015  0.016  0.002
 H          0.204 -0.176 -0.026    0.326 -0.186  0.002    0.308 -0.164 -0.030
 C          0.025 -0.021  0.013    0.001 -0.032 -0.005   -0.026 -0.008  0.016
 O         -0.030  0.042  0.002   -0.035  0.035  0.001   -0.018 -0.005 -0.003
 H         -0.045 -0.324  0.108   -0.047 -0.018  0.035    0.033  0.317 -0.110
 H          0.006  0.019 -0.000    0.140 -0.086  0.003    0.213 -0.167 -0.007
 H         -0.492  0.302  0.037    0.233  0.321 -0.081   -0.292  0.547 -0.010
 TransDip  -0.078 -0.141  0.047   -0.193  0.251 -0.084    0.441  0.010 -0.071

 Mode:                31                     32                     33
 Frequency:      1198.08                1219.65                1261.04
 Force Cnst:      1.0739                 1.5093                 1.1987
 Red. Mass:       1.2698                 1.7220                 1.2794
 IR Active:          YES                    YES                    YES
 IR Intens:      172.875                  7.100                 25.335
 Raman Active:       YES                    YES                    YES
               X      Y      Z        X      Y      Z        X      Y      Z
 O          0.001 -0.013 -0.007    0.001  0.012 -0.006    0.005 -0.005 -0.001
 C          0.014  0.073  0.040    0.012 -0.133  0.022   -0.004  0.042 -0.001
 C         -0.044  0.039  0.002   -0.032  0.102 -0.015   -0.021 -0.013 -0.024
 O         -0.005  0.013 -0.011   -0.031  0.004  0.015   -0.009 -0.015  0.036
 C          0.018 -0.004 -0.027    0.059  0.007 -0.029   -0.052 -0.026 -0.034
 H          0.138  0.071  0.089   -0.043 -0.040  0.087    0.313  0.189  0.086
 C         -0.032  0.001  0.002   -0.071  0.028 -0.002   -0.010 -0.031  0.005
 C          0.009 -0.008  0.001    0.036 -0.023  0.003   -0.014  0.013 -0.000
 O         -0.001 -0.005 -0.000   -0.015 -0.032 -0.002    0.005  0.001  0.000
 O          0.003  0.017  0.000    0.010  0.062  0.002    0.005  0.002  0.000
 H          0.029 -0.132  0.001    0.096 -0.431  0.003    0.014 -0.056  0.000
 C          0.037  0.025 -0.001   -0.058 -0.018  0.002    0.047 -0.012 -0.002
 H          0.349 -0.163  0.020    0.136 -0.145  0.003   -0.399  0.265  0.005
 C         -0.033 -0.042 -0.006    0.001  0.065 -0.012    0.046 -0.073 -0.001
 O         -0.060  0.004 -0.002    0.063 -0.019  0.001   -0.030  0.041  0.002
 H         -0.036 -0.236  0.091   -0.080 -0.388  0.168   -0.022 -0.099  0.069
 H          0.525 -0.408  0.003   -0.413  0.314  0.007   -0.011  0.029 -0.002
 H          0.343 -0.392 -0.020    0.481 -0.071 -0.052    0.565  0.510 -0.091
 TransDip   0.267 -0.322  0.045   -0.021 -0.067  0.048    0.057 -0.150  0.013

 Mode:                34                     35                     36
 Frequency:      1300.08                1350.31                1392.49
 Force Cnst:      1.8930                 2.1823                 3.7224
 Red. Mass:       1.9009                 2.0314                 3.2582
 IR Active:          YES                    YES                    YES
 IR Intens:       37.352                 31.059                145.537
 Raman Active:       YES                    YES                    YES
               X      Y      Z        X      Y      Z        X      Y      Z
 O          0.006 -0.005 -0.001   -0.005  0.011  0.002    0.006 -0.012 -0.000
 C         -0.003  0.032 -0.010    0.004 -0.076 -0.001   -0.010  0.107  0.003
 C         -0.058 -0.160 -0.006    0.038  0.110  0.006    0.094 -0.045 -0.019
 O          0.007  0.031  0.015   -0.007 -0.021  0.003   -0.027  0.034 -0.003
 C          0.011  0.019 -0.010   -0.082 -0.005 -0.020    0.028 -0.038  0.011
 H         -0.174 -0.095 -0.027    0.547  0.369  0.110   -0.348 -0.264 -0.070
 C          0.077  0.024  0.007   -0.002 -0.125 -0.001   -0.174  0.167 -0.013
 C          0.054 -0.046  0.006    0.136 -0.101  0.011    0.200 -0.145  0.018
 O         -0.009  0.014 -0.001    0.007  0.062  0.001   -0.013  0.047 -0.001
 O         -0.032 -0.004 -0.003   -0.069 -0.013 -0.007   -0.057  0.011 -0.005
 H         -0.080  0.287 -0.003   -0.170  0.622 -0.008   -0.121  0.452 -0.005
 C         -0.062  0.023 -0.003   -0.027  0.051 -0.000    0.042 -0.033  0.003
 H          0.368 -0.239 -0.002    0.055  0.004 -0.003    0.034 -0.039 -0.011
 C         -0.075  0.129  0.013   -0.043  0.048 -0.001    0.041 -0.196 -0.002
 O          0.035 -0.072 -0.005    0.028 -0.022 -0.001   -0.019  0.063  0.004
 H         -0.023 -0.138  0.069    0.007  0.043 -0.010   -0.097 -0.479  0.172
 H          0.131 -0.141 -0.007   -0.057  0.036  0.002   -0.226  0.206  0.002
 H          0.348  0.643 -0.067    0.036 -0.191  0.017   -0.137  0.044 -0.003
 TransDip  -0.181 -0.042  0.062    0.146  0.102 -0.014    0.312 -0.223  0.046

 Mode:                37                     38                     39
 Frequency:      1410.13                1444.71                1620.97
 Force Cnst:      2.1711                 3.1080                14.4257
 Red. Mass:       1.8531                 2.5273                 9.3183
 IR Active:          YES                    YES                    YES
 IR Intens:       61.057                  8.104                 93.352
 Raman Active:       YES                    YES                    YES
               X      Y      Z        X      Y      Z        X      Y      Z
 O          0.017 -0.002 -0.007   -0.032  0.001  0.007   -0.002 -0.019 -0.001
 C          0.018  0.024  0.005    0.013 -0.089 -0.005   -0.052  0.061  0.008
 C         -0.204  0.025  0.017   -0.059  0.024  0.006   -0.011 -0.061  0.004
 O          0.057 -0.053  0.004    0.014 -0.011  0.001   -0.011  0.006 -0.001
 C          0.072 -0.043  0.003    0.067 -0.006  0.005    0.213  0.308  0.017
 H          0.025 -0.079  0.038   -0.144 -0.126 -0.000   -0.320  0.041 -0.048
 C         -0.029  0.054 -0.001   -0.125  0.078 -0.010   -0.112 -0.403 -0.014
 C          0.043 -0.033  0.004    0.088 -0.051  0.008   -0.012 -0.038 -0.003
 O         -0.006  0.005 -0.001   -0.009  0.011 -0.001    0.039  0.046  0.004
 O         -0.012  0.004 -0.001   -0.018  0.007 -0.002   -0.007 -0.002 -0.000
 H         -0.023  0.083 -0.001   -0.035  0.134 -0.001   -0.008  0.019  0.002
 C         -0.013  0.024  0.001    0.014 -0.134  0.001   -0.412  0.159  0.003
 H          0.193 -0.108  0.002   -0.568  0.222  0.010    0.168 -0.254  0.030
 C         -0.012 -0.094 -0.004    0.147  0.205 -0.002    0.447 -0.133 -0.028
 O          0.012  0.026  0.002   -0.055 -0.028 -0.002   -0.061  0.058  0.006
 H          0.168  0.785 -0.284    0.046  0.217 -0.076   -0.018 -0.035  0.003
 H         -0.195  0.167  0.005    0.475 -0.387 -0.006    0.126 -0.068  0.008
 H          0.263 -0.033 -0.024    0.065 -0.038 -0.006   -0.001  0.158  0.030
 TransDip   0.224  0.099 -0.050    0.084 -0.035 -0.007    0.152 -0.268  0.026

 Mode:                40                     41                     42
 Frequency:      1681.02                1750.29                1780.92
 Force Cnst:     11.8378                22.4103                18.6346
 Red. Mass:       7.1101                12.4159                 9.9719
 IR Active:          YES                    YES                    YES
 IR Intens:       32.544                379.346                374.372
 Raman Active:       YES                    YES                    YES
               X      Y      Z        X      Y      Z        X      Y      Z
 O         -0.048 -0.006  0.014   -0.505 -0.031  0.136    0.048  0.001 -0.013
 C          0.017 -0.025 -0.012    0.773  0.070 -0.201   -0.071  0.006  0.020
 C          0.061  0.055  0.002   -0.031 -0.005 -0.001    0.003 -0.011  0.001
 O          0.002 -0.001  0.002   -0.002 -0.009  0.002   -0.000  0.002 -0.001
 C         -0.249 -0.287 -0.025    0.020  0.050  0.010    0.017  0.042 -0.001
 H          0.397  0.031  0.045   -0.059  0.022  0.016   -0.049  0.021  0.002
 C          0.244  0.305  0.020   -0.020 -0.059 -0.002   -0.088 -0.095 -0.008
 C          0.024  0.053  0.003    0.032  0.069  0.002    0.403  0.591  0.041
 O         -0.042 -0.062 -0.004   -0.019 -0.039 -0.002   -0.224 -0.380 -0.023
 O          0.003  0.001  0.000   -0.000 -0.011 -0.000   -0.027 -0.064 -0.003
 H         -0.001  0.008 -0.002   -0.010  0.057 -0.001   -0.117  0.488 -0.005
 C         -0.334  0.020  0.001   -0.016  0.011  0.004    0.022  0.023  0.000
 H          0.300 -0.412  0.004   -0.014  0.002 -0.020    0.049  0.023  0.003
 C          0.343 -0.024 -0.013   -0.046 -0.044  0.004   -0.013 -0.012  0.000
 O         -0.046  0.030  0.003    0.010  0.015  0.001    0.004 -0.002 -0.000
 H          0.007 -0.010  0.015   -0.051 -0.152  0.032    0.003  0.005 -0.001
 H          0.123 -0.079 -0.004   -0.094  0.080  0.002   -0.008  0.002  0.000
 H          0.008 -0.082 -0.016   -0.053  0.095 -0.022    0.026  0.009  0.007
 TransDip   0.092 -0.155 -0.033    0.608  0.062 -0.123    0.276  0.553  0.044

 Mode:                43                     44                     45
 Frequency:      2828.51                3172.10                3215.77
 Force Cnst:      5.0641                 6.4635                 6.6566
 Red. Mass:       1.0743                 1.0902                 1.0925
 IR Active:          YES                    YES                    YES
 IR Intens:       24.739                 12.841                  3.303
 Raman Active:       YES                    YES                    YES
               X      Y      Z        X      Y      Z        X      Y      Z
 O         -0.001 -0.000  0.001   -0.000  0.000  0.000    0.000 -0.000 -0.000
 C          0.001 -0.001 -0.003    0.001  0.000 -0.000   -0.001  0.001  0.000
 C         -0.007 -0.004 -0.077    0.000  0.000  0.000   -0.002 -0.000 -0.001
 O          0.001  0.003 -0.001   -0.000 -0.000 -0.000    0.000  0.000 -0.000
 C         -0.003 -0.002 -0.003    0.001 -0.000  0.000    0.040 -0.078  0.004
 H          0.002 -0.004  0.000   -0.004  0.007 -0.000   -0.494  0.863 -0.051
 C          0.000  0.003  0.000   -0.001  0.001 -0.000    0.003  0.004  0.000
 C         -0.000  0.000 -0.000   -0.001 -0.001 -0.000    0.000 -0.001  0.000
 O          0.000 -0.000  0.000   -0.000  0.000  0.000   -0.000  0.000 -0.000
 O          0.000 -0.000  0.000    0.000 -0.000  0.000    0.000  0.000  0.000
 H          0.000 -0.000 -0.000    0.000 -0.000  0.000    0.001  0.001  0.000
 C          0.001 -0.001  0.000   -0.048 -0.072 -0.000   -0.000  0.001  0.000
 H          0.001  0.000 -0.000    0.528  0.844  0.006   -0.003 -0.007  0.000
 C          0.000 -0.000 -0.000    0.005 -0.001 -0.000    0.000 -0.000 -0.000
 O         -0.000 -0.000 -0.000   -0.000  0.000  0.000   -0.000  0.000 -0.000
 H          0.009 -0.000 -0.005   -0.001 -0.000  0.000    0.001  0.002 -0.000
 H          0.001 -0.000 -0.000   -0.002  0.007  0.001    0.001  0.001  0.000
 H          0.091  0.026  0.992   -0.001 -0.000 -0.001    0.001  0.000  0.003
 TransDip   0.037  0.123 -0.095    0.093 -0.067  0.002   -0.026  0.052 -0.002

 Mode:                46                     47                     48
 Frequency:      3714.71                3771.63                3815.10
 Force Cnst:      8.6613                 8.9241                 9.1415
 Red. Mass:       1.0653                 1.0648                 1.0660
 IR Active:          YES                    YES                    YES
 IR Intens:       59.863                114.961                 77.442
 Raman Active:       YES                    YES                    YES
               X      Y      Z        X      Y      Z        X      Y      Z
 O         -0.001 -0.000  0.000    0.000  0.000 -0.000    0.000  0.000 -0.000
 C          0.002  0.001 -0.000   -0.000 -0.000  0.000    0.000  0.001 -0.000
 C         -0.002 -0.000  0.001   -0.000 -0.000  0.000   -0.000 -0.000  0.000
 O         -0.059  0.013  0.013    0.000 -0.000 -0.000    0.000 -0.000 -0.000
 C          0.000  0.000  0.000    0.000 -0.000 -0.000   -0.000  0.000 -0.000
 H         -0.000  0.000 -0.000    0.001 -0.001  0.000    0.001 -0.001  0.000
 C          0.000  0.000  0.000    0.001  0.000  0.000    0.000 -0.000  0.000
 C         -0.000 -0.000 -0.000   -0.003  0.001 -0.000    0.000  0.000  0.000
 O          0.000  0.000  0.000    0.000 -0.001 -0.000   -0.000 -0.000 -0.000
 O         -0.000 -0.000 -0.000   -0.060 -0.010 -0.006   -0.000 -0.000 -0.000
 H          0.002  0.000  0.000    0.979  0.168  0.096    0.005  0.001  0.000
 C          0.000 -0.000  0.000   -0.000 -0.000  0.000   -0.000  0.001  0.000
 H          0.000  0.000 -0.000   -0.000  0.000 -0.000   -0.001 -0.004 -0.001
 C         -0.000 -0.000  0.000    0.000  0.000  0.000   -0.002 -0.001 -0.000
 O         -0.000  0.000  0.000    0.000  0.000  0.000   -0.035 -0.051 -0.005
 H          0.952 -0.207 -0.217   -0.002  0.000  0.000   -0.000  0.000  0.000
 H          0.000  0.001 -0.000   -0.003 -0.004 -0.000    0.571  0.815  0.076
 H         -0.000  0.004 -0.009    0.000  0.000 -0.000    0.000 -0.000 -0.000
 TransDip   0.231 -0.058 -0.069    0.340 -0.038  0.029   -0.005  0.281  0.024

 STANDARD THERMODYNAMIC QUANTITIES AT   298.15 K  AND     1.00 ATM

   This Molecule has  0 Imaginary Frequencies
   Zero point vibrational energy:       79.528 kcal/mol

   Atom    1 Element O  Has Mass   15.99491
   Atom    2 Element C  Has Mass   12.00000
   Atom    3 Element C  Has Mass   12.00000
   Atom    4 Element O  Has Mass   15.99491
   Atom    5 Element C  Has Mass   12.00000
   Atom    6 Element H  Has Mass    1.00783
   Atom    7 Element C  Has Mass   12.00000
   Atom    8 Element C  Has Mass   12.00000
   Atom    9 Element O  Has Mass   15.99491
   Atom   10 Element O  Has Mass   15.99491
   Atom   11 Element H  Has Mass    1.00783
   Atom   12 Element C  Has Mass   12.00000
   Atom   13 Element H  Has Mass    1.00783
   Atom   14 Element C  Has Mass   12.00000
   Atom   15 Element O  Has Mass   15.99491
   Atom   16 Element H  Has Mass    1.00783
   Atom   17 Element H  Has Mass    1.00783
   Atom   18 Element H  Has Mass    1.00783
   Molecular Mass:   170.021530 amu
   Principal axes and moments of inertia in amu*Bohr^2:
                             1           2           3
    Eigenvalues --     1189.56255  2670.30294  3810.06371
          X               1.00000    -0.00193     0.00186
          Y               0.00193     0.99999     0.00311
          Z              -0.00187    -0.00310     0.99999
   Rotational Symmetry Number is   1
   The Molecule is an Asymmetric Top
   Translational Enthalpy:        0.889 kcal/mol
   Rotational Enthalpy:           0.889 kcal/mol
   Vibrational Enthalpy:         84.466 kcal/mol
   gas constant (RT):             0.592 kcal/mol
   Translational Entropy:        41.300  cal/mol.K
   Rotational Entropy:           30.871  cal/mol.K
   Vibrational Entropy:          29.422  cal/mol.K

   Total Enthalpy:               86.836 kcal/mol
   Total Entropy:               101.593  cal/mol.K

 ======================================================================

 STANDARD THERMODYNAMIC QUANTITIES FOR ANHARMONIC VIBRATION -- TOSH

   Zero point vibrational energy: ************ kcal/mol

   Vibrational Enthalpy:       Infinity kcal/mol
   Vibrational Entropy:             NaN  cal/mol.K

   Total Enthalpy:             Infinity kcal/mol
   Total Entropy:                   NaN  cal/mol.K

 ======================================================================

 STANDARD THERMODYNAMIC QUANTITIES FOR ANHARMONIC VIBRATION -- VPT2

   Zero point vibrational energy: ************ kcal/mol

   Vibrational Enthalpy:       Infinity kcal/mol
   Vibrational Entropy:             NaN  cal/mol.K

   Total Enthalpy:             Infinity kcal/mol
   Total Entropy:                   NaN  cal/mol.K

 ======================================================================

Archival summary:
1\1\pikachu\FREQ\ProcedureUnspecified\BasisUnspecified\576\cher\WedDec1402:08:402016WedDec1402:08:402016\0\\#,FREQ,ProcedureUnspecified,BasisUnspecified,\\0,1\C\C,1,1.34776\H,2,1.08211,1,122.457\C,1,1.45843,2,121.387,3,-178.258,0\H,4,1.08546,1,116.762,2,-177.779,0\C,4,1.35387,1,122.466,2,5.7403,0\O,6,1.3534,4,125.684,1,174.854,0\H,7,0.964451,6,110.147,4,-2.85325,0\C,6,1.47917,4,119.506,1,1.25509,0\O,9,1.21401,6,124.642,4,163.52,0\C,1,1.48711,2,122.382,3,0.41723,0\O,11,1.20961,1,124.133,2,-179.246,0\O,11,1.35283,1,113.401,2,0.450208,0\H,13,0.968343,11,107.03,1,-179.314,0\C,2,1.49074,1,119.408,3,-175.234,0\H,15,1.11584,2,104.022,1,86.3647,0\O,15,1.40213,2,112.946,1,-154.336,0\H,17,0.97005,15,106.392,2,152.254,0\\\@

 Total job time:  7711.93s(wall), 7711.46s(cpu) 
 Wed Dec 14 02:08:40 2016

        *************************************************************
        *                                                           *
        *  Thank you very much for using Q-Chem.  Have a nice day.  *
        *                                                           *
        *************************************************************


 
User input: 3 of 3 
 
pikachu 127.0.1
Q-Chem Developer Version! Running on 127.0.1.*
                  Welcome to Q-Chem
     A Quantum Leap Into The Future Of Chemistry


 Q-Chem 4.4, Q-Chem, Inc., Pleasanton, CA (2016)

 Y. Shao,  Z. Gan,  E. Epifanovsky,  A. T. B. Gilbert,  M. Wormit,  
 J. Kussmann,  A. W. Lange,  A. Behn,  J. Deng,  X. Feng,  D. Ghosh,  
 M. Goldey,  P. R. Horn,  L. D. Jacobson,  I. Kaliman,  F. Rob,  
 R. Z. Khaliullin,  T. Kus,  A. Landau,  J. Liu,  E. I. Proynov,  Y. M. Rhee,  
 R. M. Richard,  M. A. Rohrdanz,  R. P. Steele,  E. J. Sundstrom,  
 H. L. Woodcock III,  P. M. Zimmerman,  D. Zuev,  B. Albrecht,  E. Alguire,  
 B. Austin,  S. A. Baeppler,  G. J. O. Beran,  Y. A. Bernard,  E. Berquist,  
 K. Brandhorst,  K. B. Bravaya,  S. T. Brown,  D. Casanova,  C.-M. Chang,  
 Y. Chen,  S. H. Chien,  K. D. Closser,  M. P. Coons,  D. L. Crittenden,  
 S. Dasgupta,  M. Diedenhofen,  R. A. DiStasio Jr.,  H. Do,  A. D. Dutoi,  
 R. G. Edgar,  P.-T. Fang,  S. Fatehi,  Q. Feng,  L. Fusti-Molnar,  
 A. Ghysels,  A. Golubeva-Zadorozhnaya,  J. Gomes,  A. Gunina,  
 M. W. D. Hanson-Heine,  P. H. P. Harbach,  A. W. Hauser,  J. E. Herr,  
 E. G. Hohenstein,  Z. C. Holden,  K. Hui,  T.-C. Jagau,  H. Ji,  B. Kaduk,  
 K. Khistyaev,  Jaehoon Kim,  Jihan Kim,  R. A. King,  P. Klunzinger,  
 K. Koh,  D. Kosenkov,  T. Kowalczyk,  C. M. Krauter,  A. Kunitsa,  
 K. U. Lao,  A. Laurent,  K. V. Lawler,  J. Lee,  D. Lefrancois,  S. Lehtola,  
 S. V. Levchenko,  C. Y. Lin,  Y.-S. Lin,  F. Liu,  E. Livshits,  
 R. C. Lochan,  A. Luenser,  P. Manohar,  S. F. Manzer,  S.-P. Mao,  Y. Mao,  
 N. Mardirossian,  A. V. Marenich,  L. A. Martinez-Martinez,  S. A. Maurer,  
 N. J. Mayhall,  J.-M. Mewes,  A. F. Morrison,  K. Nanda,  T. S. Nguyen-Beck,  
 C. M. Oana,  R. Olivares-Amaya,  D. P. O'Neill,  J. A. Parkhill,  
 T. M. Perrine,  R. Peverati,  P. A. Pieniazek,  F. Plasser,  A. Prociuk,  
 D. R. Rehn,  E. Rosta,  N. J. Russ,  N. Sergueev,  S. M. Sharada,  
 S. Sharma,  D. W. Small,  A. Sodt,  T. Stauch,  T. Stein,  D. Stuck,  
 Y.-C. Su,  A. J. W. Thom,  T. Tsuchimochi,  L. Vogt,  O. Vydrov,  T. Wang,  
 M. A. Watson,  J. Wenzel,  A. White,  C. F. Williams,  V. Vanovschi,  
 K. Yao,  S. Yeganeh,  S. R. Yost,  Z.-Q. You,  I. Y. Zhang,  X. Zhang,  
 Y. Zhao,  B. R. Brooks,  G. K. L. Chan,  D. M. Chipman,  C. J. Cramer,  
 W. A. Goddard III,  M. S. Gordon,  W. J. Hehre,  A. Klamt,  
 H. F. Schaefer III,  M. W. Schmidt,  C. D. Sherrill,  D. G. Truhlar,  
 A. Warshel,  X. Xu,  A. Aspuru-Guzik,  R. Baer,  A. T. Bell,  N. A. Besley,  
 J.-D. Chai,  A. Dreuw,  B. D. Dunietz,  T. R. Furlani,  S. R. Gwaltney,  
 C.-P. Hsu,  Y. Jung,  J. Kong,  D. S. Lambrecht,  W. Liang,  C. Ochsenfeld,  
 V. A. Rassolov,  L. V. Slipchenko,  J. E. Subotnik,  T. Van Voorhis,  
 J. M. Herbert,  A. I. Krylov,  P. M. W. Gill,  M. Head-Gordon

 Contributors to earlier versions of Q-Chem not listed above: 
 R. D. Adamson,  J. Baker,  E. F. C. Byrd,  A. K. Chakraborty,  C.-L. Cheng,  
 H. Dachsel,  R. J. Doerksen,  G. Hawkins,  A. Heyden,  S. Hirata,  
 G. Kedziora,  F. J. Keil,  C. Kelley,  P. P. Korambath,  W. Kurlancheek,  
 A. M. Lee,  M. S. Lee,  D. Liotard,  I. Lotan,  P. E. Maslen,  N. Nair,  
 D. Neuhauser,  R. Olson,  B. Peters,  J. Ritchie,  N. E. Schultz,  
 N. Shenvi,  A. C. Simmonett,  K. S. Thanthiriwatte,  Q. Wu,  W. Zhang

 Please cite Q-Chem as follows:
 Y. Shao et al., Mol. Phys. 113, 184-215 (2015)
 DOI: 10.1080/00268976.2014.952696

 Q-Chem 4.4.2 for Intel X86 EM64T Linux

 Parts of Q-Chem use Armadillo 5.200.1 (Boston Tea Smuggler).
 http://arma.sourceforge.net/

 Q-Chem begins on Wed Dec 14 02:08:40 2016  


Host: 0

     Scratch files written to /scratch/cher/qchem7641//
The previous job contains 0 fragments, simply inherited here
FILE_GEOM_ORG=        593

Checking the input file for inconsistencies... 	...done.

--------------------------------------------------------------
User input:
--------------------------------------------------------------

$molecule
   read
$end
$rem
   BASIS  =  6-311++G**
   JOB_TYPE  =  SP
   METHOD  =  B3LYP
   SOLVENT_METHOD SMD
$end


--------------------------------------------------------------
 ----------------------------------------------------------------
             Standard Nuclear Orientation (Angstroms)
    I     Atom           X                Y                Z
 ----------------------------------------------------------------
    1      O      -3.0070906967    -0.0566751174     0.3229735531
    2      C      -1.8366664784     0.0187390953     0.0095250866
    3      C      -1.0674240244    -1.2491604878    -0.3703766347
    4      O      -1.6721546917    -2.4027864764     0.1486888076
    5      C       0.4023783034    -1.2031520473    -0.1257015729
    6      H       0.9372108223    -2.1421840485    -0.0697598879
    7      C       1.0278851355    -0.0103950691    -0.0754743009
    8      C       2.5046615148     0.1097362498     0.0518086384
    9      O       3.0972531841     1.1624822458     0.1128719281
   10      O       3.1386505113    -1.0843421782     0.1006798737
   11      H       4.0846274120    -0.8995778134     0.1938402401
   12      C       0.2806414076     1.2414329758    -0.1152308762
   13      H       0.8619236750     2.1580957007    -0.1076442143
   14      C      -1.0724014154     1.2812843965    -0.0895606431
   15      O      -1.8280885154     2.4021804140    -0.0246831664
   16      H      -2.5905736866    -2.1637083949     0.3495507514
   17      H      -1.2627226165     3.1803135874     0.0462785562
   18      H      -1.1568480825    -1.2378673360    -1.4825712793
 ----------------------------------------------------------------
 Nuclear Repulsion Energy =   686.5209137824 hartrees
 There are       44 alpha and       44 beta electrons
 Requested basis set is 6-311++G(d,p)
 There are 102 shells and 306 basis functions

 Total QAlloc Memory Limit   2000 MB
 Mega-Array Size        61 MB
 MEM_STATIC part        62 MB
 A cutoff of  1.0D-08 yielded   4130 shell pairs
 There are     37996 function pairs (     40792 Cartesian)

 -------------------------------------------------------
 OpenMP Integral Computing Module                       
 Release: version 1.0, May 2013, Q-Chem Inc. Pittsburgh 
 -------------------------------------------------------
 Integral Job Info:
 Integral job number is                      11
 Integral operator is                         1
 short-range coefficients                     0
 long-range coefficients              100000000
 Omega coefficients                           0
 if combine SR and LR in K                    0
 Integral screening is                        0
 Integral computing path is                   2
 max size of driver memory is            800000
 size of driver memory is                593474
 size of scratch memory is              2260544
 max col of scratch BK array               1296
 max len of scratch array in speh3          155
 max len of scratch index in speh4           18
 max int batch size is                      520
 min int batch size is                       52
 fixed nKL is                                52
 max L of basis functions is                  2
 order of int derivative is                   0
 number of shells is                        102
 number of basis is                         318
 number of cartesian basis is               318
 number of contracted shell pairs          4130
 number of primitive shell pairs          10286
 maxK2 (contraction) of shell pair           36
 max number of K2 of shell pair               1
 max number of CS2 of shell pair            657
 max number of PS2 of shell pair           2040
 mem total for path MDJ                   86312
 -------------------------------------------------------
 Smallest overlap matrix eigenvalue = 2.15E-06

 Q-Chem warning in module /home/taweetham/qchem/stvman/mkSTV.C, line 257:

 Overlap eigenvalue is smaller than square root of threshold


 Scale SEOQF with 1.000000e-01/1.000000e-01/1.000000e-01

 Standard Electronic Orientation quadrupole field applied
 Nucleus-field energy     =     0.0000000258 hartrees
 Guess from superposition of atomic densities
 Warning:  Energy on first SCF cycle will be non-variational
 A restricted hybrid HF-DFT SCF calculation will be
 performed using Pulay DIIS extrapolation
 Exchange:     0.2000 Hartree-Fock + 0.0800 Slater + 0.7200 B88
 Correlation:  0.1900 VWN1RPA + 0.8100 LYP
 Using SG-1 standard quadrature grid
 SCF converges when DIIS error is below 1.0E-05
 ---------------------------------------
  Cycle       Energy         DIIS Error
 ---------------------------------------
    1    -649.2696707494      3.80E-02
    2    -646.3957824288      5.35E-03
    3    -645.9121512772      9.34E-03
    4    -646.6124886450      1.92E-03
    5    -646.6459590182      5.76E-04
    6    -646.6484232304      2.29E-04
    7    -646.6490290739      6.32E-05
    8    -646.6490786533      2.46E-05
    9    -646.6490790680      5.09E-06 Convergence criterion met
 ---------------------------------------
 SCF time:  CPU 207.27 s  wall 207.42 s

 Citation of the SMD model:
 Marenich, A.V.; Cramer, C.J.; Truhlar, D.G.
 J. Phys. Chem. B 2009, 113, 6378-6396.
 iSolventCode=           1
 Solvent: water                                                           

 vradii
            1           2           3           4           5           6
    1   1.5200000   1.8500000   1.8500000   1.5200000   1.8500000   1.2000000
            7           8           9          10          11          12
    1   1.8500000   1.8500000   1.5200000   1.5200000   1.2000000   1.8500000
           13          14          15          16          17          18
    1   1.2000000   1.8500000   1.5200000   1.2000000   1.2000000   1.2000000
Changing PCM_TESSEL_METHOD to VTN
Changing PCM_VDW_RADII to SMD_RADIUS
 Discretize the solute cavity surface with Lebedev spheres
	Using 302 Lebedev grid points for each H atom
	Using 302 Lebedev grid points for other atoms
	Atomic van der Waals radii will be scaled by 1.20
 Removing interior tesserae...
 Keep 1847 surface tesserae and discard 3589 interior tesserae
 Molecular Surface Area = 171.328 Angst**2
 A restricted hybrid HF-DFT SCF calculation will be
 performed using Pulay DIIS extrapolation
 Polarizable Continuum solvation model will be applied
 Exchange:     0.2000 Hartree-Fock + 0.0800 Slater + 0.7200 B88
 Correlation:  0.1900 VWN1RPA + 0.8100 LYP
 Using SG-1 standard quadrature grid
 SCF converges when DIIS error is below 1.0E-05

 Citation of the SMD model:
 Marenich, A.V.; Cramer, C.J.; Truhlar, D.G.
 J. Phys. Chem. B 2009, 113, 6378-6396.
 iSolventCode=           1
 Solvent: water                                                           

 vradii
            1           2           3           4           5           6
    1   1.5200000   1.8500000   1.8500000   1.5200000   1.8500000   1.2000000
            7           8           9          10          11          12
    1   1.8500000   1.8500000   1.5200000   1.5200000   1.2000000   1.8500000
           13          14          15          16          17          18
    1   1.2000000   1.8500000   1.5200000   1.2000000   1.2000000   1.2000000
 ---------------------------------------
  Cycle       Energy         DIIS Error
 ---------------------------------------
    1    -646.6491373316      2.00E-06
 Time req'd to invert C: 8.41 s (CPU) 8.41 s (wall)
    2    -646.6824841460      4.75E-04
    3    -646.6824831992      4.75E-04
    4    -646.6824868461      4.75E-04
    5    -646.6824905065      4.75E-04
    6    -646.6824711586      4.75E-04
    7    -646.6824690060      4.75E-04
    8    -646.6824683830      4.75E-04
    9    -646.6824705729      4.75E-04
   10    -646.6824710495      4.75E-04
   11    -646.6824717946      4.75E-04
   12    -646.6824765284      4.75E-04
   13    -646.6824773079      4.75E-04
   14    -646.6824759497      4.75E-04
   15    -646.6824730709      4.75E-04
   16    -646.6824827856      4.75E-04
   17    -646.6862429718      5.32E-04
   18    -646.6882609774      2.24E-04
   19    -646.6886965157      5.05E-05
   20    -646.6887134304      3.12E-05
   21    -646.6887194833      4.85E-06 Convergence criterion met
 ---------------------------------------
 SCF time:  CPU 378.04 s  wall 378.38 s
(0)  E-EN(g) gas-phase elect-nuc energy                 -646.649137332 a.u.
(3)  G-ENP(liq) elect-nuc-pol free energy of system     -646.688719483 a.u.
(4)  G-CDS(liq) cavity-dispersion-solvent structure 
     free energy                                                6.3304 kcal/mol
(6)  G-S(liq) free energy of system                     -646.678631390 a.u.
(9)  DeltaG-S(liq) free energy of  solvation
     (9) = (6) - (0)                                          -18.5078 kcal/mol
 SCF   energy in the final basis set = -646.6786313901
 Total energy in the final basis set = -646.6786313901

 --------------------------------------------------------------

                    Orbital Energies (a.u.)
 --------------------------------------------------------------

 Alpha MOs
 -- Occupied --
-19.179 -19.171 -19.145 -19.144 -19.134 -10.328 -10.287 -10.259
-10.255 -10.213 -10.210 -10.202  -1.126  -1.096  -1.075  -1.046
 -1.040  -0.871  -0.774  -0.760  -0.672  -0.648  -0.610  -0.585
 -0.538  -0.524  -0.507  -0.503  -0.495  -0.482  -0.469  -0.446
 -0.435  -0.427  -0.410  -0.396  -0.390  -0.381  -0.348  -0.335
 -0.318  -0.303  -0.285  -0.241
 -- Virtual --
 -0.095  -0.055  -0.004   0.006   0.012   0.024   0.033   0.038
  0.039   0.049   0.063   0.076   0.077   0.084   0.088   0.097
  0.100   0.103   0.111   0.117   0.121   0.127   0.128   0.133
  0.140   0.140   0.145   0.151   0.161   0.166   0.172   0.179
  0.183   0.184   0.194   0.196   0.207   0.210   0.214   0.224
  0.233   0.245   0.246   0.251   0.253   0.266   0.269   0.273
  0.276   0.283   0.289   0.291   0.297   0.300   0.304   0.310
  0.315   0.324   0.331   0.339   0.348   0.351   0.355   0.365
  0.375   0.391   0.394   0.407   0.421   0.426   0.433   0.443
  0.453   0.469   0.499   0.534   0.537   0.555   0.562   0.572
  0.573   0.579   0.585   0.603   0.608   0.619   0.645   0.652
  0.664   0.671   0.678   0.693   0.700   0.731   0.742   0.752
  0.779   0.801   0.832   0.851   0.870   0.884   0.889   0.897
  0.910   0.935   0.972   0.992   1.017   1.033   1.048   1.068
  1.070   1.092   1.115   1.135   1.139   1.156   1.159   1.165
  1.180   1.184   1.189   1.199   1.212   1.232   1.244   1.264
  1.273   1.276   1.291   1.351   1.395   1.424   1.436   1.452
  1.465   1.484   1.494   1.532   1.543   1.554   1.567   1.594
  1.610   1.624   1.647   1.666   1.677   1.699   1.707   1.722
  1.734   1.757   1.780   1.794   1.822   1.858   1.886   1.893
  1.929   1.944   1.977   2.004   2.038   2.047   2.063   2.079
  2.106   2.129   2.137   2.178   2.190   2.222   2.259   2.309
  2.332   2.485   2.502   2.521   2.581   2.594   2.610   2.631
  2.649   2.658   2.692   2.718   2.743   2.755   2.775   2.808
  2.834   2.878   2.883   2.897   2.914   2.941   2.977   3.013
  3.021   3.041   3.064   3.080   3.111   3.150   3.154   3.163
  3.167   3.176   3.266   3.292   3.329   3.349   3.352   3.384
  3.407   3.441   3.530   3.587   3.627   3.644   3.710   3.737
  3.824   3.844   3.876   3.889   4.049   4.092   4.125   4.153
  4.178   4.304   4.621   4.950   4.986   5.020   5.044   5.082
  5.167   5.185   5.412   5.434   5.448   5.620   5.642   5.716
  5.799   5.845  23.601  23.769  23.801  23.816  23.858  24.147
 24.172  49.863  49.905  49.930  50.000  50.023
 --------------------------------------------------------------

          Ground-State Mulliken Net Atomic Charges

     Atom                 Charge (a.u.)
  ----------------------------------------
      1 O                    -0.398214
      2 C                     0.218089
      3 C                    -0.382941
      4 O                    -0.301295
      5 C                    -0.186289
      6 H                     0.294097
      7 C                     0.821359
      8 C                     0.039966
      9 O                    -0.397658
     10 O                    -0.250850
     11 H                     0.354945
     12 C                    -0.269465
     13 H                     0.252908
     14 C                    -0.431609
     15 O                    -0.307656
     16 H                     0.312019
     17 H                     0.344973
     18 H                     0.287620
  ----------------------------------------
  Sum of atomic charges =     0.000000

 -----------------------------------------------------------------
                    Cartesian Multipole Moments
 -----------------------------------------------------------------
    Charge (ESU x 10^10)
                 0.0000
    Dipole Moment (Debye)
         X       3.6989      Y       0.7352      Z      -1.6288
       Tot       4.1079
    Quadrupole Moments (Debye-Ang)
        XX     -79.9642     XY      -5.4777     YY     -66.4951
        XZ       3.0381     YZ       1.3590     ZZ     -67.7154
    Octopole Moments (Debye-Ang^2)
       XXX      84.0750    XXY     -56.6408    XYY      -5.2395
       YYY      57.0476    XXZ      -2.8115    XYZ      -2.2943
       YYZ      -0.4339    XZZ      -0.8271    YZZ      -2.4043
       ZZZ      -0.2245
    Hexadecapole Moments (Debye-Ang^3)
      XXXX   -1677.6481   XXXY     -75.7582   XXYY    -473.3301
      XYYY     -56.0763   YYYY    -740.8813   XXXZ      31.0762
      XXYZ     -13.6756   XYYZ      -6.0748   YYYZ       6.2965
      XXZZ    -302.9151   XYZZ       3.3583   YYZZ    -157.2165
      XZZZ       3.7578   YZZZ       4.1126   ZZZZ     -85.5297
 -----------------------------------------------------------------
Archival summary:
1\1\pikachu\SP\ProcedureUnspecified\BasisUnspecified\576\cher\WedDec1402:18:262016WedDec1402:18:262016\0\\#,ProcedureUnspecified,BasisUnspecified,\\0,1\C\C,1,1.34776\H,2,1.08211,1,122.457\C,1,1.45843,2,121.387,3,-178.258,0\H,4,1.08546,1,116.762,2,-177.779,0\C,4,1.35387,1,122.466,2,5.7403,0\O,6,1.3534,4,125.684,1,174.854,0\H,7,0.964451,6,110.147,4,-2.85325,0\C,6,1.47917,4,119.506,1,1.25509,0\O,9,1.21401,6,124.642,4,163.52,0\C,1,1.48711,2,122.382,3,0.41723,0\O,11,1.20961,1,124.133,2,-179.246,0\O,11,1.35283,1,113.401,2,0.450208,0\H,13,0.968343,11,107.03,1,-179.314,0\C,2,1.49074,1,119.408,3,-175.234,0\H,15,1.11584,2,104.022,1,86.3647,0\O,15,1.40213,2,112.946,1,-154.336,0\H,17,0.97005,15,106.392,2,152.254,0\\\@

 Total job time:  586.18s(wall), 585.69s(cpu) 
 Wed Dec 14 02:18:26 2016

        *************************************************************
        *                                                           *
        *  Thank you very much for using Q-Chem.  Have a nice day.  *
        *                                                           *
        *************************************************************
