# Supplementary material for: A DFT investigation of the blue bottle experiment: E∘half-cell analysis of autoxidation catalysed by redox indicators
Source: R Soc Open Sci. 2017 Nov 8;4(11):170708. doi: 10.1098/rsos.170708 (PMC5717635; doi:10.1098/rsos.170708)
Supplement: output.zip [file rsos170708supp2.zip › B3LYP_6-311++Gdp_reducing_agents/C7H8O.out]

pikachu 127.0.1
Q-Chem Developer Version! Running on 127.0.1.*
                  Welcome to Q-Chem
     A Quantum Leap Into The Future Of Chemistry


 Q-Chem 4.4, Q-Chem, Inc., Pleasanton, CA (2016)

 Y. Shao,  Z. Gan,  E. Epifanovsky,  A. T. B. Gilbert,  M. Wormit,  
 J. Kussmann,  A. W. Lange,  A. Behn,  J. Deng,  X. Feng,  D. Ghosh,  
 M. Goldey,  P. R. Horn,  L. D. Jacobson,  I. Kaliman,  F. Rob,  
 R. Z. Khaliullin,  T. Kus,  A. Landau,  J. Liu,  E. I. Proynov,  Y. M. Rhee,  
 R. M. Richard,  M. A. Rohrdanz,  R. P. Steele,  E. J. Sundstrom,  
 H. L. Woodcock III,  P. M. Zimmerman,  D. Zuev,  B. Albrecht,  E. Alguire,  
 B. Austin,  S. A. Baeppler,  G. J. O. Beran,  Y. A. Bernard,  
 E. J. Berquist,  K. Brandhorst,  K. B. Bravaya,  S. T. Brown,  D. Casanova,  
 C.-M. Chang,  Y. Chen,  S. H. Chien,  K. D. Closser,  M. P. Coons,  
 D. L. Crittenden,  S. Dasgupta,  M. Diedenhofen,  R. A. DiStasio Jr.,  
 H. Do,  A. D. Dutoi,  R. G. Edgar,  P.-T. Fang,  S. Fatehi,  Q. Feng,  
 L. Fusti-Molnar,  A. Ghysels,  A. Golubeva-Zadorozhnaya,  J. Gomes,  
 A. Gunina,  M. W. D. Hanson-Heine,  P. H. P. Harbach,  A. W. Hauser,  
 J. E. Herr,  E. G. Hohenstein,  Z. C. Holden,  K. Hui,  T.-C. Jagau,  H. Ji,  
 B. Kaduk,  K. Khistyaev,  Jaehoon Kim,  Jihan Kim,  R. A. King,  
 P. Klunzinger,  K. Koh,  D. Kosenkov,  T. Kowalczyk,  C. M. Krauter,  
 A. Kunitsa,  K. U. Lao,  A. Laurent,  K. V. Lawler,  J. Lee,  D. Lefrancois,  
 S. Lehtola,  S. V. Levchenko,  C. Y. Lin,  Y.-S. Lin,  F. Liu,  E. Livshits,  
 R. C. Lochan,  A. Luenser,  P. Manohar,  S. F. Manzer,  S.-P. Mao,  Y. Mao,  
 N. Mardirossian,  A. V. Marenich,  L. A. Martinez-Martinez,  S. A. Maurer,  
 N. J. Mayhall,  J.-M. Mewes,  A. F. Morrison,  K. Nanda,  T. S. Nguyen-Beck,  
 C. M. Oana,  R. Olivares-Amaya,  D. P. O'Neill,  J. A. Parkhill,  
 T. M. Perrine,  R. Peverati,  P. A. Pieniazek,  F. Plasser,  A. Prociuk,  
 D. R. Rehn,  E. Rosta,  N. J. Russ,  N. Sergueev,  S. M. Sharada,  
 S. Sharma,  D. W. Small,  A. Sodt,  T. Stauch,  T. Stein,  D. Stuck,  
 Y.-C. Su,  A. J. W. Thom,  T. Tsuchimochi,  L. Vogt,  O. Vydrov,  T. Wang,  
 M. A. Watson,  J. Wenzel,  A. White,  C. F. Williams,  V. Vanovschi,  
 K. Yao,  S. Yeganeh,  S. R. Yost,  Z.-Q. You,  I. Y. Zhang,  X. Zhang,  
 Y. Zhao,  B. R. Brooks,  G. K. L. Chan,  D. M. Chipman,  C. J. Cramer,  
 W. A. Goddard III,  M. S. Gordon,  W. J. Hehre,  A. Klamt,  
 H. F. Schaefer III,  M. W. Schmidt,  C. D. Sherrill,  D. G. Truhlar,  
 A. Warshel,  X. Xu,  A. Aspuru-Guzik,  R. Baer,  A. T. Bell,  N. A. Besley,  
 J.-D. Chai,  A. Dreuw,  B. D. Dunietz,  T. R. Furlani,  S. R. Gwaltney,  
 C.-P. Hsu,  Y. Jung,  J. Kong,  D. S. Lambrecht,  W. Liang,  C. Ochsenfeld,  
 V. A. Rassolov,  L. V. Slipchenko,  J. E. Subotnik,  T. Van Voorhis,  
 J. M. Herbert,  A. I. Krylov,  P. M. W. Gill,  M. Head-Gordon

 Contributors to earlier versions of Q-Chem not listed above: 
 R. D. Adamson,  J. Baker,  E. F. C. Byrd,  A. K. Chakraborty,  C.-L. Cheng,  
 H. Dachsel,  R. J. Doerksen,  G. Hawkins,  A. Heyden,  S. Hirata,  
 G. Kedziora,  F. J. Keil,  C. Kelley,  P. P. Korambath,  W. Kurlancheek,  
 A. M. Lee,  M. S. Lee,  D. Liotard,  I. Lotan,  P. E. Maslen,  N. Nair,  
 D. Neuhauser,  R. Olson,  B. Peters,  J. Ritchie,  N. E. Schultz,  
 N. Shenvi,  A. C. Simmonett,  K. S. Thanthiriwatte,  Q. Wu,  W. Zhang

 Please cite Q-Chem as follows:
 Y. Shao et al., Mol. Phys. 113, 184-215 (2015)
 DOI: 10.1080/00268976.2014.952696

 Q-Chem 4.4.2 for Intel X86 EM64T Linux

 Parts of Q-Chem use Armadillo 5.200.1 (Boston Tea Smuggler).
 http://arma.sourceforge.net/

 Q-Chem begins on Sun Jul  9 09:46:31 2017  


Host: 0

     Scratch files written to /scratch/taweetham/qchem8624//

Checking the input file for inconsistencies... 	...done.

--------------------------------------------------------------
User input:
--------------------------------------------------------------
$molecule
0 1
  C   -1.6333004    0.9786783   -1.0995850
  C   -1.7775132   -0.3965725   -0.8924257
  C   -0.4884577    1.6505243   -0.6397538
  C    0.5124002    0.9197988    0.0322041
  C    0.3619299   -0.4557139    0.2361172
  C   -0.7811346   -1.1128742   -0.2252947
  C   -0.3677381    3.1370336   -0.8821755
  O    0.8319956    3.6687855   -0.3854167
  H   -2.4129534    1.5231234   -1.6183183
  H   -2.6626245   -0.9069814   -1.2495870
  H    1.4068041    1.4062753    0.3981866
  H    1.1330712   -1.0126485    0.7526019
  H   -0.8946436   -2.1773994   -0.0659686
  H   -1.2369379    3.6680171   -0.4302848
  H   -0.4038739    3.3294815   -1.9752472
  H    0.6900420    3.8381767    0.5827201
$end

$rem
   JOB_TYPE = OPTIMIZATION
   BASIS  =  6-311++G**
   METHOD  =  B3LYP
$end

--------------------------------------------------------------
 ----------------------------------------------------------------
             Standard Nuclear Orientation (Angstroms)
    I     Atom           X                Y                Z
 ----------------------------------------------------------------
    1      C      -0.5068125675    -1.3064013831    -0.0074381110
    2      C      -1.8724132835    -1.0064078581    -0.0203082202
    3      C       0.4471901196    -0.2754525443     0.0151440179
    4      C       0.0093151725     1.0644601078     0.0253090107
    5      C      -1.3582079614     1.3576667129     0.0123700600
    6      C      -2.2975818260     0.3240273830    -0.0105107342
    7      C       1.9138855270    -0.6383212250     0.0286460165
    8      O       2.7480611736     0.4892568721     0.0687579249
    9      H      -0.1896129199    -2.3421075712    -0.0152213906
   10      H      -2.6012882665    -1.8063680457    -0.0378698321
   11      H       0.7176095283     1.8821053529     0.0436466872
   12      H      -1.6897197750     2.3880207125     0.0202473304
   13      H      -3.3551376362     0.5541570994    -0.0204617444
   14      H       2.1593014024    -1.2635844664    -0.8604399757
   15      H       2.1255194464    -1.2560871185     0.9268242374
   16      H       2.8365877478     0.8123819020    -0.8660609492
 ----------------------------------------------------------------
 Molecular Point Group                 C1    NOp =  1
 Largest Abelian Subgroup              C1    NOp =  1
 Nuclear Repulsion Energy =   340.3697810958 hartrees
 There are       29 alpha and       29 beta electrons
 Requested basis set is 6-311++G(d,p)
 There are 88 shells and 232 basis functions

 Total QAlloc Memory Limit   2000 MB
 Mega-Array Size        61 MB
 MEM_STATIC part        62 MB
 A cutoff of  1.0D-11 yielded   3580 shell pairs
 There are     25396 function pairs (     27179 Cartesian)

 -------------------------------------------------------
 OpenMP Integral Computing Module                       
 Release: version 1.0, May 2013, Q-Chem Inc. Pittsburgh 
 -------------------------------------------------------
 Integral Job Info:
 Integral job number is                      11
 Integral operator is                         1
 short-range coefficients                     0
 long-range coefficients              100000000
 Omega coefficients                           0
 if combine SR and LR in K                    0
 Integral screening is                        0
 Integral computing path is                   2
 max size of driver memory is            800000
 size of driver memory is                593474
 size of scratch memory is              2260544
 max col of scratch BK array               1296
 max len of scratch array in speh3          155
 max len of scratch index in speh4           18
 max int batch size is                      520
 min int batch size is                       52
 fixed nKL is                                52
 max L of basis functions is                  2
 order of int derivative is                   0
 number of shells is                         88
 number of basis is                         240
 number of cartesian basis is               240
 number of contracted shell pairs          3580
 number of primitive shell pairs           8619
 maxK2 (contraction) of shell pair           36
 max number of K2 of shell pair               1
 max number of CS2 of shell pair            612
 max number of PS2 of shell pair           1110
 mem total for path MDJ                   48870
 -------------------------------------------------------
 Smallest overlap matrix eigenvalue = 1.01E-06

 Q-Chem warning in module /home/taweetham/qchem/stvman/mkSTV.C, line 278:

 Overlap eigenvalue is smaller than square root of threshold


 Scale SEOQF with 1.000000e-01/1.000000e-01/1.000000e-01

 Standard Electronic Orientation quadrupole field applied
 Nucleus-field energy     =     0.0000000109 hartrees
 Guess from superposition of atomic densities
 Warning:  Energy on first SCF cycle will be non-variational
 A restricted hybrid HF-DFT SCF calculation will be
 performed using Pulay DIIS extrapolation
 Exchange:     0.2000 Hartree-Fock + 0.0800 Slater + 0.7200 B88
 Correlation:  0.1900 VWN1RPA + 0.8100 LYP
 Using SG-1 standard quadrature grid
 SCF converges when DIIS error is below 1.0E-08
 ---------------------------------------
  Cycle       Energy         DIIS Error
 ---------------------------------------
    1    -348.5092192789      4.13E-02
    2    -346.7164169336      4.78E-03
    3    -346.6426119312      6.12E-03
    4    -346.8685228626      8.20E-04
    5    -346.8712077678      3.49E-04
    6    -346.8718717091      8.07E-05
    7    -346.8718989003      5.19E-05
    8    -346.8719185063      5.53E-06
    9    -346.8719185928      1.83E-06
   10    -346.8719184533      3.78E-07
   11    -346.8719184576      2.72E-07
   12    -346.8719184712      2.35E-08
   13    -346.8719184722      1.40E-08
   14    -346.8719184715      2.24E-09 Convergence criterion met
 ---------------------------------------
 SCF time:  CPU 178.02 s  wall 178.32 s
 SCF   energy in the final basis set = -346.8719184715
 Total energy in the final basis set = -346.8719184715

 --------------------------------------------------------------

                    Orbital Energies (a.u.)
 --------------------------------------------------------------

 Alpha MOs
 -- Occupied --
-19.137 -10.232 -10.187 -10.180 -10.179 -10.178 -10.177 -10.176
 -1.039  -0.860  -0.770  -0.750  -0.682  -0.611  -0.592  -0.532
 -0.513  -0.471  -0.462  -0.438  -0.431  -0.425  -0.375  -0.360
 -0.352  -0.343  -0.292  -0.259  -0.250
 -- Virtual --
 -0.022  -0.019  -0.013  -0.001   0.005   0.021   0.027   0.033
  0.052   0.055   0.061   0.069   0.081   0.084   0.099   0.107
  0.110   0.114   0.117   0.118   0.122   0.122   0.132   0.142
  0.144   0.149   0.153   0.154   0.167   0.170   0.176   0.186
  0.187   0.193   0.202   0.215   0.220   0.229   0.234   0.246
  0.253   0.258   0.266   0.270   0.283   0.291   0.301   0.306
  0.318   0.330   0.338   0.352   0.361   0.373   0.377   0.393
  0.426   0.489   0.495   0.509   0.522   0.533   0.537   0.550
  0.556   0.573   0.582   0.586   0.598   0.601   0.623   0.633
  0.643   0.659   0.661   0.685   0.708   0.721   0.733   0.768
  0.782   0.800   0.816   0.848   0.856   0.874   0.881   0.890
  0.896   0.907   0.920   0.951   1.009   1.021   1.025   1.030
  1.053   1.079   1.122   1.136   1.159   1.205   1.225   1.326
  1.347   1.370   1.391   1.420   1.484   1.495   1.518   1.528
  1.543   1.550   1.567   1.570   1.580   1.620   1.644   1.651
  1.654   1.721   1.738   1.773   1.777   1.790   1.804   1.848
  1.887   1.900   1.924   1.931   1.944   1.956   1.965   1.976
  2.029   2.032   2.079   2.117   2.135   2.155   2.224   2.302
  2.337   2.377   2.425   2.448   2.459   2.491   2.505   2.565
  2.581   2.620   2.654   2.670   2.693   2.703   2.725   2.736
  2.768   2.786   2.800   2.820   2.830   2.866   2.894   2.913
  2.940   2.993   3.018   3.070   3.094   3.142   3.159   3.267
  3.298   3.363   3.377   3.490   3.519   3.620   3.694   3.750
  3.834   3.986   4.024   4.045   4.152   4.170   4.296   4.838
  5.110   5.375   5.638  23.597  23.831  23.945  23.962  24.061
 24.083  24.181  49.909
 --------------------------------------------------------------

          Ground-State Mulliken Net Atomic Charges

     Atom                 Charge (a.u.)
  ----------------------------------------
      1 C                    -0.637049
      2 C                     0.166950
      3 C                     0.988059
      4 C                    -0.905488
      5 C                     0.013316
      6 C                    -0.425334
      7 C                    -0.304561
      8 O                    -0.264981
      9 H                     0.148504
     10 H                     0.163382
     11 H                     0.134240
     12 H                     0.170280
     13 H                     0.152001
     14 H                     0.156404
     15 H                     0.189172
     16 H                     0.255107
  ----------------------------------------
  Sum of atomic charges =     0.000000

 -----------------------------------------------------------------
                    Cartesian Multipole Moments
 -----------------------------------------------------------------
    Charge (ESU x 10^10)
                 0.0000
    Dipole Moment (Debye)
         X      -0.4250      Y      -0.6147      Z      -1.4279
       Tot       1.6117
    Quadrupole Moments (Debye-Ang)
        XX     -48.1004     XY      -1.3797     YY     -43.5319
        XZ      -4.6202     YZ      -1.6182     ZZ     -50.1691
    Octopole Moments (Debye-Ang^2)
       XXX     -12.5198    XXY      -1.9048    XYY       2.8422
       YYY       2.7902    XXZ     -14.2882    XYZ      -5.0447
       YYZ      -1.1191    XZZ      14.3977    YZZ       0.6015
       ZZZ      -1.3717
    Hexadecapole Moments (Debye-Ang^3)
      XXXX    -950.3233   XXXY       1.4246   XXYY    -197.2393
      XYYY       6.1661   YYYY    -326.7883   XXXZ     -42.6615
      XXYZ     -13.9363   XYYZ      -4.0177   YYYZ      -1.5527
      XXZZ    -163.3720   XYZZ       2.8898   YYZZ     -75.3084
      XZZZ      -5.3168   YZZZ      -2.3962   ZZZZ     -68.3205
 -----------------------------------------------------------------
 Calculating analytic gradient of the SCF energy
 Gradient of SCF Energy
            1           2           3           4           5           6
    1   0.0049962  -0.0052724   0.0103144   0.0032760  -0.0009842  -0.0025338
    2  -0.0093208  -0.0023796  -0.0028578   0.0086702   0.0076595  -0.0009057
    3   0.0000217  -0.0001886   0.0013988   0.0009741   0.0001392  -0.0000691
            7           8           9          10          11          12
    1   0.0025514  -0.0147798  -0.0014803   0.0008764  -0.0027142   0.0000812
    2   0.0141095  -0.0143889   0.0015803   0.0012187   0.0020602  -0.0014215
    3   0.0004507   0.0273580  -0.0000189   0.0000045  -0.0010197  -0.0000600
           13          14          15          16
    1   0.0014080   0.0035269  -0.0004583   0.0011926
    2  -0.0002038  -0.0026511  -0.0068147   0.0056457
    3  -0.0000129  -0.0085221   0.0073906  -0.0278464
 Max gradient component =       2.785E-02
 RMS gradient           =       7.666E-03
 Gradient time:  CPU 54.82 s  wall 54.85 s
 Geometry Optimization Parameters
   NAtoms,    NIC,     NZ,  NCons,   NDum,   NFix, NCnnct, MaxDiis
       16     106       0       0       0       0       0       0


** GEOMETRY OPTIMIZATION IN DELOCALIZED INTERNAL COORDINATES **
   Searching for a Minimum

   Optimization Cycle:   1

                       Coordinates (Angstroms)
     ATOM                X               Y               Z
      1  C        -0.5068125675   -1.3064013831   -0.0074381110
      2  C        -1.8724132835   -1.0064078581   -0.0203082202
      3  C         0.4471901196   -0.2754525443    0.0151440179
      4  C         0.0093151725    1.0644601078    0.0253090107
      5  C        -1.3582079614    1.3576667129    0.0123700600
      6  C        -2.2975818260    0.3240273830   -0.0105107342
      7  C         1.9138855270   -0.6383212250    0.0286460165
      8  O         2.7480611736    0.4892568721    0.0687579249
      9  H        -0.1896129199   -2.3421075712   -0.0152213906
     10  H        -2.6012882665   -1.8063680457   -0.0378698321
     11  H         0.7176095283    1.8821053529    0.0436466872
     12  H        -1.6897197750    2.3880207125    0.0202473304
     13  H        -3.3551376362    0.5541570994   -0.0204617444
     14  H         2.1593014024   -1.2635844664   -0.8604399757
     15  H         2.1255194464   -1.2560871185    0.9268242374
     16  H         2.8365877478    0.8123819020   -0.8660609492
   Point Group: c1    Number of degrees of freedom:    42


   Energy is   -346.871918472


 Attempting to Generate Delocalized Internal Coordinates

 42 Hessian modes will be used to form the next step
  Hessian Eigenvalues:
     0.007727    0.015226    0.015944    0.021548    0.021871    0.022196
     0.022446    0.022690    0.022734    0.022772    0.022826    0.060282
     0.074350    0.118356    0.141786    0.160000    0.160000    0.160000
     0.160000    0.160000    0.160000    0.220000    0.220000    0.220680
     0.234753    0.250000    0.312525    0.321493    0.325501    0.356082
     0.357058    0.357107    0.357118    0.357628    0.411518    0.414857
     0.447414    0.450990    0.454939    0.458790    0.461007    0.489328

 Minimum Search - Taking Simple RFO Step
 Searching for Lamda that Minimizes Along All modes
 Value Taken    Lamda =  -0.00517728
 Step Taken.  Stepsize is  0.166326

                             Maximum     Tolerance    Cnvgd?
         Gradient           0.022913      0.000300      NO
         Displacement       0.070420      0.001200      NO
         Energy change     *********      0.000001      NO


 New Cartesian Coordinates Obtained by Inverse Iteration

 Displacement from previous Coordinates is:  0.254294
 ----------------------------------------------------------------
             Standard Nuclear Orientation (Angstroms)
    I     Atom           X                Y                Z
 ----------------------------------------------------------------
    1      C      -0.5192301643    -1.2933022204    -0.0125525144
    2      C      -1.8817099937    -1.0042202378    -0.0203650317
    3      C       0.4339073986    -0.2690935992     0.0049584375
    4      C      -0.0061323645     1.0543571834     0.0184958777
    5      C      -1.3711903808     1.3462150904     0.0112107836
    6      C      -2.3129295529     0.3206768519    -0.0095622983
    7      C       1.9135247383    -0.6264729391     0.0173178424
    8      O       2.8100254954     0.4752868619     0.0478297478
    9      H      -0.1927169270    -2.3291088496    -0.0201277621
   10      H      -2.6060919835    -1.8112683708    -0.0340075457
   11      H       0.7168832953     1.8589615111     0.0524234114
   12      H      -1.6988383115     2.3798180355     0.0268515975
   13      H      -3.3727666324     0.5502433139    -0.0135119260
   14      H       2.1295899542    -1.2838544436    -0.8372503303
   15      H       2.1310305504    -1.2151620185     0.9145822910
   16      H       2.9133407600     0.8242697610    -0.8436582529
 ----------------------------------------------------------------
 Molecular Point Group                 C1    NOp =  1
 Largest Abelian Subgroup              C1    NOp =  1
 Nuclear Repulsion Energy =   339.9179886584 hartrees
 There are       29 alpha and       29 beta electrons
 Applying Cartesian multipole field
    Component          Value
    ---------          -----
     (2,0,0)        1.00000E-11
     (0,2,0)        2.00000E-11
     (0,0,2)       -3.00000E-11
 Nucleus-field energy     =     0.0000000109 hartrees
 Requested basis set is 6-311++G(d,p)
 There are 88 shells and 232 basis functions
 A cutoff of  1.0D-11 yielded   3577 shell pairs
 There are     25363 function pairs (     27146 Cartesian)
 Smallest overlap matrix eigenvalue = 9.73E-07

 Q-Chem warning in module /home/taweetham/qchem/stvman/mkSTV.C, line 278:

 Overlap eigenvalue is smaller than square root of threshold

 Linear dependence detected in AO basis
 Number of orthogonalized atomic orbitals = 231
 Maximum deviation from orthogonality = 6.184E-11
 No. of orbitals has changed due to linear dependencies.  Generating new SCF guess.
 Guess from superposition of atomic densities
 Warning:  Energy on first SCF cycle will be non-variational
 A restricted hybrid HF-DFT SCF calculation will be
 performed using Pulay DIIS extrapolation
 Exchange:     0.2000 Hartree-Fock + 0.0800 Slater + 0.7200 B88
 Correlation:  0.1900 VWN1RPA + 0.8100 LYP
 Using SG-1 standard quadrature grid
 SCF converges when DIIS error is below 1.0E-08
 Geometry optimization detected.  Setting ReadMinima to 0
 Setting SaveMinima to 0
 ---------------------------------------
  Cycle       Energy         DIIS Error
 ---------------------------------------
    1    -348.5412139515      4.18E-02
    2    -346.7178192610      4.83E-03
    3    -346.6459025938      6.14E-03
    4    -346.8710764377      8.10E-04
    5    -346.8736468608      3.55E-04
    6    -346.8743349588      8.32E-05
    7    -346.8743651127      5.17E-05
    8    -346.8743841081      5.83E-06
    9    -346.8743842380      1.84E-06
   10    -346.8743839898      3.99E-07
   11    -346.8743839942      2.80E-07
   12    -346.8743840099      1.98E-08
   13    -346.8743840104      1.13E-08
   14    -346.8743840104      2.28E-09 Convergence criterion met
 ---------------------------------------
 SCF time:  CPU 177.30 s  wall 200.56 s
 SCF   energy in the final basis set = -346.8743840104
 Total energy in the final basis set = -346.8743840104

 --------------------------------------------------------------

                    Orbital Energies (a.u.)
 --------------------------------------------------------------

 Alpha MOs
 -- Occupied --
-19.135 -10.231 -10.187 -10.180 -10.179 -10.178 -10.176 -10.175
 -1.037  -0.863  -0.773  -0.751  -0.688  -0.612  -0.595  -0.534
 -0.513  -0.469  -0.461  -0.440  -0.431  -0.425  -0.377  -0.362
 -0.351  -0.344  -0.294  -0.260  -0.252
 -- Virtual --
 -0.021  -0.016  -0.013  -0.001   0.005   0.021   0.028   0.034
  0.052   0.059   0.062   0.069   0.081   0.085   0.100   0.108
  0.110   0.114   0.117   0.119   0.122   0.123   0.133   0.142
  0.145   0.153   0.154   0.161   0.168   0.174   0.178   0.185
  0.188   0.192   0.203   0.216   0.219   0.231   0.234   0.247
  0.254   0.259   0.268   0.282   0.288   0.301   0.302   0.314
  0.320   0.337   0.353   0.359   0.363   0.374   0.394   0.421
  0.488   0.490   0.510   0.523   0.534   0.537   0.553   0.556
  0.569   0.580   0.583   0.596   0.599   0.623   0.633   0.642
  0.657   0.662   0.684   0.699   0.722   0.728   0.739   0.765
  0.801   0.807   0.839   0.850   0.864   0.878   0.887   0.896
  0.907   0.921   0.953   1.010   1.017   1.022   1.029   1.053
  1.082   1.122   1.137   1.155   1.194   1.228   1.308   1.350
  1.372   1.384   1.419   1.486   1.498   1.525   1.528   1.548
  1.550   1.568   1.574   1.586   1.632   1.645   1.650   1.655
  1.720   1.735   1.765   1.773   1.781   1.810   1.847   1.894
  1.902   1.930   1.932   1.943   1.957   1.963   1.978   2.027
  2.060   2.080   2.122   2.136   2.166   2.233   2.311   2.343
  2.386   2.432   2.448   2.454   2.508   2.522   2.543   2.593
  2.626   2.654   2.668   2.686   2.700   2.716   2.728   2.737
  2.773   2.800   2.820   2.828   2.868   2.896   2.914   2.949
  2.976   3.001   3.077   3.094   3.148   3.171   3.261   3.305
  3.371   3.381   3.496   3.523   3.633   3.696   3.763   3.873
  3.980   4.015   4.043   4.147   4.166   4.290   4.847   5.093
  5.381   5.665  23.587  23.837  23.955  23.972  24.083  24.097
 24.194  49.917
 --------------------------------------------------------------

          Ground-State Mulliken Net Atomic Charges

     Atom                 Charge (a.u.)
  ----------------------------------------
      1 C                    -0.064315
      2 C                    -0.220426
      3 C                     0.452346
      4 C                    -0.441917
      5 C                    -0.388254
      6 C                    -0.105191
      7 C                    -0.318730
      8 O                    -0.283063
      9 H                     0.158779
     10 H                     0.157203
     11 H                     0.138248
     12 H                     0.166260
     13 H                     0.149455
     14 H                     0.154733
     15 H                     0.189453
     16 H                     0.255419
  ----------------------------------------
  Sum of atomic charges =     0.000000

 -----------------------------------------------------------------
                    Cartesian Multipole Moments
 -----------------------------------------------------------------
    Charge (ESU x 10^10)
                 0.0000
    Dipole Moment (Debye)
         X      -0.5068      Y      -0.5936      Z      -1.3777
       Tot       1.5835
    Quadrupole Moments (Debye-Ang)
        XX     -48.1555     XY      -1.1998     YY     -43.5216
        XZ      -4.6333     YZ      -1.5451     ZZ     -50.1582
    Octopole Moments (Debye-Ang^2)
       XXX     -13.2731    XXY      -1.2261    XYY       3.3309
       YYY       2.6633    XXZ     -14.2368    XYZ      -5.0887
       YYZ      -0.8949    XZZ      14.3280    YZZ       0.6283
       ZZZ      -0.5224
    Hexadecapole Moments (Debye-Ang^3)
      XXXX    -967.4048   XXXY       3.5228   XXYY    -197.9542
      XYYY       5.5036   YYYY    -322.9391   XXXZ     -43.7704
      XXYZ     -14.5579   XYYZ      -4.0416   YYYZ      -1.4125
      XXZZ    -166.1550   XYZZ       2.7044   YYZZ     -74.2370
      XZZZ      -4.0160   YZZZ      -2.4962   ZZZZ     -67.5446
 -----------------------------------------------------------------
 Calculating analytic gradient of the SCF energy
 Gradient of SCF Energy
            1           2           3           4           5           6
    1   0.0002443  -0.0012792  -0.0012628   0.0006983   0.0005587   0.0000917
    2   0.0010117   0.0010312  -0.0022545   0.0001063  -0.0001733  -0.0014917
    3   0.0003875  -0.0000419   0.0006598  -0.0004077   0.0000138  -0.0000837
            7           8           9          10          11          12
    1   0.0012325   0.0003357  -0.0000855  -0.0002214  -0.0010448  -0.0001051
    2   0.0044435  -0.0002053   0.0004339   0.0001940  -0.0002170  -0.0002702
    3  -0.0005037   0.0014500   0.0000726  -0.0000312  -0.0000699   0.0000776
           13          14          15          16
    1  -0.0001698  -0.0002502  -0.0001102   0.0013677
    2  -0.0000878  -0.0009983  -0.0014919  -0.0000307
    3   0.0000488  -0.0002366  -0.0002603  -0.0010751
 Max gradient component =       4.443E-03
 RMS gradient           =       9.798E-04
 Gradient time:  CPU 54.59 s  wall 65.83 s
 Geometry Optimization Parameters
   NAtoms,    NIC,     NZ,  NCons,   NDum,   NFix, NCnnct, MaxDiis
       16     106       0       0       0       0       0       0

 Cartesian Hessian Update
 Hessian Updated using BFGS Update


** GEOMETRY OPTIMIZATION IN DELOCALIZED INTERNAL COORDINATES **
   Searching for a Minimum

   Optimization Cycle:   2

                       Coordinates (Angstroms)
     ATOM                X               Y               Z
      1  C        -0.5192301643   -1.2933022204   -0.0125525144
      2  C        -1.8817099937   -1.0042202378   -0.0203650317
      3  C         0.4339073986   -0.2690935992    0.0049584375
      4  C        -0.0061323645    1.0543571834    0.0184958777
      5  C        -1.3711903808    1.3462150904    0.0112107836
      6  C        -2.3129295529    0.3206768519   -0.0095622983
      7  C         1.9135247383   -0.6264729391    0.0173178424
      8  O         2.8100254954    0.4752868619    0.0478297478
      9  H        -0.1927169270   -2.3291088496   -0.0201277621
     10  H        -2.6060919835   -1.8112683708   -0.0340075457
     11  H         0.7168832953    1.8589615111    0.0524234114
     12  H        -1.6988383115    2.3798180355    0.0268515975
     13  H        -3.3727666324    0.5502433139   -0.0135119260
     14  H         2.1295899542   -1.2838544436   -0.8372503303
     15  H         2.1310305504   -1.2151620185    0.9145822910
     16  H         2.9133407600    0.8242697610   -0.8436582529
   Point Group: c1    Number of degrees of freedom:    42


   Energy is   -346.874384010

 Hessian Updated using BFGS Update

 38 Hessian modes will be used to form the next step
  Hessian Eigenvalues:
     0.007638    0.014890    0.015948    0.021554    0.021896    0.022200
     0.022444    0.022692    0.022734    0.022772    0.022826    0.060967
     0.076293    0.118089    0.141261    0.157904    0.161681    0.219880
     0.220026    0.231674    0.245844    0.250125    0.313072    0.321771
     0.325248    0.355579    0.356871    0.357101    0.357147    0.357901
     0.408282    0.414667    0.447508    0.450213    0.454866    0.458777
     0.465017    0.480208

 Minimum Search - Taking Simple RFO Step
 Searching for Lamda that Minimizes Along All modes
 Value Taken    Lamda =  -0.00036835
 Step Taken.  Stepsize is  0.130893

                             Maximum     Tolerance    Cnvgd?
         Gradient           0.004092      0.000300      NO
         Displacement       0.058257      0.001200      NO
         Energy change     -0.002466      0.000001      NO


 New Cartesian Coordinates Obtained by Inverse Iteration

 Displacement from previous Coordinates is:  0.210650
 ----------------------------------------------------------------
             Standard Nuclear Orientation (Angstroms)
    I     Atom           X                Y                Z
 ----------------------------------------------------------------
    1      C      -0.5169864906    -1.2976771714    -0.0181970887
    2      C      -1.8770812890    -1.0037084516    -0.0304025063
    3      C       0.4357479085    -0.2738591464     0.0110411349
    4      C       0.0009092903     1.0503030880     0.0313636305
    5      C      -1.3626533973     1.3476804924     0.0176170385
    6      C      -2.3056142682     0.3240659621    -0.0141544397
    7      C       1.9121952081    -0.6325309761     0.0285373497
    8      O       2.7922579753     0.4828674720     0.0168957566
    9      H      -0.1919204921    -2.3347165902    -0.0322450845
   10      H      -2.6023692828    -1.8099251225    -0.0528979633
   11      H       0.7316834134     1.8490032346     0.0761325925
   12      H      -1.6864739688     2.3828811578     0.0367667169
   13      H      -3.3647238928     0.5564203392    -0.0234546057
   14      H       2.1287956879    -1.3065027645    -0.8101892660
   15      H       2.1438684720    -1.1851755826     0.9427850236
   16      H       2.8490610078     0.8282199895    -0.8769639613
 ----------------------------------------------------------------
 Molecular Point Group                 C1    NOp =  1
 Largest Abelian Subgroup              C1    NOp =  1
 Nuclear Repulsion Energy =   340.3941233475 hartrees
 There are       29 alpha and       29 beta electrons
 Applying Cartesian multipole field
    Component          Value
    ---------          -----
     (2,0,0)        1.00000E-11
     (0,2,0)        2.00000E-11
     (0,0,2)       -3.00000E-11
 Nucleus-field energy     =     0.0000000109 hartrees
 Requested basis set is 6-311++G(d,p)
 There are 88 shells and 232 basis functions
 A cutoff of  1.0D-11 yielded   3579 shell pairs
 There are     25365 function pairs (     27148 Cartesian)
 Smallest overlap matrix eigenvalue = 9.69E-07

 Q-Chem warning in module /home/taweetham/qchem/stvman/mkSTV.C, line 278:

 Overlap eigenvalue is smaller than square root of threshold

 Linear dependence detected in AO basis
 Number of orthogonalized atomic orbitals = 231
 Maximum deviation from orthogonality = 4.901E-11
 Guess MOs from SCF MO coefficient file
 Reading MOs from coefficient file
 Size of previous SCF MO coefficient file: 107646 (expected); 108112 (actual). 

 Q-Chem warning in module /home/taweetham/qchem/gesman/GuessMan.C, line 722:

 Inconsistent size for SCF MO coefficient file.  Please check basis and PURECART setting.

 Reading MOs from coefficient file
 A restricted hybrid HF-DFT SCF calculation will be
 performed using Pulay DIIS extrapolation
 Exchange:     0.2000 Hartree-Fock + 0.0800 Slater + 0.7200 B88
 Correlation:  0.1900 VWN1RPA + 0.8100 LYP
 Using SG-1 standard quadrature grid
 SCF converges when DIIS error is below 1.0E-08
 Geometry optimization detected.  Setting ReadMinima to 0
 Setting SaveMinima to 0
 ---------------------------------------
  Cycle       Energy         DIIS Error
 ---------------------------------------
    1    -346.8763613415      4.87E-04
    2    -346.8746122175      6.96E-05
    3    -346.8745993592      7.95E-05
    4    -346.8746394613      2.96E-05
    5    -346.8746455011      5.71E-06
    6    -346.8746458343      1.83E-06
    7    -346.8746456775      4.79E-07
    8    -346.8746456537      2.05E-07
    9    -346.8746456675      3.52E-08
   10    -346.8746456712      2.01E-08
   11    -346.8746456694      2.87E-09 Convergence criterion met
 ---------------------------------------
 SCF time:  CPU 143.09 s  wall 207.63 s
 SCF   energy in the final basis set = -346.8746456694
 Total energy in the final basis set = -346.8746456694

 --------------------------------------------------------------

                    Orbital Energies (a.u.)
 --------------------------------------------------------------

 Alpha MOs
 -- Occupied --
-19.134 -10.230 -10.187 -10.180 -10.179 -10.179 -10.177 -10.175
 -1.037  -0.864  -0.773  -0.752  -0.688  -0.612  -0.595  -0.534
 -0.513  -0.469  -0.461  -0.441  -0.431  -0.425  -0.377  -0.363
 -0.352  -0.343  -0.294  -0.261  -0.252
 -- Virtual --
 -0.021  -0.016  -0.013  -0.001   0.005   0.021   0.028   0.034
  0.053   0.059   0.062   0.069   0.080   0.086   0.100   0.108
  0.110   0.114   0.117   0.119   0.122   0.122   0.133   0.142
  0.145   0.152   0.154   0.161   0.169   0.173   0.178   0.185
  0.188   0.192   0.202   0.216   0.219   0.233   0.235   0.248
  0.255   0.259   0.268   0.282   0.288   0.301   0.302   0.310
  0.321   0.336   0.352   0.360   0.363   0.375   0.395   0.421
  0.489   0.492   0.511   0.522   0.534   0.538   0.552   0.556
  0.569   0.580   0.584   0.597   0.599   0.624   0.634   0.642
  0.657   0.659   0.684   0.698   0.721   0.728   0.737   0.765
  0.798   0.806   0.838   0.850   0.863   0.877   0.887   0.894
  0.906   0.921   0.954   1.009   1.018   1.023   1.030   1.053
  1.082   1.122   1.135   1.156   1.196   1.231   1.309   1.345
  1.371   1.389   1.421   1.487   1.497   1.525   1.530   1.547
  1.553   1.568   1.574   1.588   1.631   1.645   1.649   1.654
  1.723   1.735   1.766   1.772   1.783   1.810   1.846   1.893
  1.902   1.930   1.933   1.945   1.959   1.964   1.977   2.027
  2.064   2.080   2.119   2.134   2.170   2.233   2.311   2.344
  2.385   2.432   2.447   2.453   2.511   2.522   2.544   2.592
  2.625   2.652   2.667   2.688   2.702   2.716   2.728   2.737
  2.775   2.799   2.823   2.829   2.869   2.895   2.916   2.948
  2.972   3.003   3.078   3.096   3.152   3.170   3.259   3.309
  3.371   3.382   3.496   3.523   3.633   3.697   3.765   3.882
  3.981   4.017   4.042   4.148   4.165   4.291   4.847   5.095
  5.386   5.668  23.586  23.842  23.956  23.971  24.084  24.098
 24.194  49.919
 --------------------------------------------------------------

          Ground-State Mulliken Net Atomic Charges

     Atom                 Charge (a.u.)
  ----------------------------------------
      1 C                    -0.087566
      2 C                    -0.220511
      3 C                     0.441879
      4 C                    -0.440217
      5 C                    -0.380426
      6 C                    -0.104218
      7 C                    -0.292104
      8 O                    -0.282257
      9 H                     0.158228
     10 H                     0.157203
     11 H                     0.137588
     12 H                     0.166207
     13 H                     0.149804
     14 H                     0.153691
     15 H                     0.189284
     16 H                     0.253417
  ----------------------------------------
  Sum of atomic charges =     0.000000

 -----------------------------------------------------------------
                    Cartesian Multipole Moments
 -----------------------------------------------------------------
    Charge (ESU x 10^10)
                 0.0000
    Dipole Moment (Debye)
         X      -0.5785      Y      -0.6161      Z      -1.3241
       Tot       1.5708
    Quadrupole Moments (Debye-Ang)
        XX     -48.5980     XY      -1.3609     YY     -43.5045
        XZ      -4.3190     YZ      -1.5030     ZZ     -49.9973
    Octopole Moments (Debye-Ang^2)
       XXX     -15.2598    XXY      -1.8788    XYY       3.1903
       YYY       2.6960    XXZ     -13.1323    XYZ      -5.0707
       YYZ      -0.8755    XZZ      14.5777    YZZ       0.7608
       ZZZ      -0.3553
    Hexadecapole Moments (Debye-Ang^3)
      XXXX    -968.3312   XXXY       0.3336   XXYY    -197.3873
      XYYY       5.3348   YYYY    -323.4753   XXXZ     -38.6619
      XXYZ     -14.1589   XYYZ      -3.9073   YYYZ      -1.4422
      XXZZ    -164.2390   XYZZ       2.8840   YYZZ     -74.2563
      XZZZ      -3.8258   YZZZ      -3.1417   ZZZZ     -67.4443
 -----------------------------------------------------------------
 Calculating analytic gradient of the SCF energy
 Gradient of SCF Energy
            1           2           3           4           5           6
    1   0.0002969   0.0001654  -0.0007848  -0.0001179   0.0004308   0.0000545
    2   0.0007655   0.0003291  -0.0000737  -0.0007098  -0.0002189  -0.0002751
    3   0.0004053  -0.0000572   0.0004947  -0.0005660  -0.0000170  -0.0000274
            7           8           9          10          11          12
    1   0.0008996  -0.0015601   0.0000987   0.0000540   0.0000959  -0.0000379
    2   0.0002597   0.0011950  -0.0001636  -0.0001280   0.0001190   0.0000935
    3   0.0001005  -0.0016295   0.0000772  -0.0000181   0.0000396   0.0000434
           13          14          15          16
    1  -0.0000788  -0.0003236  -0.0000750   0.0008825
    2   0.0000568   0.0004398  -0.0005827  -0.0011067
    3   0.0000340   0.0001048  -0.0007561   0.0017718
 Max gradient component =       1.772E-03
 RMS gradient           =       5.930E-04
 Gradient time:  CPU 54.78 s  wall 84.61 s
 Geometry Optimization Parameters
   NAtoms,    NIC,     NZ,  NCons,   NDum,   NFix, NCnnct, MaxDiis
       16     106       0       0       0       0       0       0

 Cartesian Hessian Update
 Hessian Updated using BFGS Update


** GEOMETRY OPTIMIZATION IN DELOCALIZED INTERNAL COORDINATES **
   Searching for a Minimum

   Optimization Cycle:   3

                       Coordinates (Angstroms)
     ATOM                X               Y               Z
      1  C        -0.5169864906   -1.2976771714   -0.0181970887
      2  C        -1.8770812890   -1.0037084516   -0.0304025063
      3  C         0.4357479085   -0.2738591464    0.0110411349
      4  C         0.0009092903    1.0503030880    0.0313636305
      5  C        -1.3626533973    1.3476804924    0.0176170385
      6  C        -2.3056142682    0.3240659621   -0.0141544397
      7  C         1.9121952081   -0.6325309761    0.0285373497
      8  O         2.7922579753    0.4828674720    0.0168957566
      9  H        -0.1919204921   -2.3347165902   -0.0322450845
     10  H        -2.6023692828   -1.8099251225   -0.0528979633
     11  H         0.7316834134    1.8490032346    0.0761325925
     12  H        -1.6864739688    2.3828811578    0.0367667169
     13  H        -3.3647238928    0.5564203392   -0.0234546057
     14  H         2.1287956879   -1.3065027645   -0.8101892660
     15  H         2.1438684720   -1.1851755826    0.9427850236
     16  H         2.8490610078    0.8282199895   -0.8769639613
   Point Group: c1    Number of degrees of freedom:    42


   Energy is   -346.874645669

 Hessian Updated using BFGS Update

 39 Hessian modes will be used to form the next step
  Hessian Eigenvalues:
     0.003644    0.012144    0.015966    0.021584    0.021899    0.022191
     0.022435    0.022689    0.022734    0.022772    0.022825    0.061186
     0.076907    0.117750    0.141513    0.159106    0.160617    0.160902
     0.219910    0.220018    0.233004    0.249773    0.275316    0.319875
     0.324621    0.340541    0.356401    0.357099    0.357109    0.357134
     0.365890    0.413593    0.420181    0.447499    0.450060    0.455834
     0.459363    0.470452    0.555822

 Minimum Search - Taking Simple RFO Step
 Searching for Lamda that Minimizes Along All modes
 Value Taken    Lamda =  -0.00041320
 Calculated Step too Large.  Step scaled by  0.979985
 Step Taken.  Stepsize is  0.300000

                             Maximum     Tolerance    Cnvgd?
         Gradient           0.001954      0.000300      NO
         Displacement       0.122706      0.001200      NO
         Energy change     -0.000262      0.000001      NO


 New Cartesian Coordinates Obtained by Inverse Iteration

 Displacement from previous Coordinates is:  0.433093
 ----------------------------------------------------------------
             Standard Nuclear Orientation (Angstroms)
    I     Atom           X                Y                Z
 ----------------------------------------------------------------
    1      C      -0.5121860344    -1.2992909663    -0.0356818454
    2      C      -1.8706743932    -1.0021605928    -0.0551236702
    3      C       0.4405257110    -0.2750306373     0.0217809666
    4      C       0.0073716073     1.0495922825     0.0618681313
    5      C      -1.3558408600     1.3499981465     0.0373295131
    6      C      -2.2981432868     0.3275672189    -0.0213339193
    7      C       1.9149287484    -0.6357238621     0.0531649140
    8      O       2.7873238469     0.4818004969    -0.0586467634
    9      H      -0.1877646441    -2.3364572031    -0.0676626547
   10      H      -2.5966755409    -1.8068981054    -0.0992584733
   11      H       0.7430081787     1.8429937914     0.1302008676
   12      H      -1.6780395984     2.3855638634     0.0688048660
   13      H      -3.3567274881     0.5607425986    -0.0398124519
   14      H       2.1262876881    -1.3654408085    -0.7375588388
   15      H       2.1654893992    -1.1061946398     1.0063447481
   16      H       2.7578125481     0.8062843473    -0.9617810620
 ----------------------------------------------------------------
 Molecular Point Group                 C1    NOp =  1
 Largest Abelian Subgroup              C1    NOp =  1
 Nuclear Repulsion Energy =   340.5759791605 hartrees
 There are       29 alpha and       29 beta electrons
 Applying Cartesian multipole field
    Component          Value
    ---------          -----
     (2,0,0)        1.00000E-11
     (0,2,0)        2.00000E-11
     (0,0,2)       -3.00000E-11
 Nucleus-field energy     =     0.0000000108 hartrees
 Requested basis set is 6-311++G(d,p)
 There are 88 shells and 232 basis functions
 A cutoff of  1.0D-11 yielded   3580 shell pairs
 There are     25366 function pairs (     27149 Cartesian)
 Smallest overlap matrix eigenvalue = 9.67E-07

 Q-Chem warning in module /home/taweetham/qchem/stvman/mkSTV.C, line 278:

 Overlap eigenvalue is smaller than square root of threshold

 Linear dependence detected in AO basis
 Number of orthogonalized atomic orbitals = 231
 Maximum deviation from orthogonality = 5.335E-11
 Guess MOs from SCF MO coefficient file
 Reading MOs from coefficient file
 Size of previous SCF MO coefficient file: 107646 (expected); 108112 (actual). 

 Q-Chem warning in module /home/taweetham/qchem/gesman/GuessMan.C, line 722:

 Inconsistent size for SCF MO coefficient file.  Please check basis and PURECART setting.

 Reading MOs from coefficient file
 A restricted hybrid HF-DFT SCF calculation will be
 performed using Pulay DIIS extrapolation
 Exchange:     0.2000 Hartree-Fock + 0.0800 Slater + 0.7200 B88
 Correlation:  0.1900 VWN1RPA + 0.8100 LYP
 Using SG-1 standard quadrature grid
 SCF converges when DIIS error is below 1.0E-08
 Geometry optimization detected.  Setting ReadMinima to 0
 Setting SaveMinima to 0
 ---------------------------------------
  Cycle       Energy         DIIS Error
 ---------------------------------------
    1    -346.8707988939      9.85E-04
    2    -346.8748926704      1.18E-04
    3    -346.8749348765      9.65E-05
    4    -346.8749693300      4.85E-05
    5    -346.8749816159      9.25E-06
    6    -346.8749820957      5.10E-06
    7    -346.8749822787      1.08E-06
    8    -346.8749820615      2.45E-07
    9    -346.8749821470      6.53E-08
   10    -346.8749821466      3.55E-08
   11    -346.8749821421      9.96E-09 Convergence criterion met
 ---------------------------------------
 SCF time:  CPU 146.36 s  wall 222.57 s
 SCF   energy in the final basis set = -346.8749821421
 Total energy in the final basis set = -346.8749821421

 --------------------------------------------------------------

                    Orbital Energies (a.u.)
 --------------------------------------------------------------

 Alpha MOs
 -- Occupied --
-19.133 -10.230 -10.187 -10.181 -10.179 -10.179 -10.178 -10.176
 -1.037  -0.864  -0.773  -0.752  -0.688  -0.613  -0.596  -0.534
 -0.511  -0.469  -0.460  -0.443  -0.431  -0.426  -0.376  -0.365
 -0.352  -0.342  -0.294  -0.261  -0.253
 -- Virtual --
 -0.022  -0.016  -0.013  -0.001   0.005   0.021   0.028   0.033
  0.055   0.058   0.062   0.069   0.079   0.087   0.100   0.108
  0.110   0.114   0.117   0.119   0.121   0.122   0.133   0.141
  0.145   0.151   0.153   0.162   0.169   0.172   0.178   0.184
  0.188   0.193   0.200   0.215   0.219   0.234   0.237   0.249
  0.255   0.260   0.268   0.282   0.288   0.298   0.302   0.303
  0.321   0.333   0.351   0.359   0.364   0.374   0.394   0.419
  0.489   0.493   0.512   0.521   0.533   0.539   0.551   0.555
  0.567   0.580   0.586   0.597   0.598   0.625   0.635   0.640
  0.657   0.659   0.684   0.696   0.716   0.727   0.735   0.764
  0.792   0.804   0.837   0.849   0.861   0.877   0.884   0.890
  0.905   0.919   0.962   1.006   1.016   1.022   1.031   1.055
  1.081   1.121   1.129   1.153   1.199   1.232   1.309   1.336
  1.369   1.396   1.431   1.487   1.495   1.523   1.532   1.543
  1.556   1.568   1.574   1.592   1.627   1.644   1.647   1.653
  1.727   1.734   1.767   1.770   1.780   1.810   1.844   1.889
  1.903   1.928   1.930   1.947   1.960   1.965   1.976   2.025
  2.063   2.079   2.113   2.128   2.174   2.228   2.311   2.345
  2.385   2.431   2.447   2.452   2.510   2.515   2.547   2.593
  2.621   2.649   2.664   2.688   2.707   2.715   2.728   2.739
  2.777   2.798   2.828   2.829   2.867   2.896   2.920   2.944
  2.959   3.001   3.078   3.097   3.152   3.167   3.248   3.314
  3.369   3.381   3.493   3.522   3.631   3.694   3.762   3.894
  3.982   4.015   4.041   4.147   4.162   4.291   4.846   5.094
  5.389   5.662  23.585  23.843  23.956  23.968  24.081  24.097
 24.192  49.919
 --------------------------------------------------------------

          Ground-State Mulliken Net Atomic Charges

     Atom                 Charge (a.u.)
  ----------------------------------------
      1 C                    -0.165590
      2 C                    -0.225366
      3 C                     0.444528
      4 C                    -0.411605
      5 C                    -0.359683
      6 C                    -0.101838
      7 C                    -0.267413
      8 O                    -0.278950
      9 H                     0.157044
     10 H                     0.157577
     11 H                     0.144980
     12 H                     0.165387
     13 H                     0.150465
     14 H                     0.152412
     15 H                     0.188562
     16 H                     0.249489
  ----------------------------------------
  Sum of atomic charges =     0.000000

 -----------------------------------------------------------------
                    Cartesian Multipole Moments
 -----------------------------------------------------------------
    Charge (ESU x 10^10)
                 0.0000
    Dipole Moment (Debye)
         X      -0.7501      Y      -0.6504      Z      -1.2024
       Tot       1.5593
    Quadrupole Moments (Debye-Ang)
        XX     -49.4334     XY      -1.6398     YY     -43.5686
        XZ      -3.6930     YZ      -1.3166     ZZ     -49.6601
    Octopole Moments (Debye-Ang^2)
       XXX     -19.4987    XXY      -3.0920    XYY       2.6080
       YYY       2.6018    XXZ     -11.0498    XYZ      -4.9225
       YYZ      -0.7303    XZZ      15.1076    YZZ       1.0212
       ZZZ       0.0279
    Hexadecapole Moments (Debye-Ang^3)
      XXXX    -978.0302   XXXY      -4.2273   XXYY    -198.0643
      XYYY       5.3696   YYYY    -323.4953   XXXZ     -28.9539
      XXYZ     -13.1176   XYYZ      -3.3029   YYYZ      -1.5578
      XXZZ    -161.7962   XYZZ       3.6484   YYZZ     -74.2087
      XZZZ      -3.1034   YZZZ      -5.0463   ZZZZ     -67.7564
 -----------------------------------------------------------------
 Calculating analytic gradient of the SCF energy
 Gradient of SCF Energy
            1           2           3           4           5           6
    1  -0.0001510   0.0011250   0.0001680  -0.0005806  -0.0003187  -0.0000751
    2  -0.0002962  -0.0006197   0.0019644  -0.0005140  -0.0001008   0.0010368
    3   0.0004221  -0.0000855   0.0002582  -0.0008577  -0.0000400   0.0000517
            7           8           9          10          11          12
    1   0.0002084  -0.0020968   0.0001377   0.0001912   0.0007983   0.0000172
    2  -0.0031195   0.0014005  -0.0004946  -0.0002827   0.0000864   0.0002619
    3   0.0009975  -0.0019823   0.0000927   0.0000130   0.0002644  -0.0000068
           13          14          15          16
    1   0.0000827  -0.0000533   0.0000799   0.0004672
    2   0.0000770   0.0016376   0.0001863  -0.0012236
    3   0.0000128  -0.0003166  -0.0008248   0.0020014
 Max gradient component =       3.119E-03
 RMS gradient           =       9.118E-04
 Gradient time:  CPU 54.98 s  wall 83.40 s
 Geometry Optimization Parameters
   NAtoms,    NIC,     NZ,  NCons,   NDum,   NFix, NCnnct, MaxDiis
       16     106       0       0       0       0       0       0

 Cartesian Hessian Update
 Hessian Updated using BFGS Update


** GEOMETRY OPTIMIZATION IN DELOCALIZED INTERNAL COORDINATES **
   Searching for a Minimum

   Optimization Cycle:   4

                       Coordinates (Angstroms)
     ATOM                X               Y               Z
      1  C        -0.5121860344   -1.2992909663   -0.0356818454
      2  C        -1.8706743932   -1.0021605928   -0.0551236702
      3  C         0.4405257110   -0.2750306373    0.0217809666
      4  C         0.0073716073    1.0495922825    0.0618681313
      5  C        -1.3558408600    1.3499981465    0.0373295131
      6  C        -2.2981432868    0.3275672189   -0.0213339193
      7  C         1.9149287484   -0.6357238621    0.0531649140
      8  O         2.7873238469    0.4818004969   -0.0586467634
      9  H        -0.1877646441   -2.3364572031   -0.0676626547
     10  H        -2.5966755409   -1.8068981054   -0.0992584733
     11  H         0.7430081787    1.8429937914    0.1302008676
     12  H        -1.6780395984    2.3855638634    0.0688048660
     13  H        -3.3567274881    0.5607425986   -0.0398124519
     14  H         2.1262876881   -1.3654408085   -0.7375588388
     15  H         2.1654893992   -1.1061946398    1.0063447481
     16  H         2.7578125481    0.8062843473   -0.9617810620
   Point Group: c1    Number of degrees of freedom:    42


   Energy is   -346.874982142

 Hessian Updated using BFGS Update

 40 Hessian modes will be used to form the next step
  Hessian Eigenvalues:
     0.000938    0.012590    0.016063    0.021765    0.021951    0.022189
     0.022443    0.022700    0.022736    0.022774    0.022830    0.061896
     0.086342    0.119094    0.141532    0.159921    0.160023    0.160419
     0.163935    0.219999    0.220237    0.233012    0.251632    0.287831
     0.319429    0.324526    0.347472    0.356470    0.357077    0.357102
     0.357203    0.379414    0.413637    0.419898    0.447496    0.450665
     0.457017    0.460387    0.481462    0.599837

 Minimum Search - Taking Simple RFO Step
 Searching for Lamda that Minimizes Along All modes
 Value Taken    Lamda =  -0.00069098
 Calculated Step too Large.  Step scaled by  0.480653
 Step Taken.  Stepsize is  0.300000

                             Maximum     Tolerance    Cnvgd?
         Gradient           0.002604      0.000300      NO
         Displacement       0.113608      0.001200      NO
         Energy change     -0.000336      0.000001      NO


 New Cartesian Coordinates Obtained by Inverse Iteration

 Displacement from previous Coordinates is:  0.428107
 ----------------------------------------------------------------
             Standard Nuclear Orientation (Angstroms)
    I     Atom           X                Y                Z
 ----------------------------------------------------------------
    1      C      -0.5068715324    -1.2977069496    -0.0568592823
    2      C      -1.8649342391    -1.0001357175    -0.0803303491
    3      C       0.4449340164    -0.2735321365     0.0286793384
    4      C       0.0108583267     1.0503612887     0.0906034570
    5      C      -1.3523486675     1.3510799339     0.0591634385
    6      C      -2.2930975626     0.3293513659    -0.0254988054
    7      C       1.9182018406    -0.6337459380     0.0763937936
    8      O       2.7886395038     0.4725144960    -0.1351585190
    9      H      -0.1815556080    -2.3337077571    -0.1086567092
   10      H      -2.5907306617    -1.8035482080    -0.1459700089
   11      H       0.7472416354     1.8413465804     0.1792085747
   12      H      -1.6749247601     2.3859464453     0.1054361113
   13      H      -3.3515704849     0.5620702709    -0.0498387433
   14      H       2.1233162733    -1.4244263924    -0.6548038155
   15      H       2.1815476980    -1.0186556595     1.0636145563
   16      H       2.6879901037     0.7701343078    -1.0433487095
 ----------------------------------------------------------------
 Molecular Point Group                 C1    NOp =  1
 Largest Abelian Subgroup              C1    NOp =  1
 Nuclear Repulsion Energy =   340.6102057125 hartrees
 There are       29 alpha and       29 beta electrons
 Applying Cartesian multipole field
    Component          Value
    ---------          -----
     (2,0,0)        1.00000E-11
     (0,2,0)        2.00000E-11
     (0,0,2)       -3.00000E-11
 Nucleus-field energy     =     0.0000000107 hartrees
 Requested basis set is 6-311++G(d,p)
 There are 88 shells and 232 basis functions
 A cutoff of  1.0D-11 yielded   3581 shell pairs
 There are     25375 function pairs (     27158 Cartesian)
 Smallest overlap matrix eigenvalue = 9.69E-07

 Q-Chem warning in module /home/taweetham/qchem/stvman/mkSTV.C, line 278:

 Overlap eigenvalue is smaller than square root of threshold

 Linear dependence detected in AO basis
 Number of orthogonalized atomic orbitals = 231
 Maximum deviation from orthogonality = 2.346E-11
 Guess MOs from SCF MO coefficient file
 Reading MOs from coefficient file
 Size of previous SCF MO coefficient file: 107646 (expected); 108112 (actual). 

 Q-Chem warning in module /home/taweetham/qchem/gesman/GuessMan.C, line 722:

 Inconsistent size for SCF MO coefficient file.  Please check basis and PURECART setting.

 Reading MOs from coefficient file
 A restricted hybrid HF-DFT SCF calculation will be
 performed using Pulay DIIS extrapolation
 Exchange:     0.2000 Hartree-Fock + 0.0800 Slater + 0.7200 B88
 Correlation:  0.1900 VWN1RPA + 0.8100 LYP
 Using SG-1 standard quadrature grid
 SCF converges when DIIS error is below 1.0E-08
 Geometry optimization detected.  Setting ReadMinima to 0
 Setting SaveMinima to 0
 ---------------------------------------
  Cycle       Energy         DIIS Error
 ---------------------------------------
    1    -346.8743036281      9.78E-04
    2    -346.8752058611      1.07E-04
    3    -346.8752415928      8.64E-05
    4    -346.8752691561      5.05E-05
    5    -346.8752853887      7.61E-06
    6    -346.8752856859      4.26E-06
    7    -346.8752858664      8.70E-07
    8    -346.8752858109      2.07E-07
    9    -346.8752858566      8.77E-08
   10    -346.8752858488      3.14E-08
   11    -346.8752858462      1.00E-08
   12    -346.8752858476      1.84E-09 Convergence criterion met
 ---------------------------------------
 SCF time:  CPU 155.37 s  wall 232.84 s
 SCF   energy in the final basis set = -346.8752858476
 Total energy in the final basis set = -346.8752858476

 --------------------------------------------------------------

                    Orbital Energies (a.u.)
 --------------------------------------------------------------

 Alpha MOs
 -- Occupied --
-19.132 -10.229 -10.188 -10.181 -10.180 -10.180 -10.179 -10.177
 -1.035  -0.864  -0.773  -0.753  -0.688  -0.614  -0.596  -0.535
 -0.509  -0.469  -0.459  -0.445  -0.431  -0.426  -0.376  -0.367
 -0.353  -0.341  -0.294  -0.262  -0.254
 -- Virtual --
 -0.023  -0.018  -0.012  -0.000   0.005   0.020   0.028   0.032
  0.056   0.057   0.062   0.069   0.077   0.087   0.100   0.108
  0.110   0.114   0.117   0.119   0.121   0.121   0.134   0.141
  0.145   0.149   0.152   0.162   0.169   0.172   0.178   0.183
  0.188   0.193   0.199   0.214   0.218   0.234   0.239   0.249
  0.255   0.263   0.268   0.282   0.288   0.292   0.300   0.303
  0.321   0.330   0.350   0.358   0.364   0.372   0.392   0.417
  0.488   0.491   0.511   0.521   0.533   0.540   0.550   0.555
  0.565   0.581   0.586   0.595   0.598   0.625   0.635   0.638
  0.656   0.663   0.684   0.696   0.713   0.727   0.732   0.763
  0.785   0.801   0.836   0.849   0.859   0.876   0.880   0.889
  0.903   0.918   0.969   1.000   1.015   1.021   1.032   1.056
  1.081   1.114   1.126   1.148   1.200   1.231   1.309   1.330
  1.370   1.400   1.442   1.487   1.495   1.522   1.533   1.541
  1.559   1.567   1.574   1.595   1.621   1.644   1.647   1.655
  1.729   1.733   1.766   1.769   1.777   1.812   1.842   1.885
  1.905   1.922   1.930   1.948   1.959   1.968   1.977   2.024
  2.062   2.078   2.107   2.124   2.177   2.219   2.312   2.344
  2.386   2.429   2.446   2.451   2.501   2.512   2.554   2.599
  2.618   2.646   2.661   2.687   2.710   2.716   2.728   2.741
  2.777   2.798   2.825   2.834   2.865   2.899   2.918   2.936
  2.950   2.999   3.078   3.098   3.153   3.165   3.237   3.318
  3.369   3.378   3.491   3.521   3.630   3.691   3.760   3.902
  3.981   4.013   4.040   4.145   4.159   4.292   4.844   5.090
  5.389   5.656  23.583  23.842  23.954  23.966  24.079  24.097
 24.191  49.918
 --------------------------------------------------------------

          Ground-State Mulliken Net Atomic Charges

     Atom                 Charge (a.u.)
  ----------------------------------------
      1 C                    -0.269478
      2 C                    -0.235071
      3 C                     0.472150
      4 C                    -0.349377
      5 C                    -0.345790
      6 C                    -0.103205
      7 C                    -0.267221
      8 O                    -0.273371
      9 H                     0.154972
     10 H                     0.158340
     11 H                     0.155515
     12 H                     0.164464
     13 H                     0.151020
     14 H                     0.154545
     15 H                     0.186595
     16 H                     0.245913
  ----------------------------------------
  Sum of atomic charges =     0.000000

 -----------------------------------------------------------------
                    Cartesian Multipole Moments
 -----------------------------------------------------------------
    Charge (ESU x 10^10)
                 0.0000
    Dipole Moment (Debye)
         X      -0.9080      Y      -0.6714      Z      -1.0780
       Tot       1.5612
    Quadrupole Moments (Debye-Ang)
        XX     -50.1010     XY      -1.8506     YY     -43.6652
        XZ      -3.0926     YZ      -1.0742     ZZ     -49.3653
    Octopole Moments (Debye-Ang^2)
       XXX     -22.9680    XXY      -3.9972    XYY       2.0128
       YYY       2.4729    XXZ      -8.9984    XYZ      -4.6756
       YYZ      -0.5128    XZZ      15.4858    YZZ       1.2713
       ZZZ       0.4491
    Hexadecapole Moments (Debye-Ang^3)
      XXXX    -986.2826   XXXY      -7.1206   XXYY    -198.9150
      XYYY       5.5636   YYYY    -322.6888   XXXZ     -19.7368
      XXYZ     -11.8624   XYYZ      -2.5173   YYYZ      -1.7595
      XXZZ    -160.2705   XYZZ       4.5075   YYZZ     -74.1845
      XZZZ      -2.2216   YZZZ      -7.1724   ZZZZ     -68.6733
 -----------------------------------------------------------------
 Calculating analytic gradient of the SCF energy
 Gradient of SCF Energy
            1           2           3           4           5           6
    1  -0.0005279   0.0015784   0.0006047  -0.0005860  -0.0008984  -0.0000530
    2  -0.0009247  -0.0011256   0.0030092  -0.0004496  -0.0001812   0.0017421
    3   0.0003995  -0.0000729  -0.0000527  -0.0009695  -0.0000391   0.0001426
            7           8           9          10          11          12
    1  -0.0003244  -0.0017474   0.0001031   0.0002049   0.0009644   0.0000587
    2  -0.0042730   0.0011327  -0.0005582  -0.0002869  -0.0000057   0.0002800
    3   0.0015532  -0.0015338   0.0000563   0.0000400   0.0003751  -0.0000316
           13          14          15          16
    1   0.0001431   0.0000497   0.0001348   0.0002953
    2   0.0000455   0.0018521   0.0006503  -0.0009069
    3  -0.0000115  -0.0006382  -0.0008554   0.0016379
 Max gradient component =       4.273E-03
 RMS gradient           =       1.095E-03
 Gradient time:  CPU 54.94 s  wall 79.55 s
 Geometry Optimization Parameters
   NAtoms,    NIC,     NZ,  NCons,   NDum,   NFix, NCnnct, MaxDiis
       16     106       0       0       0       0       0       0

 Cartesian Hessian Update
 Hessian Updated using BFGS Update


** GEOMETRY OPTIMIZATION IN DELOCALIZED INTERNAL COORDINATES **
   Searching for a Minimum

   Optimization Cycle:   5

                       Coordinates (Angstroms)
     ATOM                X               Y               Z
      1  C        -0.5068715324   -1.2977069496   -0.0568592823
      2  C        -1.8649342391   -1.0001357175   -0.0803303491
      3  C         0.4449340164   -0.2735321365    0.0286793384
      4  C         0.0108583267    1.0503612887    0.0906034570
      5  C        -1.3523486675    1.3510799339    0.0591634385
      6  C        -2.2930975626    0.3293513659   -0.0254988054
      7  C         1.9182018406   -0.6337459380    0.0763937936
      8  O         2.7886395038    0.4725144960   -0.1351585190
      9  H        -0.1815556080   -2.3337077571   -0.1086567092
     10  H        -2.5907306617   -1.8035482080   -0.1459700089
     11  H         0.7472416354    1.8413465804    0.1792085747
     12  H        -1.6749247601    2.3859464453    0.1054361113
     13  H        -3.3515704849    0.5620702709   -0.0498387433
     14  H         2.1233162733   -1.4244263924   -0.6548038155
     15  H         2.1815476980   -1.0186556595    1.0636145563
     16  H         2.6879901037    0.7701343078   -1.0433487095
   Point Group: c1    Number of degrees of freedom:    42


   Energy is   -346.875285848

 Hessian Updated using BFGS Update

 41 Hessian modes will be used to form the next step
  Hessian Eigenvalues:
     0.000556    0.013378    0.016093    0.021722    0.022029    0.022186
     0.022495    0.022702    0.022747    0.022774    0.022840    0.062022
     0.088234    0.119768    0.141737    0.159850    0.159968    0.160069
     0.160237    0.164800    0.219989    0.220564    0.233367    0.258065
     0.285869    0.318861    0.324733    0.346454    0.356396    0.357054
     0.357103    0.357235    0.376152    0.413287    0.418295    0.447905
     0.451840    0.457127    0.461653    0.495847    0.552991

 Minimum Search - Taking Simple RFO Step
 Searching for Lamda that Minimizes Along All modes
 Value Taken    Lamda =  -0.00076454
 Calculated Step too Large.  Step scaled by  0.416918
 Step Taken.  Stepsize is  0.300000

                             Maximum     Tolerance    Cnvgd?
         Gradient           0.002820      0.000300      NO
         Displacement       0.114051      0.001200      NO
         Energy change     -0.000304      0.000001      NO


 New Cartesian Coordinates Obtained by Inverse Iteration

 Displacement from previous Coordinates is:  0.436991
 ----------------------------------------------------------------
             Standard Nuclear Orientation (Angstroms)
    I     Atom           X                Y                Z
 ----------------------------------------------------------------
    1      C      -0.5011256279    -1.2943125445    -0.0785914959
    2      C      -1.8595855393    -0.9974267552    -0.1064718091
    3      C       0.4493030574    -0.2713793881     0.0363077844
    4      C       0.0129457882     1.0512250891     0.1207846836
    5      C      -1.3501400451     1.3511604942     0.0829178161
    6      C      -2.2891270184     0.3302201185    -0.0288451596
    7      C       1.9222796420    -0.6280435708     0.0990461721
    8      O       2.7908151951     0.4568485628    -0.2141876174
    9      H      -0.1740136230    -2.3281421870    -0.1514600515
   10      H      -2.5846563099    -1.7991669839    -0.1953374027
   11      H       0.7477065469     1.8415212833     0.2270732541
   12      H      -1.6741500262     2.3846451077     0.1447994908
   13      H      -3.3476001355     0.5622808802    -0.0586568147
   14      H       2.1202257556    -1.4788000533    -0.5638395648
   15      H       2.1975344683    -0.9257067206     1.1133374836
   16      H       2.6262837534     0.7224225980    -1.1242424416
 ----------------------------------------------------------------
 Molecular Point Group                 C1    NOp =  1
 Largest Abelian Subgroup              C1    NOp =  1
 Nuclear Repulsion Energy =   340.5828467328 hartrees
 There are       29 alpha and       29 beta electrons
 Applying Cartesian multipole field
    Component          Value
    ---------          -----
     (2,0,0)        1.00000E-11
     (0,2,0)        2.00000E-11
     (0,0,2)       -3.00000E-11
 Nucleus-field energy     =     0.0000000106 hartrees
 Requested basis set is 6-311++G(d,p)
 There are 88 shells and 232 basis functions
 A cutoff of  1.0D-11 yielded   3579 shell pairs
 There are     25369 function pairs (     27152 Cartesian)
 Smallest overlap matrix eigenvalue = 9.76E-07

 Q-Chem warning in module /home/taweetham/qchem/stvman/mkSTV.C, line 278:

 Overlap eigenvalue is smaller than square root of threshold

 Linear dependence detected in AO basis
 Number of orthogonalized atomic orbitals = 231
 Maximum deviation from orthogonality = 5.972E-11
 Guess MOs from SCF MO coefficient file
 Reading MOs from coefficient file
 Size of previous SCF MO coefficient file: 107646 (expected); 108112 (actual). 

 Q-Chem warning in module /home/taweetham/qchem/gesman/GuessMan.C, line 722:

 Inconsistent size for SCF MO coefficient file.  Please check basis and PURECART setting.

 Reading MOs from coefficient file
 A restricted hybrid HF-DFT SCF calculation will be
 performed using Pulay DIIS extrapolation
 Exchange:     0.2000 Hartree-Fock + 0.0800 Slater + 0.7200 B88
 Correlation:  0.1900 VWN1RPA + 0.8100 LYP
 Using SG-1 standard quadrature grid
 SCF converges when DIIS error is below 1.0E-08
 Geometry optimization detected.  Setting ReadMinima to 0
 Setting SaveMinima to 0
 ---------------------------------------
  Cycle       Energy         DIIS Error
 ---------------------------------------
    1    -346.8761710081      1.02E-03
    2    -346.8754867471      1.07E-04
    3    -346.8755151367      9.31E-05
    4    -346.8755542227      5.13E-05
    5    -346.8755725931      7.84E-06
    6    -346.8755727576      3.47E-06
    7    -346.8755728700      1.02E-06
    8    -346.8755729038      2.61E-07
    9    -346.8755729207      1.17E-07
   10    -346.8755729169      3.17E-08
   11    -346.8755729165      1.05E-08
   12    -346.8755729174      2.83E-09 Convergence criterion met
 ---------------------------------------
 SCF time:  CPU 156.54 s  wall 234.09 s
 SCF   energy in the final basis set = -346.8755729174
 Total energy in the final basis set = -346.8755729174

 --------------------------------------------------------------

                    Orbital Energies (a.u.)
 --------------------------------------------------------------

 Alpha MOs
 -- Occupied --
-19.132 -10.229 -10.188 -10.182 -10.181 -10.181 -10.179 -10.178
 -1.034  -0.865  -0.774  -0.754  -0.687  -0.614  -0.597  -0.535
 -0.508  -0.470  -0.457  -0.447  -0.432  -0.427  -0.376  -0.368
 -0.353  -0.339  -0.294  -0.263  -0.254
 -- Virtual --
 -0.023  -0.020  -0.011   0.000   0.006   0.020   0.028   0.032
  0.054   0.059   0.063   0.069   0.076   0.088   0.101   0.108
  0.110   0.113   0.117   0.119   0.120   0.120   0.134   0.140
  0.145   0.148   0.150   0.162   0.168   0.172   0.179   0.183
  0.188   0.193   0.199   0.214   0.217   0.234   0.241   0.248
  0.255   0.265   0.267   0.283   0.287   0.289   0.297   0.303
  0.320   0.329   0.348   0.358   0.364   0.370   0.389   0.414
  0.486   0.489   0.509   0.522   0.533   0.540   0.549   0.554
  0.563   0.580   0.585   0.592   0.598   0.625   0.634   0.637
  0.656   0.669   0.684   0.698   0.710   0.726   0.731   0.763
  0.778   0.799   0.835   0.848   0.857   0.874   0.879   0.889
  0.902   0.919   0.974   0.991   1.013   1.019   1.032   1.056
  1.079   1.105   1.127   1.144   1.201   1.227   1.308   1.325
  1.372   1.404   1.451   1.487   1.497   1.520   1.533   1.541
  1.563   1.566   1.574   1.598   1.616   1.643   1.648   1.659
  1.729   1.733   1.762   1.770   1.775   1.813   1.840   1.879
  1.907   1.915   1.929   1.948   1.956   1.971   1.978   2.022
  2.062   2.077   2.102   2.123   2.180   2.211   2.314   2.342
  2.387   2.428   2.445   2.450   2.490   2.512   2.560   2.608
  2.616   2.644   2.660   2.686   2.708   2.719   2.727   2.746
  2.775   2.798   2.821   2.838   2.863   2.901   2.902   2.935
  2.948   2.996   3.079   3.100   3.154   3.164   3.227   3.322
  3.368   3.375   3.488   3.521   3.629   3.687   3.759   3.906
  3.981   4.011   4.039   4.144   4.157   4.295   4.843   5.085
  5.388   5.649  23.582  23.841  23.953  23.965  24.077  24.096
 24.190  49.916
 --------------------------------------------------------------

          Ground-State Mulliken Net Atomic Charges

     Atom                 Charge (a.u.)
  ----------------------------------------
      1 C                    -0.378842
      2 C                    -0.243958
      3 C                     0.514138
      4 C                    -0.271077
      5 C                    -0.340011
      6 C                    -0.108122
      7 C                    -0.284639
      8 O                    -0.265959
      9 H                     0.151590
     10 H                     0.159597
     11 H                     0.166196
     12 H                     0.163800
     13 H                     0.151414
     14 H                     0.160447
     15 H                     0.183077
     16 H                     0.242348
  ----------------------------------------
  Sum of atomic charges =    -0.000000

 -----------------------------------------------------------------
                    Cartesian Multipole Moments
 -----------------------------------------------------------------
    Charge (ESU x 10^10)
                 0.0000
    Dipole Moment (Debye)
         X      -1.0570      Y      -0.6819      Z      -0.9556
       Tot       1.5797
    Quadrupole Moments (Debye-Ang)
        XX     -50.6660     XY      -2.0165     YY     -43.7809
        XZ      -2.4806     YZ      -0.7914     ZZ     -49.1023
    Octopole Moments (Debye-Ang^2)
       XXX     -25.9503    XXY      -4.6767    XYY       1.4360
       YYY       2.3575    XXZ      -6.9255    XYZ      -4.3544
       YYZ      -0.2489    XZZ      15.7256    YZZ       1.5156
       ZZZ       0.7680
    Hexadecapole Moments (Debye-Ang^3)
      XXXX    -993.0283   XXXY      -8.8929   XXYY    -199.6873
      XYYY       5.9223   YYYY    -321.2038   XXXZ     -10.3598
      XXYZ     -10.4252   XYYZ      -1.5174   YYYZ      -2.0858
      XXZZ    -159.4034   XYZZ       5.4197   YYZZ     -74.2237
      XZZZ      -1.3285   YZZZ      -9.4361   ZZZZ     -70.2634
 -----------------------------------------------------------------
 Calculating analytic gradient of the SCF energy
 Gradient of SCF Energy
            1           2           3           4           5           6
    1  -0.0007719   0.0016120   0.0007660  -0.0003121  -0.0012615   0.0000060
    2  -0.0012295  -0.0012913   0.0032778  -0.0004309  -0.0002954   0.0019561
    3   0.0003625  -0.0000453  -0.0002730  -0.0008388  -0.0000445   0.0002163
            7           8           9          10          11          12
    1  -0.0004946  -0.0010337   0.0000558   0.0001413   0.0008316   0.0000837
    2  -0.0039384   0.0007004  -0.0004479  -0.0002068  -0.0000812   0.0002220
    3   0.0016309  -0.0006821  -0.0000194   0.0000440   0.0003524  -0.0000575
           13          14          15          16
    1   0.0001402   0.0000806   0.0001056   0.0000510
    2  -0.0000039   0.0015889   0.0006788  -0.0004987
    3  -0.0000379  -0.0007901  -0.0006621   0.0008445
 Max gradient component =       3.938E-03
 RMS gradient           =       1.032E-03
 Gradient time:  CPU 55.26 s  wall 83.78 s
 Geometry Optimization Parameters
   NAtoms,    NIC,     NZ,  NCons,   NDum,   NFix, NCnnct, MaxDiis
       16     106       0       0       0       0       0       0

 Cartesian Hessian Update
 Hessian Updated using BFGS Update


** GEOMETRY OPTIMIZATION IN DELOCALIZED INTERNAL COORDINATES **
   Searching for a Minimum

   Optimization Cycle:   6

                       Coordinates (Angstroms)
     ATOM                X               Y               Z
      1  C        -0.5011256279   -1.2943125445   -0.0785914959
      2  C        -1.8595855393   -0.9974267552   -0.1064718091
      3  C         0.4493030574   -0.2713793881    0.0363077844
      4  C         0.0129457882    1.0512250891    0.1207846836
      5  C        -1.3501400451    1.3511604942    0.0829178161
      6  C        -2.2891270184    0.3302201185   -0.0288451596
      7  C         1.9222796420   -0.6280435708    0.0990461721
      8  O         2.7908151951    0.4568485628   -0.2141876174
      9  H        -0.1740136230   -2.3281421870   -0.1514600515
     10  H        -2.5846563099   -1.7991669839   -0.1953374027
     11  H         0.7477065469    1.8415212833    0.2270732541
     12  H        -1.6741500262    2.3846451077    0.1447994908
     13  H        -3.3476001355    0.5622808802   -0.0586568147
     14  H         2.1202257556   -1.4788000533   -0.5638395648
     15  H         2.1975344683   -0.9257067206    1.1133374836
     16  H         2.6262837534    0.7224225980   -1.1242424416
   Point Group: c1    Number of degrees of freedom:    42


   Energy is   -346.875572917

 Hessian Updated using BFGS Update

 42 Hessian modes will be used to form the next step
  Hessian Eigenvalues:
     0.000661    0.013738    0.016187    0.021677    0.021994    0.022203
     0.022515    0.022709    0.022746    0.022773    0.022845    0.061966
     0.084729    0.119337    0.141650    0.159072    0.159982    0.160000
     0.160026    0.160372    0.164224    0.219941    0.220440    0.233467
     0.256965    0.281869    0.317802    0.324409    0.344005    0.356268
     0.357038    0.357104    0.357230    0.369892    0.412306    0.417397
     0.447200    0.450803    0.457095    0.461701    0.498755    0.521020

 Minimum Search - Taking Simple RFO Step
 Searching for Lamda that Minimizes Along All modes
 Value Taken    Lamda =  -0.00061084
 Calculated Step too Large.  Step scaled by  0.464965
 Step Taken.  Stepsize is  0.300000

                             Maximum     Tolerance    Cnvgd?
         Gradient           0.002263      0.000300      NO
         Displacement       0.114712      0.001200      NO
         Energy change     -0.000287      0.000001      NO


 New Cartesian Coordinates Obtained by Inverse Iteration

 Displacement from previous Coordinates is:  0.447163
 ----------------------------------------------------------------
             Standard Nuclear Orientation (Angstroms)
    I     Atom           X                Y                Z
 ----------------------------------------------------------------
    1      C      -0.4950807957    -1.2896762661    -0.1005568312
    2      C      -1.8544843398    -0.9939185372    -0.1339547876
    3      C       0.4533716681    -0.2693589812     0.0450355920
    4      C       0.0139494779     1.0516981324     0.1521268466
    5      C      -1.3486159183     1.3504361843     0.1081471633
    6      C      -2.2857709358     0.3305138693    -0.0321389298
    7      C       1.9267357435    -0.6194259014     0.1207070061
    8      O       2.7914472843     0.4349326246    -0.2950315161
    9      H      -0.1655720407    -2.3206163775    -0.1943667238
   10      H      -2.5781866671    -1.7936740318    -0.2473666749
   11      H       0.7456752259     1.8422909032     0.2748517328
   12      H      -1.6748280489     2.3819282768     0.1869971495
   13      H      -3.3442520040     0.5621003566    -0.0668886563
   14      H       2.1177470987    -1.5267981828    -0.4655835243
   15      H       2.2146825942    -0.8275667745     1.1543955618
   16      H       2.5698775393     0.6644806359    -1.2037390807
 ----------------------------------------------------------------
 Molecular Point Group                 C1    NOp =  1
 Largest Abelian Subgroup              C1    NOp =  1
 Nuclear Repulsion Energy =   340.5360712897 hartrees
 There are       29 alpha and       29 beta electrons
 Applying Cartesian multipole field
    Component          Value
    ---------          -----
     (2,0,0)        1.00000E-11
     (0,2,0)        2.00000E-11
     (0,0,2)       -3.00000E-11
 Nucleus-field energy     =     0.0000000105 hartrees
 Requested basis set is 6-311++G(d,p)
 There are 88 shells and 232 basis functions
 A cutoff of  1.0D-11 yielded   3580 shell pairs
 There are     25378 function pairs (     27158 Cartesian)
 Smallest overlap matrix eigenvalue = 9.87E-07

 Q-Chem warning in module /home/taweetham/qchem/stvman/mkSTV.C, line 278:

 Overlap eigenvalue is smaller than square root of threshold

 Linear dependence detected in AO basis
 Number of orthogonalized atomic orbitals = 231
 Maximum deviation from orthogonality = 9.630E-11
 Guess MOs from SCF MO coefficient file
 Reading MOs from coefficient file
 Size of previous SCF MO coefficient file: 107646 (expected); 108112 (actual). 

 Q-Chem warning in module /home/taweetham/qchem/gesman/GuessMan.C, line 722:

 Inconsistent size for SCF MO coefficient file.  Please check basis and PURECART setting.

 Reading MOs from coefficient file
 A restricted hybrid HF-DFT SCF calculation will be
 performed using Pulay DIIS extrapolation
 Exchange:     0.2000 Hartree-Fock + 0.0800 Slater + 0.7200 B88
 Correlation:  0.1900 VWN1RPA + 0.8100 LYP
 Using SG-1 standard quadrature grid
 SCF converges when DIIS error is below 1.0E-08
 Geometry optimization detected.  Setting ReadMinima to 0
 Setting SaveMinima to 0
 ---------------------------------------
  Cycle       Energy         DIIS Error
 ---------------------------------------
    1    -346.8772249971      1.05E-03
    2    -346.8757243202      1.09E-04
    3    -346.8757548140      9.55E-05
    4    -346.8757988760      5.07E-05
    5    -346.8758172268      8.88E-06
    6    -346.8758174772      3.37E-06
    7    -346.8758176931      1.04E-06
    8    -346.8758177618      2.86E-07
    9    -346.8758177693      1.32E-07
   10    -346.8758177729      2.99E-08
   11    -346.8758177721      9.93E-09 Convergence criterion met
 ---------------------------------------
 SCF time:  CPU 146.96 s  wall 217.47 s
 SCF   energy in the final basis set = -346.8758177721
 Total energy in the final basis set = -346.8758177721

 --------------------------------------------------------------

                    Orbital Energies (a.u.)
 --------------------------------------------------------------

 Alpha MOs
 -- Occupied --
-19.131 -10.229 -10.189 -10.182 -10.182 -10.181 -10.180 -10.178
 -1.033  -0.866  -0.774  -0.754  -0.687  -0.615  -0.598  -0.535
 -0.506  -0.471  -0.455  -0.449  -0.432  -0.427  -0.376  -0.370
 -0.354  -0.338  -0.294  -0.263  -0.255
 -- Virtual --
 -0.024  -0.022  -0.011   0.001   0.006   0.019   0.028   0.031
  0.053   0.060   0.065   0.069   0.075   0.088   0.101   0.108
  0.110   0.113   0.116   0.119   0.120   0.121   0.134   0.139
  0.144   0.147   0.148   0.161   0.168   0.173   0.179   0.182
  0.188   0.193   0.199   0.213   0.217   0.234   0.243   0.248
  0.255   0.263   0.269   0.282   0.285   0.289   0.295   0.303
  0.318   0.329   0.347   0.358   0.364   0.368   0.387   0.409
  0.483   0.487   0.509   0.523   0.533   0.541   0.548   0.554
  0.561   0.579   0.583   0.590   0.598   0.625   0.633   0.636
  0.657   0.673   0.685   0.703   0.708   0.725   0.730   0.764
  0.772   0.797   0.834   0.848   0.856   0.871   0.879   0.889
  0.902   0.921   0.973   0.985   1.010   1.017   1.033   1.056
  1.077   1.099   1.127   1.140   1.202   1.222   1.307   1.323
  1.374   1.407   1.455   1.489   1.498   1.520   1.535   1.542
  1.564   1.566   1.575   1.601   1.613   1.643   1.650   1.664
  1.726   1.732   1.758   1.770   1.775   1.813   1.837   1.873
  1.907   1.913   1.929   1.948   1.952   1.973   1.980   2.021
  2.062   2.075   2.098   2.124   2.183   2.203   2.315   2.340
  2.388   2.427   2.444   2.449   2.481   2.512   2.564   2.614
  2.619   2.642   2.660   2.686   2.706   2.720   2.727   2.749
  2.772   2.796   2.816   2.841   2.860   2.885   2.904   2.938
  2.948   2.993   3.080   3.101   3.154   3.165   3.218   3.328
  3.368   3.374   3.486   3.520   3.628   3.684   3.759   3.907
  3.980   4.009   4.039   4.143   4.156   4.299   4.842   5.080
  5.386   5.643  23.581  23.840  23.953  23.965  24.076  24.095
 24.189  49.914
 --------------------------------------------------------------

          Ground-State Mulliken Net Atomic Charges

     Atom                 Charge (a.u.)
  ----------------------------------------
      1 C                    -0.479043
      2 C                    -0.247635
      3 C                     0.561488
      4 C                    -0.188871
      5 C                    -0.342082
      6 C                    -0.116985
      7 C                    -0.313116
      8 O                    -0.258172
      9 H                     0.146756
     10 H                     0.161432
     11 H                     0.175353
     12 H                     0.163564
     13 H                     0.151581
     14 H                     0.168362
     15 H                     0.178664
     16 H                     0.238703
  ----------------------------------------
  Sum of atomic charges =     0.000000

 -----------------------------------------------------------------
                    Cartesian Multipole Moments
 -----------------------------------------------------------------
    Charge (ESU x 10^10)
                 0.0000
    Dipole Moment (Debye)
         X      -1.1946      Y      -0.6831      Z      -0.8354
       Tot       1.6098
    Quadrupole Moments (Debye-Ang)
        XX     -51.1367     XY      -2.1393     YY     -43.9042
        XZ      -1.8635     YZ      -0.4758     ZZ     -48.8722
    Octopole Moments (Debye-Ang^2)
       XXX     -28.4264    XXY      -5.1187    XYY       0.9145
       YYY       2.2866    XXZ      -4.8325    XYZ      -3.9824
       YYZ       0.0828    XZZ      15.8282    YZZ       1.7410
       ZZZ       1.0000
    Hexadecapole Moments (Debye-Ang^3)
      XXXX    -997.8655   XXXY      -9.5963   XXYY    -200.2233
      XYYY       6.5143   YYYY    -319.1055   XXXZ      -0.9228
      XXYZ      -8.8867   XYYZ      -0.3395   YYYZ      -2.6039
      XXZZ    -159.1082   XYZZ       6.3413   YYZZ     -74.3432
      XZZZ      -0.4921   YZZZ     -11.8098   ZZZZ     -72.5642
 -----------------------------------------------------------------
 Calculating analytic gradient of the SCF energy
 Gradient of SCF Energy
            1           2           3           4           5           6
    1  -0.0008517   0.0013429   0.0006834   0.0000268  -0.0013021   0.0000644
    2  -0.0011815  -0.0011597   0.0027858  -0.0003916  -0.0003545   0.0017265
    3   0.0003100  -0.0000202  -0.0003340  -0.0005766  -0.0000420   0.0002411
            7           8           9          10          11          12
    1  -0.0004132  -0.0001600   0.0000305   0.0000571   0.0005291   0.0000890
    2  -0.0027508   0.0003844  -0.0002561  -0.0000992  -0.0000962   0.0001374
    3   0.0012762  -0.0000612  -0.0000852   0.0000381   0.0002090  -0.0000634
           13          14          15          16
    1   0.0001005   0.0000738   0.0000545  -0.0003250
    2  -0.0000465   0.0010434   0.0004350  -0.0001766
    3  -0.0000540  -0.0007239  -0.0003739   0.0002598
 Max gradient component =       2.786E-03
 RMS gradient           =       8.065E-04
 Gradient time:  CPU 55.03 s  wall 83.75 s
 Geometry Optimization Parameters
   NAtoms,    NIC,     NZ,  NCons,   NDum,   NFix, NCnnct, MaxDiis
       16     106       0       0       0       0       0       0

 Cartesian Hessian Update
 Hessian Updated using BFGS Update


** GEOMETRY OPTIMIZATION IN DELOCALIZED INTERNAL COORDINATES **
   Searching for a Minimum

   Optimization Cycle:   7

                       Coordinates (Angstroms)
     ATOM                X               Y               Z
      1  C        -0.4950807957   -1.2896762661   -0.1005568312
      2  C        -1.8544843398   -0.9939185372   -0.1339547876
      3  C         0.4533716681   -0.2693589812    0.0450355920
      4  C         0.0139494779    1.0516981324    0.1521268466
      5  C        -1.3486159183    1.3504361843    0.1081471633
      6  C        -2.2857709358    0.3305138693   -0.0321389298
      7  C         1.9267357435   -0.6194259014    0.1207070061
      8  O         2.7914472843    0.4349326246   -0.2950315161
      9  H        -0.1655720407   -2.3206163775   -0.1943667238
     10  H        -2.5781866671   -1.7936740318   -0.2473666749
     11  H         0.7456752259    1.8422909032    0.2748517328
     12  H        -1.6748280489    2.3819282768    0.1869971495
     13  H        -3.3442520040    0.5621003566   -0.0668886563
     14  H         2.1177470987   -1.5267981828   -0.4655835243
     15  H         2.2146825942   -0.8275667745    1.1543955618
     16  H         2.5698775393    0.6644806359   -1.2037390807
   Point Group: c1    Number of degrees of freedom:    42


   Energy is   -346.875817772

 Hessian Updated using BFGS Update

 42 Hessian modes will be used to form the next step
  Hessian Eigenvalues:
     0.000760    0.014255    0.016189    0.021647    0.021997    0.022256
     0.022492    0.022710    0.022739    0.022774    0.022839    0.061823
     0.081424    0.119199    0.141522    0.158854    0.160000    0.160019
     0.160090    0.160634    0.163543    0.219823    0.220392    0.233489
     0.249070    0.279676    0.317515    0.324538    0.342445    0.356209
     0.357032    0.357104    0.357216    0.367090    0.411255    0.417254
     0.443488    0.450284    0.457059    0.461010    0.482756    0.529970

 Minimum Search - Taking Simple RFO Step
 Searching for Lamda that Minimizes Along All modes
 Value Taken    Lamda =  -0.00041258
 Calculated Step too Large.  Step scaled by  0.547057
 Step Taken.  Stepsize is  0.300000

                             Maximum     Tolerance    Cnvgd?
         Gradient           0.001574      0.000300      NO
         Displacement       0.120651      0.001200      NO
         Energy change     -0.000245      0.000001      NO


 New Cartesian Coordinates Obtained by Inverse Iteration

 Displacement from previous Coordinates is:  0.467486
 ----------------------------------------------------------------
             Standard Nuclear Orientation (Angstroms)
    I     Atom           X                Y                Z
 ----------------------------------------------------------------
    1      C      -0.4885184586    -1.2834222987    -0.1241025562
    2      C      -1.8492889532    -0.9895301162    -0.1634249691
    3      C       0.4566662421    -0.2664611351     0.0534471036
    4      C       0.0131438576     1.0525174132     0.1842853255
    5      C      -1.3486723681     1.3493223198     0.1351418040
    6      C      -2.2833203759     0.3303073495    -0.0353051694
    7      C       1.9305853631    -0.6077578115     0.1414114664
    8      O       2.7897462832     0.4058030167    -0.3771493415
    9      H      -0.1558081597    -2.3108921017    -0.2382074451
   10      H      -2.5704533384    -1.7874819176    -0.3020506889
   11      H       0.7410065162     1.8435221357     0.3255432535
   12      H      -1.6783151090     2.3778803069     0.2339343816
   13      H      -3.3419469562     0.5610476095    -0.0732919020
   14      H       2.1164139161    -1.5666079877    -0.3594928424
   15      H       2.2313938185    -0.7215439133     1.1867025554
   16      H       2.5240636039     0.5906430607    -1.2848066479
 ----------------------------------------------------------------
 Molecular Point Group                 C1    NOp =  1
 Largest Abelian Subgroup              C1    NOp =  1
 Nuclear Repulsion Energy =   340.4754929232 hartrees
 There are       29 alpha and       29 beta electrons
 Applying Cartesian multipole field
    Component          Value
    ---------          -----
     (2,0,0)        1.00000E-11
     (0,2,0)        2.00000E-11
     (0,0,2)       -3.00000E-11
 Nucleus-field energy     =     0.0000000103 hartrees
 Requested basis set is 6-311++G(d,p)
 There are 88 shells and 232 basis functions
 A cutoff of  1.0D-11 yielded   3580 shell pairs
 There are     25378 function pairs (     27158 Cartesian)
 Smallest overlap matrix eigenvalue = 9.97E-07

 Q-Chem warning in module /home/taweetham/qchem/stvman/mkSTV.C, line 278:

 Overlap eigenvalue is smaller than square root of threshold

 Linear dependence detected in AO basis
 Number of orthogonalized atomic orbitals = 231
 Maximum deviation from orthogonality = 6.675E-11
 Guess MOs from SCF MO coefficient file
 Reading MOs from coefficient file
 Size of previous SCF MO coefficient file: 107646 (expected); 108112 (actual). 

 Q-Chem warning in module /home/taweetham/qchem/gesman/GuessMan.C, line 722:

 Inconsistent size for SCF MO coefficient file.  Please check basis and PURECART setting.

 Reading MOs from coefficient file
 A restricted hybrid HF-DFT SCF calculation will be
 performed using Pulay DIIS extrapolation
 Exchange:     0.2000 Hartree-Fock + 0.0800 Slater + 0.7200 B88
 Correlation:  0.1900 VWN1RPA + 0.8100 LYP
 Using SG-1 standard quadrature grid
 SCF converges when DIIS error is below 1.0E-08
 Geometry optimization detected.  Setting ReadMinima to 0
 Setting SaveMinima to 0
 ---------------------------------------
  Cycle       Energy         DIIS Error
 ---------------------------------------
    1    -346.8771691307      1.10E-03
    2    -346.8758945637      1.13E-04
    3    -346.8759337327      9.70E-05
    4    -346.8759794285      5.02E-05
    5    -346.8759973107      9.84E-06
    6    -346.8759976281      3.60E-06
    7    -346.8759979046      1.08E-06
    8    -346.8759979795      2.71E-07
    9    -346.8759980076      1.37E-07
   10    -346.8759980084      3.57E-08
   11    -346.8759980133      1.25E-08
   12    -346.8759980139      3.28E-09 Convergence criterion met
 ---------------------------------------
 SCF time:  CPU 157.08 s  wall 235.90 s
 SCF   energy in the final basis set = -346.8759980139
 Total energy in the final basis set = -346.8759980139

 --------------------------------------------------------------

                    Orbital Energies (a.u.)
 --------------------------------------------------------------

 Alpha MOs
 -- Occupied --
-19.130 -10.228 -10.189 -10.183 -10.182 -10.182 -10.181 -10.179
 -1.032  -0.866  -0.774  -0.755  -0.687  -0.616  -0.598  -0.535
 -0.505  -0.472  -0.453  -0.450  -0.432  -0.427  -0.377  -0.372
 -0.354  -0.337  -0.294  -0.264  -0.256
 -- Virtual --
 -0.025  -0.023  -0.010   0.002   0.006   0.018   0.028   0.031
  0.051   0.061   0.067   0.069   0.075   0.088   0.102   0.109
  0.110   0.113   0.116   0.119   0.119   0.122   0.133   0.138
  0.142   0.145   0.148   0.160   0.167   0.173   0.180   0.181
  0.188   0.195   0.201   0.213   0.217   0.234   0.245   0.248
  0.256   0.261   0.268   0.280   0.285   0.290   0.294   0.304
  0.317   0.330   0.346   0.358   0.365   0.368   0.384   0.403
  0.480   0.486   0.511   0.525   0.533   0.541   0.548   0.553
  0.560   0.577   0.582   0.587   0.598   0.624   0.634   0.635
  0.657   0.676   0.686   0.707   0.708   0.724   0.731   0.766
  0.767   0.797   0.834   0.848   0.855   0.870   0.880   0.890
  0.902   0.924   0.968   0.983   1.008   1.016   1.034   1.054
  1.075   1.096   1.126   1.138   1.201   1.216   1.306   1.322
  1.377   1.408   1.457   1.490   1.498   1.520   1.537   1.543
  1.564   1.567   1.578   1.603   1.613   1.644   1.652   1.670
  1.723   1.732   1.752   1.772   1.778   1.810   1.835   1.869
  1.903   1.914   1.929   1.944   1.951   1.973   1.984   2.020
  2.061   2.072   2.094   2.128   2.188   2.197   2.317   2.339
  2.388   2.426   2.443   2.448   2.476   2.513   2.565   2.617
  2.626   2.642   2.660   2.687   2.706   2.719   2.727   2.748
  2.767   2.793   2.812   2.843   2.857   2.877   2.905   2.939
  2.948   2.991   3.081   3.103   3.153   3.167   3.212   3.333
  3.368   3.373   3.485   3.520   3.627   3.682   3.761   3.909
  3.980   4.008   4.038   4.142   4.155   4.304   4.842   5.075
  5.383   5.638  23.580  23.841  23.952  23.965  24.075  24.094
 24.188  49.912
 --------------------------------------------------------------

          Ground-State Mulliken Net Atomic Charges

     Atom                 Charge (a.u.)
  ----------------------------------------
      1 C                    -0.561806
      2 C                    -0.244376
      3 C                     0.601384
      4 C                    -0.107812
      5 C                    -0.348941
      6 C                    -0.129966
      7 C                    -0.344779
      8 O                    -0.251448
      9 H                     0.140909
     10 H                     0.163786
     11 H                     0.182413
     12 H                     0.163778
     13 H                     0.151498
     14 H                     0.175696
     15 H                     0.174313
     16 H                     0.235354
  ----------------------------------------
  Sum of atomic charges =     0.000000

 -----------------------------------------------------------------
                    Cartesian Multipole Moments
 -----------------------------------------------------------------
    Charge (ESU x 10^10)
                 0.0000
    Dipole Moment (Debye)
         X      -1.3092      Y      -0.6832      Z      -0.7199
       Tot       1.6429
    Quadrupole Moments (Debye-Ang)
        XX     -51.4827     XY      -2.2329     YY     -44.0456
        XZ      -1.2859     YZ      -0.1119     ZZ     -48.6536
    Octopole Moments (Debye-Ang^2)
       XXX     -30.2068    XXY      -5.3360    XYY       0.4500
       YYY       2.2285    XXZ      -2.8415    XYZ      -3.5534
       YYZ       0.5308    XZZ      15.8912    YZZ       1.9111
       ZZZ       1.1608
    Hexadecapole Moments (Debye-Ang^3)
      XXXX   -1000.4619   XXXY      -9.1691   XXYY    -200.5464
      XYYY       7.4299   YYYY    -316.4127   XXXZ       7.9642
      XXYZ      -7.3032   XYYZ       1.0213   YYYZ      -3.4168
      XXZZ    -159.1297   XYZZ       7.2490   YYZZ     -74.5537
      XZZZ       0.1892   YZZZ     -14.3718   ZZZZ     -75.5941
 -----------------------------------------------------------------
 Calculating analytic gradient of the SCF energy
 Gradient of SCF Energy
            1           2           3           4           5           6
    1  -0.0007478   0.0009368   0.0004906   0.0002847  -0.0010657   0.0000761
    2  -0.0008821  -0.0008453   0.0018306  -0.0002862  -0.0003157   0.0012257
    3   0.0002850   0.0000130  -0.0003740  -0.0003697  -0.0000344   0.0002214
            7           8           9          10          11          12
    1  -0.0003895   0.0004323   0.0000153   0.0000061   0.0001911   0.0000702
    2  -0.0012433  -0.0000932  -0.0000794  -0.0000206  -0.0000477   0.0000589
    3   0.0007700   0.0002144  -0.0001213   0.0000321   0.0001111  -0.0000321
           13          14          15          16
    1   0.0000539   0.0001737   0.0000044  -0.0005323
    2  -0.0000701   0.0003765   0.0002103   0.0001816
    3  -0.0000424  -0.0004815  -0.0001287  -0.0000630
 Max gradient component =       1.831E-03
 RMS gradient           =       5.253E-04
 Gradient time:  CPU 55.09 s  wall 82.80 s
 Geometry Optimization Parameters
   NAtoms,    NIC,     NZ,  NCons,   NDum,   NFix, NCnnct, MaxDiis
       16     106       0       0       0       0       0       0

 Cartesian Hessian Update
 Hessian Updated using BFGS Update


** GEOMETRY OPTIMIZATION IN DELOCALIZED INTERNAL COORDINATES **
   Searching for a Minimum

   Optimization Cycle:   8

                       Coordinates (Angstroms)
     ATOM                X               Y               Z
      1  C        -0.4885184586   -1.2834222987   -0.1241025562
      2  C        -1.8492889532   -0.9895301162   -0.1634249691
      3  C         0.4566662421   -0.2664611351    0.0534471036
      4  C         0.0131438576    1.0525174132    0.1842853255
      5  C        -1.3486723681    1.3493223198    0.1351418040
      6  C        -2.2833203759    0.3303073495   -0.0353051694
      7  C         1.9305853631   -0.6077578115    0.1414114664
      8  O         2.7897462832    0.4058030167   -0.3771493415
      9  H        -0.1558081597   -2.3108921017   -0.2382074451
     10  H        -2.5704533384   -1.7874819176   -0.3020506889
     11  H         0.7410065162    1.8435221357    0.3255432535
     12  H        -1.6783151090    2.3778803069    0.2339343816
     13  H        -3.3419469562    0.5610476095   -0.0732919020
     14  H         2.1164139161   -1.5666079877   -0.3594928424
     15  H         2.2313938185   -0.7215439133    1.1867025554
     16  H         2.5240636039    0.5906430607   -1.2848066479
   Point Group: c1    Number of degrees of freedom:    42


   Energy is   -346.875998014

 Hessian Updated using BFGS Update

 42 Hessian modes will be used to form the next step
  Hessian Eigenvalues:
     0.000938    0.013933    0.016219    0.021679    0.021977    0.022265
     0.022458    0.022689    0.022739    0.022773    0.022823    0.061761
     0.080402    0.118992    0.141481    0.158731    0.160000    0.160015
     0.160134    0.160839    0.162486    0.219679    0.220406    0.233490
     0.243051    0.279645    0.318161    0.324515    0.342538    0.356222
     0.357032    0.357104    0.357205    0.366887    0.410846    0.417255
     0.438808    0.450243    0.457016    0.460351    0.477062    0.534585

 Minimum Search - Taking Simple RFO Step
 Searching for Lamda that Minimizes Along All modes
 Value Taken    Lamda =  -0.00019170
 Calculated Step too Large.  Step scaled by  0.826073
 Step Taken.  Stepsize is  0.300000

                             Maximum     Tolerance    Cnvgd?
         Gradient           0.000963      0.000300      NO
         Displacement       0.126921      0.001200      NO
         Energy change     -0.000180      0.000001      NO


 New Cartesian Coordinates Obtained by Inverse Iteration

 Displacement from previous Coordinates is:  0.498619
 ----------------------------------------------------------------
             Standard Nuclear Orientation (Angstroms)
    I     Atom           X                Y                Z
 ----------------------------------------------------------------
    1      C      -0.4811072762    -1.2751671398    -0.1482628165
    2      C      -1.8436733382    -0.9839599469    -0.1952277915
    3      C       0.4591314851    -0.2622754875     0.0643433786
    4      C       0.0101274110     1.0537228464     0.2203306505
    5      C      -1.3506775948     1.3478062708     0.1649640088
    6      C      -2.2817326982     0.3297443281    -0.0389063014
    7      C       1.9341506891    -0.5922459744     0.1611645962
    8      O       2.7841707392     0.3706813146    -0.4605365052
    9      H      -0.1441626673    -2.2985041362    -0.2823733117
   10      H      -2.5609598216    -1.7801151144    -0.3610492313
   11      H       0.7336416738     1.8448741931     0.3816619199
   12      H      -1.6851963883     2.3723648075     0.2853524191
   13      H      -3.3406028583     0.5591756102    -0.0802354138
   14      H       2.1154481514    -1.5949725793    -0.2476673859
   15      H       2.2496811779    -0.6080348450     1.2087160674
   16      H       2.4884571969     0.4942517832    -1.3696399556
 ----------------------------------------------------------------
 Molecular Point Group                 C1    NOp =  1
 Largest Abelian Subgroup              C1    NOp =  1
 Nuclear Repulsion Energy =   340.4068793464 hartrees
 There are       29 alpha and       29 beta electrons
 Applying Cartesian multipole field
    Component          Value
    ---------          -----
     (2,0,0)        1.00000E-11
     (0,2,0)        2.00000E-11
     (0,0,2)       -3.00000E-11
 Nucleus-field energy     =     0.0000000101 hartrees
 Requested basis set is 6-311++G(d,p)
 There are 88 shells and 232 basis functions
 A cutoff of  1.0D-11 yielded   3579 shell pairs
 There are     25374 function pairs (     27154 Cartesian)
 Smallest overlap matrix eigenvalue = 1.00E-06

 Q-Chem warning in module /home/taweetham/qchem/stvman/mkSTV.C, line 278:

 Overlap eigenvalue is smaller than square root of threshold

 No. of orbitals has changed due to linear dependencies.  Generating new SCF guess.
 Guess from superposition of atomic densities
 Warning:  Energy on first SCF cycle will be non-variational
 A restricted hybrid HF-DFT SCF calculation will be
 performed using Pulay DIIS extrapolation
 Exchange:     0.2000 Hartree-Fock + 0.0800 Slater + 0.7200 B88
 Correlation:  0.1900 VWN1RPA + 0.8100 LYP
 Using SG-1 standard quadrature grid
 SCF converges when DIIS error is below 1.0E-08
 Geometry optimization detected.  Setting ReadMinima to 0
 Setting SaveMinima to 0
 ---------------------------------------
  Cycle       Energy         DIIS Error
 ---------------------------------------
    1    -348.5372485146      4.16E-02
    2    -346.7224730112      4.77E-03
    3    -346.6528418048      6.07E-03
    4    -346.8726510487      8.27E-04
    5    -346.8754075865      3.48E-04
    6    -346.8760760163      7.75E-05
    7    -346.8761007933      4.90E-05
    8    -346.8761180914      6.19E-06
    9    -346.8761183740      1.80E-06
   10    -346.8761182082      4.09E-07
   11    -346.8761182108      2.67E-07
   12    -346.8761182272      2.72E-08
   13    -346.8761182287      1.24E-08
   14    -346.8761182275      3.17E-09 Convergence criterion met
 ---------------------------------------
 SCF time:  CPU 180.94 s  wall 274.49 s
 SCF   energy in the final basis set = -346.8761182275
 Total energy in the final basis set = -346.8761182275

 --------------------------------------------------------------

                    Orbital Energies (a.u.)
 --------------------------------------------------------------

 Alpha MOs
 -- Occupied --
-19.130 -10.228 -10.189 -10.183 -10.183 -10.182 -10.181 -10.180
 -1.031  -0.867  -0.774  -0.755  -0.687  -0.616  -0.599  -0.535
 -0.505  -0.473  -0.454  -0.449  -0.432  -0.427  -0.377  -0.372
 -0.354  -0.336  -0.294  -0.264  -0.256
 -- Virtual --
 -0.027  -0.023  -0.010   0.003   0.006   0.017   0.028   0.031
  0.049   0.058   0.067   0.070   0.074   0.088   0.102   0.108
  0.110   0.113   0.116   0.118   0.119   0.125   0.132   0.137
  0.140   0.144   0.147   0.152   0.159   0.173   0.180   0.181
  0.187   0.196   0.203   0.213   0.217   0.233   0.246   0.247
  0.255   0.259   0.265   0.268   0.278   0.285   0.293   0.302
  0.312   0.318   0.329   0.346   0.359   0.365   0.372   0.382
  0.397   0.479   0.490   0.513   0.527   0.537   0.543   0.548
  0.553   0.559   0.575   0.583   0.588   0.600   0.625   0.634
  0.637   0.660   0.681   0.696   0.710   0.718   0.732   0.763
  0.769   0.784   0.812   0.844   0.848   0.869   0.879   0.882
  0.891   0.904   0.926   0.963   0.987   1.008   1.014   1.036
  1.051   1.073   1.095   1.123   1.137   1.197   1.219   1.316
  1.331   1.381   1.409   1.458   1.487   1.502   1.520   1.536
  1.546   1.563   1.567   1.585   1.601   1.615   1.645   1.657
  1.675   1.722   1.731   1.748   1.773   1.783   1.805   1.834
  1.869   1.901   1.916   1.929   1.939   1.951   1.972   1.989
  2.019   2.058   2.071   2.092   2.137   2.193   2.194   2.319
  2.341   2.387   2.427   2.444   2.449   2.475   2.517   2.565
  2.621   2.635   2.643   2.664   2.690   2.712   2.719   2.744
  2.755   2.774   2.791   2.811   2.846   2.858   2.877   2.905
  2.939   2.950   2.988   3.082   3.107   3.151   3.174   3.211
  3.337   3.367   3.374   3.485   3.521   3.626   3.688   3.763
  3.911   3.980   4.007   4.039   4.142   4.155   4.310   4.841
  5.071   5.378   5.636  23.581  23.843  23.954  23.965  24.074
 24.093  24.192  49.911
 --------------------------------------------------------------

          Ground-State Mulliken Net Atomic Charges

     Atom                 Charge (a.u.)
  ----------------------------------------
      1 C                    -1.121743
      2 C                     0.095874
      3 C                     1.198048
      4 C                    -0.538408
      5 C                     0.005318
      6 C                    -0.419066
      7 C                    -0.352191
      8 O                    -0.246432
      9 H                     0.126052
     10 H                     0.170249
     11 H                     0.168984
     12 H                     0.167755
     13 H                     0.156303
     14 H                     0.180085
     15 H                     0.175381
     16 H                     0.233792
  ----------------------------------------
  Sum of atomic charges =     0.000000

 -----------------------------------------------------------------
                    Cartesian Multipole Moments
 -----------------------------------------------------------------
    Charge (ESU x 10^10)
                 0.0000
    Dipole Moment (Debye)
         X      -1.3913      Y      -0.6961      Z      -0.6173
       Tot       1.6737
    Quadrupole Moments (Debye-Ang)
        XX     -51.6904     XY      -2.3338     YY     -44.2163
        XZ      -0.7540     YZ       0.3204     ZZ     -48.4281
    Octopole Moments (Debye-Ang^2)
       XXX     -31.2035    XXY      -5.4333    XYY       0.0403
       YYY       2.1548    XXZ      -1.0540    XYZ      -3.0120
       YYZ       1.0649    XZZ      15.9738    YZZ       1.9504
       ZZZ       1.1056
    Hexadecapole Moments (Debye-Ang^3)
      XXXX   -1000.6022   XXXY      -7.8814   XXYY    -200.6887
      XYYY       8.6808   YYYY    -313.1497   XXXZ      16.2253
      XXYZ      -5.6102   XYYZ       2.6029   YYYZ      -4.6657
      XXZZ    -159.2768   XYZZ       8.0083   YYZZ     -74.8646
      XZZZ       0.5925   YZZZ     -17.1326   ZZZZ     -79.4238
 -----------------------------------------------------------------
 Calculating analytic gradient of the SCF energy
 Gradient of SCF Energy
            1           2           3           4           5           6
    1  -0.0003915   0.0003172   0.0002413   0.0003879  -0.0005388   0.0000418
    2  -0.0003983  -0.0003354   0.0004750  -0.0000546  -0.0002010   0.0004496
    3   0.0001313   0.0001152  -0.0001823  -0.0002629   0.0001159   0.0000577
            7           8           9          10          11          12
    1  -0.0003618   0.0006850   0.0000030  -0.0000195  -0.0000763   0.0000368
    2   0.0001871  -0.0005358   0.0000908   0.0000370  -0.0000008  -0.0000250
    3  -0.0001837   0.0004978  -0.0001303   0.0000230   0.0000039  -0.0000193
           13          14          15          16
    1   0.0000007   0.0002338  -0.0000524  -0.0005071
    2  -0.0000744  -0.0001394   0.0000490   0.0004763
    3  -0.0000078   0.0000129   0.0001841  -0.0003554
 Max gradient component =       6.850E-04
 RMS gradient           =       2.744E-04
 Gradient time:  CPU 55.33 s  wall 79.89 s
 Geometry Optimization Parameters
   NAtoms,    NIC,     NZ,  NCons,   NDum,   NFix, NCnnct, MaxDiis
       16     106       0       0       0       0       0       0

 Cartesian Hessian Update
 Hessian Updated using BFGS Update


** GEOMETRY OPTIMIZATION IN DELOCALIZED INTERNAL COORDINATES **
   Searching for a Minimum

   Optimization Cycle:   9

                       Coordinates (Angstroms)
     ATOM                X               Y               Z
      1  C        -0.4811072762   -1.2751671398   -0.1482628165
      2  C        -1.8436733382   -0.9839599469   -0.1952277915
      3  C         0.4591314851   -0.2622754875    0.0643433786
      4  C         0.0101274110    1.0537228464    0.2203306505
      5  C        -1.3506775948    1.3478062708    0.1649640088
      6  C        -2.2817326982    0.3297443281   -0.0389063014
      7  C         1.9341506891   -0.5922459744    0.1611645962
      8  O         2.7841707392    0.3706813146   -0.4605365052
      9  H        -0.1441626673   -2.2985041362   -0.2823733117
     10  H        -2.5609598216   -1.7801151144   -0.3610492313
     11  H         0.7336416738    1.8448741931    0.3816619199
     12  H        -1.6851963883    2.3723648075    0.2853524191
     13  H        -3.3406028583    0.5591756102   -0.0802354138
     14  H         2.1154481514   -1.5949725793   -0.2476673859
     15  H         2.2496811779   -0.6080348450    1.2087160674
     16  H         2.4884571969    0.4942517832   -1.3696399556
   Point Group: c1    Number of degrees of freedom:    42


   Energy is   -346.876118227

 Hessian Updated using BFGS Update

 42 Hessian modes will be used to form the next step
  Hessian Eigenvalues:
     0.000986    0.011746    0.016180    0.021849    0.022102    0.022248
     0.022432    0.022690    0.022740    0.022773    0.022832    0.062267
     0.082244    0.118885    0.141680    0.158949    0.159998    0.160002
     0.160147    0.160922    0.163172    0.219605    0.220431    0.233519
     0.244116    0.281329    0.318696    0.324713    0.343301    0.356315
     0.357052    0.357105    0.357202    0.368340    0.411123    0.417472
     0.435794    0.450524    0.456957    0.460122    0.475413    0.536596

 Minimum Search - Taking Simple RFO Step
 Searching for Lamda that Minimizes Along All modes
 Value Taken    Lamda =  -0.00006320
 Step Taken.  Stepsize is  0.173288

                             Maximum     Tolerance    Cnvgd?
         Gradient           0.000651      0.000300      NO
         Displacement       0.082997      0.001200      NO
         Energy change     -0.000120      0.000001      NO


 New Cartesian Coordinates Obtained by Inverse Iteration

 Displacement from previous Coordinates is:  0.312081
 ----------------------------------------------------------------
             Standard Nuclear Orientation (Angstroms)
    I     Atom           X                Y                Z
 ----------------------------------------------------------------
    1      C      -0.4761108509    -1.2691042536    -0.1588124273
    2      C      -1.8396891704    -0.9798134890    -0.2151348993
    3      C       0.4599514196    -0.2586582274     0.0761331164
    4      C       0.0064079125     1.0547560227     0.2478204812
    5      C      -1.3534270891     1.3471234083     0.1837567250
    6      C      -2.2811801539     0.3296886226    -0.0433366177
    7      C       1.9366002868    -0.5806220258     0.1715480985
    8      O       2.7761530673     0.3502988182    -0.5111342058
    9      H      -0.1359291620    -2.2899341105    -0.3030110911
   10      H      -2.5535217072    -1.7750509430    -0.3992266252
   11      H       0.7268498227     1.8458376837     0.4226843324
   12      H      -1.6919055566     2.3688310187     0.3164458359
   13      H      -3.3400532837     0.5582869842    -0.0901252503
   14      H       2.1143157790    -1.6032799741    -0.1861391658
   15      H       2.2653719407    -0.5414903001     1.2143827914
   16      H       2.4728626268     0.4204766952    -1.4232167709
 ----------------------------------------------------------------
 Molecular Point Group                 C1    NOp =  1
 Largest Abelian Subgroup              C1    NOp =  1
 Nuclear Repulsion Energy =   340.3707891397 hartrees
 There are       29 alpha and       29 beta electrons
 Applying Cartesian multipole field
    Component          Value
    ---------          -----
     (2,0,0)        1.00000E-11
     (0,2,0)        2.00000E-11
     (0,0,2)       -3.00000E-11
 Nucleus-field energy     =     0.0000000100 hartrees
 Requested basis set is 6-311++G(d,p)
 There are 88 shells and 232 basis functions
 A cutoff of  1.0D-11 yielded   3580 shell pairs
 There are     25389 function pairs (     27172 Cartesian)
 Smallest overlap matrix eigenvalue = 1.01E-06

 Q-Chem warning in module /home/taweetham/qchem/stvman/mkSTV.C, line 278:

 Overlap eigenvalue is smaller than square root of threshold

 Guess MOs from SCF MO coefficient file
 Reading MOs from coefficient file
 Reading MOs from coefficient file
 A restricted hybrid HF-DFT SCF calculation will be
 performed using Pulay DIIS extrapolation
 Exchange:     0.2000 Hartree-Fock + 0.0800 Slater + 0.7200 B88
 Correlation:  0.1900 VWN1RPA + 0.8100 LYP
 Using SG-1 standard quadrature grid
 SCF converges when DIIS error is below 1.0E-08
 Geometry optimization detected.  Setting ReadMinima to 0
 Setting SaveMinima to 0
 ---------------------------------------
  Cycle       Energy         DIIS Error
 ---------------------------------------
    1    -346.8769935440      7.43E-04
    2    -346.8761078299      8.92E-05
    3    -346.8761283108      7.47E-05
    4    -346.8761565159      3.57E-05
    5    -346.8761653494      8.80E-06
    6    -346.8761657922      3.02E-06
    7    -346.8761657309      7.00E-07
    8    -346.8761657713      2.32E-07
    9    -346.8761658033      8.06E-08
   10    -346.8761657949      3.20E-08
   11    -346.8761657940      9.25E-09 Convergence criterion met
 ---------------------------------------
 SCF time:  CPU 145.98 s  wall 208.74 s
 SCF   energy in the final basis set = -346.8761657940
 Total energy in the final basis set = -346.8761657940

 --------------------------------------------------------------

                    Orbital Energies (a.u.)
 --------------------------------------------------------------

 Alpha MOs
 -- Occupied --
-19.130 -10.227 -10.189 -10.183 -10.183 -10.182 -10.182 -10.180
 -1.031  -0.867  -0.775  -0.755  -0.686  -0.616  -0.599  -0.535
 -0.505  -0.473  -0.454  -0.448  -0.432  -0.427  -0.376  -0.373
 -0.354  -0.336  -0.293  -0.264  -0.257
 -- Virtual --
 -0.028  -0.022  -0.010   0.003   0.007   0.017   0.028   0.031
  0.048   0.058   0.067   0.070   0.075   0.088   0.101   0.108
  0.110   0.113   0.116   0.118   0.119   0.126   0.132   0.136
  0.139   0.143   0.147   0.152   0.159   0.173   0.180   0.181
  0.187   0.197   0.205   0.213   0.217   0.233   0.245   0.248
  0.254   0.258   0.264   0.269   0.277   0.285   0.294   0.301
  0.312   0.317   0.328   0.346   0.359   0.364   0.372   0.382
  0.392   0.478   0.490   0.515   0.530   0.538   0.543   0.548
  0.551   0.559   0.573   0.582   0.587   0.599   0.625   0.634
  0.639   0.661   0.682   0.697   0.711   0.718   0.733   0.762
  0.771   0.785   0.814   0.844   0.848   0.870   0.879   0.882
  0.892   0.904   0.925   0.960   0.989   1.009   1.014   1.035
  1.050   1.072   1.095   1.121   1.137   1.193   1.220   1.315
  1.332   1.383   1.409   1.458   1.482   1.506   1.520   1.534
  1.548   1.563   1.567   1.588   1.598   1.618   1.646   1.661
  1.677   1.720   1.731   1.747   1.773   1.784   1.802   1.834
  1.870   1.901   1.917   1.928   1.936   1.952   1.971   1.990
  2.018   2.056   2.070   2.091   2.141   2.193   2.195   2.320
  2.343   2.385   2.427   2.444   2.449   2.476   2.520   2.565
  2.623   2.638   2.643   2.664   2.693   2.713   2.717   2.743
  2.751   2.774   2.790   2.810   2.847   2.859   2.878   2.905
  2.938   2.951   2.987   3.082   3.107   3.150   3.176   3.213
  3.339   3.366   3.375   3.486   3.521   3.626   3.687   3.765
  3.912   3.982   4.006   4.039   4.142   4.155   4.312   4.841
  5.068   5.375   5.635  23.582  23.844  23.954  23.965  24.075
 24.094  24.192  49.911
 --------------------------------------------------------------

          Ground-State Mulliken Net Atomic Charges

     Atom                 Charge (a.u.)
  ----------------------------------------
      1 C                    -1.128363
      2 C                     0.087052
      3 C                     1.185507
      4 C                    -0.493541
      5 C                    -0.004198
      6 C                    -0.414518
      7 C                    -0.363540
      8 O                    -0.243676
      9 H                     0.124170
     10 H                     0.170951
     11 H                     0.168666
     12 H                     0.167628
     13 H                     0.156667
     14 H                     0.180354
     15 H                     0.174552
     16 H                     0.232287
  ----------------------------------------
  Sum of atomic charges =     0.000000

 -----------------------------------------------------------------
                    Cartesian Multipole Moments
 -----------------------------------------------------------------
    Charge (ESU x 10^10)
                 0.0000
    Dipole Moment (Debye)
         X      -1.4087      Y      -0.7271      Z      -0.5703
       Tot       1.6847
    Quadrupole Moments (Debye-Ang)
        XX     -51.6983     XY      -2.4479     YY     -44.3431
        XZ      -0.4638     YZ       0.6328     ZZ     -48.2790
    Octopole Moments (Debye-Ang^2)
       XXX     -31.1192    XXY      -5.5653    XYY      -0.1827
       YYY       2.0339    XXZ      -0.2447    XYZ      -2.5600
       YYZ       1.3977    XZZ      16.1050    YZZ       1.8325
       ZZZ       0.7994
    Hexadecapole Moments (Debye-Ang^3)
      XXXX    -998.3756   XXXY      -7.0754   XXYY    -200.7068
      XYYY       9.5562   YYYY    -311.0450   XXXZ      20.6949
      XXYZ      -4.3886   XYYZ       3.6680   YYYZ      -5.6086
      XXZZ    -159.1938   XYZZ       8.2547   YYZZ     -75.1299
      XZZZ       0.5501   YZZZ     -18.7502   ZZZZ     -82.1076
 -----------------------------------------------------------------
 Calculating analytic gradient of the SCF energy
 Gradient of SCF Energy
            1           2           3           4           5           6
    1  -0.0000503  -0.0001075   0.0000415   0.0001932  -0.0000495   0.0000119
    2  -0.0000037   0.0000734  -0.0003908   0.0000672  -0.0000381  -0.0001294
    3   0.0001835   0.0000202  -0.0000041   0.0000973  -0.0000448   0.0000057
            7           8           9          10          11          12
    1  -0.0001288   0.0006024   0.0000088  -0.0000262  -0.0001923  -0.0000091
    2   0.0008196  -0.0005618   0.0001398   0.0000363  -0.0000028  -0.0000527
    3  -0.0006647   0.0004026  -0.0000663  -0.0000041  -0.0000754  -0.0000035
           13          14          15          16
    1  -0.0000221   0.0001697  -0.0001342  -0.0003077
    2  -0.0000599  -0.0002173  -0.0000922   0.0004125
    3   0.0000364   0.0001608   0.0002823  -0.0003259
 Max gradient component =       8.196E-04
 RMS gradient           =       2.462E-04
 Gradient time:  CPU 55.06 s  wall 68.18 s
 Geometry Optimization Parameters
   NAtoms,    NIC,     NZ,  NCons,   NDum,   NFix, NCnnct, MaxDiis
       16     106       0       0       0       0       0       0

 Cartesian Hessian Update
 Hessian Updated using BFGS Update


** GEOMETRY OPTIMIZATION IN DELOCALIZED INTERNAL COORDINATES **
   Searching for a Minimum

   Optimization Cycle:  10

                       Coordinates (Angstroms)
     ATOM                X               Y               Z
      1  C        -0.4761108509   -1.2691042536   -0.1588124273
      2  C        -1.8396891704   -0.9798134890   -0.2151348993
      3  C         0.4599514196   -0.2586582274    0.0761331164
      4  C         0.0064079125    1.0547560227    0.2478204812
      5  C        -1.3534270891    1.3471234083    0.1837567250
      6  C        -2.2811801539    0.3296886226   -0.0433366177
      7  C         1.9366002868   -0.5806220258    0.1715480985
      8  O         2.7761530673    0.3502988182   -0.5111342058
      9  H        -0.1359291620   -2.2899341105   -0.3030110911
     10  H        -2.5535217072   -1.7750509430   -0.3992266252
     11  H         0.7268498227    1.8458376837    0.4226843324
     12  H        -1.6919055566    2.3688310187    0.3164458359
     13  H        -3.3400532837    0.5582869842   -0.0901252503
     14  H         2.1143157790   -1.6032799741   -0.1861391658
     15  H         2.2653719407   -0.5414903001    1.2143827914
     16  H         2.4728626268    0.4204766952   -1.4232167709
   Point Group: c1    Number of degrees of freedom:    42


   Energy is   -346.876165794

 Hessian Updated using BFGS Update

 42 Hessian modes will be used to form the next step
  Hessian Eigenvalues:
     0.000677    0.007548    0.016174    0.021798    0.022092    0.022431
     0.022472    0.022693    0.022740    0.022818    0.023122    0.062102
     0.083535    0.119531    0.142034    0.159274    0.159992    0.160005
     0.160147    0.160756    0.164101    0.219666    0.220450    0.233319
     0.249147    0.284142    0.318032    0.324641    0.344680    0.356301
     0.357043    0.357105    0.357204    0.371649    0.412406    0.417902
     0.440845    0.450558    0.456906    0.460768    0.482540    0.529545

 Minimum Search - Taking Simple RFO Step
 Searching for Lamda that Minimizes Along All modes
 Value Taken    Lamda =  -0.00005600
 Step Taken.  Stepsize is  0.211024

                             Maximum     Tolerance    Cnvgd?
         Gradient           0.000565      0.000300      NO
         Displacement       0.102141      0.001200      NO
         Energy change     -0.000048      0.000001      NO


 New Cartesian Coordinates Obtained by Inverse Iteration

 Displacement from previous Coordinates is:  0.386497
 ----------------------------------------------------------------
             Standard Nuclear Orientation (Angstroms)
    I     Atom           X                Y                Z
 ----------------------------------------------------------------
    1      C      -0.4693135346    -1.2610031048    -0.1724825494
    2      C      -1.8337324337    -0.9743718747    -0.2392854797
    3      C       0.4607746016    -0.2528736919     0.0898314169
    4      C       0.0014134963     1.0566670007     0.2798881786
    5      C      -1.3576812075     1.3463771823     0.2075742827
    6      C      -2.2802794018     0.3301063153    -0.0489456712
    7      C       1.9392563877    -0.5658832881     0.1841150711
    8      O       2.7620400941     0.3244642329    -0.5706989820
    9      H      -0.1248319650    -2.2787863314    -0.3285091987
   10      H      -2.5428051020    -1.7685328661    -0.4451938349
   11      H       0.7184764221     1.8466228539     0.4738375657
   12      H      -1.7013439721     2.3642013887     0.3559565136
   13      H      -3.3391218250     0.5573805821    -0.1032427292
   14      H       2.1140642856    -1.6079400471    -0.1128511987
   15      H       2.2861500725    -0.4596164717     1.2158620082
   16      H       2.4536299634     0.3205340500    -1.4832210654
 ----------------------------------------------------------------
 Molecular Point Group                 C1    NOp =  1
 Largest Abelian Subgroup              C1    NOp =  1
 Nuclear Repulsion Energy =   340.3690706913 hartrees
 There are       29 alpha and       29 beta electrons
 Applying Cartesian multipole field
    Component          Value
    ---------          -----
     (2,0,0)        1.00000E-11
     (0,2,0)        2.00000E-11
     (0,0,2)       -3.00000E-11
 Nucleus-field energy     =     0.0000000098 hartrees
 Requested basis set is 6-311++G(d,p)
 There are 88 shells and 232 basis functions
 A cutoff of  1.0D-11 yielded   3581 shell pairs
 There are     25409 function pairs (     27192 Cartesian)
 Smallest overlap matrix eigenvalue = 1.00E-06

 Q-Chem warning in module /home/taweetham/qchem/stvman/mkSTV.C, line 278:

 Overlap eigenvalue is smaller than square root of threshold

 Guess MOs from SCF MO coefficient file
 Reading MOs from coefficient file
 Reading MOs from coefficient file
 A restricted hybrid HF-DFT SCF calculation will be
 performed using Pulay DIIS extrapolation
 Exchange:     0.2000 Hartree-Fock + 0.0800 Slater + 0.7200 B88
 Correlation:  0.1900 VWN1RPA + 0.8100 LYP
 Using SG-1 standard quadrature grid
 SCF converges when DIIS error is below 1.0E-08
 Geometry optimization detected.  Setting ReadMinima to 0
 Setting SaveMinima to 0
 ---------------------------------------
  Cycle       Energy         DIIS Error
 ---------------------------------------
    1    -346.8750060440      9.09E-04
    2    -346.8761069120      1.14E-04
    3    -346.8761331216      1.02E-04
    4    -346.8761835724      4.56E-05
    5    -346.8761965854      1.08E-05
    6    -346.8761972662      4.20E-06
    7    -346.8761974180      1.22E-06
    8    -346.8761973041      3.11E-07
    9    -346.8761973715      8.72E-08
   10    -346.8761973664      4.42E-08
   11    -346.8761973656      1.20E-08
   12    -346.8761973651      2.97E-09 Convergence criterion met
 ---------------------------------------
 SCF time:  CPU 156.14 s  wall 177.99 s
 SCF   energy in the final basis set = -346.8761973651
 Total energy in the final basis set = -346.8761973651

 --------------------------------------------------------------

                    Orbital Energies (a.u.)
 --------------------------------------------------------------

 Alpha MOs
 -- Occupied --
-19.129 -10.227 -10.188 -10.183 -10.183 -10.182 -10.182 -10.180
 -1.030  -0.867  -0.774  -0.756  -0.686  -0.617  -0.599  -0.534
 -0.505  -0.473  -0.455  -0.446  -0.432  -0.427  -0.376  -0.373
 -0.355  -0.336  -0.293  -0.264  -0.257
 -- Virtual --
 -0.028  -0.022  -0.010   0.003   0.007   0.016   0.029   0.031
  0.048   0.058   0.067   0.071   0.076   0.087   0.101   0.108
  0.110   0.113   0.116   0.118   0.120   0.128   0.132   0.136
  0.137   0.143   0.147   0.151   0.158   0.173   0.180   0.181
  0.186   0.199   0.206   0.213   0.218   0.235   0.243   0.248
  0.253   0.259   0.263   0.271   0.277   0.286   0.295   0.301
  0.311   0.315   0.326   0.345   0.359   0.362   0.372   0.384
  0.389   0.477   0.491   0.517   0.532   0.538   0.544   0.547
  0.550   0.558   0.571   0.582   0.585   0.599   0.625   0.634
  0.642   0.661   0.682   0.697   0.712   0.718   0.733   0.761
  0.774   0.786   0.816   0.845   0.848   0.870   0.879   0.883
  0.892   0.904   0.923   0.955   0.990   1.011   1.016   1.035
  1.049   1.071   1.095   1.118   1.137   1.188   1.224   1.315
  1.332   1.385   1.408   1.459   1.474   1.511   1.520   1.532
  1.550   1.561   1.567   1.591   1.596   1.620   1.646   1.664
  1.680   1.717   1.731   1.746   1.773   1.784   1.799   1.834
  1.874   1.900   1.917   1.928   1.933   1.952   1.969   1.991
  2.018   2.053   2.069   2.090   2.146   2.193   2.197   2.320
  2.345   2.382   2.427   2.444   2.449   2.477   2.523   2.566
  2.625   2.640   2.643   2.665   2.696   2.709   2.718   2.744
  2.749   2.775   2.789   2.809   2.849   2.860   2.881   2.904
  2.938   2.952   2.985   3.082   3.107   3.148   3.178   3.215
  3.340   3.365   3.376   3.487   3.521   3.626   3.687   3.768
  3.914   3.985   4.005   4.038   4.143   4.154   4.315   4.841
  5.065   5.373   5.633  23.583  23.845  23.954  23.964  24.075
 24.094  24.192  49.912
 --------------------------------------------------------------

          Ground-State Mulliken Net Atomic Charges

     Atom                 Charge (a.u.)
  ----------------------------------------
      1 C                    -1.141783
      2 C                     0.081473
      3 C                     1.168484
      4 C                    -0.448999
      5 C                    -0.000916
      6 C                    -0.415278
      7 C                    -0.373775
      8 O                    -0.239612
      9 H                     0.122547
     10 H                     0.171687
     11 H                     0.167174
     12 H                     0.167699
     13 H                     0.156971
     14 H                     0.179405
     15 H                     0.174422
     16 H                     0.230499
  ----------------------------------------
  Sum of atomic charges =    -0.000000

 -----------------------------------------------------------------
                    Cartesian Multipole Moments
 -----------------------------------------------------------------
    Charge (ESU x 10^10)
                -0.0000
    Dipole Moment (Debye)
         X      -1.4160      Y      -0.7789      Z      -0.5089
       Tot       1.6943
    Quadrupole Moments (Debye-Ang)
        XX     -51.6460     XY      -2.6139     YY     -44.4801
        XZ      -0.1112     YZ       1.0604     ZZ     -48.1273
    Octopole Moments (Debye-Ang^2)
       XXX     -30.6406    XXY      -5.7478    XYY      -0.3654
       YYY       1.8669    XXZ       0.7114    XYZ      -1.9085
       YYZ       1.8207    XZZ      16.1923    YZZ       1.5541
       ZZZ       0.4500
    Hexadecapole Moments (Debye-Ang^3)
      XXXX    -993.7338   XXXY      -5.9369   XXYY    -200.3968
      XYYY      10.8535   YYYY    -308.4240   XXXZ      25.8634
      XXYZ      -2.7604   XYYZ       4.8982   YYYZ      -6.9526
      XXZZ    -159.2081   XYZZ       8.3094   YYZZ     -75.4754
      XZZZ       0.4769   YZZZ     -20.6209   ZZZZ     -85.7288
 -----------------------------------------------------------------
 Calculating analytic gradient of the SCF energy
 Gradient of SCF Energy
            1           2           3           4           5           6
    1   0.0002293  -0.0003479  -0.0001988  -0.0000774   0.0003275  -0.0000351
    2   0.0002982   0.0002959  -0.0007362   0.0001955   0.0000434  -0.0004682
    3   0.0001042   0.0000758  -0.0000050   0.0000624   0.0000706  -0.0001115
            7           8           9          10          11          12
    1   0.0002529   0.0001291   0.0000088   0.0000105  -0.0001374  -0.0000480
    2   0.0007598  -0.0002588   0.0000685  -0.0000060   0.0000122  -0.0000496
    3  -0.0007046   0.0002641  -0.0000353  -0.0000179  -0.0000680   0.0000225
           13          14          15          16
    1  -0.0000304   0.0000004  -0.0000044  -0.0000791
    2  -0.0000140  -0.0001120  -0.0000772   0.0000485
    3   0.0000095   0.0001750   0.0001516   0.0000063
 Max gradient component =       7.598E-04
 RMS gradient           =       2.394E-04
 Gradient time:  CPU 54.61 s  wall 54.62 s
 Geometry Optimization Parameters
   NAtoms,    NIC,     NZ,  NCons,   NDum,   NFix, NCnnct, MaxDiis
       16     106       0       0       0       0       0       0

 Cartesian Hessian Update
 Hessian Updated using BFGS Update


** GEOMETRY OPTIMIZATION IN DELOCALIZED INTERNAL COORDINATES **
   Searching for a Minimum

   Optimization Cycle:  11

                       Coordinates (Angstroms)
     ATOM                X               Y               Z
      1  C        -0.4693135346   -1.2610031048   -0.1724825494
      2  C        -1.8337324337   -0.9743718747   -0.2392854797
      3  C         0.4607746016   -0.2528736919    0.0898314169
      4  C         0.0014134963    1.0566670007    0.2798881786
      5  C        -1.3576812075    1.3463771823    0.2075742827
      6  C        -2.2802794018    0.3301063153   -0.0489456712
      7  C         1.9392563877   -0.5658832881    0.1841150711
      8  O         2.7620400941    0.3244642329   -0.5706989820
      9  H        -0.1248319650   -2.2787863314   -0.3285091987
     10  H        -2.5428051020   -1.7685328661   -0.4451938349
     11  H         0.7184764221    1.8466228539    0.4738375657
     12  H        -1.7013439721    2.3642013887    0.3559565136
     13  H        -3.3391218250    0.5573805821   -0.1032427292
     14  H         2.1140642856   -1.6079400471   -0.1128511987
     15  H         2.2861500725   -0.4596164717    1.2158620082
     16  H         2.4536299634    0.3205340500   -1.4832210654
   Point Group: c1    Number of degrees of freedom:    42


   Energy is   -346.876197365

 Hessian Updated using BFGS Update

 42 Hessian modes will be used to form the next step
  Hessian Eigenvalues:
     0.000753    0.006748    0.016169    0.021721    0.022076    0.022451
     0.022471    0.022696    0.022748    0.022818    0.023176    0.062007
     0.082171    0.119457    0.142161    0.159203    0.159988    0.160015
     0.160115    0.160694    0.164910    0.219707    0.220485    0.233308
     0.248628    0.280126    0.317743    0.324431    0.343250    0.356201
     0.357036    0.357105    0.357210    0.368231    0.411767    0.417352
     0.441897    0.450754    0.456898    0.460939    0.482665    0.528073

 Minimum Search - Taking Simple RFO Step
 Searching for Lamda that Minimizes Along All modes
 Value Taken    Lamda =  -0.00000516
 Step Taken.  Stepsize is  0.017410

                             Maximum     Tolerance    Cnvgd?
         Gradient           0.000518      0.000300      NO
         Displacement       0.006886      0.001200      NO
         Energy change     -0.000032      0.000001      NO


 New Cartesian Coordinates Obtained by Inverse Iteration

 Displacement from previous Coordinates is:  0.027677
 ----------------------------------------------------------------
             Standard Nuclear Orientation (Angstroms)
    I     Atom           X                Y                Z
 ----------------------------------------------------------------
    1      C      -0.4687054183    -1.2607623218    -0.1723356646
    2      C      -1.8328118343    -0.9741100292    -0.2409688653
    3      C       0.4606908044    -0.2522488732     0.0922028311
    4      C       0.0010356932     1.0567744039     0.2831920983
    5      C      -1.3580542068     1.3466443933     0.2086993379
    6      C      -2.2798713937     0.3304886736    -0.0501158584
    7      C       1.9390805586    -0.5652743339     0.1851010447
    8      O       2.7588916878     0.3241202658    -0.5749824398
    9      H      -0.1238313604    -2.2785427241    -0.3280793190
   10      H      -2.5416074371    -1.7682067287    -0.4481512114
   11      H       0.7181969631     1.8461264815     0.4796694754
   12      H      -1.7019095687     2.3643829723     0.3573909954
   13      H      -3.3386544117     0.5575633800    -0.1058967630
   14      H       2.1138081319    -1.6075882056    -0.1105476515
   15      H       2.2886017936    -0.4554341180     1.2153142743
   16      H       2.4518358799     0.3134126945    -1.4878579564
 ----------------------------------------------------------------
 Molecular Point Group                 C1    NOp =  1
 Largest Abelian Subgroup              C1    NOp =  1
 Nuclear Repulsion Energy =   340.3867221063 hartrees
 There are       29 alpha and       29 beta electrons
 Applying Cartesian multipole field
    Component          Value
    ---------          -----
     (2,0,0)        1.00000E-11
     (0,2,0)        2.00000E-11
     (0,0,2)       -3.00000E-11
 Nucleus-field energy     =     0.0000000098 hartrees
 Requested basis set is 6-311++G(d,p)
 There are 88 shells and 232 basis functions
 A cutoff of  1.0D-11 yielded   3581 shell pairs
 There are     25409 function pairs (     27192 Cartesian)
 Smallest overlap matrix eigenvalue = 1.01E-06

 Q-Chem warning in module /home/taweetham/qchem/stvman/mkSTV.C, line 278:

 Overlap eigenvalue is smaller than square root of threshold

 Guess MOs from SCF MO coefficient file
 Reading MOs from coefficient file
 Reading MOs from coefficient file
 A restricted hybrid HF-DFT SCF calculation will be
 performed using Pulay DIIS extrapolation
 Exchange:     0.2000 Hartree-Fock + 0.0800 Slater + 0.7200 B88
 Correlation:  0.1900 VWN1RPA + 0.8100 LYP
 Using SG-1 standard quadrature grid
 SCF converges when DIIS error is below 1.0E-08
 Geometry optimization detected.  Setting ReadMinima to 0
 Setting SaveMinima to 0
 ---------------------------------------
  Cycle       Energy         DIIS Error
 ---------------------------------------
    1    -346.8761732350      7.42E-05
    2    -346.8762001128      1.09E-05
    3    -346.8762002330      1.06E-05
    4    -346.8762008834      3.32E-06
    5    -346.8762008700      1.21E-06
    6    -346.8762010933      3.08E-07
    7    -346.8762010667      1.27E-07
    8    -346.8762010526      2.08E-08
    9    -346.8762010535      7.45E-09 Convergence criterion met
 ---------------------------------------
 SCF time:  CPU 117.22 s  wall 117.44 s
 SCF   energy in the final basis set = -346.8762010535
 Total energy in the final basis set = -346.8762010535

 --------------------------------------------------------------

                    Orbital Energies (a.u.)
 --------------------------------------------------------------

 Alpha MOs
 -- Occupied --
-19.129 -10.227 -10.188 -10.183 -10.183 -10.182 -10.182 -10.180
 -1.030  -0.867  -0.774  -0.756  -0.686  -0.617  -0.599  -0.534
 -0.505  -0.473  -0.455  -0.446  -0.432  -0.427  -0.376  -0.373
 -0.355  -0.336  -0.293  -0.264  -0.257
 -- Virtual --
 -0.028  -0.022  -0.010   0.003   0.007   0.016   0.029   0.031
  0.048   0.058   0.067   0.071   0.076   0.087   0.101   0.108
  0.110   0.113   0.116   0.118   0.120   0.128   0.132   0.136
  0.137   0.142   0.147   0.151   0.158   0.173   0.180   0.181
  0.186   0.199   0.206   0.213   0.218   0.235   0.243   0.248
  0.253   0.259   0.263   0.271   0.277   0.286   0.295   0.300
  0.310   0.315   0.326   0.345   0.359   0.362   0.372   0.384
  0.388   0.477   0.491   0.517   0.533   0.538   0.544   0.547
  0.550   0.558   0.571   0.582   0.585   0.599   0.626   0.634
  0.642   0.661   0.682   0.697   0.712   0.719   0.733   0.761
  0.774   0.786   0.816   0.845   0.848   0.870   0.879   0.883
  0.892   0.904   0.923   0.955   0.990   1.011   1.017   1.035
  1.049   1.071   1.095   1.118   1.137   1.188   1.224   1.315
  1.332   1.385   1.409   1.459   1.473   1.511   1.520   1.531
  1.550   1.561   1.567   1.591   1.596   1.620   1.646   1.664
  1.679   1.717   1.731   1.746   1.773   1.784   1.799   1.834
  1.874   1.900   1.917   1.928   1.933   1.952   1.969   1.992
  2.018   2.052   2.069   2.090   2.146   2.193   2.197   2.321
  2.345   2.382   2.427   2.444   2.448   2.477   2.523   2.566
  2.625   2.640   2.643   2.665   2.696   2.709   2.719   2.744
  2.749   2.775   2.789   2.809   2.849   2.860   2.881   2.904
  2.938   2.952   2.985   3.082   3.107   3.149   3.179   3.215
  3.339   3.364   3.376   3.487   3.521   3.626   3.687   3.768
  3.915   3.985   4.005   4.038   4.143   4.154   4.315   4.841
  5.065   5.373   5.633  23.583  23.846  23.954  23.964  24.075
 24.094  24.192  49.912
 --------------------------------------------------------------

          Ground-State Mulliken Net Atomic Charges

     Atom                 Charge (a.u.)
  ----------------------------------------
      1 C                    -1.144631
      2 C                     0.081588
      3 C                     1.168600
      4 C                    -0.447698
      5 C                     0.002202
      6 C                    -0.416420
      7 C                    -0.374212
      8 O                    -0.239676
      9 H                     0.122455
     10 H                     0.171709
     11 H                     0.166962
     12 H                     0.167764
     13 H                     0.156969
     14 H                     0.179550
     15 H                     0.174434
     16 H                     0.230406
  ----------------------------------------
  Sum of atomic charges =    -0.000000

 -----------------------------------------------------------------
                    Cartesian Multipole Moments
 -----------------------------------------------------------------
    Charge (ESU x 10^10)
                -0.0000
    Dipole Moment (Debye)
         X      -1.4108      Y      -0.7880      Z      -0.5048
       Tot       1.6930
    Quadrupole Moments (Debye-Ang)
        XX     -51.6261     XY      -2.6411     YY     -44.4877
        XZ      -0.0852     YZ       1.0928     ZZ     -48.1141
    Octopole Moments (Debye-Ang^2)
       XXX     -30.4710    XXY      -5.7979    XYY      -0.3691
       YYY       1.8268    XXZ       0.7454    XYZ      -1.8406
       YYZ       1.8449    XZZ      16.2204    YZZ       1.5236
       ZZZ       0.3884
    Hexadecapole Moments (Debye-Ang^3)
      XXXX    -992.5702   XXXY      -5.9586   XXYY    -200.3049
      XYYY      10.9022   YYYY    -308.3365   XXXZ      26.1437
      XXYZ      -2.6174   XYYZ       4.9689   YYYZ      -7.0198
      XXZZ    -159.0985   XYZZ       8.2906   YYZZ     -75.5271
      XZZZ       0.3978   YZZZ     -20.7011   ZZZZ     -85.9987
 -----------------------------------------------------------------
 Calculating analytic gradient of the SCF energy
 Gradient of SCF Energy
            1           2           3           4           5           6
    1   0.0001557  -0.0001406  -0.0001088  -0.0000842   0.0001654  -0.0000304
    2   0.0001401   0.0001299  -0.0002658   0.0000800   0.0000311  -0.0002208
    3   0.0000418   0.0000055   0.0000530   0.0000248   0.0000039  -0.0000280
            7           8           9          10          11          12
    1   0.0002089  -0.0000662   0.0000116   0.0000234  -0.0000601  -0.0000381
    2   0.0003508  -0.0001394  -0.0000043  -0.0000282   0.0000004  -0.0000230
    3  -0.0002590   0.0000481  -0.0000067  -0.0000063  -0.0000056   0.0000127
           13          14          15          16
    1  -0.0000116   0.0000047  -0.0000604   0.0000307
    2  -0.0000105  -0.0000517  -0.0000517   0.0000631
    3   0.0000168   0.0000588   0.0000484  -0.0000082
 Max gradient component =       3.508E-04
 RMS gradient           =       1.069E-04
 Gradient time:  CPU 54.85 s  wall 54.87 s
 Geometry Optimization Parameters
   NAtoms,    NIC,     NZ,  NCons,   NDum,   NFix, NCnnct, MaxDiis
       16     106       0       0       0       0       0       0

 Cartesian Hessian Update
 Hessian Updated using BFGS Update


** GEOMETRY OPTIMIZATION IN DELOCALIZED INTERNAL COORDINATES **
   Searching for a Minimum

   Optimization Cycle:  12

                       Coordinates (Angstroms)
     ATOM                X               Y               Z
      1  C        -0.4687054183   -1.2607623218   -0.1723356646
      2  C        -1.8328118343   -0.9741100292   -0.2409688653
      3  C         0.4606908044   -0.2522488732    0.0922028311
      4  C         0.0010356932    1.0567744039    0.2831920983
      5  C        -1.3580542068    1.3466443933    0.2086993379
      6  C        -2.2798713937    0.3304886736   -0.0501158584
      7  C         1.9390805586   -0.5652743339    0.1851010447
      8  O         2.7588916878    0.3241202658   -0.5749824398
      9  H        -0.1238313604   -2.2785427241   -0.3280793190
     10  H        -2.5416074371   -1.7682067287   -0.4481512114
     11  H         0.7181969631    1.8461264815    0.4796694754
     12  H        -1.7019095687    2.3643829723    0.3573909954
     13  H        -3.3386544117    0.5575633800   -0.1058967630
     14  H         2.1138081319   -1.6075882056   -0.1105476515
     15  H         2.2886017936   -0.4554341180    1.2153142743
     16  H         2.4518358799    0.3134126945   -1.4878579564
   Point Group: c1    Number of degrees of freedom:    42


   Energy is   -346.876201053

 Hessian Updated using BFGS Update

 42 Hessian modes will be used to form the next step
  Hessian Eigenvalues:
     0.000761    0.006881    0.016226    0.021773    0.022079    0.022397
     0.022494    0.022658    0.022748    0.022815    0.023440    0.062124
     0.071296    0.117858    0.142323    0.156602    0.159994    0.160013
     0.160175    0.161160    0.171588    0.219773    0.220524    0.232775
     0.238547    0.267334    0.316298    0.324315    0.326238    0.356465
     0.356991    0.357109    0.357193    0.358237    0.405026    0.416145
     0.431201    0.448284    0.456902    0.459655    0.476278    0.528636

 Minimum Search - Taking Simple RFO Step
 Searching for Lamda that Minimizes Along All modes
 Value Taken    Lamda =  -0.00000117
 Step Taken.  Stepsize is  0.004276

                             Maximum     Tolerance    Cnvgd?
         Gradient           0.000218      0.000300     YES
         Displacement       0.002302      0.001200      NO
         Energy change     -0.000004      0.000001      NO


 New Cartesian Coordinates Obtained by Inverse Iteration

 Displacement from previous Coordinates is:  0.005741
 ----------------------------------------------------------------
             Standard Nuclear Orientation (Angstroms)
    I     Atom           X                Y                Z
 ----------------------------------------------------------------
    1      C      -0.4687460382    -1.2610361961    -0.1720693846
    2      C      -1.8326237837    -0.9742223618    -0.2409828189
    3      C       0.4606668069    -0.2522503505     0.0926373618
    4      C       0.0011804754     1.0566211177     0.2835745848
    5      C      -1.3580079233     1.3466911265     0.2086609306
    6      C      -2.2796468379     0.3306896859    -0.0504685231
    7      C       1.9389008276    -0.5655265938     0.1854542899
    8      O       2.7577911909     0.3249182769    -0.5749600359
    9      H      -0.1238034431    -2.2788258825    -0.3275664431
   10      H      -2.5416329796    -1.7681370759    -0.4481546537
   11      H       0.7186378954     1.8457008367     0.4803445227
   12      H      -1.7016215541     2.3645666853     0.3569933233
   13      H      -3.3383997787     0.5576913272    -0.1068580631
   14      H       2.1139330940    -1.6073121047    -0.1114070294
   15      H       2.2896224259    -0.4554246978     1.2151397152
   16      H       2.4504455041     0.3132021370    -1.4877034489
 ----------------------------------------------------------------
 Molecular Point Group                 C1    NOp =  1
 Largest Abelian Subgroup              C1    NOp =  1
 Nuclear Repulsion Energy =   340.3987396020 hartrees
 There are       29 alpha and       29 beta electrons
 Applying Cartesian multipole field
    Component          Value
    ---------          -----
     (2,0,0)        1.00000E-11
     (0,2,0)        2.00000E-11
     (0,0,2)       -3.00000E-11
 Nucleus-field energy     =     0.0000000098 hartrees
 Requested basis set is 6-311++G(d,p)
 There are 88 shells and 232 basis functions
 A cutoff of  1.0D-11 yielded   3581 shell pairs
 There are     25409 function pairs (     27192 Cartesian)
 Smallest overlap matrix eigenvalue = 1.01E-06

 Q-Chem warning in module /home/taweetham/qchem/stvman/mkSTV.C, line 278:

 Overlap eigenvalue is smaller than square root of threshold

 Guess MOs from SCF MO coefficient file
 Reading MOs from coefficient file
 Reading MOs from coefficient file
 A restricted hybrid HF-DFT SCF calculation will be
 performed using Pulay DIIS extrapolation
 Exchange:     0.2000 Hartree-Fock + 0.0800 Slater + 0.7200 B88
 Correlation:  0.1900 VWN1RPA + 0.8100 LYP
 Using SG-1 standard quadrature grid
 SCF converges when DIIS error is below 1.0E-08
 Geometry optimization detected.  Setting ReadMinima to 0
 Setting SaveMinima to 0
 ---------------------------------------
  Cycle       Energy         DIIS Error
 ---------------------------------------
    1    -346.8760561837      2.01E-05
    2    -346.8762014170      2.94E-06
    3    -346.8762014893      4.38E-06
    4    -346.8762015015      5.84E-07
    5    -346.8762013957      2.88E-07
    6    -346.8762014571      1.07E-07
    7    -346.8762014517      3.78E-08
    8    -346.8762014423      6.60E-09 Convergence criterion met
 ---------------------------------------
 SCF time:  CPU 103.32 s  wall 103.49 s
 SCF   energy in the final basis set = -346.8762014423
 Total energy in the final basis set = -346.8762014423

 --------------------------------------------------------------

                    Orbital Energies (a.u.)
 --------------------------------------------------------------

 Alpha MOs
 -- Occupied --
-19.129 -10.227 -10.188 -10.183 -10.183 -10.182 -10.182 -10.180
 -1.030  -0.867  -0.774  -0.756  -0.686  -0.617  -0.599  -0.534
 -0.505  -0.473  -0.455  -0.446  -0.432  -0.427  -0.376  -0.373
 -0.355  -0.336  -0.293  -0.264  -0.257
 -- Virtual --
 -0.028  -0.022  -0.010   0.003   0.007   0.016   0.029   0.031
  0.048   0.058   0.067   0.071   0.076   0.087   0.101   0.108
  0.110   0.113   0.116   0.118   0.120   0.128   0.132   0.136
  0.137   0.142   0.147   0.151   0.158   0.173   0.180   0.181
  0.186   0.199   0.206   0.213   0.218   0.235   0.243   0.248
  0.253   0.259   0.263   0.271   0.277   0.285   0.295   0.300
  0.310   0.315   0.326   0.345   0.359   0.362   0.372   0.384
  0.388   0.477   0.491   0.517   0.533   0.538   0.545   0.547
  0.550   0.558   0.571   0.582   0.585   0.599   0.626   0.634
  0.642   0.661   0.682   0.697   0.712   0.719   0.733   0.761
  0.774   0.786   0.816   0.845   0.848   0.870   0.879   0.883
  0.892   0.904   0.923   0.955   0.990   1.011   1.017   1.035
  1.049   1.071   1.095   1.118   1.137   1.189   1.224   1.316
  1.332   1.385   1.409   1.458   1.473   1.511   1.520   1.531
  1.550   1.561   1.567   1.591   1.596   1.620   1.646   1.665
  1.679   1.717   1.731   1.747   1.773   1.784   1.799   1.834
  1.874   1.900   1.917   1.928   1.933   1.952   1.969   1.992
  2.018   2.052   2.069   2.090   2.146   2.194   2.197   2.321
  2.345   2.382   2.427   2.444   2.448   2.478   2.523   2.566
  2.625   2.640   2.643   2.665   2.696   2.709   2.719   2.744
  2.749   2.775   2.789   2.809   2.849   2.860   2.881   2.904
  2.938   2.952   2.985   3.082   3.107   3.149   3.179   3.215
  3.339   3.364   3.375   3.487   3.521   3.626   3.687   3.768
  3.915   3.985   4.005   4.038   4.143   4.154   4.315   4.841
  5.065   5.373   5.633  23.583  23.846  23.954  23.964  24.075
 24.094  24.192  49.912
 --------------------------------------------------------------

          Ground-State Mulliken Net Atomic Charges

     Atom                 Charge (a.u.)
  ----------------------------------------
      1 C                    -1.145588
      2 C                     0.081793
      3 C                     1.169556
      4 C                    -0.447690
      5 C                     0.002322
      6 C                    -0.416654
      7 C                    -0.374355
      8 O                    -0.239716
      9 H                     0.122458
     10 H                     0.171709
     11 H                     0.167043
     12 H                     0.167787
     13 H                     0.156968
     14 H                     0.179700
     15 H                     0.174375
     16 H                     0.230292
  ----------------------------------------
  Sum of atomic charges =    -0.000000

 -----------------------------------------------------------------
                    Cartesian Multipole Moments
 -----------------------------------------------------------------
    Charge (ESU x 10^10)
                -0.0000
    Dipole Moment (Debye)
         X      -1.4104      Y      -0.7907      Z      -0.5040
       Tot       1.6937
    Quadrupole Moments (Debye-Ang)
        XX     -51.6230     XY      -2.6493     YY     -44.4873
        XZ      -0.0768     YZ       1.0957     ZZ     -48.1156
    Octopole Moments (Debye-Ang^2)
       XXX     -30.4331    XXY      -5.8213    XYY      -0.3668
       YYY       1.8188    XXZ       0.7548    XYZ      -1.8267
       YYZ       1.8407    XZZ      16.2169    YZZ       1.5207
       ZZZ       0.3779
    Hexadecapole Moments (Debye-Ang^3)
      XXXX    -992.1788   XXXY      -6.0335   XXYY    -200.2713
      XYYY      10.8613   YYYY    -308.3688   XXXZ      26.1925
      XXYZ      -2.5926   XYYZ       4.9571   YYYZ      -7.0077
      XXZZ    -159.0782   XYZZ       8.2733   YYZZ     -75.5383
      XZZZ       0.3696   YZZZ     -20.6825   ZZZZ     -86.0159
 -----------------------------------------------------------------
 Calculating analytic gradient of the SCF energy
 Gradient of SCF Energy
            1           2           3           4           5           6
    1   0.0000364  -0.0000094  -0.0000260  -0.0000275   0.0000106  -0.0000121
    2   0.0000059   0.0000020   0.0000340  -0.0000125  -0.0000112  -0.0000398
    3  -0.0000052   0.0000062   0.0000039   0.0000016   0.0000102  -0.0000025
            7           8           9          10          11          12
    1   0.0000806  -0.0000715   0.0000122   0.0000170  -0.0000089  -0.0000228
    2   0.0000537  -0.0000326  -0.0000074  -0.0000266   0.0000019  -0.0000128
    3  -0.0000653   0.0000294  -0.0000048   0.0000000   0.0000086   0.0000039
           13          14          15          16
    1  -0.0000035   0.0000068   0.0000081   0.0000101
    2  -0.0000203   0.0000199   0.0000236   0.0000223
    3   0.0000069  -0.0000002  -0.0000206   0.0000278
 Max gradient component =       8.063E-05
 RMS gradient           =       2.600E-05
 Gradient time:  CPU 55.04 s  wall 55.05 s
 Geometry Optimization Parameters
   NAtoms,    NIC,     NZ,  NCons,   NDum,   NFix, NCnnct, MaxDiis
       16     106       0       0       0       0       0       0

 Cartesian Hessian Update
 Hessian Updated using BFGS Update


** GEOMETRY OPTIMIZATION IN DELOCALIZED INTERNAL COORDINATES **
   Searching for a Minimum

   Optimization Cycle:  13

                       Coordinates (Angstroms)
     ATOM                X               Y               Z
      1  C        -0.4687460382   -1.2610361961   -0.1720693846
      2  C        -1.8326237837   -0.9742223618   -0.2409828189
      3  C         0.4606668069   -0.2522503505    0.0926373618
      4  C         0.0011804754    1.0566211177    0.2835745848
      5  C        -1.3580079233    1.3466911265    0.2086609306
      6  C        -2.2796468379    0.3306896859   -0.0504685231
      7  C         1.9389008276   -0.5655265938    0.1854542899
      8  O         2.7577911909    0.3249182769   -0.5749600359
      9  H        -0.1238034431   -2.2788258825   -0.3275664431
     10  H        -2.5416329796   -1.7681370759   -0.4481546537
     11  H         0.7186378954    1.8457008367    0.4803445227
     12  H        -1.7016215541    2.3645666853    0.3569933233
     13  H        -3.3383997787    0.5576913272   -0.1068580631
     14  H         2.1139330940   -1.6073121047   -0.1114070294
     15  H         2.2896224259   -0.4554246978    1.2151397152
     16  H         2.4504455041    0.3132021370   -1.4877034489
   Point Group: c1    Number of degrees of freedom:    42


   Energy is   -346.876201442

 Hessian Updated using BFGS Update

 42 Hessian modes will be used to form the next step
  Hessian Eigenvalues:
     0.000759    0.007015    0.016229    0.021887    0.022095    0.022479
     0.022526    0.022720    0.022761    0.022811    0.023439    0.061112
     0.071025    0.117990    0.143848    0.154796    0.159990    0.160016
     0.160230    0.161100    0.170986    0.219777    0.220482    0.231576
     0.236497    0.259993    0.312258    0.319135    0.325212    0.356457
     0.356814    0.357079    0.357138    0.357276    0.404692    0.415777
     0.429841    0.452294    0.456915    0.460447    0.479052    0.532166

 Minimum Search - Taking Simple RFO Step
 Searching for Lamda that Minimizes Along All modes
 Value Taken    Lamda =   0.00000000
 Step Taken.  Stepsize is  0.003081

                             Maximum     Tolerance    Cnvgd?
         Gradient           0.000055      0.000300     YES
         Displacement       0.001671      0.001200      NO
         Energy change     -0.000000      0.000001     YES

 Final energy is   -346.87620144228345     


 ******************************
 **  OPTIMIZATION CONVERGED  **
 ******************************

                       Coordinates (Angstroms)
     ATOM                X               Y               Z
      1  C        -0.4687460382   -1.2610361961   -0.1720693846
      2  C        -1.8326237837   -0.9742223618   -0.2409828189
      3  C         0.4606668069   -0.2522503505    0.0926373618
      4  C         0.0011804754    1.0566211177    0.2835745848
      5  C        -1.3580079233    1.3466911265    0.2086609306
      6  C        -2.2796468379    0.3306896859   -0.0504685231
      7  C         1.9389008276   -0.5655265938    0.1854542899
      8  O         2.7577911909    0.3249182769   -0.5749600359
      9  H        -0.1238034431   -2.2788258825   -0.3275664431
     10  H        -2.5416329796   -1.7681370759   -0.4481546537
     11  H         0.7186378954    1.8457008367    0.4803445227
     12  H        -1.7016215541    2.3645666853    0.3569933233
     13  H        -3.3383997787    0.5576913272   -0.1068580631
     14  H         2.1139330940   -1.6073121047   -0.1114070294
     15  H         2.2896224259   -0.4554246978    1.2151397152
     16  H         2.4504455041    0.3132021370   -1.4877034489

Z-matrix Print:
$molecule
0 1
C 
C  1 1.396971
H  2 1.085846 1 119.514947
C  2 1.395412 1 120.744012 3 -179.880578 0
H  4 1.084396 2 119.868204 1 179.950150 0
C  4 1.392451 2 119.976209 1 0.272456 0
H  6 1.084282 4 120.169123 2 179.780528 0
C  6 1.396003 4 119.702067 2 0.016138 0
H  8 1.084501 6 119.953200 4 179.957013 0
C  8 1.391814 6 120.200875 4 -0.342557 0
H  10 1.084486 8 120.276997 6 179.721597 0
C  1 1.513913 2 120.784703 3 -0.921076 0
H  12 1.093334 1 110.494849 2 -110.772130 0
H  12 1.097306 1 109.610648 2 7.411107 0
O  12 1.428882 1 113.453851 2 131.940846 0
H  15 0.963171 12 108.291821 1 -55.601844 0
$end


 --------------------------------------------------------------

                    Orbital Energies (a.u.)
 --------------------------------------------------------------

 Alpha MOs
 -- Occupied --
-19.129 -10.227 -10.188 -10.183 -10.183 -10.182 -10.182 -10.180
 -1.030  -0.867  -0.774  -0.756  -0.686  -0.617  -0.599  -0.534
 -0.505  -0.473  -0.455  -0.446  -0.432  -0.427  -0.376  -0.373
 -0.355  -0.336  -0.293  -0.264  -0.257
 -- Virtual --
 -0.028  -0.022  -0.010   0.003   0.007   0.016   0.029   0.031
  0.048   0.058   0.067   0.071   0.076   0.087   0.101   0.108
  0.110   0.113   0.116   0.118   0.120   0.128   0.132   0.136
  0.137   0.142   0.147   0.151   0.158   0.173   0.180   0.181
  0.186   0.199   0.206   0.213   0.218   0.235   0.243   0.248
  0.253   0.259   0.263   0.271   0.277   0.285   0.295   0.300
  0.310   0.315   0.326   0.345   0.359   0.362   0.372   0.384
  0.388   0.477   0.491   0.517   0.533   0.538   0.545   0.547
  0.550   0.558   0.571   0.582   0.585   0.599   0.626   0.634
  0.642   0.661   0.682   0.697   0.712   0.719   0.733   0.761
  0.774   0.786   0.816   0.845   0.848   0.870   0.879   0.883
  0.892   0.904   0.923   0.955   0.990   1.011   1.017   1.035
  1.049   1.071   1.095   1.118   1.137   1.189   1.224   1.316
  1.332   1.385   1.409   1.458   1.473   1.511   1.520   1.531
  1.550   1.561   1.567   1.591   1.596   1.620   1.646   1.665
  1.679   1.717   1.731   1.747   1.773   1.784   1.799   1.834
  1.874   1.900   1.917   1.928   1.933   1.952   1.969   1.992
  2.018   2.052   2.069   2.090   2.146   2.194   2.197   2.321
  2.345   2.382   2.427   2.444   2.448   2.478   2.523   2.566
  2.625   2.640   2.643   2.665   2.696   2.709   2.719   2.744
  2.749   2.775   2.789   2.809   2.849   2.860   2.881   2.904
  2.938   2.952   2.985   3.082   3.107   3.149   3.179   3.215
  3.339   3.364   3.375   3.487   3.521   3.626   3.687   3.768
  3.915   3.985   4.005   4.038   4.143   4.154   4.315   4.841
  5.065   5.373   5.633  23.583  23.846  23.954  23.964  24.075
 24.094  24.192  49.912
 --------------------------------------------------------------

          Ground-State Mulliken Net Atomic Charges

     Atom                 Charge (a.u.)
  ----------------------------------------
      1 C                    -1.145588
      2 C                     0.081793
      3 C                     1.169556
      4 C                    -0.447690
      5 C                     0.002322
      6 C                    -0.416654
      7 C                    -0.374355
      8 O                    -0.239716
      9 H                     0.122458
     10 H                     0.171709
     11 H                     0.167043
     12 H                     0.167787
     13 H                     0.156968
     14 H                     0.179700
     15 H                     0.174375
     16 H                     0.230292
  ----------------------------------------
  Sum of atomic charges =    -0.000000

 -----------------------------------------------------------------
                    Cartesian Multipole Moments
 -----------------------------------------------------------------
    Charge (ESU x 10^10)
                -0.0000
    Dipole Moment (Debye)
         X      -1.4104      Y      -0.7907      Z      -0.5040
       Tot       1.6937
    Quadrupole Moments (Debye-Ang)
        XX     -51.6230     XY      -2.6493     YY     -44.4873
        XZ      -0.0768     YZ       1.0957     ZZ     -48.1156
    Octopole Moments (Debye-Ang^2)
       XXX     -30.4331    XXY      -5.8213    XYY      -0.3668
       YYY       1.8188    XXZ       0.7548    XYZ      -1.8267
       YYZ       1.8407    XZZ      16.2169    YZZ       1.5207
       ZZZ       0.3779
    Hexadecapole Moments (Debye-Ang^3)
      XXXX    -992.1788   XXXY      -6.0335   XXYY    -200.2713
      XYYY      10.8613   YYYY    -308.3688   XXXZ      26.1925
      XXYZ      -2.5926   XYYZ       4.9571   YYYZ      -7.0077
      XXZZ    -159.0782   XYZZ       8.2733   YYZZ     -75.5383
      XZZZ       0.3696   YZZZ     -20.6825   ZZZZ     -86.0159
 -----------------------------------------------------------------
Archival summary:
1\1\pikachu\OPT\ProcedureUnspecified\BasisUnspecified\178\taweetha\SunJul910:45:422017SunJul910:45:422017\0\\#,OPT,ProcedureUnspecified,BasisUnspecified,\\0,1\C\C,1,1.39697\H,2,1.08585,1,119.515\C,2,1.39541,1,120.744,3,-179.881,0\H,4,1.0844,2,119.868,1,179.95,0\C,4,1.39245,2,119.976,1,0.272456,0\H,6,1.08428,4,120.169,2,179.781,0\C,6,1.396,4,119.702,2,0.0161377,0\H,8,1.0845,6,119.953,4,179.957,0\C,8,1.39181,6,120.201,4,-0.342557,0\H,10,1.08449,8,120.277,6,179.722,0\C,1,1.51391,2,120.785,3,-0.921076,0\H,12,1.09333,1,110.495,2,-110.772,0\H,12,1.09731,1,109.611,2,7.41111,0\O,12,1.42888,1,113.454,2,131.941,0\H,15,0.963171,12,108.292,1,-55.6018,0\\\@

 Total job time:  3551.11s(wall), 2683.78s(cpu) 
 Sun Jul  9 10:45:42 2017

        *************************************************************
        *                                                           *
        *  Thank you very much for using Q-Chem.  Have a nice day.  *
        *                                                           *
        *************************************************************


 
User input: 2 of 3 
 
pikachu 127.0.1
Q-Chem Developer Version! Running on 127.0.1.*
                  Welcome to Q-Chem
     A Quantum Leap Into The Future Of Chemistry


 Q-Chem 4.4, Q-Chem, Inc., Pleasanton, CA (2016)

 Y. Shao,  Z. Gan,  E. Epifanovsky,  A. T. B. Gilbert,  M. Wormit,  
 J. Kussmann,  A. W. Lange,  A. Behn,  J. Deng,  X. Feng,  D. Ghosh,  
 M. Goldey,  P. R. Horn,  L. D. Jacobson,  I. Kaliman,  F. Rob,  
 R. Z. Khaliullin,  T. Kus,  A. Landau,  J. Liu,  E. I. Proynov,  Y. M. Rhee,  
 R. M. Richard,  M. A. Rohrdanz,  R. P. Steele,  E. J. Sundstrom,  
 H. L. Woodcock III,  P. M. Zimmerman,  D. Zuev,  B. Albrecht,  E. Alguire,  
 B. Austin,  S. A. Baeppler,  G. J. O. Beran,  Y. A. Bernard,  
 E. J. Berquist,  K. Brandhorst,  K. B. Bravaya,  S. T. Brown,  D. Casanova,  
 C.-M. Chang,  Y. Chen,  S. H. Chien,  K. D. Closser,  M. P. Coons,  
 D. L. Crittenden,  S. Dasgupta,  M. Diedenhofen,  R. A. DiStasio Jr.,  
 H. Do,  A. D. Dutoi,  R. G. Edgar,  P.-T. Fang,  S. Fatehi,  Q. Feng,  
 L. Fusti-Molnar,  A. Ghysels,  A. Golubeva-Zadorozhnaya,  J. Gomes,  
 A. Gunina,  M. W. D. Hanson-Heine,  P. H. P. Harbach,  A. W. Hauser,  
 J. E. Herr,  E. G. Hohenstein,  Z. C. Holden,  K. Hui,  T.-C. Jagau,  H. Ji,  
 B. Kaduk,  K. Khistyaev,  Jaehoon Kim,  Jihan Kim,  R. A. King,  
 P. Klunzinger,  K. Koh,  D. Kosenkov,  T. Kowalczyk,  C. M. Krauter,  
 A. Kunitsa,  K. U. Lao,  A. Laurent,  K. V. Lawler,  J. Lee,  D. Lefrancois,  
 S. Lehtola,  S. V. Levchenko,  C. Y. Lin,  Y.-S. Lin,  F. Liu,  E. Livshits,  
 R. C. Lochan,  A. Luenser,  P. Manohar,  S. F. Manzer,  S.-P. Mao,  Y. Mao,  
 N. Mardirossian,  A. V. Marenich,  L. A. Martinez-Martinez,  S. A. Maurer,  
 N. J. Mayhall,  J.-M. Mewes,  A. F. Morrison,  K. Nanda,  T. S. Nguyen-Beck,  
 C. M. Oana,  R. Olivares-Amaya,  D. P. O'Neill,  J. A. Parkhill,  
 T. M. Perrine,  R. Peverati,  P. A. Pieniazek,  F. Plasser,  A. Prociuk,  
 D. R. Rehn,  E. Rosta,  N. J. Russ,  N. Sergueev,  S. M. Sharada,  
 S. Sharma,  D. W. Small,  A. Sodt,  T. Stauch,  T. Stein,  D. Stuck,  
 Y.-C. Su,  A. J. W. Thom,  T. Tsuchimochi,  L. Vogt,  O. Vydrov,  T. Wang,  
 M. A. Watson,  J. Wenzel,  A. White,  C. F. Williams,  V. Vanovschi,  
 K. Yao,  S. Yeganeh,  S. R. Yost,  Z.-Q. You,  I. Y. Zhang,  X. Zhang,  
 Y. Zhao,  B. R. Brooks,  G. K. L. Chan,  D. M. Chipman,  C. J. Cramer,  
 W. A. Goddard III,  M. S. Gordon,  W. J. Hehre,  A. Klamt,  
 H. F. Schaefer III,  M. W. Schmidt,  C. D. Sherrill,  D. G. Truhlar,  
 A. Warshel,  X. Xu,  A. Aspuru-Guzik,  R. Baer,  A. T. Bell,  N. A. Besley,  
 J.-D. Chai,  A. Dreuw,  B. D. Dunietz,  T. R. Furlani,  S. R. Gwaltney,  
 C.-P. Hsu,  Y. Jung,  J. Kong,  D. S. Lambrecht,  W. Liang,  C. Ochsenfeld,  
 V. A. Rassolov,  L. V. Slipchenko,  J. E. Subotnik,  T. Van Voorhis,  
 J. M. Herbert,  A. I. Krylov,  P. M. W. Gill,  M. Head-Gordon

 Contributors to earlier versions of Q-Chem not listed above: 
 R. D. Adamson,  J. Baker,  E. F. C. Byrd,  A. K. Chakraborty,  C.-L. Cheng,  
 H. Dachsel,  R. J. Doerksen,  G. Hawkins,  A. Heyden,  S. Hirata,  
 G. Kedziora,  F. J. Keil,  C. Kelley,  P. P. Korambath,  W. Kurlancheek,  
 A. M. Lee,  M. S. Lee,  D. Liotard,  I. Lotan,  P. E. Maslen,  N. Nair,  
 D. Neuhauser,  R. Olson,  B. Peters,  J. Ritchie,  N. E. Schultz,  
 N. Shenvi,  A. C. Simmonett,  K. S. Thanthiriwatte,  Q. Wu,  W. Zhang

 Please cite Q-Chem as follows:
 Y. Shao et al., Mol. Phys. 113, 184-215 (2015)
 DOI: 10.1080/00268976.2014.952696

 Q-Chem 4.4.2 for Intel X86 EM64T Linux

 Parts of Q-Chem use Armadillo 5.200.1 (Boston Tea Smuggler).
 http://arma.sourceforge.net/

 Q-Chem begins on Sun Jul  9 10:45:42 2017  


Host: 0

     Scratch files written to /scratch/taweetham/qchem8624//
The previous job contains 0 fragments, simply inherited here

Checking the input file for inconsistencies... 	...done.

--------------------------------------------------------------
User input:
--------------------------------------------------------------

$molecule
read
$end

$rem
   JOB_TYPE = FREQUENCY
   BASIS  =  6-311++G**
   METHOD  =  B3LYP
$end

--------------------------------------------------------------
 ----------------------------------------------------------------
             Standard Nuclear Orientation (Angstroms)
    I     Atom           X                Y                Z
 ----------------------------------------------------------------
    1      C      -0.4250866252    -1.2803608887     0.0136477326
    2      C      -1.7945869089    -1.0646888972    -0.1448713721
    3      C       0.4506872924    -0.2070710809     0.1941908418
    4      C      -0.0683139149     1.0933726396     0.2087890891
    5      C      -1.4329855652     1.3117801380     0.0441220915
    6      C      -2.3009722674     0.2323325913    -0.1297093467
    7      C       1.9342760670    -0.4410949802     0.3842696919
    8      O       2.7515807321     0.3895984722    -0.4425706278
    9      H      -0.0335187867    -2.2929717714    -0.0051778626
   10      H      -2.4614765310    -1.9082329169    -0.2848945887
   11      H       0.6076777211     1.9312761096     0.3394162070
   12      H      -1.8229004668     2.3236949049     0.0558844595
   13      H      -3.3641282226     0.4037342853    -0.2561537583
   14      H       2.1636983576    -1.5016695886     0.2210921797
   15      H       2.2326176350    -0.1954311601     1.4070217333
   16      H       2.4872759702     0.2571952287    -1.3592557161
 ----------------------------------------------------------------
 Molecular Point Group                 C1    NOp =  1
 Largest Abelian Subgroup              C1    NOp =  1
 Nuclear Repulsion Energy =   340.3987396020 hartrees
 There are       29 alpha and       29 beta electrons
 Requested basis set is 6-311++G(d,p)
 There are 88 shells and 232 basis functions

 Total QAlloc Memory Limit   2000 MB
 Mega-Array Size        61 MB
 MEM_STATIC part        62 MB
 A cutoff of  1.0D-11 yielded   3581 shell pairs
 There are     25409 function pairs (     27192 Cartesian)

 -------------------------------------------------------
 OpenMP Integral Computing Module                       
 Release: version 1.0, May 2013, Q-Chem Inc. Pittsburgh 
 -------------------------------------------------------
 Integral Job Info:
 Integral job number is                      11
 Integral operator is                         1
 short-range coefficients                     0
 long-range coefficients              100000000
 Omega coefficients                           0
 if combine SR and LR in K                    0
 Integral screening is                        0
 Integral computing path is                   2
 max size of driver memory is            800000
 size of driver memory is                593474
 size of scratch memory is              2260544
 max col of scratch BK array               1296
 max len of scratch array in speh3          155
 max len of scratch index in speh4           18
 max int batch size is                      520
 min int batch size is                       52
 fixed nKL is                                52
 max L of basis functions is                  2
 order of int derivative is                   0
 number of shells is                         88
 number of basis is                         240
 number of cartesian basis is               240
 number of contracted shell pairs          3581
 number of primitive shell pairs           8621
 maxK2 (contraction) of shell pair           36
 max number of K2 of shell pair               1
 max number of CS2 of shell pair            610
 max number of PS2 of shell pair           1098
 mem total for path MDJ                   48642
 -------------------------------------------------------
 Smallest overlap matrix eigenvalue = 1.01E-06

 Q-Chem warning in module /home/taweetham/qchem/stvman/mkSTV.C, line 278:

 Overlap eigenvalue is smaller than square root of threshold

 Guess from superposition of atomic densities
 Warning:  Energy on first SCF cycle will be non-variational
 A restricted hybrid HF-DFT SCF calculation will be
 performed using Pulay DIIS extrapolation
 Exchange:     0.2000 Hartree-Fock + 0.0800 Slater + 0.7200 B88
 Correlation:  0.1900 VWN1RPA + 0.8100 LYP
 Using SG-1 standard quadrature grid
 SCF converges when DIIS error is below 1.0E-08
 ---------------------------------------
  Cycle       Energy         DIIS Error
 ---------------------------------------
    1    -348.5355913294      4.15E-02
    2    -346.7225025089      4.77E-03
    3    -346.6519833526      6.08E-03
    4    -346.8726456510      8.37E-04
    5    -346.8754902203      3.47E-04
    6    -346.8761503959      7.38E-05
    7    -346.8761719751      4.68E-05
    8    -346.8761877984      6.34E-06
    9    -346.8761879699      1.81E-06
   10    -346.8761877125      4.05E-07
   11    -346.8761877164      2.61E-07
   12    -346.8761877312      3.20E-08
   13    -346.8761877333      1.23E-08
   14    -346.8761877338      3.75E-09 Convergence criterion met
 ---------------------------------------
 SCF time:  CPU 180.36 s  wall 180.84 s
 SCF   energy in the final basis set = -346.8761877338
 Total energy in the final basis set = -346.8761877338

 --------------------------------------------------------------

                    Orbital Energies (a.u.)
 --------------------------------------------------------------

 Alpha MOs
 -- Occupied --
-19.129 -10.227 -10.188 -10.183 -10.183 -10.182 -10.182 -10.180
 -1.030  -0.867  -0.774  -0.756  -0.686  -0.617  -0.599  -0.534
 -0.505  -0.473  -0.455  -0.446  -0.432  -0.427  -0.376  -0.373
 -0.355  -0.336  -0.293  -0.264  -0.257
 -- Virtual --
 -0.028  -0.022  -0.010   0.003   0.007   0.016   0.028   0.031
  0.048   0.058   0.067   0.071   0.076   0.087   0.101   0.108
  0.110   0.113   0.116   0.118   0.119   0.128   0.132   0.136
  0.137   0.142   0.147   0.151   0.158   0.173   0.180   0.181
  0.186   0.199   0.206   0.213   0.218   0.234   0.243   0.248
  0.253   0.259   0.263   0.271   0.277   0.285   0.295   0.300
  0.310   0.314   0.326   0.345   0.359   0.362   0.372   0.384
  0.388   0.477   0.491   0.517   0.533   0.538   0.544   0.547
  0.550   0.558   0.571   0.582   0.585   0.599   0.625   0.634
  0.642   0.661   0.682   0.697   0.712   0.719   0.733   0.761
  0.774   0.786   0.816   0.845   0.848   0.870   0.879   0.883
  0.892   0.904   0.923   0.955   0.990   1.011   1.017   1.035
  1.049   1.071   1.095   1.118   1.137   1.189   1.224   1.316
  1.332   1.385   1.409   1.458   1.473   1.511   1.521   1.531
  1.550   1.561   1.567   1.591   1.596   1.620   1.646   1.665
  1.679   1.717   1.731   1.747   1.773   1.784   1.799   1.834
  1.874   1.900   1.917   1.928   1.933   1.952   1.969   1.992
  2.018   2.052   2.069   2.090   2.146   2.194   2.197   2.321
  2.345   2.382   2.427   2.444   2.448   2.478   2.523   2.566
  2.625   2.640   2.643   2.665   2.696   2.709   2.719   2.744
  2.749   2.775   2.789   2.809   2.849   2.860   2.881   2.904
  2.938   2.952   2.985   3.082   3.107   3.149   3.179   3.215
  3.339   3.364   3.375   3.487   3.521   3.626   3.687   3.768
  3.915   3.985   4.005   4.038   4.143   4.154   4.315   4.841
  5.065   5.373   5.633  23.583  23.846  23.954  23.964  24.075
 24.094  24.192  49.912
 --------------------------------------------------------------

          Ground-State Mulliken Net Atomic Charges

     Atom                 Charge (a.u.)
  ----------------------------------------
      1 C                    -1.139575
      2 C                     0.079220
      3 C                     1.160998
      4 C                    -0.439443
      5 C                     0.000716
      6 C                    -0.416804
      7 C                    -0.376824
      8 O                    -0.239508
      9 H                     0.122652
     10 H                     0.171750
     11 H                     0.167320
     12 H                     0.167710
     13 H                     0.156957
     14 H                     0.179835
     15 H                     0.174604
     16 H                     0.230391
  ----------------------------------------
  Sum of atomic charges =    -0.000000

 -----------------------------------------------------------------
                    Cartesian Multipole Moments
 -----------------------------------------------------------------
    Charge (ESU x 10^10)
                -0.0000
    Dipole Moment (Debye)
         X      -1.3531      Y      -0.9065      Z      -0.4637
       Tot       1.6935
    Quadrupole Moments (Debye-Ang)
        XX     -51.3449     XY      -2.9833     YY     -44.5533
        XZ       0.0150     YZ       0.4752     ZZ     -48.3612
    Octopole Moments (Debye-Ang^2)
       XXX     -27.3200    XXY      -7.4641    XYY      -0.7235
       YYY       0.7888    XXZ      -3.8850    XYZ      -0.3893
       YYZ      -0.5068    XZZ      17.0465    YZZ       1.3037
       ZZZ      -5.8006
    Hexadecapole Moments (Debye-Ang^3)
      XXXX    -991.0149   XXXY     -20.5384   XXYY    -202.2732
      XYYY      -0.6147   YYYY    -308.2882   XXXZ       3.7399
      XXYZ       1.4527   XYYZ       0.2863   YYYZ       3.0740
      XXZZ    -158.1162   XYZZ       3.7539   YYZZ     -77.0392
      XZZZ     -15.6795   YZZZ      -2.7047   ZZZZ     -82.4467
 -----------------------------------------------------------------
 Calculating MO derivatives via CPSCF
   1         3          48      0.322827    0.052546
   2         3          48      0.038004    0.005602
   3         3          48      0.002412    0.000335
   4        18          33      0.000134    0.000021
   5        51           0      0.000000    0.000000    Roots Converged
 Calculating analytic Hessian of the SCF energy
 Polarizability Matrix (a.u.)
            1           2           3
    1-106.2947686   0.8451994  -3.9064895
    2   0.8451994 -90.7457655  -1.0379245
    3  -3.9064895  -1.0379245 -56.8881007

 Direct stationary perturbation theory relativistic correction:

 rels  =       0.091186071072
 relv  =      -0.442105486457
 rel2e =       0.199888375432
 E_rel =      -0.151031039953

 Hessian of the SCF Energy
            1           2           3           4           5           6
    1   0.6620033  -0.0333829   0.0646024  -0.3192996  -0.0012446  -0.0333480
    2  -0.0333829   0.7104672   0.0338447   0.0618448  -0.1316486   0.0034666
    3   0.0646024   0.0338447   0.1403273  -0.0296126  -0.0041020  -0.0637301
    4  -0.3192996   0.0618448  -0.0296126   0.6729063   0.0341520   0.0716341
    5  -0.0012446  -0.1316486  -0.0041020   0.0341520   0.7053639   0.0403674
    6  -0.0333480   0.0034666  -0.0637301   0.0716341   0.0403674   0.1415475
    7  -0.1986814  -0.1217792  -0.0244801  -0.0397348  -0.0186287  -0.0074171
    8  -0.0592256  -0.2416041  -0.0200646  -0.0643583   0.0481385  -0.0053691
    9  -0.0204748  -0.0261196  -0.0648576  -0.0101631  -0.0000661   0.0029719
   10   0.0587296   0.0029798   0.0061022  -0.0409268   0.0329696  -0.0023158
   11  -0.0404331  -0.0544614  -0.0083808   0.0332613  -0.0276286   0.0024105
   12   0.0038972  -0.0041705   0.0061539  -0.0021292   0.0029937  -0.0041839
   13  -0.0587484  -0.0211462  -0.0072880   0.0608183  -0.0417622   0.0042129
   14  -0.0222718  -0.0096623  -0.0028348   0.0040789  -0.0551485  -0.0032258
   15  -0.0088002  -0.0027271  -0.0056986   0.0076609  -0.0094246   0.0054727
   16  -0.0107253   0.0363190   0.0003160  -0.1540406   0.1016811  -0.0061156
   17   0.0829273   0.0150769   0.0101657   0.0386469  -0.3071820  -0.0100855
   18   0.0033880   0.0051450   0.0060613  -0.0100489  -0.0020736  -0.0604731
   19  -0.0214647  -0.0024185  -0.0052662   0.0010842  -0.0010918   0.0012295
   20  -0.0228842   0.0075208  -0.0028006  -0.0030061  -0.0037348  -0.0014977
   21  -0.0062655   0.0004590   0.0027455  -0.0001059  -0.0011739   0.0084800
   22  -0.0032492   0.0047906   0.0018051  -0.0016138  -0.0003762  -0.0024340
   23  -0.0009962   0.0006354   0.0002372   0.0005019   0.0001095  -0.0003433
   24   0.0010490  -0.0010776  -0.0004722  -0.0005028   0.0006403  -0.0000091
   25  -0.0938621   0.0910522  -0.0005385  -0.0061976   0.0301866   0.0006596
   26   0.0911202  -0.2949093  -0.0065001  -0.0005926  -0.0010766  -0.0001242
   27  -0.0004220  -0.0063273  -0.0359698  -0.0013423   0.0034807   0.0025213
   28  -0.0140110  -0.0259162  -0.0038996  -0.1631647  -0.1319155  -0.0247766
   29   0.0049691   0.0072811   0.0009937  -0.1319412  -0.2257026  -0.0291429
   30  -0.0018629  -0.0030198   0.0021186  -0.0247287  -0.0292760  -0.0406551
   31  -0.0001282   0.0028502  -0.0006274  -0.0004124   0.0008338   0.0000937
   32   0.0035379  -0.0040496  -0.0001030   0.0008917  -0.0000361   0.0001392
   33  -0.0004614  -0.0003085   0.0068328   0.0000037   0.0002694  -0.0010129
   34  -0.0010330  -0.0006859  -0.0000363  -0.0018008  -0.0033243  -0.0013491
   35  -0.0006611   0.0005038   0.0000240  -0.0041413  -0.0018259  -0.0010960
   36  -0.0000979  -0.0000225  -0.0009970  -0.0012727  -0.0010628   0.0070570
   37   0.0015018   0.0022969  -0.0006442  -0.0071200  -0.0010120  -0.0012890
   38   0.0014393  -0.0051119  -0.0006150   0.0299409   0.0002107   0.0037609
   39  -0.0005986  -0.0005017   0.0074897   0.0005066  -0.0003215   0.0026318
   40   0.0012557   0.0023367   0.0001885  -0.0001600  -0.0002822  -0.0001310
   41  -0.0024600   0.0003103   0.0000573   0.0004898   0.0002351   0.0006190
   42   0.0002807   0.0004243   0.0000160   0.0003772   0.0000788  -0.0001047
   43  -0.0017386   0.0017791  -0.0002606  -0.0007487  -0.0000436   0.0013815
   44  -0.0006565  -0.0005497   0.0000939   0.0005760  -0.0000114   0.0002590
   45  -0.0007070   0.0007556  -0.0001363  -0.0000799  -0.0003240  -0.0000865
   46  -0.0005454  -0.0009161  -0.0003590   0.0004061  -0.0001443  -0.0000367
   47   0.0002234   0.0001991  -0.0000154  -0.0003452  -0.0000624  -0.0001383
   48  -0.0001779   0.0001814   0.0001167  -0.0001975  -0.0000062  -0.0004270
            7           8           9          10          11          12
    1  -0.1986814  -0.0592256  -0.0204748   0.0587296  -0.0404331   0.0038972
    2  -0.1217792  -0.2416041  -0.0261196   0.0029798  -0.0544614  -0.0041705
    3  -0.0244801  -0.0200646  -0.0648576   0.0061022  -0.0083808   0.0061539
    4  -0.0397348  -0.0643583  -0.0101631  -0.0409268   0.0332613  -0.0021292
    5  -0.0186287   0.0481385  -0.0000661   0.0329696  -0.0276286   0.0029937
    6  -0.0074171  -0.0053691   0.0029719  -0.0023158   0.0024105  -0.0041839
    7   0.6188067   0.0086572   0.0613393  -0.1453934   0.0884219  -0.0069911
    8   0.0086572   0.6654701   0.0257324   0.0295005  -0.2856930  -0.0091674
    9   0.0613393   0.0257324   0.1789443  -0.0100970  -0.0023460  -0.0664158
   10  -0.1453934   0.0295005  -0.0100970   0.6911789   0.0365731   0.0749027
   11   0.0884219  -0.2856930  -0.0023460   0.0365731   0.6839166   0.0375181
   12  -0.0069911  -0.0091674  -0.0664158   0.0749027   0.0375181   0.1451013
   13  -0.0117737   0.0824443   0.0034740  -0.3279475   0.0004491  -0.0353239
   14   0.0361211   0.0165677   0.0068829   0.0638877  -0.1331745   0.0026508
   15   0.0006848   0.0108861   0.0058982  -0.0313304  -0.0046002  -0.0635042
   16  -0.0006316  -0.0097876   0.0006513  -0.0412161  -0.0180295  -0.0075006
   17  -0.0091215  -0.0678017  -0.0057123  -0.0633910   0.0491105  -0.0052016
   18  -0.0002818  -0.0051933  -0.0053611  -0.0098726   0.0003342   0.0040223
   19  -0.1826470   0.0239394  -0.0267255  -0.0161681   0.0112488  -0.0009073
   20   0.0274626  -0.0981975   0.0000174   0.0331975   0.0008137   0.0065336
   21  -0.0206765   0.0027221  -0.0765018   0.0003656  -0.0006437   0.0007704
   22  -0.0309996  -0.0295569   0.0254366   0.0011500  -0.0012461   0.0004023
   23  -0.0082767   0.0016998   0.0034331   0.0008201  -0.0028921  -0.0022817
   24   0.0072525   0.0015865   0.0012644  -0.0006242   0.0011757   0.0021473
   25   0.0094284  -0.0167020  -0.0003924  -0.0019020  -0.0033226  -0.0012751
   26   0.0106614  -0.0197077  -0.0000790  -0.0041607  -0.0019489  -0.0011217
   27   0.0020115  -0.0033714   0.0030034  -0.0015436  -0.0008708   0.0065624
   28  -0.0049956   0.0025049  -0.0014267  -0.0005088   0.0009875   0.0001557
   29   0.0016907   0.0014623  -0.0001345   0.0009300  -0.0000669   0.0001890
   30  -0.0015186   0.0000489   0.0071218   0.0002843   0.0001947  -0.0010968
   31   0.0112243   0.0087164   0.0017676  -0.1647288  -0.1328317  -0.0239968
   32  -0.0197934  -0.0186271  -0.0040316  -0.1322760  -0.2245413  -0.0270073
   33   0.0000468   0.0000610   0.0035420  -0.0236374  -0.0262508  -0.0419405
   34  -0.0055283  -0.0000388  -0.0018405  -0.0063807   0.0300634   0.0008192
   35   0.0006913   0.0019994  -0.0002755  -0.0005439  -0.0009444  -0.0002827
   36  -0.0014880  -0.0003005   0.0075727  -0.0012812   0.0037937   0.0029540
   37   0.0005648  -0.0003374   0.0001285  -0.0001201  -0.0037303  -0.0011764
   38  -0.0002518  -0.0013265  -0.0000616  -0.0029031  -0.0034871  -0.0009965
   39   0.0002864   0.0000019  -0.0008756  -0.0013413  -0.0010183   0.0070007
   40  -0.0091092   0.0317201   0.0052033  -0.0061312  -0.0009698  -0.0010584
   41   0.0021502  -0.0064169  -0.0027245   0.0013195   0.0008857  -0.0002056
   42  -0.0051417   0.0060897   0.0019633  -0.0003419  -0.0007158   0.0014024
   43  -0.0126367  -0.0080007  -0.0284533   0.0006007  -0.0011262   0.0008417
   44   0.0022004   0.0035119   0.0066026   0.0010994  -0.0000841   0.0000208
   45  -0.0037186  -0.0020897  -0.0005591   0.0006603  -0.0005816   0.0009617
   46   0.0021039   0.0005255   0.0015725  -0.0002318   0.0006780  -0.0006601
   47  -0.0002054   0.0005274  -0.0011176  -0.0000019   0.0001946   0.0005288
   48   0.0000914  -0.0015744   0.0022886   0.0000709  -0.0000190   0.0000649
           13          14          15          16          17          18
    1  -0.0587484  -0.0222718  -0.0088002  -0.0107253   0.0829273   0.0033880
    2  -0.0211462  -0.0096623  -0.0027271   0.0363190   0.0150769   0.0051450
    3  -0.0072880  -0.0028348  -0.0056986   0.0003160   0.0101657   0.0060613
    4   0.0608183   0.0040789   0.0076609  -0.1540406   0.0386469  -0.0100489
    5  -0.0417622  -0.0551485  -0.0094246   0.1016811  -0.3071820  -0.0020736
    6   0.0042129  -0.0032258   0.0054727  -0.0061156  -0.0100855  -0.0604731
    7  -0.0117737   0.0361211   0.0006848  -0.0006316  -0.0091215  -0.0002818
    8   0.0824443   0.0165677   0.0108861  -0.0097876  -0.0678017  -0.0051933
    9   0.0034740   0.0068829   0.0058982   0.0006513  -0.0057123  -0.0053611
   10  -0.3279475   0.0638877  -0.0313304  -0.0412161  -0.0633910  -0.0098726
   11   0.0004491  -0.1331745  -0.0046002  -0.0180295   0.0491105   0.0003342
   12  -0.0353239   0.0026508  -0.0635042  -0.0075006  -0.0052016   0.0040223
   13   0.6605369  -0.0326592   0.0656327  -0.2040744  -0.0629895  -0.0219659
   14  -0.0326592   0.7213929   0.0310826  -0.1261087  -0.2471709  -0.0270713
   15   0.0656327   0.0310826   0.1406941  -0.0258198  -0.0184912  -0.0634465
   16  -0.2040744  -0.1261087  -0.0258198   0.7248868  -0.0200839   0.0747778
   17  -0.0629895  -0.2471709  -0.0184912  -0.0200839   0.6556419   0.0288809
   18  -0.0219659  -0.0270713  -0.0634465   0.0747778   0.0288809   0.1398967
   19   0.0042518   0.0005182   0.0000516  -0.0003730  -0.0012129  -0.0001514
   20   0.0019410  -0.0066287   0.0001131  -0.0007132  -0.0013909  -0.0000151
   21  -0.0007721  -0.0008974   0.0060752  -0.0006115   0.0008202  -0.0010184
   22   0.0009991  -0.0006585  -0.0008000  -0.0007963  -0.0010146   0.0000706
   23  -0.0009674   0.0013697  -0.0005374   0.0002024   0.0005793   0.0000203
   24   0.0007003  -0.0001426   0.0001633   0.0001661  -0.0006412  -0.0000938
   25  -0.0009349  -0.0005632  -0.0000046  -0.0054756  -0.0001669  -0.0016991
   26  -0.0007525   0.0003581   0.0000106   0.0007929   0.0020856  -0.0002308
   27   0.0000957   0.0001009  -0.0010082  -0.0015036  -0.0004897   0.0071125
   28   0.0003649   0.0027694  -0.0007606   0.0107437   0.0104425   0.0016776
   29   0.0036321  -0.0040797  -0.0002944  -0.0204546  -0.0175111  -0.0039301
   30  -0.0008446  -0.0004473   0.0074005  -0.0002715   0.0002877   0.0027249
   31  -0.0138678  -0.0252234  -0.0035948  -0.0047508   0.0024260  -0.0013058
   32   0.0053514   0.0078948   0.0010272   0.0017091   0.0012659  -0.0000438
   33  -0.0019609  -0.0031981   0.0027564  -0.0015965  -0.0001231   0.0074660
   34  -0.0944810   0.0927223  -0.0016330   0.0109313  -0.0195726  -0.0000581
   35   0.0926455  -0.2991811  -0.0042442   0.0114323  -0.0178435   0.0002062
   36  -0.0016316  -0.0043517  -0.0367396   0.0017808  -0.0035342   0.0026587
   37  -0.0145286   0.0059717  -0.0018351  -0.3242697   0.0429967  -0.0344659
   38  -0.0250364   0.0081667  -0.0028447   0.0429592  -0.0657659   0.0037642
   39  -0.0034471   0.0012409   0.0020711  -0.0344703   0.0037208  -0.0396907
   40   0.0001696   0.0017947  -0.0001864   0.0001370  -0.0001989   0.0000729
   41  -0.0005857  -0.0003612   0.0001518  -0.0000187   0.0004411   0.0000485
   42  -0.0004676   0.0000555  -0.0000701  -0.0000111   0.0003458   0.0001210
   43  -0.0003814  -0.0004945   0.0008328  -0.0004609  -0.0000124  -0.0001892
   44  -0.0009847  -0.0003020  -0.0001696   0.0000709   0.0007575   0.0001009
   45  -0.0006804   0.0001166   0.0001241   0.0003687   0.0002441   0.0000204
   46  -0.0004084   0.0001205  -0.0000977   0.0001210   0.0003230   0.0000525
   47   0.0004199  -0.0000398   0.0000622   0.0000287  -0.0002933   0.0000576
   48   0.0002653   0.0000396  -0.0001887  -0.0001588  -0.0001865   0.0000001
           19          20          21          22          23          24
    1  -0.0214647  -0.0228842  -0.0062655  -0.0032492  -0.0009962   0.0010490
    2  -0.0024185   0.0075208   0.0004590   0.0047906   0.0006354  -0.0010776
    3  -0.0052662  -0.0028006   0.0027455   0.0018051   0.0002372  -0.0004722
    4   0.0010842  -0.0030061  -0.0001059  -0.0016138   0.0005019  -0.0005028
    5  -0.0010918  -0.0037348  -0.0011739  -0.0003762   0.0001095   0.0006403
    6   0.0012295  -0.0014977   0.0084800  -0.0024340  -0.0003433  -0.0000091
    7  -0.1826470   0.0274626  -0.0206765  -0.0309996  -0.0082767   0.0072525
    8   0.0239394  -0.0981975   0.0027221  -0.0295569   0.0016998   0.0015865
    9  -0.0267255   0.0000174  -0.0765018   0.0254366   0.0034331   0.0012644
   10  -0.0161681   0.0331975   0.0003656   0.0011500   0.0008201  -0.0006242
   11   0.0112488   0.0008137  -0.0006437  -0.0012461  -0.0028921   0.0011757
   12  -0.0009073   0.0065336   0.0007704   0.0004023  -0.0022817   0.0021473
   13   0.0042518   0.0019410  -0.0007721   0.0009991  -0.0009674   0.0007003
   14   0.0005182  -0.0066287  -0.0008974  -0.0006585   0.0013697  -0.0001426
   15   0.0000516   0.0001131   0.0060752  -0.0008000  -0.0005374   0.0001633
   16  -0.0003730  -0.0007132  -0.0006115  -0.0007963   0.0002024   0.0001661
   17  -0.0012129  -0.0013909   0.0008202  -0.0010146   0.0005793  -0.0006412
   18  -0.0001514  -0.0000151  -0.0010184   0.0000706   0.0000203  -0.0000938
   19   0.4476157  -0.0237885   0.0460004  -0.1077351  -0.0547294   0.0503925
   20  -0.0237885   0.5593656   0.0544847  -0.0505454  -0.1208096   0.0573185
   21   0.0460004   0.0544847   0.5483899   0.0196668   0.0290092  -0.1294156
   22  -0.1077351  -0.0505454   0.0196668   0.2049540   0.1293850   0.0659132
   23  -0.0547294  -0.1208096   0.0290092   0.1293850   0.1688275  -0.0118757
   24   0.0503925   0.0573185  -0.1294156   0.0659132  -0.0118757   0.6175429
   25   0.0009148  -0.0023528   0.0007169   0.0001233   0.0005119  -0.0003953
   26   0.0023948  -0.0002364   0.0003450  -0.0003460   0.0006796   0.0001109
   27  -0.0002543   0.0000009  -0.0040578   0.0007994   0.0005702  -0.0001600
   28   0.0002260  -0.0012133  -0.0002225  -0.0006588  -0.0001553   0.0002247
   29   0.0003024   0.0002013  -0.0000191   0.0000019  -0.0000064   0.0000111
   30   0.0001999  -0.0001608   0.0001230  -0.0003330  -0.0000339   0.0001324
   31  -0.0001247   0.0004677   0.0005080  -0.0001378  -0.0000391  -0.0003103
   32  -0.0020272  -0.0004192   0.0006778  -0.0002229   0.0017345  -0.0002366
   33   0.0001967  -0.0004874  -0.0024856   0.0001011   0.0011199  -0.0005194
   34   0.0004031   0.0016808  -0.0000505  -0.0000844  -0.0002785   0.0002249
   35  -0.0003850  -0.0002547   0.0000019   0.0001752   0.0000803  -0.0000993
   36  -0.0001955  -0.0000154   0.0001935   0.0001488   0.0000586  -0.0000841
   37   0.0000727   0.0000247   0.0001571  -0.0001662   0.0000000   0.0000668
   38  -0.0000185  -0.0000136   0.0001189   0.0000136   0.0001685  -0.0000484
   39  -0.0000387   0.0000109  -0.0010555   0.0001119   0.0001809  -0.0000221
   40  -0.0622281   0.0540438   0.0097501   0.0009276  -0.0266796   0.0028596
   41   0.0579498  -0.2696294  -0.0452842  -0.0084423  -0.0220868   0.0097754
   42   0.0099089  -0.0492295  -0.0628050   0.0025074   0.0283109   0.0009067
   43  -0.0669438  -0.0152318  -0.0767496   0.0037611   0.0000929   0.0258172
   44  -0.0156399  -0.0676044  -0.0687648   0.0017982   0.0027960   0.0281891
   45  -0.0659867  -0.0590530  -0.2650236   0.0009722   0.0030263  -0.0289435
   46   0.0031166   0.0009169   0.0282891  -0.0664738  -0.0393920  -0.1528344
   47   0.0049579   0.0010178   0.0281441  -0.0437559  -0.0328852  -0.0846861
   48  -0.0084537  -0.0052195  -0.0244140  -0.1143683  -0.0508947  -0.4624371
           25          26          27          28          29          30
    1  -0.0938621   0.0911202  -0.0004220  -0.0140110   0.0049691  -0.0018629
    2   0.0910522  -0.2949093  -0.0063273  -0.0259162   0.0072811  -0.0030198
    3  -0.0005385  -0.0065001  -0.0359698  -0.0038996   0.0009937   0.0021186
    4  -0.0061976  -0.0005926  -0.0013423  -0.1631647  -0.1319412  -0.0247287
    5   0.0301866  -0.0010766   0.0034807  -0.1319155  -0.2257026  -0.0292760
    6   0.0006596  -0.0001242   0.0025213  -0.0247766  -0.0291429  -0.0406551
    7   0.0094284   0.0106614   0.0020115  -0.0049956   0.0016907  -0.0015186
    8  -0.0167020  -0.0197077  -0.0033714   0.0025049   0.0014623   0.0000489
    9  -0.0003924  -0.0000790   0.0030034  -0.0014267  -0.0001345   0.0071218
   10  -0.0019020  -0.0041607  -0.0015436  -0.0005088   0.0009300   0.0002843
   11  -0.0033226  -0.0019489  -0.0008708   0.0009875  -0.0000669   0.0001947
   12  -0.0012751  -0.0011217   0.0065624   0.0001557   0.0001890  -0.0010968
   13  -0.0009349  -0.0007525   0.0000957   0.0003649   0.0036321  -0.0008446
   14  -0.0005632   0.0003581   0.0001009   0.0027694  -0.0040797  -0.0004473
   15  -0.0000046   0.0000106  -0.0010082  -0.0007606  -0.0002944   0.0074005
   16  -0.0054756   0.0007929  -0.0015036   0.0107437  -0.0204546  -0.0002715
   17  -0.0001669   0.0020856  -0.0004897   0.0104425  -0.0175111   0.0002877
   18  -0.0016991  -0.0002308   0.0071125   0.0016776  -0.0039301   0.0027249
   19   0.0009148   0.0023948  -0.0002543   0.0002260   0.0003024   0.0001999
   20  -0.0023528  -0.0002364   0.0000009  -0.0012133   0.0002013  -0.0001608
   21   0.0007169   0.0003450  -0.0040578  -0.0002225  -0.0000191   0.0001230
   22   0.0001233  -0.0003460   0.0007994  -0.0006588   0.0000019  -0.0003330
   23   0.0005119   0.0006796   0.0005702  -0.0001553  -0.0000064  -0.0000339
   24  -0.0003953   0.0001109  -0.0001600   0.0002247   0.0000111   0.0001324
   25   0.0976793  -0.0993239   0.0020580   0.0008746  -0.0004589   0.0006338
   26  -0.0993239   0.3143348   0.0072507   0.0003143   0.0007576   0.0003346
   27   0.0020580   0.0072507   0.0259711   0.0006280   0.0002414  -0.0037483
   28   0.0008746   0.0003143   0.0006280   0.1702591   0.1421374   0.0277600
   29  -0.0004589   0.0007576   0.0002414   0.1421374   0.2377677   0.0318587
   30   0.0006338   0.0003346  -0.0037483   0.0277600   0.0318587   0.0307390
   31   0.0004001   0.0006874   0.0000653   0.0000073  -0.0000968   0.0001238
   32  -0.0009754  -0.0010276  -0.0001958  -0.0001106   0.0000087   0.0000339
   33  -0.0000736   0.0000146   0.0002318   0.0001462   0.0000536  -0.0010942
   34   0.0000470   0.0000785   0.0001424   0.0003478  -0.0010053  -0.0000400
   35   0.0000681  -0.0000613   0.0000672   0.0005835  -0.0009715   0.0000113
   36   0.0001544   0.0000657  -0.0010513   0.0000585  -0.0001774   0.0001460
   37  -0.0004626  -0.0001037  -0.0000864   0.0006847   0.0002982   0.0006128
   38   0.0014587  -0.0001800   0.0001406  -0.0005280   0.0008964   0.0002393
   39   0.0000444  -0.0000754   0.0002012   0.0005620   0.0003604  -0.0038683
   40  -0.0006564  -0.0007609  -0.0000638  -0.0000196  -0.0000064  -0.0000234
   41   0.0005932   0.0009303  -0.0003882   0.0000599   0.0000000  -0.0000188
   42   0.0000175  -0.0000841   0.0002258   0.0000446  -0.0000117  -0.0000277
   43   0.0000005  -0.0001328  -0.0006841  -0.0002230  -0.0000227  -0.0000044
   44   0.0000451   0.0002651  -0.0002827   0.0000637  -0.0000307  -0.0000708
   45   0.0000558   0.0001231  -0.0000436  -0.0000860   0.0000197   0.0000046
   46   0.0000233   0.0001239   0.0000997   0.0000735   0.0000237   0.0000124
   47  -0.0000501  -0.0002631   0.0000735  -0.0000244  -0.0000063   0.0000183
   48   0.0000382  -0.0000398   0.0002094  -0.0000853  -0.0000176  -0.0000204
           31          32          33          34          35          36
    1  -0.0001282   0.0035379  -0.0004614  -0.0010330  -0.0006611  -0.0000979
    2   0.0028502  -0.0040496  -0.0003085  -0.0006859   0.0005038  -0.0000225
    3  -0.0006274  -0.0001030   0.0068328  -0.0000363   0.0000240  -0.0009970
    4  -0.0004124   0.0008917   0.0000037  -0.0018008  -0.0041413  -0.0012727
    5   0.0008338  -0.0000361   0.0002694  -0.0033243  -0.0018259  -0.0010628
    6   0.0000937   0.0001392  -0.0010129  -0.0013491  -0.0010960   0.0070570
    7   0.0112243  -0.0197934   0.0000468  -0.0055283   0.0006913  -0.0014880
    8   0.0087164  -0.0186271   0.0000610  -0.0000388   0.0019994  -0.0003005
    9   0.0017676  -0.0040316   0.0035420  -0.0018405  -0.0002755   0.0075727
   10  -0.1647288  -0.1322760  -0.0236374  -0.0063807  -0.0005439  -0.0012812
   11  -0.1328317  -0.2245413  -0.0262508   0.0300634  -0.0009444   0.0037937
   12  -0.0239968  -0.0270073  -0.0419405   0.0008192  -0.0002827   0.0029540
   13  -0.0138678   0.0053514  -0.0019609  -0.0944810   0.0926455  -0.0016316
   14  -0.0252234   0.0078948  -0.0031981   0.0927223  -0.2991811  -0.0043517
   15  -0.0035948   0.0010272   0.0027564  -0.0016330  -0.0042442  -0.0367396
   16  -0.0047508   0.0017091  -0.0015965   0.0109313   0.0114323   0.0017808
   17   0.0024260   0.0012659  -0.0001231  -0.0195726  -0.0178435  -0.0035342
   18  -0.0013058  -0.0000438   0.0074660  -0.0000581   0.0002062   0.0026587
   19  -0.0001247  -0.0020272   0.0001967   0.0004031  -0.0003850  -0.0001955
   20   0.0004677  -0.0004192  -0.0004874   0.0016808  -0.0002547  -0.0000154
   21   0.0005080   0.0006778  -0.0024856  -0.0000505   0.0000019   0.0001935
   22  -0.0001378  -0.0002229   0.0001011  -0.0000844   0.0001752   0.0001488
   23  -0.0000391   0.0017345   0.0011199  -0.0002785   0.0000803   0.0000586
   24  -0.0003103  -0.0002366  -0.0005194   0.0002249  -0.0000993  -0.0000841
   25   0.0004001  -0.0009754  -0.0000736   0.0000470   0.0000681   0.0001544
   26   0.0006874  -0.0010276   0.0000146   0.0000785  -0.0000613   0.0000657
   27   0.0000653  -0.0001958   0.0002318   0.0001424   0.0000672  -0.0010513
   28   0.0000073  -0.0001106   0.0001462   0.0003478   0.0005835   0.0000585
   29  -0.0000968   0.0000087   0.0000536  -0.0010053  -0.0009715  -0.0001774
   30   0.0001238   0.0000339  -0.0010942  -0.0000400   0.0000113   0.0001460
   31   0.1721429   0.1432685   0.0266590   0.0009487   0.0002880   0.0005822
   32   0.1432685   0.2370443   0.0293069  -0.0004463   0.0007549   0.0001833
   33   0.0266590   0.0293069   0.0308738   0.0006714   0.0003380  -0.0040478
   34   0.0009487  -0.0004463   0.0006714   0.0963664  -0.0999116   0.0027081
   35   0.0002880   0.0007549   0.0003380  -0.0999116   0.3168503   0.0050350
   36   0.0005822   0.0001833  -0.0040478   0.0027081   0.0050350   0.0261568
   37  -0.0007603   0.0003579  -0.0001049   0.0007599  -0.0003468   0.0005583
   38  -0.0011887   0.0002308  -0.0001763   0.0005747   0.0009075   0.0003379
   39  -0.0001783   0.0000236   0.0000897   0.0005744   0.0002387  -0.0036704
   40   0.0001442  -0.0000287   0.0001321  -0.0005270   0.0000983  -0.0000246
   41  -0.0002235   0.0001910   0.0000371   0.0001305  -0.0000088   0.0000011
   42   0.0000366   0.0001835  -0.0002482  -0.0000411   0.0000268  -0.0001614
   43   0.0001575   0.0006146  -0.0005528   0.0000055   0.0000492  -0.0000221
   44  -0.0000712  -0.0001660  -0.0000857  -0.0000073   0.0000039  -0.0000005
   45  -0.0000005   0.0002116  -0.0003978  -0.0000415   0.0000042  -0.0000100
   46  -0.0001139   0.0001489   0.0004305   0.0000254  -0.0000416   0.0000226
   47   0.0001364  -0.0002580  -0.0005706   0.0000204  -0.0000088  -0.0000102
   48   0.0001777  -0.0001687  -0.0000461  -0.0000504   0.0000443   0.0000228
           37          38          39          40          41          42
    1   0.0015018   0.0014393  -0.0005986   0.0012557  -0.0024600   0.0002807
    2   0.0022969  -0.0051119  -0.0005017   0.0023367   0.0003103   0.0004243
    3  -0.0006442  -0.0006150   0.0074897   0.0001885   0.0000573   0.0000160
    4  -0.0071200   0.0299409   0.0005066  -0.0001600   0.0004898   0.0003772
    5  -0.0010120   0.0002107  -0.0003215  -0.0002822   0.0002351   0.0000788
    6  -0.0012890   0.0037609   0.0026318  -0.0001310   0.0006190  -0.0001047
    7   0.0005648  -0.0002518   0.0002864  -0.0091092   0.0021502  -0.0051417
    8  -0.0003374  -0.0013265   0.0000019   0.0317201  -0.0064169   0.0060897
    9   0.0001285  -0.0000616  -0.0008756   0.0052033  -0.0027245   0.0019633
   10  -0.0001201  -0.0029031  -0.0013413  -0.0061312   0.0013195  -0.0003419
   11  -0.0037303  -0.0034871  -0.0010183  -0.0009698   0.0008857  -0.0007158
   12  -0.0011764  -0.0009965   0.0070007  -0.0010584  -0.0002056   0.0014024
   13  -0.0145286  -0.0250364  -0.0034471   0.0001696  -0.0005857  -0.0004676
   14   0.0059717   0.0081667   0.0012409   0.0017947  -0.0003612   0.0000555
   15  -0.0018351  -0.0028447   0.0020711  -0.0001864   0.0001518  -0.0000701
   16  -0.3242697   0.0429592  -0.0344703   0.0001370  -0.0000187  -0.0000111
   17   0.0429967  -0.0657659   0.0037208  -0.0001989   0.0004411   0.0003458
   18  -0.0344659   0.0037642  -0.0396907   0.0000729   0.0000485   0.0001210
   19   0.0000727  -0.0000185  -0.0000387  -0.0622281   0.0579498   0.0099089
   20   0.0000247  -0.0000136   0.0000109   0.0540438  -0.2696294  -0.0492295
   21   0.0001571   0.0001189  -0.0010555   0.0097501  -0.0452842  -0.0628050
   22  -0.0001662   0.0000136   0.0001119   0.0009276  -0.0084423   0.0025074
   23   0.0000000   0.0001685   0.0001809  -0.0266796  -0.0220868   0.0283109
   24   0.0000668  -0.0000484  -0.0000221   0.0028596   0.0097754   0.0009067
   25  -0.0004626   0.0014587   0.0000444  -0.0006564   0.0005932   0.0000175
   26  -0.0001037  -0.0001800  -0.0000754  -0.0007609   0.0009303  -0.0000841
   27  -0.0000864   0.0001406   0.0002012  -0.0000638  -0.0003882   0.0002258
   28   0.0006847  -0.0005280   0.0005620  -0.0000196   0.0000599   0.0000446
   29   0.0002982   0.0008964   0.0003604  -0.0000064   0.0000000  -0.0000117
   30   0.0006128   0.0002393  -0.0038683  -0.0000234  -0.0000188  -0.0000277
   31  -0.0007603  -0.0011887  -0.0001783   0.0001442  -0.0002235   0.0000366
   32   0.0003579   0.0002308   0.0000236  -0.0000287   0.0001910   0.0001835
   33  -0.0001049  -0.0001763   0.0000897   0.0001321   0.0000371  -0.0002482
   34   0.0007599   0.0005747   0.0005744  -0.0005270   0.0001305  -0.0000411
   35  -0.0003468   0.0009075   0.0002387   0.0000983  -0.0000088   0.0000268
   36   0.0005583   0.0003379  -0.0036704  -0.0000246   0.0000011  -0.0001614
   37   0.3437885  -0.0464204   0.0381248  -0.0000170   0.0000244   0.0000112
   38  -0.0464204   0.0652270  -0.0036508  -0.0000932   0.0000881   0.0000068
   39   0.0381248  -0.0036508   0.0297035   0.0000020  -0.0000983  -0.0000020
   40  -0.0000170  -0.0000932   0.0000020   0.0727796  -0.0530620  -0.0135053
   41   0.0000244   0.0000881  -0.0000983  -0.0530620   0.3021997   0.0416960
   42   0.0000112   0.0000068  -0.0000020  -0.0135053   0.0416960   0.0613910
   43   0.0000314   0.0000373  -0.0001699   0.0032750   0.0024273   0.0070118
   44  -0.0000106   0.0000252  -0.0000943  -0.0083360  -0.0066690  -0.0284559
   45  -0.0000074   0.0000322  -0.0000520  -0.0020331  -0.0032006  -0.0039061
   46   0.0000410   0.0000162   0.0000317   0.0001597  -0.0003524  -0.0006873
   47  -0.0000094  -0.0000360  -0.0000177   0.0004240  -0.0001093   0.0012790
   48  -0.0000502  -0.0000074   0.0000488  -0.0011825  -0.0004660   0.0012990
           43          44          45          46          47          48
    1  -0.0017386  -0.0006565  -0.0007070  -0.0005454   0.0002234  -0.0001779
    2   0.0017791  -0.0005497   0.0007556  -0.0009161   0.0001991   0.0001814
    3  -0.0002606   0.0000939  -0.0001363  -0.0003590  -0.0000154   0.0001167
    4  -0.0007487   0.0005760  -0.0000799   0.0004061  -0.0003452  -0.0001975
    5  -0.0000436  -0.0000114  -0.0003240  -0.0001443  -0.0000624  -0.0000062
    6   0.0013815   0.0002590  -0.0000865  -0.0000367  -0.0001383  -0.0004270
    7  -0.0126367   0.0022004  -0.0037186   0.0021039  -0.0002054   0.0000914
    8  -0.0080007   0.0035119  -0.0020897   0.0005255   0.0005274  -0.0015744
    9  -0.0284533   0.0066026  -0.0005591   0.0015725  -0.0011176   0.0022886
   10   0.0006007   0.0010994   0.0006603  -0.0002318  -0.0000019   0.0000709
   11  -0.0011262  -0.0000841  -0.0005816   0.0006780   0.0001946  -0.0000190
   12   0.0008417   0.0000208   0.0009617  -0.0006601   0.0005288   0.0000649
   13  -0.0003814  -0.0009847  -0.0006804  -0.0004084   0.0004199   0.0002653
   14  -0.0004945  -0.0003020   0.0001166   0.0001205  -0.0000398   0.0000396
   15   0.0008328  -0.0001696   0.0001241  -0.0000977   0.0000622  -0.0001887
   16  -0.0004609   0.0000709   0.0003687   0.0001210   0.0000287  -0.0001588
   17  -0.0000124   0.0007575   0.0002441   0.0003230  -0.0002933  -0.0001865
   18  -0.0001892   0.0001009   0.0000204   0.0000525   0.0000576   0.0000001
   19  -0.0669438  -0.0156399  -0.0659867   0.0031166   0.0049579  -0.0084537
   20  -0.0152318  -0.0676044  -0.0590530   0.0009169   0.0010178  -0.0052195
   21  -0.0767496  -0.0687648  -0.2650236   0.0282891   0.0281441  -0.0244140
   22   0.0037611   0.0017982   0.0009722  -0.0664738  -0.0437559  -0.1143683
   23   0.0000929   0.0027960   0.0030263  -0.0393920  -0.0328852  -0.0508947
   24   0.0258172   0.0281891  -0.0289435  -0.1528344  -0.0846861  -0.4624371
   25   0.0000005   0.0000451   0.0000558   0.0000233  -0.0000501   0.0000382
   26  -0.0001328   0.0002651   0.0001231   0.0001239  -0.0002631  -0.0000398
   27  -0.0006841  -0.0002827  -0.0000436   0.0000997   0.0000735   0.0002094
   28  -0.0002230   0.0000637  -0.0000860   0.0000735  -0.0000244  -0.0000853
   29  -0.0000227  -0.0000307   0.0000197   0.0000237  -0.0000063  -0.0000176
   30  -0.0000044  -0.0000708   0.0000046   0.0000124   0.0000183  -0.0000204
   31   0.0001575  -0.0000712  -0.0000005  -0.0001139   0.0001364   0.0001777
   32   0.0006146  -0.0001660   0.0002116   0.0001489  -0.0002580  -0.0001687
   33  -0.0005528  -0.0000857  -0.0003978   0.0004305  -0.0005706  -0.0000461
   34   0.0000055  -0.0000073  -0.0000415   0.0000254   0.0000204  -0.0000504
   35   0.0000492   0.0000039   0.0000042  -0.0000416  -0.0000088   0.0000443
   36  -0.0000221  -0.0000005  -0.0000100   0.0000226  -0.0000102   0.0000228
   37   0.0000314  -0.0000106  -0.0000074   0.0000410  -0.0000094  -0.0000502
   38   0.0000373   0.0000252   0.0000322   0.0000162  -0.0000360  -0.0000074
   39  -0.0001699  -0.0000943  -0.0000520   0.0000317  -0.0000177   0.0000488
   40   0.0032750  -0.0083360  -0.0020331   0.0001597   0.0004240  -0.0011825
   41   0.0024273  -0.0066690  -0.0032006  -0.0003524  -0.0001093  -0.0004660
   42   0.0070118  -0.0284559  -0.0039061  -0.0006873   0.0012790   0.0012990
   43   0.0770554   0.0224311   0.0678939  -0.0017541  -0.0023668   0.0033071
   44   0.0224311   0.0698723   0.0583641  -0.0025787  -0.0018147   0.0042938
   45   0.0678939   0.0583641   0.2989860   0.0033902   0.0023516  -0.0009383
   46  -0.0017541  -0.0025787   0.0033902   0.0634568   0.0405486   0.1207740
   47  -0.0023668  -0.0018147   0.0023516   0.0405486   0.0338379   0.0540409
   48   0.0033071   0.0042938  -0.0009383   0.1207740   0.0540409   0.4844214
 Gradient time:  CPU 2954.06 s  wall 2955.28 s
 **********************************************************************
 **                                                                  **
 **                       VIBRATIONAL ANALYSIS                       **
 **                       --------------------                       **
 **                                                                  **
 **        VIBRATIONAL FREQUENCIES (CM**-1) AND NORMAL MODES         **
 **     FORCE CONSTANTS (mDYN/ANGSTROM) AND REDUCED MASSES (AMU)     **
 **                  INFRARED INTENSITIES (KM/MOL)                   **
 **                                                                  **
 **********************************************************************


 Mode:                 1                      2                      3
 Frequency:        43.87                 153.17                 261.84
 Force Cnst:      0.0035                 0.0490                 0.1028
 Red. Mass:       3.0717                 3.5484                 2.5453
 IR Active:          YES                    YES                    YES
 IR Intens:        2.585                  0.604                 29.702
 Raman Active:       YES                    YES                    YES
               X      Y      Z        X      Y      Z        X      Y      Z
 C         -0.053 -0.036  0.031    0.026  0.054 -0.150    0.033  0.083  0.085
 C         -0.056  0.001  0.119   -0.005 -0.018  0.026    0.035 -0.020  0.023
 C         -0.003 -0.053 -0.099   -0.006  0.084 -0.170    0.002  0.118  0.049
 C          0.045 -0.036 -0.149   -0.065  0.062 -0.133   -0.083  0.090  0.081
 C          0.040  0.000 -0.069   -0.101 -0.007  0.052   -0.103 -0.006 -0.009
 C         -0.011  0.021  0.069   -0.077 -0.048  0.175   -0.036 -0.047 -0.087
 C         -0.005 -0.109 -0.129   -0.031  0.055  0.037    0.007 -0.081 -0.111
 O          0.031  0.164  0.190    0.197 -0.125  0.089    0.142 -0.110  0.001
 H         -0.089 -0.050  0.061    0.070  0.072 -0.201    0.091  0.106  0.107
 H         -0.095  0.015  0.219    0.024 -0.051  0.086    0.101 -0.072  0.018
 H          0.085 -0.053 -0.245   -0.099  0.097 -0.173   -0.165  0.151  0.126
 H          0.077  0.015 -0.111   -0.152 -0.028  0.131   -0.165 -0.029 -0.041
 H         -0.014  0.049  0.132   -0.108 -0.101  0.367   -0.031 -0.102 -0.200
 H          0.001 -0.056 -0.466   -0.072  0.016  0.226   -0.214 -0.091 -0.354
 H         -0.050 -0.451 -0.032   -0.198  0.167  0.059    0.136 -0.363 -0.080
 H          0.099  0.449  0.129    0.485 -0.346  0.038   -0.281  0.512  0.033
 TransDip   0.025  0.011 -0.043    0.016 -0.018  0.007   -0.137  0.107 -0.015

 Mode:                 4                      5                      6
 Frequency:       306.77                 396.87                 413.13
 Force Cnst:      0.0768                 0.2687                 0.2934
 Red. Mass:       1.3860                 2.8952                 2.9172
 IR Active:          YES                    YES                    YES
 IR Intens:       98.090                 34.479                  0.142
 Raman Active:       YES                    YES                    YES
               X      Y      Z        X      Y      Z        X      Y      Z
 C         -0.031 -0.001  0.073   -0.103 -0.070  0.023   -0.033 -0.014  0.211
 C         -0.027  0.002  0.015   -0.118  0.029  0.048    0.018  0.015 -0.198
 C         -0.010 -0.003  0.006    0.006 -0.103 -0.085    0.003 -0.003 -0.008
 C         -0.027 -0.011  0.074   -0.031 -0.123  0.060    0.023  0.006 -0.202
 C         -0.022 -0.005  0.020   -0.009 -0.019  0.028   -0.032 -0.016  0.210
 C         -0.017  0.006 -0.077   -0.068  0.055 -0.086   -0.010  0.003 -0.012
 C          0.020 -0.004 -0.081    0.086  0.129  0.013    0.014  0.003 -0.001
 O          0.044  0.055 -0.005    0.206  0.018 -0.042    0.016 -0.001 -0.001
 H         -0.045 -0.009  0.107   -0.209 -0.114  0.085   -0.071 -0.033  0.458
 H         -0.024 -0.000  0.013   -0.167  0.053  0.134    0.051  0.029 -0.442
 H         -0.029 -0.011  0.086   -0.026 -0.147  0.200    0.051  0.020 -0.436
 H         -0.016 -0.003  0.019    0.075  0.012  0.101   -0.055 -0.027  0.453
 H         -0.004  0.016 -0.182   -0.051  0.111 -0.159   -0.006  0.007 -0.035
 H          0.014  0.007 -0.153    0.239  0.122  0.279    0.016  0.003  0.005
 H          0.037 -0.081 -0.068   -0.075  0.402 -0.006    0.012  0.009 -0.001
 H          0.722 -0.585 -0.107   -0.227  0.495  0.013   -0.047  0.070  0.006
 TransDip   0.251 -0.175 -0.083   -0.152  0.097  0.052   -0.004  0.012  0.000

 Mode:                 7                      8                      9
 Frequency:       480.81                 603.39                 633.86
 Force Cnst:      0.4904                 0.9385                 1.5081
 Red. Mass:       3.6005                 4.3753                 6.3707
 IR Active:          YES                    YES                    YES
 IR Intens:        5.966                 15.719                  0.253
 Raman Active:       YES                    YES                    YES
               X      Y      Z        X      Y      Z        X      Y      Z
 C         -0.045  0.045 -0.029    0.060  0.164 -0.071    0.202 -0.242  0.021
 C         -0.059  0.061 -0.125    0.006  0.120  0.113    0.290  0.197  0.039
 C          0.042 -0.043  0.277    0.208  0.004 -0.105   -0.022 -0.136 -0.008
 C         -0.039 -0.062 -0.033   -0.018 -0.060 -0.081   -0.265 -0.165 -0.035
 C         -0.049 -0.038 -0.131   -0.086 -0.092  0.077   -0.213  0.279 -0.019
 C         -0.163  0.016  0.162   -0.183  0.031 -0.158    0.024  0.140  0.026
 C          0.176 -0.026  0.035    0.199 -0.142  0.113   -0.003 -0.021 -0.022
 O          0.082  0.041 -0.045   -0.135  0.010  0.015   -0.010 -0.019  0.011
 H         -0.111  0.021 -0.265   -0.091  0.100  0.095    0.056 -0.296 -0.019
 H          0.016  0.039 -0.357    0.126 -0.025  0.413    0.162  0.305 -0.004
 H         -0.075  0.007 -0.284   -0.202  0.062  0.092   -0.136 -0.266 -0.047
 H          0.060  0.008 -0.370    0.003 -0.060  0.365   -0.056  0.340 -0.027
 H         -0.177  0.023  0.288   -0.193 -0.010 -0.125   -0.039 -0.282 -0.022
 H          0.133 -0.009 -0.128    0.234 -0.132  0.068    0.008 -0.016 -0.060
 H          0.390 -0.137 -0.004    0.201 -0.142  0.113   -0.004 -0.071 -0.010
 H          0.080 -0.045 -0.032   -0.179 -0.237  0.065    0.024 -0.018  0.002
 TransDip   0.039 -0.022 -0.064    0.065 -0.055  0.094    0.007 -0.004 -0.014

 Mode:                10                     11                     12
 Frequency:       703.19                 750.86                 815.38
 Force Cnst:      0.6575                 0.5395                 1.4886
 Red. Mass:       2.2569                 1.6241                 3.8002
 IR Active:          YES                    YES                    YES
 IR Intens:       29.936                 55.233                  2.622
 Raman Active:       YES                    YES                    YES
               X      Y      Z        X      Y      Z        X      Y      Z
 C         -0.000 -0.028 -0.110   -0.019 -0.052 -0.081   -0.075 -0.096  0.008
 C         -0.035 -0.032  0.160   -0.029 -0.048 -0.025   -0.113 -0.145 -0.019
 C         -0.045 -0.010  0.143   -0.053 -0.003  0.117    0.006  0.009 -0.153
 C          0.008  0.018 -0.103   -0.006  0.044 -0.070   -0.042  0.173  0.040
 C         -0.021  0.015  0.161   -0.013  0.058 -0.008   -0.088  0.192  0.002
 C          0.040  0.005 -0.097    0.065  0.001 -0.088    0.106 -0.033  0.084
 C         -0.002  0.021  0.011    0.031  0.002  0.030    0.233 -0.129  0.104
 O          0.025  0.002 -0.008    0.029  0.014 -0.019   -0.018  0.034 -0.017
 H          0.063  0.004 -0.515   -0.025 -0.062  0.225   -0.015 -0.081  0.076
 H         -0.036  0.015 -0.124   -0.168 -0.029  0.511   -0.242 -0.006 -0.271
 H          0.088  0.016 -0.505    0.001  0.002  0.176   -0.006  0.149  0.065
 H         -0.008  0.023 -0.119   -0.135  0.006  0.476   -0.299  0.119 -0.297
 H          0.098  0.034 -0.550   -0.013 -0.033  0.509    0.151 -0.033 -0.331
 H         -0.035  0.020 -0.029   -0.031  0.011 -0.107    0.337 -0.106  0.078
 H          0.079 -0.027 -0.002    0.190 -0.110  0.009    0.215 -0.082  0.097
 H          0.011  0.012 -0.005    0.016 -0.032 -0.010   -0.172 -0.156  0.055
 TransDip   0.013  0.016 -0.174   -0.041 -0.030  0.233    0.022 -0.045 -0.012

 Mode:                13                     14                     15
 Frequency:       860.33                 921.36                 980.24
 Force Cnst:      0.5440                 0.6763                 0.8739
 Red. Mass:       1.2474                 1.3522                 1.5437
 IR Active:          YES                    YES                    YES
 IR Intens:        0.108                  5.765                 17.702
 Raman Active:       YES                    YES                    YES
               X      Y      Z        X      Y      Z        X      Y      Z
 C         -0.011 -0.007  0.074    0.012 -0.002 -0.093    0.011  0.025 -0.057
 C         -0.012 -0.008  0.070    0.002  0.006  0.024    0.012  0.008  0.020
 C          0.000 -0.000  0.004   -0.014  0.008  0.028   -0.008 -0.038  0.092
 C          0.008  0.007 -0.071    0.007 -0.023 -0.081    0.026  0.058 -0.014
 C          0.007  0.009 -0.076    0.014 -0.022 -0.005   -0.017  0.028 -0.021
 C          0.003  0.000 -0.005   -0.013  0.003  0.094   -0.023 -0.021  0.018
 C          0.007 -0.001 -0.001   -0.026  0.041  0.032    0.008 -0.107 -0.116
 O         -0.003  0.000  0.001    0.016  0.003 -0.015   -0.026 -0.002  0.030
 H          0.060  0.032 -0.507   -0.066 -0.045  0.554   -0.030  0.003  0.286
 H          0.053  0.029 -0.469    0.017  0.023 -0.152    0.068 -0.021 -0.069
 H         -0.066 -0.017  0.468   -0.067 -0.055  0.490    0.012  0.060  0.072
 H         -0.069 -0.027  0.512    0.048 -0.011  0.011   -0.100 -0.002  0.125
 H         -0.002 -0.002  0.037    0.070  0.058 -0.525   -0.015 -0.084 -0.136
 H          0.007 -0.005  0.012   -0.150  0.047 -0.170    0.311 -0.130  0.458
 H          0.009 -0.002 -0.001    0.122 -0.154  0.035   -0.220  0.474 -0.184
 H          0.012 -0.012 -0.002   -0.024 -0.063  0.006    0.268  0.296 -0.096
 TransDip   0.010  0.003  0.003   -0.046 -0.014  0.060    0.113  0.045 -0.058

 Mode:                16                     17                     18
 Frequency:       981.18                 992.18                1017.55
 Force Cnst:      0.7671                 0.7321                 3.7310
 Red. Mass:       1.3524                 1.2622                 6.1160
 IR Active:          YES                    YES                    YES
 IR Intens:        0.766                  0.034                  1.776
 Raman Active:       YES                    YES                    YES
               X      Y      Z        X      Y      Z        X      Y      Z
 C         -0.009 -0.004  0.075   -0.001  0.004 -0.000   -0.144  0.368 -0.002
 C          0.016  0.009 -0.109    0.001 -0.002 -0.038   -0.026 -0.040 -0.003
 C         -0.002 -0.005  0.023    0.001  0.003 -0.003    0.019 -0.005  0.016
 C          0.013  0.012 -0.083   -0.013 -0.012  0.066   -0.233 -0.299 -0.058
 C         -0.008 -0.001  0.048    0.014  0.008 -0.102   -0.024  0.045  0.006
 C         -0.007 -0.005  0.051   -0.006 -0.005  0.078    0.383 -0.058  0.042
 C          0.002 -0.011 -0.019    0.001  0.009  0.010    0.041 -0.010 -0.032
 O         -0.006 -0.002  0.006    0.002 -0.001 -0.001   -0.019 -0.012  0.019
 H          0.048  0.029 -0.453    0.013  0.011 -0.080   -0.115  0.391  0.043
 H         -0.078 -0.040  0.636   -0.040 -0.023  0.285   -0.016 -0.023 -0.020
 H         -0.061 -0.006  0.416    0.066  0.006 -0.456   -0.239 -0.319 -0.015
 H          0.015  0.011 -0.225   -0.068 -0.032  0.642   -0.030  0.026 -0.033
 H          0.039  0.008 -0.322    0.068  0.032 -0.497    0.395 -0.065  0.063
 H          0.037 -0.018  0.068   -0.021  0.011 -0.031    0.036 -0.034  0.100
 H         -0.017  0.063 -0.029    0.010 -0.033  0.016    0.013  0.116 -0.054
 H          0.050  0.038 -0.015   -0.033 -0.019  0.011    0.069  0.080 -0.018
 TransDip   0.023  0.012 -0.011   -0.001 -0.005 -0.003    0.035  0.013 -0.020

 Mode:                19                     20                     21
 Frequency:      1032.82                1049.76                1107.24
 Force Cnst:      3.9973                 1.4298                 1.1540
 Red. Mass:       6.3602                 2.2022                 1.5976
 IR Active:          YES                    YES                    YES
 IR Intens:       96.318                  5.232                  3.347
 Raman Active:       YES                    YES                    YES
               X      Y      Z        X      Y      Z        X      Y      Z
 C          0.064 -0.051 -0.009    0.040  0.084  0.013    0.102 -0.046  0.011
 C         -0.116 -0.147 -0.023   -0.032 -0.159 -0.015   -0.069 -0.057 -0.013
 C          0.095  0.031  0.028    0.006 -0.011  0.000    0.020  0.039  0.007
 C         -0.004 -0.049 -0.005    0.044 -0.078 -0.005   -0.105 -0.020 -0.014
 C          0.008  0.096  0.006   -0.002  0.188  0.015    0.046 -0.044  0.003
 C         -0.066  0.053 -0.004   -0.125  0.003 -0.016    0.007  0.079  0.006
 C          0.225  0.328 -0.254   -0.061 -0.045  0.044   -0.032 -0.074  0.016
 O         -0.200 -0.238  0.211    0.035  0.040 -0.038    0.012  0.030 -0.021
 H          0.263  0.011  0.101    0.304  0.185  0.038    0.466  0.088  0.064
 H         -0.130 -0.150 -0.038    0.292 -0.432  0.014   -0.229  0.062 -0.023
 H         -0.001 -0.048  0.015    0.361 -0.339  0.055   -0.432  0.239 -0.051
 H          0.213  0.181  0.021    0.317  0.322  0.037    0.289  0.044  0.042
 H         -0.047  0.256  0.015   -0.150 -0.067 -0.019    0.073  0.524  0.040
 H          0.045  0.259 -0.256   -0.059 -0.036  0.025   -0.027 -0.090  0.140
 H          0.299  0.092 -0.200   -0.061 -0.030  0.036   -0.039  0.064 -0.016
 H          0.095  0.069  0.098   -0.011 -0.003 -0.022    0.070  0.069 -0.045
 TransDip   0.230  0.157 -0.146   -0.007 -0.054  0.049   -0.022  0.046  0.028

 Mode:                22                     23                     24
 Frequency:      1181.52                1197.48                1200.75
 Force Cnst:      0.9197                 0.9749                 0.9653
 Red. Mass:       1.1182                 1.1539                 1.1363
 IR Active:          YES                    YES                    YES
 IR Intens:        0.244                 14.115                  0.081
 Raman Active:       YES                    YES                    YES
               X      Y      Z        X      Y      Z        X      Y      Z
 C         -0.005 -0.009 -0.002   -0.003 -0.020  0.005    0.055  0.022  0.009
 C          0.038 -0.027  0.003   -0.012 -0.008 -0.000   -0.035  0.039 -0.002
 C         -0.012  0.005 -0.003    0.062  0.028 -0.035   -0.033  0.006 -0.002
 C          0.005 -0.011  0.000    0.019 -0.019  0.010    0.031 -0.030  0.001
 C         -0.045 -0.023 -0.007   -0.020  0.007 -0.001   -0.035 -0.028 -0.006
 C          0.007  0.068  0.005    0.001 -0.001 -0.001   -0.009 -0.003 -0.001
 C          0.006 -0.006  0.002   -0.033 -0.008  0.056    0.011 -0.006 -0.001
 O         -0.002  0.000  0.000   -0.029 -0.001 -0.008    0.002 -0.000 -0.000
 H         -0.110 -0.050 -0.018   -0.107 -0.063 -0.043    0.508  0.198  0.072
 H          0.362 -0.289  0.029   -0.114  0.074 -0.018   -0.385  0.321 -0.027
 H          0.164 -0.141  0.013    0.082 -0.062 -0.025    0.389 -0.324  0.041
 H         -0.456 -0.182 -0.066   -0.061 -0.007 -0.016   -0.374 -0.159 -0.057
 H          0.100  0.673  0.049   -0.012 -0.074 -0.003   -0.011 -0.018 -0.002
 H         -0.004 -0.012  0.023   -0.449 -0.119  0.164    0.062  0.005 -0.007
 H          0.028  0.014 -0.009    0.552  0.100 -0.140   -0.021 -0.006  0.008
 H          0.019  0.018 -0.008    0.406  0.392 -0.184   -0.027 -0.020  0.011
 TransDip   0.015  0.002 -0.004    0.050  0.076 -0.079    0.009 -0.000  0.002

 Mode:                25                     26                     27
 Frequency:      1223.74                1318.22                1350.55
 Force Cnst:      2.4731                 2.2728                 2.1673
 Red. Mass:       2.8029                 2.2199                 2.0168
 IR Active:          YES                    YES                    YES
 IR Intens:       13.762                  1.838                  0.593
 Raman Active:       YES                    YES                    YES
               X      Y      Z        X      Y      Z        X      Y      Z
 C          0.055  0.004  0.002   -0.068 -0.058 -0.016   -0.146 -0.035 -0.020
 C         -0.097 -0.047 -0.017    0.084 -0.084  0.004    0.069 -0.048  0.006
 C          0.315 -0.064  0.072    0.013  0.211  0.033    0.012  0.020 -0.004
 C          0.060 -0.018 -0.000    0.047 -0.068  0.000    0.141 -0.084  0.015
 C         -0.080  0.085 -0.006   -0.096 -0.057 -0.016   -0.085 -0.014 -0.012
 C          0.024 -0.007  0.003    0.008  0.082  0.006    0.020  0.151  0.011
 C         -0.136  0.030 -0.032    0.069 -0.046 -0.075   -0.031  0.011  0.033
 O          0.021  0.018 -0.017    0.013  0.043  0.018   -0.009 -0.018 -0.011
 H         -0.289 -0.142 -0.014   -0.226 -0.122 -0.019    0.499  0.217  0.066
 H         -0.306  0.111 -0.029   -0.243  0.174 -0.017    0.118 -0.086  0.013
 H         -0.151  0.165  0.007    0.202 -0.197  0.028   -0.402  0.364 -0.045
 H         -0.474 -0.057 -0.053    0.307  0.094  0.044   -0.192 -0.052 -0.024
 H          0.023  0.028  0.004   -0.011 -0.040 -0.003   -0.056 -0.338 -0.029
 H         -0.176  0.037 -0.062   -0.382 -0.210  0.315    0.253  0.099 -0.122
 H         -0.504 -0.084  0.099   -0.243  0.124 -0.028    0.025 -0.052  0.033
 H         -0.127 -0.139  0.043   -0.295 -0.273  0.144    0.139  0.120 -0.070
 TransDip  -0.109 -0.025  0.041   -0.001 -0.035  0.025   -0.001  0.024 -0.004

 Mode:                28                     29                     30
 Frequency:      1374.28                1412.02                1482.79
 Force Cnst:      1.3854                 1.4977                 2.7721
 Red. Mass:       1.2450                 1.2749                 2.1399
 IR Active:          YES                    YES                    YES
 IR Intens:        6.865                 51.729                  9.365
 Raman Active:       YES                    YES                    YES
               X      Y      Z        X      Y      Z        X      Y      Z
 C          0.008  0.005  0.001    0.001  0.012  0.003   -0.080  0.067 -0.006
 C          0.037 -0.042  0.003    0.020 -0.021  0.002    0.141 -0.014  0.017
 C          0.019  0.073  0.007    0.029  0.006 -0.009   -0.028 -0.157 -0.014
 C         -0.006  0.006 -0.002    0.010  0.001  0.002    0.093  0.034  0.015
 C         -0.053 -0.023 -0.008   -0.033 -0.002 -0.004   -0.117  0.038 -0.013
 C          0.002 -0.007 -0.000   -0.000 -0.005 -0.000   -0.028 -0.132 -0.012
 C         -0.028 -0.004  0.063   -0.127 -0.024 -0.029    0.027  0.040 -0.006
 O         -0.024 -0.040 -0.031    0.031  0.009  0.039    0.001  0.005 -0.001
 H         -0.254 -0.094 -0.041   -0.077 -0.015 -0.018    0.150  0.172  0.029
 H         -0.206  0.152 -0.016   -0.099  0.077 -0.010   -0.255  0.326 -0.011
 H          0.180 -0.146  0.019    0.024 -0.009 -0.001   -0.104  0.216 -0.007
 H          0.249  0.092  0.037    0.079  0.042  0.011    0.286  0.211  0.047
 H          0.028  0.166  0.012    0.014  0.091  0.006    0.084  0.614  0.046
 H          0.532  0.186 -0.266    0.444  0.105 -0.042   -0.276 -0.054  0.098
 H         -0.202 -0.126  0.150    0.623  0.234 -0.311    0.005 -0.100  0.032
 H          0.316  0.297 -0.169   -0.288 -0.277  0.165    0.000 -0.002 -0.000
 TransDip   0.080  0.013 -0.020   -0.212 -0.060  0.068    0.020  0.095 -0.011

 Mode:                31                     32                     33
 Frequency:      1502.69                1525.48                1624.42
 Force Cnst:      1.4812                 2.8593                 8.6293
 Red. Mass:       1.1133                 2.0854                 5.5504
 IR Active:          YES                    YES                    YES
 IR Intens:        4.214                  4.207                  0.254
 Raman Active:       YES                    YES                    YES
               X      Y      Z        X      Y      Z        X      Y      Z
 C          0.012  0.014  0.003    0.080  0.076  0.014    0.121  0.176  0.026
 C          0.018 -0.017  0.002    0.083 -0.111  0.004    0.053 -0.226 -0.007
 C         -0.025 -0.002 -0.002   -0.127  0.036 -0.016   -0.046 -0.304 -0.025
 C          0.016 -0.019 -0.001    0.040 -0.106 -0.000   -0.076  0.201  0.002
 C          0.014  0.017  0.003    0.133  0.085  0.022   -0.081 -0.185 -0.021
 C         -0.017 -0.004 -0.003   -0.099  0.013 -0.012    0.041  0.357  0.027
 C          0.037 -0.050  0.050    0.016  0.006 -0.010    0.013  0.035  0.002
 O         -0.001 -0.005  0.009    0.001  0.002 -0.003    0.005  0.001  0.001
 H         -0.054 -0.010 -0.017   -0.418 -0.103 -0.055   -0.311  0.017 -0.038
 H         -0.067  0.050 -0.005   -0.362  0.235 -0.032   -0.274  0.013 -0.033
 H         -0.074  0.054 -0.005   -0.352  0.198 -0.041    0.271 -0.071  0.033
 H         -0.069 -0.012 -0.007   -0.460 -0.134 -0.065    0.203 -0.096  0.020
 H         -0.015  0.029 -0.002   -0.121  0.004 -0.015   -0.088 -0.472 -0.039
 H         -0.221  0.029 -0.650    0.121 -0.012  0.213   -0.217 -0.022 -0.010
 H         -0.136  0.682 -0.097    0.070 -0.214  0.033    0.043 -0.017  0.000
 H         -0.010 -0.016  0.013    0.002  0.010 -0.004   -0.009 -0.007  0.006
 TransDip  -0.056  0.028 -0.020   -0.064 -0.001 -0.013   -0.006 -0.010 -0.011

 Mode:                34                     35                     36
 Frequency:      1643.64                3005.08                3069.51
 Force Cnst:      8.7791                 5.6819                 6.0810
 Red. Mass:       5.5155                 1.0679                 1.0954
 IR Active:          YES                    YES                    YES
 IR Intens:        0.766                 54.151                 18.147
 Raman Active:       YES                    YES                    YES
               X      Y      Z        X      Y      Z        X      Y      Z
 C          0.303  0.049  0.041   -0.001  0.001  0.000   -0.000  0.001 -0.000
 C         -0.246  0.103 -0.025    0.000  0.000  0.000   -0.000 -0.000 -0.000
 C         -0.220  0.017 -0.030   -0.001 -0.001 -0.001   -0.001 -0.001 -0.000
 C          0.276 -0.123  0.030   -0.000  0.000 -0.000    0.001  0.000  0.000
 C         -0.281 -0.029 -0.038   -0.000 -0.000  0.000   -0.000 -0.000 -0.000
 C          0.134 -0.016  0.016    0.000  0.000  0.000   -0.000  0.000  0.000
 C          0.028 -0.002  0.002    0.026 -0.069  0.007   -0.017 -0.040 -0.078
 O          0.002  0.002 -0.001   -0.001 -0.001  0.001    0.001  0.001  0.001
 H         -0.358 -0.208 -0.057    0.010 -0.014 -0.001    0.004 -0.006 -0.000
 H          0.182 -0.253  0.007    0.001  0.001  0.000    0.001  0.002  0.000
 H         -0.256  0.322 -0.019    0.001  0.003  0.001   -0.005 -0.004 -0.002
 H          0.278  0.196  0.045    0.000  0.001 -0.000   -0.000  0.001 -0.000
 H          0.149 -0.024  0.016   -0.000  0.000 -0.000    0.002 -0.000  0.000
 H          0.005 -0.017  0.057   -0.203  0.918  0.166   -0.066  0.257  0.035
 H          0.051 -0.038  0.001   -0.069 -0.082 -0.268    0.263  0.222  0.895
 H         -0.008  0.001  0.004   -0.001  0.001  0.005   -0.008 -0.007 -0.012
 TransDip  -0.025  0.006 -0.010    0.070 -0.213  0.072   -0.030 -0.053 -0.122

 Mode:                37                     38                     39
 Frequency:      3158.12                3165.35                3174.75
 Force Cnst:      6.3820                 6.4165                 6.4752
 Red. Mass:       1.0860                 1.0869                 1.0904
 IR Active:          YES                    YES                    YES
 IR Intens:        5.612                  0.683                 12.447
 Raman Active:       YES                    YES                    YES
               X      Y      Z        X      Y      Z        X      Y      Z
 C          0.023 -0.062 -0.001   -0.014  0.036  0.001   -0.012  0.029  0.001
 C          0.024  0.033  0.005    0.004  0.002  0.001    0.028  0.031  0.006
 C          0.002  0.001  0.000   -0.001 -0.001 -0.000   -0.002  0.000 -0.000
 C          0.004  0.007  0.001    0.019  0.026  0.004   -0.027 -0.036 -0.005
 C          0.007 -0.017 -0.000    0.020 -0.051 -0.001   -0.008  0.028  0.001
 C         -0.025  0.004 -0.003   -0.040  0.007 -0.005   -0.042  0.005 -0.005
 C          0.000 -0.001 -0.000   -0.000  0.001  0.000   -0.000  0.000 -0.000
 O         -0.000  0.000  0.000    0.000 -0.000  0.000    0.000  0.000 -0.000
 H         -0.278  0.720  0.014    0.161 -0.416 -0.008    0.127 -0.326 -0.006
 H         -0.304 -0.387 -0.064   -0.031 -0.035 -0.006   -0.304 -0.378 -0.063
 H         -0.057 -0.073 -0.011   -0.239 -0.300 -0.046    0.326  0.411  0.063
 H         -0.079  0.204  0.002   -0.231  0.599  0.007    0.116 -0.310 -0.004
 H          0.300 -0.048  0.035    0.470 -0.077  0.056    0.483 -0.075  0.058
 H         -0.004  0.014  0.002    0.002 -0.008 -0.001    0.002 -0.006 -0.000
 H         -0.000  0.001  0.001   -0.001 -0.001 -0.004    0.002  0.000  0.003
 H          0.000 -0.000  0.000   -0.000  0.000 -0.000   -0.000 -0.000 -0.000
 TransDip   0.053 -0.054  0.004   -0.023  0.014 -0.000   -0.064  0.093 -0.007

 Mode:                40                     41                     42
 Frequency:      3183.16                3191.47                3821.32
 Force Cnst:      6.5309                 6.5894                 9.1754
 Red. Mass:       1.0940                 1.0980                 1.0665
 IR Active:          YES                    YES                    YES
 IR Intens:       23.597                 11.942                 25.000
 Raman Active:       YES                    YES                    YES
               X      Y      Z        X      Y      Z        X      Y      Z
 C          0.009 -0.018 -0.000    0.006 -0.013 -0.000   -0.000  0.000 -0.000
 C         -0.030 -0.038 -0.006   -0.024 -0.033 -0.005    0.000 -0.000 -0.000
 C         -0.000  0.002  0.000    0.001 -0.001  0.000    0.000 -0.000  0.000
 C         -0.036 -0.044 -0.007    0.022  0.025  0.004   -0.000  0.000 -0.000
 C          0.015 -0.031  0.000   -0.016  0.045  0.001    0.000 -0.000 -0.000
 C         -0.023  0.007 -0.002   -0.053  0.008 -0.006   -0.000 -0.000  0.000
 C         -0.000 -0.001 -0.000    0.000  0.000  0.000   -0.001 -0.001 -0.001
 O         -0.000  0.000 -0.000   -0.000 -0.000  0.000   -0.016 -0.007 -0.060
 H         -0.082  0.202  0.004   -0.058  0.144  0.003    0.000 -0.000  0.000
 H          0.340  0.429  0.071    0.274  0.349  0.058   -0.000 -0.000 -0.000
 H          0.404  0.502  0.078   -0.230 -0.284 -0.045    0.000 -0.000  0.000
 H         -0.141  0.356  0.004    0.187 -0.490 -0.006   -0.000  0.000  0.000
 H          0.261 -0.046  0.031    0.585 -0.094  0.069   -0.000  0.000  0.000
 H          0.001  0.002  0.001   -0.002  0.003  0.000   -0.002 -0.002  0.002
 H          0.002  0.000  0.003   -0.002 -0.001 -0.003    0.004  0.005  0.012
 H          0.000 -0.000  0.000    0.000  0.000  0.000    0.265  0.130  0.953
 TransDip  -0.064 -0.140 -0.021   -0.106  0.030 -0.007   -0.016 -0.012  0.159

 STANDARD THERMODYNAMIC QUANTITIES AT   298.15 K  AND     1.00 ATM

   This Molecule has  0 Imaginary Frequencies
   Zero point vibrational energy:       83.361 kcal/mol

   Atom    1 Element C  Has Mass   12.00000
   Atom    2 Element C  Has Mass   12.00000
   Atom    3 Element C  Has Mass   12.00000
   Atom    4 Element C  Has Mass   12.00000
   Atom    5 Element C  Has Mass   12.00000
   Atom    6 Element C  Has Mass   12.00000
   Atom    7 Element C  Has Mass   12.00000
   Atom    8 Element O  Has Mass   15.99491
   Atom    9 Element H  Has Mass    1.00783
   Atom   10 Element H  Has Mass    1.00783
   Atom   11 Element H  Has Mass    1.00783
   Atom   12 Element H  Has Mass    1.00783
   Atom   13 Element H  Has Mass    1.00783
   Atom   14 Element H  Has Mass    1.00783
   Atom   15 Element H  Has Mass    1.00783
   Atom   16 Element H  Has Mass    1.00783
   Molecular Mass:   108.057550 amu
   Principal axes and moments of inertia in amu*Bohr^2:
                             1           2           3
    Eigenvalues --      376.35491  1232.92602  1534.13378
          X               0.99992    -0.01113     0.00579
          Y               0.01111     0.99993     0.00310
          Z              -0.00582    -0.00303     0.99998
   Rotational Symmetry Number is   1
   The Molecule is an Asymmetric Top
   Translational Enthalpy:        0.889 kcal/mol
   Rotational Enthalpy:           0.889 kcal/mol
   Vibrational Enthalpy:         86.040 kcal/mol
   gas constant (RT):             0.592 kcal/mol
   Translational Entropy:        39.949  cal/mol.K
   Rotational Entropy:           28.056  cal/mol.K
   Vibrational Entropy:          16.117  cal/mol.K

   Total Enthalpy:               88.410 kcal/mol
   Total Entropy:                84.122  cal/mol.K

 ======================================================================

 STANDARD THERMODYNAMIC QUANTITIES FOR ANHARMONIC VIBRATION -- TOSH

   Zero point vibrational energy: ************ kcal/mol

   Vibrational Enthalpy:       Infinity kcal/mol
   Vibrational Entropy:             NaN  cal/mol.K

   Total Enthalpy:             Infinity kcal/mol
   Total Entropy:                   NaN  cal/mol.K

 ======================================================================

 STANDARD THERMODYNAMIC QUANTITIES FOR ANHARMONIC VIBRATION -- VPT2

   Zero point vibrational energy: ************ kcal/mol

   Vibrational Enthalpy:       Infinity kcal/mol
   Vibrational Entropy:             NaN  cal/mol.K

   Total Enthalpy:             Infinity kcal/mol
   Total Entropy:                   NaN  cal/mol.K

 ======================================================================

Archival summary:
1\1\pikachu\FREQ\ProcedureUnspecified\BasisUnspecified\178\taweetha\SunJul911:37:592017SunJul911:37:592017\0\\#,FREQ,ProcedureUnspecified,BasisUnspecified,\\0,1\C\C,1,1.39697\H,2,1.08585,1,119.515\C,2,1.39541,1,120.744,3,-179.881,0\H,4,1.0844,2,119.868,1,179.95,0\C,4,1.39245,2,119.976,1,0.272456,0\H,6,1.08428,4,120.169,2,179.781,0\C,6,1.396,4,119.702,2,0.0161377,0\H,8,1.0845,6,119.953,4,179.957,0\C,8,1.39181,6,120.201,4,-0.342557,0\H,10,1.08449,8,120.277,6,179.722,0\C,1,1.51391,2,120.785,3,-0.921076,0\H,12,1.09333,1,110.495,2,-110.772,0\H,12,1.09731,1,109.611,2,7.41111,0\O,12,1.42888,1,113.454,2,131.941,0\H,15,0.963171,12,108.292,1,-55.6018,0\\\@

 Total job time:  3136.52s(wall), 3134.82s(cpu) 
 Sun Jul  9 11:37:59 2017

        *************************************************************
        *                                                           *
        *  Thank you very much for using Q-Chem.  Have a nice day.  *
        *                                                           *
        *************************************************************


 
User input: 3 of 3 
 
pikachu 127.0.1
Q-Chem Developer Version! Running on 127.0.1.*
                  Welcome to Q-Chem
     A Quantum Leap Into The Future Of Chemistry


 Q-Chem 4.4, Q-Chem, Inc., Pleasanton, CA (2016)

 Y. Shao,  Z. Gan,  E. Epifanovsky,  A. T. B. Gilbert,  M. Wormit,  
 J. Kussmann,  A. W. Lange,  A. Behn,  J. Deng,  X. Feng,  D. Ghosh,  
 M. Goldey,  P. R. Horn,  L. D. Jacobson,  I. Kaliman,  F. Rob,  
 R. Z. Khaliullin,  T. Kus,  A. Landau,  J. Liu,  E. I. Proynov,  Y. M. Rhee,  
 R. M. Richard,  M. A. Rohrdanz,  R. P. Steele,  E. J. Sundstrom,  
 H. L. Woodcock III,  P. M. Zimmerman,  D. Zuev,  B. Albrecht,  E. Alguire,  
 B. Austin,  S. A. Baeppler,  G. J. O. Beran,  Y. A. Bernard,  
 E. J. Berquist,  K. Brandhorst,  K. B. Bravaya,  S. T. Brown,  D. Casanova,  
 C.-M. Chang,  Y. Chen,  S. H. Chien,  K. D. Closser,  M. P. Coons,  
 D. L. Crittenden,  S. Dasgupta,  M. Diedenhofen,  R. A. DiStasio Jr.,  
 H. Do,  A. D. Dutoi,  R. G. Edgar,  P.-T. Fang,  S. Fatehi,  Q. Feng,  
 L. Fusti-Molnar,  A. Ghysels,  A. Golubeva-Zadorozhnaya,  J. Gomes,  
 A. Gunina,  M. W. D. Hanson-Heine,  P. H. P. Harbach,  A. W. Hauser,  
 J. E. Herr,  E. G. Hohenstein,  Z. C. Holden,  K. Hui,  T.-C. Jagau,  H. Ji,  
 B. Kaduk,  K. Khistyaev,  Jaehoon Kim,  Jihan Kim,  R. A. King,  
 P. Klunzinger,  K. Koh,  D. Kosenkov,  T. Kowalczyk,  C. M. Krauter,  
 A. Kunitsa,  K. U. Lao,  A. Laurent,  K. V. Lawler,  J. Lee,  D. Lefrancois,  
 S. Lehtola,  S. V. Levchenko,  C. Y. Lin,  Y.-S. Lin,  F. Liu,  E. Livshits,  
 R. C. Lochan,  A. Luenser,  P. Manohar,  S. F. Manzer,  S.-P. Mao,  Y. Mao,  
 N. Mardirossian,  A. V. Marenich,  L. A. Martinez-Martinez,  S. A. Maurer,  
 N. J. Mayhall,  J.-M. Mewes,  A. F. Morrison,  K. Nanda,  T. S. Nguyen-Beck,  
 C. M. Oana,  R. Olivares-Amaya,  D. P. O'Neill,  J. A. Parkhill,  
 T. M. Perrine,  R. Peverati,  P. A. Pieniazek,  F. Plasser,  A. Prociuk,  
 D. R. Rehn,  E. Rosta,  N. J. Russ,  N. Sergueev,  S. M. Sharada,  
 S. Sharma,  D. W. Small,  A. Sodt,  T. Stauch,  T. Stein,  D. Stuck,  
 Y.-C. Su,  A. J. W. Thom,  T. Tsuchimochi,  L. Vogt,  O. Vydrov,  T. Wang,  
 M. A. Watson,  J. Wenzel,  A. White,  C. F. Williams,  V. Vanovschi,  
 K. Yao,  S. Yeganeh,  S. R. Yost,  Z.-Q. You,  I. Y. Zhang,  X. Zhang,  
 Y. Zhao,  B. R. Brooks,  G. K. L. Chan,  D. M. Chipman,  C. J. Cramer,  
 W. A. Goddard III,  M. S. Gordon,  W. J. Hehre,  A. Klamt,  
 H. F. Schaefer III,  M. W. Schmidt,  C. D. Sherrill,  D. G. Truhlar,  
 A. Warshel,  X. Xu,  A. Aspuru-Guzik,  R. Baer,  A. T. Bell,  N. A. Besley,  
 J.-D. Chai,  A. Dreuw,  B. D. Dunietz,  T. R. Furlani,  S. R. Gwaltney,  
 C.-P. Hsu,  Y. Jung,  J. Kong,  D. S. Lambrecht,  W. Liang,  C. Ochsenfeld,  
 V. A. Rassolov,  L. V. Slipchenko,  J. E. Subotnik,  T. Van Voorhis,  
 J. M. Herbert,  A. I. Krylov,  P. M. W. Gill,  M. Head-Gordon

 Contributors to earlier versions of Q-Chem not listed above: 
 R. D. Adamson,  J. Baker,  E. F. C. Byrd,  A. K. Chakraborty,  C.-L. Cheng,  
 H. Dachsel,  R. J. Doerksen,  G. Hawkins,  A. Heyden,  S. Hirata,  
 G. Kedziora,  F. J. Keil,  C. Kelley,  P. P. Korambath,  W. Kurlancheek,  
 A. M. Lee,  M. S. Lee,  D. Liotard,  I. Lotan,  P. E. Maslen,  N. Nair,  
 D. Neuhauser,  R. Olson,  B. Peters,  J. Ritchie,  N. E. Schultz,  
 N. Shenvi,  A. C. Simmonett,  K. S. Thanthiriwatte,  Q. Wu,  W. Zhang

 Please cite Q-Chem as follows:
 Y. Shao et al., Mol. Phys. 113, 184-215 (2015)
 DOI: 10.1080/00268976.2014.952696

 Q-Chem 4.4.2 for Intel X86 EM64T Linux

 Parts of Q-Chem use Armadillo 5.200.1 (Boston Tea Smuggler).
 http://arma.sourceforge.net/

 Q-Chem begins on Sun Jul  9 11:37:59 2017  


Host: 0

     Scratch files written to /scratch/taweetham/qchem8624//
The previous job contains 0 fragments, simply inherited here

Checking the input file for inconsistencies... 	...done.

--------------------------------------------------------------
User input:
--------------------------------------------------------------

$molecule
read
$end

$rem
   SOLVENT_METHOD = SMD
   BASIS  =  6-311++G**
   METHOD  =  B3LYP
$end


--------------------------------------------------------------
 ----------------------------------------------------------------
             Standard Nuclear Orientation (Angstroms)
    I     Atom           X                Y                Z
 ----------------------------------------------------------------
    1      C      -0.4687460382    -1.2610361961    -0.1720693846
    2      C      -1.8326237837    -0.9742223618    -0.2409828189
    3      C       0.4606668069    -0.2522503505     0.0926373618
    4      C       0.0011804754     1.0566211177     0.2835745848
    5      C      -1.3580079233     1.3466911265     0.2086609306
    6      C      -2.2796468379     0.3306896859    -0.0504685231
    7      C       1.9389008276    -0.5655265938     0.1854542899
    8      O       2.7577911909     0.3249182769    -0.5749600359
    9      H      -0.1238034431    -2.2788258825    -0.3275664431
   10      H      -2.5416329796    -1.7681370759    -0.4481546537
   11      H       0.7186378954     1.8457008367     0.4803445227
   12      H      -1.7016215541     2.3645666853     0.3569933233
   13      H      -3.3383997787     0.5576913272    -0.1068580631
   14      H       2.1139330940    -1.6073121047    -0.1114070294
   15      H       2.2896224259    -0.4554246978     1.2151397152
   16      H       2.4504455041     0.3132021370    -1.4877034489
 ----------------------------------------------------------------
 Nuclear Repulsion Energy =   340.3987396020 hartrees
 There are       29 alpha and       29 beta electrons
 Requested basis set is 6-311++G(d,p)
 There are 88 shells and 232 basis functions

 Total QAlloc Memory Limit   2000 MB
 Mega-Array Size        61 MB
 MEM_STATIC part        62 MB
 A cutoff of  1.0D-08 yielded   3386 shell pairs
 There are     24070 function pairs (     25748 Cartesian)

 -------------------------------------------------------
 OpenMP Integral Computing Module                       
 Release: version 1.0, May 2013, Q-Chem Inc. Pittsburgh 
 -------------------------------------------------------
 Integral Job Info:
 Integral job number is                      11
 Integral operator is                         1
 short-range coefficients                     0
 long-range coefficients              100000000
 Omega coefficients                           0
 if combine SR and LR in K                    0
 Integral screening is                        0
 Integral computing path is                   2
 max size of driver memory is            800000
 size of driver memory is                593474
 size of scratch memory is              2260544
 max col of scratch BK array               1296
 max len of scratch array in speh3          155
 max len of scratch index in speh4           18
 max int batch size is                      520
 min int batch size is                       52
 fixed nKL is                                52
 max L of basis functions is                  2
 order of int derivative is                   0
 number of shells is                         88
 number of basis is                         240
 number of cartesian basis is               240
 number of contracted shell pairs          3386
 number of primitive shell pairs           8047
 maxK2 (contraction) of shell pair           36
 max number of K2 of shell pair               1
 max number of CS2 of shell pair            600
 max number of PS2 of shell pair           1050
 mem total for path MDJ                   45222
 -------------------------------------------------------
 Smallest overlap matrix eigenvalue = 1.01E-06

 Q-Chem warning in module /home/taweetham/qchem/stvman/mkSTV.C, line 278:

 Overlap eigenvalue is smaller than square root of threshold


 Scale SEOQF with 1.000000e-01/1.000000e-01/1.000000e-01

 Standard Electronic Orientation quadrupole field applied
 Nucleus-field energy     =     0.0000000098 hartrees
 Guess from superposition of atomic densities
 Warning:  Energy on first SCF cycle will be non-variational
 A restricted hybrid HF-DFT SCF calculation will be
 performed using Pulay DIIS extrapolation
 Exchange:     0.2000 Hartree-Fock + 0.0800 Slater + 0.7200 B88
 Correlation:  0.1900 VWN1RPA + 0.8100 LYP
 Using SG-1 standard quadrature grid
 SCF converges when DIIS error is below 1.0E-05
 ---------------------------------------
  Cycle       Energy         DIIS Error
 ---------------------------------------
    1    -348.5358304855      4.15E-02
    2    -346.7225423739      4.77E-03
    3    -346.6522620832      6.08E-03
    4    -346.8726269644      8.37E-04
    5    -346.8753815424      3.47E-04
    6    -346.8760975372      7.39E-05
    7    -346.8761167933      4.68E-05
    8    -346.8761324711      6.35E-06 Convergence criterion met
 ---------------------------------------
 SCF time:  CPU 88.77 s  wall 88.89 s

 Citation of the SMD model:
 Marenich, A.V.; Cramer, C.J.; Truhlar, D.G.
 J. Phys. Chem. B 2009, 113, 6378-6396.
 iSolventCode=           1
 Solvent: water                                                           

 vradii
            1           2           3           4           5           6
    1   1.8500000   1.8500000   1.8500000   1.8500000   1.8500000   1.8500000
            7           8           9          10          11          12
    1   1.8500000   1.5200000   1.2000000   1.2000000   1.2000000   1.2000000
           13          14          15          16
    1   1.2000000   1.2000000   1.2000000   1.2000000
Changing PCM_TESSEL_METHOD to VTN
Changing PCM_VDW_RADII to SMD_RADIUS
 Discretize the solute cavity surface with Lebedev spheres
	Using 302 Lebedev grid points for each H atom
	Using 302 Lebedev grid points for other atoms
	Atomic van der Waals radii will be scaled by 1.20
 Removing interior tesserae...
 Keep 1550 surface tesserae and discard 3282 interior tesserae
 Molecular Surface Area = 141.867 Angst**2
Using SCRF singleton
 A restricted hybrid HF-DFT SCF calculation will be
 performed using Pulay DIIS extrapolation
 Polarizable Continuum solvation model will be applied
 Exchange:     0.2000 Hartree-Fock + 0.0800 Slater + 0.7200 B88
 Correlation:  0.1900 VWN1RPA + 0.8100 LYP
 Using SG-1 standard quadrature grid
 SCF converges when DIIS error is below 1.0E-05

 Citation of the SMD model:
 Marenich, A.V.; Cramer, C.J.; Truhlar, D.G.
 J. Phys. Chem. B 2009, 113, 6378-6396.
 iSolventCode=           1
 Solvent: water                                                           

 vradii
            1           2           3           4           5           6
    1   1.8500000   1.8500000   1.8500000   1.8500000   1.8500000   1.8500000
            7           8           9          10          11          12
    1   1.8500000   1.5200000   1.2000000   1.2000000   1.2000000   1.2000000
           13          14          15          16
    1   1.2000000   1.2000000   1.2000000   1.2000000
 ---------------------------------------
  Cycle       Energy         DIIS Error
 ---------------------------------------
    1    -346.8762013183      1.87E-06
 Time req'd to invert C: 4.72 s (CPU) 4.72 s (wall)
    2    -346.8892674810      3.78E-04
    3    -346.8892658430      3.78E-04
    4    -346.8892674891      3.78E-04
    5    -346.8892701119      3.78E-04
    6    -346.8892714459      3.78E-04
    7    -346.8892724445      3.78E-04
    8    -346.8892726590      3.78E-04
    9    -346.8892715291      3.78E-04
   10    -346.8892702389      3.78E-04
   11    -346.8892688413      3.78E-04
   12    -346.8892648555      3.78E-04
   13    -346.8892653635      3.78E-04
   14    -346.8892634474      3.78E-04
   15    -346.8892637604      3.78E-04
   16    -346.8892665177      3.78E-04
   17    -346.8909228031      2.66E-04
   18    -346.8912613219      1.59E-04
   19    -346.8913711954      3.66E-05
   20    -346.8913648839      1.20E-05
   21    -346.8913696875      3.01E-06 Convergence criterion met
 ---------------------------------------
 SCF time:  CPU 193.11 s  wall 193.30 s
(0)  E-EN(g) gas-phase elect-nuc energy                 -346.876201318 a.u.
(3)  G-ENP(liq) elect-nuc-pol free energy of system     -346.891369687 a.u.
(4)  G-CDS(liq) cavity-dispersion-solvent structure 
     free energy                                                3.3554 kcal/mol
(6)  G-S(liq) free energy of system                     -346.886022551 a.u.
(9)  DeltaG-S(liq) free energy of  solvation
     (9) = (6) - (0)                                           -6.1629 kcal/mol
 SCF   energy in the final basis set = -346.8860225506
 Total energy in the final basis set = -346.8860225506

 --------------------------------------------------------------

                    Orbital Energies (a.u.)
 --------------------------------------------------------------

 Alpha MOs
 -- Occupied --
-19.131 -10.219 -10.183 -10.176 -10.175 -10.175 -10.174 -10.174
 -1.030  -0.862  -0.768  -0.749  -0.680  -0.609  -0.592  -0.528
 -0.498  -0.465  -0.448  -0.443  -0.425  -0.419  -0.373  -0.370
 -0.346  -0.333  -0.295  -0.261  -0.254
 -- Virtual --
 -0.023  -0.017  -0.001   0.013   0.017   0.025   0.037   0.039
  0.051   0.065   0.069   0.077   0.083   0.092   0.107   0.115
  0.116   0.121   0.124   0.127   0.128   0.136   0.139   0.141
  0.144   0.148   0.152   0.157   0.165   0.179   0.188   0.191
  0.196   0.207   0.211   0.217   0.223   0.238   0.243   0.254
  0.261   0.266   0.270   0.274   0.284   0.293   0.302   0.304
  0.310   0.321   0.328   0.354   0.366   0.368   0.380   0.389
  0.395   0.485   0.500   0.525   0.535   0.545   0.550   0.556
  0.557   0.565   0.575   0.590   0.591   0.602   0.630   0.638
  0.648   0.665   0.688   0.702   0.721   0.728   0.742   0.770
  0.781   0.794   0.824   0.851   0.855   0.878   0.885   0.890
  0.897   0.910   0.932   0.961   0.996   1.014   1.018   1.039
  1.053   1.074   1.096   1.123   1.142   1.186   1.215   1.321
  1.337   1.393   1.416   1.465   1.481   1.519   1.527   1.539
  1.557   1.567   1.574   1.595   1.603   1.629   1.655   1.672
  1.687   1.724   1.742   1.756   1.783   1.792   1.809   1.844
  1.882   1.908   1.925   1.934   1.942   1.960   1.976   2.001
  2.026   2.064   2.078   2.098   2.153   2.204   2.205   2.328
  2.352   2.390   2.436   2.456   2.458   2.488   2.533   2.576
  2.634   2.647   2.652   2.672   2.707   2.719   2.728   2.756
  2.760   2.787   2.795   2.815   2.855   2.867   2.891   2.909
  2.945   2.960   2.989   3.085   3.108   3.153   3.183   3.215
  3.345   3.367   3.381   3.493   3.528   3.633   3.694   3.772
  3.919   3.985   4.010   4.046   4.150   4.160   4.321   4.846
  5.060   5.368   5.633  23.590  23.854  23.961  23.971  24.081
 24.101  24.199  49.910
 --------------------------------------------------------------

          Ground-State Mulliken Net Atomic Charges

     Atom                 Charge (a.u.)
  ----------------------------------------
      1 C                    -1.152648
      2 C                    -0.012216
      3 C                     1.221297
      4 C                    -0.407992
      5 C                    -0.106365
      6 C                    -0.460828
      7 C                    -0.458867
      8 O                    -0.363189
      9 H                     0.182268
     10 H                     0.222408
     11 H                     0.199538
     12 H                     0.215706
     13 H                     0.208021
     14 H                     0.219893
     15 H                     0.195422
     16 H                     0.297551
  ----------------------------------------
  Sum of atomic charges =     0.000000

 -----------------------------------------------------------------
                    Cartesian Multipole Moments
 -----------------------------------------------------------------
    Charge (ESU x 10^10)
                 0.0000
    Dipole Moment (Debye)
         X      -1.7823      Y      -1.2772      Z      -0.7565
       Tot       2.3195
    Quadrupole Moments (Debye-Ang)
        XX     -52.4213     XY      -3.4799     YY     -43.2670
        XZ      -0.2348     YZ       1.3323     ZZ     -47.8205
    Octopole Moments (Debye-Ang^2)
       XXX     -40.6710    XXY      -8.0741    XYY      -1.3301
       YYY      -0.0339    XXZ       0.1232    XYZ      -2.0257
       YYZ       1.6676    XZZ      17.4618    YZZ       1.2461
       ZZZ      -0.5810
    Hexadecapole Moments (Debye-Ang^3)
      XXXX   -1007.0623   XXXY     -12.7041   XXYY    -196.9840
      XYYY       7.8593   YYYY    -297.5511   XXXZ      27.8749
      XXYZ      -1.5772   XYYZ       5.1787   YYYZ      -5.1985
      XXZZ    -157.5238   XYZZ       8.0767   YYZZ     -75.0365
      XZZZ      -1.0796   YZZZ     -20.7154   ZZZZ     -84.4222
 -----------------------------------------------------------------
Archival summary:
1\1\pikachu\SP\ProcedureUnspecified\BasisUnspecified\178\taweetha\SunJul911:42:412017SunJul911:42:412017\0\\#,ProcedureUnspecified,BasisUnspecified,\\0,1\C\C,1,1.39697\H,2,1.08585,1,119.515\C,2,1.39541,1,120.744,3,-179.881,0\H,4,1.0844,2,119.868,1,179.95,0\C,4,1.39245,2,119.976,1,0.272456,0\H,6,1.08428,4,120.169,2,179.781,0\C,6,1.396,4,119.702,2,0.0161377,0\H,8,1.0845,6,119.953,4,179.957,0\C,8,1.39181,6,120.201,4,-0.342557,0\H,10,1.08449,8,120.277,6,179.722,0\C,1,1.51391,2,120.785,3,-0.921076,0\H,12,1.09333,1,110.495,2,-110.772,0\H,12,1.09731,1,109.611,2,7.41111,0\O,12,1.42888,1,113.454,2,131.941,0\H,15,0.963171,12,108.292,1,-55.6018,0\\\@

 Total job time:  282.46s(wall), 282.16s(cpu) 
 Sun Jul  9 11:42:41 2017

        *************************************************************
        *                                                           *
        *  Thank you very much for using Q-Chem.  Have a nice day.  *
        *                                                           *
        *************************************************************
