# Supplementary material for: A DFT investigation of the blue bottle experiment: E∘half-cell analysis of autoxidation catalysed by redox indicators
Source: R Soc Open Sci. 2017 Nov 8;4(11):170708. doi: 10.1098/rsos.170708 (PMC5717635; doi:10.1098/rsos.170708)
Supplement: output.zip [file rsos170708supp2.zip › B3LYP_6-311++Gdp_reducing_agents/C9H17NO4.out]

pikachu 127.0.1
Q-Chem Developer Version! Running on 127.0.1.*
                  Welcome to Q-Chem
     A Quantum Leap Into The Future Of Chemistry


 Q-Chem 4.4, Q-Chem, Inc., Pleasanton, CA (2016)

 Y. Shao,  Z. Gan,  E. Epifanovsky,  A. T. B. Gilbert,  M. Wormit,  
 J. Kussmann,  A. W. Lange,  A. Behn,  J. Deng,  X. Feng,  D. Ghosh,  
 M. Goldey,  P. R. Horn,  L. D. Jacobson,  I. Kaliman,  F. Rob,  
 R. Z. Khaliullin,  T. Kus,  A. Landau,  J. Liu,  E. I. Proynov,  Y. M. Rhee,  
 R. M. Richard,  M. A. Rohrdanz,  R. P. Steele,  E. J. Sundstrom,  
 H. L. Woodcock III,  P. M. Zimmerman,  D. Zuev,  B. Albrecht,  E. Alguire,  
 B. Austin,  S. A. Baeppler,  G. J. O. Beran,  Y. A. Bernard,  
 E. J. Berquist,  K. Brandhorst,  K. B. Bravaya,  S. T. Brown,  D. Casanova,  
 C.-M. Chang,  Y. Chen,  S. H. Chien,  K. D. Closser,  M. P. Coons,  
 D. L. Crittenden,  S. Dasgupta,  M. Diedenhofen,  R. A. DiStasio Jr.,  
 H. Do,  A. D. Dutoi,  R. G. Edgar,  P.-T. Fang,  S. Fatehi,  Q. Feng,  
 L. Fusti-Molnar,  A. Ghysels,  A. Golubeva-Zadorozhnaya,  J. Gomes,  
 A. Gunina,  M. W. D. Hanson-Heine,  P. H. P. Harbach,  A. W. Hauser,  
 J. E. Herr,  E. G. Hohenstein,  Z. C. Holden,  K. Hui,  T.-C. Jagau,  H. Ji,  
 B. Kaduk,  K. Khistyaev,  Jaehoon Kim,  Jihan Kim,  R. A. King,  
 P. Klunzinger,  K. Koh,  D. Kosenkov,  T. Kowalczyk,  C. M. Krauter,  
 A. Kunitsa,  K. U. Lao,  A. Laurent,  K. V. Lawler,  J. Lee,  D. Lefrancois,  
 S. Lehtola,  S. V. Levchenko,  C. Y. Lin,  Y.-S. Lin,  F. Liu,  E. Livshits,  
 R. C. Lochan,  A. Luenser,  P. Manohar,  S. F. Manzer,  S.-P. Mao,  Y. Mao,  
 N. Mardirossian,  A. V. Marenich,  L. A. Martinez-Martinez,  S. A. Maurer,  
 N. J. Mayhall,  J.-M. Mewes,  A. F. Morrison,  K. Nanda,  T. S. Nguyen-Beck,  
 C. M. Oana,  R. Olivares-Amaya,  D. P. O'Neill,  J. A. Parkhill,  
 T. M. Perrine,  R. Peverati,  P. A. Pieniazek,  F. Plasser,  A. Prociuk,  
 D. R. Rehn,  E. Rosta,  N. J. Russ,  N. Sergueev,  S. M. Sharada,  
 S. Sharma,  D. W. Small,  A. Sodt,  T. Stauch,  T. Stein,  D. Stuck,  
 Y.-C. Su,  A. J. W. Thom,  T. Tsuchimochi,  L. Vogt,  O. Vydrov,  T. Wang,  
 M. A. Watson,  J. Wenzel,  A. White,  C. F. Williams,  V. Vanovschi,  
 K. Yao,  S. Yeganeh,  S. R. Yost,  Z.-Q. You,  I. Y. Zhang,  X. Zhang,  
 Y. Zhao,  B. R. Brooks,  G. K. L. Chan,  D. M. Chipman,  C. J. Cramer,  
 W. A. Goddard III,  M. S. Gordon,  W. J. Hehre,  A. Klamt,  
 H. F. Schaefer III,  M. W. Schmidt,  C. D. Sherrill,  D. G. Truhlar,  
 A. Warshel,  X. Xu,  A. Aspuru-Guzik,  R. Baer,  A. T. Bell,  N. A. Besley,  
 J.-D. Chai,  A. Dreuw,  B. D. Dunietz,  T. R. Furlani,  S. R. Gwaltney,  
 C.-P. Hsu,  Y. Jung,  J. Kong,  D. S. Lambrecht,  W. Liang,  C. Ochsenfeld,  
 V. A. Rassolov,  L. V. Slipchenko,  J. E. Subotnik,  T. Van Voorhis,  
 J. M. Herbert,  A. I. Krylov,  P. M. W. Gill,  M. Head-Gordon

 Contributors to earlier versions of Q-Chem not listed above: 
 R. D. Adamson,  J. Baker,  E. F. C. Byrd,  A. K. Chakraborty,  C.-L. Cheng,  
 H. Dachsel,  R. J. Doerksen,  G. Hawkins,  A. Heyden,  S. Hirata,  
 G. Kedziora,  F. J. Keil,  C. Kelley,  P. P. Korambath,  W. Kurlancheek,  
 A. M. Lee,  M. S. Lee,  D. Liotard,  I. Lotan,  P. E. Maslen,  N. Nair,  
 D. Neuhauser,  R. Olson,  B. Peters,  J. Ritchie,  N. E. Schultz,  
 N. Shenvi,  A. C. Simmonett,  K. S. Thanthiriwatte,  Q. Wu,  W. Zhang

 Please cite Q-Chem as follows:
 Y. Shao et al., Mol. Phys. 113, 184-215 (2015)
 DOI: 10.1080/00268976.2014.952696

 Q-Chem 4.4.2 for Intel X86 EM64T Linux

 Parts of Q-Chem use Armadillo 5.200.1 (Boston Tea Smuggler).
 http://arma.sourceforge.net/

 Q-Chem begins on Wed Aug 16 08:02:22 2017  


Host: 0

     Scratch files written to /scratch/taweetham/qchem27177//

Checking the input file for inconsistencies... 	...done.

--------------------------------------------------------------
User input:
--------------------------------------------------------------
$molecule
0 1
  C   -5.8748910    2.6003354   -0.1937866
  C   -4.7260158    1.5561599   -0.0708928
  C   -4.9570592    0.7193242    1.2068806
  C   -4.7533291    0.6410001   -1.3153691
  C   -3.3671945    2.2764448    0.0124722
  C   -2.0699062    1.5385519    0.1291559
  N   -0.8913380    2.2231822    0.1675053
  C    0.3822808    1.5314145    0.2657977
  C    1.5488032    2.5260861    0.2664580
  C    2.8935111    1.8009142    0.3539039
  O    3.9449657    2.7273989    0.3696754
  O   -7.1374646    1.9852136   -0.2488543
  O   -2.0628610    0.3172301    0.1832599
  H   -5.7215387    3.2484728   -1.0898523
  H   -5.8684132    3.2821929    0.6843764
  H   -4.9419388    1.3730195    2.1056045
  H   -4.1851174   -0.0648198    1.3365432
  H   -5.9397934    0.2022484    1.1690868
  H   -5.7275903    0.1148337   -1.4018749
  H   -3.9704301   -0.1418926   -1.2732511
  H   -4.5954569    1.2393731   -2.2386136
  O   -3.3364194    3.4994276   -0.0251473
  H   -0.9003513    3.2537313    0.1178509
  H    0.4923799    0.8448617   -0.6026919
  H    0.4058478    0.9348886    1.2045793
  H    1.4475692    3.2142402    1.1341631
  H    1.5193666    3.1241709   -0.6706788
  H    3.0188713    1.0916737   -0.4964609
  H    2.9387920    1.2044740    1.2899823
  H    4.0744893    3.0268766   -0.5681734
  H   -7.3826840    1.9019912   -1.2072437
$end

$rem
   job_type optimization
   BASIS  =  6-311++G**
   METHOD  =  B3LYP
$end

--------------------------------------------------------------
 ----------------------------------------------------------------
             Standard Nuclear Orientation (Angstroms)
    I     Atom           X                Y                Z
 ----------------------------------------------------------------
    1      C       3.6834563767    -0.9943339104     0.0190329776
    2      C       2.5983521348     0.1226244203     0.0025266847
    3      C       2.8109686701     1.0326037535     1.2326127489
    4      C       2.7528749275     0.9440471323    -1.2968470767
    5      C       1.1938982750    -0.5075612949     0.0528328058
    6      C      -0.0582459653     0.3128488797     0.0418830161
    7      N      -1.2783231901    -0.2957825709     0.0557267603
    8      C      -2.5087990996     0.4759850972     0.0309780858
    9      C      -3.7345236362    -0.4447436582     0.0288669740
   10      C      -5.0331060906     0.3637587415    -0.0131792531
   11      O      -6.1406705790    -0.4948730169     0.0020464817
   12      O       4.9837406368    -0.4611100763    -0.0017651332
   13      O       0.0094963207     1.5331727073     0.0131679484
   14      H       3.5390929742    -1.6940188299    -0.8389489438
   15      H       3.5848706251    -1.6106544957     0.9391262623
   16      H       2.7044237147     0.4462968168     2.1707722069
   17      H       2.0845191943     1.8686326336     1.2628652858
   18      H       3.8252121301     1.4861280800     1.2188959305
   19      H       3.7619567627     1.4036773736    -1.3601961942
   20      H       2.0202842486     1.7732814469    -1.3543544536
   21      H       2.6086841001     0.2922567430    -2.1855160698
   22      O       1.0874505543    -1.7261139009     0.0958175914
   23      H      -1.3322044101    -1.3259562299     0.0761545115
   24      H      -2.5266114895     1.1046235551    -0.8867621565
   25      H      -2.5463788696     1.1378655687     0.9244048862
   26      H      -3.7256031164    -1.0745030368     0.9454039771
   27      H      -3.6912857365    -1.1084100936    -0.8624661118
   28      H      -5.0656859707     1.0171822867    -0.9153066175
   29      H      -5.0921776920     1.0266582603     0.8762637282
   30      H      -6.2367727040    -0.8517799557    -0.9195854655
   31      H       5.2865495543    -0.4607827969    -0.9472149819
 ----------------------------------------------------------------
 Molecular Point Group                 C1    NOp =  1
 Largest Abelian Subgroup              C1    NOp =  1
 Nuclear Repulsion Energy =   923.6961247817 hartrees
 There are       55 alpha and       55 beta electrons
 Requested basis set is 6-311++G(d,p)
 There are 169 shells and 427 basis functions

 Total QAlloc Memory Limit   2000 MB
 Mega-Array Size        61 MB
 MEM_STATIC part        62 MB
 A cutoff of  1.0D-11 yielded  10964 shell pairs
 There are     69194 function pairs (     73411 Cartesian)

 -------------------------------------------------------
 OpenMP Integral Computing Module                       
 Release: version 1.0, May 2013, Q-Chem Inc. Pittsburgh 
 -------------------------------------------------------
 Integral Job Info:
 Integral job number is                      11
 Integral operator is                         1
 short-range coefficients                     0
 long-range coefficients              100000000
 Omega coefficients                           0
 if combine SR and LR in K                    0
 Integral screening is                        0
 Integral computing path is                   2
 max size of driver memory is            800000
 size of driver memory is                593474
 size of scratch memory is              2260544
 max col of scratch BK array               1296
 max len of scratch array in speh3          155
 max len of scratch index in speh4           18
 max int batch size is                      520
 min int batch size is                       52
 fixed nKL is                                52
 max L of basis functions is                  2
 order of int derivative is                   0
 number of shells is                        169
 number of basis is                         441
 number of cartesian basis is               441
 number of contracted shell pairs         10964
 number of primitive shell pairs          24070
 maxK2 (contraction) of shell pair           36
 max number of K2 of shell pair               1
 max number of CS2 of shell pair           2072
 max number of PS2 of shell pair           3552
 mem total for path MDJ                  109518
 -------------------------------------------------------
 Smallest overlap matrix eigenvalue = 1.39E-06

 Q-Chem warning in module /home/taweetham/qchem/stvman/mkSTV.C, line 278:

 Overlap eigenvalue is smaller than square root of threshold


 Scale SEOQF with 1.000000e-02/1.000000e-01/1.000000e-01

 Standard Electronic Orientation quadrupole field applied
 Nucleus-field energy     =     0.0000000067 hartrees
 Guess from superposition of atomic densities
 Warning:  Energy on first SCF cycle will be non-variational
 A restricted hybrid HF-DFT SCF calculation will be
 performed using Pulay DIIS extrapolation
 Exchange:     0.2000 Hartree-Fock + 0.0800 Slater + 0.7200 B88
 Correlation:  0.1900 VWN1RPA + 0.8100 LYP
 Using SG-1 standard quadrature grid
 SCF converges when DIIS error is below 1.0E-08
 ---------------------------------------
  Cycle       Energy         DIIS Error
 ---------------------------------------
    1    -711.4367438331      2.95E-02
    2    -708.6900031106      4.29E-03
    3    -708.0860007477      7.36E-03
    4    -709.0023005569      1.48E-03
    5    -709.0412773459      4.55E-04
    6    -709.0442123156      1.98E-04
    7    -709.0448833981      6.81E-05
    8    -709.0449560678      2.78E-05
    9    -709.0449689838      4.92E-06
   10    -709.0449690671      1.55E-06
   11    -709.0449690200      3.14E-07
   12    -709.0449690560      1.35E-07
   13    -709.0449690315      3.63E-08
   14    -709.0449690333      1.62E-08
   15    -709.0449690350      2.99E-09 Convergence criterion met
 ---------------------------------------
 SCF time:  CPU 972.83 s  wall 973.81 s
 SCF   energy in the final basis set = -709.0449690350
 Total energy in the final basis set = -709.0449690350

 --------------------------------------------------------------

                    Orbital Energies (a.u.)
 --------------------------------------------------------------

 Alpha MOs
 -- Occupied --
-19.145 -19.141 -19.134 -19.109 -14.360 -10.291 -10.286 -10.237
-10.228 -10.224 -10.205 -10.194 -10.173 -10.165  -1.082  -1.058
 -1.044  -1.034  -0.940  -0.820  -0.799  -0.716  -0.692  -0.680
 -0.666  -0.625  -0.603  -0.572  -0.535  -0.517  -0.508  -0.497
 -0.485  -0.477  -0.466  -0.459  -0.442  -0.436  -0.431  -0.426
 -0.407  -0.388  -0.387  -0.381  -0.379  -0.368  -0.364  -0.350
 -0.344  -0.330  -0.310  -0.294  -0.286  -0.278  -0.257
 -- Virtual --
 -0.090  -0.024  -0.017  -0.004  -0.001   0.009   0.015   0.019
  0.024   0.034   0.038   0.043   0.043   0.046   0.050   0.055
  0.061   0.063   0.070   0.074   0.080   0.085   0.087   0.095
  0.099   0.101   0.103   0.111   0.115   0.117   0.121   0.125
  0.128   0.128   0.132   0.134   0.139   0.143   0.147   0.148
  0.150   0.154   0.154   0.158   0.160   0.163   0.168   0.169
  0.170   0.179   0.180   0.185   0.187   0.190   0.196   0.199
  0.202   0.207   0.215   0.222   0.224   0.229   0.232   0.233
  0.235   0.243   0.246   0.256   0.258   0.264   0.269   0.274
  0.276   0.277   0.283   0.288   0.296   0.300   0.305   0.312
  0.317   0.323   0.324   0.329   0.333   0.335   0.337   0.342
  0.354   0.357   0.357   0.365   0.374   0.381   0.388   0.388
  0.397   0.407   0.421   0.428   0.433   0.437   0.448   0.454
  0.459   0.472   0.490   0.497   0.506   0.518   0.528   0.533
  0.555   0.562   0.574   0.581   0.588   0.598   0.603   0.614
  0.618   0.631   0.633   0.641   0.648   0.650   0.655   0.660
  0.664   0.666   0.680   0.683   0.691   0.698   0.702   0.710
  0.713   0.723   0.733   0.735   0.749   0.768   0.770   0.775
  0.780   0.805   0.830   0.849   0.882   0.891   0.900   0.922
  0.941   0.941   0.963   0.978   0.989   0.991   0.997   1.025
  1.051   1.065   1.078   1.093   1.102   1.114   1.138   1.170
  1.176   1.186   1.198   1.207   1.211   1.216   1.223   1.240
  1.250   1.256   1.268   1.286   1.305   1.330   1.343   1.348
  1.382   1.406   1.417   1.440   1.450   1.460   1.467   1.471
  1.479   1.491   1.497   1.529   1.532   1.536   1.548   1.549
  1.560   1.565   1.569   1.574   1.591   1.605   1.613   1.622
  1.629   1.643   1.659   1.664   1.674   1.688   1.698   1.710
  1.715   1.734   1.749   1.752   1.763   1.777   1.786   1.802
  1.809   1.817   1.829   1.832   1.860   1.877   1.899   1.904
  1.917   1.952   1.964   1.980   2.020   2.023   2.031   2.043
  2.048   2.051   2.085   2.093   2.136   2.152   2.160   2.171
  2.187   2.191   2.205   2.214   2.238   2.296   2.300   2.320
  2.326   2.342   2.379   2.398   2.438   2.457   2.466   2.471
  2.475   2.479   2.487   2.509   2.514   2.523   2.537   2.547
  2.573   2.577   2.622   2.636   2.643   2.646   2.655   2.678
  2.689   2.735   2.749   2.758   2.766   2.792   2.805   2.810
  2.826   2.835   2.856   2.867   2.875   2.884   2.905   2.923
  2.944   2.950   2.991   3.012   3.017   3.022   3.038   3.078
  3.085   3.094   3.099   3.136   3.184   3.195   3.197   3.207
  3.272   3.281   3.307   3.336   3.376   3.382   3.397   3.497
  3.529   3.662   3.676   3.706   3.726   3.738   3.740   3.749
  3.784   3.787   3.810   3.818   3.834   3.835   3.959   3.973
  4.000   4.025   4.070   4.138   4.240   4.248   4.253   4.312
  4.803   4.966   5.055   5.088   5.091   5.118   5.254   5.309
  5.364   5.390   5.608   5.632   5.725   5.828  23.780  23.799
 23.814  23.827  23.836  23.866  23.895  23.930  23.953  35.587
 49.898  49.933  49.987  50.045
 --------------------------------------------------------------

          Ground-State Mulliken Net Atomic Charges

     Atom                 Charge (a.u.)
  ----------------------------------------
      1 C                    -0.429653
      2 C                     0.680873
      3 C                    -0.649756
      4 C                    -0.706380
      5 C                     0.082266
      6 C                    -0.182261
      7 N                    -0.106029
      8 C                    -0.264702
      9 C                    -0.258429
     10 C                    -0.411421
     11 O                    -0.233956
     12 O                    -0.229933
     13 O                    -0.305511
     14 H                     0.172644
     15 H                     0.211870
     16 H                     0.142472
     17 H                     0.183615
     18 H                     0.202692
     19 H                     0.166695
     20 H                     0.182303
     21 H                     0.151071
     22 O                    -0.236430
     23 H                     0.322583
     24 H                     0.191698
     25 H                     0.207800
     26 H                     0.158763
     27 H                     0.143937
     28 H                     0.138171
     29 H                     0.172627
     30 H                     0.242975
     31 H                     0.259406
  ----------------------------------------
  Sum of atomic charges =    -0.000000

 -----------------------------------------------------------------
                    Cartesian Multipole Moments
 -----------------------------------------------------------------
    Charge (ESU x 10^10)
                -0.0000
    Dipole Moment (Debye)
         X      -1.2697      Y      -0.5624      Z      -2.7875
       Tot       3.1143
    Quadrupole Moments (Debye-Ang)
        XX     -93.8107     XY       0.6394     YY     -93.2844
        XZ       1.1300     YZ       2.5398     ZZ     -81.4796
    Octopole Moments (Debye-Ang^2)
       XXX      46.2913    XXY       8.3213    XYY      -9.4284
       YYY      -6.0315    XXZ    -105.6922    XYZ      -6.5272
       YYZ      -2.1741    XZZ      -4.7800    YZZ      -4.6705
       ZZZ      -2.6494
    Hexadecapole Moments (Debye-Ang^3)
      XXXX   -6800.1331   XXXY     -24.2047   XXYY   -1039.6423
      XYYY      13.7198   YYYY    -560.4722   XXXZ     138.1820
      XXYZ      88.7315   XYYZ       6.5784   YYYZ       3.0503
      XXZZ    -900.4174   XYZZ      -6.0438   YYZZ    -133.7311
      XZZZ       4.0311   YZZZ       3.0744   ZZZZ    -299.9695
 -----------------------------------------------------------------
 Calculating analytic gradient of the SCF energy
 Gradient of SCF Energy
            1           2           3           4           5           6
    1   0.0186678  -0.0009892   0.0007100   0.0024953  -0.0214528   0.0267151
    2   0.0221344  -0.0115871  -0.0111651  -0.0089157   0.0391868  -0.0246588
    3  -0.0004660   0.0009173  -0.0125387   0.0123525  -0.0003512   0.0007496
            7           8           9          10          11          12
    1  -0.0140052   0.0055270  -0.0080738  -0.0118501   0.0175443  -0.0196524
    2   0.0292066  -0.0059992   0.0014926  -0.0121434   0.0141681  -0.0031936
    3  -0.0006202   0.0012045  -0.0004407  -0.0000840   0.0261996   0.0299440
           13          14          15          16          17          18
    1  -0.0034779   0.0013963  -0.0004780  -0.0021042  -0.0057826   0.0092988
    2  -0.0114488  -0.0082942  -0.0079748  -0.0060876   0.0101725   0.0089175
    3   0.0002840  -0.0098902   0.0086280   0.0078632   0.0017669   0.0010704
           19          20          21          22          23          24
    1   0.0090419  -0.0064998  -0.0019620   0.0050835  -0.0042795  -0.0022236
    2   0.0069053   0.0097825  -0.0063834  -0.0061525  -0.0171107   0.0022194
    3  -0.0023634  -0.0018403  -0.0065478  -0.0000070  -0.0000008  -0.0112946
           25          26          27          28          29          30
    1  -0.0019199   0.0022263   0.0007214  -0.0028694   0.0021373  -0.0000358
    2   0.0032228  -0.0042574  -0.0035882   0.0037193   0.0072464  -0.0070731
    3   0.0110098   0.0100462  -0.0085827  -0.0084309   0.0079523  -0.0274089
           31
    1   0.0060909
    2  -0.0023407
    3  -0.0291211
 Max gradient component =       3.919E-02
 RMS gradient           =       1.171E-02
 Gradient time:  CPU 288.99 s  wall 289.02 s
 Geometry Optimization Parameters
   NAtoms,    NIC,     NZ,  NCons,   NDum,   NFix, NCnnct, MaxDiis
       31     216       0       0       0       0       0       0


** GEOMETRY OPTIMIZATION IN DELOCALIZED INTERNAL COORDINATES **
   Searching for a Minimum

   Optimization Cycle:   1

                       Coordinates (Angstroms)
     ATOM                X               Y               Z
      1  C         3.6834563767   -0.9943339104    0.0190329776
      2  C         2.5983521348    0.1226244203    0.0025266847
      3  C         2.8109686701    1.0326037535    1.2326127489
      4  C         2.7528749275    0.9440471323   -1.2968470767
      5  C         1.1938982750   -0.5075612949    0.0528328058
      6  C        -0.0582459653    0.3128488797    0.0418830161
      7  N        -1.2783231901   -0.2957825709    0.0557267603
      8  C        -2.5087990996    0.4759850972    0.0309780858
      9  C        -3.7345236362   -0.4447436582    0.0288669740
     10  C        -5.0331060906    0.3637587415   -0.0131792531
     11  O        -6.1406705790   -0.4948730169    0.0020464817
     12  O         4.9837406368   -0.4611100763   -0.0017651332
     13  O         0.0094963207    1.5331727073    0.0131679484
     14  H         3.5390929742   -1.6940188299   -0.8389489438
     15  H         3.5848706251   -1.6106544957    0.9391262623
     16  H         2.7044237147    0.4462968168    2.1707722069
     17  H         2.0845191943    1.8686326336    1.2628652858
     18  H         3.8252121301    1.4861280800    1.2188959305
     19  H         3.7619567627    1.4036773736   -1.3601961942
     20  H         2.0202842486    1.7732814469   -1.3543544536
     21  H         2.6086841001    0.2922567430   -2.1855160698
     22  O         1.0874505543   -1.7261139009    0.0958175914
     23  H        -1.3322044101   -1.3259562299    0.0761545115
     24  H        -2.5266114895    1.1046235551   -0.8867621565
     25  H        -2.5463788696    1.1378655687    0.9244048862
     26  H        -3.7256031164   -1.0745030368    0.9454039771
     27  H        -3.6912857365   -1.1084100936   -0.8624661118
     28  H        -5.0656859707    1.0171822867   -0.9153066175
     29  H        -5.0921776920    1.0266582603    0.8762637282
     30  H        -6.2367727040   -0.8517799557   -0.9195854655
     31  H         5.2865495543   -0.4607827969   -0.9472149819
   Point Group: c1    Number of degrees of freedom:    87


   Energy is   -709.044969035


 Attempting to Generate Delocalized Internal Coordinates

 87 Hessian modes will be used to form the next step
  Hessian Eigenvalues:
     0.002000    0.003228    0.003254    0.003864    0.004811    0.005173
     0.006124    0.008675    0.009573    0.013417    0.014915    0.015003
     0.015448    0.020470    0.038583    0.044737    0.047207    0.049003
     0.050265    0.051175    0.051932    0.052863    0.054089    0.054125
     0.055223    0.055407    0.056128    0.056673    0.058947    0.080839
     0.091462    0.115074    0.116752    0.119991    0.126604    0.138471
     0.139623    0.148961    0.151211    0.159995    0.160000    0.160000
     0.160000    0.160000    0.160000    0.160000    0.160000    0.160000
     0.219643    0.219673    0.219885    0.220001    0.220036    0.249995
     0.249996    0.250000    0.250000    0.270361    0.280817    0.280987
     0.285030    0.291464    0.293975    0.319232    0.321400    0.323323
     0.323343    0.323772    0.323810    0.324082    0.324454    0.324503
     0.324829    0.325080    0.325324    0.326924    0.328145    0.328163
     0.378947    0.425100    0.447171    0.453742    0.489428    0.489845
     0.522405    0.936551    0.942667

 Minimum Search - Taking Simple RFO Step
 Searching for Lamda that Minimizes Along All modes
 Value Taken    Lamda =  -0.02154050
 Step Taken.  Stepsize is  0.291528

                             Maximum     Tolerance    Cnvgd?
         Gradient           0.023762      0.000300      NO
         Displacement       0.072475      0.001200      NO
         Energy change     *********      0.000001      NO


 New Cartesian Coordinates Obtained by Inverse Iteration

 Displacement from previous Coordinates is:  1.246942
 ----------------------------------------------------------------
             Standard Nuclear Orientation (Angstroms)
    I     Atom           X                Y                Z
 ----------------------------------------------------------------
    1      C       3.5789469129    -1.0451085788     0.0121665438
    2      C       2.5853654994     0.1446488501    -0.0059659213
    3      C       2.8300173701     1.0245051552     1.2401623839
    4      C       2.7837787523     0.9697328488    -1.2976675565
    5      C       1.1685530062    -0.4312195040     0.0271181435
    6      C      -0.0485985198     0.4885087054     0.0133473469
    7      N      -1.2294745696    -0.1726538867     0.0297525905
    8      C      -2.5000391676     0.5354950700     0.0097524649
    9      C      -3.6750815540    -0.4479509046     0.0167724362
   10      C      -5.0299613530     0.2666005373    -0.0088664033
   11      O      -6.1302489969    -0.6322303735     0.0444189824
   12      O       4.9326974015    -0.6098126200     0.0252880227
   13      O       0.0462041750     1.7134933402    -0.0125745003
   14      H       3.3763732351    -1.7088451924    -0.8373049442
   15      H       3.4167401093    -1.6405673859     0.9155232630
   16      H       2.6885310865     0.4506779173     2.1632262904
   17      H       2.1586154062     1.8836301575     1.2597909237
   18      H       3.8593686529     1.3906252747     1.2275257164
   19      H       3.8045378158     1.3605217520    -1.3319009742
   20      H       2.1022111608     1.8198305775    -1.3360095837
   21      H       2.6205786114     0.3555892046    -2.1922835818
   22      O       0.9709947978    -1.6353835367     0.0636678473
   23      H      -1.2136588909    -1.1835594685     0.0522056647
   24      H      -2.5396653025     1.1704477427    -0.8830287234
   25      H      -2.5543938738     1.1977450742     0.8812513519
   26      H      -3.6342323313    -1.0753560774     0.9140918659
   27      H      -3.6028034125    -1.1076777169    -0.8582631448
   28      H      -5.0921860376     0.9183612476    -0.8932422107
   29      H      -5.1234882735     0.9144793015     0.8685913667
   30      H      -6.2586971950    -1.0255449815    -0.8262761426
   31      H       5.2744581351    -0.5979629005    -0.8740331129
 ----------------------------------------------------------------
 Molecular Point Group                 C1    NOp =  1
 Largest Abelian Subgroup              C1    NOp =  1
 Nuclear Repulsion Energy =   925.1828390089 hartrees
 There are       55 alpha and       55 beta electrons
 Applying Cartesian multipole field
    Component          Value
    ---------          -----
     (2,0,0)        1.00000E-12
     (0,2,0)        2.00000E-11
     (0,0,2)       -3.00000E-11
 Nucleus-field energy     =     0.0000000071 hartrees
 Requested basis set is 6-311++G(d,p)
 There are 169 shells and 427 basis functions
 A cutoff of  1.0D-11 yielded  10983 shell pairs
 There are     69370 function pairs (     73590 Cartesian)
 Smallest overlap matrix eigenvalue = 1.86E-06

 Q-Chem warning in module /home/taweetham/qchem/stvman/mkSTV.C, line 278:

 Overlap eigenvalue is smaller than square root of threshold

 Guess MOs from SCF MO coefficient file
 Reading MOs from coefficient file
 Reading MOs from coefficient file
 A restricted hybrid HF-DFT SCF calculation will be
 performed using Pulay DIIS extrapolation
 Exchange:     0.2000 Hartree-Fock + 0.0800 Slater + 0.7200 B88
 Correlation:  0.1900 VWN1RPA + 0.8100 LYP
 Using SG-1 standard quadrature grid
 SCF converges when DIIS error is below 1.0E-08
 Geometry optimization detected.  Setting ReadMinima to 0
 Setting SaveMinima to 0
 Inaccurate integrated density:
   Number of electrons =   110
   Numerical integral  =   110.181634525919
   Relative error      =     0.1651222963 %
 ---------------------------------------
  Cycle       Energy         DIIS Error
 ---------------------------------------
    1    -709.1205172051      1.92E-03
    2    -709.0546834931      3.48E-04
    3    -709.0543328659      3.97E-04
    4    -709.0570513184      1.22E-04
    5    -709.0572447895      5.45E-05
    6    -709.0572931089      1.16E-05
    7    -709.0572947270      4.98E-06
    8    -709.0572949214      1.78E-06
    9    -709.0572951747      7.69E-07
   10    -709.0572951781      8.69E-08
   11    -709.0572951408      3.11E-08
   12    -709.0572951560      9.92E-09 Convergence criterion met
 ---------------------------------------
 SCF time:  CPU 821.14 s  wall 821.80 s
 SCF   energy in the final basis set = -709.0572951560
 Total energy in the final basis set = -709.0572951560

 --------------------------------------------------------------

                    Orbital Energies (a.u.)
 --------------------------------------------------------------

 Alpha MOs
 -- Occupied --
-19.147 -19.139 -19.131 -19.111 -14.358 -10.291 -10.286 -10.235
-10.226 -10.221 -10.204 -10.192 -10.170 -10.162  -1.084  -1.054
 -1.040  -1.033  -0.946  -0.825  -0.803  -0.719  -0.698  -0.687
 -0.667  -0.631  -0.607  -0.572  -0.535  -0.519  -0.511  -0.499
 -0.487  -0.476  -0.468  -0.459  -0.444  -0.436  -0.431  -0.427
 -0.406  -0.391  -0.389  -0.385  -0.383  -0.370  -0.368  -0.355
 -0.345  -0.333  -0.316  -0.297  -0.288  -0.279  -0.256
 -- Virtual --
 -0.087  -0.022  -0.015  -0.003   0.001   0.009   0.016   0.019
  0.024   0.036   0.039   0.043   0.044   0.047   0.052   0.055
  0.061   0.063   0.071   0.075   0.082   0.086   0.089   0.095
  0.099   0.103   0.105   0.112   0.117   0.118   0.123   0.125
  0.128   0.129   0.132   0.134   0.140   0.144   0.149   0.151
  0.151   0.154   0.157   0.160   0.162   0.164   0.169   0.170
  0.173   0.180   0.182   0.186   0.189   0.191   0.198   0.200
  0.205   0.210   0.215   0.222   0.225   0.230   0.232   0.234
  0.236   0.242   0.247   0.257   0.261   0.266   0.271   0.273
  0.276   0.278   0.283   0.289   0.293   0.300   0.308   0.313
  0.321   0.322   0.324   0.330   0.335   0.337   0.339   0.345
  0.354   0.356   0.358   0.366   0.372   0.379   0.384   0.389
  0.397   0.408   0.420   0.426   0.434   0.435   0.443   0.455
  0.456   0.471   0.486   0.497   0.509   0.518   0.535   0.536
  0.558   0.565   0.575   0.584   0.587   0.593   0.596   0.614
  0.622   0.633   0.635   0.644   0.650   0.655   0.659   0.663
  0.666   0.672   0.682   0.685   0.700   0.704   0.706   0.714
  0.716   0.732   0.741   0.743   0.758   0.773   0.774   0.781
  0.785   0.799   0.832   0.852   0.881   0.891   0.894   0.925
  0.942   0.947   0.961   0.978   0.986   0.994   0.998   1.024
  1.051   1.069   1.082   1.095   1.099   1.111   1.136   1.173
  1.177   1.183   1.195   1.204   1.211   1.215   1.235   1.239
  1.255   1.262   1.273   1.275   1.304   1.316   1.337   1.360
  1.383   1.411   1.419   1.443   1.462   1.466   1.474   1.478
  1.482   1.485   1.508   1.521   1.539   1.544   1.547   1.552
  1.565   1.571   1.580   1.593   1.598   1.604   1.617   1.622
  1.634   1.645   1.665   1.670   1.678   1.693   1.698   1.715
  1.722   1.739   1.752   1.758   1.772   1.780   1.790   1.799
  1.807   1.816   1.822   1.843   1.869   1.879   1.893   1.909
  1.933   1.950   1.978   1.987   2.026   2.032   2.041   2.051
  2.064   2.075   2.082   2.113   2.154   2.160   2.169   2.182
  2.193   2.209   2.222   2.226   2.243   2.317   2.324   2.328
  2.333   2.365   2.393   2.413   2.458   2.480   2.483   2.492
  2.498   2.507   2.507   2.517   2.535   2.540   2.551   2.564
  2.569   2.597   2.627   2.629   2.644   2.654   2.657   2.672
  2.690   2.744   2.745   2.756   2.760   2.792   2.795   2.803
  2.821   2.834   2.856   2.874   2.881   2.890   2.908   2.912
  2.939   2.940   2.984   3.005   3.014   3.019   3.024   3.077
  3.088   3.108   3.125   3.141   3.182   3.191   3.195   3.207
  3.276   3.295   3.309   3.329   3.373   3.387   3.403   3.504
  3.536   3.627   3.699   3.720   3.727   3.764   3.777   3.786
  3.810   3.823   3.833   3.858   3.865   3.873   3.965   3.977
  3.992   4.024   4.093   4.128   4.260   4.268   4.272   4.302
  4.850   4.960   5.053   5.079   5.092   5.117   5.252   5.315
  5.367   5.393   5.639   5.671   5.730   5.819  23.790  23.816
 23.828  23.843  23.856  23.887  23.907  23.969  23.992  35.599
 49.906  49.943  49.985  50.047
 --------------------------------------------------------------

          Ground-State Mulliken Net Atomic Charges

     Atom                 Charge (a.u.)
  ----------------------------------------
      1 C                    -0.390445
      2 C                     0.592748
      3 C                    -0.634640
      4 C                    -0.678148
      5 C                     0.217980
      6 C                    -0.268736
      7 N                    -0.071344
      8 C                    -0.308404
      9 C                    -0.253789
     10 C                    -0.410331
     11 O                    -0.251161
     12 O                    -0.247957
     13 O                    -0.324603
     14 H                     0.173620
     15 H                     0.212583
     16 H                     0.142012
     17 H                     0.182759
     18 H                     0.205076
     19 H                     0.168648
     20 H                     0.183783
     21 H                     0.150485
     22 O                    -0.246152
     23 H                     0.331207
     24 H                     0.194740
     25 H                     0.209579
     26 H                     0.158729
     27 H                     0.147279
     28 H                     0.137518
     29 H                     0.177264
     30 H                     0.243197
     31 H                     0.256503
  ----------------------------------------
  Sum of atomic charges =    -0.000000

 -----------------------------------------------------------------
                    Cartesian Multipole Moments
 -----------------------------------------------------------------
    Charge (ESU x 10^10)
                -0.0000
    Dipole Moment (Debye)
         X      -1.1123      Y      -0.6640      Z      -2.7656
       Tot       3.0540
    Quadrupole Moments (Debye-Ang)
        XX     -93.1544     XY       0.7128     YY     -93.7235
        XZ       1.2966     YZ       2.9747     ZZ     -81.6513
    Octopole Moments (Debye-Ang^2)
       XXX      46.5272    XXY      10.1241    XYY      -9.3123
       YYY     -14.6113    XXZ    -105.0023    XYZ      -6.9689
       YYZ      -2.2839    XZZ      -2.8171    YZZ      -6.0409
       ZZZ      -0.7757
    Hexadecapole Moments (Debye-Ang^3)
      XXXX   -6632.2412   XXXY     -19.2303   XXYY   -1025.8501
      XYYY      -2.9984   YYYY    -587.4222   XXXZ     147.5723
      XXYZ     105.4569   XYYZ      10.0871   YYYZ       4.6267
      XXZZ    -903.8215   XYZZ     -11.0158   YYZZ    -136.3966
      XZZZ       5.4358   YZZZ       3.7536   ZZZZ    -294.5514
 -----------------------------------------------------------------
 Calculating analytic gradient of the SCF energy
 Gradient of SCF Energy
            1           2           3           4           5           6
    1   0.0062864  -0.0013785   0.0016310   0.0015273  -0.0102884   0.0101825
    2   0.0034575  -0.0018435  -0.0032752  -0.0020244   0.0171816  -0.0139378
    3   0.0003532   0.0005905  -0.0026682   0.0024864  -0.0005445   0.0000775
            7           8           9          10          11          12
    1  -0.0024700   0.0044058  -0.0001016  -0.0037800   0.0014298  -0.0037612
    2  -0.0007547   0.0009229  -0.0001316  -0.0042743   0.0008076   0.0005613
    3   0.0003030  -0.0000267   0.0005141   0.0003605   0.0017467   0.0015865
           13          14          15          16          17          18
    1   0.0012064  -0.0015734  -0.0016461  -0.0002913   0.0001804   0.0000474
    2   0.0057664  -0.0012415  -0.0014929  -0.0002818   0.0010563   0.0019914
    3   0.0000986  -0.0005260   0.0004670   0.0010058   0.0008776   0.0004628
           19          20          21          22          23          24
    1   0.0000492   0.0000770  -0.0004139   0.0007423  -0.0028290  -0.0003845
    2   0.0013851   0.0009731  -0.0004174  -0.0050587  -0.0005653  -0.0007054
    3  -0.0008162  -0.0008075  -0.0010624   0.0002324  -0.0002272  -0.0012399
           25          26          27          28          29          30
    1  -0.0002802  -0.0002452  -0.0002119   0.0008217   0.0007588  -0.0009482
    2  -0.0006708   0.0004997   0.0002430   0.0010674   0.0014008  -0.0001640
    3   0.0010965   0.0009770  -0.0010477  -0.0006724   0.0003667  -0.0021424
           31
    1   0.0012575
    2  -0.0004746
    3  -0.0018217
 Max gradient component =       1.718E-02
 RMS gradient           =       3.256E-03
 Gradient time:  CPU 289.00 s  wall 289.04 s
 Geometry Optimization Parameters
   NAtoms,    NIC,     NZ,  NCons,   NDum,   NFix, NCnnct, MaxDiis
       31     216       0       0       0       0       0       0

 Cartesian Hessian Update
 Hessian Updated using BFGS Update


** GEOMETRY OPTIMIZATION IN DELOCALIZED INTERNAL COORDINATES **
   Searching for a Minimum

   Optimization Cycle:   2

                       Coordinates (Angstroms)
     ATOM                X               Y               Z
      1  C         3.5789469129   -1.0451085788    0.0121665438
      2  C         2.5853654994    0.1446488501   -0.0059659213
      3  C         2.8300173701    1.0245051552    1.2401623839
      4  C         2.7837787523    0.9697328488   -1.2976675565
      5  C         1.1685530062   -0.4312195040    0.0271181435
      6  C        -0.0485985198    0.4885087054    0.0133473469
      7  N        -1.2294745696   -0.1726538867    0.0297525905
      8  C        -2.5000391676    0.5354950700    0.0097524649
      9  C        -3.6750815540   -0.4479509046    0.0167724362
     10  C        -5.0299613530    0.2666005373   -0.0088664033
     11  O        -6.1302489969   -0.6322303735    0.0444189824
     12  O         4.9326974015   -0.6098126200    0.0252880227
     13  O         0.0462041750    1.7134933402   -0.0125745003
     14  H         3.3763732351   -1.7088451924   -0.8373049442
     15  H         3.4167401093   -1.6405673859    0.9155232630
     16  H         2.6885310865    0.4506779173    2.1632262904
     17  H         2.1586154062    1.8836301575    1.2597909237
     18  H         3.8593686529    1.3906252747    1.2275257164
     19  H         3.8045378158    1.3605217520   -1.3319009742
     20  H         2.1022111608    1.8198305775   -1.3360095837
     21  H         2.6205786114    0.3555892046   -2.1922835818
     22  O         0.9709947978   -1.6353835367    0.0636678473
     23  H        -1.2136588909   -1.1835594685    0.0522056647
     24  H        -2.5396653025    1.1704477427   -0.8830287234
     25  H        -2.5543938738    1.1977450742    0.8812513519
     26  H        -3.6342323313   -1.0753560774    0.9140918659
     27  H        -3.6028034125   -1.1076777169   -0.8582631448
     28  H        -5.0921860376    0.9183612476   -0.8932422107
     29  H        -5.1234882735    0.9144793015    0.8685913667
     30  H        -6.2586971950   -1.0255449815   -0.8262761426
     31  H         5.2744581351   -0.5979629005   -0.8740331129
   Point Group: c1    Number of degrees of freedom:    87


   Energy is   -709.057295156

 Hessian Updated using BFGS Update

 81 Hessian modes will be used to form the next step
  Hessian Eigenvalues:
     0.002000    0.003228    0.003253    0.003864    0.004811    0.005173
     0.006124    0.008676    0.009572    0.013415    0.014911    0.015004
     0.015430    0.020470    0.038583    0.044738    0.047297    0.048931
     0.050263    0.051313    0.052708    0.052862    0.054091    0.054131
     0.055183    0.055348    0.056048    0.056867    0.059337    0.080986
     0.091407    0.114925    0.117312    0.120058    0.126604    0.138630
     0.139655    0.148583    0.151209    0.154939    0.159998    0.162319
     0.215818    0.219674    0.219725    0.220022    0.222342    0.235238
     0.249996    0.249998    0.253308    0.270590    0.280829    0.280988
     0.284387    0.291313    0.294050    0.303013    0.319689    0.321581
     0.323332    0.323512    0.323787    0.323968    0.324263    0.324477
     0.324677    0.324995    0.325239    0.327384    0.328155    0.342043
     0.378942    0.427140    0.445856    0.455359    0.489519    0.490733
     0.521936    0.935073    0.954213

 Minimum Search - Taking Simple RFO Step
 Searching for Lamda that Minimizes Along All modes
 Value Taken    Lamda =  -0.00190319
 Step Taken.  Stepsize is  0.190878

                             Maximum     Tolerance    Cnvgd?
         Gradient           0.006168      0.000300      NO
         Displacement       0.078902      0.001200      NO
         Energy change     -0.012326      0.000001      NO


 New Cartesian Coordinates Obtained by Inverse Iteration

 Displacement from previous Coordinates is:  0.487886
 ----------------------------------------------------------------
             Standard Nuclear Orientation (Angstroms)
    I     Atom           X                Y                Z
 ----------------------------------------------------------------
    1      C       3.5656865434    -1.0628648866     0.0125459861
    2      C       2.5827854558     0.1359286430    -0.0081476261
    3      C       2.8017949173     1.0084442386     1.2486961983
    4      C       2.7981779765     0.9766663098    -1.2862896750
    5      C       1.1649394307    -0.4299582513    -0.0005235989
    6      C      -0.0491103357     0.5333073083    -0.0244126496
    7      N      -1.2233925749    -0.1275464556     0.0018232096
    8      C      -2.5064291706     0.5639979907    -0.0130695267
    9      C      -3.6597005904    -0.4379319514     0.0142975534
   10      C      -5.0232946674     0.2559378505     0.0050200090
   11      O      -6.1031445307    -0.6675325820     0.0985988091
   12      O       4.9271444466    -0.6385896933     0.0342632573
   13      O       0.0542836519     1.7538865327    -0.0623729467
   14      H       3.3746989601    -1.7166822337    -0.8424105982
   15      H       3.4071924131    -1.6561475744     0.9135889258
   16      H       2.6089675934     0.4389380104     2.1618408147
   17      H       2.1551046963     1.8836103904     1.2356825816
   18      H       3.8437220985     1.3288589558     1.2705306728
   19      H       3.8250180106     1.3468714928    -1.2967300713
   20      H       2.1252321183     1.8311971148    -1.3106999132
   21      H       2.6393343086     0.3787634459    -2.1890772416
   22      O       0.9384159786    -1.6257717926     0.0298572057
   23      H      -1.1789897807    -1.1353102168     0.0385894134
   24      H      -2.5604291784     1.1964492774    -0.9043980581
   25      H      -2.5597941755     1.2368576366     0.8480672487
   26      H      -3.5940115503    -1.0618685335     0.9103552077
   27      H      -3.5866144041    -1.1043592219    -0.8530662173
   28      H      -5.1231070359     0.8853577391    -0.8884833961
   29      H      -5.1216928710     0.9091501165     0.8744290956
   30      H      -6.2208187954    -1.1014723658    -0.7493097644
   31      H       5.2634737117    -0.6071676649    -0.8619585002
 ----------------------------------------------------------------
 Molecular Point Group                 C1    NOp =  1
 Largest Abelian Subgroup              C1    NOp =  1
 Nuclear Repulsion Energy =   925.6039664929 hartrees
 There are       55 alpha and       55 beta electrons
 Applying Cartesian multipole field
    Component          Value
    ---------          -----
     (2,0,0)        1.00000E-12
     (0,2,0)        2.00000E-11
     (0,0,2)       -3.00000E-11
 Nucleus-field energy     =     0.0000000072 hartrees
 Requested basis set is 6-311++G(d,p)
 There are 169 shells and 427 basis functions
 A cutoff of  1.0D-11 yielded  10991 shell pairs
 There are     69470 function pairs (     73716 Cartesian)
 Smallest overlap matrix eigenvalue = 2.07E-06

 Q-Chem warning in module /home/taweetham/qchem/stvman/mkSTV.C, line 278:

 Overlap eigenvalue is smaller than square root of threshold

 Guess MOs from SCF MO coefficient file
 Reading MOs from coefficient file
 Reading MOs from coefficient file
 A restricted hybrid HF-DFT SCF calculation will be
 performed using Pulay DIIS extrapolation
 Exchange:     0.2000 Hartree-Fock + 0.0800 Slater + 0.7200 B88
 Correlation:  0.1900 VWN1RPA + 0.8100 LYP
 Using SG-1 standard quadrature grid
 SCF converges when DIIS error is below 1.0E-08
 Geometry optimization detected.  Setting ReadMinima to 0
 Setting SaveMinima to 0
 ---------------------------------------
  Cycle       Energy         DIIS Error
 ---------------------------------------
    1    -709.0737404484      7.28E-04
    2    -709.0581679325      1.10E-04
    3    -709.0582176554      1.02E-04
    4    -709.0583846001      4.50E-05
    5    -709.0584137961      1.54E-05
    6    -709.0584169536      4.38E-06
    7    -709.0584172911      1.69E-06
    8    -709.0584174844      5.25E-07
    9    -709.0584175176      2.34E-07
   10    -709.0584174840      4.37E-08
   11    -709.0584174761      1.45E-08
   12    -709.0584174823      3.77E-09 Convergence criterion met
 ---------------------------------------
 SCF time:  CPU 786.13 s  wall 786.84 s
 SCF   energy in the final basis set = -709.0584174823
 Total energy in the final basis set = -709.0584174823

 --------------------------------------------------------------

                    Orbital Energies (a.u.)
 --------------------------------------------------------------

 Alpha MOs
 -- Occupied --
-19.148 -19.137 -19.130 -19.110 -14.357 -10.290 -10.287 -10.235
-10.226 -10.221 -10.204 -10.192 -10.170 -10.163  -1.086  -1.055
 -1.040  -1.033  -0.946  -0.827  -0.804  -0.718  -0.699  -0.689
 -0.665  -0.632  -0.605  -0.571  -0.535  -0.519  -0.512  -0.498
 -0.488  -0.476  -0.468  -0.460  -0.445  -0.436  -0.431  -0.427
 -0.406  -0.392  -0.390  -0.386  -0.385  -0.371  -0.369  -0.356
 -0.346  -0.335  -0.318  -0.296  -0.289  -0.279  -0.254
 -- Virtual --
 -0.084  -0.021  -0.015  -0.002   0.001   0.010   0.017   0.019
  0.024   0.036   0.040   0.043   0.044   0.047   0.052   0.055
  0.060   0.063   0.071   0.074   0.082   0.085   0.089   0.095
  0.099   0.103   0.105   0.112   0.117   0.118   0.123   0.125
  0.128   0.129   0.132   0.135   0.140   0.144   0.149   0.151
  0.151   0.154   0.157   0.160   0.162   0.164   0.169   0.170
  0.174   0.180   0.181   0.187   0.189   0.191   0.197   0.199
  0.205   0.210   0.215   0.221   0.225   0.230   0.232   0.234
  0.236   0.241   0.247   0.256   0.262   0.265   0.271   0.272
  0.276   0.278   0.283   0.289   0.292   0.300   0.308   0.314
  0.321   0.323   0.324   0.330   0.335   0.337   0.339   0.346
  0.353   0.356   0.358   0.366   0.371   0.378   0.384   0.389
  0.397   0.408   0.420   0.425   0.433   0.435   0.441   0.453
  0.456   0.471   0.485   0.496   0.509   0.517   0.534   0.538
  0.559   0.566   0.574   0.586   0.588   0.593   0.598   0.616
  0.622   0.632   0.636   0.644   0.650   0.656   0.658   0.662
  0.668   0.673   0.684   0.685   0.701   0.705   0.707   0.715
  0.718   0.734   0.742   0.743   0.758   0.773   0.774   0.782
  0.784   0.799   0.833   0.853   0.880   0.891   0.893   0.927
  0.944   0.950   0.964   0.978   0.986   0.995   0.998   1.025
  1.050   1.069   1.085   1.098   1.100   1.113   1.137   1.172
  1.179   1.182   1.195   1.204   1.212   1.214   1.237   1.238
  1.257   1.261   1.274   1.274   1.305   1.308   1.335   1.361
  1.382   1.411   1.418   1.441   1.459   1.465   1.474   1.478
  1.480   1.483   1.509   1.520   1.537   1.543   1.547   1.549
  1.566   1.571   1.580   1.597   1.598   1.606   1.619   1.622
  1.635   1.645   1.666   1.673   1.680   1.695   1.698   1.718
  1.725   1.738   1.747   1.755   1.774   1.783   1.794   1.798
  1.810   1.813   1.823   1.850   1.868   1.878   1.892   1.911
  1.935   1.950   1.981   1.990   2.025   2.029   2.041   2.055
  2.062   2.079   2.083   2.113   2.159   2.163   2.164   2.183
  2.191   2.205   2.223   2.225   2.244   2.320   2.328   2.329
  2.334   2.365   2.395   2.413   2.459   2.484   2.487   2.495
  2.503   2.510   2.513   2.518   2.537   2.544   2.558   2.568
  2.571   2.598   2.628   2.632   2.645   2.654   2.661   2.672
  2.696   2.741   2.746   2.757   2.760   2.792   2.794   2.803
  2.821   2.834   2.854   2.875   2.880   2.892   2.906   2.914
  2.935   2.937   2.982   3.003   3.009   3.016   3.020   3.076
  3.087   3.112   3.128   3.141   3.175   3.194   3.198   3.204
  3.276   3.296   3.313   3.320   3.376   3.391   3.411   3.507
  3.539   3.622   3.703   3.719   3.725   3.767   3.780   3.797
  3.810   3.830   3.833   3.869   3.877   3.880   3.965   3.978
  3.993   4.022   4.103   4.122   4.261   4.268   4.276   4.297
  4.856   4.956   5.052   5.080   5.093   5.118   5.250   5.321
  5.369   5.394   5.644   5.672   5.730   5.816  23.791  23.819
 23.824  23.849  23.862  23.894  23.914  23.974  23.997  35.603
 49.908  49.943  49.984  50.051
 --------------------------------------------------------------

          Ground-State Mulliken Net Atomic Charges

     Atom                 Charge (a.u.)
  ----------------------------------------
      1 C                    -0.386486
      2 C                     0.581873
      3 C                    -0.634092
      4 C                    -0.668886
      5 C                     0.212180
      6 C                    -0.264909
      7 N                    -0.059272
      8 C                    -0.311468
      9 C                    -0.259004
     10 C                    -0.402673
     11 O                    -0.251281
     12 O                    -0.252147
     13 O                    -0.331684
     14 H                     0.175085
     15 H                     0.213333
     16 H                     0.140938
     17 H                     0.180906
     18 H                     0.205491
     19 H                     0.166700
     20 H                     0.184039
     21 H                     0.150811
     22 O                    -0.249197
     23 H                     0.333070
     24 H                     0.195245
     25 H                     0.209052
     26 H                     0.161565
     27 H                     0.147620
     28 H                     0.138659
     29 H                     0.177369
     30 H                     0.241824
     31 H                     0.255339
  ----------------------------------------
  Sum of atomic charges =     0.000000

 -----------------------------------------------------------------
                    Cartesian Multipole Moments
 -----------------------------------------------------------------
    Charge (ESU x 10^10)
                 0.0000
    Dipole Moment (Debye)
         X      -1.0552      Y      -0.6923      Z      -2.6878
       Tot       2.9694
    Quadrupole Moments (Debye-Ang)
        XX     -93.3156     XY       0.7889     YY     -93.7509
        XZ       1.3450     YZ       3.1588     ZZ     -81.8926
    Octopole Moments (Debye-Ang^2)
       XXX      46.4432    XXY      10.0297    XYY     -10.5410
       YYY     -16.6523    XXZ    -103.7922    XYZ      -7.4500
       YYZ      -1.4683    XZZ      -1.1618    YZZ      -6.2674
       ZZZ       0.8548
    Hexadecapole Moments (Debye-Ang^3)
      XXXX   -6614.1350   XXXY      -7.6737   XXYY   -1016.4709
      XYYY      -0.2076   YYYY    -596.6073   XXXZ     150.0168
      XXYZ     109.1867   XYYZ      13.4291   YYYZ       7.2007
      XXZZ    -910.0393   XYZZ     -12.1850   YYZZ    -137.6774
      XZZZ       9.7552   YZZZ       5.2809   ZZZZ    -293.1335
 -----------------------------------------------------------------
 Calculating analytic gradient of the SCF energy
 Gradient of SCF Energy
            1           2           3           4           5           6
    1   0.0014959   0.0003363   0.0004029   0.0000123  -0.0040162   0.0034838
    2  -0.0010045   0.0008750  -0.0000238  -0.0002295   0.0056140  -0.0057324
    3   0.0003823   0.0006794  -0.0002276   0.0002287  -0.0006744  -0.0001753
            7           8           9          10          11          12
    1   0.0008915   0.0001620   0.0004851  -0.0009851   0.0012691  -0.0009418
    2  -0.0022377   0.0016972  -0.0013904   0.0003840  -0.0011526   0.0004447
    3   0.0003212  -0.0001443   0.0000945   0.0001642  -0.0017947  -0.0026556
           13          14          15          16          17          18
    1  -0.0003563   0.0001639   0.0000834   0.0003140   0.0002171  -0.0009228
    2   0.0027973   0.0004715  -0.0000107   0.0003004  -0.0003809   0.0000121
    3   0.0001147   0.0005414  -0.0007898  -0.0005892   0.0001801  -0.0000331
           19          20          21          22          23          24
    1  -0.0007245   0.0002866   0.0000553  -0.0000860  -0.0003109  -0.0001963
    2  -0.0001876  -0.0002499   0.0003718  -0.0026310   0.0017687  -0.0003088
    3   0.0000700  -0.0001328   0.0004330   0.0002362  -0.0001068   0.0006291
           25          26          27          28          29          30
    1  -0.0001338  -0.0000069  -0.0000191   0.0002728  -0.0003312  -0.0003228
    2  -0.0004363   0.0004230   0.0002889  -0.0002551  -0.0001684   0.0015829
    3  -0.0006784  -0.0004781   0.0004980   0.0003380  -0.0005736   0.0017744
           31
    1  -0.0005784
    2  -0.0006321
    3   0.0023686
 Max gradient component =       5.732E-03
 RMS gradient           =       1.317E-03
 Gradient time:  CPU 290.80 s  wall 290.85 s
 Geometry Optimization Parameters
   NAtoms,    NIC,     NZ,  NCons,   NDum,   NFix, NCnnct, MaxDiis
       31     216       0       0       0       0       0       0

 Cartesian Hessian Update
 Hessian Updated using BFGS Update


** GEOMETRY OPTIMIZATION IN DELOCALIZED INTERNAL COORDINATES **
   Searching for a Minimum

   Optimization Cycle:   3

                       Coordinates (Angstroms)
     ATOM                X               Y               Z
      1  C         3.5656865434   -1.0628648866    0.0125459861
      2  C         2.5827854558    0.1359286430   -0.0081476261
      3  C         2.8017949173    1.0084442386    1.2486961983
      4  C         2.7981779765    0.9766663098   -1.2862896750
      5  C         1.1649394307   -0.4299582513   -0.0005235989
      6  C        -0.0491103357    0.5333073083   -0.0244126496
      7  N        -1.2233925749   -0.1275464556    0.0018232096
      8  C        -2.5064291706    0.5639979907   -0.0130695267
      9  C        -3.6597005904   -0.4379319514    0.0142975534
     10  C        -5.0232946674    0.2559378505    0.0050200090
     11  O        -6.1031445307   -0.6675325820    0.0985988091
     12  O         4.9271444466   -0.6385896933    0.0342632573
     13  O         0.0542836519    1.7538865327   -0.0623729467
     14  H         3.3746989601   -1.7166822337   -0.8424105982
     15  H         3.4071924131   -1.6561475744    0.9135889258
     16  H         2.6089675934    0.4389380104    2.1618408147
     17  H         2.1551046963    1.8836103904    1.2356825816
     18  H         3.8437220985    1.3288589558    1.2705306728
     19  H         3.8250180106    1.3468714928   -1.2967300713
     20  H         2.1252321183    1.8311971148   -1.3106999132
     21  H         2.6393343086    0.3787634459   -2.1890772416
     22  O         0.9384159786   -1.6257717926    0.0298572057
     23  H        -1.1789897807   -1.1353102168    0.0385894134
     24  H        -2.5604291784    1.1964492774   -0.9043980581
     25  H        -2.5597941755    1.2368576366    0.8480672487
     26  H        -3.5940115503   -1.0618685335    0.9103552077
     27  H        -3.5866144041   -1.1043592219   -0.8530662173
     28  H        -5.1231070359    0.8853577391   -0.8884833961
     29  H        -5.1216928710    0.9091501165    0.8744290956
     30  H        -6.2208187954   -1.1014723658   -0.7493097644
     31  H         5.2634737117   -0.6071676649   -0.8619585002
   Point Group: c1    Number of degrees of freedom:    87


   Energy is   -709.058417482

 Hessian Updated using BFGS Update

 82 Hessian modes will be used to form the next step
  Hessian Eigenvalues:
     0.002009    0.003179    0.003232    0.003871    0.004813    0.005150
     0.006126    0.008677    0.009486    0.013339    0.014074    0.015007
     0.015146    0.020465    0.038585    0.044738    0.047333    0.049272
     0.050185    0.051364    0.052668    0.052783    0.054094    0.054136
     0.055237    0.055447    0.056314    0.056959    0.059761    0.081029
     0.090851    0.115217    0.118064    0.120060    0.126582    0.138805
     0.139543    0.146964    0.149738    0.152805    0.159998    0.160189
     0.162143    0.203577    0.219713    0.219747    0.220590    0.225636
     0.229842    0.249997    0.250737    0.256104    0.271388    0.280285
     0.281036    0.284007    0.290386    0.293051    0.294836    0.319686
     0.321586    0.323333    0.323508    0.323793    0.324024    0.324257
     0.324478    0.324737    0.325011    0.325270    0.327823    0.328160
     0.342090    0.379650    0.429190    0.445117    0.455808    0.489619
     0.510476    0.531501    0.925159    0.944591

 Minimum Search - Taking Simple RFO Step
 Searching for Lamda that Minimizes Along All modes
 Value Taken    Lamda =  -0.00039827
 Step Taken.  Stepsize is  0.173178

                             Maximum     Tolerance    Cnvgd?
         Gradient           0.003795      0.000300      NO
         Displacement       0.066050      0.001200      NO
         Energy change     -0.001122      0.000001      NO


 New Cartesian Coordinates Obtained by Inverse Iteration

 Displacement from previous Coordinates is:  0.361841
 ----------------------------------------------------------------
             Standard Nuclear Orientation (Angstroms)
    I     Atom           X                Y                Z
 ----------------------------------------------------------------
    1      C       3.5601206046    -1.0687125464     0.0146639602
    2      C       2.5851368581     0.1339748621    -0.0177331327
    3      C       2.7875711506     0.9996863812     1.2483785611
    4      C       2.8251408715     0.9799114984    -1.2899175923
    5      C       1.1660855547    -0.4266958752    -0.0289504971
    6      C      -0.0525031915     0.5523211569    -0.0474794388
    7      N      -1.2262339337    -0.1093869249    -0.0197850818
    8      C      -2.5141506025     0.5735419028    -0.0223317457
    9      C      -3.6624916964    -0.4331093330     0.0144611048
   10      C      -5.0299802170     0.2511255598     0.0201227632
   11      O      -6.1036817307    -0.6795601623     0.1402570826
   12      O       4.9263892423    -0.6528676762     0.0702259806
   13      O       0.0574840729     1.7700443189    -0.0847734437
   14      H       3.3839406253    -1.7153929952    -0.8496382303
   15      H       3.3811688479    -1.6649359755     0.9105076348
   16      H       2.5376142242     0.4388644212     2.1539244410
   17      H       2.1747499865     1.8983947395     1.2080087351
   18      H       3.8413743862     1.2771644979     1.3091288587
   19      H       3.8564496956     1.3403891983    -1.2832486610
   20      H       2.1583310719     1.8393336917    -1.3168021883
   21      H       2.6742212580     0.3872650779    -2.1980771337
   22      O       0.9295007073    -1.6185021501    -0.0164894486
   23      H      -1.1727611089    -1.1188317028     0.0167826890
   24      H      -2.5764361631     1.2084467644    -0.9123606163
   25      H      -2.5610336213     1.2464555398     0.8404898985
   26      H      -3.5843519800    -1.0594327754     0.9087606933
   27      H      -3.5944768366    -1.0990777836    -0.8544721098
   28      H      -5.1497472232     0.8703392213    -0.8783487012
   29      H      -5.1187744776     0.9110261280     0.8859725595
   30      H      -6.2078958845    -1.1499171117    -0.6919816753
   31      H       5.2746821596    -0.5908423186    -0.8220588602
 ----------------------------------------------------------------
 Molecular Point Group                 C1    NOp =  1
 Largest Abelian Subgroup              C1    NOp =  1
 Nuclear Repulsion Energy =   924.8221810500 hartrees
 There are       55 alpha and       55 beta electrons
 Applying Cartesian multipole field
    Component          Value
    ---------          -----
     (2,0,0)        1.00000E-12
     (0,2,0)        2.00000E-11
     (0,0,2)       -3.00000E-11
 Nucleus-field energy     =     0.0000000073 hartrees
 Requested basis set is 6-311++G(d,p)
 There are 169 shells and 427 basis functions
 A cutoff of  1.0D-11 yielded  10982 shell pairs
 There are     69414 function pairs (     73649 Cartesian)
 Smallest overlap matrix eigenvalue = 2.17E-06

 Q-Chem warning in module /home/taweetham/qchem/stvman/mkSTV.C, line 278:

 Overlap eigenvalue is smaller than square root of threshold

 Guess MOs from SCF MO coefficient file
 Reading MOs from coefficient file
 Reading MOs from coefficient file
 A restricted hybrid HF-DFT SCF calculation will be
 performed using Pulay DIIS extrapolation
 Exchange:     0.2000 Hartree-Fock + 0.0800 Slater + 0.7200 B88
 Correlation:  0.1900 VWN1RPA + 0.8100 LYP
 Using SG-1 standard quadrature grid
 SCF converges when DIIS error is below 1.0E-08
 Geometry optimization detected.  Setting ReadMinima to 0
 Setting SaveMinima to 0
 ---------------------------------------
  Cycle       Energy         DIIS Error
 ---------------------------------------
    1    -709.0458625199      4.32E-04
    2    -709.0585817666      5.83E-05
    3    -709.0585812387      6.59E-05
    4    -709.0586467411      2.32E-05
    5    -709.0586538379      9.25E-06
    6    -709.0586549633      2.27E-06
    7    -709.0586552185      1.00E-06
    8    -709.0586551964      2.68E-07
    9    -709.0586551845      1.25E-07
   10    -709.0586551864      2.16E-08
   11    -709.0586551862      7.85E-09 Convergence criterion met
 ---------------------------------------
 SCF time:  CPU 723.48 s  wall 724.29 s
 SCF   energy in the final basis set = -709.0586551862
 Total energy in the final basis set = -709.0586551862

 --------------------------------------------------------------

                    Orbital Energies (a.u.)
 --------------------------------------------------------------

 Alpha MOs
 -- Occupied --
-19.149 -19.137 -19.131 -19.110 -14.357 -10.290 -10.287 -10.235
-10.227 -10.222 -10.204 -10.192 -10.171 -10.163  -1.087  -1.056
 -1.039  -1.032  -0.946  -0.827  -0.804  -0.718  -0.699  -0.689
 -0.663  -0.632  -0.604  -0.570  -0.534  -0.518  -0.512  -0.498
 -0.488  -0.476  -0.468  -0.460  -0.445  -0.437  -0.431  -0.428
 -0.406  -0.393  -0.390  -0.387  -0.385  -0.372  -0.370  -0.357
 -0.346  -0.335  -0.319  -0.296  -0.289  -0.279  -0.253
 -- Virtual --
 -0.083  -0.021  -0.015  -0.002   0.001   0.009   0.017   0.019
  0.024   0.036   0.040   0.042   0.044   0.047   0.052   0.054
  0.060   0.062   0.070   0.074   0.083   0.085   0.089   0.095
  0.099   0.104   0.105   0.112   0.117   0.118   0.122   0.125
  0.128   0.129   0.132   0.135   0.139   0.144   0.148   0.150
  0.151   0.154   0.156   0.161   0.162   0.164   0.168   0.170
  0.174   0.179   0.180   0.187   0.188   0.190   0.197   0.199
  0.205   0.209   0.214   0.220   0.225   0.229   0.231   0.233
  0.236   0.239   0.246   0.255   0.262   0.264   0.271   0.272
  0.276   0.278   0.283   0.289   0.291   0.300   0.308   0.313
  0.321   0.323   0.325   0.330   0.335   0.336   0.339   0.347
  0.353   0.355   0.358   0.365   0.370   0.377   0.384   0.389
  0.396   0.408   0.419   0.423   0.433   0.434   0.441   0.452
  0.455   0.471   0.485   0.495   0.509   0.517   0.533   0.538
  0.558   0.567   0.573   0.585   0.588   0.592   0.598   0.615
  0.622   0.630   0.635   0.643   0.648   0.655   0.657   0.662
  0.668   0.672   0.683   0.685   0.700   0.705   0.707   0.717
  0.718   0.734   0.742   0.743   0.757   0.770   0.774   0.780
  0.784   0.798   0.833   0.853   0.879   0.890   0.893   0.927
  0.944   0.950   0.963   0.976   0.986   0.995   0.998   1.023
  1.048   1.069   1.088   1.098   1.101   1.113   1.137   1.172
  1.180   1.181   1.196   1.204   1.212   1.214   1.235   1.238
  1.258   1.261   1.274   1.275   1.304   1.306   1.334   1.360
  1.381   1.409   1.417   1.439   1.458   1.464   1.474   1.476
  1.480   1.485   1.505   1.521   1.536   1.542   1.547   1.548
  1.567   1.570   1.578   1.596   1.598   1.605   1.617   1.621
  1.634   1.645   1.666   1.673   1.680   1.694   1.697   1.719
  1.725   1.738   1.745   1.751   1.772   1.782   1.792   1.797
  1.809   1.810   1.822   1.851   1.867   1.876   1.891   1.909
  1.932   1.950   1.980   1.987   2.022   2.027   2.039   2.055
  2.059   2.077   2.081   2.110   2.158   2.160   2.163   2.181
  2.188   2.200   2.220   2.224   2.242   2.319   2.326   2.330
  2.333   2.363   2.393   2.412   2.456   2.481   2.486   2.494
  2.501   2.508   2.512   2.516   2.535   2.542   2.557   2.565
  2.570   2.596   2.627   2.631   2.644   2.652   2.660   2.672
  2.696   2.738   2.746   2.756   2.761   2.792   2.794   2.801
  2.821   2.832   2.852   2.874   2.876   2.891   2.904   2.913
  2.934   2.935   2.979   2.999   3.007   3.013   3.019   3.074
  3.085   3.110   3.128   3.138   3.171   3.194   3.198   3.205
  3.273   3.294   3.313   3.317   3.378   3.394   3.414   3.507
  3.537   3.619   3.703   3.717   3.723   3.765   3.777   3.797
  3.808   3.827   3.828   3.868   3.879   3.880   3.966   3.976
  3.991   4.019   4.099   4.118   4.258   4.265   4.274   4.294
  4.852   4.953   5.052   5.079   5.093   5.117   5.249   5.322
  5.367   5.391   5.638   5.664   5.729   5.815  23.790  23.817
 23.822  23.848  23.860  23.894  23.914  23.971  23.994  35.600
 49.907  49.942  49.984  50.051
 --------------------------------------------------------------

          Ground-State Mulliken Net Atomic Charges

     Atom                 Charge (a.u.)
  ----------------------------------------
      1 C                    -0.384593
      2 C                     0.570248
      3 C                    -0.634751
      4 C                    -0.659701
      5 C                     0.215848
      6 C                    -0.274641
      7 N                    -0.054764
      8 C                    -0.312595
      9 C                    -0.260518
     10 C                    -0.397315
     11 O                    -0.250168
     12 O                    -0.251769
     13 O                    -0.332025
     14 H                     0.176965
     15 H                     0.212920
     16 H                     0.141644
     17 H                     0.178517
     18 H                     0.206675
     19 H                     0.164290
     20 H                     0.184801
     21 H                     0.150909
     22 O                    -0.248760
     23 H                     0.333274
     24 H                     0.195491
     25 H                     0.208118
     26 H                     0.163914
     27 H                     0.146136
     28 H                     0.139759
     29 H                     0.176576
     30 H                     0.241000
     31 H                     0.254516
  ----------------------------------------
  Sum of atomic charges =     0.000000

 -----------------------------------------------------------------
                    Cartesian Multipole Moments
 -----------------------------------------------------------------
    Charge (ESU x 10^10)
                 0.0000
    Dipole Moment (Debye)
         X      -0.9915      Y      -0.7000      Z      -2.6510
       Tot       2.9157
    Quadrupole Moments (Debye-Ang)
        XX     -93.4006     XY       1.2890     YY     -93.7405
        XZ       1.2239     YZ       3.1266     ZZ     -82.2241
    Octopole Moments (Debye-Ang^2)
       XXX      50.9621    XXY       9.9491    XYY     -11.8479
       YYY     -17.6973    XXZ    -103.8760    XYZ      -7.9308
       YYZ      -0.8602    XZZ      -0.4864    YZZ      -6.1471
       ZZZ       1.9980
    Hexadecapole Moments (Debye-Ang^3)
      XXXX   -6632.4182   XXXY       9.6403   XXYY   -1014.9673
      XYYY       1.9495   YYYY    -599.5527   XXXZ     149.9756
      XXYZ     110.6228   XYYZ      15.9982   YYYZ       8.0550
      XXZZ    -923.3682   XYZZ     -12.8314   YYZZ    -138.5739
      XZZZ      14.2619   YZZZ       5.9395   ZZZZ    -294.1002
 -----------------------------------------------------------------
 Calculating analytic gradient of the SCF energy
 Gradient of SCF Energy
            1           2           3           4           5           6
    1  -0.0003990   0.0003180  -0.0002330   0.0000046  -0.0000777   0.0002875
    2  -0.0008859   0.0003075   0.0002193   0.0004657   0.0001227  -0.0010752
    3   0.0000962   0.0002965   0.0004376  -0.0005584   0.0000666  -0.0000507
            7           8           9          10          11          12
    1   0.0003556  -0.0007140   0.0001437   0.0000185   0.0004120   0.0000307
    2   0.0000897   0.0001327  -0.0002609   0.0007722  -0.0010200   0.0009403
    3  -0.0000361  -0.0000439  -0.0000035   0.0000863  -0.0003956  -0.0005688
           13          14          15          16          17          18
    1  -0.0004390  -0.0000700  -0.0000450   0.0002124   0.0000834  -0.0000686
    2   0.0007013   0.0004124   0.0001240  -0.0000375  -0.0001993  -0.0001417
    3   0.0001347   0.0000242  -0.0002179  -0.0001882  -0.0002662  -0.0001051
           19          20          21          22          23          24
    1  -0.0000600   0.0001404   0.0000690  -0.0001941   0.0002771   0.0002139
    2  -0.0003461  -0.0003096   0.0001422  -0.0002245   0.0001772   0.0000666
    3   0.0001174   0.0001177   0.0001128   0.0000272   0.0000592   0.0002956
           25          26          27          28          29          30
    1   0.0001356  -0.0000131  -0.0001167   0.0001874  -0.0000861  -0.0004909
    2   0.0000229   0.0000236   0.0000322  -0.0002799  -0.0000335   0.0005663
    3  -0.0002713  -0.0002324   0.0003108   0.0001143  -0.0002293   0.0003059
           31
    1   0.0001172
    2  -0.0005050
    3   0.0005643
 Max gradient component =       1.075E-03
 RMS gradient           =       3.403E-04
 Gradient time:  CPU 290.46 s  wall 290.50 s
 Geometry Optimization Parameters
   NAtoms,    NIC,     NZ,  NCons,   NDum,   NFix, NCnnct, MaxDiis
       31     216       0       0       0       0       0       0

 Cartesian Hessian Update
 Hessian Updated using BFGS Update


** GEOMETRY OPTIMIZATION IN DELOCALIZED INTERNAL COORDINATES **
   Searching for a Minimum

   Optimization Cycle:   4

                       Coordinates (Angstroms)
     ATOM                X               Y               Z
      1  C         3.5601206046   -1.0687125464    0.0146639602
      2  C         2.5851368581    0.1339748621   -0.0177331327
      3  C         2.7875711506    0.9996863812    1.2483785611
      4  C         2.8251408715    0.9799114984   -1.2899175923
      5  C         1.1660855547   -0.4266958752   -0.0289504971
      6  C        -0.0525031915    0.5523211569   -0.0474794388
      7  N        -1.2262339337   -0.1093869249   -0.0197850818
      8  C        -2.5141506025    0.5735419028   -0.0223317457
      9  C        -3.6624916964   -0.4331093330    0.0144611048
     10  C        -5.0299802170    0.2511255598    0.0201227632
     11  O        -6.1036817307   -0.6795601623    0.1402570826
     12  O         4.9263892423   -0.6528676762    0.0702259806
     13  O         0.0574840729    1.7700443189   -0.0847734437
     14  H         3.3839406253   -1.7153929952   -0.8496382303
     15  H         3.3811688479   -1.6649359755    0.9105076348
     16  H         2.5376142242    0.4388644212    2.1539244410
     17  H         2.1747499865    1.8983947395    1.2080087351
     18  H         3.8413743862    1.2771644979    1.3091288587
     19  H         3.8564496956    1.3403891983   -1.2832486610
     20  H         2.1583310719    1.8393336917   -1.3168021883
     21  H         2.6742212580    0.3872650779   -2.1980771337
     22  O         0.9295007073   -1.6185021501   -0.0164894486
     23  H        -1.1727611089   -1.1188317028    0.0167826890
     24  H        -2.5764361631    1.2084467644   -0.9123606163
     25  H        -2.5610336213    1.2464555398    0.8404898985
     26  H        -3.5843519800   -1.0594327754    0.9087606933
     27  H        -3.5944768366   -1.0990777836   -0.8544721098
     28  H        -5.1497472232    0.8703392213   -0.8783487012
     29  H        -5.1187744776    0.9110261280    0.8859725595
     30  H        -6.2078958845   -1.1499171117   -0.6919816753
     31  H         5.2746821596   -0.5908423186   -0.8220588602
   Point Group: c1    Number of degrees of freedom:    87


   Energy is   -709.058655186

 Hessian Updated using BFGS Update

 83 Hessian modes will be used to form the next step
  Hessian Eigenvalues:
     0.002023    0.003003    0.003319    0.004077    0.004817    0.005074
     0.006138    0.008508    0.008840    0.010961    0.013466    0.015006
     0.015147    0.020462    0.038588    0.044741    0.047385    0.049258
     0.050341    0.051370    0.052703    0.053783    0.054133    0.054464
     0.055292    0.055491    0.056376    0.057047    0.059795    0.081053
     0.092316    0.115216    0.118359    0.120063    0.126628    0.138795
     0.139620    0.149186    0.151636    0.157064    0.159998    0.160091
     0.161164    0.162324    0.205297    0.219739    0.220079    0.221409
     0.225709    0.228548    0.250484    0.251754    0.257925    0.273363
     0.279892    0.282891    0.283802    0.291903    0.294050    0.299265
     0.319676    0.321487    0.323333    0.323513    0.323792    0.324033
     0.324227    0.324476    0.324680    0.325036    0.325261    0.327992
     0.328445    0.336341    0.379573    0.429361    0.447365    0.458352
     0.489616    0.505259    0.526770    0.920010    0.942455

 Minimum Search - Taking Simple RFO Step
 Searching for Lamda that Minimizes Along All modes
 Value Taken    Lamda =  -0.00013462
 Step Taken.  Stepsize is  0.142218

                             Maximum     Tolerance    Cnvgd?
         Gradient           0.000987      0.000300      NO
         Displacement       0.043480      0.001200      NO
         Energy change     -0.000238      0.000001      NO


 New Cartesian Coordinates Obtained by Inverse Iteration

 Displacement from previous Coordinates is:  0.304594
 ----------------------------------------------------------------
             Standard Nuclear Orientation (Angstroms)
    I     Atom           X                Y                Z
 ----------------------------------------------------------------
    1      C       3.5664347781    -1.0705157664     0.0073613476
    2      C       2.5860889093     0.1282800669    -0.0104929400
    3      C       2.7851646721     0.9814688523     1.2657311625
    4      C       2.8187329117     0.9900538598    -1.2734514036
    5      C       1.1688763620    -0.4351567729    -0.0258337545
    6      C      -0.0508611241     0.5496125274    -0.0625503171
    7      N      -1.2266413321    -0.1088100445    -0.0254214124
    8      C      -2.5129663641     0.5760895514    -0.0399441293
    9      C      -3.6635501052    -0.4263841058     0.0192413915
   10      C      -5.0296751570     0.2599744746     0.0096009650
   11      O      -6.1056002036    -0.6638027965     0.1615375221
   12      O       4.9334483629    -0.6525277217     0.0408304007
   13      O       0.0666341725     1.7644514474    -0.1242936628
   14      H       3.3795922594    -1.7192022333    -0.8538924770
   15      H       3.4053333212    -1.6675115228     0.9066711706
   16      H       2.5205625795     0.4152520639     2.1643360734
   17      H       2.1804458669     1.8862802404     1.2295255346
   18      H       3.8413588385     1.2482764030     1.3393373271
   19      H       3.8445100337     1.3673572339    -1.2608232205
   20      H       2.1386243811     1.8399289440    -1.2945102566
   21      H       2.6789841615     0.4032580055    -2.1876410000
   22      O       0.9315039880    -1.6258261777    -0.0119149605
   23      H      -1.1754603550    -1.1183222142     0.0295184877
   24      H      -2.5762284394     1.1923310584    -0.9436242073
   25      H      -2.5578777847     1.2664878806     0.8098778028
   26      H      -3.5864115288    -1.0329514640     0.9277943923
   27      H      -3.5959754028    -1.1116156769    -0.8354691041
   28      H      -5.1526099954     0.8531525900    -0.9064710613
   29      H      -5.1141599683     0.9449012714     0.8567244886
   30      H      -6.1891052927    -1.1829002056    -0.6448824697
   31      H       5.2562701049    -0.5606101392    -0.8596352843
 ----------------------------------------------------------------
 Molecular Point Group                 C1    NOp =  1
 Largest Abelian Subgroup              C1    NOp =  1
 Nuclear Repulsion Energy =   924.6713386149 hartrees
 There are       55 alpha and       55 beta electrons
 Applying Cartesian multipole field
    Component          Value
    ---------          -----
     (2,0,0)        1.00000E-12
     (0,2,0)        2.00000E-11
     (0,0,2)       -3.00000E-11
 Nucleus-field energy     =     0.0000000072 hartrees
 Requested basis set is 6-311++G(d,p)
 There are 169 shells and 427 basis functions
 A cutoff of  1.0D-11 yielded  10980 shell pairs
 There are     69405 function pairs (     73639 Cartesian)
 Smallest overlap matrix eigenvalue = 2.19E-06

 Q-Chem warning in module /home/taweetham/qchem/stvman/mkSTV.C, line 278:

 Overlap eigenvalue is smaller than square root of threshold

 Guess MOs from SCF MO coefficient file
 Reading MOs from coefficient file
 Reading MOs from coefficient file
 A restricted hybrid HF-DFT SCF calculation will be
 performed using Pulay DIIS extrapolation
 Exchange:     0.2000 Hartree-Fock + 0.0800 Slater + 0.7200 B88
 Correlation:  0.1900 VWN1RPA + 0.8100 LYP
 Using SG-1 standard quadrature grid
 SCF converges when DIIS error is below 1.0E-08
 Geometry optimization detected.  Setting ReadMinima to 0
 Setting SaveMinima to 0
 ---------------------------------------
  Cycle       Energy         DIIS Error
 ---------------------------------------
    1    -709.0546611815      3.78E-04
    2    -709.0586465779      5.11E-05
    3    -709.0586789520      3.29E-05
    4    -709.0586955626      1.54E-05
    5    -709.0586994024      5.95E-06
    6    -709.0586997316      2.34E-06
    7    -709.0586998826      6.51E-07
    8    -709.0586998559      1.27E-07
    9    -709.0586998639      4.17E-08
   10    -709.0586998643      2.26E-08
   11    -709.0586998622      8.11E-09 Convergence criterion met
 ---------------------------------------
 SCF time:  CPU 710.08 s  wall 710.65 s
 SCF   energy in the final basis set = -709.0586998622
 Total energy in the final basis set = -709.0586998622

 --------------------------------------------------------------

                    Orbital Energies (a.u.)
 --------------------------------------------------------------

 Alpha MOs
 -- Occupied --
-19.149 -19.138 -19.131 -19.111 -14.357 -10.290 -10.287 -10.235
-10.227 -10.222 -10.204 -10.193 -10.170 -10.165  -1.087  -1.057
 -1.039  -1.031  -0.947  -0.827  -0.805  -0.717  -0.699  -0.689
 -0.663  -0.633  -0.605  -0.570  -0.534  -0.517  -0.513  -0.498
 -0.488  -0.476  -0.468  -0.460  -0.445  -0.438  -0.432  -0.428
 -0.406  -0.392  -0.390  -0.387  -0.385  -0.372  -0.370  -0.357
 -0.346  -0.335  -0.320  -0.296  -0.290  -0.279  -0.253
 -- Virtual --
 -0.082  -0.021  -0.015  -0.003   0.001   0.009   0.017   0.019
  0.024   0.036   0.040   0.042   0.044   0.047   0.052   0.054
  0.059   0.062   0.070   0.073   0.083   0.085   0.089   0.095
  0.098   0.104   0.105   0.112   0.117   0.118   0.122   0.124
  0.128   0.129   0.132   0.135   0.139   0.144   0.148   0.150
  0.151   0.154   0.156   0.161   0.161   0.164   0.168   0.170
  0.174   0.179   0.180   0.186   0.187   0.190   0.196   0.198
  0.205   0.209   0.214   0.220   0.225   0.229   0.230   0.233
  0.236   0.239   0.246   0.255   0.261   0.263   0.271   0.272
  0.276   0.277   0.283   0.289   0.291   0.300   0.308   0.313
  0.320   0.323   0.325   0.330   0.334   0.336   0.339   0.347
  0.352   0.355   0.357   0.365   0.370   0.376   0.382   0.390
  0.395   0.407   0.418   0.423   0.432   0.433   0.441   0.451
  0.455   0.470   0.484   0.495   0.508   0.517   0.532   0.538
  0.557   0.567   0.572   0.584   0.589   0.591   0.597   0.615
  0.621   0.631   0.635   0.642   0.648   0.654   0.656   0.662
  0.668   0.671   0.683   0.685   0.699   0.704   0.708   0.718
  0.718   0.733   0.741   0.742   0.755   0.769   0.773   0.779
  0.784   0.798   0.833   0.852   0.878   0.889   0.893   0.927
  0.944   0.950   0.962   0.976   0.987   0.995   0.997   1.024
  1.047   1.068   1.089   1.098   1.103   1.111   1.136   1.171
  1.179   1.181   1.197   1.205   1.213   1.215   1.234   1.238
  1.257   1.261   1.273   1.276   1.304   1.305   1.332   1.359
  1.380   1.408   1.415   1.436   1.458   1.464   1.473   1.475
  1.478   1.486   1.505   1.521   1.534   1.541   1.547   1.548
  1.568   1.569   1.576   1.595   1.597   1.605   1.617   1.621
  1.636   1.645   1.665   1.673   1.680   1.695   1.696   1.719
  1.726   1.737   1.744   1.752   1.771   1.780   1.791   1.796
  1.808   1.810   1.823   1.851   1.865   1.877   1.889   1.908
  1.929   1.949   1.979   1.985   2.021   2.026   2.038   2.055
  2.058   2.075   2.080   2.110   2.157   2.158   2.163   2.180
  2.187   2.198   2.219   2.223   2.241   2.319   2.324   2.329
  2.333   2.362   2.394   2.410   2.454   2.478   2.485   2.493
  2.500   2.507   2.511   2.514   2.533   2.541   2.556   2.564
  2.572   2.596   2.627   2.632   2.643   2.652   2.658   2.670
  2.696   2.736   2.744   2.756   2.762   2.790   2.793   2.801
  2.820   2.832   2.850   2.873   2.875   2.891   2.903   2.913
  2.934   2.934   2.977   2.999   3.006   3.009   3.019   3.070
  3.083   3.108   3.126   3.138   3.169   3.193   3.197   3.204
  3.271   3.294   3.314   3.317   3.378   3.396   3.416   3.507
  3.536   3.620   3.701   3.716   3.722   3.763   3.775   3.796
  3.807   3.825   3.826   3.867   3.879   3.880   3.966   3.974
  3.991   4.019   4.097   4.115   4.256   4.265   4.273   4.294
  4.850   4.951   5.052   5.077   5.093   5.117   5.248   5.322
  5.367   5.391   5.635   5.661   5.728   5.814  23.790  23.816
 23.821  23.847  23.859  23.893  23.913  23.970  23.993  35.599
 49.906  49.941  49.984  50.051
 --------------------------------------------------------------

          Ground-State Mulliken Net Atomic Charges

     Atom                 Charge (a.u.)
  ----------------------------------------
      1 C                    -0.385306
      2 C                     0.577944
      3 C                    -0.633866
      4 C                    -0.666968
      5 C                     0.202243
      6 C                    -0.266121
      7 N                    -0.053779
      8 C                    -0.314442
      9 C                    -0.260627
     10 C                    -0.394552
     11 O                    -0.248448
     12 O                    -0.250326
     13 O                    -0.331366
     14 H                     0.177759
     15 H                     0.213374
     16 H                     0.141453
     17 H                     0.177925
     18 H                     0.206194
     19 H                     0.163905
     20 H                     0.185245
     21 H                     0.151948
     22 O                    -0.248916
     23 H                     0.332925
     24 H                     0.195985
     25 H                     0.207430
     26 H                     0.165906
     27 H                     0.144261
     28 H                     0.140395
     29 H                     0.175785
     30 H                     0.240159
     31 H                     0.253882
  ----------------------------------------
  Sum of atomic charges =     0.000000

 -----------------------------------------------------------------
                    Cartesian Multipole Moments
 -----------------------------------------------------------------
    Charge (ESU x 10^10)
                 0.0000
    Dipole Moment (Debye)
         X      -1.0258      Y      -0.7133      Z      -2.5507
       Tot       2.8402
    Quadrupole Moments (Debye-Ang)
        XX     -94.4479     XY       2.0141     YY     -93.5249
        XZ       1.2718     YZ       3.1951     ZZ     -82.2899
    Octopole Moments (Debye-Ang^2)
       XXX      50.7664    XXY       8.7180    XYY     -13.7398
       YYY     -17.6998    XXZ    -101.6023    XYZ      -8.1892
       YYZ      -0.1866    XZZ       1.1532    YZZ      -6.0340
       ZZZ       2.6026
    Hexadecapole Moments (Debye-Ang^3)
      XXXX   -6702.8875   XXXY      40.2223   XXYY   -1008.3453
      XYYY       8.2607   YYYY    -597.9059   XXXZ     147.7797
      XXYZ     108.1378   XYYZ      16.7201   YYYZ      10.4675
      XXZZ    -927.1429   XYZZ     -12.7750   YYZZ    -138.7242
      XZZZ      14.3420   YZZZ       7.4262   ZZZZ    -294.8723
 -----------------------------------------------------------------
 Calculating analytic gradient of the SCF energy
 Gradient of SCF Energy
            1           2           3           4           5           6
    1  -0.0006868   0.0000260  -0.0000488  -0.0004014   0.0011794  -0.0010519
    2  -0.0004877  -0.0001566   0.0005548  -0.0000069  -0.0015948   0.0014953
    3   0.0000906   0.0001167   0.0002397  -0.0002070   0.0008678  -0.0001340
            7           8           9          10          11          12
    1  -0.0002824  -0.0003858   0.0000151   0.0003231  -0.0000262   0.0004264
    2   0.0005799  -0.0005215   0.0003032   0.0004463  -0.0005171   0.0008322
    3  -0.0003116   0.0000992  -0.0000409  -0.0001280   0.0005259   0.0002031
           13          14          15          16          17          18
    1   0.0004613   0.0000289   0.0000034  -0.0000106  -0.0000442   0.0001949
    2  -0.0005067   0.0002009  -0.0001296  -0.0000931  -0.0001436  -0.0002115
    3  -0.0004019  -0.0001750   0.0000830   0.0000643  -0.0000722   0.0000124
           19          20          21          22          23          24
    1   0.0001535  -0.0003782  -0.0000250   0.0000807   0.0002304   0.0001680
    2  -0.0000246   0.0002310  -0.0000042   0.0005618  -0.0004717   0.0001559
    3   0.0001201   0.0001704  -0.0000021  -0.0004371   0.0001612  -0.0000816
           25          26          27          28          29          30
    1   0.0000132   0.0000202   0.0000069   0.0000543  -0.0000666  -0.0002607
    2   0.0001298  -0.0001242  -0.0000514  -0.0001439   0.0000846   0.0000565
    3   0.0001195   0.0000516  -0.0000030  -0.0000838   0.0000113  -0.0004366
           31
    1   0.0002830
    2  -0.0004433
    3  -0.0004222
 Max gradient component =       1.595E-03
 RMS gradient           =       4.015E-04
 Gradient time:  CPU 290.94 s  wall 290.98 s
 Geometry Optimization Parameters
   NAtoms,    NIC,     NZ,  NCons,   NDum,   NFix, NCnnct, MaxDiis
       31     216       0       0       0       0       0       0

 Cartesian Hessian Update
 Hessian Updated using BFGS Update


** GEOMETRY OPTIMIZATION IN DELOCALIZED INTERNAL COORDINATES **
   Searching for a Minimum

   Optimization Cycle:   5

                       Coordinates (Angstroms)
     ATOM                X               Y               Z
      1  C         3.5664347781   -1.0705157664    0.0073613476
      2  C         2.5860889093    0.1282800669   -0.0104929400
      3  C         2.7851646721    0.9814688523    1.2657311625
      4  C         2.8187329117    0.9900538598   -1.2734514036
      5  C         1.1688763620   -0.4351567729   -0.0258337545
      6  C        -0.0508611241    0.5496125274   -0.0625503171
      7  N        -1.2266413321   -0.1088100445   -0.0254214124
      8  C        -2.5129663641    0.5760895514   -0.0399441293
      9  C        -3.6635501052   -0.4263841058    0.0192413915
     10  C        -5.0296751570    0.2599744746    0.0096009650
     11  O        -6.1056002036   -0.6638027965    0.1615375221
     12  O         4.9334483629   -0.6525277217    0.0408304007
     13  O         0.0666341725    1.7644514474   -0.1242936628
     14  H         3.3795922594   -1.7192022333   -0.8538924770
     15  H         3.4053333212   -1.6675115228    0.9066711706
     16  H         2.5205625795    0.4152520639    2.1643360734
     17  H         2.1804458669    1.8862802404    1.2295255346
     18  H         3.8413588385    1.2482764030    1.3393373271
     19  H         3.8445100337    1.3673572339   -1.2608232205
     20  H         2.1386243811    1.8399289440   -1.2945102566
     21  H         2.6789841615    0.4032580055   -2.1876410000
     22  O         0.9315039880   -1.6258261777   -0.0119149605
     23  H        -1.1754603550   -1.1183222142    0.0295184877
     24  H        -2.5762284394    1.1923310584   -0.9436242073
     25  H        -2.5578777847    1.2664878806    0.8098778028
     26  H        -3.5864115288   -1.0329514640    0.9277943923
     27  H        -3.5959754028   -1.1116156769   -0.8354691041
     28  H        -5.1526099954    0.8531525900   -0.9064710613
     29  H        -5.1141599683    0.9449012714    0.8567244886
     30  H        -6.1891052927   -1.1829002056   -0.6448824697
     31  H         5.2562701049   -0.5606101392   -0.8596352843
   Point Group: c1    Number of degrees of freedom:    87


   Energy is   -709.058699862

 Hessian Updated using BFGS Update

 84 Hessian modes will be used to form the next step
  Hessian Eigenvalues:
     0.001891    0.002472    0.003350    0.004450    0.004716    0.004864
     0.005774    0.008636    0.009480    0.011876    0.013429    0.015143
     0.017630    0.020490    0.038588    0.044760    0.047426    0.049652
     0.050284    0.051394    0.052648    0.053893    0.054131    0.055135
     0.055376    0.056259    0.056861    0.058398    0.060600    0.081091
     0.091512    0.115224    0.118211    0.120054    0.126624    0.138777
     0.139624    0.148735    0.153759    0.155103    0.159666    0.159999
     0.160099    0.160625    0.162719    0.212386    0.218930    0.219848
     0.221045    0.225214    0.232389    0.250553    0.255342    0.269547
     0.277059    0.281423    0.282656    0.291327    0.293142    0.295554
     0.301436    0.319677    0.321348    0.323333    0.323515    0.323697
     0.324007    0.324349    0.324478    0.324662    0.325040    0.325261
     0.328014    0.330956    0.342562    0.379147    0.430542    0.447273
     0.456511    0.489612    0.511496    0.531307    0.925900    0.942474

 Minimum Search - Taking Simple RFO Step
 Searching for Lamda that Minimizes Along All modes
 Value Taken    Lamda =  -0.00019845
 Step Taken.  Stepsize is  0.197684

                             Maximum     Tolerance    Cnvgd?
         Gradient           0.001248      0.000300      NO
         Displacement       0.077842      0.001200      NO
         Energy change     -0.000045      0.000001      NO


 New Cartesian Coordinates Obtained by Inverse Iteration

 Displacement from previous Coordinates is:  0.555223
 ----------------------------------------------------------------
             Standard Nuclear Orientation (Angstroms)
    I     Atom           X                Y                Z
 ----------------------------------------------------------------
    1      C       3.5685964364    -1.0728390062     0.0241182551
    2      C       2.5852915080     0.1228198666    -0.0316363296
    3      C       2.7325300655     0.9776227941     1.2513978762
    4      C       2.8618411196     0.9845584048    -1.2856568453
    5      C       1.1705065781    -0.4426140230    -0.0958044616
    6      C      -0.0511261345     0.5463280374    -0.1029794357
    7      N      -1.2280031392    -0.1109214527    -0.0659687009
    8      C      -2.5118265844     0.5771425198    -0.0437948522
    9      C      -3.6642567462    -0.4223873195     0.0201434012
   10      C      -5.0278736101     0.2680480845     0.0461790441
   11      O      -6.1044313191    -0.6516663284     0.2132644644
   12      O       4.9338728534    -0.6553012515     0.0998103162
   13      O       0.0711348618     1.7606299602    -0.1345962884
   14      H       3.4116548700    -1.7286700560    -0.8385406745
   15      H       3.3825621226    -1.6662968344     0.9214972114
   16      H       2.4218332729     0.4156750302     2.1384378294
   17      H       2.1356591353     1.8869600484     1.1891090988
   18      H       3.7860246219     1.2383882178     1.3738739524
   19      H       3.8797341635     1.3803746514    -1.2310109372
   20      H       2.1703504679     1.8240527496    -1.3419004231
   21      H       2.7714488474     0.3915031076    -2.2025547778
   22      O       0.9328698837    -1.6324568151    -0.0857030036
   23      H      -1.1800393131    -1.1220363277    -0.0362066807
   24      H      -2.5933533008     1.2086033325    -0.9360796284
   25      H      -2.5398684993     1.2516355313     0.8201199697
   26      H      -3.5724383774    -1.0435786840     0.9180376161
   27      H      -3.6129462422    -1.0934875703    -0.8478502683
   28      H      -5.1696926539     0.8711497284    -0.8614871635
   29      H      -5.0918746117     0.9448638080     0.9020857553
   30      H      -6.1706210268    -1.1987768461    -0.5772365665
   31      H       5.2678834008    -0.5183037285    -0.7918313476
 ----------------------------------------------------------------
 Molecular Point Group                 C1    NOp =  1
 Largest Abelian Subgroup              C1    NOp =  1
 Nuclear Repulsion Energy =   924.6450702102 hartrees
 There are       55 alpha and       55 beta electrons
 Applying Cartesian multipole field
    Component          Value
    ---------          -----
     (2,0,0)        1.00000E-12
     (0,2,0)        2.00000E-11
     (0,0,2)       -3.00000E-11
 Nucleus-field energy     =     0.0000000072 hartrees
 Requested basis set is 6-311++G(d,p)
 There are 169 shells and 427 basis functions
 A cutoff of  1.0D-11 yielded  10991 shell pairs
 There are     69442 function pairs (     73677 Cartesian)
 Smallest overlap matrix eigenvalue = 2.27E-06

 Q-Chem warning in module /home/taweetham/qchem/stvman/mkSTV.C, line 278:

 Overlap eigenvalue is smaller than square root of threshold

 Guess MOs from SCF MO coefficient file
 Reading MOs from coefficient file
 Reading MOs from coefficient file
 A restricted hybrid HF-DFT SCF calculation will be
 performed using Pulay DIIS extrapolation
 Exchange:     0.2000 Hartree-Fock + 0.0800 Slater + 0.7200 B88
 Correlation:  0.1900 VWN1RPA + 0.8100 LYP
 Using SG-1 standard quadrature grid
 SCF converges when DIIS error is below 1.0E-08
 Geometry optimization detected.  Setting ReadMinima to 0
 Setting SaveMinima to 0
 ---------------------------------------
  Cycle       Energy         DIIS Error
 ---------------------------------------
    1    -709.0532898851      6.14E-04
    2    -709.0585890041      5.20E-05
    3    -709.0586270760      4.64E-05
    4    -709.0586564917      2.61E-05
    5    -709.0586671651      7.81E-06
    6    -709.0586680178      2.91E-06
    7    -709.0586682306      7.70E-07
    8    -709.0586681851      2.70E-07
    9    -709.0586681832      1.44E-07
   10    -709.0586681944      4.22E-08
   11    -709.0586681914      8.85E-09 Convergence criterion met
 ---------------------------------------
 SCF time:  CPU 729.50 s  wall 730.53 s
 SCF   energy in the final basis set = -709.0586681914
 Total energy in the final basis set = -709.0586681914

 --------------------------------------------------------------

                    Orbital Energies (a.u.)
 --------------------------------------------------------------

 Alpha MOs
 -- Occupied --
-19.149 -19.138 -19.131 -19.111 -14.358 -10.290 -10.287 -10.235
-10.228 -10.222 -10.205 -10.194 -10.172 -10.164  -1.088  -1.058
 -1.039  -1.031  -0.947  -0.827  -0.805  -0.717  -0.700  -0.689
 -0.663  -0.633  -0.605  -0.570  -0.533  -0.516  -0.513  -0.499
 -0.489  -0.476  -0.468  -0.461  -0.445  -0.439  -0.432  -0.428
 -0.406  -0.393  -0.390  -0.387  -0.385  -0.373  -0.370  -0.357
 -0.347  -0.335  -0.321  -0.296  -0.290  -0.280  -0.253
 -- Virtual --
 -0.082  -0.021  -0.015  -0.003   0.001   0.009   0.017   0.019
  0.023   0.035   0.039   0.042   0.044   0.047   0.051   0.054
  0.059   0.062   0.070   0.073   0.083   0.085   0.089   0.095
  0.098   0.103   0.105   0.112   0.117   0.118   0.121   0.124
  0.128   0.129   0.132   0.135   0.139   0.144   0.147   0.150
  0.151   0.153   0.155   0.160   0.161   0.164   0.167   0.170
  0.175   0.179   0.179   0.186   0.187   0.189   0.196   0.198
  0.205   0.208   0.214   0.221   0.226   0.228   0.229   0.234
  0.235   0.239   0.245   0.254   0.261   0.263   0.269   0.271
  0.275   0.278   0.282   0.288   0.292   0.300   0.308   0.314
  0.320   0.323   0.325   0.330   0.334   0.335   0.339   0.348
  0.352   0.355   0.357   0.364   0.370   0.376   0.380   0.390
  0.394   0.407   0.417   0.422   0.432   0.433   0.440   0.450
  0.453   0.471   0.483   0.493   0.509   0.517   0.531   0.538
  0.555   0.566   0.572   0.581   0.589   0.591   0.597   0.615
  0.624   0.629   0.635   0.642   0.646   0.653   0.657   0.662
  0.668   0.671   0.683   0.686   0.696   0.703   0.709   0.717
  0.719   0.732   0.741   0.742   0.753   0.767   0.772   0.778
  0.785   0.798   0.832   0.852   0.877   0.886   0.894   0.927
  0.941   0.952   0.962   0.972   0.987   0.996   0.999   1.020
  1.042   1.069   1.090   1.099   1.108   1.111   1.134   1.172
  1.180   1.182   1.199   1.204   1.214   1.215   1.231   1.238
  1.256   1.261   1.272   1.275   1.303   1.307   1.332   1.359
  1.378   1.408   1.413   1.434   1.454   1.464   1.473   1.477
  1.479   1.489   1.502   1.520   1.534   1.541   1.545   1.547
  1.568   1.570   1.573   1.593   1.596   1.605   1.616   1.622
  1.635   1.645   1.665   1.674   1.681   1.695   1.697   1.721
  1.726   1.737   1.744   1.752   1.768   1.778   1.788   1.798
  1.808   1.809   1.821   1.850   1.864   1.878   1.887   1.907
  1.924   1.950   1.976   1.982   2.021   2.024   2.036   2.054
  2.059   2.072   2.080   2.107   2.156   2.156   2.163   2.179
  2.186   2.195   2.217   2.222   2.242   2.318   2.323   2.329
  2.333   2.360   2.394   2.409   2.454   2.473   2.484   2.491
  2.497   2.505   2.510   2.514   2.530   2.539   2.555   2.563
  2.572   2.597   2.626   2.632   2.644   2.654   2.656   2.670
  2.696   2.734   2.744   2.757   2.760   2.788   2.794   2.800
  2.819   2.832   2.848   2.871   2.876   2.889   2.902   2.912
  2.933   2.934   2.976   2.999   3.003   3.011   3.017   3.067
  3.083   3.107   3.128   3.136   3.168   3.189   3.197   3.201
  3.269   3.293   3.317   3.319   3.379   3.399   3.418   3.507
  3.536   3.619   3.699   3.715   3.721   3.762   3.772   3.793
  3.806   3.819   3.826   3.865   3.883   3.883   3.966   3.973
  3.991   4.019   4.094   4.112   4.254   4.264   4.272   4.293
  4.849   4.950   5.052   5.074   5.093   5.117   5.247   5.321
  5.369   5.392   5.632   5.657   5.728   5.814  23.789  23.815
 23.820  23.846  23.859  23.892  23.913  23.968  23.992  35.598
 49.906  49.940  49.984  50.051
 --------------------------------------------------------------

          Ground-State Mulliken Net Atomic Charges

     Atom                 Charge (a.u.)
  ----------------------------------------
      1 C                    -0.385413
      2 C                     0.576059
      3 C                    -0.636120
      4 C                    -0.667237
      5 C                     0.196586
      6 C                    -0.268212
      7 N                    -0.053286
      8 C                    -0.312887
      9 C                    -0.257738
     10 C                    -0.392645
     11 O                    -0.246238
     12 O                    -0.245528
     13 O                    -0.329672
     14 H                     0.181752
     15 H                     0.212020
     16 H                     0.143790
     17 H                     0.176121
     18 H                     0.204614
     19 H                     0.162207
     20 H                     0.187499
     21 H                     0.151779
     22 O                    -0.249297
     23 H                     0.331990
     24 H                     0.196955
     25 H                     0.206223
     26 H                     0.168633
     27 H                     0.141085
     28 H                     0.140871
     29 H                     0.174838
     30 H                     0.239049
     31 H                     0.252202
  ----------------------------------------
  Sum of atomic charges =     0.000000

 -----------------------------------------------------------------
                    Cartesian Multipole Moments
 -----------------------------------------------------------------
    Charge (ESU x 10^10)
                 0.0000
    Dipole Moment (Debye)
         X      -0.9964      Y      -0.6734      Z      -2.5528
       Tot       2.8219
    Quadrupole Moments (Debye-Ang)
        XX     -94.7734     XY       2.6547     YY     -93.4419
        XZ       1.0464     YZ       2.9798     ZZ     -82.7272
    Octopole Moments (Debye-Ang^2)
       XXX      55.5727    XXY       9.4132    XYY     -14.9144
       YYY     -17.4534    XXZ    -101.2960    XYZ      -8.5121
       YYZ       0.8097    XZZ       1.2519    YZZ      -5.4179
       ZZZ       4.5830
    Hexadecapole Moments (Debye-Ang^3)
      XXXX   -6719.7072   XXXY      62.7170   XXYY   -1005.5809
      XYYY      13.4217   YYYY    -596.9922   XXXZ     150.5832
      XXYZ     105.5184   XYYZ      20.3873   YYYZ       9.6355
      XXZZ    -942.4039   XYZZ     -12.2424   YYZZ    -139.1519
      XZZZ      24.1286   YZZZ       7.3058   ZZZZ    -296.6696
 -----------------------------------------------------------------
 Calculating analytic gradient of the SCF energy
 Gradient of SCF Energy
            1           2           3           4           5           6
    1  -0.0007657  -0.0004124   0.0000390  -0.0001527   0.0023151  -0.0022581
    2   0.0002869  -0.0006657   0.0000359   0.0001370  -0.0027238   0.0036971
    3   0.0000922   0.0010564  -0.0001182   0.0001257  -0.0044202   0.0011542
            7           8           9          10          11          12
    1  -0.0006968   0.0002152  -0.0000015   0.0004635  -0.0003254   0.0006108
    2   0.0007584  -0.0010781   0.0008449  -0.0001995   0.0003012   0.0004930
    3  -0.0000441   0.0000993  -0.0000666  -0.0003380   0.0013293   0.0010912
           13          14          15          16          17          18
    1   0.0009347   0.0002115   0.0000964  -0.0003427  -0.0005164   0.0002286
    2  -0.0018489  -0.0001966  -0.0003854  -0.0000912   0.0004699   0.0001409
    3   0.0002834  -0.0003499   0.0003142   0.0002705   0.0000280   0.0001363
           19          20          21          22          23          24
    1   0.0003977  -0.0002320  -0.0001885   0.0002574  -0.0000119  -0.0000484
    2   0.0000038   0.0002523  -0.0001870   0.0013334  -0.0008768   0.0001567
    3   0.0001200  -0.0000659  -0.0002099   0.0016063   0.0000538  -0.0004699
           25          26          27          28          29          30
    1  -0.0001797   0.0000638   0.0001257  -0.0001719  -0.0000646   0.0001173
    2   0.0002098  -0.0002451  -0.0001493   0.0000955   0.0001609  -0.0003896
    3   0.0005583   0.0003636  -0.0003981  -0.0002900   0.0002660  -0.0010226
           31
    1   0.0002921
    2  -0.0003409
    3  -0.0011551
 Max gradient component =       4.420E-03
 RMS gradient           =       9.114E-04
 Gradient time:  CPU 290.27 s  wall 290.31 s
 Geometry Optimization Parameters
   NAtoms,    NIC,     NZ,  NCons,   NDum,   NFix, NCnnct, MaxDiis
       31     216       0       0       0       0       0       0

 Cartesian Hessian Update
 Hessian Updated using BFGS Update


** GEOMETRY OPTIMIZATION IN DELOCALIZED INTERNAL COORDINATES **
   Searching for a Minimum

   Optimization Cycle:   6

                       Coordinates (Angstroms)
     ATOM                X               Y               Z
      1  C         3.5685964364   -1.0728390062    0.0241182551
      2  C         2.5852915080    0.1228198666   -0.0316363296
      3  C         2.7325300655    0.9776227941    1.2513978762
      4  C         2.8618411196    0.9845584048   -1.2856568453
      5  C         1.1705065781   -0.4426140230   -0.0958044616
      6  C        -0.0511261345    0.5463280374   -0.1029794357
      7  N        -1.2280031392   -0.1109214527   -0.0659687009
      8  C        -2.5118265844    0.5771425198   -0.0437948522
      9  C        -3.6642567462   -0.4223873195    0.0201434012
     10  C        -5.0278736101    0.2680480845    0.0461790441
     11  O        -6.1044313191   -0.6516663284    0.2132644644
     12  O         4.9338728534   -0.6553012515    0.0998103162
     13  O         0.0711348618    1.7606299602   -0.1345962884
     14  H         3.4116548700   -1.7286700560   -0.8385406745
     15  H         3.3825621226   -1.6662968344    0.9214972114
     16  H         2.4218332729    0.4156750302    2.1384378294
     17  H         2.1356591353    1.8869600484    1.1891090988
     18  H         3.7860246219    1.2383882178    1.3738739524
     19  H         3.8797341635    1.3803746514   -1.2310109372
     20  H         2.1703504679    1.8240527496   -1.3419004231
     21  H         2.7714488474    0.3915031076   -2.2025547778
     22  O         0.9328698837   -1.6324568151   -0.0857030036
     23  H        -1.1800393131   -1.1220363277   -0.0362066807
     24  H        -2.5933533008    1.2086033325   -0.9360796284
     25  H        -2.5398684993    1.2516355313    0.8201199697
     26  H        -3.5724383774   -1.0435786840    0.9180376161
     27  H        -3.6129462422   -1.0934875703   -0.8478502683
     28  H        -5.1696926539    0.8711497284   -0.8614871635
     29  H        -5.0918746117    0.9448638080    0.9020857553
     30  H        -6.1706210268   -1.1987768461   -0.5772365665
     31  H         5.2678834008   -0.5183037285   -0.7918313476
   Point Group: c1    Number of degrees of freedom:    87


   Energy is   -709.058668191

 Hessian Updated using BFGS Update

 85 Hessian modes will be used to form the next step
  Hessian Eigenvalues:
     0.002118    0.002398    0.003341    0.004111    0.004833    0.005072
     0.005549    0.008798    0.009630    0.013415    0.014455    0.015217
     0.020388    0.034430    0.038692    0.044793    0.047420    0.049500
     0.050218    0.051583    0.053443    0.054102    0.054303    0.055064
     0.055706    0.056283    0.056911    0.058031    0.059737    0.081091
     0.091548    0.115239    0.118783    0.120064    0.126555    0.138768
     0.139632    0.149009    0.152059    0.156676    0.159692    0.159999
     0.160089    0.160180    0.161840    0.163693    0.208090    0.218880
     0.219822    0.220775    0.225175    0.230808    0.250571    0.255657
     0.267336    0.276600    0.281211    0.282729    0.287924    0.292210
     0.294411    0.299675    0.319682    0.321454    0.323333    0.323497
     0.323755    0.324046    0.324385    0.324482    0.324820    0.325088
     0.325265    0.328297    0.330078    0.342308    0.379414    0.430039
     0.445472    0.456346    0.489616    0.510471    0.530497    0.927034
     0.944019

 Minimum Search - Taking Simple RFO Step
 Searching for Lamda that Minimizes Along All modes
 Value Taken    Lamda =  -0.00028860
 Step Taken.  Stepsize is  0.127403

                             Maximum     Tolerance    Cnvgd?
         Gradient           0.002238      0.000300      NO
         Displacement       0.044897      0.001200      NO
         Energy change      0.000032      0.000001      NO


 New Cartesian Coordinates Obtained by Inverse Iteration

 Displacement from previous Coordinates is:  0.202734
 ----------------------------------------------------------------
             Standard Nuclear Orientation (Angstroms)
    I     Atom           X                Y                Z
 ----------------------------------------------------------------
    1      C       3.5620072980    -1.0752652495     0.0191522491
    2      C       2.5850398559     0.1256155244    -0.0279387477
    3      C       2.7581984172     0.9830867707     1.2491858352
    4      C       2.8511903766     0.9791260159    -1.2896485476
    5      C       1.1665441455    -0.4355652155    -0.0672797202
    6      C      -0.0541223700     0.5490872375    -0.0825660231
    7      N      -1.2295338065    -0.1105410754    -0.0550268052
    8      C      -2.5140617558     0.5766347515    -0.0397904927
    9      C      -3.6659551602    -0.4244932833     0.0196083734
   10      C      -5.0298244466     0.2658590195     0.0368518459
   11      O      -6.1072490025    -0.6537982950     0.1923769431
   12      O       4.9274651532    -0.6653339858     0.1091120774
   13      O       0.0615678044     1.7648019648    -0.1066207489
   14      H       3.4057167087    -1.7208924933    -0.8510344160
   15      H       3.3678759507    -1.6774461696     0.9085093968
   16      H       2.4647158389     0.4241170446     2.1435795831
   17      H       2.1627948790     1.8936414690     1.1965291234
   18      H       3.8139393251     1.2429103134     1.3500402420
   19      H       3.8704202166     1.3722768645    -1.2489704044
   20      H       2.1628633633     1.8206964221    -1.3441974849
   21      H       2.7494867861     0.3812006030    -2.2019747530
   22      O       0.9290569868    -1.6259483484    -0.0864805458
   23      H      -1.1811518111    -1.1209401583    -0.0286413787
   24      H      -2.5927816390     1.2071403970    -0.9324991871
   25      H      -2.5467590945     1.2514074891     0.8230878015
   26      H      -3.5787890797    -1.0440472406     0.9186685197
   27      H      -3.6097410223    -1.0964877979    -0.8470660546
   28      H      -5.1640220751     0.8713285679    -0.8702215869
   29      H      -5.1004533756     0.9407076798     0.8935094573
   30      H      -6.1635140200    -1.2033839943    -0.5964171429
   31      H       5.2645182032    -0.5044751984    -0.7766010029
 ----------------------------------------------------------------
 Molecular Point Group                 C1    NOp =  1
 Largest Abelian Subgroup              C1    NOp =  1
 Nuclear Repulsion Energy =   924.6715468820 hartrees
 There are       55 alpha and       55 beta electrons
 Applying Cartesian multipole field
    Component          Value
    ---------          -----
     (2,0,0)        1.00000E-12
     (0,2,0)        2.00000E-11
     (0,0,2)       -3.00000E-11
 Nucleus-field energy     =     0.0000000072 hartrees
 Requested basis set is 6-311++G(d,p)
 There are 169 shells and 427 basis functions
 A cutoff of  1.0D-11 yielded  10990 shell pairs
 There are     69423 function pairs (     73656 Cartesian)
 Smallest overlap matrix eigenvalue = 2.21E-06

 Q-Chem warning in module /home/taweetham/qchem/stvman/mkSTV.C, line 278:

 Overlap eigenvalue is smaller than square root of threshold

 Guess MOs from SCF MO coefficient file
 Reading MOs from coefficient file
 Reading MOs from coefficient file
 A restricted hybrid HF-DFT SCF calculation will be
 performed using Pulay DIIS extrapolation
 Exchange:     0.2000 Hartree-Fock + 0.0800 Slater + 0.7200 B88
 Correlation:  0.1900 VWN1RPA + 0.8100 LYP
 Using SG-1 standard quadrature grid
 SCF converges when DIIS error is below 1.0E-08
 Geometry optimization detected.  Setting ReadMinima to 0
 Setting SaveMinima to 0
 ---------------------------------------
  Cycle       Energy         DIIS Error
 ---------------------------------------
    1    -709.0571373272      3.21E-04
    2    -709.0587607244      3.42E-05
    3    -709.0587737983      3.14E-05
    4    -709.0587922683      8.78E-06
    5    -709.0587935301      3.28E-06
    6    -709.0587939834      1.99E-06
    7    -709.0587938516      6.00E-07
    8    -709.0587938829      1.51E-07
    9    -709.0587938684      5.81E-08
   10    -709.0587938760      3.55E-08
   11    -709.0587938785      1.35E-08
   12    -709.0587938743      3.07E-09 Convergence criterion met
 ---------------------------------------
 SCF time:  CPU 750.86 s  wall 751.42 s
 SCF   energy in the final basis set = -709.0587938743
 Total energy in the final basis set = -709.0587938743

 --------------------------------------------------------------

                    Orbital Energies (a.u.)
 --------------------------------------------------------------

 Alpha MOs
 -- Occupied --
-19.149 -19.138 -19.131 -19.111 -14.357 -10.290 -10.287 -10.235
-10.227 -10.222 -10.205 -10.193 -10.173 -10.164  -1.088  -1.057
 -1.039  -1.032  -0.947  -0.827  -0.805  -0.717  -0.700  -0.689
 -0.663  -0.633  -0.605  -0.571  -0.533  -0.516  -0.514  -0.499
 -0.489  -0.477  -0.469  -0.460  -0.445  -0.439  -0.432  -0.428
 -0.406  -0.394  -0.390  -0.387  -0.385  -0.373  -0.370  -0.357
 -0.347  -0.335  -0.321  -0.296  -0.290  -0.280  -0.254
 -- Virtual --
 -0.082  -0.021  -0.015  -0.003   0.001   0.009   0.017   0.019
  0.023   0.035   0.039   0.042   0.044   0.047   0.051   0.054
  0.059   0.062   0.070   0.073   0.083   0.085   0.089   0.095
  0.098   0.103   0.105   0.112   0.117   0.118   0.121   0.124
  0.128   0.129   0.132   0.135   0.139   0.144   0.147   0.150
  0.151   0.154   0.155   0.160   0.161   0.164   0.167   0.170
  0.175   0.179   0.179   0.187   0.187   0.189   0.196   0.199
  0.205   0.208   0.214   0.221   0.225   0.228   0.229   0.234
  0.235   0.239   0.246   0.254   0.261   0.263   0.270   0.272
  0.275   0.278   0.283   0.288   0.291   0.300   0.308   0.313
  0.320   0.323   0.324   0.330   0.335   0.335   0.339   0.347
  0.352   0.356   0.357   0.363   0.371   0.376   0.381   0.390
  0.395   0.407   0.418   0.422   0.432   0.433   0.441   0.451
  0.451   0.470   0.483   0.493   0.509   0.518   0.533   0.538
  0.555   0.566   0.572   0.580   0.589   0.591   0.597   0.615
  0.621   0.628   0.635   0.642   0.647   0.654   0.657   0.661
  0.668   0.671   0.683   0.685   0.697   0.703   0.709   0.718
  0.718   0.732   0.741   0.743   0.754   0.767   0.772   0.778
  0.785   0.798   0.832   0.852   0.877   0.888   0.893   0.927
  0.943   0.950   0.961   0.972   0.987   0.996   0.999   1.021
  1.044   1.070   1.090   1.098   1.105   1.111   1.134   1.171
  1.179   1.180   1.196   1.205   1.214   1.215   1.233   1.238
  1.257   1.262   1.272   1.274   1.304   1.307   1.332   1.360
  1.379   1.408   1.413   1.434   1.456   1.463   1.474   1.477
  1.480   1.490   1.504   1.521   1.533   1.541   1.545   1.547
  1.567   1.570   1.572   1.592   1.597   1.605   1.617   1.623
  1.635   1.644   1.665   1.674   1.680   1.695   1.696   1.720
  1.727   1.738   1.745   1.752   1.770   1.778   1.789   1.796
  1.808   1.810   1.819   1.849   1.866   1.876   1.887   1.906
  1.924   1.949   1.979   1.983   2.018   2.025   2.036   2.053
  2.059   2.073   2.081   2.108   2.156   2.157   2.161   2.180
  2.187   2.198   2.217   2.222   2.242   2.319   2.324   2.328
  2.333   2.362   2.393   2.409   2.455   2.473   2.484   2.491
  2.497   2.505   2.510   2.514   2.530   2.540   2.555   2.563
  2.570   2.596   2.626   2.632   2.642   2.653   2.656   2.669
  2.695   2.735   2.745   2.757   2.761   2.788   2.794   2.800
  2.819   2.832   2.849   2.871   2.876   2.890   2.903   2.912
  2.933   2.935   2.976   3.000   3.005   3.012   3.017   3.069
  3.083   3.107   3.130   3.139   3.170   3.189   3.197   3.199
  3.269   3.294   3.313   3.325   3.378   3.399   3.416   3.507
  3.537   3.619   3.700   3.715   3.722   3.763   3.772   3.793
  3.807   3.818   3.827   3.865   3.884   3.888   3.965   3.974
  3.991   4.020   4.095   4.114   4.256   4.264   4.272   4.294
  4.851   4.952   5.051   5.074   5.092   5.117   5.248   5.321
  5.370   5.392   5.634   5.659   5.728   5.814  23.789  23.816
 23.821  23.847  23.859  23.893  23.913  23.968  23.993  35.599
 49.906  49.941  49.983  50.051
 --------------------------------------------------------------

          Ground-State Mulliken Net Atomic Charges

     Atom                 Charge (a.u.)
  ----------------------------------------
      1 C                    -0.379698
      2 C                     0.547641
      3 C                    -0.632603
      4 C                    -0.648932
      5 C                     0.200698
      6 C                    -0.270188
      7 N                    -0.054153
      8 C                    -0.316417
      9 C                    -0.258314
     10 C                    -0.392080
     11 O                    -0.246076
     12 O                    -0.242716
     13 O                    -0.330408
     14 H                     0.180302
     15 H                     0.212579
     16 H                     0.143207
     17 H                     0.177602
     18 H                     0.205695
     19 H                     0.162222
     20 H                     0.187055
     21 H                     0.151567
     22 O                    -0.247808
     23 H                     0.332206
     24 H                     0.196718
     25 H                     0.206648
     26 H                     0.168506
     27 H                     0.140753
     28 H                     0.140512
     29 H                     0.174915
     30 H                     0.238935
     31 H                     0.251629
  ----------------------------------------
  Sum of atomic charges =     0.000000

 -----------------------------------------------------------------
                    Cartesian Multipole Moments
 -----------------------------------------------------------------
    Charge (ESU x 10^10)
                 0.0000
    Dipole Moment (Debye)
         X      -0.9514      Y      -0.6508      Z      -2.5559
       Tot       2.8038
    Quadrupole Moments (Debye-Ang)
        XX     -94.8869     XY       2.9241     YY     -93.4826
        XZ       0.9134     YZ       2.8228     ZZ     -82.6940
    Octopole Moments (Debye-Ang^2)
       XXX      58.9420    XXY      10.9807    XYY     -15.0156
       YYY     -17.7388    XXZ    -100.7057    XYZ      -8.7972
       YYZ       0.3231    XZZ       0.7316    YZZ      -5.4388
       ZZZ       3.7410
    Hexadecapole Moments (Debye-Ang^3)
      XXXX   -6733.9787   XXXY      67.3328   XXYY   -1007.1665
      XYYY      13.2303   YYYY    -597.3534   XXXZ     140.1772
      XXYZ     104.3336   XYYZ      19.0938   YYYZ       8.0183
      XXZZ    -941.6945   XYZZ     -11.6182   YYZZ    -138.9817
      XZZZ      19.8303   YZZZ       6.0492   ZZZZ    -295.9582
 -----------------------------------------------------------------
 Calculating analytic gradient of the SCF energy
 Gradient of SCF Energy
            1           2           3           4           5           6
    1  -0.0004152  -0.0002033  -0.0001893   0.0006595   0.0011309  -0.0013807
    2   0.0003413  -0.0003064  -0.0004201   0.0004654  -0.0016192   0.0021402
    3  -0.0002357  -0.0012046  -0.0000746   0.0002071   0.0021698  -0.0016022
            7           8           9          10          11          12
    1  -0.0000568   0.0003005  -0.0000356   0.0002122  -0.0000290   0.0002107
    2   0.0002764  -0.0004236   0.0003643  -0.0001893   0.0001811   0.0005823
    3   0.0001488   0.0000896  -0.0000245  -0.0001262   0.0005982   0.0007592
           13          14          15          16          17          18
    1  -0.0000294   0.0000503   0.0000819  -0.0002320  -0.0000804   0.0001852
    2  -0.0012678  -0.0001045  -0.0002710  -0.0000122   0.0003222   0.0001473
    3   0.0007430  -0.0001640   0.0000961   0.0001655   0.0001497  -0.0000488
           19          20          21          22          23          24
    1   0.0001208   0.0000235  -0.0000834   0.0000820  -0.0000584  -0.0000905
    2  -0.0000202  -0.0001247  -0.0001192   0.0007413  -0.0002584   0.0000507
    3  -0.0001072  -0.0000923  -0.0001748  -0.0005448   0.0001743  -0.0002459
           25          26          27          28          29          30
    1  -0.0002017   0.0000057   0.0000992  -0.0001548  -0.0000389   0.0001058
    2   0.0000330  -0.0001180  -0.0000790   0.0000467   0.0001208  -0.0001089
    3   0.0003190   0.0002070  -0.0002662  -0.0001662   0.0001313  -0.0004672
           31
    1   0.0000110
    2  -0.0003704
    3  -0.0004136
 Max gradient component =       2.170E-03
 RMS gradient           =       5.396E-04
 Gradient time:  CPU 289.02 s  wall 289.06 s
 Geometry Optimization Parameters
   NAtoms,    NIC,     NZ,  NCons,   NDum,   NFix, NCnnct, MaxDiis
       31     216       0       0       0       0       0       0

 Cartesian Hessian Update
 Hessian Updated using BFGS Update


** GEOMETRY OPTIMIZATION IN DELOCALIZED INTERNAL COORDINATES **
   Searching for a Minimum

   Optimization Cycle:   7

                       Coordinates (Angstroms)
     ATOM                X               Y               Z
      1  C         3.5620072980   -1.0752652495    0.0191522491
      2  C         2.5850398559    0.1256155244   -0.0279387477
      3  C         2.7581984172    0.9830867707    1.2491858352
      4  C         2.8511903766    0.9791260159   -1.2896485476
      5  C         1.1665441455   -0.4355652155   -0.0672797202
      6  C        -0.0541223700    0.5490872375   -0.0825660231
      7  N        -1.2295338065   -0.1105410754   -0.0550268052
      8  C        -2.5140617558    0.5766347515   -0.0397904927
      9  C        -3.6659551602   -0.4244932833    0.0196083734
     10  C        -5.0298244466    0.2658590195    0.0368518459
     11  O        -6.1072490025   -0.6537982950    0.1923769431
     12  O         4.9274651532   -0.6653339858    0.1091120774
     13  O         0.0615678044    1.7648019648   -0.1066207489
     14  H         3.4057167087   -1.7208924933   -0.8510344160
     15  H         3.3678759507   -1.6774461696    0.9085093968
     16  H         2.4647158389    0.4241170446    2.1435795831
     17  H         2.1627948790    1.8936414690    1.1965291234
     18  H         3.8139393251    1.2429103134    1.3500402420
     19  H         3.8704202166    1.3722768645   -1.2489704044
     20  H         2.1628633633    1.8206964221   -1.3441974849
     21  H         2.7494867861    0.3812006030   -2.2019747530
     22  O         0.9290569868   -1.6259483484   -0.0864805458
     23  H        -1.1811518111   -1.1209401583   -0.0286413787
     24  H        -2.5927816390    1.2071403970   -0.9324991871
     25  H        -2.5467590945    1.2514074891    0.8230878015
     26  H        -3.5787890797   -1.0440472406    0.9186685197
     27  H        -3.6097410223   -1.0964877979   -0.8470660546
     28  H        -5.1640220751    0.8713285679   -0.8702215869
     29  H        -5.1004533756    0.9407076798    0.8935094573
     30  H        -6.1635140200   -1.2033839943   -0.5964171429
     31  H         5.2645182032   -0.5044751984   -0.7766010029
   Point Group: c1    Number of degrees of freedom:    87


   Energy is   -709.058793874

 Hessian Updated using BFGS Update

 86 Hessian modes will be used to form the next step
  Hessian Eigenvalues:
     0.002111    0.002403    0.003318    0.004272    0.004847    0.005233
     0.005923    0.008766    0.009852    0.013381    0.014801    0.016748
     0.020405    0.035403    0.038600    0.044819    0.047426    0.049620
     0.050228    0.051250    0.052401    0.053895    0.054169    0.055285
     0.055606    0.056270    0.056842    0.059069    0.060527    0.081058
     0.091534    0.115164    0.117882    0.120056    0.126515    0.138781
     0.139650    0.148726    0.150341    0.154638    0.159700    0.159898
     0.159999    0.160066    0.160218    0.161206    0.161997    0.202470
     0.219044    0.219834    0.220562    0.225050    0.228092    0.250552
     0.254050    0.265102    0.275046    0.279146    0.282620    0.285698
     0.292219    0.294323    0.307042    0.319707    0.321320    0.323333
     0.323496    0.323666    0.323974    0.324184    0.324485    0.324608
     0.325035    0.325356    0.328317    0.331866    0.334060    0.379140
     0.428906    0.444956    0.456282    0.489630    0.504459    0.528081
     0.915449    0.941633

 Minimum Search - Taking Simple RFO Step
 Searching for Lamda that Minimizes Along All modes
 Value Taken    Lamda =  -0.00014167
 Step Taken.  Stepsize is  0.108896

                             Maximum     Tolerance    Cnvgd?
         Gradient           0.001085      0.000300      NO
         Displacement       0.039564      0.001200      NO
         Energy change     -0.000126      0.000001      NO


 New Cartesian Coordinates Obtained by Inverse Iteration

 Displacement from previous Coordinates is:  0.348247
 ----------------------------------------------------------------
             Standard Nuclear Orientation (Angstroms)
    I     Atom           X                Y                Z
 ----------------------------------------------------------------
    1      C       3.5576781093    -1.0782268627     0.0001368816
    2      C       2.5849781303     0.1267531062    -0.0181880735
    3      C       2.7839313432     0.9708165978     1.2632664244
    4      C       2.8328897061     0.9906321170    -1.2759587204
    5      C       1.1643593616    -0.4313117380    -0.0444089157
    6      C      -0.0535603403     0.5497136862    -0.0681880906
    7      N      -1.2284951245    -0.1102546474    -0.0353202152
    8      C      -2.5137225830     0.5764055352    -0.0494293951
    9      C      -3.6662400248    -0.4239523579     0.0296117982
   10      C      -5.0303313088     0.2662145204     0.0138161128
   11      O      -6.1098204585    -0.6496527592     0.1754792019
   12      O       4.9248758916    -0.6749013373     0.0788217419
   13      O       0.0575529647     1.7653521666    -0.1339344385
   14      H       3.3863274409    -1.7101334609    -0.8768954385
   15      H       3.3708185118    -1.6912450948     0.8830875041
   16      H       2.5134990965     0.4010953845     2.1577059405
   17      H       2.1851656425     1.8795249315     1.2322844771
   18      H       3.8406249848     1.2327868267     1.3432199185
   19      H       3.8529521408     1.3819767450    -1.2462793357
   20      H       2.1460607324     1.8342421381    -1.3117467049
   21      H       2.7172684844     0.4019691259    -2.1922248517
   22      O       0.9257093851    -1.6223148012    -0.0331160110
   23      H      -1.1795608652    -1.1193277849     0.0123179460
   24      H      -2.5849703945     1.1818801402    -0.9593074422
   25      H      -2.5514312668     1.2754462688     0.7929085397
   26      H      -3.5870525755    -1.0168553603     0.9466182004
   27      H      -3.6032382329    -1.1210005290    -0.8159030739
   28      H      -5.1512496384     0.8505845398    -0.9084281903
   29      H      -5.1112365609     0.9608109780     0.8532029179
   30      H      -6.1586961709    -1.2172778125    -0.6002161241
   31      H       5.2503562691    -0.4887306325    -0.8056961783
 ----------------------------------------------------------------
 Molecular Point Group                 C1    NOp =  1
 Largest Abelian Subgroup              C1    NOp =  1
 Nuclear Repulsion Energy =   924.8186886536 hartrees
 There are       55 alpha and       55 beta electrons
 Applying Cartesian multipole field
    Component          Value
    ---------          -----
     (2,0,0)        1.00000E-12
     (0,2,0)        2.00000E-11
     (0,0,2)       -3.00000E-11
 Nucleus-field energy     =     0.0000000072 hartrees
 Requested basis set is 6-311++G(d,p)
 There are 169 shells and 427 basis functions
 A cutoff of  1.0D-11 yielded  10988 shell pairs
 There are     69429 function pairs (     73664 Cartesian)
 Smallest overlap matrix eigenvalue = 2.18E-06

 Q-Chem warning in module /home/taweetham/qchem/stvman/mkSTV.C, line 278:

 Overlap eigenvalue is smaller than square root of threshold

 Guess MOs from SCF MO coefficient file
 Reading MOs from coefficient file
 Reading MOs from coefficient file
 A restricted hybrid HF-DFT SCF calculation will be
 performed using Pulay DIIS extrapolation
 Exchange:     0.2000 Hartree-Fock + 0.0800 Slater + 0.7200 B88
 Correlation:  0.1900 VWN1RPA + 0.8100 LYP
 Using SG-1 standard quadrature grid
 SCF converges when DIIS error is below 1.0E-08
 Geometry optimization detected.  Setting ReadMinima to 0
 Setting SaveMinima to 0
 ---------------------------------------
  Cycle       Energy         DIIS Error
 ---------------------------------------
    1    -709.0540576320      4.93E-04
    2    -709.0587482362      4.37E-05
    3    -709.0587745468      4.12E-05
    4    -709.0588001889      1.90E-05
    5    -709.0588051607      7.97E-06
    6    -709.0588067410      2.47E-06
    7    -709.0588067569      9.62E-07
    8    -709.0588066581      2.51E-07
    9    -709.0588066788      1.24E-07
   10    -709.0588066756      3.25E-08
   11    -709.0588066818      8.69E-09 Convergence criterion met
 ---------------------------------------
 SCF time:  CPU 723.41 s  wall 724.47 s
 SCF   energy in the final basis set = -709.0588066818
 Total energy in the final basis set = -709.0588066818

 --------------------------------------------------------------

                    Orbital Energies (a.u.)
 --------------------------------------------------------------

 Alpha MOs
 -- Occupied --
-19.149 -19.138 -19.131 -19.111 -14.357 -10.290 -10.288 -10.235
-10.227 -10.222 -10.205 -10.193 -10.172 -10.165  -1.088  -1.057
 -1.039  -1.032  -0.947  -0.828  -0.805  -0.718  -0.700  -0.690
 -0.664  -0.633  -0.605  -0.571  -0.533  -0.516  -0.514  -0.499
 -0.489  -0.477  -0.469  -0.460  -0.445  -0.439  -0.433  -0.428
 -0.407  -0.393  -0.391  -0.387  -0.385  -0.373  -0.370  -0.357
 -0.347  -0.335  -0.320  -0.296  -0.290  -0.280  -0.254
 -- Virtual --
 -0.083  -0.021  -0.015  -0.003   0.001   0.009   0.017   0.019
  0.023   0.035   0.039   0.042   0.044   0.047   0.051   0.054
  0.059   0.062   0.070   0.073   0.083   0.085   0.089   0.095
  0.098   0.103   0.105   0.112   0.117   0.118   0.122   0.124
  0.128   0.129   0.132   0.135   0.139   0.144   0.147   0.150
  0.151   0.153   0.155   0.160   0.161   0.163   0.167   0.170
  0.175   0.179   0.180   0.186   0.187   0.189   0.197   0.199
  0.205   0.208   0.214   0.220   0.225   0.228   0.229   0.234
  0.236   0.240   0.247   0.255   0.260   0.263   0.271   0.272
  0.275   0.277   0.282   0.289   0.291   0.300   0.308   0.313
  0.320   0.323   0.325   0.329   0.334   0.335   0.339   0.347
  0.352   0.356   0.357   0.364   0.370   0.376   0.381   0.390
  0.395   0.406   0.418   0.422   0.432   0.433   0.441   0.450
  0.452   0.470   0.484   0.494   0.509   0.518   0.532   0.537
  0.556   0.566   0.571   0.581   0.589   0.591   0.597   0.615
  0.620   0.630   0.635   0.642   0.647   0.654   0.656   0.662
  0.668   0.670   0.683   0.686   0.698   0.703   0.710   0.718
  0.719   0.732   0.741   0.743   0.754   0.767   0.773   0.779
  0.785   0.798   0.832   0.852   0.877   0.887   0.894   0.926
  0.943   0.950   0.960   0.974   0.987   0.997   0.997   1.022
  1.048   1.069   1.089   1.098   1.103   1.111   1.136   1.170
  1.177   1.179   1.197   1.205   1.214   1.215   1.231   1.237
  1.256   1.262   1.272   1.277   1.304   1.306   1.330   1.360
  1.380   1.408   1.413   1.434   1.459   1.464   1.474   1.476
  1.478   1.490   1.506   1.522   1.534   1.542   1.547   1.547
  1.567   1.569   1.573   1.594   1.596   1.604   1.617   1.623
  1.635   1.644   1.664   1.674   1.680   1.695   1.696   1.720
  1.727   1.737   1.745   1.754   1.770   1.777   1.791   1.795
  1.809   1.810   1.818   1.849   1.867   1.878   1.888   1.903
  1.925   1.949   1.979   1.983   2.019   2.025   2.037   2.052
  2.060   2.073   2.081   2.110   2.157   2.158   2.162   2.180
  2.188   2.200   2.218   2.223   2.242   2.319   2.324   2.327
  2.334   2.363   2.394   2.410   2.456   2.474   2.484   2.491
  2.498   2.505   2.511   2.513   2.532   2.540   2.556   2.563
  2.570   2.596   2.625   2.633   2.640   2.652   2.656   2.669
  2.696   2.736   2.744   2.757   2.762   2.788   2.793   2.800
  2.819   2.832   2.851   2.872   2.876   2.891   2.904   2.912
  2.933   2.935   2.977   3.000   3.004   3.012   3.020   3.069
  3.083   3.107   3.133   3.141   3.170   3.188   3.198   3.199
  3.270   3.294   3.314   3.328   3.377   3.399   3.415   3.507
  3.537   3.620   3.701   3.715   3.722   3.763   3.773   3.793
  3.807   3.819   3.828   3.866   3.885   3.891   3.966   3.974
  3.991   4.020   4.097   4.116   4.257   4.265   4.273   4.294
  4.852   4.952   5.051   5.074   5.092   5.116   5.248   5.321
  5.370   5.391   5.636   5.662   5.728   5.814  23.789  23.817
 23.822  23.848  23.859  23.893  23.913  23.969  23.993  35.599
 49.906  49.941  49.983  50.050
 --------------------------------------------------------------

          Ground-State Mulliken Net Atomic Charges

     Atom                 Charge (a.u.)
  ----------------------------------------
      1 C                    -0.373125
      2 C                     0.526204
      3 C                    -0.621159
      4 C                    -0.648799
      5 C                     0.212347
      6 C                    -0.275109
      7 N                    -0.055319
      8 C                    -0.317835
      9 C                    -0.258453
     10 C                    -0.391609
     11 O                    -0.246484
     12 O                    -0.241670
     13 O                    -0.331544
     14 H                     0.179032
     15 H                     0.213394
     16 H                     0.143257
     17 H                     0.176611
     18 H                     0.206771
     19 H                     0.160130
     20 H                     0.188375
     21 H                     0.151085
     22 O                    -0.247266
     23 H                     0.332274
     24 H                     0.197179
     25 H                     0.206764
     26 H                     0.167931
     27 H                     0.140964
     28 H                     0.140147
     29 H                     0.175204
     30 H                     0.239004
     31 H                     0.251699
  ----------------------------------------
  Sum of atomic charges =     0.000000

 -----------------------------------------------------------------
                    Cartesian Multipole Moments
 -----------------------------------------------------------------
    Charge (ESU x 10^10)
                 0.0000
    Dipole Moment (Debye)
         X      -0.9486      Y      -0.6456      Z      -2.4986
       Tot       2.7495
    Quadrupole Moments (Debye-Ang)
        XX     -95.2855     XY       3.3823     YY     -93.4255
        XZ       0.9654     YZ       3.0317     ZZ     -82.5921
    Octopole Moments (Debye-Ang^2)
       XXX      59.0908    XXY      11.3855    XYY     -15.8186
       YYY     -17.9677    XXZ     -98.8472    XYZ      -8.8089
       YYZ       0.2982    XZZ       1.2918    YZZ      -5.5996
       ZZZ       3.2065
    Hexadecapole Moments (Debye-Ang^3)
      XXXX   -6761.2017   XXXY      82.9816   XXYY   -1005.2178
      XYYY      14.9414   YYYY    -596.9631   XXXZ     135.0867
      XXYZ     103.4400   XYYZ      17.8657   YYYZ      11.0062
      XXZZ    -938.5822   XYZZ     -11.3369   YYZZ    -138.9142
      XZZZ      15.8629   YZZZ       7.9015   ZZZZ    -295.2194
 -----------------------------------------------------------------
 Calculating analytic gradient of the SCF energy
 Gradient of SCF Energy
            1           2           3           4           5           6
    1  -0.0001281  -0.0000171   0.0005081  -0.0000299   0.0000518   0.0000915
    2  -0.0001030   0.0002165   0.0001027  -0.0002073  -0.0002529   0.0003042
    3  -0.0003665   0.0004781  -0.0000113   0.0000390  -0.0013666   0.0024683
            7           8           9          10          11          12
    1   0.0003367   0.0001660  -0.0002253  -0.0000246   0.0001578  -0.0000872
    2  -0.0000755   0.0003380  -0.0002906   0.0000587  -0.0002128   0.0007510
    3  -0.0007769  -0.0000664  -0.0000724   0.0002057  -0.0002336   0.0000138
           13          14          15          16          17          18
    1  -0.0005426  -0.0001330  -0.0001399  -0.0000013   0.0002889   0.0001063
    2  -0.0003061   0.0002448  -0.0001478   0.0000085  -0.0002564   0.0000093
    3  -0.0011885   0.0000744  -0.0000298   0.0000260   0.0001274   0.0000652
           19          20          21          22          23          24
    1  -0.0001887  -0.0000345   0.0000455  -0.0001835  -0.0000070   0.0000068
    2  -0.0000352   0.0000042  -0.0000115   0.0000515   0.0001818  -0.0000256
    3   0.0000786   0.0000330  -0.0000298   0.0002348   0.0000127   0.0001286
           25          26          27          28          29          30
    1  -0.0000020  -0.0000916   0.0000239  -0.0000059   0.0000852  -0.0001293
    2  -0.0001396   0.0000179   0.0000700  -0.0000786   0.0000938   0.0000666
    3  -0.0000095  -0.0000410   0.0000298   0.0000199  -0.0000641   0.0000660
           31
    1   0.0001030
    2  -0.0003764
    3   0.0001551
 Max gradient component =       2.468E-03
 RMS gradient           =       3.767E-04
 Gradient time:  CPU 289.57 s  wall 289.62 s
 Geometry Optimization Parameters
   NAtoms,    NIC,     NZ,  NCons,   NDum,   NFix, NCnnct, MaxDiis
       31     216       0       0       0       0       0       0

 Cartesian Hessian Update
 Hessian Updated using BFGS Update


** GEOMETRY OPTIMIZATION IN DELOCALIZED INTERNAL COORDINATES **
   Searching for a Minimum

   Optimization Cycle:   8

                       Coordinates (Angstroms)
     ATOM                X               Y               Z
      1  C         3.5576781093   -1.0782268627    0.0001368816
      2  C         2.5849781303    0.1267531062   -0.0181880735
      3  C         2.7839313432    0.9708165978    1.2632664244
      4  C         2.8328897061    0.9906321170   -1.2759587204
      5  C         1.1643593616   -0.4313117380   -0.0444089157
      6  C        -0.0535603403    0.5497136862   -0.0681880906
      7  N        -1.2284951245   -0.1102546474   -0.0353202152
      8  C        -2.5137225830    0.5764055352   -0.0494293951
      9  C        -3.6662400248   -0.4239523579    0.0296117982
     10  C        -5.0303313088    0.2662145204    0.0138161128
     11  O        -6.1098204585   -0.6496527592    0.1754792019
     12  O         4.9248758916   -0.6749013373    0.0788217419
     13  O         0.0575529647    1.7653521666   -0.1339344385
     14  H         3.3863274409   -1.7101334609   -0.8768954385
     15  H         3.3708185118   -1.6912450948    0.8830875041
     16  H         2.5134990965    0.4010953845    2.1577059405
     17  H         2.1851656425    1.8795249315    1.2322844771
     18  H         3.8406249848    1.2327868267    1.3432199185
     19  H         3.8529521408    1.3819767450   -1.2462793357
     20  H         2.1460607324    1.8342421381   -1.3117467049
     21  H         2.7172684844    0.4019691259   -2.1922248517
     22  O         0.9257093851   -1.6223148012   -0.0331160110
     23  H        -1.1795608652   -1.1193277849    0.0123179460
     24  H        -2.5849703945    1.1818801402   -0.9593074422
     25  H        -2.5514312668    1.2754462688    0.7929085397
     26  H        -3.5870525755   -1.0168553603    0.9466182004
     27  H        -3.6032382329   -1.1210005290   -0.8159030739
     28  H        -5.1512496384    0.8505845398   -0.9084281903
     29  H        -5.1112365609    0.9608109780    0.8532029179
     30  H        -6.1586961709   -1.2172778125   -0.6002161241
     31  H         5.2503562691   -0.4887306325   -0.8056961783
   Point Group: c1    Number of degrees of freedom:    87


   Energy is   -709.058806682

 Hessian Updated using BFGS Update

 87 Hessian modes will be used to form the next step
  Hessian Eigenvalues:
     0.002163    0.002522    0.003279    0.004098    0.004844    0.004965
     0.005589    0.008738    0.009818    0.013328    0.014409    0.020357
     0.031355    0.035478    0.038605    0.044816    0.047396    0.049741
     0.050222    0.051672    0.053546    0.054125    0.055124    0.055435
     0.056128    0.056378    0.056951    0.059301    0.059973    0.081070
     0.091237    0.115117    0.118249    0.120038    0.126539    0.138712
     0.139651    0.149093    0.151172    0.157138    0.159714    0.159797
     0.160000    0.160009    0.160152    0.160685    0.161138    0.168609
     0.200355    0.218843    0.219830    0.220453    0.224494    0.227596
     0.250561    0.254288    0.267448    0.276239    0.280545    0.283620
     0.286031    0.290989    0.294393    0.304047    0.319753    0.321309
     0.323335    0.323481    0.323727    0.324007    0.324175    0.324452
     0.324571    0.325033    0.325404    0.328518    0.330392    0.334448
     0.379098    0.429089    0.444862    0.456498    0.489542    0.503845
     0.528771    0.908446    0.940228

 Minimum Search - Taking Simple RFO Step
 Searching for Lamda that Minimizes Along All modes
 Value Taken    Lamda =  -0.00011830
 Step Taken.  Stepsize is  0.103160

                             Maximum     Tolerance    Cnvgd?
         Gradient           0.001196      0.000300      NO
         Displacement       0.043800      0.001200      NO
         Energy change     -0.000013      0.000001      NO


 New Cartesian Coordinates Obtained by Inverse Iteration

 Displacement from previous Coordinates is:  0.235750
 ----------------------------------------------------------------
             Standard Nuclear Orientation (Angstroms)
    I     Atom           X                Y                Z
 ----------------------------------------------------------------
    1      C       3.5614717863    -1.0793605046     0.0072186008
    2      C       2.5849143077     0.1229711110    -0.0199680551
    3      C       2.7606668716     0.9643568468     1.2664461087
    4      C       2.8455533260     0.9927452017    -1.2711975124
    5      C       1.1662103507    -0.4378058237    -0.0663817961
    6      C      -0.0511931682     0.5437282400    -0.0959921510
    7      N      -1.2274350948    -0.1142350118    -0.0596396671
    8      C      -2.5111149559     0.5753830787    -0.0634045031
    9      C      -3.6655112484    -0.4212338067     0.0330143559
   10      C      -5.0278812937     0.2725095164     0.0266100127
   11      O      -6.1091310213    -0.6384564716     0.2031319370
   12      O       4.9281905825    -0.6745219240     0.0815823495
   13      O       0.0630412942     1.7599397642    -0.1442892095
   14      H       3.3911657848    -1.7183266075    -0.8652037229
   15      H       3.3771597285    -1.6863361086     0.8947196603
   16      H       2.4793724161     0.3910586863     2.1552513971
   17      H       2.1576942721     1.8702630228     1.2283809705
   18      H       3.8147248582     1.2309034982     1.3632039875
   19      H       3.8624807056     1.3914428495    -1.2261312218
   20      H       2.1540751516     1.8323679294    -1.3139808080
   21      H       2.7468466658     0.4064728187    -2.1909080652
   22      O       0.9290619768    -1.6290813365    -0.0674914933
   23      H      -1.1803544507    -1.1237473888    -0.0164375978
   24      H      -2.5905606698     1.1769281190    -0.9753037310
   25      H      -2.5375376541     1.2785665907     0.7759497668
   26      H      -3.5783716921    -1.0092648782     0.9524573155
   27      H      -3.6129949643    -1.1232503768    -0.8092389098
   28      H      -5.1554338430     0.8531400966    -0.8972329976
   29      H      -5.0989345642     0.9710700563     0.8635643872
   30      H      -6.1544431500    -1.2233350325    -0.5601111876
   31      H       5.2437103423    -0.4638725256    -0.8013818150
 ----------------------------------------------------------------
 Molecular Point Group                 C1    NOp =  1
 Largest Abelian Subgroup              C1    NOp =  1
 Nuclear Repulsion Energy =   924.9157217018 hartrees
 There are       55 alpha and       55 beta electrons
 Applying Cartesian multipole field
    Component          Value
    ---------          -----
     (2,0,0)        1.00000E-12
     (0,2,0)        2.00000E-11
     (0,0,2)       -3.00000E-11
 Nucleus-field energy     =     0.0000000072 hartrees
 Requested basis set is 6-311++G(d,p)
 There are 169 shells and 427 basis functions
 A cutoff of  1.0D-11 yielded  10991 shell pairs
 There are     69435 function pairs (     73670 Cartesian)
 Smallest overlap matrix eigenvalue = 2.19E-06

 Q-Chem warning in module /home/taweetham/qchem/stvman/mkSTV.C, line 278:

 Overlap eigenvalue is smaller than square root of threshold

 Guess MOs from SCF MO coefficient file
 Reading MOs from coefficient file
 Reading MOs from coefficient file
 A restricted hybrid HF-DFT SCF calculation will be
 performed using Pulay DIIS extrapolation
 Exchange:     0.2000 Hartree-Fock + 0.0800 Slater + 0.7200 B88
 Correlation:  0.1900 VWN1RPA + 0.8100 LYP
 Using SG-1 standard quadrature grid
 SCF converges when DIIS error is below 1.0E-08
 Geometry optimization detected.  Setting ReadMinima to 0
 Setting SaveMinima to 0
 ---------------------------------------
  Cycle       Energy         DIIS Error
 ---------------------------------------
    1    -709.0603343547      2.64E-04
    2    -709.0588549212      2.85E-05
    3    -709.0588637664      2.53E-05
    4    -709.0588721194      1.50E-05
    5    -709.0588752448      4.45E-06
    6    -709.0588755814      1.23E-06
    7    -709.0588757540      4.99E-07
    8    -709.0588756807      1.65E-07
    9    -709.0588757076      8.42E-08
   10    -709.0588756992      2.27E-08
   11    -709.0588756960      6.89E-09 Convergence criterion met
 ---------------------------------------
 SCF time:  CPU 710.58 s  wall 711.43 s
 SCF   energy in the final basis set = -709.0588756960
 Total energy in the final basis set = -709.0588756960

 --------------------------------------------------------------

                    Orbital Energies (a.u.)
 --------------------------------------------------------------

 Alpha MOs
 -- Occupied --
-19.150 -19.138 -19.131 -19.111 -14.358 -10.291 -10.288 -10.235
-10.228 -10.222 -10.205 -10.194 -10.172 -10.165  -1.088  -1.057
 -1.039  -1.032  -0.947  -0.828  -0.805  -0.718  -0.701  -0.690
 -0.664  -0.634  -0.606  -0.572  -0.533  -0.515  -0.514  -0.499
 -0.489  -0.477  -0.469  -0.461  -0.445  -0.439  -0.433  -0.429
 -0.407  -0.393  -0.391  -0.387  -0.386  -0.373  -0.371  -0.357
 -0.347  -0.335  -0.321  -0.296  -0.290  -0.280  -0.254
 -- Virtual --
 -0.083  -0.021  -0.014  -0.003   0.001   0.009   0.017   0.019
  0.024   0.035   0.039   0.042   0.044   0.047   0.051   0.054
  0.059   0.062   0.070   0.073   0.083   0.085   0.089   0.095
  0.098   0.103   0.105   0.112   0.117   0.118   0.121   0.124
  0.128   0.128   0.132   0.135   0.139   0.144   0.147   0.150
  0.150   0.153   0.155   0.160   0.161   0.163   0.167   0.170
  0.175   0.179   0.180   0.186   0.187   0.189   0.197   0.199
  0.205   0.208   0.214   0.221   0.225   0.228   0.229   0.234
  0.236   0.239   0.246   0.254   0.260   0.263   0.270   0.272
  0.276   0.278   0.282   0.289   0.291   0.300   0.308   0.313
  0.320   0.323   0.325   0.329   0.334   0.335   0.339   0.347
  0.351   0.356   0.357   0.363   0.371   0.376   0.380   0.390
  0.395   0.406   0.417   0.422   0.432   0.433   0.441   0.450
  0.452   0.470   0.483   0.494   0.509   0.518   0.532   0.537
  0.555   0.566   0.571   0.579   0.590   0.591   0.597   0.615
  0.621   0.629   0.635   0.642   0.647   0.653   0.656   0.661
  0.668   0.670   0.683   0.686   0.697   0.702   0.710   0.718
  0.719   0.732   0.740   0.743   0.753   0.767   0.773   0.779
  0.786   0.798   0.831   0.852   0.877   0.888   0.893   0.926
  0.944   0.950   0.959   0.972   0.988   0.997   0.999   1.021
  1.046   1.069   1.088   1.098   1.105   1.110   1.135   1.170
  1.178   1.180   1.196   1.205   1.214   1.215   1.231   1.237
  1.256   1.261   1.271   1.275   1.304   1.308   1.330   1.361
  1.379   1.408   1.412   1.432   1.458   1.465   1.474   1.477
  1.478   1.491   1.506   1.521   1.533   1.542   1.546   1.547
  1.567   1.569   1.573   1.594   1.595   1.604   1.617   1.624
  1.635   1.644   1.664   1.674   1.680   1.695   1.697   1.721
  1.727   1.737   1.745   1.754   1.770   1.777   1.790   1.795
  1.808   1.810   1.819   1.848   1.866   1.878   1.887   1.904
  1.923   1.949   1.978   1.982   2.018   2.024   2.036   2.053
  2.059   2.073   2.081   2.108   2.156   2.157   2.162   2.180
  2.187   2.199   2.217   2.222   2.242   2.319   2.323   2.327
  2.334   2.363   2.394   2.409   2.456   2.472   2.484   2.490
  2.497   2.504   2.510   2.513   2.531   2.540   2.556   2.564
  2.570   2.597   2.625   2.634   2.640   2.653   2.655   2.667
  2.696   2.735   2.744   2.757   2.761   2.787   2.793   2.800
  2.817   2.832   2.850   2.871   2.876   2.891   2.903   2.912
  2.933   2.936   2.977   3.000   3.004   3.011   3.019   3.067
  3.082   3.107   3.133   3.143   3.170   3.186   3.197   3.199
  3.269   3.295   3.314   3.330   3.378   3.400   3.415   3.507
  3.536   3.619   3.700   3.714   3.721   3.763   3.772   3.792
  3.807   3.817   3.828   3.866   3.886   3.894   3.965   3.974
  3.991   4.020   4.097   4.115   4.256   4.265   4.272   4.294
  4.851   4.952   5.051   5.073   5.092   5.116   5.248   5.320
  5.370   5.392   5.635   5.661   5.728   5.814  23.789  23.817
 23.821  23.847  23.859  23.892  23.912  23.969  23.993  35.599
 49.906  49.941  49.983  50.050
 --------------------------------------------------------------

          Ground-State Mulliken Net Atomic Charges

     Atom                 Charge (a.u.)
  ----------------------------------------
      1 C                    -0.373308
      2 C                     0.533441
      3 C                    -0.623828
      4 C                    -0.648311
      5 C                     0.198767
      6 C                    -0.267517
      7 N                    -0.054756
      8 C                    -0.318406
      9 C                    -0.256309
     10 C                    -0.391835
     11 O                    -0.245879
     12 O                    -0.239856
     13 O                    -0.331436
     14 H                     0.180361
     15 H                     0.213214
     16 H                     0.142980
     17 H                     0.176711
     18 H                     0.205114
     19 H                     0.159177
     20 H                     0.188043
     21 H                     0.152217
     22 O                    -0.247504
     23 H                     0.331664
     24 H                     0.197849
     25 H                     0.206465
     26 H                     0.168903
     27 H                     0.139637
     28 H                     0.140097
     29 H                     0.175110
     30 H                     0.238620
     31 H                     0.250576
  ----------------------------------------
  Sum of atomic charges =     0.000000

 -----------------------------------------------------------------
                    Cartesian Multipole Moments
 -----------------------------------------------------------------
    Charge (ESU x 10^10)
                 0.0000
    Dipole Moment (Debye)
         X      -0.9854      Y      -0.6264      Z      -2.4707
       Tot       2.7327
    Quadrupole Moments (Debye-Ang)
        XX     -95.6876     XY       3.7876     YY     -93.3430
        XZ       1.0214     YZ       2.8883     ZZ     -82.7373
    Octopole Moments (Debye-Ang^2)
       XXX      57.6889    XXY      11.3813    XYY     -16.6516
       YYY     -17.6141    XXZ     -98.1469    XYZ      -9.0342
       YYZ       0.9642    XZZ       1.9127    YZZ      -5.3195
       ZZZ       4.2367
    Hexadecapole Moments (Debye-Ang^3)
      XXXX   -6779.0730   XXXY     100.2720   XXYY   -1002.4539
      XYYY      18.2974   YYYY    -595.9352   XXXZ     140.6150
      XXYZ     100.6706   XYYZ      19.3250   YYYZ      10.8608
      XXZZ    -943.7639   XYZZ     -11.2747   YYZZ    -139.1092
      XZZZ      19.5956   YZZZ       7.8158   ZZZZ    -295.9187
 -----------------------------------------------------------------
 Calculating analytic gradient of the SCF energy
 Gradient of SCF Energy
            1           2           3           4           5           6
    1  -0.0000868   0.0000136   0.0002417  -0.0001339   0.0001029   0.0000620
    2  -0.0001798   0.0001692   0.0000289  -0.0002230  -0.0001316   0.0003243
    3   0.0002657   0.0002414  -0.0000261   0.0001107  -0.0001263  -0.0003924
            7           8           9          10          11          12
    1   0.0000229   0.0002291  -0.0002228  -0.0000134  -0.0000157  -0.0000441
    2  -0.0000247   0.0002700  -0.0002541  -0.0000452  -0.0000508   0.0004791
    3  -0.0000905   0.0000001  -0.0000671   0.0001258  -0.0000945  -0.0002233
           13          14          15          16          17          18
    1  -0.0000794  -0.0000503  -0.0001348  -0.0000163   0.0000209  -0.0000633
    2  -0.0001612   0.0001280  -0.0000967  -0.0000029  -0.0001092  -0.0000428
    3   0.0000330  -0.0000207  -0.0000798   0.0000219   0.0000360   0.0000167
           19          20          21          22          23          24
    1  -0.0000473  -0.0000496   0.0000289  -0.0000088  -0.0000238   0.0001071
    2   0.0000069   0.0001201  -0.0000006   0.0000252   0.0000568  -0.0000042
    3   0.0000542   0.0000130   0.0000149  -0.0000227   0.0001972   0.0001006
           25          26          27          28          29          30
    1  -0.0000613  -0.0000902   0.0000324   0.0000021   0.0000933  -0.0000754
    2  -0.0001257   0.0000089   0.0001015  -0.0000135   0.0000300  -0.0000644
    3   0.0000025  -0.0000408   0.0000274   0.0000271  -0.0000404  -0.0000145
           31
    1   0.0002603
    2  -0.0002183
    3  -0.0000492
 Max gradient component =       4.791E-04
 RMS gradient           =       1.306E-04
 Gradient time:  CPU 290.11 s  wall 290.15 s
 Geometry Optimization Parameters
   NAtoms,    NIC,     NZ,  NCons,   NDum,   NFix, NCnnct, MaxDiis
       31     216       0       0       0       0       0       0

 Cartesian Hessian Update
 Hessian Updated using BFGS Update


** GEOMETRY OPTIMIZATION IN DELOCALIZED INTERNAL COORDINATES **
   Searching for a Minimum

   Optimization Cycle:   9

                       Coordinates (Angstroms)
     ATOM                X               Y               Z
      1  C         3.5614717863   -1.0793605046    0.0072186008
      2  C         2.5849143077    0.1229711110   -0.0199680551
      3  C         2.7606668716    0.9643568468    1.2664461087
      4  C         2.8455533260    0.9927452017   -1.2711975124
      5  C         1.1662103507   -0.4378058237   -0.0663817961
      6  C        -0.0511931682    0.5437282400   -0.0959921510
      7  N        -1.2274350948   -0.1142350118   -0.0596396671
      8  C        -2.5111149559    0.5753830787   -0.0634045031
      9  C        -3.6655112484   -0.4212338067    0.0330143559
     10  C        -5.0278812937    0.2725095164    0.0266100127
     11  O        -6.1091310213   -0.6384564716    0.2031319370
     12  O         4.9281905825   -0.6745219240    0.0815823495
     13  O         0.0630412942    1.7599397642   -0.1442892095
     14  H         3.3911657848   -1.7183266075   -0.8652037229
     15  H         3.3771597285   -1.6863361086    0.8947196603
     16  H         2.4793724161    0.3910586863    2.1552513971
     17  H         2.1576942721    1.8702630228    1.2283809705
     18  H         3.8147248582    1.2309034982    1.3632039875
     19  H         3.8624807056    1.3914428495   -1.2261312218
     20  H         2.1540751516    1.8323679294   -1.3139808080
     21  H         2.7468466658    0.4064728187   -2.1909080652
     22  O         0.9290619768   -1.6290813365   -0.0674914933
     23  H        -1.1803544507   -1.1237473888   -0.0164375978
     24  H        -2.5905606698    1.1769281190   -0.9753037310
     25  H        -2.5375376541    1.2785665907    0.7759497668
     26  H        -3.5783716921   -1.0092648782    0.9524573155
     27  H        -3.6129949643   -1.1232503768   -0.8092389098
     28  H        -5.1554338430    0.8531400966   -0.8972329976
     29  H        -5.0989345642    0.9710700563    0.8635643872
     30  H        -6.1544431500   -1.2233350325   -0.5601111876
     31  H         5.2437103423   -0.4638725256   -0.8013818150
   Point Group: c1    Number of degrees of freedom:    87


   Energy is   -709.058875696

 Hessian Updated using BFGS Update

 87 Hessian modes will be used to form the next step
  Hessian Eigenvalues:
     0.001906    0.002446    0.003258    0.003535    0.004836    0.004966
     0.005568    0.008698    0.009905    0.013297    0.014217    0.020352
     0.033870    0.038598    0.039192    0.044826    0.047643    0.050063
     0.050220    0.051689    0.053585    0.054132    0.055147    0.055258
     0.056166    0.056662    0.057531    0.058098    0.059910    0.081060
     0.091245    0.115110    0.118024    0.119874    0.126671    0.138614
     0.139798    0.149198    0.151109    0.156199    0.159647    0.159781
     0.159950    0.160002    0.160178    0.160396    0.161213    0.166040
     0.199391    0.218339    0.219826    0.220453    0.224685    0.227699
     0.250550    0.254267    0.267215    0.276535    0.277366    0.283025
     0.286708    0.292999    0.294682    0.301455    0.319751    0.321279
     0.323332    0.323472    0.323636    0.323980    0.324045    0.324418
     0.324580    0.325032    0.325467    0.329067    0.329875    0.334135
     0.379137    0.428929    0.444703    0.456281    0.489569    0.504213
     0.529856    0.908200    0.939986

 Minimum Search - Taking Simple RFO Step
 Searching for Lamda that Minimizes Along All modes
 Value Taken    Lamda =  -0.00006284
 Step Taken.  Stepsize is  0.151616

                             Maximum     Tolerance    Cnvgd?
         Gradient           0.000341      0.000300      NO
         Displacement       0.070836      0.001200      NO
         Energy change     -0.000069      0.000001      NO


 New Cartesian Coordinates Obtained by Inverse Iteration

 Displacement from previous Coordinates is:  0.272948
 ----------------------------------------------------------------
             Standard Nuclear Orientation (Angstroms)
    I     Atom           X                Y                Z
 ----------------------------------------------------------------
    1      C       3.5633467921    -1.0837125941     0.0060288732
    2      C       2.5844664704     0.1172497580    -0.0267324673
    3      C       2.7430409187     0.9546154087     1.2646732477
    4      C       2.8553650247     0.9936121299    -1.2716995124
    5      C       1.1666999029    -0.4446990658    -0.0862450770
    6      C      -0.0504630337     0.5383372804    -0.1067068185
    7      N      -1.2279634402    -0.1180163603    -0.0787841457
    8      C      -2.5097650992     0.5748864775    -0.0774608511
    9      C      -3.6655347917    -0.4166950618     0.0403563260
   10      C      -5.0258119577     0.2811159129     0.0346826837
   11      O      -6.1089935054    -0.6230071187     0.2304220146
   12      O       4.9281325193    -0.6813326696     0.1091833478
   13      O       0.0667370476     1.7545509527    -0.1424449071
   14      H       3.4089543293    -1.7164997602    -0.8742903151
   15      H       3.3674179144    -1.6983810913     0.8856080444
   16      H       2.4486204878     0.3790587199     2.1478182045
   17      H       2.1415444613     1.8616181121     1.2215077939
   18      H       3.7960209532     1.2197238635     1.3773398477
   19      H       3.8677035229     1.4029463403    -1.2129379594
   20      H       2.1571528130     1.8271940682    -1.3214914171
   21      H       2.7740740707     0.4093339074    -2.1944065250
   22      O       0.9301341047    -1.6357115501    -0.1054585766
   23      H      -1.1831656992    -1.1282189559    -0.0475449061
   24      H      -2.5977896473     1.1679900255    -0.9944087605
   25      H      -2.5258076206     1.2861523698     0.7555674243
   26      H      -3.5720667573    -0.9933155547     0.9665629798
   27      H      -3.6213898893    -1.1297099409    -0.7936354870
   28      H      -5.1581350230     0.8509713780    -0.8955022551
   29      H      -5.0898466011     0.9896137923     0.8638748482
   30      H      -6.1385740689    -1.2394356590    -0.5086971857
   31      H       5.2413384519    -0.4092154854    -0.7579420639
 ----------------------------------------------------------------
 Molecular Point Group                 C1    NOp =  1
 Largest Abelian Subgroup              C1    NOp =  1
 Nuclear Repulsion Energy =   925.0125258458 hartrees
 There are       55 alpha and       55 beta electrons
 Applying Cartesian multipole field
    Component          Value
    ---------          -----
     (2,0,0)        1.00000E-12
     (0,2,0)        2.00000E-11
     (0,0,2)       -3.00000E-11
 Nucleus-field energy     =     0.0000000072 hartrees
 Requested basis set is 6-311++G(d,p)
 There are 169 shells and 427 basis functions
 A cutoff of  1.0D-11 yielded  10993 shell pairs
 There are     69448 function pairs (     73683 Cartesian)
 Smallest overlap matrix eigenvalue = 2.20E-06

 Q-Chem warning in module /home/taweetham/qchem/stvman/mkSTV.C, line 278:

 Overlap eigenvalue is smaller than square root of threshold

 Guess MOs from SCF MO coefficient file
 Reading MOs from coefficient file
 Reading MOs from coefficient file
 A restricted hybrid HF-DFT SCF calculation will be
 performed using Pulay DIIS extrapolation
 Exchange:     0.2000 Hartree-Fock + 0.0800 Slater + 0.7200 B88
 Correlation:  0.1900 VWN1RPA + 0.8100 LYP
 Using SG-1 standard quadrature grid
 SCF converges when DIIS error is below 1.0E-08
 Geometry optimization detected.  Setting ReadMinima to 0
 Setting SaveMinima to 0
 ---------------------------------------
  Cycle       Energy         DIIS Error
 ---------------------------------------
    1    -709.0557737512      3.33E-04
    2    -709.0588669440      4.57E-05
    3    -709.0588953456      2.66E-05
    4    -709.0589035211      1.62E-05
    5    -709.0589079320      4.29E-06
    6    -709.0589083744      2.53E-06
    7    -709.0589084797      6.51E-07
    8    -709.0589083613      1.06E-07
    9    -709.0589083572      3.95E-08
   10    -709.0589083628      2.23E-08
   11    -709.0589083588      7.44E-09 Convergence criterion met
 ---------------------------------------
 SCF time:  CPU 710.54 s  wall 711.48 s
 SCF   energy in the final basis set = -709.0589083588
 Total energy in the final basis set = -709.0589083588

 --------------------------------------------------------------

                    Orbital Energies (a.u.)
 --------------------------------------------------------------

 Alpha MOs
 -- Occupied --
-19.150 -19.138 -19.131 -19.112 -14.358 -10.291 -10.288 -10.235
-10.228 -10.222 -10.206 -10.194 -10.173 -10.165  -1.088  -1.058
 -1.039  -1.032  -0.948  -0.828  -0.805  -0.718  -0.701  -0.690
 -0.664  -0.634  -0.606  -0.572  -0.533  -0.515  -0.513  -0.500
 -0.489  -0.477  -0.469  -0.461  -0.445  -0.440  -0.433  -0.429
 -0.407  -0.394  -0.391  -0.387  -0.386  -0.374  -0.371  -0.357
 -0.347  -0.335  -0.321  -0.296  -0.290  -0.280  -0.254
 -- Virtual --
 -0.083  -0.021  -0.014  -0.003   0.000   0.009   0.017   0.019
  0.023   0.035   0.039   0.042   0.044   0.047   0.051   0.053
  0.059   0.062   0.070   0.073   0.083   0.084   0.089   0.095
  0.098   0.102   0.105   0.112   0.117   0.118   0.121   0.124
  0.128   0.128   0.131   0.135   0.139   0.143   0.147   0.150
  0.150   0.153   0.154   0.160   0.161   0.163   0.167   0.170
  0.175   0.178   0.180   0.186   0.186   0.189   0.197   0.199
  0.205   0.208   0.214   0.221   0.224   0.227   0.229   0.234
  0.236   0.240   0.246   0.254   0.260   0.263   0.270   0.272
  0.275   0.278   0.282   0.288   0.291   0.300   0.308   0.312
  0.319   0.324   0.325   0.330   0.333   0.334   0.339   0.347
  0.351   0.356   0.357   0.362   0.371   0.376   0.379   0.390
  0.394   0.406   0.416   0.421   0.431   0.432   0.441   0.449
  0.451   0.471   0.483   0.493   0.509   0.518   0.532   0.538
  0.554   0.565   0.571   0.577   0.590   0.591   0.597   0.616
  0.621   0.628   0.635   0.641   0.647   0.653   0.657   0.661
  0.668   0.669   0.684   0.687   0.696   0.701   0.711   0.718
  0.720   0.732   0.740   0.744   0.752   0.766   0.772   0.779
  0.787   0.798   0.831   0.852   0.876   0.887   0.893   0.926
  0.943   0.950   0.958   0.970   0.989   0.997   1.001   1.020
  1.046   1.069   1.087   1.097   1.106   1.110   1.134   1.170
  1.178   1.180   1.196   1.205   1.214   1.215   1.230   1.238
  1.255   1.262   1.270   1.275   1.304   1.310   1.329   1.361
  1.378   1.409   1.411   1.429   1.457   1.464   1.473   1.477
  1.478   1.492   1.507   1.521   1.532   1.542   1.545   1.547
  1.566   1.569   1.572   1.592   1.595   1.603   1.617   1.626
  1.634   1.643   1.664   1.674   1.681   1.695   1.696   1.721
  1.727   1.737   1.746   1.755   1.769   1.775   1.789   1.794
  1.807   1.809   1.818   1.847   1.865   1.878   1.885   1.902
  1.920   1.949   1.977   1.982   2.017   2.023   2.035   2.052
  2.059   2.071   2.081   2.107   2.155   2.157   2.161   2.180
  2.187   2.198   2.215   2.222   2.243   2.318   2.322   2.326
  2.335   2.362   2.394   2.408   2.457   2.468   2.483   2.489
  2.496   2.502   2.509   2.514   2.530   2.539   2.556   2.563
  2.570   2.596   2.624   2.635   2.639   2.653   2.655   2.665
  2.695   2.733   2.744   2.756   2.760   2.785   2.793   2.800
  2.816   2.832   2.849   2.870   2.876   2.889   2.903   2.912
  2.933   2.936   2.976   3.000   3.004   3.013   3.018   3.066
  3.082   3.106   3.132   3.147   3.170   3.182   3.196   3.199
  3.267   3.294   3.313   3.336   3.377   3.402   3.415   3.507
  3.536   3.619   3.699   3.714   3.721   3.762   3.771   3.790
  3.806   3.814   3.827   3.865   3.888   3.901   3.965   3.974
  3.991   4.020   4.096   4.115   4.255   4.264   4.272   4.294
  4.850   4.951   5.051   5.072   5.092   5.115   5.247   5.320
  5.372   5.393   5.635   5.659   5.728   5.814  23.788  23.816
 23.821  23.847  23.859  23.892  23.911  23.968  23.992  35.598
 49.906  49.941  49.983  50.050
 --------------------------------------------------------------

          Ground-State Mulliken Net Atomic Charges

     Atom                 Charge (a.u.)
  ----------------------------------------
      1 C                    -0.369304
      2 C                     0.516488
      3 C                    -0.619728
      4 C                    -0.636668
      5 C                     0.187452
      6 C                    -0.264218
      7 N                    -0.054252
      8 C                    -0.321018
      9 C                    -0.250408
     10 C                    -0.393488
     11 O                    -0.244712
     12 O                    -0.234138
     13 O                    -0.331048
     14 H                     0.181615
     15 H                     0.212918
     16 H                     0.144170
     17 H                     0.176074
     18 H                     0.204612
     19 H                     0.156712
     20 H                     0.189766
     21 H                     0.152017
     22 O                    -0.247387
     23 H                     0.331022
     24 H                     0.198548
     25 H                     0.205755
     26 H                     0.170257
     27 H                     0.137522
     28 H                     0.140035
     29 H                     0.174967
     30 H                     0.237950
     31 H                     0.248488
  ----------------------------------------
  Sum of atomic charges =     0.000000

 -----------------------------------------------------------------
                    Cartesian Multipole Moments
 -----------------------------------------------------------------
    Charge (ESU x 10^10)
                 0.0000
    Dipole Moment (Debye)
         X      -0.9872      Y      -0.5739      Z      -2.4416
       Tot       2.6954
    Quadrupole Moments (Debye-Ang)
        XX     -96.2110     XY       4.6318     YY     -93.2266
        XZ       0.9520     YZ       2.6468     ZZ     -83.0410
    Octopole Moments (Debye-Ang^2)
       XXX      60.1667    XXY      12.6199    XYY     -18.0741
       YYY     -17.3018    XXZ     -96.6232    XYZ      -9.3623
       YYZ       1.4719    XZZ       2.0738    YZZ      -4.8499
       ZZZ       4.8698
    Hexadecapole Moments (Debye-Ang^3)
      XXXX   -6807.3424   XXXY     130.8730   XXYY    -998.7891
      XYYY      23.8689   YYYY    -594.6958   XXXZ     139.5180
      XXYZ      96.0078   XYYZ      20.3901   YYYZ      10.2761
      XXZZ    -954.0368   XYZZ     -10.3083   YYZZ    -139.3645
      XZZZ      22.8310   YZZZ       7.5442   ZZZZ    -296.8131
 -----------------------------------------------------------------
 Calculating analytic gradient of the SCF energy
 Gradient of SCF Energy
            1           2           3           4           5           6
    1   0.0000714  -0.0000592  -0.0001168   0.0000609   0.0002259  -0.0002399
    2   0.0000430   0.0000216  -0.0002373   0.0001270  -0.0002754   0.0007315
    3  -0.0001065  -0.0002351  -0.0001455   0.0001737   0.0004437  -0.0003242
            7           8           9          10          11          12
    1  -0.0002023   0.0002234  -0.0000761   0.0000465  -0.0001093  -0.0000622
    2  -0.0000699  -0.0000003  -0.0000403  -0.0002458   0.0003810  -0.0000231
    3  -0.0001908  -0.0000133  -0.0001241  -0.0000914   0.0002255   0.0003042
           13          14          15          16          17          18
    1   0.0002321   0.0000376   0.0001451  -0.0001014  -0.0001450   0.0000036
    2  -0.0003367  -0.0000418  -0.0000757  -0.0000098   0.0001852   0.0000232
    3   0.0001715  -0.0000329  -0.0000186   0.0000279   0.0000638  -0.0000667
           19          20          21          22          23          24
    1   0.0000376  -0.0000448  -0.0000174   0.0001003  -0.0000486   0.0000451
    2   0.0000239   0.0000199  -0.0000169   0.0001045  -0.0000843   0.0000279
    3  -0.0000089  -0.0000436  -0.0000363  -0.0001360   0.0002466   0.0000249
           25          26          27          28          29          30
    1  -0.0001663  -0.0000015   0.0001038  -0.0000705  -0.0000495   0.0001492
    2  -0.0000460  -0.0000226   0.0000547   0.0000882  -0.0000834  -0.0001777
    3   0.0001790   0.0000425  -0.0000761  -0.0000206   0.0000588  -0.0001560
           31
    1   0.0000281
    2  -0.0000444
    3  -0.0001357
 Max gradient component =       7.315E-04
 RMS gradient           =       1.608E-04
 Gradient time:  CPU 290.62 s  wall 290.67 s
 Geometry Optimization Parameters
   NAtoms,    NIC,     NZ,  NCons,   NDum,   NFix, NCnnct, MaxDiis
       31     216       0       0       0       0       0       0

 Cartesian Hessian Update
 Hessian Updated using BFGS Update


** GEOMETRY OPTIMIZATION IN DELOCALIZED INTERNAL COORDINATES **
   Searching for a Minimum

   Optimization Cycle:  10

                       Coordinates (Angstroms)
     ATOM                X               Y               Z
      1  C         3.5633467921   -1.0837125941    0.0060288732
      2  C         2.5844664704    0.1172497580   -0.0267324673
      3  C         2.7430409187    0.9546154087    1.2646732477
      4  C         2.8553650247    0.9936121299   -1.2716995124
      5  C         1.1666999029   -0.4446990658   -0.0862450770
      6  C        -0.0504630337    0.5383372804   -0.1067068185
      7  N        -1.2279634402   -0.1180163603   -0.0787841457
      8  C        -2.5097650992    0.5748864775   -0.0774608511
      9  C        -3.6655347917   -0.4166950618    0.0403563260
     10  C        -5.0258119577    0.2811159129    0.0346826837
     11  O        -6.1089935054   -0.6230071187    0.2304220146
     12  O         4.9281325193   -0.6813326696    0.1091833478
     13  O         0.0667370476    1.7545509527   -0.1424449071
     14  H         3.4089543293   -1.7164997602   -0.8742903151
     15  H         3.3674179144   -1.6983810913    0.8856080444
     16  H         2.4486204878    0.3790587199    2.1478182045
     17  H         2.1415444613    1.8616181121    1.2215077939
     18  H         3.7960209532    1.2197238635    1.3773398477
     19  H         3.8677035229    1.4029463403   -1.2129379594
     20  H         2.1571528130    1.8271940682   -1.3214914171
     21  H         2.7740740707    0.4093339074   -2.1944065250
     22  O         0.9301341047   -1.6357115501   -0.1054585766
     23  H        -1.1831656992   -1.1282189559   -0.0475449061
     24  H        -2.5977896473    1.1679900255   -0.9944087605
     25  H        -2.5258076206    1.2861523698    0.7555674243
     26  H        -3.5720667573   -0.9933155547    0.9665629798
     27  H        -3.6213898893   -1.1297099409   -0.7936354870
     28  H        -5.1581350230    0.8509713780   -0.8955022551
     29  H        -5.0898466011    0.9896137923    0.8638748482
     30  H        -6.1385740689   -1.2394356590   -0.5086971857
     31  H         5.2413384519   -0.4092154854   -0.7579420639
   Point Group: c1    Number of degrees of freedom:    87


   Energy is   -709.058908359

 Hessian Updated using BFGS Update

 87 Hessian modes will be used to form the next step
  Hessian Eigenvalues:
     0.001320    0.002582    0.003153    0.003324    0.004835    0.005037
     0.006659    0.008336    0.010636    0.013257    0.013996    0.020382
     0.034120    0.038614    0.039097    0.044790    0.049093    0.050180
     0.050402    0.051804    0.053601    0.054132    0.055244    0.055390
     0.056164    0.056947    0.057656    0.059840    0.061332    0.081204
     0.091457    0.115248    0.119394    0.119616    0.126561    0.138612
     0.140328    0.149147    0.151378    0.158834    0.159490    0.159743
     0.159999    0.160053    0.160177    0.161117    0.161833    0.170711
     0.198410    0.218502    0.219822    0.220664    0.224694    0.227491
     0.250481    0.254455    0.267731    0.276450    0.280639    0.283856
     0.288033    0.291786    0.294535    0.310823    0.319754    0.321503
     0.323311    0.323488    0.323720    0.324025    0.324210    0.324429
     0.324572    0.325039    0.325489    0.329414    0.330989    0.339103
     0.379286    0.429145    0.445546    0.458494    0.489768    0.504250
     0.530264    0.908473    0.939865

 Minimum Search - Taking Simple RFO Step
 Searching for Lamda that Minimizes Along All modes
 Value Taken    Lamda =  -0.00003744
 Step Taken.  Stepsize is  0.112283

                             Maximum     Tolerance    Cnvgd?
         Gradient           0.000467      0.000300      NO
         Displacement       0.048888      0.001200      NO
         Energy change     -0.000033      0.000001      NO


 New Cartesian Coordinates Obtained by Inverse Iteration

 Displacement from previous Coordinates is:  0.279092
 ----------------------------------------------------------------
             Standard Nuclear Orientation (Angstroms)
    I     Atom           X                Y                Z
 ----------------------------------------------------------------
    1      C       3.5618483096    -1.0865241200    -0.0011411263
    2      C       2.5844180090     0.1156977978    -0.0245117052
    3      C       2.7386242261     0.9393749401     1.2763180354
    4      C       2.8610866547     1.0048577031    -1.2594078193
    5      C       1.1664029758    -0.4455581565    -0.0951360301
    6      C      -0.0504564347     0.5355979061    -0.1204700828
    7      N      -1.2278227635    -0.1208719277    -0.0948606066
    8      C      -2.5093144609     0.5728235798    -0.1019840883
    9      C      -3.6650307901    -0.4132969099     0.0526477170
   10      C      -5.0244663947     0.2858892207     0.0325014543
   11      O      -6.1080514967    -0.6111001263     0.2558705063
   12      O       4.9273152282    -0.6884673455     0.1009747318
   13      O       0.0650728753     1.7523900041    -0.1549369562
   14      H       3.4038486942    -1.7138050729    -0.8849561996
   15      H       3.3672331823    -1.7057170632     0.8753421633
   16      H       2.4414304570     0.3544901641     2.1522609912
   17      H       2.1377026057     1.8468665835     1.2401033218
   18      H       3.7911761066     1.2029765561     1.3961703582
   19      H       3.8731795655     1.4139606686    -1.1927598612
   20      H       2.1640214119     1.8395408921    -1.3027937931
   21      H       2.7832245856     0.4307244788    -2.1885883509
   22      O       0.9301519536    -1.6367409709    -0.1169405162
   23      H      -1.1831459353    -1.1309927000    -0.0638542975
   24      H      -2.6048920144     1.1417900838    -1.0334692396
   25      H      -2.5163307063     1.3062796750     0.7114859479
   26      H      -3.5662799686    -0.9617320421     0.9951927360
   27      H      -3.6275265254    -1.1518220198    -0.7593435926
   28      H      -5.1584813293     0.8299193448    -0.9127758658
   29      H      -5.0850207428     1.0170740117     0.8419881949
   30      H      -6.1323533523    -1.2559733450    -0.4585357573
   31      H       5.2278787242    -0.3766321811    -0.7571538642
 ----------------------------------------------------------------
 Molecular Point Group                 C1    NOp =  1
 Largest Abelian Subgroup              C1    NOp =  1
 Nuclear Repulsion Energy =   925.0874641248 hartrees
 There are       55 alpha and       55 beta electrons
 Applying Cartesian multipole field
    Component          Value
    ---------          -----
     (2,0,0)        1.00000E-12
     (0,2,0)        2.00000E-11
     (0,0,2)       -3.00000E-11
 Nucleus-field energy     =     0.0000000072 hartrees
 Requested basis set is 6-311++G(d,p)
 There are 169 shells and 427 basis functions
 A cutoff of  1.0D-11 yielded  10998 shell pairs
 There are     69449 function pairs (     73682 Cartesian)
 Smallest overlap matrix eigenvalue = 2.20E-06

 Q-Chem warning in module /home/taweetham/qchem/stvman/mkSTV.C, line 278:

 Overlap eigenvalue is smaller than square root of threshold

 Guess MOs from SCF MO coefficient file
 Reading MOs from coefficient file
 Reading MOs from coefficient file
 A restricted hybrid HF-DFT SCF calculation will be
 performed using Pulay DIIS extrapolation
 Exchange:     0.2000 Hartree-Fock + 0.0800 Slater + 0.7200 B88
 Correlation:  0.1900 VWN1RPA + 0.8100 LYP
 Using SG-1 standard quadrature grid
 SCF converges when DIIS error is below 1.0E-08
 Geometry optimization detected.  Setting ReadMinima to 0
 Setting SaveMinima to 0
 ---------------------------------------
  Cycle       Energy         DIIS Error
 ---------------------------------------
    1    -709.0558573607      2.72E-04
    2    -709.0589036275      3.80E-05
    3    -709.0589243983      2.13E-05
    4    -709.0589309643      9.91E-06
    5    -709.0589330654      2.80E-06
    6    -709.0589333782      1.61E-06
    7    -709.0589333253      5.25E-07
    8    -709.0589332793      9.80E-08
    9    -709.0589332787      2.84E-08
   10    -709.0589332805      1.31E-08
   11    -709.0589332831      6.09E-09 Convergence criterion met
 ---------------------------------------
 SCF time:  CPU 701.28 s  wall 702.19 s
 SCF   energy in the final basis set = -709.0589332831
 Total energy in the final basis set = -709.0589332831

 --------------------------------------------------------------

                    Orbital Energies (a.u.)
 --------------------------------------------------------------

 Alpha MOs
 -- Occupied --
-19.150 -19.138 -19.131 -19.112 -14.358 -10.291 -10.288 -10.235
-10.228 -10.222 -10.206 -10.194 -10.173 -10.166  -1.088  -1.058
 -1.039  -1.032  -0.948  -0.828  -0.806  -0.718  -0.702  -0.690
 -0.664  -0.634  -0.606  -0.573  -0.533  -0.515  -0.513  -0.500
 -0.489  -0.477  -0.470  -0.461  -0.445  -0.441  -0.434  -0.429
 -0.407  -0.394  -0.392  -0.387  -0.386  -0.375  -0.371  -0.357
 -0.347  -0.335  -0.321  -0.297  -0.290  -0.280  -0.255
 -- Virtual --
 -0.084  -0.021  -0.014  -0.002   0.000   0.008   0.017   0.019
  0.023   0.035   0.039   0.042   0.044   0.047   0.051   0.053
  0.059   0.062   0.070   0.073   0.083   0.084   0.089   0.095
  0.098   0.102   0.106   0.112   0.117   0.118   0.120   0.124
  0.128   0.128   0.131   0.135   0.139   0.143   0.147   0.150
  0.150   0.153   0.154   0.160   0.160   0.163   0.167   0.170
  0.175   0.178   0.180   0.186   0.186   0.188   0.197   0.199
  0.205   0.208   0.215   0.221   0.224   0.227   0.229   0.234
  0.237   0.240   0.246   0.254   0.260   0.263   0.270   0.272
  0.276   0.279   0.282   0.288   0.292   0.300   0.308   0.312
  0.319   0.324   0.326   0.329   0.333   0.334   0.339   0.347
  0.351   0.355   0.358   0.361   0.372   0.376   0.378   0.391
  0.394   0.406   0.416   0.420   0.430   0.432   0.441   0.448
  0.451   0.472   0.482   0.493   0.509   0.518   0.531   0.537
  0.553   0.565   0.570   0.576   0.589   0.591   0.596   0.616
  0.620   0.627   0.635   0.641   0.647   0.652   0.656   0.661
  0.667   0.669   0.683   0.688   0.696   0.700   0.711   0.719
  0.721   0.731   0.739   0.744   0.751   0.765   0.772   0.779
  0.788   0.798   0.830   0.852   0.875   0.887   0.894   0.925
  0.944   0.949   0.956   0.969   0.991   0.996   1.002   1.019
  1.046   1.069   1.087   1.097   1.106   1.111   1.135   1.170
  1.177   1.180   1.196   1.205   1.214   1.216   1.230   1.238
  1.255   1.262   1.268   1.276   1.304   1.311   1.328   1.361
  1.378   1.409   1.411   1.427   1.458   1.465   1.472   1.477
  1.478   1.493   1.507   1.521   1.531   1.542   1.544   1.548
  1.565   1.569   1.572   1.592   1.594   1.602   1.617   1.627
  1.634   1.643   1.663   1.674   1.681   1.695   1.697   1.722
  1.727   1.737   1.747   1.755   1.769   1.774   1.789   1.793
  1.806   1.809   1.818   1.845   1.865   1.879   1.885   1.900
  1.919   1.949   1.977   1.982   2.016   2.022   2.035   2.051
  2.059   2.072   2.080   2.106   2.155   2.156   2.161   2.179
  2.187   2.199   2.215   2.222   2.244   2.318   2.321   2.325
  2.337   2.362   2.394   2.408   2.457   2.467   2.483   2.489
  2.496   2.501   2.509   2.513   2.530   2.539   2.555   2.562
  2.569   2.596   2.623   2.635   2.638   2.652   2.655   2.664
  2.696   2.733   2.743   2.756   2.760   2.784   2.792   2.800
  2.814   2.832   2.849   2.870   2.876   2.889   2.902   2.912
  2.932   2.937   2.977   3.001   3.003   3.012   3.019   3.065
  3.081   3.106   3.133   3.149   3.170   3.181   3.196   3.199
  3.267   3.294   3.313   3.340   3.377   3.403   3.415   3.507
  3.535   3.619   3.699   3.713   3.721   3.762   3.771   3.789
  3.806   3.814   3.827   3.864   3.889   3.906   3.964   3.975
  3.990   4.021   4.096   4.115   4.255   4.263   4.272   4.294
  4.850   4.951   5.051   5.071   5.092   5.114   5.246   5.319
  5.372   5.394   5.635   5.658   5.728   5.813  23.787  23.816
 23.821  23.847  23.859  23.891  23.911  23.968  23.992  35.598
 49.906  49.941  49.983  50.049
 --------------------------------------------------------------

          Ground-State Mulliken Net Atomic Charges

     Atom                 Charge (a.u.)
  ----------------------------------------
      1 C                    -0.368097
      2 C                     0.510385
      3 C                    -0.616045
      4 C                    -0.633236
      5 C                     0.184332
      6 C                    -0.263891
      7 N                    -0.053604
      8 C                    -0.323739
      9 C                    -0.244857
     10 C                    -0.394723
     11 O                    -0.244403
     12 O                    -0.231351
     13 O                    -0.331722
     14 H                     0.182088
     15 H                     0.213047
     16 H                     0.144462
     17 H                     0.175658
     18 H                     0.203863
     19 H                     0.154110
     20 H                     0.190465
     21 H                     0.152537
     22 O                    -0.246727
     23 H                     0.330242
     24 H                     0.199182
     25 H                     0.205105
     26 H                     0.170977
     27 H                     0.136077
     28 H                     0.139707
     29 H                     0.175294
     30 H                     0.237650
     31 H                     0.247215
  ----------------------------------------
  Sum of atomic charges =     0.000000

 -----------------------------------------------------------------
                    Cartesian Multipole Moments
 -----------------------------------------------------------------
    Charge (ESU x 10^10)
                 0.0000
    Dipole Moment (Debye)
         X      -1.0073      Y      -0.5589      Z      -2.4017
       Tot       2.6637
    Quadrupole Moments (Debye-Ang)
        XX     -96.6492     XY       5.3287     YY     -93.0962
        XZ       1.0859     YZ       2.5577     ZZ     -83.1936
    Octopole Moments (Debye-Ang^2)
       XXX      59.0522    XXY      12.7624    XYY     -19.2769
       YYY     -17.3651    XXZ     -94.9894    XYZ      -9.4897
       YYZ       2.0092    XZZ       3.0243    YZZ      -4.6311
       ZZZ       5.3711
    Hexadecapole Moments (Debye-Ang^3)
      XXXX   -6829.4054   XXXY     156.8036   XXYY    -994.4015
      XYYY      27.6728   YYYY    -593.4861   XXXZ     144.0551
      XXYZ      92.1560   XYYZ      20.8868   YYYZ      11.2543
      XXZZ    -959.9073   XYZZ     -10.2241   YYZZ    -139.7079
      XZZZ      24.9070   YZZZ       8.1476   ZZZZ    -297.5965
 -----------------------------------------------------------------
 Calculating analytic gradient of the SCF energy
 Gradient of SCF Energy
            1           2           3           4           5           6
    1   0.0001460  -0.0000575  -0.0000411  -0.0000124  -0.0000467   0.0000739
    2   0.0000950   0.0000371  -0.0000592   0.0000622   0.0001023  -0.0000890
    3   0.0000271   0.0000363  -0.0000186  -0.0000245   0.0001705  -0.0006087
            7           8           9          10          11          12
    1  -0.0000681   0.0000750  -0.0000769   0.0000172  -0.0000642  -0.0000851
    2  -0.0000764   0.0000789  -0.0000844  -0.0001605   0.0003184  -0.0001734
    3  -0.0001657  -0.0000412  -0.0001614  -0.0000152  -0.0000258  -0.0000704
           13          14          15          16          17          18
    1  -0.0000011   0.0000015   0.0000857  -0.0000140  -0.0000335  -0.0000369
    2   0.0000243  -0.0000125   0.0000157  -0.0000167   0.0000262  -0.0000184
    3   0.0002443  -0.0000233  -0.0000159   0.0000088   0.0000285   0.0000093
           19          20          21          22          23          24
    1   0.0000445   0.0000500   0.0000258   0.0000130  -0.0000087   0.0000936
    2   0.0000509   0.0000092   0.0000088  -0.0000429  -0.0000080   0.0000358
    3  -0.0000262   0.0000173   0.0000165  -0.0000802   0.0003389   0.0000987
           25          26          27          28          29          30
    1  -0.0001743   0.0000331   0.0000898  -0.0000443  -0.0000339   0.0001177
    2  -0.0000409   0.0000002   0.0000560   0.0000535  -0.0000807  -0.0001706
    3   0.0001560   0.0000157  -0.0000291   0.0000097   0.0000457   0.0000015
           31
    1  -0.0000683
    2   0.0000590
    3   0.0000813
 Max gradient component =       6.087E-04
 RMS gradient           =       1.091E-04
 Gradient time:  CPU 292.06 s  wall 292.11 s
 Geometry Optimization Parameters
   NAtoms,    NIC,     NZ,  NCons,   NDum,   NFix, NCnnct, MaxDiis
       31     216       0       0       0       0       0       0

 Cartesian Hessian Update
 Hessian Updated using BFGS Update


** GEOMETRY OPTIMIZATION IN DELOCALIZED INTERNAL COORDINATES **
   Searching for a Minimum

   Optimization Cycle:  11

                       Coordinates (Angstroms)
     ATOM                X               Y               Z
      1  C         3.5618483096   -1.0865241200   -0.0011411263
      2  C         2.5844180090    0.1156977978   -0.0245117052
      3  C         2.7386242261    0.9393749401    1.2763180354
      4  C         2.8610866547    1.0048577031   -1.2594078193
      5  C         1.1664029758   -0.4455581565   -0.0951360301
      6  C        -0.0504564347    0.5355979061   -0.1204700828
      7  N        -1.2278227635   -0.1208719277   -0.0948606066
      8  C        -2.5093144609    0.5728235798   -0.1019840883
      9  C        -3.6650307901   -0.4132969099    0.0526477170
     10  C        -5.0244663947    0.2858892207    0.0325014543
     11  O        -6.1080514967   -0.6111001263    0.2558705063
     12  O         4.9273152282   -0.6884673455    0.1009747318
     13  O         0.0650728753    1.7523900041   -0.1549369562
     14  H         3.4038486942   -1.7138050729   -0.8849561996
     15  H         3.3672331823   -1.7057170632    0.8753421633
     16  H         2.4414304570    0.3544901641    2.1522609912
     17  H         2.1377026057    1.8468665835    1.2401033218
     18  H         3.7911761066    1.2029765561    1.3961703582
     19  H         3.8731795655    1.4139606686   -1.1927598612
     20  H         2.1640214119    1.8395408921   -1.3027937931
     21  H         2.7832245856    0.4307244788   -2.1885883509
     22  O         0.9301519536   -1.6367409709   -0.1169405162
     23  H        -1.1831459353   -1.1309927000   -0.0638542975
     24  H        -2.6048920144    1.1417900838   -1.0334692396
     25  H        -2.5163307063    1.3062796750    0.7114859479
     26  H        -3.5662799686   -0.9617320421    0.9951927360
     27  H        -3.6275265254   -1.1518220198   -0.7593435926
     28  H        -5.1584813293    0.8299193448   -0.9127758658
     29  H        -5.0850207428    1.0170740117    0.8419881949
     30  H        -6.1323533523   -1.2559733450   -0.4585357573
     31  H         5.2278787242   -0.3766321811   -0.7571538642
   Point Group: c1    Number of degrees of freedom:    87


   Energy is   -709.058933283

 Hessian Updated using BFGS Update

 87 Hessian modes will be used to form the next step
  Hessian Eigenvalues:
     0.001180    0.002579    0.002814    0.003312    0.004822    0.004926
     0.005915    0.007825    0.010914    0.013068    0.014144    0.020760
     0.033979    0.038596    0.039743    0.044770    0.049465    0.050163
     0.051304    0.051722    0.053594    0.054153    0.055225    0.055465
     0.056157    0.056958    0.057835    0.059882    0.060569    0.081054
     0.091163    0.115130    0.118749    0.119612    0.126613    0.138681
     0.140090    0.149040    0.152056    0.158569    0.159611    0.159881
     0.160014    0.160176    0.160275    0.161016    0.161932    0.167876
     0.199981    0.218535    0.219909    0.220579    0.224741    0.228305
     0.250497    0.254496    0.268322    0.276427    0.280152    0.283495
     0.288438    0.292487    0.294629    0.313371    0.319757    0.321476
     0.323280    0.323507    0.323724    0.324077    0.324211    0.324461
     0.324602    0.325032    0.325490    0.329741    0.330482    0.341639
     0.379582    0.429102    0.445487    0.456930    0.489579    0.505089
     0.531083    0.910286    0.939929

 Minimum Search - Taking Simple RFO Step
 Searching for Lamda that Minimizes Along All modes
 Value Taken    Lamda =  -0.00004072
 Step Taken.  Stepsize is  0.124918

                             Maximum     Tolerance    Cnvgd?
         Gradient           0.000240      0.000300     YES
         Displacement       0.041603      0.001200      NO
         Energy change     -0.000025      0.000001      NO


 New Cartesian Coordinates Obtained by Inverse Iteration

 Displacement from previous Coordinates is:  0.291504
 ----------------------------------------------------------------
             Standard Nuclear Orientation (Angstroms)
    I     Atom           X                Y                Z
 ----------------------------------------------------------------
    1      C       3.5634809921    -1.0872929774    -0.0097653244
    2      C       2.5846301408     0.1138548176    -0.0197141746
    3      C       2.7389223107     0.9254688245     1.2886747333
    4      C       2.8580904550     1.0162676374    -1.2457531567
    5      C       1.1670246407    -0.4486443586    -0.0939287497
    6      C      -0.0497109400     0.5297126569    -0.1203076957
    7      N      -1.2268545393    -0.1273412044    -0.1088857882
    8      C      -2.5079541770     0.5670566112    -0.1302496434
    9      C      -3.6645875283    -0.4102322977     0.0653168325
   10      C      -5.0224073983     0.2915256958     0.0274414248
   11      O      -6.1073043813    -0.5966107319     0.2787850453
   12      O       4.9288615075    -0.6888191476     0.0877350387
   13      O       0.0642133909     1.7473685125    -0.1486306313
   14      H       3.4013758612    -1.7085609524    -0.8971501340
   15      H       3.3733175705    -1.7121343526     0.8634827551
   16      H       2.4484762637     0.3302468915     2.1597094480
   17      H       2.1331257791     1.8298871715     1.2623762770
   18      H       3.7903560515     1.1936956226     1.4079274487
   19      H       3.8705791711     1.4241106049    -1.1775918402
   20      H       2.1618027682     1.8519894844    -1.2767811108
   21      H       2.7764811993     0.4534485997    -2.1812950042
   22      O       0.9324910971    -1.6403551008    -0.1190120975
   23      H      -1.1821415331    -1.1375919110    -0.0881766612
   24      H      -2.6097605396     1.1068628275    -1.0785397990
   25      H      -2.5051958247     1.3265291310     0.6584968543
   26      H      -3.5615939013    -0.9261154581     1.0254350763
   27      H      -3.6356260053    -1.1774178295    -0.7201430572
   28      H      -5.1562105036     0.8070411588    -0.9335746222
   29      H      -5.0792117800     1.0469734365     0.8145329579
   30      H      -6.1378640738    -1.2586941346    -0.4188961166
   31      H       5.2186365764    -0.3512095983    -0.7642818798
 ----------------------------------------------------------------
 Molecular Point Group                 C1    NOp =  1
 Largest Abelian Subgroup              C1    NOp =  1
 Nuclear Repulsion Energy =   925.2068883341 hartrees
 There are       55 alpha and       55 beta electrons
 Applying Cartesian multipole field
    Component          Value
    ---------          -----
     (2,0,0)        1.00000E-12
     (0,2,0)        2.00000E-11
     (0,0,2)       -3.00000E-11
 Nucleus-field energy     =     0.0000000071 hartrees
 Requested basis set is 6-311++G(d,p)
 There are 169 shells and 427 basis functions
 A cutoff of  1.0D-11 yielded  10997 shell pairs
 There are     69445 function pairs (     73678 Cartesian)
 Smallest overlap matrix eigenvalue = 2.19E-06

 Q-Chem warning in module /home/taweetham/qchem/stvman/mkSTV.C, line 278:

 Overlap eigenvalue is smaller than square root of threshold

 Guess MOs from SCF MO coefficient file
 Reading MOs from coefficient file
 Reading MOs from coefficient file
 A restricted hybrid HF-DFT SCF calculation will be
 performed using Pulay DIIS extrapolation
 Exchange:     0.2000 Hartree-Fock + 0.0800 Slater + 0.7200 B88
 Correlation:  0.1900 VWN1RPA + 0.8100 LYP
 Using SG-1 standard quadrature grid
 SCF converges when DIIS error is below 1.0E-08
 Geometry optimization detected.  Setting ReadMinima to 0
 Setting SaveMinima to 0
 ---------------------------------------
  Cycle       Energy         DIIS Error
 ---------------------------------------
    1    -709.0562490670      2.87E-04
    2    -709.0589324698      3.35E-05
    3    -709.0589495203      2.27E-05
    4    -709.0589577463      9.03E-06
    5    -709.0589597093      2.81E-06
    6    -709.0589596980      1.41E-06
    7    -709.0589597432      5.43E-07
    8    -709.0589597105      9.58E-08
    9    -709.0589597044      3.42E-08
   10    -709.0589597123      2.54E-08
   11    -709.0589597099      5.28E-09 Convergence criterion met
 ---------------------------------------
 SCF time:  CPU 703.49 s  wall 704.29 s
 SCF   energy in the final basis set = -709.0589597099
 Total energy in the final basis set = -709.0589597099

 --------------------------------------------------------------

                    Orbital Energies (a.u.)
 --------------------------------------------------------------

 Alpha MOs
 -- Occupied --
-19.150 -19.138 -19.131 -19.112 -14.358 -10.291 -10.288 -10.235
-10.228 -10.222 -10.206 -10.194 -10.173 -10.166  -1.088  -1.057
 -1.039  -1.032  -0.948  -0.828  -0.806  -0.718  -0.702  -0.690
 -0.665  -0.634  -0.606  -0.573  -0.533  -0.515  -0.512  -0.500
 -0.490  -0.478  -0.470  -0.461  -0.445  -0.441  -0.434  -0.429
 -0.407  -0.395  -0.392  -0.387  -0.386  -0.375  -0.371  -0.357
 -0.347  -0.335  -0.321  -0.297  -0.289  -0.280  -0.255
 -- Virtual --
 -0.084  -0.021  -0.014  -0.002   0.000   0.008   0.017   0.019
  0.023   0.035   0.039   0.041   0.044   0.048   0.050   0.053
  0.059   0.062   0.071   0.073   0.083   0.084   0.089   0.095
  0.098   0.103   0.106   0.112   0.117   0.118   0.119   0.123
  0.128   0.128   0.131   0.135   0.139   0.144   0.147   0.150
  0.150   0.153   0.153   0.160   0.160   0.162   0.168   0.170
  0.175   0.178   0.181   0.185   0.186   0.189   0.197   0.199
  0.206   0.208   0.215   0.221   0.223   0.227   0.229   0.233
  0.238   0.241   0.246   0.254   0.259   0.263   0.270   0.272
  0.276   0.279   0.282   0.288   0.293   0.300   0.308   0.311
  0.319   0.324   0.326   0.329   0.332   0.334   0.339   0.347
  0.350   0.355   0.358   0.361   0.372   0.375   0.377   0.391
  0.394   0.406   0.415   0.419   0.430   0.433   0.442   0.448
  0.452   0.473   0.482   0.493   0.508   0.518   0.531   0.537
  0.553   0.565   0.569   0.575   0.588   0.593   0.595   0.616
  0.620   0.627   0.634   0.641   0.648   0.652   0.656   0.662
  0.667   0.668   0.683   0.689   0.696   0.700   0.711   0.719
  0.723   0.731   0.739   0.744   0.751   0.765   0.771   0.779
  0.789   0.797   0.829   0.851   0.876   0.886   0.894   0.925
  0.944   0.949   0.954   0.968   0.993   0.995   1.002   1.019
  1.047   1.069   1.086   1.096   1.106   1.112   1.135   1.170
  1.176   1.181   1.196   1.205   1.214   1.215   1.230   1.238
  1.254   1.262   1.267   1.277   1.304   1.312   1.328   1.361
  1.377   1.409   1.411   1.425   1.460   1.464   1.470   1.476
  1.479   1.492   1.507   1.522   1.530   1.542   1.544   1.550
  1.566   1.569   1.573   1.592   1.594   1.602   1.617   1.628
  1.634   1.642   1.663   1.675   1.681   1.694   1.698   1.722
  1.727   1.736   1.747   1.756   1.769   1.774   1.788   1.792
  1.805   1.809   1.819   1.845   1.865   1.879   1.885   1.900
  1.918   1.949   1.977   1.983   2.016   2.022   2.035   2.051
  2.059   2.072   2.079   2.106   2.155   2.157   2.160   2.179
  2.188   2.199   2.215   2.224   2.244   2.317   2.321   2.324
  2.340   2.362   2.394   2.409   2.457   2.468   2.482   2.489
  2.496   2.501   2.508   2.513   2.531   2.539   2.556   2.562
  2.568   2.596   2.623   2.635   2.638   2.651   2.656   2.664
  2.696   2.733   2.743   2.756   2.762   2.784   2.792   2.799
  2.813   2.832   2.850   2.871   2.874   2.888   2.902   2.913
  2.932   2.937   2.977   3.000   3.003   3.012   3.020   3.065
  3.081   3.107   3.133   3.151   3.170   3.180   3.196   3.199
  3.268   3.295   3.313   3.343   3.377   3.402   3.414   3.507
  3.535   3.618   3.698   3.713   3.721   3.761   3.772   3.788
  3.806   3.814   3.827   3.864   3.889   3.908   3.964   3.976
  3.990   4.021   4.097   4.116   4.255   4.263   4.272   4.294
  4.850   4.951   5.051   5.071   5.092   5.114   5.246   5.318
  5.372   5.394   5.636   5.658   5.728   5.813  23.787  23.816
 23.821  23.847  23.859  23.891  23.910  23.968  23.992  35.598
 49.906  49.941  49.983  50.049
 --------------------------------------------------------------

          Ground-State Mulliken Net Atomic Charges

     Atom                 Charge (a.u.)
  ----------------------------------------
      1 C                    -0.366271
      2 C                     0.509359
      3 C                    -0.613126
      4 C                    -0.632567
      5 C                     0.176289
      6 C                    -0.259531
      7 N                    -0.052837
      8 C                    -0.329296
      9 C                    -0.236318
     10 C                    -0.395413
     11 O                    -0.244521
     12 O                    -0.229748
     13 O                    -0.332615
     14 H                     0.182108
     15 H                     0.213160
     16 H                     0.144755
     17 H                     0.175976
     18 H                     0.203722
     19 H                     0.152122
     20 H                     0.190601
     21 H                     0.152506
     22 O                    -0.246552
     23 H                     0.329224
     24 H                     0.199284
     25 H                     0.204427
     26 H                     0.170881
     27 H                     0.135127
     28 H                     0.139144
     29 H                     0.176170
     30 H                     0.237521
     31 H                     0.246420
  ----------------------------------------
  Sum of atomic charges =     0.000000

 -----------------------------------------------------------------
                    Cartesian Multipole Moments
 -----------------------------------------------------------------
    Charge (ESU x 10^10)
                 0.0000
    Dipole Moment (Debye)
         X      -1.0454      Y      -0.5537      Z      -2.4169
       Tot       2.6909
    Quadrupole Moments (Debye-Ang)
        XX     -96.8050     XY       5.8253     YY     -92.9872
        XZ       1.3182     YZ       2.4627     ZZ     -83.2912
    Octopole Moments (Debye-Ang^2)
       XXX      55.9645    XXY      12.2789    XYY     -20.0891
       YYY     -17.1779    XXZ     -94.4853    XYZ      -9.5949
       YYZ       2.1440    XZZ       3.8551    YZZ      -4.4558
       ZZZ       5.2370
    Hexadecapole Moments (Debye-Ang^3)
      XXXX   -6832.1830   XXXY     178.2425   XXYY    -990.9352
      XYYY      30.3707   YYYY    -591.7252   XXXZ     151.0910
      XXYZ      88.6594   XYYZ      20.8415   YYYZ      11.5352
      XXZZ    -963.8990   XYZZ     -10.0904   YYZZ    -139.8558
      XZZZ      25.8703   YZZZ       8.1952   ZZZZ    -298.0502
 -----------------------------------------------------------------
 Calculating analytic gradient of the SCF energy
 Gradient of SCF Energy
            1           2           3           4           5           6
    1   0.0002332   0.0000652  -0.0001024  -0.0000879  -0.0005027   0.0005114
    2  -0.0000785   0.0000373   0.0000742   0.0000208   0.0006929  -0.0010823
    3   0.0001772   0.0001742   0.0000641  -0.0001809  -0.0000859  -0.0000683
            7           8           9          10          11          12
    1   0.0000793  -0.0001759   0.0000120  -0.0000260   0.0000004  -0.0000723
    2  -0.0001268   0.0000642   0.0000208   0.0000245  -0.0000894  -0.0001196
    3  -0.0003044  -0.0000580  -0.0001566   0.0000888  -0.0004190  -0.0004375
           13          14          15          16          17          18
    1  -0.0000586  -0.0000147  -0.0000474   0.0000991   0.0000279  -0.0000767
    2   0.0005485   0.0000305   0.0000953  -0.0000126  -0.0000812  -0.0000390
    3  -0.0000321   0.0000047  -0.0000377  -0.0000518  -0.0000406   0.0000481
           19          20          21          22          23          24
    1  -0.0000014   0.0000555   0.0000299  -0.0000262   0.0000197   0.0001613
    2   0.0000385  -0.0000176   0.0000760  -0.0002944   0.0001120   0.0000972
    3   0.0000076   0.0000919   0.0000991  -0.0000350   0.0002939   0.0001882
           25          26          27          28          29          30
    1  -0.0000789   0.0000220  -0.0000380   0.0000466   0.0000399  -0.0000109
    2  -0.0000204  -0.0000053  -0.0000221  -0.0000230  -0.0000237   0.0000163
    3   0.0000574  -0.0000396   0.0000622   0.0000558  -0.0000129   0.0002805
           31
    1  -0.0000835
    2   0.0000869
    3   0.0002665
 Max gradient component =       1.082E-03
 RMS gradient           =       2.016E-04
 Gradient time:  CPU 291.90 s  wall 291.94 s
 Geometry Optimization Parameters
   NAtoms,    NIC,     NZ,  NCons,   NDum,   NFix, NCnnct, MaxDiis
       31     216       0       0       0       0       0       0

 Cartesian Hessian Update
 Hessian Updated using BFGS Update


** GEOMETRY OPTIMIZATION IN DELOCALIZED INTERNAL COORDINATES **
   Searching for a Minimum

   Optimization Cycle:  12

                       Coordinates (Angstroms)
     ATOM                X               Y               Z
      1  C         3.5634809921   -1.0872929774   -0.0097653244
      2  C         2.5846301408    0.1138548176   -0.0197141746
      3  C         2.7389223107    0.9254688245    1.2886747333
      4  C         2.8580904550    1.0162676374   -1.2457531567
      5  C         1.1670246407   -0.4486443586   -0.0939287497
      6  C        -0.0497109400    0.5297126569   -0.1203076957
      7  N        -1.2268545393   -0.1273412044   -0.1088857882
      8  C        -2.5079541770    0.5670566112   -0.1302496434
      9  C        -3.6645875283   -0.4102322977    0.0653168325
     10  C        -5.0224073983    0.2915256958    0.0274414248
     11  O        -6.1073043813   -0.5966107319    0.2787850453
     12  O         4.9288615075   -0.6888191476    0.0877350387
     13  O         0.0642133909    1.7473685125   -0.1486306313
     14  H         3.4013758612   -1.7085609524   -0.8971501340
     15  H         3.3733175705   -1.7121343526    0.8634827551
     16  H         2.4484762637    0.3302468915    2.1597094480
     17  H         2.1331257791    1.8298871715    1.2623762770
     18  H         3.7903560515    1.1936956226    1.4079274487
     19  H         3.8705791711    1.4241106049   -1.1775918402
     20  H         2.1618027682    1.8519894844   -1.2767811108
     21  H         2.7764811993    0.4534485997   -2.1812950042
     22  O         0.9324910971   -1.6403551008   -0.1190120975
     23  H        -1.1821415331   -1.1375919110   -0.0881766612
     24  H        -2.6097605396    1.1068628275   -1.0785397990
     25  H        -2.5051958247    1.3265291310    0.6584968543
     26  H        -3.5615939013   -0.9261154581    1.0254350763
     27  H        -3.6356260053   -1.1774178295   -0.7201430572
     28  H        -5.1562105036    0.8070411588   -0.9335746222
     29  H        -5.0792117800    1.0469734365    0.8145329579
     30  H        -6.1378640738   -1.2586941346   -0.4188961166
     31  H         5.2186365764   -0.3512095983   -0.7642818798
   Point Group: c1    Number of degrees of freedom:    87


   Energy is   -709.058959710

 Hessian Updated using BFGS Update

 87 Hessian modes will be used to form the next step
  Hessian Eigenvalues:
     0.001081    0.002422    0.002628    0.003316    0.004103    0.004888
     0.005216    0.007307    0.010871    0.013110    0.014319    0.020777
     0.035728    0.038612    0.040058    0.044712    0.049472    0.050238
     0.050947    0.051878    0.053964    0.054137    0.055213    0.055542
     0.056310    0.056953    0.058173    0.059880    0.062250    0.081260
     0.091846    0.115418    0.119601    0.120781    0.126237    0.138644
     0.140144    0.148995    0.152071    0.159001    0.159850    0.159894
     0.160028    0.160141    0.160213    0.161002    0.164196    0.170633
     0.208709    0.218373    0.219887    0.220740    0.224825    0.228297
     0.250625    0.257103    0.268286    0.277247    0.279968    0.283486
     0.289728    0.292441    0.296031    0.314111    0.319784    0.321579
     0.323004    0.323473    0.323742    0.324052    0.324218    0.324534
     0.324775    0.325088    0.325405    0.330169    0.330912    0.342472
     0.379958    0.429365    0.444999    0.458295    0.490031    0.507868
     0.533515    0.918668    0.942058

 Minimum Search - Taking Simple RFO Step
 Searching for Lamda that Minimizes Along All modes
 Value Taken    Lamda =  -0.00003546
 Step Taken.  Stepsize is  0.118391

                             Maximum     Tolerance    Cnvgd?
         Gradient           0.000506      0.000300      NO
         Displacement       0.042680      0.001200      NO
         Energy change     -0.000026      0.000001      NO


 New Cartesian Coordinates Obtained by Inverse Iteration

 Displacement from previous Coordinates is:  0.223381
 ----------------------------------------------------------------
             Standard Nuclear Orientation (Angstroms)
    I     Atom           X                Y                Z
 ----------------------------------------------------------------
    1      C       3.5625100543    -1.0873162872    -0.0143856264
    2      C       2.5845975142     0.1142893426    -0.0167435442
    3      C       2.7405745602     0.9176680080     1.2969104788
    4      C       2.8585253197     1.0242466490    -1.2369764938
    5      C       1.1668215024    -0.4474850033    -0.0950595132
    6      C      -0.0506450563     0.5301351792    -0.1211986453
    7      N      -1.2267514094    -0.1287301846    -0.1262936316
    8      C      -2.5089205507     0.5632695731    -0.1567430306
    9      C      -3.6632061530    -0.4089647888     0.0727798715
   10      C      -5.0216120651     0.2918806766     0.0308112864
   11      O      -6.1037613268    -0.5927229151     0.3062115808
   12      O       4.9279268158    -0.6900588143     0.0906167234
   13      O       0.0620260457     1.7481917153    -0.1362313667
   14      H       3.4029611670    -1.7012699382    -0.9072811730
   15      H       3.3691905747    -1.7189851290     0.8532768620
   16      H       2.4497515965     0.3173515249     2.1643136434
   17      H       2.1360627062     1.8229369589     1.2762546756
   18      H       3.7924851136     1.1837815533     1.4175227797
   19      H       3.8721021277     1.4288460520    -1.1669485447
   20      H       2.1642075084     1.8618876098    -1.2613322388
   21      H       2.7740773293     0.4684265294    -2.1764854866
   22      O       0.9324038248    -1.6391082353    -0.1238619174
   23      H      -1.1799772522    -1.1391258139    -0.1228668827
   24      H      -2.6197774551     1.0791226228    -1.1177276577
   25      H      -2.4987102803     1.3423200942     0.6121114809
   26      H      -3.5512251861    -0.9025602751     1.0434492538
   27      H      -3.6425079771    -1.1945697681    -0.6946610503
   28      H      -5.1623827015     0.7887262597    -0.9389655343
   29      H      -5.0734385308     1.0621463806     0.8037266210
   30      H      -6.1482661872    -1.2567588872    -0.3887244880
   31      H       5.2204010214    -0.3465510602    -0.7582620268
 ----------------------------------------------------------------
 Molecular Point Group                 C1    NOp =  1
 Largest Abelian Subgroup              C1    NOp =  1
 Nuclear Repulsion Energy =   925.1930234648 hartrees
 There are       55 alpha and       55 beta electrons
 Applying Cartesian multipole field
    Component          Value
    ---------          -----
     (2,0,0)        1.00000E-12
     (0,2,0)        2.00000E-11
     (0,0,2)       -3.00000E-11
 Nucleus-field energy     =     0.0000000071 hartrees
 Requested basis set is 6-311++G(d,p)
 There are 169 shells and 427 basis functions
 A cutoff of  1.0D-11 yielded  10995 shell pairs
 There are     69443 function pairs (     73676 Cartesian)
 Smallest overlap matrix eigenvalue = 2.21E-06

 Q-Chem warning in module /home/taweetham/qchem/stvman/mkSTV.C, line 278:

 Overlap eigenvalue is smaller than square root of threshold

 Guess MOs from SCF MO coefficient file
 Reading MOs from coefficient file
 Reading MOs from coefficient file
 A restricted hybrid HF-DFT SCF calculation will be
 performed using Pulay DIIS extrapolation
 Exchange:     0.2000 Hartree-Fock + 0.0800 Slater + 0.7200 B88
 Correlation:  0.1900 VWN1RPA + 0.8100 LYP
 Using SG-1 standard quadrature grid
 SCF converges when DIIS error is below 1.0E-08
 Geometry optimization detected.  Setting ReadMinima to 0
 Setting SaveMinima to 0
 ---------------------------------------
  Cycle       Energy         DIIS Error
 ---------------------------------------
    1    -709.0557448925      2.45E-04
    2    -709.0589682009      2.29E-05
    3    -709.0589768711      1.87E-05
    4    -709.0589821268      8.63E-06
    5    -709.0589838473      4.01E-06
    6    -709.0589840683      1.01E-06
    7    -709.0589840166      3.76E-07
    8    -709.0589840286      1.25E-07
    9    -709.0589840134      4.37E-08
   10    -709.0589840170      1.63E-08
   11    -709.0589840187      3.70E-09 Convergence criterion met
 ---------------------------------------
 SCF time:  CPU 701.50 s  wall 702.47 s
 SCF   energy in the final basis set = -709.0589840187
 Total energy in the final basis set = -709.0589840187

 --------------------------------------------------------------

                    Orbital Energies (a.u.)
 --------------------------------------------------------------

 Alpha MOs
 -- Occupied --
-19.150 -19.138 -19.131 -19.112 -14.358 -10.291 -10.288 -10.235
-10.228 -10.222 -10.206 -10.194 -10.174 -10.166  -1.088  -1.057
 -1.039  -1.032  -0.948  -0.828  -0.805  -0.718  -0.702  -0.690
 -0.665  -0.634  -0.606  -0.573  -0.533  -0.514  -0.512  -0.500
 -0.490  -0.478  -0.470  -0.461  -0.444  -0.441  -0.434  -0.429
 -0.407  -0.395  -0.392  -0.387  -0.386  -0.375  -0.371  -0.357
 -0.347  -0.335  -0.321  -0.297  -0.289  -0.280  -0.255
 -- Virtual --
 -0.084  -0.021  -0.014  -0.002   0.000   0.008   0.017   0.019
  0.023   0.035   0.039   0.041   0.044   0.048   0.050   0.052
  0.059   0.062   0.071   0.072   0.083   0.084   0.090   0.095
  0.098   0.102   0.106   0.112   0.117   0.118   0.119   0.123
  0.128   0.129   0.131   0.135   0.139   0.144   0.147   0.150
  0.150   0.153   0.153   0.160   0.160   0.162   0.168   0.170
  0.175   0.178   0.181   0.185   0.186   0.189   0.198   0.199
  0.206   0.208   0.215   0.221   0.222   0.226   0.229   0.233
  0.238   0.242   0.246   0.253   0.259   0.263   0.270   0.271
  0.276   0.279   0.283   0.288   0.293   0.301   0.307   0.311
  0.319   0.324   0.327   0.329   0.332   0.334   0.339   0.347
  0.350   0.356   0.359   0.361   0.372   0.375   0.377   0.391
  0.393   0.406   0.414   0.418   0.429   0.434   0.442   0.448
  0.452   0.474   0.482   0.493   0.508   0.519   0.530   0.537
  0.553   0.564   0.568   0.574   0.587   0.594   0.595   0.616
  0.620   0.628   0.634   0.641   0.648   0.653   0.656   0.663
  0.667   0.668   0.683   0.690   0.697   0.700   0.711   0.719
  0.723   0.730   0.739   0.744   0.751   0.765   0.772   0.779
  0.789   0.797   0.829   0.850   0.876   0.886   0.895   0.924
  0.944   0.948   0.953   0.967   0.994   0.995   1.003   1.019
  1.048   1.070   1.085   1.096   1.106   1.113   1.135   1.171
  1.176   1.181   1.196   1.205   1.213   1.215   1.231   1.239
  1.253   1.262   1.268   1.277   1.303   1.311   1.328   1.360
  1.376   1.409   1.411   1.425   1.460   1.464   1.469   1.476
  1.480   1.492   1.506   1.522   1.530   1.542   1.545   1.551
  1.566   1.568   1.575   1.591   1.595   1.602   1.617   1.628
  1.634   1.642   1.663   1.675   1.681   1.694   1.698   1.722
  1.727   1.735   1.748   1.756   1.769   1.776   1.786   1.792
  1.805   1.810   1.820   1.845   1.865   1.879   1.885   1.899
  1.918   1.948   1.977   1.985   2.016   2.022   2.035   2.051
  2.059   2.073   2.078   2.106   2.155   2.157   2.159   2.179
  2.188   2.199   2.215   2.225   2.244   2.316   2.321   2.324
  2.343   2.362   2.393   2.410   2.457   2.470   2.482   2.489
  2.496   2.502   2.508   2.513   2.533   2.539   2.556   2.562
  2.568   2.596   2.624   2.634   2.638   2.651   2.658   2.666
  2.695   2.734   2.743   2.756   2.763   2.786   2.792   2.799
  2.813   2.832   2.851   2.870   2.873   2.888   2.901   2.914
  2.932   2.937   2.976   2.998   3.004   3.012   3.020   3.065
  3.082   3.107   3.132   3.151   3.170   3.179   3.196   3.199
  3.268   3.294   3.313   3.342   3.377   3.401   3.414   3.507
  3.534   3.616   3.698   3.713   3.722   3.761   3.773   3.789
  3.806   3.814   3.827   3.864   3.888   3.908   3.964   3.976
  3.990   4.021   4.097   4.116   4.255   4.263   4.272   4.294
  4.849   4.951   5.051   5.072   5.092   5.114   5.245   5.318
  5.372   5.394   5.635   5.658   5.728   5.814  23.787  23.816
 23.821  23.846  23.859  23.891  23.910  23.968  23.992  35.598
 49.906  49.941  49.983  50.049
 --------------------------------------------------------------

          Ground-State Mulliken Net Atomic Charges

     Atom                 Charge (a.u.)
  ----------------------------------------
      1 C                    -0.366833
      2 C                     0.512437
      3 C                    -0.612068
      4 C                    -0.633810
      5 C                     0.170187
      6 C                    -0.258127
      7 N                    -0.051188
      8 C                    -0.334379
      9 C                    -0.226999
     10 C                    -0.395387
     11 O                    -0.244758
     12 O                    -0.229664
     13 O                    -0.333420
     14 H                     0.181939
     15 H                     0.213309
     16 H                     0.145322
     17 H                     0.176533
     18 H                     0.203802
     19 H                     0.151833
     20 H                     0.190318
     21 H                     0.152056
     22 O                    -0.246330
     23 H                     0.328396
     24 H                     0.198728
     25 H                     0.203519
     26 H                     0.170205
     27 H                     0.134741
     28 H                     0.138666
     29 H                     0.177113
     30 H                     0.237497
     31 H                     0.246361
  ----------------------------------------
  Sum of atomic charges =     0.000000

 -----------------------------------------------------------------
                    Cartesian Multipole Moments
 -----------------------------------------------------------------
    Charge (ESU x 10^10)
                -0.0000
    Dipole Moment (Debye)
         X      -1.0605      Y      -0.5567      Z      -2.4871
       Tot       2.7604
    Quadrupole Moments (Debye-Ang)
        XX     -96.4292     XY       5.9703     YY     -92.9749
        XZ       1.5500     YZ       2.4365     ZZ     -83.3995
    Octopole Moments (Debye-Ang^2)
       XXX      53.2915    XXY      11.7906    XYY     -20.2638
       YYY     -17.2582    XXZ     -95.6962    XYZ      -9.5833
       YYZ       2.0334    XZZ       4.3433    YZZ      -4.3651
       ZZZ       4.9310
    Hexadecapole Moments (Debye-Ang^3)
      XXXX   -6801.7621   XXXY     186.2870   XXYY    -989.9518
      XYYY      30.6435   YYYY    -591.2083   XXXZ     159.7590
      XXYZ      88.0685   XYYZ      20.8055   YYYZ      11.6131
      XXZZ    -968.0318   XYZZ     -10.4595   YYZZ    -140.1514
      XZZZ      27.0000   YZZZ       8.2198   ZZZZ    -298.9811
 -----------------------------------------------------------------
 Calculating analytic gradient of the SCF energy
 Gradient of SCF Energy
            1           2           3           4           5           6
    1   0.0000744   0.0001030  -0.0000536  -0.0000089  -0.0004754   0.0004176
    2  -0.0000555  -0.0000527   0.0001865   0.0000097   0.0006237  -0.0012205
    3  -0.0000236   0.0001517   0.0001573  -0.0002141  -0.0003245   0.0000915
            7           8           9          10          11          12
    1   0.0002166  -0.0003240   0.0002019  -0.0000519   0.0000517  -0.0000090
    2  -0.0001253  -0.0000769   0.0001558   0.0001184  -0.0002371  -0.0000727
    3  -0.0002275  -0.0000076  -0.0000874   0.0000407  -0.0003247  -0.0002289
           13          14          15          16          17          18
    1  -0.0001917  -0.0000127  -0.0000980   0.0001135   0.0001308  -0.0000050
    2   0.0006183   0.0000553   0.0000880  -0.0000223  -0.0001355  -0.0000056
    3  -0.0001031   0.0000230   0.0000117  -0.0000380  -0.0000407   0.0000924
           19          20          21          22          23          24
    1  -0.0000381   0.0000303   0.0000036  -0.0000884   0.0000359   0.0001217
    2  -0.0000137  -0.0000367   0.0000758  -0.0001991   0.0001137   0.0001363
    3   0.0000646   0.0000893   0.0000708   0.0001063   0.0001645   0.0001304
           25          26          27          28          29          30
    1  -0.0000247   0.0000064  -0.0000905   0.0000524   0.0000171  -0.0000279
    2   0.0000042  -0.0000314  -0.0000935  -0.0000686  -0.0000059   0.0001516
    3   0.0000077  -0.0000392   0.0000633   0.0000411  -0.0000301   0.0002304
           31
    1  -0.0000771
    2   0.0001156
    3   0.0001526
 Max gradient component =       1.220E-03
 RMS gradient           =       2.055E-04
 Gradient time:  CPU 292.96 s  wall 293.00 s
 Geometry Optimization Parameters
   NAtoms,    NIC,     NZ,  NCons,   NDum,   NFix, NCnnct, MaxDiis
       31     216       0       0       0       0       0       0

 Cartesian Hessian Update
 Hessian Updated using BFGS Update


** GEOMETRY OPTIMIZATION IN DELOCALIZED INTERNAL COORDINATES **
   Searching for a Minimum

   Optimization Cycle:  13

                       Coordinates (Angstroms)
     ATOM                X               Y               Z
      1  C         3.5625100543   -1.0873162872   -0.0143856264
      2  C         2.5845975142    0.1142893426   -0.0167435442
      3  C         2.7405745602    0.9176680080    1.2969104788
      4  C         2.8585253197    1.0242466490   -1.2369764938
      5  C         1.1668215024   -0.4474850033   -0.0950595132
      6  C        -0.0506450563    0.5301351792   -0.1211986453
      7  N        -1.2267514094   -0.1287301846   -0.1262936316
      8  C        -2.5089205507    0.5632695731   -0.1567430306
      9  C        -3.6632061530   -0.4089647888    0.0727798715
     10  C        -5.0216120651    0.2918806766    0.0308112864
     11  O        -6.1037613268   -0.5927229151    0.3062115808
     12  O         4.9279268158   -0.6900588143    0.0906167234
     13  O         0.0620260457    1.7481917153   -0.1362313667
     14  H         3.4029611670   -1.7012699382   -0.9072811730
     15  H         3.3691905747   -1.7189851290    0.8532768620
     16  H         2.4497515965    0.3173515249    2.1643136434
     17  H         2.1360627062    1.8229369589    1.2762546756
     18  H         3.7924851136    1.1837815533    1.4175227797
     19  H         3.8721021277    1.4288460520   -1.1669485447
     20  H         2.1642075084    1.8618876098   -1.2613322388
     21  H         2.7740773293    0.4684265294   -2.1764854866
     22  O         0.9324038248   -1.6391082353   -0.1238619174
     23  H        -1.1799772522   -1.1391258139   -0.1228668827
     24  H        -2.6197774551    1.0791226228   -1.1177276577
     25  H        -2.4987102803    1.3423200942    0.6121114809
     26  H        -3.5512251861   -0.9025602751    1.0434492538
     27  H        -3.6425079771   -1.1945697681   -0.6946610503
     28  H        -5.1623827015    0.7887262597   -0.9389655343
     29  H        -5.0734385308    1.0621463806    0.8037266210
     30  H        -6.1482661872   -1.2567588872   -0.3887244880
     31  H         5.2204010214   -0.3465510602   -0.7582620268
   Point Group: c1    Number of degrees of freedom:    87


   Energy is   -709.058984019

 Hessian Updated using BFGS Update

 87 Hessian modes will be used to form the next step
  Hessian Eigenvalues:
     0.000998    0.001981    0.002822    0.003331    0.003549    0.004896
     0.005126    0.007200    0.010858    0.013146    0.014217    0.020518
     0.035541    0.038614    0.040144    0.044791    0.049483    0.050212
     0.051032    0.051842    0.053835    0.054130    0.055249    0.055545
     0.056331    0.056974    0.058828    0.059905    0.061693    0.081427
     0.091771    0.115398    0.119601    0.120347    0.125192    0.138507
     0.140218    0.149128    0.151306    0.159024    0.159532    0.159909
     0.160002    0.160181    0.160461    0.161507    0.163540    0.170300
     0.198703    0.218395    0.219885    0.221699    0.225229    0.228137
     0.250577    0.255134    0.268280    0.277187    0.280083    0.283789
     0.289055    0.294111    0.294855    0.319290    0.319870    0.321872
     0.322760    0.323472    0.323748    0.323995    0.324224    0.324486
     0.324602    0.325060    0.325765    0.330690    0.331661    0.351128
     0.380043    0.429242    0.445182    0.458110    0.490581    0.505322
     0.532438    0.910760    0.940940

 Minimum Search - Taking Simple RFO Step
 Searching for Lamda that Minimizes Along All modes
 Value Taken    Lamda =  -0.00003209
 Step Taken.  Stepsize is  0.115651

                             Maximum     Tolerance    Cnvgd?
         Gradient           0.000502      0.000300      NO
         Displacement       0.045381      0.001200      NO
         Energy change     -0.000024      0.000001      NO


 New Cartesian Coordinates Obtained by Inverse Iteration

 Displacement from previous Coordinates is:  0.147207
 ----------------------------------------------------------------
             Standard Nuclear Orientation (Angstroms)
    I     Atom           X                Y                Z
 ----------------------------------------------------------------
    1      C       3.5617718373    -1.0866979182    -0.0110385886
    2      C       2.5847195041     0.1155030443    -0.0136061464
    3      C       2.7417943975     0.9185800150     1.3001563963
    4      C       2.8588136305     1.0252507954    -1.2337834325
    5      C       1.1668722375    -0.4450720838    -0.0930803187
    6      C      -0.0511481794     0.5345054456    -0.1094773626
    7      N      -1.2265063115    -0.1253192795    -0.1375291123
    8      C      -2.5102237480     0.5631944340    -0.1726469434
    9      C      -3.6614387111    -0.4090944930     0.0730978451
   10      C      -5.0216892911     0.2887945813     0.0364762336
   11      O      -6.0997887364    -0.5980722414     0.3219765738
   12      O       4.9281809247    -0.6896542095     0.0887724104
   13      O       0.0625685040     1.7521695890    -0.1038154351
   14      H       3.3997525285    -1.7031474172    -0.9017103790
   15      H       3.3705716768    -1.7160345631     0.8588360748
   16      H       2.4493188943     0.3189003597     2.1675108846
   17      H       2.1385153070     1.8247104806     1.2794150648
   18      H       3.7942230754     1.1826834433     1.4206126560
   19      H       3.8729991146     1.4282945774    -1.1644531611
   20      H       2.1653236468     1.8637495450    -1.2582143349
   21      H       2.7730667513     0.4694482473    -2.1733284422
   22      O       0.9319624014    -1.6359798599    -0.1364078520
   23      H      -1.1771368477    -1.1354820912    -0.1597991540
   24      H      -2.6276595807     1.0664199805    -1.1399130911
   25      H      -2.4971403535     1.3512758989     0.5863977336
   26      H      -3.5414186048    -0.8956751039     1.0462443497
   27      H      -3.6449845224    -1.1997828414    -0.6891450122
   28      H      -5.1699949310     0.7816182594    -0.9342443568
   29      H      -5.0704480109     1.0618654726     0.8067845993
   30      H      -6.1581466787    -1.2529801751    -0.3807675047
   31      H       5.2227127260    -0.3629522631    -0.7660837894
 ----------------------------------------------------------------
 Molecular Point Group                 C1    NOp =  1
 Largest Abelian Subgroup              C1    NOp =  1
 Nuclear Repulsion Energy =   925.1210080138 hartrees
 There are       55 alpha and       55 beta electrons
 Applying Cartesian multipole field
    Component          Value
    ---------          -----
     (2,0,0)        1.00000E-12
     (0,2,0)        2.00000E-11
     (0,0,2)       -3.00000E-11
 Nucleus-field energy     =     0.0000000071 hartrees
 Requested basis set is 6-311++G(d,p)
 There are 169 shells and 427 basis functions
 A cutoff of  1.0D-11 yielded  10995 shell pairs
 There are     69443 function pairs (     73676 Cartesian)
 Smallest overlap matrix eigenvalue = 2.25E-06

 Q-Chem warning in module /home/taweetham/qchem/stvman/mkSTV.C, line 278:

 Overlap eigenvalue is smaller than square root of threshold

 Guess MOs from SCF MO coefficient file
 Reading MOs from coefficient file
 Reading MOs from coefficient file
 A restricted hybrid HF-DFT SCF calculation will be
 performed using Pulay DIIS extrapolation
 Exchange:     0.2000 Hartree-Fock + 0.0800 Slater + 0.7200 B88
 Correlation:  0.1900 VWN1RPA + 0.8100 LYP
 Using SG-1 standard quadrature grid
 SCF converges when DIIS error is below 1.0E-08
 Geometry optimization detected.  Setting ReadMinima to 0
 Setting SaveMinima to 0
 ---------------------------------------
  Cycle       Energy         DIIS Error
 ---------------------------------------
    1    -709.0573455658      2.71E-04
    2    -709.0589845356      2.27E-05
    3    -709.0589947863      1.65E-05
    4    -709.0589984013      1.09E-05
    5    -709.0590000666      3.66E-06
    6    -709.0590002087      1.40E-06
    7    -709.0590002253      3.99E-07
    8    -709.0590002293      9.38E-08
    9    -709.0590002208      5.45E-08
   10    -709.0590002334      2.72E-08
   11    -709.0590002296      4.44E-09 Convergence criterion met
 ---------------------------------------
 SCF time:  CPU 704.96 s  wall 705.87 s
 SCF   energy in the final basis set = -709.0590002296
 Total energy in the final basis set = -709.0590002296

 --------------------------------------------------------------

                    Orbital Energies (a.u.)
 --------------------------------------------------------------

 Alpha MOs
 -- Occupied --
-19.150 -19.138 -19.131 -19.112 -14.358 -10.291 -10.288 -10.235
-10.228 -10.222 -10.206 -10.194 -10.174 -10.165  -1.088  -1.057
 -1.039  -1.032  -0.948  -0.828  -0.805  -0.718  -0.702  -0.690
 -0.664  -0.634  -0.606  -0.573  -0.534  -0.514  -0.513  -0.499
 -0.489  -0.478  -0.470  -0.460  -0.444  -0.441  -0.434  -0.429
 -0.407  -0.395  -0.392  -0.387  -0.385  -0.375  -0.371  -0.357
 -0.347  -0.335  -0.321  -0.297  -0.289  -0.280  -0.255
 -- Virtual --
 -0.084  -0.021  -0.014  -0.002   0.001   0.008   0.018   0.019
  0.023   0.035   0.039   0.041   0.044   0.048   0.050   0.052
  0.059   0.062   0.071   0.072   0.083   0.084   0.090   0.095
  0.098   0.102   0.106   0.112   0.117   0.118   0.119   0.123
  0.128   0.128   0.131   0.135   0.139   0.144   0.147   0.150
  0.150   0.153   0.154   0.159   0.160   0.162   0.167   0.170
  0.175   0.178   0.181   0.185   0.186   0.189   0.198   0.199
  0.206   0.208   0.216   0.221   0.223   0.226   0.228   0.233
  0.237   0.242   0.246   0.253   0.258   0.263   0.270   0.271
  0.276   0.279   0.283   0.288   0.294   0.301   0.307   0.311
  0.319   0.324   0.326   0.329   0.332   0.335   0.339   0.347
  0.349   0.356   0.358   0.361   0.372   0.375   0.376   0.391
  0.393   0.406   0.413   0.418   0.429   0.434   0.442   0.448
  0.452   0.476   0.482   0.492   0.507   0.519   0.530   0.538
  0.553   0.564   0.568   0.574   0.585   0.594   0.596   0.617
  0.620   0.628   0.634   0.641   0.649   0.654   0.657   0.664
  0.667   0.669   0.683   0.690   0.697   0.701   0.710   0.719
  0.723   0.730   0.740   0.744   0.751   0.766   0.772   0.778
  0.788   0.797   0.828   0.849   0.876   0.886   0.896   0.925
  0.944   0.947   0.952   0.967   0.994   0.996   1.004   1.020
  1.047   1.070   1.085   1.096   1.106   1.115   1.134   1.171
  1.177   1.181   1.195   1.205   1.214   1.215   1.233   1.239
  1.252   1.261   1.268   1.278   1.302   1.311   1.329   1.359
  1.376   1.408   1.411   1.425   1.460   1.463   1.469   1.477
  1.480   1.491   1.506   1.522   1.530   1.542   1.545   1.553
  1.565   1.568   1.576   1.591   1.596   1.602   1.616   1.628
  1.634   1.643   1.663   1.674   1.681   1.694   1.698   1.722
  1.727   1.735   1.748   1.756   1.769   1.777   1.785   1.791
  1.805   1.811   1.821   1.846   1.865   1.878   1.884   1.901
  1.918   1.948   1.978   1.986   2.016   2.023   2.035   2.052
  2.059   2.072   2.077   2.106   2.153   2.156   2.157   2.178
  2.189   2.199   2.216   2.226   2.244   2.316   2.321   2.325
  2.346   2.362   2.393   2.410   2.456   2.472   2.481   2.489
  2.497   2.502   2.508   2.513   2.534   2.539   2.556   2.561
  2.569   2.596   2.624   2.634   2.638   2.652   2.659   2.668
  2.695   2.734   2.743   2.758   2.765   2.787   2.793   2.799
  2.813   2.833   2.851   2.869   2.872   2.888   2.900   2.915
  2.932   2.937   2.976   2.996   3.004   3.012   3.019   3.066
  3.082   3.108   3.131   3.149   3.170   3.179   3.195   3.199
  3.268   3.294   3.313   3.340   3.377   3.400   3.414   3.507
  3.534   3.614   3.698   3.713   3.724   3.762   3.775   3.789
  3.806   3.814   3.826   3.864   3.886   3.906   3.964   3.976
  3.990   4.021   4.096   4.115   4.255   4.263   4.271   4.294
  4.848   4.951   5.051   5.073   5.092   5.114   5.245   5.317
  5.372   5.394   5.635   5.658   5.728   5.814  23.787  23.816
 23.821  23.846  23.859  23.891  23.910  23.968  23.992  35.598
 49.906  49.941  49.983  50.050
 --------------------------------------------------------------

          Ground-State Mulliken Net Atomic Charges

     Atom                 Charge (a.u.)
  ----------------------------------------
      1 C                    -0.368545
      2 C                     0.524741
      3 C                    -0.615561
      4 C                    -0.640242
      5 C                     0.161819
      6 C                    -0.254967
      7 N                    -0.048958
      8 C                    -0.339709
      9 C                    -0.217028
     10 C                    -0.395149
     11 O                    -0.245238
     12 O                    -0.231095
     13 O                    -0.333640
     14 H                     0.182364
     15 H                     0.213073
     16 H                     0.145656
     17 H                     0.177567
     18 H                     0.204069
     19 H                     0.153161
     20 H                     0.189476
     21 H                     0.151593
     22 O                    -0.246421
     23 H                     0.327858
     24 H                     0.197860
     25 H                     0.202700
     26 H                     0.169230
     27 H                     0.134715
     28 H                     0.138377
     29 H                     0.177928
     30 H                     0.237636
     31 H                     0.246730
  ----------------------------------------
  Sum of atomic charges =     0.000000

 -----------------------------------------------------------------
                    Cartesian Multipole Moments
 -----------------------------------------------------------------
    Charge (ESU x 10^10)
                 0.0000
    Dipole Moment (Debye)
         X      -1.0761      Y      -0.5688      Z      -2.5811
       Tot       2.8537
    Quadrupole Moments (Debye-Ang)
        XX     -96.0319     XY       5.7487     YY     -93.0194
        XZ       1.7308     YZ       2.3731     ZZ     -83.3936
    Octopole Moments (Debye-Ang^2)
       XXX      50.4336    XXY      11.2099    XYY     -19.9508
       YYY     -17.4483    XXZ     -97.4624    XYZ      -9.6855
       YYZ       1.5854    XZZ       4.6433    YZZ      -4.3989
       ZZZ       4.3395
    Hexadecapole Moments (Debye-Ang^3)
      XXXX   -6771.4100   XXXY     180.6988   XXYY    -990.6479
      XYYY      29.2670   YYYY    -591.7641   XXXZ     166.1058
      XXYZ      89.0529   XYYZ      20.9891   YYYZ      10.0583
      XXZZ    -968.3653   XYZZ     -11.1094   YYZZ    -140.3071
      XZZZ      27.4895   YZZZ       7.0366   ZZZZ    -299.4983
 -----------------------------------------------------------------
 Calculating analytic gradient of the SCF energy
 Gradient of SCF Energy
            1           2           3           4           5           6
    1  -0.0001721   0.0000576  -0.0000881   0.0000987  -0.0001542   0.0000790
    2  -0.0000134  -0.0000970   0.0000798   0.0000691   0.0001875  -0.0005226
    3   0.0002041  -0.0003051   0.0001804  -0.0000404  -0.0000349   0.0006013
            7           8           9          10          11          12
    1   0.0001720  -0.0002267   0.0002309  -0.0000485   0.0000191   0.0001205
    2  -0.0000723  -0.0000722   0.0000694   0.0001928  -0.0002834  -0.0000763
    3  -0.0002484   0.0000546  -0.0000362   0.0000198  -0.0000381  -0.0001311
           13          14          15          16          17          18
    1  -0.0001432   0.0000007  -0.0000626   0.0000666   0.0000451  -0.0000222
    2   0.0002968   0.0000105   0.0000752  -0.0000109  -0.0000556   0.0000013
    3  -0.0002398  -0.0000192  -0.0000227  -0.0000116  -0.0000398   0.0000402
           19          20          21          22          23          24
    1   0.0000072   0.0000333  -0.0000098  -0.0000315   0.0000466   0.0000468
    2  -0.0000367  -0.0000386   0.0000524  -0.0000282   0.0000649   0.0000917
    3   0.0000241   0.0000132   0.0000289   0.0000333  -0.0000103   0.0000376
           25          26          27          28          29          30
    1   0.0000144  -0.0000321  -0.0000565   0.0000420   0.0000120  -0.0000471
    2  -0.0000225  -0.0000343  -0.0000331  -0.0000759   0.0000089   0.0001377
    3  -0.0000268  -0.0000274   0.0000311   0.0000041  -0.0000422   0.0000108
           31
    1   0.0000023
    2   0.0001351
    3  -0.0000095
 Max gradient component =       6.013E-04
 RMS gradient           =       1.310E-04
 Gradient time:  CPU 291.53 s  wall 291.58 s
 Geometry Optimization Parameters
   NAtoms,    NIC,     NZ,  NCons,   NDum,   NFix, NCnnct, MaxDiis
       31     216       0       0       0       0       0       0

 Cartesian Hessian Update
 Hessian Updated using BFGS Update


** GEOMETRY OPTIMIZATION IN DELOCALIZED INTERNAL COORDINATES **
   Searching for a Minimum

   Optimization Cycle:  14

                       Coordinates (Angstroms)
     ATOM                X               Y               Z
      1  C         3.5617718373   -1.0866979182   -0.0110385886
      2  C         2.5847195041    0.1155030443   -0.0136061464
      3  C         2.7417943975    0.9185800150    1.3001563963
      4  C         2.8588136305    1.0252507954   -1.2337834325
      5  C         1.1668722375   -0.4450720838   -0.0930803187
      6  C        -0.0511481794    0.5345054456   -0.1094773626
      7  N        -1.2265063115   -0.1253192795   -0.1375291123
      8  C        -2.5102237480    0.5631944340   -0.1726469434
      9  C        -3.6614387111   -0.4090944930    0.0730978451
     10  C        -5.0216892911    0.2887945813    0.0364762336
     11  O        -6.0997887364   -0.5980722414    0.3219765738
     12  O         4.9281809247   -0.6896542095    0.0887724104
     13  O         0.0625685040    1.7521695890   -0.1038154351
     14  H         3.3997525285   -1.7031474172   -0.9017103790
     15  H         3.3705716768   -1.7160345631    0.8588360748
     16  H         2.4493188943    0.3189003597    2.1675108846
     17  H         2.1385153070    1.8247104806    1.2794150648
     18  H         3.7942230754    1.1826834433    1.4206126560
     19  H         3.8729991146    1.4282945774   -1.1644531611
     20  H         2.1653236468    1.8637495450   -1.2582143349
     21  H         2.7730667513    0.4694482473   -2.1733284422
     22  O         0.9319624014   -1.6359798599   -0.1364078520
     23  H        -1.1771368477   -1.1354820912   -0.1597991540
     24  H        -2.6276595807    1.0664199805   -1.1399130911
     25  H        -2.4971403535    1.3512758989    0.5863977336
     26  H        -3.5414186048   -0.8956751039    1.0462443497
     27  H        -3.6449845224   -1.1997828414   -0.6891450122
     28  H        -5.1699949310    0.7816182594   -0.9342443568
     29  H        -5.0704480109    1.0618654726    0.8067845993
     30  H        -6.1581466787   -1.2529801751   -0.3807675047
     31  H         5.2227127260   -0.3629522631   -0.7660837894
   Point Group: c1    Number of degrees of freedom:    87


   Energy is   -709.059000230

 Hessian Updated using BFGS Update

 87 Hessian modes will be used to form the next step
  Hessian Eigenvalues:
     0.000812    0.002013    0.003175    0.003260    0.003476    0.004900
     0.005082    0.006980    0.012746    0.013325    0.013727    0.021106
     0.035477    0.038632    0.043490    0.044797    0.049482    0.050171
     0.051044    0.051794    0.053768    0.054166    0.055249    0.055523
     0.056213    0.056974    0.058740    0.059845    0.060993    0.081241
     0.091422    0.115333    0.118940    0.119682    0.125104    0.138450
     0.140203    0.149122    0.150670    0.158801    0.159049    0.159919
     0.160072    0.160206    0.160457    0.161080    0.163256    0.172560
     0.192430    0.218464    0.220076    0.221154    0.225195    0.228130
     0.250733    0.254483    0.268313    0.277311    0.280395    0.283936
     0.287175    0.292631    0.294795    0.318968    0.319920    0.321437
     0.322828    0.323475    0.323767    0.323954    0.324309    0.324445
     0.324568    0.325064    0.325731    0.330984    0.331643    0.342796
     0.379063    0.429053    0.445678    0.457855    0.489903    0.505568
     0.529256    0.905244    0.938870

 Minimum Search - Taking Simple RFO Step
 Searching for Lamda that Minimizes Along All modes
 Value Taken    Lamda =  -0.00002083
 Step Taken.  Stepsize is  0.090080

                             Maximum     Tolerance    Cnvgd?
         Gradient           0.000318      0.000300      NO
         Displacement       0.030909      0.001200      NO
         Energy change     -0.000016      0.000001      NO


 New Cartesian Coordinates Obtained by Inverse Iteration

 Displacement from previous Coordinates is:  0.265321
 ----------------------------------------------------------------
             Standard Nuclear Orientation (Angstroms)
    I     Atom           X                Y                Z
 ----------------------------------------------------------------
    1      C       3.5626708525    -1.0869258593    -0.0130334960
    2      C       2.5836624156     0.1139175888    -0.0157706812
    3      C       2.7300157863     0.9090284901     1.3038623296
    4      C       2.8643674832     1.0317616941    -1.2281727781
    5      C       1.1671675948    -0.4468406319    -0.1108289981
    6      C      -0.0510464504     0.5350017086    -0.1272547934
    7      N      -1.2267275590    -0.1243992781    -0.1612888366
    8      C      -2.5110934039     0.5623720117    -0.1976440777
    9      C      -3.6590779071    -0.4059830740     0.0791975301
   10      C      -5.0201546998     0.2905063225     0.0485901351
   11      O      -6.0939817441    -0.5923673866     0.3617184597
   12      O       4.9266485395    -0.6895877093     0.1166642658
   13      O       0.0650183963     1.7518458121    -0.1087741736
   14      H       3.4172384585    -1.6923674164    -0.9140351781
   15      H       3.3582997903    -1.7280163478     0.8453164795
   16      H       2.4281514851     0.3049052330     2.1650055804
   17      H       2.1281115487     1.8162131060     1.2834452791
   18      H       3.7818938301     1.1704109602     1.4350780367
   19      H       3.8754344444     1.4404653706    -1.1473139183
   20      H       2.1662052979     1.8665420314    -1.2550458784
   21      H       2.7907047404     0.4803273867    -2.1714749655
   22      O       0.9324605937    -1.6371081878    -0.1658133607
   23      H      -1.1766458378    -1.1344264284    -0.1937072748
   24      H      -2.6403991444     1.0456068861    -1.1737989052
   25      H      -2.4898745323     1.3649722402     0.5456093904
   26      H      -3.5261073248    -0.8762693290     1.0586275858
   27      H      -3.6514252162    -1.2088720321    -0.6703776956
   28      H      -5.1814896370     0.7685270730    -0.9275518410
   29      H      -5.0597791920     1.0752237034     0.8076223609
   30      H      -6.1623304097    -1.2566711316    -0.3315800994
   31      H       5.2375244515    -0.3567731774    -0.7300340761
 ----------------------------------------------------------------
 Molecular Point Group                 C1    NOp =  1
 Largest Abelian Subgroup              C1    NOp =  1
 Nuclear Repulsion Energy =   925.1234576718 hartrees
 There are       55 alpha and       55 beta electrons
 Applying Cartesian multipole field
    Component          Value
    ---------          -----
     (2,0,0)        1.00000E-12
     (0,2,0)        2.00000E-11
     (0,0,2)       -3.00000E-11
 Nucleus-field energy     =     0.0000000071 hartrees
 Requested basis set is 6-311++G(d,p)
 There are 169 shells and 427 basis functions
 A cutoff of  1.0D-11 yielded  10999 shell pairs
 There are     69484 function pairs (     73720 Cartesian)
 Smallest overlap matrix eigenvalue = 2.28E-06

 Q-Chem warning in module /home/taweetham/qchem/stvman/mkSTV.C, line 278:

 Overlap eigenvalue is smaller than square root of threshold

 Guess MOs from SCF MO coefficient file
 Reading MOs from coefficient file
 Reading MOs from coefficient file
 A restricted hybrid HF-DFT SCF calculation will be
 performed using Pulay DIIS extrapolation
 Exchange:     0.2000 Hartree-Fock + 0.0800 Slater + 0.7200 B88
 Correlation:  0.1900 VWN1RPA + 0.8100 LYP
 Using SG-1 standard quadrature grid
 SCF converges when DIIS error is below 1.0E-08
 Geometry optimization detected.  Setting ReadMinima to 0
 Setting SaveMinima to 0
 ---------------------------------------
  Cycle       Energy         DIIS Error
 ---------------------------------------
    1    -709.0563574361      2.80E-04
    2    -709.0589833039      2.88E-05
    3    -709.0589933993      2.40E-05
    4    -709.0590041580      7.39E-06
    5    -709.0590052690      3.18E-06
    6    -709.0590055940      1.47E-06
    7    -709.0590055030      3.96E-07
    8    -709.0590054836      8.27E-08
    9    -709.0590054813      2.65E-08
   10    -709.0590054779      9.48E-09 Convergence criterion met
 ---------------------------------------
 SCF time:  CPU 659.41 s  wall 661.30 s
 SCF   energy in the final basis set = -709.0590054779
 Total energy in the final basis set = -709.0590054779

 --------------------------------------------------------------

                    Orbital Energies (a.u.)
 --------------------------------------------------------------

 Alpha MOs
 -- Occupied --
-19.150 -19.138 -19.131 -19.112 -14.358 -10.291 -10.288 -10.235
-10.228 -10.222 -10.206 -10.194 -10.174 -10.165  -1.088  -1.058
 -1.039  -1.032  -0.948  -0.828  -0.805  -0.718  -0.702  -0.690
 -0.664  -0.633  -0.606  -0.573  -0.534  -0.514  -0.512  -0.499
 -0.489  -0.478  -0.470  -0.460  -0.444  -0.441  -0.434  -0.428
 -0.407  -0.395  -0.392  -0.387  -0.385  -0.375  -0.371  -0.357
 -0.347  -0.335  -0.321  -0.297  -0.290  -0.280  -0.254
 -- Virtual --
 -0.083  -0.021  -0.014  -0.002   0.001   0.008   0.018   0.019
  0.023   0.035   0.039   0.041   0.045   0.048   0.050   0.052
  0.059   0.062   0.071   0.072   0.082   0.084   0.090   0.095
  0.098   0.102   0.107   0.113   0.117   0.118   0.119   0.123
  0.128   0.129   0.131   0.135   0.139   0.144   0.147   0.150
  0.150   0.153   0.154   0.159   0.160   0.161   0.167   0.170
  0.176   0.178   0.181   0.185   0.187   0.189   0.198   0.199
  0.206   0.208   0.216   0.221   0.223   0.226   0.228   0.233
  0.237   0.242   0.246   0.252   0.258   0.263   0.269   0.272
  0.276   0.279   0.283   0.288   0.295   0.302   0.306   0.311
  0.319   0.324   0.326   0.329   0.331   0.335   0.339   0.347
  0.349   0.356   0.358   0.361   0.372   0.374   0.376   0.392
  0.393   0.405   0.411   0.418   0.429   0.434   0.442   0.448
  0.452   0.477   0.481   0.492   0.507   0.519   0.530   0.538
  0.553   0.563   0.567   0.573   0.584   0.593   0.597   0.618
  0.620   0.628   0.634   0.641   0.648   0.655   0.657   0.665
  0.667   0.669   0.684   0.691   0.697   0.701   0.710   0.719
  0.723   0.729   0.739   0.744   0.751   0.765   0.772   0.778
  0.788   0.797   0.827   0.848   0.876   0.886   0.897   0.925
  0.943   0.946   0.952   0.966   0.994   0.997   1.005   1.019
  1.047   1.071   1.084   1.095   1.107   1.115   1.134   1.171
  1.177   1.181   1.195   1.206   1.213   1.214   1.233   1.240
  1.252   1.262   1.268   1.279   1.302   1.311   1.329   1.358
  1.374   1.408   1.410   1.426   1.459   1.463   1.469   1.477
  1.480   1.491   1.505   1.523   1.530   1.542   1.546   1.553
  1.565   1.568   1.577   1.591   1.597   1.602   1.615   1.628
  1.635   1.643   1.663   1.674   1.681   1.694   1.698   1.722
  1.727   1.734   1.748   1.756   1.769   1.778   1.784   1.791
  1.805   1.812   1.821   1.846   1.865   1.878   1.884   1.900
  1.916   1.947   1.977   1.987   2.016   2.023   2.035   2.052
  2.059   2.072   2.076   2.106   2.151   2.156   2.158   2.178
  2.189   2.198   2.215   2.227   2.244   2.315   2.321   2.325
  2.349   2.362   2.393   2.410   2.456   2.472   2.481   2.489
  2.496   2.502   2.508   2.514   2.535   2.539   2.556   2.560
  2.569   2.595   2.624   2.634   2.639   2.653   2.660   2.670
  2.694   2.735   2.743   2.759   2.766   2.787   2.793   2.799
  2.814   2.833   2.851   2.868   2.872   2.887   2.900   2.915
  2.932   2.938   2.976   2.994   3.004   3.013   3.018   3.066
  3.082   3.108   3.129   3.149   3.170   3.179   3.194   3.197
  3.268   3.294   3.313   3.339   3.377   3.400   3.414   3.507
  3.533   3.613   3.698   3.712   3.725   3.762   3.776   3.789
  3.807   3.814   3.826   3.864   3.886   3.906   3.964   3.976
  3.990   4.021   4.095   4.115   4.255   4.263   4.271   4.294
  4.846   4.951   5.051   5.073   5.092   5.114   5.244   5.317
  5.372   5.393   5.634   5.657   5.728   5.814  23.787  23.816
 23.821  23.846  23.859  23.891  23.910  23.968  23.992  35.597
 49.905  49.941  49.983  50.050
 --------------------------------------------------------------

          Ground-State Mulliken Net Atomic Charges

     Atom                 Charge (a.u.)
  ----------------------------------------
      1 C                    -0.369793
      2 C                     0.527622
      3 C                    -0.615317
      4 C                    -0.639892
      5 C                     0.151488
      6 C                    -0.251343
      7 N                    -0.046396
      8 C                    -0.343411
      9 C                    -0.208675
     10 C                    -0.395538
     11 O                    -0.245520
     12 O                    -0.231013
     13 O                    -0.333981
     14 H                     0.182160
     15 H                     0.213024
     16 H                     0.146162
     17 H                     0.177537
     18 H                     0.203837
     19 H                     0.154482
     20 H                     0.189876
     21 H                     0.151250
     22 O                    -0.246797
     23 H                     0.326907
     24 H                     0.197467
     25 H                     0.201531
     26 H                     0.169139
     27 H                     0.133925
     28 H                     0.138252
     29 H                     0.178346
     30 H                     0.237648
     31 H                     0.247022
  ----------------------------------------
  Sum of atomic charges =     0.000000

 -----------------------------------------------------------------
                    Cartesian Multipole Moments
 -----------------------------------------------------------------
    Charge (ESU x 10^10)
                -0.0000
    Dipole Moment (Debye)
         X      -1.0700      Y      -0.5750      Z      -2.6191
       Tot       2.8871
    Quadrupole Moments (Debye-Ang)
        XX     -95.4783     XY       5.9150     YY     -92.9708
        XZ       1.8068     YZ       2.3216     ZZ     -83.6759
    Octopole Moments (Debye-Ang^2)
       XXX      50.5010    XXY      10.2278    XYY     -20.3463
       YYY     -17.5166    XXZ     -98.7563    XYZ      -9.4081
       YYZ       1.9454    XZZ       4.9152    YZZ      -4.1978
       ZZZ       4.6653
    Hexadecapole Moments (Debye-Ang^3)
      XXXX   -6727.7035   XXXY     190.4651   XXYY    -987.8753
      XYYY      30.8396   YYYY    -591.1429   XXXZ     171.2189
      XXYZ      88.5590   XYYZ      21.2163   YYYZ      10.4039
      XXZZ    -977.1051   XYZZ     -11.2754   YYZZ    -140.8702
      XZZZ      30.7113   YZZZ       7.5496   ZZZZ    -301.7264
 -----------------------------------------------------------------
 Calculating analytic gradient of the SCF energy
 Gradient of SCF Energy
            1           2           3           4           5           6
    1  -0.0001554  -0.0000103   0.0000025   0.0000299   0.0001779  -0.0002264
    2   0.0000949  -0.0000838   0.0000071  -0.0000050  -0.0001895   0.0003699
    3  -0.0002835  -0.0001872   0.0000253   0.0001575   0.0000298  -0.0002444
            7           8           9          10          11          12
    1  -0.0000254  -0.0000403   0.0001645   0.0000124   0.0000544   0.0001775
    2   0.0000104  -0.0001464   0.0001018   0.0000627  -0.0000404  -0.0001286
    3   0.0000329  -0.0000115   0.0000281  -0.0000514   0.0002252   0.0002704
           13          14          15          16          17          18
    1   0.0000911   0.0000365   0.0000793  -0.0000517  -0.0000304   0.0000709
    2  -0.0001645  -0.0000389   0.0000095  -0.0000163   0.0000345   0.0000132
    3   0.0001239   0.0000258   0.0000345  -0.0000023   0.0000238  -0.0000234
           19          20          21          22          23          24
    1  -0.0000485  -0.0000968  -0.0000426   0.0000283   0.0000222  -0.0000196
    2   0.0000016   0.0000349   0.0000099   0.0000716  -0.0000355   0.0000391
    3   0.0000448  -0.0000158  -0.0000590   0.0000923   0.0000491  -0.0000239
           25          26          27          28          29          30
    1   0.0000275  -0.0000335  -0.0000311   0.0000130  -0.0000246  -0.0001091
    2   0.0000373  -0.0000297  -0.0000316  -0.0000209   0.0000040  -0.0000511
    3   0.0000165   0.0000062  -0.0000230  -0.0000291  -0.0000144  -0.0001755
           31
    1  -0.0000421
    2   0.0000798
    3  -0.0000420
 Max gradient component =       3.699E-04
 RMS gradient           =       9.969E-05
 Gradient time:  CPU 290.57 s  wall 290.62 s
 Geometry Optimization Parameters
   NAtoms,    NIC,     NZ,  NCons,   NDum,   NFix, NCnnct, MaxDiis
       31     216       0       0       0       0       0       0

 Cartesian Hessian Update
 Hessian Updated using BFGS Update


** GEOMETRY OPTIMIZATION IN DELOCALIZED INTERNAL COORDINATES **
   Searching for a Minimum

   Optimization Cycle:  15

                       Coordinates (Angstroms)
     ATOM                X               Y               Z
      1  C         3.5626708525   -1.0869258593   -0.0130334960
      2  C         2.5836624156    0.1139175888   -0.0157706812
      3  C         2.7300157863    0.9090284901    1.3038623296
      4  C         2.8643674832    1.0317616941   -1.2281727781
      5  C         1.1671675948   -0.4468406319   -0.1108289981
      6  C        -0.0510464504    0.5350017086   -0.1272547934
      7  N        -1.2267275590   -0.1243992781   -0.1612888366
      8  C        -2.5110934039    0.5623720117   -0.1976440777
      9  C        -3.6590779071   -0.4059830740    0.0791975301
     10  C        -5.0201546998    0.2905063225    0.0485901351
     11  O        -6.0939817441   -0.5923673866    0.3617184597
     12  O         4.9266485395   -0.6895877093    0.1166642658
     13  O         0.0650183963    1.7518458121   -0.1087741736
     14  H         3.4172384585   -1.6923674164   -0.9140351781
     15  H         3.3582997903   -1.7280163478    0.8453164795
     16  H         2.4281514851    0.3049052330    2.1650055804
     17  H         2.1281115487    1.8162131060    1.2834452791
     18  H         3.7818938301    1.1704109602    1.4350780367
     19  H         3.8754344444    1.4404653706   -1.1473139183
     20  H         2.1662052979    1.8665420314   -1.2550458784
     21  H         2.7907047404    0.4803273867   -2.1714749655
     22  O         0.9324605937   -1.6371081878   -0.1658133607
     23  H        -1.1766458378   -1.1344264284   -0.1937072748
     24  H        -2.6403991444    1.0456068861   -1.1737989052
     25  H        -2.4898745323    1.3649722402    0.5456093904
     26  H        -3.5261073248   -0.8762693290    1.0586275858
     27  H        -3.6514252162   -1.2088720321   -0.6703776956
     28  H        -5.1814896370    0.7685270730   -0.9275518410
     29  H        -5.0597791920    1.0752237034    0.8076223609
     30  H        -6.1623304097   -1.2566711316   -0.3315800994
     31  H         5.2375244515   -0.3567731774   -0.7300340761
   Point Group: c1    Number of degrees of freedom:    87


   Energy is   -709.059005478

 Hessian Updated using BFGS Update

 87 Hessian modes will be used to form the next step
  Hessian Eigenvalues:
     0.000903    0.002100    0.003119    0.003345    0.004033    0.004910
     0.005064    0.006783    0.012151    0.013096    0.014005    0.021422
     0.035406    0.038633    0.044384    0.044891    0.049622    0.050165
     0.051310    0.052261    0.053774    0.054212    0.055249    0.055699
     0.056208    0.057045    0.059187    0.060033    0.063237    0.080947
     0.091202    0.115261    0.119517    0.120160    0.125161    0.138474
     0.140411    0.148972    0.151841    0.158713    0.159048    0.159919
     0.160059    0.160417    0.160499    0.161548    0.163597    0.173448
     0.193599    0.218454    0.219833    0.221094    0.224957    0.228770
     0.250729    0.254600    0.268785    0.277360    0.280271    0.284156
     0.287517    0.291959    0.294868    0.319813    0.320929    0.322179
     0.322803    0.323466    0.323802    0.323943    0.324408    0.324549
     0.324736    0.325064    0.326009    0.331137    0.331694    0.355644
     0.379281    0.429065    0.444894    0.457040    0.490692    0.506164
     0.530012    0.907141    0.939003

 Minimum Search - Taking Simple RFO Step
 Searching for Lamda that Minimizes Along All modes
 Value Taken    Lamda =  -0.00000803
 Step Taken.  Stepsize is  0.033136

                             Maximum     Tolerance    Cnvgd?
         Gradient           0.000291      0.000300     YES
         Displacement       0.013161      0.001200      NO
         Energy change     -0.000005      0.000001      NO


 New Cartesian Coordinates Obtained by Inverse Iteration

 Displacement from previous Coordinates is:  0.072986
 ----------------------------------------------------------------
             Standard Nuclear Orientation (Angstroms)
    I     Atom           X                Y                Z
 ----------------------------------------------------------------
    1      C       3.5613300216    -1.0869401135    -0.0099726058
    2      C       2.5837107519     0.1149792069    -0.0153554668
    3      C       2.7304438014     0.9124789530     1.3027166986
    4      C       2.8666425559     1.0295220658    -1.2298699829
    5      C       1.1667764933    -0.4449989969    -0.1106402034
    6      C      -0.0512672685     0.5366792540    -0.1247770343
    7      N      -1.2270198081    -0.1227120162    -0.1572498539
    8      C      -2.5114625808     0.5640636116    -0.1908889128
    9      C      -3.6595023552    -0.4068127568     0.0773258962
   10      C      -5.0208600109     0.2889735606     0.0478777596
   11      O      -6.0948345144    -0.5961379339     0.3533518130
   12      O       4.9260813856    -0.6899412918     0.1104121177
   13      O       0.0644859682     1.7536133197    -0.1078565525
   14      H       3.4109189994    -1.6970660528    -0.9069745418
   15      H       3.3599916057    -1.7230789961     0.8528044246
   16      H       2.4275307998     0.3104983051     2.1649883387
   17      H       2.1297944609     1.8204061028     1.2803408054
   18      H       3.7825096860     1.1728579355     1.4340435398
   19      H       3.8783883382     1.4367531234    -1.1495535919
   20      H       2.1700527542     1.8654471348    -1.2591970094
   21      H       2.7928057939     0.4757177802    -2.1717209187
   22      O       0.9317584733    -1.6350964020    -0.1686149984
   23      H      -1.1772477402    -1.1327471661    -0.1891364556
   24      H      -2.6390432708     1.0535626774    -1.1640335891
   25      H      -2.4924509973     1.3616317910     0.5578774208
   26      H      -3.5282391197    -0.8828974197     1.0541988032
   27      H      -3.6491872770    -1.2050008318    -0.6771911969
   28      H      -5.1803629376     0.7726217439    -0.9257941333
   29      H      -5.0627114053     1.0692272837     0.8113992123
   30      H      -6.1574009403    -1.2598422115    -0.3409377451
   31      H       5.2338109872    -0.3647420309    -0.7403356322
 ----------------------------------------------------------------
 Molecular Point Group                 C1    NOp =  1
 Largest Abelian Subgroup              C1    NOp =  1
 Nuclear Repulsion Energy =   925.1135263251 hartrees
 There are       55 alpha and       55 beta electrons
 Applying Cartesian multipole field
    Component          Value
    ---------          -----
     (2,0,0)        1.00000E-12
     (0,2,0)        2.00000E-11
     (0,0,2)       -3.00000E-11
 Nucleus-field energy     =     0.0000000071 hartrees
 Requested basis set is 6-311++G(d,p)
 There are 169 shells and 427 basis functions
 A cutoff of  1.0D-11 yielded  10998 shell pairs
 There are     69483 function pairs (     73719 Cartesian)
 Smallest overlap matrix eigenvalue = 2.28E-06

 Q-Chem warning in module /home/taweetham/qchem/stvman/mkSTV.C, line 278:

 Overlap eigenvalue is smaller than square root of threshold

 Guess MOs from SCF MO coefficient file
 Reading MOs from coefficient file
 Reading MOs from coefficient file
 A restricted hybrid HF-DFT SCF calculation will be
 performed using Pulay DIIS extrapolation
 Exchange:     0.2000 Hartree-Fock + 0.0800 Slater + 0.7200 B88
 Correlation:  0.1900 VWN1RPA + 0.8100 LYP
 Using SG-1 standard quadrature grid
 SCF converges when DIIS error is below 1.0E-08
 Geometry optimization detected.  Setting ReadMinima to 0
 Setting SaveMinima to 0
 ---------------------------------------
  Cycle       Energy         DIIS Error
 ---------------------------------------
    1    -709.0590545398      7.79E-05
    2    -709.0590079555      1.01E-05
    3    -709.0590086318      7.96E-06
    4    -709.0590097265      4.01E-06
    5    -709.0590099446      1.64E-06
    6    -709.0590099552      3.58E-07
    7    -709.0590099703      1.58E-07
    8    -709.0590099533      3.25E-08
    9    -709.0590099462      1.86E-08
   10    -709.0590099535      5.36E-09 Convergence criterion met
 ---------------------------------------
 SCF time:  CPU 629.82 s  wall 630.35 s
 SCF   energy in the final basis set = -709.0590099535
 Total energy in the final basis set = -709.0590099535

 --------------------------------------------------------------

                    Orbital Energies (a.u.)
 --------------------------------------------------------------

 Alpha MOs
 -- Occupied --
-19.150 -19.138 -19.131 -19.112 -14.358 -10.291 -10.288 -10.235
-10.228 -10.222 -10.206 -10.194 -10.174 -10.165  -1.088  -1.057
 -1.039  -1.032  -0.948  -0.828  -0.805  -0.718  -0.702  -0.690
 -0.664  -0.634  -0.606  -0.573  -0.534  -0.514  -0.513  -0.499
 -0.489  -0.478  -0.470  -0.460  -0.444  -0.441  -0.434  -0.428
 -0.407  -0.395  -0.392  -0.387  -0.385  -0.375  -0.371  -0.357
 -0.347  -0.335  -0.321  -0.297  -0.290  -0.280  -0.254
 -- Virtual --
 -0.084  -0.021  -0.014  -0.002   0.001   0.008   0.018   0.019
  0.023   0.035   0.039   0.041   0.045   0.048   0.050   0.052
  0.059   0.062   0.071   0.072   0.082   0.084   0.090   0.095
  0.098   0.102   0.106   0.113   0.117   0.118   0.119   0.123
  0.128   0.129   0.131   0.135   0.139   0.144   0.147   0.150
  0.150   0.153   0.154   0.159   0.160   0.162   0.167   0.170
  0.175   0.178   0.181   0.185   0.186   0.189   0.198   0.199
  0.206   0.208   0.216   0.221   0.223   0.226   0.228   0.233
  0.237   0.242   0.246   0.252   0.258   0.263   0.269   0.271
  0.276   0.279   0.283   0.288   0.294   0.302   0.307   0.311
  0.319   0.324   0.326   0.329   0.331   0.335   0.339   0.347
  0.349   0.356   0.358   0.361   0.372   0.374   0.376   0.392
  0.393   0.405   0.412   0.418   0.429   0.434   0.442   0.449
  0.452   0.477   0.481   0.492   0.507   0.519   0.530   0.538
  0.553   0.563   0.567   0.573   0.584   0.593   0.596   0.618
  0.620   0.628   0.634   0.641   0.648   0.655   0.657   0.664
  0.667   0.669   0.684   0.691   0.697   0.701   0.710   0.719
  0.723   0.730   0.739   0.744   0.751   0.765   0.772   0.778
  0.788   0.797   0.827   0.848   0.876   0.886   0.897   0.925
  0.943   0.946   0.952   0.966   0.994   0.997   1.004   1.019
  1.047   1.071   1.085   1.095   1.107   1.115   1.134   1.171
  1.177   1.181   1.195   1.206   1.213   1.214   1.234   1.240
  1.252   1.262   1.268   1.278   1.302   1.311   1.329   1.359
  1.374   1.408   1.410   1.426   1.459   1.463   1.469   1.477
  1.480   1.492   1.505   1.522   1.530   1.542   1.545   1.553
  1.565   1.568   1.577   1.591   1.596   1.602   1.615   1.628
  1.635   1.643   1.663   1.674   1.681   1.694   1.698   1.722
  1.727   1.735   1.747   1.756   1.769   1.778   1.784   1.791
  1.805   1.811   1.821   1.846   1.865   1.878   1.884   1.901
  1.916   1.947   1.977   1.987   2.016   2.023   2.035   2.052
  2.059   2.072   2.076   2.106   2.152   2.156   2.157   2.178
  2.188   2.199   2.215   2.227   2.244   2.316   2.321   2.325
  2.348   2.362   2.393   2.410   2.456   2.472   2.481   2.489
  2.496   2.502   2.508   2.514   2.534   2.539   2.556   2.560
  2.569   2.596   2.624   2.634   2.639   2.653   2.660   2.669
  2.694   2.735   2.743   2.758   2.766   2.787   2.793   2.798
  2.814   2.833   2.851   2.868   2.872   2.887   2.900   2.915
  2.932   2.938   2.976   2.994   3.004   3.013   3.018   3.066
  3.082   3.108   3.129   3.149   3.170   3.179   3.195   3.198
  3.268   3.294   3.313   3.339   3.377   3.400   3.414   3.507
  3.533   3.613   3.698   3.713   3.725   3.762   3.775   3.789
  3.807   3.814   3.826   3.864   3.887   3.905   3.964   3.976
  3.990   4.021   4.095   4.115   4.255   4.263   4.271   4.294
  4.847   4.951   5.051   5.073   5.092   5.114   5.245   5.317
  5.373   5.394   5.634   5.658   5.728   5.814  23.787  23.816
 23.821  23.846  23.859  23.891  23.910  23.968  23.992  35.598
 49.905  49.941  49.983  50.050
 --------------------------------------------------------------

          Ground-State Mulliken Net Atomic Charges

     Atom                 Charge (a.u.)
  ----------------------------------------
      1 C                    -0.370064
      2 C                     0.529228
      3 C                    -0.617100
      4 C                    -0.641679
      5 C                     0.156987
      6 C                    -0.253725
      7 N                    -0.046975
      8 C                    -0.342937
      9 C                    -0.210245
     10 C                    -0.395602
     11 O                    -0.245250
     12 O                    -0.231434
     13 O                    -0.333731
     14 H                     0.182503
     15 H                     0.212857
     16 H                     0.145873
     17 H                     0.177561
     18 H                     0.203765
     19 H                     0.154672
     20 H                     0.189713
     21 H                     0.151457
     22 O                    -0.246740
     23 H                     0.327200
     24 H                     0.197692
     25 H                     0.201697
     26 H                     0.169328
     27 H                     0.133853
     28 H                     0.138298
     29 H                     0.178148
     30 H                     0.237552
     31 H                     0.247096
  ----------------------------------------
  Sum of atomic charges =     0.000000

 -----------------------------------------------------------------
                    Cartesian Multipole Moments
 -----------------------------------------------------------------
    Charge (ESU x 10^10)
                -0.0000
    Dipole Moment (Debye)
         X      -1.0617      Y      -0.5840      Z      -2.6014
       Tot       2.8698
    Quadrupole Moments (Debye-Ang)
        XX     -95.6451     XY       5.8174     YY     -92.9733
        XZ       1.7485     YZ       2.3200     ZZ     -83.6089
    Octopole Moments (Debye-Ang^2)
       XXX      51.2881    XXY      10.2555    XYY     -20.2416
       YYY     -17.6701    XXZ     -98.3498    XYZ      -9.4561
       YYZ       1.9423    XZZ       4.9283    YZZ      -4.2648
       ZZZ       4.7443
    Hexadecapole Moments (Debye-Ang^3)
      XXXX   -6741.2904   XXXY     185.1590   XXYY    -988.1093
      XYYY      30.2821   YYYY    -591.5273   XXXZ     168.6929
      XXYZ      88.9409   XYYZ      21.3692   YYYZ      10.0005
      XXZZ    -974.9515   XYZZ     -11.4470   YYZZ    -140.8049
      XZZZ      30.4198   YZZZ       7.1979   ZZZZ    -301.3738
 -----------------------------------------------------------------
 Calculating analytic gradient of the SCF energy
 Gradient of SCF Energy
            1           2           3           4           5           6
    1  -0.0001031  -0.0000007  -0.0000009   0.0000353   0.0001348  -0.0001384
    2   0.0000832  -0.0000418   0.0000032  -0.0000105  -0.0001666   0.0002509
    3  -0.0000260  -0.0001989   0.0000601   0.0000973   0.0000594  -0.0000661
            7           8           9          10          11          12
    1  -0.0000108   0.0000093   0.0000384  -0.0000008   0.0000633   0.0000664
    2   0.0000127  -0.0000407  -0.0000053   0.0000220  -0.0000467  -0.0000996
    3  -0.0000743   0.0000223  -0.0000041  -0.0000318   0.0001202   0.0000687
           13          14          15          16          17          18
    1   0.0000084   0.0000209   0.0000230  -0.0000232  -0.0000147   0.0000108
    2  -0.0001191  -0.0000270   0.0000149  -0.0000071   0.0000154   0.0000064
    3   0.0000628  -0.0000114   0.0000116   0.0000063   0.0000135  -0.0000001
           19          20          21          22          23          24
    1   0.0000002  -0.0000027  -0.0000052   0.0000059  -0.0000026  -0.0000037
    2   0.0000212   0.0000175   0.0000047   0.0000675  -0.0000323  -0.0000054
    3  -0.0000028  -0.0000098  -0.0000251   0.0000287   0.0000483  -0.0000131
           25          26          27          28          29          30
    1  -0.0000143  -0.0000106   0.0000127  -0.0000040  -0.0000287  -0.0000518
    2   0.0000077  -0.0000136   0.0000003  -0.0000232   0.0000045   0.0000177
    3   0.0000273   0.0000063  -0.0000164  -0.0000155  -0.0000067  -0.0000966
           31
    1  -0.0000132
    2   0.0000890
    3  -0.0000341
 Max gradient component =       2.509E-04
 RMS gradient           =       5.848E-05
 Gradient time:  CPU 290.72 s  wall 290.77 s
 Geometry Optimization Parameters
   NAtoms,    NIC,     NZ,  NCons,   NDum,   NFix, NCnnct, MaxDiis
       31     216       0       0       0       0       0       0

 Cartesian Hessian Update
 Hessian Updated using BFGS Update


** GEOMETRY OPTIMIZATION IN DELOCALIZED INTERNAL COORDINATES **
   Searching for a Minimum

   Optimization Cycle:  16

                       Coordinates (Angstroms)
     ATOM                X               Y               Z
      1  C         3.5613300216   -1.0869401135   -0.0099726058
      2  C         2.5837107519    0.1149792069   -0.0153554668
      3  C         2.7304438014    0.9124789530    1.3027166986
      4  C         2.8666425559    1.0295220658   -1.2298699829
      5  C         1.1667764933   -0.4449989969   -0.1106402034
      6  C        -0.0512672685    0.5366792540   -0.1247770343
      7  N        -1.2270198081   -0.1227120162   -0.1572498539
      8  C        -2.5114625808    0.5640636116   -0.1908889128
      9  C        -3.6595023552   -0.4068127568    0.0773258962
     10  C        -5.0208600109    0.2889735606    0.0478777596
     11  O        -6.0948345144   -0.5961379339    0.3533518130
     12  O         4.9260813856   -0.6899412918    0.1104121177
     13  O         0.0644859682    1.7536133197   -0.1078565525
     14  H         3.4109189994   -1.6970660528   -0.9069745418
     15  H         3.3599916057   -1.7230789961    0.8528044246
     16  H         2.4275307998    0.3104983051    2.1649883387
     17  H         2.1297944609    1.8204061028    1.2803408054
     18  H         3.7825096860    1.1728579355    1.4340435398
     19  H         3.8783883382    1.4367531234   -1.1495535919
     20  H         2.1700527542    1.8654471348   -1.2591970094
     21  H         2.7928057939    0.4757177802   -2.1717209187
     22  O         0.9317584733   -1.6350964020   -0.1686149984
     23  H        -1.1772477402   -1.1327471661   -0.1891364556
     24  H        -2.6390432708    1.0535626774   -1.1640335891
     25  H        -2.4924509973    1.3616317910    0.5578774208
     26  H        -3.5282391197   -0.8828974197    1.0541988032
     27  H        -3.6491872770   -1.2050008318   -0.6771911969
     28  H        -5.1803629376    0.7726217439   -0.9257941333
     29  H        -5.0627114053    1.0692272837    0.8113992123
     30  H        -6.1574009403   -1.2598422115   -0.3409377451
     31  H         5.2338109872   -0.3647420309   -0.7403356322
   Point Group: c1    Number of degrees of freedom:    87


   Energy is   -709.059009953

 Hessian Updated using BFGS Update

 87 Hessian modes will be used to form the next step
  Hessian Eigenvalues:
     0.000924    0.002135    0.003081    0.003348    0.004070    0.004877
     0.005054    0.005343    0.010905    0.013216    0.014030    0.021379
     0.035362    0.038636    0.044170    0.044930    0.049722    0.050168
     0.051526    0.052239    0.053816    0.054158    0.055245    0.055677
     0.056384    0.056990    0.059588    0.060306    0.061641    0.081095
     0.091442    0.115367    0.118809    0.119837    0.125207    0.138444
     0.140405    0.148956    0.150873    0.158710    0.159067    0.159891
     0.160013    0.160393    0.160540    0.161058    0.163170    0.177586
     0.192280    0.217889    0.219714    0.221140    0.224677    0.228289
     0.250745    0.254464    0.268111    0.276453    0.280127    0.283894
     0.287396    0.291814    0.294455    0.319772    0.321212    0.322760
     0.323114    0.323466    0.323901    0.323944    0.324346    0.324555
     0.324893    0.325067    0.326363    0.331182    0.332586    0.366691
     0.379324    0.429044    0.444780    0.457539    0.491078    0.504363
     0.529260    0.904719    0.938775

 Minimum Search - Taking Simple RFO Step
 Searching for Lamda that Minimizes Along All modes
 Value Taken    Lamda =  -0.00000277
 Step Taken.  Stepsize is  0.019920

                             Maximum     Tolerance    Cnvgd?
         Gradient           0.000130      0.000300     YES
         Displacement       0.007077      0.001200      NO
         Energy change     -0.000004      0.000001      NO


 New Cartesian Coordinates Obtained by Inverse Iteration

 Displacement from previous Coordinates is:  0.024004
 ----------------------------------------------------------------
             Standard Nuclear Orientation (Angstroms)
    I     Atom           X                Y                Z
 ----------------------------------------------------------------
    1      C       3.5610593205    -1.0866838000    -0.0085966328
    2      C       2.5834620533     0.1153692780    -0.0150375188
    3      C       2.7294033470     0.9134059276     1.3025562048
    4      C       2.8673545709     1.0291819950    -1.2299837620
    5      C       1.1665869413    -0.4445249204    -0.1123588747
    6      C      -0.0512825011     0.5368943036    -0.1245547880
    7      N      -1.2271414071    -0.1223469827    -0.1567166155
    8      C      -2.5115329629     0.5645615893    -0.1896321996
    9      C      -3.6596486938    -0.4066908195     0.0776675748
   10      C      -5.0209878764     0.2889422367     0.0483068738
   11      O      -6.0951804385    -0.5966136579     0.3513910451
   12      O       4.9257310650    -0.6892611284     0.1099431883
   13      O       0.0643968022     1.7538833077    -0.1074869004
   14      H       3.4097608364    -1.6979679006    -0.9045974168
   15      H       3.3601087258    -1.7216323348     0.8551829217
   16      H       2.4262105185     0.3118539728     2.1650220152
   17      H       2.1287355158     1.8212743392     1.2794846199
   18      H       3.7813500048     1.1739561821     1.4343074487
   19      H       3.8790311435     1.4364583606    -1.1490272158
   20      H       2.1707439406     1.8650312555    -1.2603734941
   21      H       2.7944433912     0.4746359548    -2.1714225906
   22      O       0.9318033474    -1.6345009503    -0.1745844627
   23      H      -1.1775267522    -1.1322868285    -0.1908496636
   24      H      -2.6391462358     1.0549693764    -1.1622803553
   25      H      -2.4925136931     1.3613182605     0.5599282760
   26      H      -3.5283887338    -0.8835078089     1.0541689848
   27      H      -3.6489713201    -1.2042234932    -0.6775236706
   28      H      -5.1796354188     0.7741015027    -0.9247623187
   29      H      -5.0634200105     1.0680721456     0.8129408148
   30      H      -6.1536962506    -1.2624460679    -0.3411450440
   31      H       5.2343334210    -0.3702036654    -0.7427300385
 ----------------------------------------------------------------
 Molecular Point Group                 C1    NOp =  1
 Largest Abelian Subgroup              C1    NOp =  1
 Nuclear Repulsion Energy =   925.1285404360 hartrees
 There are       55 alpha and       55 beta electrons
 Applying Cartesian multipole field
    Component          Value
    ---------          -----
     (2,0,0)        1.00000E-12
     (0,2,0)        2.00000E-11
     (0,0,2)       -3.00000E-11
 Nucleus-field energy     =     0.0000000071 hartrees
 Requested basis set is 6-311++G(d,p)
 There are 169 shells and 427 basis functions
 A cutoff of  1.0D-11 yielded  10997 shell pairs
 There are     69471 function pairs (     73707 Cartesian)
 Smallest overlap matrix eigenvalue = 2.27E-06

 Q-Chem warning in module /home/taweetham/qchem/stvman/mkSTV.C, line 278:

 Overlap eigenvalue is smaller than square root of threshold

 Guess MOs from SCF MO coefficient file
 Reading MOs from coefficient file
 Reading MOs from coefficient file
 A restricted hybrid HF-DFT SCF calculation will be
 performed using Pulay DIIS extrapolation
 Exchange:     0.2000 Hartree-Fock + 0.0800 Slater + 0.7200 B88
 Correlation:  0.1900 VWN1RPA + 0.8100 LYP
 Using SG-1 standard quadrature grid
 SCF converges when DIIS error is below 1.0E-08
 Geometry optimization detected.  Setting ReadMinima to 0
 Setting SaveMinima to 0
 ---------------------------------------
  Cycle       Energy         DIIS Error
 ---------------------------------------
    1    -709.0593361297      4.29E-05
    2    -709.0590113864      5.46E-06
    3    -709.0590119799      3.06E-06
    4    -709.0590122659      1.54E-06
    5    -709.0590122359      6.13E-07
    6    -709.0590123147      2.90E-07
    7    -709.0590122970      5.38E-08
    8    -709.0590122932      2.70E-08
    9    -709.0590122960      9.86E-09 Convergence criterion met
 ---------------------------------------
 SCF time:  CPU 571.48 s  wall 571.85 s
 SCF   energy in the final basis set = -709.0590122960
 Total energy in the final basis set = -709.0590122960

 --------------------------------------------------------------

                    Orbital Energies (a.u.)
 --------------------------------------------------------------

 Alpha MOs
 -- Occupied --
-19.150 -19.138 -19.131 -19.112 -14.358 -10.291 -10.288 -10.235
-10.228 -10.222 -10.206 -10.194 -10.174 -10.165  -1.088  -1.057
 -1.039  -1.032  -0.948  -0.828  -0.805  -0.718  -0.702  -0.690
 -0.664  -0.634  -0.606  -0.573  -0.534  -0.514  -0.513  -0.499
 -0.489  -0.478  -0.470  -0.460  -0.444  -0.441  -0.434  -0.428
 -0.407  -0.394  -0.392  -0.387  -0.385  -0.375  -0.371  -0.357
 -0.347  -0.335  -0.321  -0.297  -0.290  -0.280  -0.254
 -- Virtual --
 -0.084  -0.021  -0.014  -0.002   0.001   0.008   0.018   0.019
  0.023   0.035   0.039   0.041   0.045   0.048   0.050   0.052
  0.059   0.062   0.071   0.072   0.082   0.084   0.090   0.095
  0.098   0.102   0.106   0.113   0.117   0.118   0.119   0.123
  0.128   0.129   0.131   0.135   0.139   0.144   0.147   0.150
  0.150   0.153   0.154   0.159   0.160   0.162   0.167   0.170
  0.176   0.178   0.181   0.185   0.186   0.189   0.198   0.199
  0.206   0.208   0.216   0.221   0.223   0.226   0.228   0.233
  0.237   0.242   0.246   0.252   0.258   0.263   0.269   0.271
  0.276   0.279   0.283   0.288   0.294   0.302   0.307   0.311
  0.319   0.325   0.326   0.329   0.331   0.335   0.339   0.348
  0.349   0.356   0.358   0.361   0.372   0.374   0.376   0.392
  0.393   0.405   0.412   0.418   0.429   0.434   0.442   0.449
  0.452   0.477   0.481   0.491   0.507   0.518   0.530   0.538
  0.553   0.563   0.567   0.573   0.585   0.593   0.596   0.619
  0.620   0.628   0.634   0.641   0.648   0.655   0.657   0.664
  0.667   0.669   0.684   0.691   0.697   0.701   0.710   0.719
  0.723   0.729   0.739   0.744   0.750   0.765   0.772   0.778
  0.788   0.797   0.827   0.848   0.876   0.886   0.897   0.925
  0.943   0.946   0.952   0.966   0.994   0.997   1.005   1.019
  1.046   1.071   1.085   1.095   1.107   1.115   1.134   1.171
  1.177   1.181   1.195   1.206   1.214   1.214   1.234   1.240
  1.252   1.262   1.268   1.278   1.302   1.311   1.329   1.359
  1.374   1.408   1.410   1.426   1.459   1.462   1.469   1.477
  1.480   1.492   1.505   1.522   1.530   1.542   1.545   1.553
  1.565   1.568   1.577   1.591   1.596   1.602   1.615   1.628
  1.635   1.643   1.663   1.674   1.682   1.694   1.698   1.722
  1.727   1.735   1.747   1.756   1.769   1.777   1.784   1.791
  1.805   1.811   1.821   1.846   1.865   1.878   1.884   1.902
  1.916   1.947   1.977   1.986   2.016   2.023   2.035   2.052
  2.059   2.072   2.076   2.106   2.152   2.156   2.157   2.178
  2.189   2.199   2.215   2.227   2.243   2.316   2.321   2.325
  2.348   2.363   2.393   2.410   2.456   2.471   2.481   2.489
  2.496   2.502   2.508   2.514   2.534   2.539   2.556   2.561
  2.569   2.596   2.623   2.634   2.639   2.653   2.660   2.670
  2.694   2.735   2.743   2.758   2.766   2.787   2.793   2.799
  2.814   2.833   2.851   2.868   2.872   2.887   2.900   2.915
  2.932   2.938   2.976   2.994   3.004   3.013   3.017   3.066
  3.082   3.108   3.129   3.148   3.170   3.180   3.195   3.198
  3.268   3.294   3.313   3.338   3.377   3.400   3.414   3.507
  3.533   3.613   3.698   3.713   3.725   3.762   3.775   3.789
  3.807   3.814   3.827   3.865   3.887   3.904   3.964   3.976
  3.990   4.021   4.095   4.115   4.255   4.263   4.271   4.294
  4.847   4.951   5.051   5.073   5.092   5.114   5.245   5.317
  5.373   5.394   5.634   5.658   5.728   5.814  23.787  23.816
 23.821  23.846  23.859  23.891  23.910  23.968  23.992  35.598
 49.905  49.941  49.983  50.050
 --------------------------------------------------------------

          Ground-State Mulliken Net Atomic Charges

     Atom                 Charge (a.u.)
  ----------------------------------------
      1 C                    -0.370224
      2 C                     0.531254
      3 C                    -0.618278
      4 C                    -0.643115
      5 C                     0.158175
      6 C                    -0.254063
      7 N                    -0.046950
      8 C                    -0.343502
      9 C                    -0.209568
     10 C                    -0.395663
     11 O                    -0.245085
     12 O                    -0.231867
     13 O                    -0.333638
     14 H                     0.182611
     15 H                     0.212745
     16 H                     0.145692
     17 H                     0.177592
     18 H                     0.203726
     19 H                     0.155135
     20 H                     0.189594
     21 H                     0.151522
     22 O                    -0.246840
     23 H                     0.327141
     24 H                     0.197863
     25 H                     0.201666
     26 H                     0.169500
     27 H                     0.133483
     28 H                     0.138288
     29 H                     0.178063
     30 H                     0.237454
     31 H                     0.247289
  ----------------------------------------
  Sum of atomic charges =    -0.000000

 -----------------------------------------------------------------
                    Cartesian Multipole Moments
 -----------------------------------------------------------------
    Charge (ESU x 10^10)
                -0.0000
    Dipole Moment (Debye)
         X      -1.0501      Y      -0.5958      Z      -2.5937
       Tot       2.8609
    Quadrupole Moments (Debye-Ang)
        XX     -95.7097     XY       5.7680     YY     -92.9561
        XZ       1.6953     YZ       2.3125     ZZ     -83.6001
    Octopole Moments (Debye-Ang^2)
       XXX      52.3928    XXY       9.9644    XYY     -20.2485
       YYY     -17.7585    XXZ     -98.1618    XYZ      -9.4203
       YYZ       1.9833    XZZ       4.9617    YZZ      -4.2885
       ZZZ       4.8191
    Hexadecapole Moments (Debye-Ang^3)
      XXXX   -6746.8729   XXXY     182.7630   XXYY    -987.5837
      XYYY      30.2942   YYYY    -591.5109   XXXZ     166.2417
      XXYZ      89.0782   XYYZ      21.3978   YYYZ       9.7233
      XXZZ    -974.5364   XYZZ     -11.5232   YYZZ    -140.8078
      XZZZ      30.4198   YZZZ       6.9794   ZZZZ    -301.3820
 -----------------------------------------------------------------
 Calculating analytic gradient of the SCF energy
 Gradient of SCF Energy
            1           2           3           4           5           6
    1   0.0000059   0.0000078  -0.0000094  -0.0000051   0.0000387  -0.0000400
    2   0.0000427   0.0000149  -0.0000109  -0.0000255  -0.0000774   0.0001191
    3   0.0000517  -0.0001140   0.0000298   0.0000539   0.0000521   0.0000187
            7           8           9          10          11          12
    1   0.0000012   0.0000426  -0.0000472  -0.0000114   0.0000547  -0.0000045
    2   0.0000141   0.0000335  -0.0000520  -0.0000048  -0.0000642  -0.0000675
    3  -0.0001012   0.0000281  -0.0000072   0.0000045   0.0000315  -0.0000271
           13          14          15          16          17          18
    1  -0.0000043   0.0000032   0.0000032  -0.0000060  -0.0000128  -0.0000150
    2  -0.0000673  -0.0000151   0.0000128  -0.0000007   0.0000059   0.0000005
    3   0.0000177  -0.0000119  -0.0000042   0.0000034   0.0000050   0.0000037
           19          20          21          22          23          24
    1   0.0000099   0.0000180   0.0000095   0.0000110  -0.0000100   0.0000039
    2   0.0000308   0.0000146   0.0000072   0.0000287  -0.0000073  -0.0000185
    3  -0.0000112   0.0000006   0.0000015  -0.0000074   0.0000358  -0.0000015
           25          26          27          28          29          30
    1  -0.0000200  -0.0000056   0.0000188   0.0000025  -0.0000044  -0.0000320
    2  -0.0000145  -0.0000041   0.0000159  -0.0000194   0.0000112   0.0000326
    3   0.0000131  -0.0000001  -0.0000072  -0.0000044  -0.0000110  -0.0000401
           31
    1  -0.0000029
    2   0.0000644
    3  -0.0000029
 Max gradient component =       1.191E-04
 RMS gradient           =       3.315E-05
 Gradient time:  CPU 290.49 s  wall 290.53 s
 Geometry Optimization Parameters
   NAtoms,    NIC,     NZ,  NCons,   NDum,   NFix, NCnnct, MaxDiis
       31     216       0       0       0       0       0       0

 Cartesian Hessian Update
 Hessian Updated using BFGS Update


** GEOMETRY OPTIMIZATION IN DELOCALIZED INTERNAL COORDINATES **
   Searching for a Minimum

   Optimization Cycle:  17

                       Coordinates (Angstroms)
     ATOM                X               Y               Z
      1  C         3.5610593205   -1.0866838000   -0.0085966328
      2  C         2.5834620533    0.1153692780   -0.0150375188
      3  C         2.7294033470    0.9134059276    1.3025562048
      4  C         2.8673545709    1.0291819950   -1.2299837620
      5  C         1.1665869413   -0.4445249204   -0.1123588747
      6  C        -0.0512825011    0.5368943036   -0.1245547880
      7  N        -1.2271414071   -0.1223469827   -0.1567166155
      8  C        -2.5115329629    0.5645615893   -0.1896321996
      9  C        -3.6596486938   -0.4066908195    0.0776675748
     10  C        -5.0209878764    0.2889422367    0.0483068738
     11  O        -6.0951804385   -0.5966136579    0.3513910451
     12  O         4.9257310650   -0.6892611284    0.1099431883
     13  O         0.0643968022    1.7538833077   -0.1074869004
     14  H         3.4097608364   -1.6979679006   -0.9045974168
     15  H         3.3601087258   -1.7216323348    0.8551829217
     16  H         2.4262105185    0.3118539728    2.1650220152
     17  H         2.1287355158    1.8212743392    1.2794846199
     18  H         3.7813500048    1.1739561821    1.4343074487
     19  H         3.8790311435    1.4364583606   -1.1490272158
     20  H         2.1707439406    1.8650312555   -1.2603734941
     21  H         2.7944433912    0.4746359548   -2.1714225906
     22  O         0.9318033474   -1.6345009503   -0.1745844627
     23  H        -1.1775267522   -1.1322868285   -0.1908496636
     24  H        -2.6391462358    1.0549693764   -1.1622803553
     25  H        -2.4925136931    1.3613182605    0.5599282760
     26  H        -3.5283887338   -0.8835078089    1.0541689848
     27  H        -3.6489713201   -1.2042234932   -0.6775236706
     28  H        -5.1796354188    0.7741015027   -0.9247623187
     29  H        -5.0634200105    1.0680721456    0.8129408148
     30  H        -6.1536962506   -1.2624460679   -0.3411450440
     31  H         5.2343334210   -0.3702036654   -0.7427300385
   Point Group: c1    Number of degrees of freedom:    87


   Energy is   -709.059012296

 Hessian Updated using BFGS Update

 87 Hessian modes will be used to form the next step
  Hessian Eigenvalues:
     0.000914    0.002050    0.002670    0.003316    0.003475    0.004410
     0.004931    0.005084    0.009207    0.013111    0.014412    0.021767
     0.035424    0.038606    0.044268    0.045162    0.049728    0.050159
     0.051533    0.052778    0.053684    0.054129    0.055243    0.055783
     0.056481    0.057280    0.059725    0.060185    0.062873    0.081213
     0.091393    0.115468    0.118091    0.120270    0.125246    0.138378
     0.140392    0.149071    0.151191    0.158511    0.158932    0.159778
     0.160046    0.160324    0.160769    0.161030    0.163853    0.175674
     0.187036    0.218312    0.219641    0.221066    0.225041    0.230249
     0.250700    0.254366    0.268716    0.276246    0.279934    0.283805
     0.287432    0.293060    0.295722    0.319753    0.321238    0.322780
     0.323268    0.323466    0.323872    0.323943    0.324335    0.324556
     0.324873    0.325102    0.327021    0.331457    0.332307    0.366331
     0.379331    0.429102    0.446000    0.457496    0.491366    0.505184
     0.529295    0.901894    0.938558

 Minimum Search - Taking Simple RFO Step
 Searching for Lamda that Minimizes Along All modes
 Value Taken    Lamda =  -0.00000254
 Step Taken.  Stepsize is  0.030965

                             Maximum     Tolerance    Cnvgd?
         Gradient           0.000073      0.000300     YES
         Displacement       0.010749      0.001200      NO
         Energy change     -0.000002      0.000001      NO


 New Cartesian Coordinates Obtained by Inverse Iteration

 Displacement from previous Coordinates is:  0.044348
 ----------------------------------------------------------------
             Standard Nuclear Orientation (Angstroms)
    I     Atom           X                Y                Z
 ----------------------------------------------------------------
    1      C       3.5605350462    -1.0862802305    -0.0078980923
    2      C       2.5829597406     0.1158655418    -0.0149507001
    3      C       2.7271473963     0.9128639825     1.3032188965
    4      C       2.8689361492     1.0303952382    -1.2290640112
    5      C       1.1663172394    -0.4438929837    -0.1166784078
    6      C      -0.0516082862     0.5371590823    -0.1263037827
    7      N      -1.2274170844    -0.1222200353    -0.1586818217
    8      C      -2.5118703273     0.5645163364    -0.1919505108
    9      C      -3.6596347074    -0.4060780730     0.0795250405
   10      C      -5.0210086518     0.2893699919     0.0496137522
   11      O      -6.0951476627    -0.5955688685     0.3543920251
   12      O       4.9248388395    -0.6885188522     0.1132458843
   13      O       0.0638520552     1.7541791224    -0.1076350772
   14      H       3.4107426763    -1.6966919248    -0.9046527631
   15      H       3.3578509881    -1.7220136786     0.8549674302
   16      H       2.4225237434     0.3108692340     2.1648845965
   17      H       2.1269075531     1.8209757673     1.2800112625
   18      H       3.7790001219     1.1729035500     1.4367271597
   19      H       3.8806157460     1.4372152777    -1.1461570438
   20      H       2.1724696003     1.8663491813    -1.2599966795
   21      H       2.7974273969     0.4762677860    -2.1708293606
   22      O       0.9319063004    -1.6336180872    -0.1853771555
   23      H      -1.1775609447    -1.1319722822    -0.1976365873
   24      H      -2.6410167325     1.0523499707    -1.1657173683
   25      H      -2.4916609922     1.3631630254     0.5554678733
   26      H      -3.5269120364    -0.8802267797     1.0571124851
   27      H      -3.6497490506    -1.2056510158    -0.6735607659
   28      H      -5.1799807937     0.7730465214    -0.9241775603
   29      H      -5.0632672305     1.0696499164     0.8130682411
   30      H      -6.1490476808    -1.2668892337    -0.3331794711
   31      H       5.2372942388    -0.3764978512    -0.7405510824
 ----------------------------------------------------------------
 Molecular Point Group                 C1    NOp =  1
 Largest Abelian Subgroup              C1    NOp =  1
 Nuclear Repulsion Energy =   925.1398304893 hartrees
 There are       55 alpha and       55 beta electrons
 Applying Cartesian multipole field
    Component          Value
    ---------          -----
     (2,0,0)        1.00000E-12
     (0,2,0)        2.00000E-11
     (0,0,2)       -3.00000E-11
 Nucleus-field energy     =     0.0000000071 hartrees
 Requested basis set is 6-311++G(d,p)
 There are 169 shells and 427 basis functions
 A cutoff of  1.0D-11 yielded  10996 shell pairs
 There are     69463 function pairs (     73695 Cartesian)
 Smallest overlap matrix eigenvalue = 2.28E-06

 Q-Chem warning in module /home/taweetham/qchem/stvman/mkSTV.C, line 278:

 Overlap eigenvalue is smaller than square root of threshold

 Guess MOs from SCF MO coefficient file
 Reading MOs from coefficient file
 Reading MOs from coefficient file
 A restricted hybrid HF-DFT SCF calculation will be
 performed using Pulay DIIS extrapolation
 Exchange:     0.2000 Hartree-Fock + 0.0800 Slater + 0.7200 B88
 Correlation:  0.1900 VWN1RPA + 0.8100 LYP
 Using SG-1 standard quadrature grid
 SCF converges when DIIS error is below 1.0E-08
 Geometry optimization detected.  Setting ReadMinima to 0
 Setting SaveMinima to 0
 ---------------------------------------
  Cycle       Energy         DIIS Error
 ---------------------------------------
    1    -709.0589577976      6.76E-05
    2    -709.0590126975      7.62E-06
    3    -709.0590136358      4.48E-06
    4    -709.0590135382      2.61E-06
    5    -709.0590137500      1.00E-06
    6    -709.0590138306      4.39E-07
    7    -709.0590138044      1.00E-07
    8    -709.0590138057      3.00E-08
    9    -709.0590138003      1.52E-08
   10    -709.0590138044      5.69E-09 Convergence criterion met
 ---------------------------------------
 SCF time:  CPU 621.31 s  wall 621.97 s
 SCF   energy in the final basis set = -709.0590138044
 Total energy in the final basis set = -709.0590138044

 --------------------------------------------------------------

                    Orbital Energies (a.u.)
 --------------------------------------------------------------

 Alpha MOs
 -- Occupied --
-19.150 -19.138 -19.131 -19.112 -14.358 -10.291 -10.288 -10.235
-10.228 -10.222 -10.206 -10.194 -10.174 -10.165  -1.088  -1.057
 -1.039  -1.032  -0.948  -0.828  -0.805  -0.718  -0.702  -0.690
 -0.664  -0.634  -0.606  -0.573  -0.534  -0.514  -0.513  -0.499
 -0.489  -0.478  -0.470  -0.460  -0.444  -0.441  -0.434  -0.428
 -0.407  -0.394  -0.392  -0.387  -0.385  -0.375  -0.371  -0.357
 -0.347  -0.335  -0.321  -0.297  -0.290  -0.280  -0.254
 -- Virtual --
 -0.084  -0.021  -0.014  -0.002   0.001   0.008   0.018   0.019
  0.023   0.035   0.039   0.041   0.045   0.048   0.050   0.052
  0.059   0.062   0.071   0.072   0.082   0.084   0.090   0.095
  0.098   0.102   0.106   0.113   0.118   0.118   0.119   0.123
  0.128   0.129   0.131   0.135   0.139   0.144   0.147   0.150
  0.150   0.153   0.154   0.159   0.160   0.162   0.167   0.170
  0.176   0.178   0.181   0.185   0.187   0.189   0.198   0.199
  0.206   0.208   0.216   0.221   0.223   0.226   0.228   0.233
  0.237   0.242   0.246   0.252   0.258   0.263   0.269   0.271
  0.276   0.279   0.283   0.288   0.295   0.302   0.307   0.311
  0.319   0.325   0.326   0.329   0.331   0.335   0.339   0.348
  0.349   0.356   0.358   0.361   0.372   0.374   0.376   0.392
  0.393   0.405   0.412   0.418   0.429   0.434   0.442   0.449
  0.452   0.477   0.481   0.491   0.507   0.518   0.530   0.538
  0.553   0.563   0.567   0.573   0.585   0.593   0.596   0.619
  0.620   0.628   0.634   0.641   0.648   0.655   0.657   0.664
  0.667   0.669   0.684   0.691   0.697   0.701   0.710   0.720
  0.723   0.729   0.739   0.744   0.750   0.765   0.772   0.778
  0.788   0.797   0.827   0.848   0.876   0.886   0.897   0.925
  0.943   0.946   0.951   0.966   0.994   0.997   1.005   1.019
  1.046   1.071   1.085   1.095   1.107   1.116   1.134   1.171
  1.177   1.181   1.195   1.206   1.214   1.214   1.234   1.240
  1.252   1.262   1.268   1.278   1.302   1.311   1.330   1.359
  1.374   1.408   1.410   1.426   1.459   1.462   1.469   1.477
  1.480   1.493   1.505   1.523   1.530   1.542   1.545   1.553
  1.565   1.568   1.577   1.591   1.597   1.602   1.615   1.628
  1.635   1.643   1.663   1.674   1.682   1.694   1.698   1.722
  1.727   1.735   1.747   1.756   1.769   1.777   1.784   1.791
  1.805   1.811   1.821   1.846   1.865   1.878   1.884   1.902
  1.915   1.947   1.977   1.986   2.016   2.023   2.035   2.052
  2.059   2.072   2.076   2.106   2.151   2.156   2.158   2.178
  2.189   2.199   2.215   2.227   2.243   2.316   2.321   2.325
  2.349   2.363   2.393   2.409   2.456   2.470   2.481   2.489
  2.496   2.502   2.508   2.514   2.534   2.539   2.556   2.560
  2.569   2.596   2.623   2.634   2.639   2.653   2.660   2.670
  2.694   2.735   2.743   2.759   2.766   2.787   2.793   2.799
  2.814   2.833   2.852   2.868   2.872   2.887   2.900   2.915
  2.932   2.938   2.976   2.994   3.004   3.013   3.017   3.066
  3.082   3.107   3.129   3.148   3.170   3.180   3.195   3.198
  3.267   3.294   3.313   3.338   3.377   3.401   3.414   3.506
  3.533   3.613   3.698   3.712   3.725   3.762   3.775   3.790
  3.807   3.814   3.827   3.865   3.887   3.903   3.964   3.976
  3.990   4.021   4.095   4.115   4.255   4.263   4.271   4.294
  4.846   4.952   5.051   5.072   5.092   5.114   5.245   5.317
  5.373   5.394   5.634   5.659   5.728   5.814  23.787  23.816
 23.821  23.846  23.859  23.891  23.910  23.968  23.992  35.598
 49.905  49.941  49.983  50.050
 --------------------------------------------------------------

          Ground-State Mulliken Net Atomic Charges

     Atom                 Charge (a.u.)
  ----------------------------------------
      1 C                    -0.370726
      2 C                     0.534190
      3 C                    -0.619651
      4 C                    -0.644707
      5 C                     0.158444
      6 C                    -0.254182
      7 N                    -0.046444
      8 C                    -0.345050
      9 C                    -0.207049
     10 C                    -0.395897
     11 O                    -0.244897
     12 O                    -0.232493
     13 O                    -0.333594
     14 H                     0.182666
     15 H                     0.212648
     16 H                     0.145557
     17 H                     0.177597
     18 H                     0.203701
     19 H                     0.155744
     20 H                     0.189503
     21 H                     0.151543
     22 O                    -0.246963
     23 H                     0.326848
     24 H                     0.198071
     25 H                     0.201452
     26 H                     0.169769
     27 H                     0.132755
     28 H                     0.138263
     29 H                     0.178016
     30 H                     0.237303
     31 H                     0.247583
  ----------------------------------------
  Sum of atomic charges =     0.000000

 -----------------------------------------------------------------
                    Cartesian Multipole Moments
 -----------------------------------------------------------------
    Charge (ESU x 10^10)
                -0.0000
    Dipole Moment (Debye)
         X      -1.0292      Y      -0.6151      Z      -2.5897
       Tot       2.8538
    Quadrupole Moments (Debye-Ang)
        XX     -95.7280     XY       5.7472     YY     -92.9187
        XZ       1.6285     YZ       2.2976     ZZ     -83.6315
    Octopole Moments (Debye-Ang^2)
       XXX      54.1412    XXY       9.3643    XYY     -20.3465
       YYY     -17.9132    XXZ     -98.0311    XYZ      -9.3043
       YYZ       2.0818    XZZ       5.0698    YZZ      -4.2948
       ZZZ       4.9344
    Hexadecapole Moments (Debye-Ang^3)
      XXXX   -6749.2783   XXXY     181.5559   XXYY    -986.3276
      XYYY      30.6227   YYYY    -591.3011   XXXZ     163.2268
      XXYZ      89.0776   XYYZ      21.3889   YYYZ       9.4700
      XXZZ    -975.4028   XYZZ     -11.6354   YYZZ    -140.8956
      XZZZ      30.8020   YZZZ       6.8096   ZZZZ    -301.7180
 -----------------------------------------------------------------
 Calculating analytic gradient of the SCF energy
 Gradient of SCF Energy
            1           2           3           4           5           6
    1   0.0000817   0.0000019   0.0000008  -0.0000264  -0.0000148   0.0000083
    2   0.0000169   0.0000480  -0.0000152  -0.0000192  -0.0000313   0.0000133
    3   0.0000574   0.0000263  -0.0000128  -0.0000091  -0.0000041   0.0000481
            7           8           9          10          11          12
    1   0.0000126   0.0000466  -0.0000714  -0.0000099   0.0000363  -0.0000607
    2   0.0000097   0.0000478  -0.0000516  -0.0000390  -0.0000226  -0.0000249
    3  -0.0000706   0.0000167  -0.0000030   0.0000042  -0.0000144  -0.0000562
           13          14          15          16          17          18
    1  -0.0000203  -0.0000058  -0.0000093   0.0000024  -0.0000015  -0.0000150
    2  -0.0000166   0.0000026   0.0000025   0.0000023  -0.0000042  -0.0000021
    3  -0.0000068  -0.0000087  -0.0000053   0.0000047   0.0000076   0.0000102
           19          20          21          22          23          24
    1   0.0000096   0.0000236   0.0000165   0.0000029  -0.0000108  -0.0000025
    2   0.0000313   0.0000126   0.0000042   0.0000152   0.0000012  -0.0000182
    3  -0.0000093   0.0000088   0.0000156  -0.0000210   0.0000170   0.0000038
           25          26          27          28          29          30
    1  -0.0000145   0.0000080   0.0000187   0.0000001  -0.0000069  -0.0000013
    2  -0.0000180  -0.0000019   0.0000105  -0.0000033  -0.0000009   0.0000208
    3   0.0000056  -0.0000029  -0.0000058  -0.0000004  -0.0000050  -0.0000010
           31
    1   0.0000009
    2   0.0000299
    3   0.0000103
 Max gradient component =       8.166E-05
 RMS gradient           =       2.441E-05
 Gradient time:  CPU 291.27 s  wall 291.31 s
 Geometry Optimization Parameters
   NAtoms,    NIC,     NZ,  NCons,   NDum,   NFix, NCnnct, MaxDiis
       31     216       0       0       0       0       0       0

 Cartesian Hessian Update
 Hessian Updated using BFGS Update


** GEOMETRY OPTIMIZATION IN DELOCALIZED INTERNAL COORDINATES **
   Searching for a Minimum

   Optimization Cycle:  18

                       Coordinates (Angstroms)
     ATOM                X               Y               Z
      1  C         3.5605350462   -1.0862802305   -0.0078980923
      2  C         2.5829597406    0.1158655418   -0.0149507001
      3  C         2.7271473963    0.9128639825    1.3032188965
      4  C         2.8689361492    1.0303952382   -1.2290640112
      5  C         1.1663172394   -0.4438929837   -0.1166784078
      6  C        -0.0516082862    0.5371590823   -0.1263037827
      7  N        -1.2274170844   -0.1222200353   -0.1586818217
      8  C        -2.5118703273    0.5645163364   -0.1919505108
      9  C        -3.6596347074   -0.4060780730    0.0795250405
     10  C        -5.0210086518    0.2893699919    0.0496137522
     11  O        -6.0951476627   -0.5955688685    0.3543920251
     12  O         4.9248388395   -0.6885188522    0.1132458843
     13  O         0.0638520552    1.7541791224   -0.1076350772
     14  H         3.4107426763   -1.6966919248   -0.9046527631
     15  H         3.3578509881   -1.7220136786    0.8549674302
     16  H         2.4225237434    0.3108692340    2.1648845965
     17  H         2.1269075531    1.8209757673    1.2800112625
     18  H         3.7790001219    1.1729035500    1.4367271597
     19  H         3.8806157460    1.4372152777   -1.1461570438
     20  H         2.1724696003    1.8663491813   -1.2599966795
     21  H         2.7974273969    0.4762677860   -2.1708293606
     22  O         0.9319063004   -1.6336180872   -0.1853771555
     23  H        -1.1775609447   -1.1319722822   -0.1976365873
     24  H        -2.6410167325    1.0523499707   -1.1657173683
     25  H        -2.4916609922    1.3631630254    0.5554678733
     26  H        -3.5269120364   -0.8802267797    1.0571124851
     27  H        -3.6497490506   -1.2056510158   -0.6735607659
     28  H        -5.1799807937    0.7730465214   -0.9241775603
     29  H        -5.0632672305    1.0696499164    0.8130682411
     30  H        -6.1490476808   -1.2668892337   -0.3331794711
     31  H         5.2372942388   -0.3764978512   -0.7405510824
   Point Group: c1    Number of degrees of freedom:    87


   Energy is   -709.059013804

 Hessian Updated using BFGS Update

 87 Hessian modes will be used to form the next step
  Hessian Eigenvalues:
     0.000880    0.001762    0.002782    0.003262    0.003386    0.004457
     0.004926    0.005083    0.008557    0.013055    0.014257    0.021678
     0.035422    0.038609    0.044259    0.045119    0.049743    0.050151
     0.051547    0.052719    0.053689    0.054122    0.055241    0.055792
     0.056353    0.057189    0.059725    0.060235    0.063749    0.081217
     0.091183    0.115471    0.118222    0.120253    0.125236    0.138404
     0.140386    0.148979    0.151723    0.158138    0.159009    0.159748
     0.160064    0.160289    0.160653    0.161354    0.163904    0.174599
     0.186214    0.218485    0.219603    0.220951    0.225055    0.229945
     0.250661    0.254518    0.269080    0.276693    0.279950    0.283815
     0.287351    0.292815    0.295714    0.319701    0.321247    0.322775
     0.323268    0.323475    0.323854    0.323942    0.324390    0.324556
     0.324863    0.325103    0.326706    0.331321    0.332281    0.366517
     0.379360    0.429101    0.446429    0.457702    0.491228    0.505668
     0.529931    0.901172    0.938563

 Minimum Search - Taking Simple RFO Step
 Searching for Lamda that Minimizes Along All modes
 Value Taken    Lamda =   0.00000000
 Step Taken.  Stepsize is  0.014015

                             Maximum     Tolerance    Cnvgd?
         Gradient           0.000070      0.000300     YES
         Displacement       0.004461      0.001200      NO
         Energy change     -0.000002      0.000001      NO


 New Cartesian Coordinates Obtained by Inverse Iteration

 Displacement from previous Coordinates is:  0.019447
 ----------------------------------------------------------------
             Standard Nuclear Orientation (Angstroms)
    I     Atom           X                Y                Z
 ----------------------------------------------------------------
    1      C       3.5605475691    -1.0859944699    -0.0081668298
    2      C       2.5827648214     0.1159729426    -0.0150482887
    3      C       2.7264884590     0.9124433106     1.3034587711
    4      C       2.8689184214     1.0311732500    -1.2286524792
    5      C       1.1662962666    -0.4438964296    -0.1178516651
    6      C      -0.0517094272     0.5369749324    -0.1269128233
    7      N      -1.2274785119    -0.1225155793    -0.1592177513
    8      C      -2.5119519143     0.5641442055    -0.1933249034
    9      C      -3.6596680613    -0.4058366356     0.0803535152
   10      C      -5.0209710760     0.2897659970     0.0500362559
   11      O      -6.0952336026    -0.5947092353     0.3558868834
   12      O       4.9246269589    -0.6879269192     0.1155263860
   13      O       0.0636956188     1.7540080679    -0.1076946941
   14      H       3.4122392300    -1.6953283519    -0.9058552139
   15      H       3.3566851436    -1.7227992553     0.8536414139
   16      H       2.4220054658     0.3099495075     2.1648291824
   17      H       2.1259062134     1.8203297723     1.2805693978
   18      H       3.7782380322     1.1728110134     1.4371567357
   19      H       3.8808296354     1.4372894021    -1.1455182247
   20      H       2.1727184586     1.8673891033    -1.2588662311
   21      H       2.7969373595     0.4777316303    -2.1707875358
   22      O       0.9321038904    -1.6335964800    -0.1880269602
   23      H      -1.1774053038    -1.1321793897    -0.2002377388
   24      H      -2.6414966177     1.0503527447    -1.1678784733
   25      H      -2.4912270891     1.3640863005     0.5526537807
   26      H      -3.5264621677    -0.8785113923     1.0585772683
   27      H      -3.6504040656    -1.2066062205    -0.6714841378
   28      H      -5.1800583335     0.7724242383    -0.9242413993
   29      H      -5.0629297932     1.0708167186     0.8127073613
   30      H      -6.1481400104    -1.2678567951    -0.3299846243
   31      H       5.2395770805    -0.3788863538    -0.7384105722
 ----------------------------------------------------------------
 Molecular Point Group                 C1    NOp =  1
 Largest Abelian Subgroup              C1    NOp =  1
 Nuclear Repulsion Energy =   925.1426294942 hartrees
 There are       55 alpha and       55 beta electrons
 Applying Cartesian multipole field
    Component          Value
    ---------          -----
     (2,0,0)        1.00000E-12
     (0,2,0)        2.00000E-11
     (0,0,2)       -3.00000E-11
 Nucleus-field energy     =     0.0000000071 hartrees
 Requested basis set is 6-311++G(d,p)
 There are 169 shells and 427 basis functions
 A cutoff of  1.0D-11 yielded  10996 shell pairs
 There are     69463 function pairs (     73695 Cartesian)
 Smallest overlap matrix eigenvalue = 2.28E-06

 Q-Chem warning in module /home/taweetham/qchem/stvman/mkSTV.C, line 278:

 Overlap eigenvalue is smaller than square root of threshold

 Guess MOs from SCF MO coefficient file
 Reading MOs from coefficient file
 Reading MOs from coefficient file
 A restricted hybrid HF-DFT SCF calculation will be
 performed using Pulay DIIS extrapolation
 Exchange:     0.2000 Hartree-Fock + 0.0800 Slater + 0.7200 B88
 Correlation:  0.1900 VWN1RPA + 0.8100 LYP
 Using SG-1 standard quadrature grid
 SCF converges when DIIS error is below 1.0E-08
 Geometry optimization detected.  Setting ReadMinima to 0
 Setting SaveMinima to 0
 ---------------------------------------
  Cycle       Energy         DIIS Error
 ---------------------------------------
    1    -709.0589318565      2.43E-05
    2    -709.0590140441      3.13E-06
    3    -709.0590141344      1.84E-06
    4    -709.0590140177      9.11E-07
    5    -709.0590141622      3.16E-07
    6    -709.0590141332      1.51E-07
    7    -709.0590141426      2.99E-08
    8    -709.0590141425      9.72E-09 Convergence criterion met
 ---------------------------------------
 SCF time:  CPU 513.71 s  wall 514.18 s
 SCF   energy in the final basis set = -709.0590141425
 Total energy in the final basis set = -709.0590141425

 --------------------------------------------------------------

                    Orbital Energies (a.u.)
 --------------------------------------------------------------

 Alpha MOs
 -- Occupied --
-19.150 -19.138 -19.131 -19.112 -14.358 -10.291 -10.288 -10.235
-10.228 -10.222 -10.206 -10.194 -10.174 -10.165  -1.088  -1.057
 -1.039  -1.032  -0.948  -0.828  -0.805  -0.718  -0.701  -0.690
 -0.664  -0.634  -0.606  -0.573  -0.534  -0.514  -0.513  -0.499
 -0.489  -0.478  -0.470  -0.460  -0.444  -0.441  -0.434  -0.428
 -0.407  -0.394  -0.392  -0.387  -0.385  -0.375  -0.371  -0.357
 -0.347  -0.335  -0.321  -0.297  -0.290  -0.279  -0.254
 -- Virtual --
 -0.084  -0.021  -0.014  -0.002   0.001   0.008   0.018   0.019
  0.023   0.035   0.039   0.041   0.045   0.048   0.050   0.052
  0.059   0.062   0.071   0.072   0.082   0.084   0.090   0.095
  0.098   0.102   0.106   0.113   0.118   0.118   0.119   0.123
  0.128   0.129   0.131   0.135   0.139   0.144   0.147   0.150
  0.150   0.153   0.154   0.159   0.160   0.162   0.167   0.170
  0.176   0.178   0.181   0.185   0.187   0.189   0.198   0.199
  0.206   0.208   0.216   0.221   0.223   0.226   0.228   0.233
  0.237   0.242   0.246   0.252   0.258   0.263   0.269   0.271
  0.276   0.279   0.283   0.288   0.295   0.302   0.306   0.311
  0.319   0.325   0.326   0.329   0.331   0.335   0.339   0.348
  0.349   0.356   0.358   0.361   0.372   0.374   0.376   0.392
  0.393   0.405   0.412   0.417   0.429   0.434   0.442   0.449
  0.452   0.477   0.481   0.491   0.507   0.518   0.530   0.538
  0.553   0.563   0.567   0.573   0.584   0.593   0.596   0.619
  0.620   0.628   0.634   0.641   0.648   0.655   0.657   0.664
  0.667   0.669   0.684   0.691   0.697   0.701   0.710   0.719
  0.723   0.729   0.739   0.744   0.750   0.765   0.772   0.778
  0.788   0.797   0.827   0.848   0.876   0.886   0.897   0.925
  0.943   0.945   0.951   0.966   0.994   0.997   1.005   1.020
  1.046   1.071   1.085   1.095   1.107   1.116   1.134   1.171
  1.177   1.182   1.194   1.206   1.214   1.214   1.234   1.240
  1.252   1.262   1.268   1.278   1.302   1.311   1.330   1.359
  1.374   1.408   1.410   1.427   1.459   1.462   1.469   1.478
  1.480   1.493   1.505   1.523   1.531   1.542   1.545   1.553
  1.565   1.568   1.577   1.591   1.597   1.602   1.615   1.628
  1.635   1.643   1.663   1.674   1.682   1.694   1.698   1.722
  1.727   1.735   1.747   1.755   1.769   1.777   1.784   1.791
  1.805   1.811   1.821   1.846   1.865   1.878   1.884   1.902
  1.915   1.947   1.977   1.986   2.016   2.023   2.035   2.052
  2.059   2.072   2.076   2.106   2.151   2.156   2.158   2.178
  2.189   2.198   2.215   2.227   2.243   2.316   2.321   2.325
  2.349   2.363   2.393   2.409   2.456   2.470   2.481   2.489
  2.496   2.502   2.508   2.514   2.534   2.539   2.556   2.560
  2.569   2.596   2.623   2.634   2.639   2.653   2.660   2.670
  2.695   2.735   2.743   2.759   2.766   2.787   2.793   2.799
  2.815   2.834   2.852   2.868   2.872   2.887   2.900   2.915
  2.932   2.938   2.976   2.994   3.004   3.013   3.017   3.066
  3.082   3.107   3.129   3.148   3.170   3.181   3.195   3.198
  3.267   3.294   3.313   3.337   3.377   3.401   3.414   3.506
  3.533   3.613   3.698   3.712   3.726   3.762   3.776   3.790
  3.807   3.815   3.827   3.865   3.887   3.903   3.964   3.975
  3.990   4.021   4.095   4.115   4.255   4.263   4.271   4.294
  4.846   4.952   5.051   5.072   5.092   5.115   5.245   5.317
  5.373   5.394   5.634   5.659   5.728   5.814  23.787  23.816
 23.821  23.846  23.859  23.891  23.910  23.968  23.992  35.598
 49.905  49.941  49.983  50.050
 --------------------------------------------------------------

          Ground-State Mulliken Net Atomic Charges

     Atom                 Charge (a.u.)
  ----------------------------------------
      1 C                    -0.370896
      2 C                     0.535339
      3 C                    -0.619979
      4 C                    -0.645004
      5 C                     0.157830
      6 C                    -0.253921
      7 N                    -0.046185
      8 C                    -0.345650
      9 C                    -0.206087
     10 C                    -0.395908
     11 O                    -0.244878
     12 O                    -0.232826
     13 O                    -0.333592
     14 H                     0.182583
     15 H                     0.212662
     16 H                     0.145520
     17 H                     0.177599
     18 H                     0.203762
     19 H                     0.155921
     20 H                     0.189441
     21 H                     0.151506
     22 O                    -0.247041
     23 H                     0.326697
     24 H                     0.198152
     25 H                     0.201357
     26 H                     0.169840
     27 H                     0.132503
     28 H                     0.138255
     29 H                     0.178017
     30 H                     0.237264
     31 H                     0.247720
  ----------------------------------------
  Sum of atomic charges =     0.000000

 -----------------------------------------------------------------
                    Cartesian Multipole Moments
 -----------------------------------------------------------------
    Charge (ESU x 10^10)
                 0.0000
    Dipole Moment (Debye)
         X      -1.0207      Y      -0.6228      Z      -2.5925
       Tot       2.8549
    Quadrupole Moments (Debye-Ang)
        XX     -95.7036     XY       5.7366     YY     -92.9051
        XZ       1.6041     YZ       2.2988     ZZ     -83.6488
    Octopole Moments (Debye-Ang^2)
       XXX      54.8343    XXY       9.0845    XYY     -20.3787
       YYY     -17.9505    XXZ     -98.0763    XYZ      -9.2429
       YYZ       2.1020    XZZ       5.0908    YZZ      -4.2954
       ZZZ       4.9432
    Hexadecapole Moments (Debye-Ang^3)
      XXXX   -6748.1417   XXXY     181.2297   XXYY    -985.8748
      XYYY      30.7494   YYYY    -591.1771   XXXZ     162.1056
      XXYZ      89.1466   XYYZ      21.3286   YYYZ       9.4531
      XXZZ    -975.9071   XYZZ     -11.6604   YYZZ    -140.9244
      XZZZ      30.8890   YZZZ       6.8062   ZZZZ    -301.8393
 -----------------------------------------------------------------
 Calculating analytic gradient of the SCF energy
 Gradient of SCF Energy
            1           2           3           4           5           6
    1   0.0000610  -0.0000009   0.0000033  -0.0000213  -0.0000195   0.0000154
    2  -0.0000007   0.0000322  -0.0000078  -0.0000041  -0.0000009  -0.0000195
    3   0.0000120   0.0000624  -0.0000228  -0.0000207  -0.0000216   0.0000257
            7           8           9          10          11          12
    1   0.0000061   0.0000193  -0.0000380  -0.0000045   0.0000133  -0.0000373
    2   0.0000017   0.0000248  -0.0000287  -0.0000186  -0.0000238   0.0000009
    3  -0.0000297   0.0000097  -0.0000026   0.0000121  -0.0000253  -0.0000278
           13          14          15          16          17          18
    1  -0.0000055  -0.0000034  -0.0000057   0.0000014  -0.0000012  -0.0000074
    2   0.0000092   0.0000099   0.0000018   0.0000011  -0.0000046  -0.0000008
    3  -0.0000050  -0.0000015  -0.0000038   0.0000027   0.0000083   0.0000075
           19          20          21          22          23          24
    1  -0.0000011   0.0000060   0.0000080   0.0000038  -0.0000027   0.0000000
    2   0.0000187   0.0000102   0.0000066   0.0000039   0.0000052  -0.0000081
    3   0.0000034   0.0000104   0.0000127  -0.0000122   0.0000005   0.0000044
           25          26          27          28          29          30
    1  -0.0000050   0.0000032   0.0000090   0.0000021   0.0000019  -0.0000013
    2  -0.0000139  -0.0000040   0.0000037  -0.0000062  -0.0000030   0.0000032
    3  -0.0000010  -0.0000065  -0.0000033   0.0000010  -0.0000040   0.0000034
           31
    1   0.0000013
    2   0.0000115
    3   0.0000115
 Max gradient component =       6.245E-05
 RMS gradient           =       1.579E-05
 Gradient time:  CPU 291.59 s  wall 291.66 s
 Geometry Optimization Parameters
   NAtoms,    NIC,     NZ,  NCons,   NDum,   NFix, NCnnct, MaxDiis
       31     216       0       0       0       0       0       0

 Cartesian Hessian Update
 Hessian Updated using BFGS Update


** GEOMETRY OPTIMIZATION IN DELOCALIZED INTERNAL COORDINATES **
   Searching for a Minimum

   Optimization Cycle:  19

                       Coordinates (Angstroms)
     ATOM                X               Y               Z
      1  C         3.5605475691   -1.0859944699   -0.0081668298
      2  C         2.5827648214    0.1159729426   -0.0150482887
      3  C         2.7264884590    0.9124433106    1.3034587711
      4  C         2.8689184214    1.0311732500   -1.2286524792
      5  C         1.1662962666   -0.4438964296   -0.1178516651
      6  C        -0.0517094272    0.5369749324   -0.1269128233
      7  N        -1.2274785119   -0.1225155793   -0.1592177513
      8  C        -2.5119519143    0.5641442055   -0.1933249034
      9  C        -3.6596680613   -0.4058366356    0.0803535152
     10  C        -5.0209710760    0.2897659970    0.0500362559
     11  O        -6.0952336026   -0.5947092353    0.3558868834
     12  O         4.9246269589   -0.6879269192    0.1155263860
     13  O         0.0636956188    1.7540080679   -0.1076946941
     14  H         3.4122392300   -1.6953283519   -0.9058552139
     15  H         3.3566851436   -1.7227992553    0.8536414139
     16  H         2.4220054658    0.3099495075    2.1648291824
     17  H         2.1259062134    1.8203297723    1.2805693978
     18  H         3.7782380322    1.1728110134    1.4371567357
     19  H         3.8808296354    1.4372894021   -1.1455182247
     20  H         2.1727184586    1.8673891033   -1.2588662311
     21  H         2.7969373595    0.4777316303   -2.1707875358
     22  O         0.9321038904   -1.6335964800   -0.1880269602
     23  H        -1.1774053038   -1.1321793897   -0.2002377388
     24  H        -2.6414966177    1.0503527447   -1.1678784733
     25  H        -2.4912270891    1.3640863005    0.5526537807
     26  H        -3.5264621677   -0.8785113923    1.0585772683
     27  H        -3.6504040656   -1.2066062205   -0.6714841378
     28  H        -5.1800583335    0.7724242383   -0.9242413993
     29  H        -5.0629297932    1.0708167186    0.8127073613
     30  H        -6.1481400104   -1.2678567951   -0.3299846243
     31  H         5.2395770805   -0.3788863538   -0.7384105722
   Point Group: c1    Number of degrees of freedom:    87


   Energy is   -709.059014142

 Hessian Updated using BFGS Update

 87 Hessian modes will be used to form the next step
  Hessian Eigenvalues:
     0.000852    0.001758    0.002883    0.003180    0.003365    0.004393
     0.004921    0.005090    0.007846    0.012801    0.014023    0.021415
     0.035417    0.038618    0.044203    0.045085    0.049803    0.050140
     0.051663    0.052705    0.053822    0.054125    0.055236    0.055642
     0.056184    0.057096    0.059749    0.060228    0.061095    0.080705
     0.090910    0.115570    0.118298    0.119885    0.125231    0.138397
     0.140396    0.148511    0.151063    0.157416    0.159005    0.159843
     0.160007    0.160226    0.160434    0.160980    0.163804    0.177994
     0.185921    0.217856    0.219569    0.220800    0.225010    0.228695
     0.250670    0.254436    0.267874    0.276467    0.279987    0.283840
     0.286239    0.291849    0.294822    0.319691    0.321309    0.322766
     0.323387    0.323501    0.323890    0.323941    0.324342    0.324556
     0.324819    0.325136    0.326218    0.331381    0.332787    0.367789
     0.379444    0.429157    0.441281    0.457684    0.490939    0.504796
     0.529158    0.901822    0.938746

 Minimum Search - Taking Simple RFO Step
 Searching for Lamda that Minimizes Along All modes
 Value Taken    Lamda =   0.00000000
 Step Taken.  Stepsize is  0.005012

                             Maximum     Tolerance    Cnvgd?
         Gradient           0.000025      0.000300     YES
         Displacement       0.001559      0.001200      NO
         Energy change     -0.000000      0.000001     YES

 Final energy is   -709.05901414246330     


 ******************************
 **  OPTIMIZATION CONVERGED  **
 ******************************

                       Coordinates (Angstroms)
     ATOM                X               Y               Z
      1  C         3.5605475691   -1.0859944699   -0.0081668298
      2  C         2.5827648214    0.1159729426   -0.0150482887
      3  C         2.7264884590    0.9124433106    1.3034587711
      4  C         2.8689184214    1.0311732500   -1.2286524792
      5  C         1.1662962666   -0.4438964296   -0.1178516651
      6  C        -0.0517094272    0.5369749324   -0.1269128233
      7  N        -1.2274785119   -0.1225155793   -0.1592177513
      8  C        -2.5119519143    0.5641442055   -0.1933249034
      9  C        -3.6596680613   -0.4058366356    0.0803535152
     10  C        -5.0209710760    0.2897659970    0.0500362559
     11  O        -6.0952336026   -0.5947092353    0.3558868834
     12  O         4.9246269589   -0.6879269192    0.1155263860
     13  O         0.0636956188    1.7540080679   -0.1076946941
     14  H         3.4122392300   -1.6953283519   -0.9058552139
     15  H         3.3566851436   -1.7227992553    0.8536414139
     16  H         2.4220054658    0.3099495075    2.1648291824
     17  H         2.1259062134    1.8203297723    1.2805693978
     18  H         3.7782380322    1.1728110134    1.4371567357
     19  H         3.8808296354    1.4372894021   -1.1455182247
     20  H         2.1727184586    1.8673891033   -1.2588662311
     21  H         2.7969373595    0.4777316303   -2.1707875358
     22  O         0.9321038904   -1.6335964800   -0.1880269602
     23  H        -1.1774053038   -1.1321793897   -0.2002377388
     24  H        -2.6414966177    1.0503527447   -1.1678784733
     25  H        -2.4912270891    1.3640863005    0.5526537807
     26  H        -3.5264621677   -0.8785113923    1.0585772683
     27  H        -3.6504040656   -1.2066062205   -0.6714841378
     28  H        -5.1800583335    0.7724242383   -0.9242413993
     29  H        -5.0629297932    1.0708167186    0.8127073613
     30  H        -6.1481400104   -1.2678567951   -0.3299846243
     31  H         5.2395770805   -0.3788863538   -0.7384105722

Z-matrix Print:
$molecule
0 1
O 
C  1 1.214560
C  2 1.526567 1 122.823235
C  3 1.546710 2 109.623297 1 119.344011 0
H  4 1.088515 3 110.978070 2 60.444903 0
H  4 1.093529 3 109.347557 2 179.456499 0
H  4 1.095033 3 111.337532 2 -60.914843 0
C  3 1.547088 2 109.414670 1 -119.581500 0
H  8 1.088798 3 111.107454 2 -68.173697 0
H  8 1.091716 3 108.460534 2 171.324317 0
H  8 1.094380 3 111.193670 2 53.160646 0
C  3 1.549462 2 107.537714 1 -0.499317 0
H  12 1.090777 3 109.782320 2 -60.903988 0
H  12 1.095047 3 110.032049 2 56.979728 0
O  12 1.426349 3 112.792199 2 -178.679171 0
H  15 0.961201 12 109.028873 3 -78.558076 0
C  2 1.563883 1 117.636118 3 -179.651018 0
O  17 1.222644 2 123.416390 1 -177.384427 0
N  17 1.348482 2 111.868639 1 2.567762 0
H  19 1.011737 17 116.479481 2 -1.719173 0
C  19 1.456893 17 122.601191 2 -179.092169 0
H  21 1.093993 19 108.177877 17 -45.746327 0
H  21 1.096784 19 109.504066 17 69.937042 0
C  21 1.527421 19 111.037442 17 -167.631008 0
H  24 1.094572 21 110.055000 19 58.748875 0
H  24 1.098443 21 109.510170 19 -58.864172 0
C  24 1.529028 21 112.118813 19 -179.986486 0
H  27 1.092460 24 110.218664 21 -60.338418 0
H  27 1.098856 24 110.260978 21 58.088611 0
O  27 1.424739 24 112.620129 21 -177.687332 0
H  30 0.962469 27 108.823447 24 -64.277004 0
$end


 --------------------------------------------------------------

                    Orbital Energies (a.u.)
 --------------------------------------------------------------

 Alpha MOs
 -- Occupied --
-19.150 -19.138 -19.131 -19.112 -14.358 -10.291 -10.288 -10.235
-10.228 -10.222 -10.206 -10.194 -10.174 -10.165  -1.088  -1.057
 -1.039  -1.032  -0.948  -0.828  -0.805  -0.718  -0.701  -0.690
 -0.664  -0.634  -0.606  -0.573  -0.534  -0.514  -0.513  -0.499
 -0.489  -0.478  -0.470  -0.460  -0.444  -0.441  -0.434  -0.428
 -0.407  -0.394  -0.392  -0.387  -0.385  -0.375  -0.371  -0.357
 -0.347  -0.335  -0.321  -0.297  -0.290  -0.279  -0.254
 -- Virtual --
 -0.084  -0.021  -0.014  -0.002   0.001   0.008   0.018   0.019
  0.023   0.035   0.039   0.041   0.045   0.048   0.050   0.052
  0.059   0.062   0.071   0.072   0.082   0.084   0.090   0.095
  0.098   0.102   0.106   0.113   0.118   0.118   0.119   0.123
  0.128   0.129   0.131   0.135   0.139   0.144   0.147   0.150
  0.150   0.153   0.154   0.159   0.160   0.162   0.167   0.170
  0.176   0.178   0.181   0.185   0.187   0.189   0.198   0.199
  0.206   0.208   0.216   0.221   0.223   0.226   0.228   0.233
  0.237   0.242   0.246   0.252   0.258   0.263   0.269   0.271
  0.276   0.279   0.283   0.288   0.295   0.302   0.306   0.311
  0.319   0.325   0.326   0.329   0.331   0.335   0.339   0.348
  0.349   0.356   0.358   0.361   0.372   0.374   0.376   0.392
  0.393   0.405   0.412   0.417   0.429   0.434   0.442   0.449
  0.452   0.477   0.481   0.491   0.507   0.518   0.530   0.538
  0.553   0.563   0.567   0.573   0.584   0.593   0.596   0.619
  0.620   0.628   0.634   0.641   0.648   0.655   0.657   0.664
  0.667   0.669   0.684   0.691   0.697   0.701   0.710   0.719
  0.723   0.729   0.739   0.744   0.750   0.765   0.772   0.778
  0.788   0.797   0.827   0.848   0.876   0.886   0.897   0.925
  0.943   0.945   0.951   0.966   0.994   0.997   1.005   1.020
  1.046   1.071   1.085   1.095   1.107   1.116   1.134   1.171
  1.177   1.182   1.194   1.206   1.214   1.214   1.234   1.240
  1.252   1.262   1.268   1.278   1.302   1.311   1.330   1.359
  1.374   1.408   1.410   1.427   1.459   1.462   1.469   1.478
  1.480   1.493   1.505   1.523   1.531   1.542   1.545   1.553
  1.565   1.568   1.577   1.591   1.597   1.602   1.615   1.628
  1.635   1.643   1.663   1.674   1.682   1.694   1.698   1.722
  1.727   1.735   1.747   1.755   1.769   1.777   1.784   1.791
  1.805   1.811   1.821   1.846   1.865   1.878   1.884   1.902
  1.915   1.947   1.977   1.986   2.016   2.023   2.035   2.052
  2.059   2.072   2.076   2.106   2.151   2.156   2.158   2.178
  2.189   2.198   2.215   2.227   2.243   2.316   2.321   2.325
  2.349   2.363   2.393   2.409   2.456   2.470   2.481   2.489
  2.496   2.502   2.508   2.514   2.534   2.539   2.556   2.560
  2.569   2.596   2.623   2.634   2.639   2.653   2.660   2.670
  2.695   2.735   2.743   2.759   2.766   2.787   2.793   2.799
  2.815   2.834   2.852   2.868   2.872   2.887   2.900   2.915
  2.932   2.938   2.976   2.994   3.004   3.013   3.017   3.066
  3.082   3.107   3.129   3.148   3.170   3.181   3.195   3.198
  3.267   3.294   3.313   3.337   3.377   3.401   3.414   3.506
  3.533   3.613   3.698   3.712   3.726   3.762   3.776   3.790
  3.807   3.815   3.827   3.865   3.887   3.903   3.964   3.975
  3.990   4.021   4.095   4.115   4.255   4.263   4.271   4.294
  4.846   4.952   5.051   5.072   5.092   5.115   5.245   5.317
  5.373   5.394   5.634   5.659   5.728   5.814  23.787  23.816
 23.821  23.846  23.859  23.891  23.910  23.968  23.992  35.598
 49.905  49.941  49.983  50.050
 --------------------------------------------------------------

          Ground-State Mulliken Net Atomic Charges

     Atom                 Charge (a.u.)
  ----------------------------------------
      1 C                    -0.370896
      2 C                     0.535339
      3 C                    -0.619979
      4 C                    -0.645004
      5 C                     0.157830
      6 C                    -0.253921
      7 N                    -0.046185
      8 C                    -0.345650
      9 C                    -0.206087
     10 C                    -0.395908
     11 O                    -0.244878
     12 O                    -0.232826
     13 O                    -0.333592
     14 H                     0.182583
     15 H                     0.212662
     16 H                     0.145520
     17 H                     0.177599
     18 H                     0.203762
     19 H                     0.155921
     20 H                     0.189441
     21 H                     0.151506
     22 O                    -0.247041
     23 H                     0.326697
     24 H                     0.198152
     25 H                     0.201357
     26 H                     0.169840
     27 H                     0.132503
     28 H                     0.138255
     29 H                     0.178017
     30 H                     0.237264
     31 H                     0.247720
  ----------------------------------------
  Sum of atomic charges =     0.000000

 -----------------------------------------------------------------
                    Cartesian Multipole Moments
 -----------------------------------------------------------------
    Charge (ESU x 10^10)
                 0.0000
    Dipole Moment (Debye)
         X      -1.0207      Y      -0.6228      Z      -2.5925
       Tot       2.8549
    Quadrupole Moments (Debye-Ang)
        XX     -95.7036     XY       5.7366     YY     -92.9051
        XZ       1.6041     YZ       2.2988     ZZ     -83.6488
    Octopole Moments (Debye-Ang^2)
       XXX      54.8343    XXY       9.0845    XYY     -20.3787
       YYY     -17.9505    XXZ     -98.0763    XYZ      -9.2429
       YYZ       2.1020    XZZ       5.0908    YZZ      -4.2954
       ZZZ       4.9432
    Hexadecapole Moments (Debye-Ang^3)
      XXXX   -6748.1417   XXXY     181.2297   XXYY    -985.8748
      XYYY      30.7494   YYYY    -591.1771   XXXZ     162.1056
      XXYZ      89.1466   XYYZ      21.3286   YYYZ       9.4531
      XXZZ    -975.9071   XYZZ     -11.6604   YYZZ    -140.9244
      XZZZ      30.8890   YZZZ       6.8062   ZZZZ    -301.8393
 -----------------------------------------------------------------
Archival summary:
1\1\pikachu\OPT\ProcedureUnspecified\BasisUnspecified\41917\taweetha\WedAug1613:19:162017WedAug1613:19:162017\0\\#,OPT,ProcedureUnspecified,BasisUnspecified,\\0,1\O\C,1,1.21456\C,2,1.52657,1,122.823\C,3,1.54671,2,109.623,1,119.344,0\H,4,1.08851,3,110.978,2,60.4449,0\H,4,1.09353,3,109.348,2,179.456,0\H,4,1.09503,3,111.338,2,-60.9148,0\C,3,1.54709,2,109.415,1,-119.582,0\H,8,1.0888,3,111.107,2,-68.1737,0\H,8,1.09172,3,108.461,2,171.324,0\H,8,1.09438,3,111.194,2,53.1606,0\C,3,1.54946,2,107.538,1,-0.499317,0\H,12,1.09078,3,109.782,2,-60.904,0\H,12,1.09505,3,110.032,2,56.9797,0\O,12,1.42635,3,112.792,2,-178.679,0\H,15,0.961201,12,109.029,3,-78.5581,0\C,2,1.56388,1,117.636,3,-179.651,0\O,17,1.22264,2,123.416,1,-177.384,0\N,17,1.34848,2,111.869,1,2.56776,0\H,19,1.01174,17,116.479,2,-1.71917,0\C,19,1.45689,17,122.601,2,-179.092,0\H,21,1.09399,19,108.178,17,-45.7463,0\H,21,1.09678,19,109.504,17,69.937,0\C,21,1.52742,19,111.037,17,-167.631,0\H,24,1.09457,21,110.055,19,58.7489,0\H,24,1.09844,21,109.51,19,-58.8642,0\C,24,1.52903,21,112.119,19,-179.986,0\H,27,1.09246,24,110.219,21,-60.3384,0\H,27,1.09886,24,110.261,21,58.0886,0\O,27,1.42474,24,112.62,21,-177.687,0\H,30,0.962469,27,108.823,24,-64.277,0\\\@

 Total job time:  19013.65s(wall), 18996.75s(cpu) 
 Wed Aug 16 13:19:16 2017

        *************************************************************
        *                                                           *
        *  Thank you very much for using Q-Chem.  Have a nice day.  *
        *                                                           *
        *************************************************************


 
User input: 2 of 3 
 
pikachu 127.0.1
Q-Chem Developer Version! Running on 127.0.1.*
                  Welcome to Q-Chem
     A Quantum Leap Into The Future Of Chemistry


 Q-Chem 4.4, Q-Chem, Inc., Pleasanton, CA (2016)

 Y. Shao,  Z. Gan,  E. Epifanovsky,  A. T. B. Gilbert,  M. Wormit,  
 J. Kussmann,  A. W. Lange,  A. Behn,  J. Deng,  X. Feng,  D. Ghosh,  
 M. Goldey,  P. R. Horn,  L. D. Jacobson,  I. Kaliman,  F. Rob,  
 R. Z. Khaliullin,  T. Kus,  A. Landau,  J. Liu,  E. I. Proynov,  Y. M. Rhee,  
 R. M. Richard,  M. A. Rohrdanz,  R. P. Steele,  E. J. Sundstrom,  
 H. L. Woodcock III,  P. M. Zimmerman,  D. Zuev,  B. Albrecht,  E. Alguire,  
 B. Austin,  S. A. Baeppler,  G. J. O. Beran,  Y. A. Bernard,  
 E. J. Berquist,  K. Brandhorst,  K. B. Bravaya,  S. T. Brown,  D. Casanova,  
 C.-M. Chang,  Y. Chen,  S. H. Chien,  K. D. Closser,  M. P. Coons,  
 D. L. Crittenden,  S. Dasgupta,  M. Diedenhofen,  R. A. DiStasio Jr.,  
 H. Do,  A. D. Dutoi,  R. G. Edgar,  P.-T. Fang,  S. Fatehi,  Q. Feng,  
 L. Fusti-Molnar,  A. Ghysels,  A. Golubeva-Zadorozhnaya,  J. Gomes,  
 A. Gunina,  M. W. D. Hanson-Heine,  P. H. P. Harbach,  A. W. Hauser,  
 J. E. Herr,  E. G. Hohenstein,  Z. C. Holden,  K. Hui,  T.-C. Jagau,  H. Ji,  
 B. Kaduk,  K. Khistyaev,  Jaehoon Kim,  Jihan Kim,  R. A. King,  
 P. Klunzinger,  K. Koh,  D. Kosenkov,  T. Kowalczyk,  C. M. Krauter,  
 A. Kunitsa,  K. U. Lao,  A. Laurent,  K. V. Lawler,  J. Lee,  D. Lefrancois,  
 S. Lehtola,  S. V. Levchenko,  C. Y. Lin,  Y.-S. Lin,  F. Liu,  E. Livshits,  
 R. C. Lochan,  A. Luenser,  P. Manohar,  S. F. Manzer,  S.-P. Mao,  Y. Mao,  
 N. Mardirossian,  A. V. Marenich,  L. A. Martinez-Martinez,  S. A. Maurer,  
 N. J. Mayhall,  J.-M. Mewes,  A. F. Morrison,  K. Nanda,  T. S. Nguyen-Beck,  
 C. M. Oana,  R. Olivares-Amaya,  D. P. O'Neill,  J. A. Parkhill,  
 T. M. Perrine,  R. Peverati,  P. A. Pieniazek,  F. Plasser,  A. Prociuk,  
 D. R. Rehn,  E. Rosta,  N. J. Russ,  N. Sergueev,  S. M. Sharada,  
 S. Sharma,  D. W. Small,  A. Sodt,  T. Stauch,  T. Stein,  D. Stuck,  
 Y.-C. Su,  A. J. W. Thom,  T. Tsuchimochi,  L. Vogt,  O. Vydrov,  T. Wang,  
 M. A. Watson,  J. Wenzel,  A. White,  C. F. Williams,  V. Vanovschi,  
 K. Yao,  S. Yeganeh,  S. R. Yost,  Z.-Q. You,  I. Y. Zhang,  X. Zhang,  
 Y. Zhao,  B. R. Brooks,  G. K. L. Chan,  D. M. Chipman,  C. J. Cramer,  
 W. A. Goddard III,  M. S. Gordon,  W. J. Hehre,  A. Klamt,  
 H. F. Schaefer III,  M. W. Schmidt,  C. D. Sherrill,  D. G. Truhlar,  
 A. Warshel,  X. Xu,  A. Aspuru-Guzik,  R. Baer,  A. T. Bell,  N. A. Besley,  
 J.-D. Chai,  A. Dreuw,  B. D. Dunietz,  T. R. Furlani,  S. R. Gwaltney,  
 C.-P. Hsu,  Y. Jung,  J. Kong,  D. S. Lambrecht,  W. Liang,  C. Ochsenfeld,  
 V. A. Rassolov,  L. V. Slipchenko,  J. E. Subotnik,  T. Van Voorhis,  
 J. M. Herbert,  A. I. Krylov,  P. M. W. Gill,  M. Head-Gordon

 Contributors to earlier versions of Q-Chem not listed above: 
 R. D. Adamson,  J. Baker,  E. F. C. Byrd,  A. K. Chakraborty,  C.-L. Cheng,  
 H. Dachsel,  R. J. Doerksen,  G. Hawkins,  A. Heyden,  S. Hirata,  
 G. Kedziora,  F. J. Keil,  C. Kelley,  P. P. Korambath,  W. Kurlancheek,  
 A. M. Lee,  M. S. Lee,  D. Liotard,  I. Lotan,  P. E. Maslen,  N. Nair,  
 D. Neuhauser,  R. Olson,  B. Peters,  J. Ritchie,  N. E. Schultz,  
 N. Shenvi,  A. C. Simmonett,  K. S. Thanthiriwatte,  Q. Wu,  W. Zhang

 Please cite Q-Chem as follows:
 Y. Shao et al., Mol. Phys. 113, 184-215 (2015)
 DOI: 10.1080/00268976.2014.952696

 Q-Chem 4.4.2 for Intel X86 EM64T Linux

 Parts of Q-Chem use Armadillo 5.200.1 (Boston Tea Smuggler).
 http://arma.sourceforge.net/

 Q-Chem begins on Wed Aug 16 13:19:16 2017  


Host: 0

     Scratch files written to /scratch/taweetham/qchem27177//
The previous job contains 0 fragments, simply inherited here

Checking the input file for inconsistencies... 	...done.

--------------------------------------------------------------
User input:
--------------------------------------------------------------

$molecule
read
$end

$rem
   BASIS  =  6-311++G**
   JOB_TYPE  =  frequency
   METHOD  =  B3LYP
   SCF_GUESS = read
$end

--------------------------------------------------------------
 ----------------------------------------------------------------
             Standard Nuclear Orientation (Angstroms)
    I     Atom           X                Y                Z
 ----------------------------------------------------------------
    1      C       3.5677019388    -1.1020986366     0.0180960014
    2      C       2.5888967061     0.0987578232     0.0448578452
    3      C       2.7152862086     0.8443243986     1.3945387606
    4      C       2.8893455434     1.0598193908    -1.1291957208
    5      C       1.1743821292    -0.4574910317    -0.0970616308
    6      C      -0.0443815089     0.5223925201    -0.0839458860
    7      N      -1.2190015466    -0.1359771961    -0.1562049201
    8      C      -2.5036231593     0.5508333871    -0.1801927137
    9      C      -3.6537237205    -0.4294804969     0.0417722630
   10      C      -5.0152252234     0.2660826072     0.0209472217
   11      O      -6.0923658644    -0.6299805812     0.2792490234
   12      O       4.9297291721    -0.7083583365     0.1740471487
   13      O       0.0695723261     1.7378601835    -0.0167878870
   14      H       3.4312654996    -1.6767518913    -0.9040137064
   15      H       3.3536752609    -1.7714804648     0.8523107348
   16      H       2.4006185573     0.2091942163     2.2283622325
   17      H       2.1141426148     1.7521178336     1.3988099895
   18      H       3.7650187542     1.0999248005     1.5512986673
   19      H       3.8997332207     1.4629741282    -1.0178901160
   20      H       2.1927543913     1.8962260797    -1.1361835573
   21      H       2.8297326343     0.5427550281    -2.0926209180
   22      O       0.9422624972    -1.6437581582    -0.2155843376
   23      H      -1.1674214290    -1.1433099294    -0.2351430707
   24      H      -2.6214145509     1.0738692830    -1.1370071545
   25      H      -2.4930454932     1.3216893797     0.5960097228
   26      H      -3.5323308158    -0.9391309232     1.0028170864
   27      H      -3.6342406390    -1.2009242408    -0.7399390428
   28      H      -5.1625567881     0.7855452815    -0.9360985572
   29      H      -5.0675168525     1.0173912640     0.8123187315
   30      H      -6.1360015609    -1.2764483639    -0.4324544135
   31      H       5.2550594904    -0.3667457405    -0.6634306103
 ----------------------------------------------------------------
 Molecular Point Group                 C1    NOp =  1
 Largest Abelian Subgroup              C1    NOp =  1
 Nuclear Repulsion Energy =   925.1426294942 hartrees
 There are       55 alpha and       55 beta electrons
 Requested basis set is 6-311++G(d,p)
 There are 169 shells and 427 basis functions

 Total QAlloc Memory Limit   2000 MB
 Mega-Array Size        61 MB
 MEM_STATIC part        62 MB
 A cutoff of  1.0D-11 yielded  10996 shell pairs
 There are     69463 function pairs (     73695 Cartesian)

 -------------------------------------------------------
 OpenMP Integral Computing Module                       
 Release: version 1.0, May 2013, Q-Chem Inc. Pittsburgh 
 -------------------------------------------------------
 Integral Job Info:
 Integral job number is                      11
 Integral operator is                         1
 short-range coefficients                     0
 long-range coefficients              100000000
 Omega coefficients                           0
 if combine SR and LR in K                    0
 Integral screening is                        0
 Integral computing path is                   2
 max size of driver memory is            800000
 size of driver memory is                593474
 size of scratch memory is              2260544
 max col of scratch BK array               1296
 max len of scratch array in speh3          155
 max len of scratch index in speh4           18
 max int batch size is                      520
 min int batch size is                       52
 fixed nKL is                                52
 max L of basis functions is                  2
 order of int derivative is                   0
 number of shells is                        169
 number of basis is                         441
 number of cartesian basis is               441
 number of contracted shell pairs         10996
 number of primitive shell pairs          24143
 maxK2 (contraction) of shell pair           36
 max number of K2 of shell pair               1
 max number of CS2 of shell pair           2081
 max number of PS2 of shell pair           3522
 mem total for path MDJ                  109400
 -------------------------------------------------------
 Smallest overlap matrix eigenvalue = 2.28E-06

 Q-Chem warning in module /home/taweetham/qchem/stvman/mkSTV.C, line 278:

 Overlap eigenvalue is smaller than square root of threshold

 Guess MOs from SCF MO coefficient file
 Reading MOs from coefficient file
 Reading MOs from coefficient file
 A restricted hybrid HF-DFT SCF calculation will be
 performed using Pulay DIIS extrapolation
 Exchange:     0.2000 Hartree-Fock + 0.0800 Slater + 0.7200 B88
 Correlation:  0.1900 VWN1RPA + 0.8100 LYP
 Using SG-1 standard quadrature grid
 SCF converges when DIIS error is below 1.0E-08
 ---------------------------------------
  Cycle       Energy         DIIS Error
 ---------------------------------------
    1    -709.0437435220      7.89E-04
    2    -709.0588094868      7.36E-05
    3    -709.0588865747      6.37E-05
    4    -709.0589685377      2.03E-05
    5    -709.0589740163      1.21E-05
    6    -709.0589762524      3.64E-06
    7    -709.0589763083      1.38E-06
    8    -709.0589762338      3.24E-07
    9    -709.0589762075      1.70E-07
   10    -709.0589762354      7.13E-08
   11    -709.0589762363      1.77E-08
   12    -709.0589762323      3.42E-09 Convergence criterion met
 ---------------------------------------
 SCF time:  CPU 782.22 s  wall 784.14 s
 SCF   energy in the final basis set = -709.0589762323
 Total energy in the final basis set = -709.0589762323

 --------------------------------------------------------------

                    Orbital Energies (a.u.)
 --------------------------------------------------------------

 Alpha MOs
 -- Occupied --
-19.150 -19.138 -19.131 -19.112 -14.358 -10.291 -10.288 -10.235
-10.228 -10.222 -10.206 -10.194 -10.174 -10.165  -1.088  -1.057
 -1.039  -1.032  -0.948  -0.828  -0.805  -0.718  -0.701  -0.690
 -0.664  -0.634  -0.606  -0.573  -0.534  -0.514  -0.513  -0.499
 -0.489  -0.478  -0.470  -0.460  -0.444  -0.441  -0.434  -0.428
 -0.407  -0.394  -0.392  -0.387  -0.385  -0.375  -0.371  -0.357
 -0.347  -0.335  -0.321  -0.297  -0.290  -0.279  -0.254
 -- Virtual --
 -0.084  -0.021  -0.014  -0.002   0.001   0.008   0.018   0.019
  0.023   0.035   0.039   0.041   0.045   0.048   0.050   0.052
  0.059   0.062   0.071   0.072   0.082   0.084   0.090   0.095
  0.098   0.102   0.106   0.113   0.118   0.118   0.119   0.123
  0.128   0.129   0.131   0.135   0.139   0.144   0.147   0.150
  0.150   0.153   0.154   0.159   0.160   0.161   0.167   0.170
  0.176   0.178   0.181   0.185   0.187   0.189   0.198   0.199
  0.206   0.208   0.216   0.221   0.223   0.226   0.228   0.233
  0.237   0.242   0.246   0.252   0.258   0.263   0.269   0.271
  0.276   0.279   0.283   0.288   0.294   0.302   0.306   0.311
  0.319   0.325   0.326   0.329   0.331   0.335   0.339   0.348
  0.349   0.356   0.358   0.361   0.372   0.374   0.375   0.392
  0.393   0.405   0.412   0.417   0.429   0.434   0.442   0.449
  0.452   0.477   0.481   0.491   0.507   0.518   0.530   0.538
  0.553   0.563   0.567   0.573   0.584   0.593   0.596   0.619
  0.620   0.628   0.634   0.641   0.648   0.655   0.657   0.664
  0.667   0.669   0.684   0.691   0.697   0.701   0.710   0.719
  0.723   0.729   0.739   0.744   0.750   0.765   0.772   0.778
  0.788   0.797   0.827   0.848   0.876   0.886   0.897   0.925
  0.943   0.946   0.951   0.966   0.994   0.997   1.005   1.020
  1.046   1.071   1.085   1.095   1.107   1.116   1.134   1.171
  1.177   1.182   1.194   1.206   1.214   1.214   1.234   1.240
  1.252   1.262   1.268   1.278   1.302   1.311   1.330   1.359
  1.374   1.408   1.410   1.427   1.459   1.462   1.469   1.478
  1.480   1.493   1.505   1.523   1.531   1.542   1.545   1.553
  1.565   1.568   1.577   1.591   1.597   1.602   1.615   1.628
  1.635   1.643   1.663   1.674   1.682   1.694   1.698   1.722
  1.727   1.735   1.747   1.755   1.769   1.777   1.784   1.791
  1.805   1.811   1.821   1.846   1.865   1.878   1.884   1.902
  1.915   1.947   1.977   1.986   2.016   2.023   2.035   2.052
  2.059   2.072   2.076   2.106   2.151   2.156   2.158   2.178
  2.189   2.198   2.215   2.227   2.243   2.316   2.321   2.325
  2.349   2.363   2.393   2.409   2.456   2.470   2.481   2.489
  2.496   2.502   2.508   2.514   2.534   2.539   2.556   2.560
  2.569   2.596   2.623   2.634   2.639   2.653   2.660   2.670
  2.695   2.735   2.743   2.759   2.766   2.787   2.793   2.799
  2.815   2.834   2.852   2.868   2.872   2.887   2.900   2.915
  2.932   2.938   2.976   2.994   3.004   3.013   3.017   3.066
  3.082   3.107   3.129   3.148   3.170   3.181   3.195   3.198
  3.267   3.294   3.313   3.337   3.377   3.401   3.414   3.506
  3.533   3.613   3.698   3.712   3.726   3.762   3.776   3.790
  3.807   3.815   3.827   3.865   3.887   3.903   3.964   3.975
  3.990   4.021   4.095   4.115   4.255   4.263   4.271   4.294
  4.846   4.951   5.051   5.072   5.092   5.115   5.245   5.317
  5.373   5.394   5.634   5.659   5.728   5.814  23.787  23.816
 23.821  23.846  23.859  23.891  23.910  23.968  23.992  35.598
 49.905  49.941  49.983  50.050
 --------------------------------------------------------------

          Ground-State Mulliken Net Atomic Charges

     Atom                 Charge (a.u.)
  ----------------------------------------
      1 C                    -0.370461
      2 C                     0.535212
      3 C                    -0.619976
      4 C                    -0.645309
      5 C                     0.157975
      6 C                    -0.254114
      7 N                    -0.046207
      8 C                    -0.345229
      9 C                    -0.206196
     10 C                    -0.395984
     11 O                    -0.244827
     12 O                    -0.232934
     13 O                    -0.333587
     14 H                     0.182508
     15 H                     0.212528
     16 H                     0.145529
     17 H                     0.177658
     18 H                     0.203722
     19 H                     0.155971
     20 H                     0.189451
     21 H                     0.151483
     22 O                    -0.247203
     23 H                     0.326746
     24 H                     0.198155
     25 H                     0.201400
     26 H                     0.169850
     27 H                     0.132538
     28 H                     0.138275
     29 H                     0.178048
     30 H                     0.237254
     31 H                     0.247724
  ----------------------------------------
  Sum of atomic charges =    -0.000000

 -----------------------------------------------------------------
                    Cartesian Multipole Moments
 -----------------------------------------------------------------
    Charge (ESU x 10^10)
                -0.0000
    Dipole Moment (Debye)
         X      -0.9876      Y      -0.5235      Z      -2.6270
       Tot       2.8549
    Quadrupole Moments (Debye-Ang)
        XX     -95.7665     XY       5.6614     YY     -93.0419
        XZ       1.6263     YZ       2.0485     ZZ     -83.5642
    Octopole Moments (Debye-Ang^2)
       XXX      56.6814    XXY      15.0223    XYY     -20.4314
       YYY     -12.8915    XXZ     -99.1959    XYZ      -9.9077
       YYZ      -0.7335    XZZ       1.3985    YZZ      -2.8991
       ZZZ      -1.1945
    Hexadecapole Moments (Debye-Ang^3)
      XXXX   -6754.3538   XXXY     168.7882   XXYY    -993.7640
      XYYY      27.9857   YYYY    -590.8921   XXXZ     119.8358
      XXYZ      93.0483   XYYZ      12.6196   YYYZ       2.9815
      XXZZ    -970.2930   XYZZ      -9.8072   YYZZ    -140.1909
      XZZZ      -3.0045   YZZZ       1.5086   ZZZZ    -300.3347
 -----------------------------------------------------------------
 Calculating MO derivatives via CPSCF
   1         3          93      0.225155    0.029259
   2         3          93      0.026008    0.003792
   3         3          93      0.001745    0.000229
   4        71          25      0.000070    0.000015
   5        96           0      0.000000    0.000000    Roots Converged
 Calculating analytic Hessian of the SCF energy
 Polarizability Matrix (a.u.)
            1           2           3
    1-165.1699766  -5.6160276  -0.7587509
    2  -5.6160276-125.2898412  -0.8530712
    3  -0.7587509  -0.8530712-105.9821930

 Direct stationary perturbation theory relativistic correction:

 rels  =       0.215884001133
 relv  =      -1.102022733726
 rel2e =       0.525538947558
 E_rel =      -0.360599785035

 Hessian of the SCF Energy
            1           2           3           4           5           6
    1   0.4342673   0.0409317  -0.0170961  -0.0891125   0.0346701   0.0020065
    2   0.0409317   0.5140188  -0.0181573   0.0284628  -0.1325597  -0.0019903
    3  -0.0170961  -0.0181573   0.6394247   0.0031460  -0.0023972  -0.0801962
    4  -0.0891125   0.0284628   0.0031460   0.4620348   0.0002082   0.0014882
    5   0.0346701  -0.1325597  -0.0023972   0.0002082   0.4672454   0.0032788
    6   0.0020065  -0.0019903  -0.0801962   0.0014882   0.0032788   0.4218412
    7   0.0035446   0.0128101   0.0191119  -0.0779304  -0.0030917  -0.0161444
    8   0.0028160  -0.0202847  -0.0260865   0.0016367  -0.0893457  -0.0364358
    9   0.0068228  -0.0075868  -0.0034680  -0.0005902  -0.0300016  -0.1317416
   10   0.0065611   0.0154945  -0.0172005  -0.0818663  -0.0113344   0.0215053
   11   0.0009858  -0.0245119   0.0237500  -0.0050737  -0.1032505   0.0420531
   12  -0.0055932   0.0062722  -0.0022337   0.0075595   0.0360220  -0.1154799
   13  -0.0363198  -0.0014092  -0.0021854  -0.1602773   0.0014829  -0.0047353
   14   0.0193469   0.0207419   0.0030376  -0.0042253  -0.0771025   0.0007019
   15  -0.0006709   0.0014349   0.0002733  -0.0050001   0.0006412  -0.0772819
   16  -0.0014805  -0.0033358  -0.0004061  -0.0138514   0.0174223  -0.0001657
   17  -0.0022597  -0.0042808  -0.0006526  -0.0114164   0.0171430  -0.0008263
   18  -0.0004006  -0.0006548   0.0026969  -0.0032097   0.0006311   0.0167356
   19   0.0004117  -0.0023591  -0.0002363  -0.0018916   0.0061044   0.0004306
   20   0.0002258   0.0014334   0.0001129   0.0027206  -0.0045688  -0.0000911
   21  -0.0000200   0.0000575  -0.0004144   0.0001185   0.0000785  -0.0008685
   22  -0.0004914  -0.0000069   0.0000014  -0.0000026   0.0006731   0.0001580
   23   0.0000851  -0.0006087  -0.0000478  -0.0008366   0.0016623   0.0002175
   24   0.0000033   0.0000241  -0.0001323   0.0000518   0.0000896  -0.0004517
   25   0.0000546  -0.0001763  -0.0000055  -0.0002394   0.0004406   0.0000610
   26  -0.0001008   0.0002845   0.0000128   0.0003377  -0.0005830  -0.0001069
   27   0.0000154  -0.0000383   0.0000188  -0.0000310   0.0000600  -0.0000390
   28  -0.0002503   0.0001443   0.0000101   0.0001313  -0.0000906  -0.0000038
   29  -0.0000024  -0.0000749  -0.0000062  -0.0001128   0.0002059   0.0000364
   30   0.0000046   0.0000063   0.0000052   0.0000164  -0.0000275   0.0000136
   31   0.0002752  -0.0002150  -0.0000178  -0.0002005   0.0002500   0.0000191
   32   0.0000809  -0.0000788   0.0000011  -0.0000419   0.0000661   0.0000090
   33  -0.0000036   0.0000150  -0.0000083   0.0000070  -0.0000212  -0.0000043
   34  -0.1965992  -0.0420323  -0.0397218  -0.0416822  -0.0071549  -0.0037795
   35  -0.0502353  -0.0756017  -0.0055543   0.0188258   0.0112203   0.0031721
   36   0.0038044   0.0091240  -0.0967374  -0.0011092   0.0005375   0.0018205
   37   0.0010000   0.0000186   0.0000280   0.0023015  -0.0046179   0.0002033
   38  -0.0002306   0.0008160  -0.0000247   0.0021456  -0.0011013   0.0002208
   39   0.0000818   0.0000147  -0.0001366   0.0004513   0.0000920  -0.0037597
   40  -0.0495045  -0.0081081  -0.0143362   0.0031080   0.0084175   0.0162227
   41  -0.0094041  -0.1184493  -0.1076141   0.0006965  -0.0129110  -0.0223617
   42  -0.0174540  -0.1090184  -0.2374082   0.0001842   0.0015710  -0.0011398
   43  -0.0509869  -0.0207346   0.0298169   0.0042861   0.0108760  -0.0147456
   44  -0.0262472  -0.1476865   0.1218363  -0.0015101  -0.0163510   0.0200982
   45   0.0369217   0.1253553  -0.2142622  -0.0002872  -0.0022102   0.0006141
   46  -0.0001188  -0.0006148   0.0009273  -0.0004645   0.0027461  -0.0037291
   47   0.0000997   0.0012061  -0.0004423   0.0056791   0.0091884  -0.0123312
   48  -0.0004221   0.0017880   0.0003862   0.0063940   0.0154117  -0.0201255
   49  -0.0006006  -0.0009107  -0.0010699   0.0013957  -0.0044007  -0.0002071
   50  -0.0021516  -0.0006399  -0.0030026   0.0076689  -0.0134176  -0.0004165
   51  -0.0022198  -0.0021941  -0.0056242   0.0166381  -0.0240875  -0.0014982
   52  -0.0009386   0.0006473  -0.0003416  -0.0024375  -0.0021863  -0.0010898
   53  -0.0022708  -0.0005025  -0.0002832  -0.0164460  -0.0056590  -0.0056711
   54  -0.0013132  -0.0001859   0.0007307  -0.0304713  -0.0088110  -0.0090168
   55  -0.0017987   0.0002164   0.0002456  -0.0060757  -0.0035842   0.0003735
   56  -0.0023809  -0.0000605  -0.0005488  -0.0210633  -0.0093671   0.0007033
   57   0.0002641  -0.0004139   0.0007730   0.0261019   0.0101685  -0.0009194
   58  -0.0012477  -0.0016673   0.0017689   0.0046137  -0.0072145   0.0000391
   59  -0.0031036  -0.0017248   0.0037892   0.0115547  -0.0161563   0.0000206
   60   0.0022803   0.0024667  -0.0043021  -0.0161984   0.0181049  -0.0009888
   61   0.0002290   0.0000135  -0.0009590  -0.0013144   0.0037359   0.0059901
   62   0.0002482   0.0016228   0.0004404   0.0017120   0.0098058   0.0176549
   63   0.0005379  -0.0017079   0.0002700  -0.0005322  -0.0113005  -0.0196315
   64   0.0001911  -0.0010473   0.0004060  -0.0004417  -0.0434208  -0.0052151
   65   0.0036458  -0.0059128  -0.0001560  -0.0222852  -0.0343581  -0.0066018
   66   0.0005169  -0.0004696  -0.0038797  -0.0036324  -0.0075122   0.0217914
   67  -0.0004561   0.0001025  -0.0000300   0.0003611   0.0008643   0.0001446
   68   0.0002095   0.0001221   0.0000129   0.0001925  -0.0008658  -0.0001369
   69   0.0000084  -0.0000063   0.0001264  -0.0000536  -0.0000866   0.0006227
   70   0.0000889  -0.0000706  -0.0000376  -0.0000646   0.0001006  -0.0001692
   71  -0.0000473   0.0000502   0.0000152   0.0000327  -0.0000532  -0.0000083
   72   0.0000289  -0.0000229   0.0000127  -0.0000341   0.0000430   0.0000432
   73   0.0000495  -0.0000132   0.0000206  -0.0000305  -0.0000417   0.0000776
   74  -0.0000400   0.0000316   0.0000045   0.0000351  -0.0000148   0.0000237
   75  -0.0000148   0.0000037   0.0000102   0.0000152  -0.0000432   0.0000247
   76  -0.0000168   0.0000025   0.0000046   0.0000148  -0.0000008   0.0000118
   77   0.0000034  -0.0000060  -0.0000014  -0.0000060   0.0000096   0.0000000
   78   0.0000143   0.0000153  -0.0000087   0.0000045  -0.0000368  -0.0000164
   79  -0.0000050  -0.0000072  -0.0000039   0.0000121   0.0000092  -0.0000067
   80   0.0000111  -0.0000267  -0.0000065  -0.0000086   0.0000334  -0.0000025
   81  -0.0000051  -0.0000230  -0.0000063  -0.0000091   0.0000517   0.0000054
   82   0.0000176  -0.0000045  -0.0000024  -0.0000070  -0.0000053   0.0000017
   83  -0.0000053   0.0000017   0.0000035   0.0000066  -0.0000020  -0.0000006
   84   0.0000039   0.0000019  -0.0000033  -0.0000074   0.0000029  -0.0000052
   85   0.0000046   0.0000043   0.0000020  -0.0000001  -0.0000113  -0.0000032
   86  -0.0000045   0.0000003  -0.0000021   0.0000064  -0.0000004  -0.0000012
   87  -0.0000032  -0.0000023  -0.0000011   0.0000052   0.0000001  -0.0000024
   88  -0.0000743   0.0000326   0.0000050   0.0000384  -0.0000218   0.0000042
   89  -0.0000082   0.0000214  -0.0000002   0.0000083  -0.0000244  -0.0000037
   90  -0.0000239   0.0000122   0.0000071   0.0000158  -0.0000138   0.0000045
   91  -0.0166936  -0.0161685   0.0381555  -0.0004062  -0.0008245   0.0012572
   92  -0.0048680  -0.0073404   0.0119676   0.0010947   0.0011122  -0.0012045
   93  -0.0080747  -0.0041202   0.0040875  -0.0010322  -0.0002350  -0.0003503
            7           8           9          10          11          12
    1   0.0035446   0.0028160   0.0068228   0.0065611   0.0009858  -0.0055932
    2   0.0128101  -0.0202847  -0.0075868   0.0154945  -0.0245119   0.0062722
    3   0.0191119  -0.0260865  -0.0034680  -0.0172005   0.0237500  -0.0022337
    4  -0.0779304   0.0016367  -0.0005902  -0.0818663  -0.0050737   0.0075595
    5  -0.0030917  -0.0893457  -0.0300016  -0.0113344  -0.1032505   0.0360220
    6  -0.0161444  -0.0364358  -0.1317416   0.0215053   0.0420531  -0.1154799
    7   0.5741511  -0.0203609  -0.0130085   0.0024968   0.0035010   0.0082789
    8  -0.0203609   0.5477129  -0.0585833   0.0020985   0.0092675   0.0175018
    9  -0.0130085  -0.0585833   0.4628922  -0.0013441  -0.0102752  -0.0336909
   10   0.0024968   0.0020985  -0.0013441   0.5622369  -0.0283164   0.0199231
   11   0.0035010   0.0092675  -0.0102752  -0.0283164   0.5278225   0.0617804
   12   0.0082789   0.0175018  -0.0336909   0.0199231   0.0617804   0.4883765
   13   0.0025570  -0.0076541  -0.0129622  -0.0026197  -0.0107953   0.0106308
   14  -0.0137529  -0.0116996  -0.0113351  -0.0201399  -0.0154999   0.0059939
   15  -0.0283384  -0.0110200  -0.0060693   0.0250399   0.0082706   0.0024890
   16  -0.0002588   0.0003872  -0.0009069  -0.0002278   0.0004470   0.0007205
   17   0.0014577   0.0034533   0.0023591   0.0022887   0.0036256  -0.0018337
   18   0.0041601   0.0011268   0.0009231  -0.0037269  -0.0008949  -0.0003335
   19  -0.0000828  -0.0004344   0.0005355   0.0001606  -0.0002371  -0.0004833
   20   0.0001394  -0.0010247  -0.0009039  -0.0000624  -0.0009859   0.0008872
   21  -0.0003714   0.0001914  -0.0000851   0.0004127  -0.0002180   0.0001494
   22   0.0003293   0.0000884  -0.0000801   0.0002245   0.0000367   0.0001160
   23  -0.0000349   0.0000364   0.0001614  -0.0000379   0.0000409  -0.0001636
   24  -0.0002516   0.0000046  -0.0000054   0.0002547   0.0000067   0.0000266
   25  -0.0000070   0.0000312   0.0000669  -0.0000319   0.0000370  -0.0000686
   26   0.0000335  -0.0000143  -0.0001090   0.0000441  -0.0000294   0.0001128
   27  -0.0000350  -0.0000278   0.0000411  -0.0000069  -0.0000013  -0.0000066
   28   0.0001134   0.0000045  -0.0000687   0.0000816  -0.0000100   0.0000829
   29  -0.0000071   0.0000165   0.0000290  -0.0000150   0.0000128  -0.0000348
   30  -0.0000017   0.0000010  -0.0000030  -0.0000015  -0.0000002   0.0000056
   31  -0.0001213  -0.0000058   0.0000879  -0.0000870   0.0000165  -0.0001054
   32  -0.0000279  -0.0000145   0.0000252  -0.0000204  -0.0000012  -0.0000223
   33   0.0000094   0.0000057  -0.0000113   0.0000007   0.0000012   0.0000001
   34  -0.0001424  -0.0013169  -0.0018391   0.0003092  -0.0024614   0.0020042
   35  -0.0012133   0.0000445  -0.0015827  -0.0012754  -0.0016706   0.0005294
   36   0.0003224  -0.0008654  -0.0004072  -0.0002923   0.0001939   0.0000902
   37  -0.0026345  -0.0015605  -0.0014762  -0.0031211  -0.0019391   0.0015320
   38   0.0004701  -0.0015914  -0.0015228   0.0000583  -0.0015659   0.0014656
   39  -0.0027593  -0.0023600  -0.0014132   0.0024548   0.0020811  -0.0004473
   40  -0.0032780   0.0034425  -0.0006784   0.0004201  -0.0008700   0.0004804
   41   0.0035136  -0.0032764   0.0013805  -0.0007242   0.0011996  -0.0015986
   42   0.0007883  -0.0006091   0.0008210  -0.0002301   0.0005141   0.0008687
   43   0.0005965  -0.0006795  -0.0005901  -0.0034044   0.0031303   0.0004951
   44  -0.0009795   0.0012463   0.0013786   0.0039639  -0.0028610  -0.0012700
   45   0.0000168  -0.0006670   0.0009521  -0.0005128   0.0001304   0.0005044
   46  -0.0692392  -0.0440076   0.0570021   0.0001500  -0.0004456  -0.0007034
   47  -0.0443742  -0.1384865   0.1152039  -0.0002142  -0.0013996  -0.0027060
   48   0.0570894   0.1133820  -0.1918190  -0.0010503  -0.0041045  -0.0046291
   49  -0.1315849   0.1274277   0.0016845  -0.0000269   0.0001691   0.0000187
   50   0.1246855  -0.2362783   0.0012016  -0.0002196   0.0008199   0.0014579
   51  -0.0006502   0.0050072  -0.0471203   0.0005956  -0.0007872   0.0017834
   52  -0.2935681  -0.0599853  -0.0352070   0.0005017   0.0002718   0.0002048
   53  -0.0579081  -0.0599747  -0.0062988   0.0008439   0.0002310   0.0012250
   54  -0.0339718  -0.0060890  -0.0490926  -0.0008980  -0.0001431   0.0020645
   55   0.0006711   0.0002612  -0.0005331  -0.2686800  -0.0870079  -0.0269855
   56   0.0008117   0.0007514  -0.0015081  -0.0869321  -0.0791470  -0.0122465
   57   0.0006798  -0.0002171   0.0019495  -0.0276954  -0.0129575  -0.0482801
   58  -0.0001635   0.0000312  -0.0002159  -0.1595798   0.1376488  -0.0020791
   59  -0.0000727   0.0007227  -0.0012229   0.1344112  -0.2084636   0.0009612
   60  -0.0007353   0.0005820   0.0015444  -0.0000335  -0.0013752  -0.0480970
   61  -0.0001011  -0.0009295   0.0007826  -0.0488211  -0.0075836  -0.0128689
   62  -0.0009422  -0.0025598   0.0030359  -0.0076668  -0.1080336  -0.1090521
   63   0.0020055   0.0043911  -0.0031632  -0.0130302  -0.1078314  -0.2406592
   64  -0.0057512  -0.0010276   0.0028616  -0.0047393  -0.0007516  -0.0034698
   65  -0.0051039   0.0018231   0.0059121  -0.0031952   0.0027426  -0.0054654
   66   0.0035191   0.0009619  -0.0010162  -0.0043422  -0.0005442  -0.0029818
   67   0.0003980  -0.0001868  -0.0003692   0.0003233  -0.0002144   0.0004002
   68  -0.0001812   0.0000213   0.0000934  -0.0001423   0.0000325  -0.0001162
   69   0.0001207  -0.0000015   0.0001065  -0.0001476  -0.0000151   0.0000320
   70  -0.0001040  -0.0000002   0.0000492   0.0000240   0.0000376  -0.0000592
   71   0.0000290   0.0000225  -0.0000058   0.0000078   0.0000182   0.0000359
   72   0.0000116   0.0000011   0.0000073  -0.0000339   0.0000139  -0.0000101
   73   0.0000101   0.0000307   0.0000516  -0.0000473   0.0000278  -0.0000499
   74   0.0000436   0.0000117  -0.0000375   0.0000060   0.0000097   0.0000139
   75   0.0000153  -0.0000193   0.0000022  -0.0000118  -0.0000120  -0.0000010
   76   0.0000065  -0.0000087   0.0000002   0.0000066  -0.0000093   0.0000100
   77  -0.0000105  -0.0000043   0.0000136   0.0000027  -0.0000051  -0.0000066
   78  -0.0000074   0.0000048  -0.0000046  -0.0000044   0.0000031  -0.0000093
   79   0.0000021  -0.0000097  -0.0000108   0.0000044  -0.0000118   0.0000054
   80  -0.0000053  -0.0000100   0.0000020  -0.0000034  -0.0000063  -0.0000122
   81   0.0000089  -0.0000006  -0.0000093   0.0000053  -0.0000009   0.0000020
   82  -0.0000058   0.0000016   0.0000016  -0.0000083   0.0000014  -0.0000082
   83   0.0000013  -0.0000022   0.0000002   0.0000029  -0.0000007   0.0000068
   84  -0.0000016   0.0000050  -0.0000021  -0.0000037   0.0000039  -0.0000039
   85  -0.0000059   0.0000023   0.0000047  -0.0000018   0.0000015  -0.0000013
   86   0.0000043   0.0000001  -0.0000064   0.0000034  -0.0000008   0.0000021
   87   0.0000037  -0.0000054  -0.0000008   0.0000028  -0.0000039   0.0000002
   88   0.0000322  -0.0000004  -0.0000179   0.0000209  -0.0000053   0.0000232
   89   0.0000034   0.0000023  -0.0000041   0.0000026   0.0000003   0.0000026
   90   0.0000106  -0.0000009  -0.0000044   0.0000059  -0.0000008   0.0000129
   91   0.0000701  -0.0000919  -0.0000530  -0.0002590  -0.0005798  -0.0000099
   92   0.0005623  -0.0005654   0.0001875   0.0010713   0.0016100   0.0002573
   93   0.0001243  -0.0001774  -0.0001118   0.0003653   0.0003628   0.0004579
           13          14          15          16          17          18
    1  -0.0363198   0.0193469  -0.0006709  -0.0014805  -0.0022597  -0.0004006
    2  -0.0014092   0.0207419   0.0014349  -0.0033358  -0.0042808  -0.0006548
    3  -0.0021854   0.0030376   0.0002733  -0.0004061  -0.0006526   0.0026969
    4  -0.1602773  -0.0042253  -0.0050001  -0.0138514  -0.0114164  -0.0032097
    5   0.0014829  -0.0771025   0.0006412   0.0174223   0.0171430   0.0006311
    6  -0.0047353   0.0007019  -0.0772819  -0.0001657  -0.0008263   0.0167356
    7   0.0025570  -0.0137529  -0.0283384  -0.0002588   0.0014577   0.0041601
    8  -0.0076541  -0.0116996  -0.0110200   0.0003872   0.0034533   0.0011268
    9  -0.0129622  -0.0113351  -0.0060693  -0.0009069   0.0023591   0.0009231
   10  -0.0026197  -0.0201399   0.0250399  -0.0002278   0.0022887  -0.0037269
   11  -0.0107953  -0.0154999   0.0082706   0.0004470   0.0036256  -0.0008949
   12   0.0106308   0.0059939   0.0024890   0.0007205  -0.0018337  -0.0003335
   13   0.4923864   0.1123120   0.0258543  -0.1453242   0.0018689  -0.0020718
   14   0.1123120   0.8606520   0.0623192   0.0132288  -0.0608476   0.0027578
   15   0.0258543   0.0623192   0.2163960  -0.0018143   0.0027943  -0.0952721
   16  -0.1453242   0.0132288  -0.0018143   0.5875475   0.1037871   0.0216348
   17   0.0018689  -0.0608476   0.0027943   0.1037871   0.9137216   0.0466519
   18  -0.0020718   0.0027578  -0.0952721   0.0216348   0.0466519   0.1772731
   19  -0.0411296  -0.0076823  -0.0016119  -0.3075446  -0.0663732  -0.0117956
   20   0.0217544   0.0104291   0.0007406  -0.0782529  -0.1647385  -0.0104128
   21  -0.0012761  -0.0002889   0.0098083  -0.0148664  -0.0120137  -0.0516949
   22  -0.0018532  -0.0042399  -0.0008748  -0.0434123   0.0019060  -0.0020412
   23  -0.0048782  -0.0047864  -0.0010018  -0.0048697   0.0205586   0.0015888
   24   0.0003366  -0.0013446   0.0076461  -0.0011806   0.0039897   0.0019761
   25  -0.0008883  -0.0011490  -0.0005911  -0.0011325   0.0054776   0.0014474
   26   0.0001284   0.0019739   0.0006755   0.0012913  -0.0078449  -0.0007409
   27  -0.0000983  -0.0001197   0.0003032  -0.0004490  -0.0003166  -0.0001174
   28  -0.0009066   0.0002885   0.0000504  -0.0015047  -0.0010834  -0.0000905
   29  -0.0003557  -0.0005590  -0.0002320  -0.0008571   0.0022765   0.0003126
   30   0.0001356   0.0000398  -0.0000523   0.0002555   0.0000029   0.0005440
   31   0.0008050  -0.0008555  -0.0001443   0.0014680   0.0032002   0.0003606
   32   0.0003398  -0.0003378  -0.0000242   0.0005470   0.0005192   0.0001069
   33  -0.0000278   0.0000955  -0.0000564  -0.0000268  -0.0001852  -0.0000658
   34  -0.0006006   0.0075143   0.0004051  -0.0003134  -0.0036170  -0.0002899
   35   0.0020522  -0.0079287  -0.0008553   0.0003045   0.0002822  -0.0000474
   36  -0.0000267  -0.0003181   0.0005995  -0.0000387  -0.0000979  -0.0001637
   37   0.0189072   0.0176754   0.0009746  -0.1072049  -0.0341337  -0.0036968
   38  -0.0040146  -0.0356893  -0.0027004  -0.0329769  -0.6392526  -0.0314430
   39  -0.0002354  -0.0020628   0.0189452  -0.0034135  -0.0328398  -0.0675951
   40   0.0007301   0.0015568   0.0008742   0.0001368   0.0003524  -0.0001330
   41  -0.0014427  -0.0015405  -0.0005659   0.0001357  -0.0002381  -0.0000239
   42  -0.0008621  -0.0025226  -0.0002211   0.0001142  -0.0000464  -0.0004120
   43   0.0006558   0.0014883  -0.0005647   0.0000993   0.0003534   0.0002065
   44  -0.0014734  -0.0014349   0.0000131   0.0001566  -0.0002677  -0.0000005
   45   0.0005171   0.0021897   0.0001774  -0.0000729   0.0001238  -0.0004299
   46   0.0001450   0.0002088  -0.0010590  -0.0001167   0.0001341  -0.0000403
   47  -0.0004754   0.0010834  -0.0001211  -0.0000972  -0.0004243   0.0000916
   48   0.0017794   0.0025779  -0.0005970  -0.0000591   0.0002697  -0.0003876
   49   0.0011480  -0.0005207   0.0006677  -0.0013580  -0.0022342  -0.0009494
   50   0.0014493  -0.0005162   0.0001320  -0.0010161  -0.0024506  -0.0003858
   51   0.0009722   0.0003595   0.0007080  -0.0011355  -0.0028583  -0.0004716
   52   0.0008656   0.0000060   0.0000616   0.0004228   0.0007766   0.0002083
   53   0.0025373  -0.0003928  -0.0028096  -0.0002700  -0.0016402   0.0005461
   54   0.0039532  -0.0003568  -0.0050872   0.0002640  -0.0003801   0.0007504
   55   0.0017086   0.0000578   0.0009796   0.0007612   0.0010467  -0.0003037
   56   0.0027235  -0.0012379   0.0035769  -0.0002075  -0.0014463  -0.0006931
   57  -0.0027301   0.0014513  -0.0047231  -0.0002512   0.0002756   0.0006758
   58   0.0015033  -0.0003860  -0.0007408  -0.0015584  -0.0029844   0.0003971
   59   0.0013153  -0.0004525  -0.0002372  -0.0012465  -0.0023946   0.0000820
   60  -0.0006513  -0.0005777   0.0007905   0.0009635   0.0028012   0.0001000
   61   0.0003388   0.0007292   0.0012731  -0.0000304   0.0003590   0.0001764
   62   0.0000217   0.0013760   0.0003980  -0.0001196  -0.0006225  -0.0000484
   63  -0.0017154  -0.0022682  -0.0008137  -0.0000671  -0.0003104  -0.0003575
   64  -0.1288745  -0.1139525  -0.0143369   0.0132984   0.0194564   0.0016290
   65  -0.1146899  -0.6775548  -0.0616385  -0.0022854  -0.0520807  -0.0067702
   66  -0.0141795  -0.0609997  -0.0660126  -0.0003737  -0.0051350   0.0208814
   67  -0.0034124  -0.0073457  -0.0005691   0.0166480  -0.0294616  -0.0015882
   68  -0.0018500   0.0022431   0.0002677  -0.0059687  -0.0205927  -0.0013466
   69  -0.0003478  -0.0002090  -0.0006852   0.0008206  -0.0007268  -0.0068234
   70   0.0007522  -0.0000891   0.0015897   0.0032684   0.0072545  -0.0004766
   71   0.0000940  -0.0003302  -0.0001853  -0.0028350  -0.0010079  -0.0003538
   72  -0.0001012   0.0002238  -0.0006685   0.0018046   0.0021440   0.0006395
   73   0.0007114   0.0007051  -0.0011582   0.0026155   0.0060987   0.0008160
   74   0.0001725  -0.0005752  -0.0003833  -0.0029259  -0.0011798  -0.0000414
   75   0.0000343   0.0001241  -0.0004563  -0.0013383  -0.0030010   0.0008925
   76  -0.0000717  -0.0000754   0.0000407  -0.0003572  -0.0008137  -0.0001796
   77   0.0000304  -0.0000474   0.0000977  -0.0002697  -0.0001743  -0.0000776
   78   0.0000452   0.0002301  -0.0000373   0.0004200   0.0000213   0.0001011
   79  -0.0000075  -0.0001445  -0.0000027  -0.0001999  -0.0008197  -0.0000721
   80   0.0000574  -0.0001883  -0.0000964  -0.0003744  -0.0004067   0.0000642
   81  -0.0000039  -0.0002863  -0.0000740  -0.0002409   0.0003023   0.0000227
   82   0.0000861   0.0000374  -0.0000711   0.0002510   0.0001258   0.0000735
   83   0.0000017  -0.0000296   0.0000575  -0.0000310  -0.0000281  -0.0000630
   84  -0.0000332   0.0000302  -0.0000347   0.0000037   0.0001188  -0.0000401
   85   0.0000199   0.0000672   0.0000555   0.0001538   0.0000343  -0.0000067
   86   0.0000067  -0.0000339  -0.0000341  -0.0000237  -0.0000298  -0.0000123
   87   0.0000076  -0.0000167   0.0000005  -0.0000467  -0.0002161  -0.0000722
   88  -0.0002245   0.0000476  -0.0000123  -0.0004496  -0.0004854  -0.0000191
   89  -0.0000392   0.0001211   0.0000044  -0.0000505  -0.0001480  -0.0000345
   90  -0.0000672   0.0000280   0.0000159  -0.0001402  -0.0002190  -0.0000126
   91  -0.0008114  -0.0007116  -0.0003054  -0.0003453  -0.0002955  -0.0000181
   92   0.0007315   0.0001636   0.0004818   0.0003050   0.0005173   0.0000851
   93   0.0000446   0.0005454  -0.0000103  -0.0000079  -0.0001956   0.0000372
           19          20          21          22          23          24
    1   0.0004117   0.0002258  -0.0000200  -0.0004914   0.0000851   0.0000033
    2  -0.0023591   0.0014334   0.0000575  -0.0000069  -0.0006087   0.0000241
    3  -0.0002363   0.0001129  -0.0004144   0.0000014  -0.0000478  -0.0001323
    4  -0.0018916   0.0027206   0.0001185  -0.0000026  -0.0008366   0.0000518
    5   0.0061044  -0.0045688   0.0000785   0.0006731   0.0016623   0.0000896
    6   0.0004306  -0.0000911  -0.0008685   0.0001580   0.0002175  -0.0004517
    7  -0.0000828   0.0001394  -0.0003714   0.0003293  -0.0000349  -0.0002516
    8  -0.0004344  -0.0010247   0.0001914   0.0000884   0.0000364   0.0000046
    9   0.0005355  -0.0009039  -0.0000851  -0.0000801   0.0001614  -0.0000054
   10   0.0001606  -0.0000624   0.0004127   0.0002245  -0.0000379   0.0002547
   11  -0.0002371  -0.0009859  -0.0002180   0.0000367   0.0000409   0.0000067
   12  -0.0004833   0.0008872   0.0001494   0.0001160  -0.0001636   0.0000266
   13  -0.0411296   0.0217544  -0.0012761  -0.0018532  -0.0048782   0.0003366
   14  -0.0076823   0.0104291  -0.0002889  -0.0042399  -0.0047864  -0.0013446
   15  -0.0016119   0.0007406   0.0098083  -0.0008748  -0.0010018   0.0076461
   16  -0.3075446  -0.0782529  -0.0148664  -0.0434123  -0.0048697  -0.0011806
   17  -0.0663732  -0.1647385  -0.0120137   0.0019060   0.0205586   0.0039897
   18  -0.0117956  -0.0104128  -0.0516949  -0.0020412   0.0015888   0.0019761
   19   0.6795595   0.0210189   0.0282801  -0.1772623   0.0452878  -0.0072155
   20   0.0210189   0.8171131   0.0503167   0.0564539  -0.1401780  -0.0025693
   21   0.0282801   0.0503167   0.0734983  -0.0058121  -0.0008698  -0.0588095
   22  -0.1772623   0.0564539  -0.0058121   0.4638985   0.0071292   0.0121026
   23   0.0452878  -0.1401780  -0.0008698   0.0071292   0.5499321   0.0149258
   24  -0.0072155  -0.0025693  -0.0588095   0.0121026   0.0149258   0.5779587
   25  -0.0415420  -0.0225512   0.0043083  -0.1295495  -0.0447923   0.0099609
   26   0.0205765   0.0140715  -0.0030982  -0.0607785  -0.1356775   0.0119759
   27  -0.0000568  -0.0014421  -0.0019555   0.0119710   0.0118697  -0.0836863
   28   0.0015684  -0.0001960  -0.0002090  -0.0257687   0.0031752   0.0010016
   29  -0.0058641  -0.0050641   0.0007467  -0.0179592   0.0136631  -0.0012572
   30   0.0005910   0.0005747   0.0005619   0.0041246  -0.0024655  -0.0014748
   31  -0.0051167  -0.0034373   0.0004125  -0.0035559   0.0078813  -0.0007019
   32  -0.0009690   0.0002588   0.0001191   0.0018155   0.0005467   0.0000806
   33   0.0003372   0.0002858   0.0006286  -0.0001132  -0.0006649   0.0007617
   34  -0.0024900   0.0012981   0.0000637   0.0005724  -0.0006470  -0.0000054
   35   0.0007026   0.0000014   0.0000347  -0.0000206   0.0001515   0.0000087
   36   0.0000182   0.0000378   0.0000707  -0.0000061   0.0000007  -0.0000426
   37  -0.0037274  -0.0682634  -0.0047114   0.0054735  -0.0028785   0.0019650
   38  -0.0526662  -0.0743602  -0.0049618   0.0112060  -0.0037051  -0.0015822
   39  -0.0032696  -0.0067764   0.0189206   0.0013969  -0.0003510  -0.0055827
   40  -0.0000262  -0.0001380   0.0000161  -0.0000054  -0.0000064   0.0000183
   41   0.0000845   0.0000375   0.0000173   0.0000158   0.0000321  -0.0000488
   42   0.0000907   0.0000951   0.0000807   0.0000356   0.0000122  -0.0000063
   43  -0.0000011  -0.0001438  -0.0000356  -0.0000191   0.0000062  -0.0000208
   44   0.0000703   0.0000435  -0.0000139   0.0000241   0.0000246   0.0000440
   45  -0.0000464  -0.0000972   0.0000478  -0.0000396  -0.0000060   0.0000001
   46   0.0000048  -0.0001054   0.0000526  -0.0000560   0.0000239  -0.0000293
   47   0.0002226   0.0001585  -0.0000579  -0.0000536   0.0000339   0.0000361
   48  -0.0001950  -0.0000662   0.0001240  -0.0000368  -0.0000259  -0.0000482
   49   0.0005951   0.0005909   0.0000082  -0.0001974   0.0000756  -0.0000059
   50   0.0003475   0.0006104  -0.0000899  -0.0001338   0.0000401  -0.0000340
   51   0.0004730   0.0008290   0.0000004  -0.0001760   0.0000806   0.0000404
   52  -0.0003738  -0.0002374   0.0000733   0.0001183  -0.0000661   0.0000130
   53   0.0001204   0.0005535  -0.0001110   0.0000051  -0.0000090  -0.0000214
   54  -0.0002873   0.0001967   0.0000011   0.0000773  -0.0000635  -0.0000476
   55  -0.0005707  -0.0002679  -0.0000910   0.0001796  -0.0001123  -0.0000121
   56   0.0000234   0.0004929   0.0001312   0.0000189  -0.0000288   0.0000259
   57   0.0001972  -0.0001899  -0.0000367  -0.0000468   0.0000558  -0.0000520
   58   0.0008155   0.0008527   0.0000512  -0.0002687   0.0001269   0.0000308
   59   0.0004000   0.0005588   0.0001002  -0.0001437   0.0000661   0.0000386
   60  -0.0004682  -0.0008335  -0.0000765   0.0001787  -0.0000743   0.0000634
   61  -0.0001127  -0.0001563  -0.0000861  -0.0000277  -0.0000060   0.0000439
   62   0.0002136   0.0002053   0.0000448  -0.0000786   0.0000367  -0.0000328
   63   0.0002172   0.0000632   0.0001028  -0.0000162   0.0000361  -0.0000492
   64  -0.0077287   0.0051113   0.0002557   0.0041703   0.0017123   0.0003760
   65   0.0030897   0.0029305  -0.0000308  -0.0002134   0.0011255   0.0007176
   66  -0.0002665   0.0002744   0.0014726   0.0002117   0.0001519  -0.0008409
   67  -0.0718625   0.0157649  -0.0015774   0.0022650   0.0262371   0.0030504
   68   0.0138635  -0.4332321  -0.0329392  -0.0001416  -0.0046371  -0.0003687
   69  -0.0026085  -0.0335552  -0.0068266   0.0004731   0.0005922  -0.0051798
   70  -0.0182938   0.0198971  -0.0260263  -0.0476746   0.0060216  -0.0160300
   71   0.0121146  -0.0109971   0.0126112   0.0069411  -0.0995521   0.0970003
   72  -0.0060285   0.0004495   0.0075942  -0.0182203   0.0984438  -0.2460195
   73  -0.0096031   0.0280791   0.0211866  -0.0488046  -0.0086348  -0.0086412
   74   0.0091081  -0.0168442  -0.0093044  -0.0040113  -0.1693135  -0.1257018
   75   0.0039149   0.0022404   0.0059628  -0.0036808  -0.1283180  -0.1861611
   76   0.0027671   0.0003086  -0.0004492   0.0012030  -0.0129528   0.0246262
   77   0.0013411   0.0011851  -0.0010891   0.0021250  -0.0115467   0.0200242
   78  -0.0003054  -0.0005887   0.0009724  -0.0003123   0.0021170  -0.0035943
   79   0.0028564  -0.0002996  -0.0000565  -0.0015344  -0.0194620  -0.0198078
   80   0.0015162   0.0012659   0.0007768  -0.0002522  -0.0171474  -0.0162845
   81  -0.0003936   0.0001993   0.0005189   0.0003245   0.0039627   0.0036383
   82  -0.0001582  -0.0003355   0.0007008   0.0012099   0.0011819  -0.0011870
   83   0.0001188   0.0002931  -0.0004743  -0.0005088  -0.0003698   0.0004491
   84  -0.0001683  -0.0005169   0.0002668   0.0000124   0.0004609  -0.0001923
   85  -0.0000847  -0.0002529  -0.0004405   0.0014870   0.0012478   0.0005868
   86   0.0001031   0.0003640   0.0003301  -0.0004579  -0.0001572  -0.0001163
   87   0.0002520   0.0004669   0.0000719   0.0000717  -0.0003770   0.0000664
   88   0.0004973   0.0004171   0.0000969  -0.0005175  -0.0000540   0.0006469
   89   0.0003310   0.0001514   0.0000343   0.0004961  -0.0002142  -0.0000702
   90   0.0002963   0.0001925  -0.0000677   0.0001601  -0.0002031   0.0001915
   91   0.0003661   0.0000670  -0.0000084  -0.0001298   0.0000775   0.0000203
   92  -0.0001729  -0.0001639  -0.0000297   0.0000650  -0.0000192  -0.0000098
   93  -0.0001971   0.0000810  -0.0000189   0.0000408  -0.0000451   0.0000074
           25          26          27          28          29          30
    1   0.0000546  -0.0001008   0.0000154  -0.0002503  -0.0000024   0.0000046
    2  -0.0001763   0.0002845  -0.0000383   0.0001443  -0.0000749   0.0000063
    3  -0.0000055   0.0000128   0.0000188   0.0000101  -0.0000062   0.0000052
    4  -0.0002394   0.0003377  -0.0000310   0.0001313  -0.0001128   0.0000164
    5   0.0004406  -0.0005830   0.0000600  -0.0000906   0.0002059  -0.0000275
    6   0.0000610  -0.0001069  -0.0000390  -0.0000038   0.0000364   0.0000136
    7  -0.0000070   0.0000335  -0.0000350   0.0001134  -0.0000071  -0.0000017
    8   0.0000312  -0.0000143  -0.0000278   0.0000045   0.0000165   0.0000010
    9   0.0000669  -0.0001090   0.0000411  -0.0000687   0.0000290  -0.0000030
   10  -0.0000319   0.0000441  -0.0000069   0.0000816  -0.0000150  -0.0000015
   11   0.0000370  -0.0000294  -0.0000013  -0.0000100   0.0000128  -0.0000002
   12  -0.0000686   0.0001128  -0.0000066   0.0000829  -0.0000348   0.0000056
   13  -0.0008883   0.0001284  -0.0000983  -0.0009066  -0.0003557   0.0001356
   14  -0.0011490   0.0019739  -0.0001197   0.0002885  -0.0005590   0.0000398
   15  -0.0005911   0.0006755   0.0003032   0.0000504  -0.0002320  -0.0000523
   16  -0.0011325   0.0012913  -0.0004490  -0.0015047  -0.0008571   0.0002555
   17   0.0054776  -0.0078449  -0.0003166  -0.0010834   0.0022765   0.0000029
   18   0.0014474  -0.0007409  -0.0001174  -0.0000905   0.0003126   0.0005440
   19  -0.0415420   0.0205765  -0.0000568   0.0015684  -0.0058641   0.0005910
   20  -0.0225512   0.0140715  -0.0014421  -0.0001960  -0.0050641   0.0005747
   21   0.0043083  -0.0030982  -0.0019555  -0.0002090   0.0007467   0.0005619
   22  -0.1295495  -0.0607785   0.0119710  -0.0257687  -0.0179592   0.0041246
   23  -0.0447923  -0.1356775   0.0118697   0.0031752   0.0136631  -0.0024655
   24   0.0099609   0.0119759  -0.0836863   0.0010016  -0.0012572  -0.0014748
   25   0.4586714  -0.0062440   0.0089802  -0.1443982   0.0478865  -0.0050970
   26  -0.0062440   0.5355596   0.0013315   0.0573297  -0.1135003   0.0000159
   27   0.0089802   0.0013315   0.5905591  -0.0042654   0.0022719  -0.0826076
   28  -0.1443982   0.0573297  -0.0042654   0.4325401  -0.0132558   0.0102695
   29   0.0478865  -0.1135003   0.0022719  -0.0132558   0.5413668   0.0352786
   30  -0.0050970   0.0000159  -0.0826076   0.0102695   0.0352786   0.6103529
   31  -0.0400063  -0.0340812   0.0090251  -0.1469265  -0.0589388   0.0420080
   32   0.0005386   0.0060948  -0.0027610  -0.0842291  -0.1338975   0.0206384
   33   0.0037353   0.0011498   0.0020455   0.0151401  -0.0073493  -0.0920521
   34  -0.0002181   0.0003420  -0.0000417   0.0003900  -0.0000754   0.0000028
   35   0.0000315  -0.0000822   0.0000061  -0.0000527   0.0000010   0.0000001
   36   0.0000013  -0.0000062  -0.0000162  -0.0000072  -0.0000000  -0.0000071
   37   0.0007907  -0.0009789  -0.0008095   0.0010811   0.0001740   0.0000023
   38  -0.0016322   0.0030363   0.0001448   0.0011333  -0.0006164  -0.0000752
   39  -0.0000071   0.0001596   0.0005076   0.0000866  -0.0000118  -0.0002639
   40   0.0000023   0.0000030   0.0000037  -0.0000012   0.0000019   0.0000000
   41   0.0000067  -0.0000116  -0.0000020  -0.0000026   0.0000029  -0.0000041
   42  -0.0000017  -0.0000053  -0.0000092   0.0000051  -0.0000031  -0.0000031
   43   0.0000095  -0.0000041  -0.0000050  -0.0000108   0.0000038  -0.0000013
   44   0.0000022  -0.0000055   0.0000086   0.0000032   0.0000006   0.0000034
   45   0.0000042   0.0000009  -0.0000007  -0.0000085   0.0000047  -0.0000028
   46   0.0000094  -0.0000183  -0.0000053  -0.0000413  -0.0000010   0.0000011
   47   0.0000054  -0.0000169   0.0000158  -0.0000086   0.0000056   0.0000084
   48   0.0000007   0.0000048  -0.0000161  -0.0000164   0.0000003  -0.0000045
   49   0.0000181  -0.0000632   0.0000134  -0.0000801   0.0000102  -0.0000005
   50  -0.0000019  -0.0000272  -0.0000023  -0.0000559  -0.0000019  -0.0000014
   51   0.0000054  -0.0000326   0.0000073  -0.0000481   0.0000079   0.0000130
   52  -0.0000162   0.0000348  -0.0000036   0.0000517  -0.0000082  -0.0000002
   53  -0.0000197   0.0000117  -0.0000016   0.0000170  -0.0000028  -0.0000003
   54  -0.0000195   0.0000331  -0.0000147   0.0000285  -0.0000115   0.0000011
   55  -0.0000268   0.0000571  -0.0000107   0.0000830  -0.0000129  -0.0000008
   56  -0.0000251   0.0000244  -0.0000009   0.0000212  -0.0000060   0.0000013
   57   0.0000214  -0.0000331   0.0000038  -0.0000201   0.0000136  -0.0000029
   58   0.0000202  -0.0000772   0.0000077  -0.0000975   0.0000155   0.0000020
   59   0.0000033  -0.0000299   0.0000138  -0.0000631   0.0000044   0.0000035
   60  -0.0000091   0.0000275  -0.0000199   0.0000452  -0.0000069   0.0000098
   61   0.0000035  -0.0000042   0.0000009  -0.0000251  -0.0000042   0.0000071
   62   0.0000088  -0.0000172   0.0000087  -0.0000193   0.0000063  -0.0000079
   63   0.0000087  -0.0000206  -0.0000037  -0.0000124   0.0000038  -0.0000083
   64   0.0001232   0.0002294  -0.0000780   0.0007099   0.0000062  -0.0000074
   65   0.0001672  -0.0009860   0.0000004  -0.0003675   0.0001164   0.0000288
   66   0.0001106  -0.0001649  -0.0001951  -0.0000318   0.0000513   0.0000334
   67   0.0022370   0.0013791   0.0006259  -0.0007342  -0.0001141  -0.0002052
   68  -0.0011118   0.0021704   0.0002934   0.0000812  -0.0001515   0.0000582
   69  -0.0001430   0.0003623   0.0020797   0.0001210  -0.0001068  -0.0007221
   70   0.0023370  -0.0110045   0.0232482   0.0013109  -0.0010672   0.0012106
   71   0.0000601  -0.0101989   0.0196415   0.0010838   0.0000552   0.0003945
   72   0.0008766   0.0013122  -0.0032659  -0.0006739   0.0005508  -0.0003843
   73  -0.0005813  -0.0163769  -0.0187748   0.0011719  -0.0011225  -0.0009854
   74  -0.0019518  -0.0140148  -0.0141724   0.0008668   0.0000877  -0.0004425
   75  -0.0009548   0.0049497   0.0052492   0.0000535  -0.0001952   0.0001489
   76  -0.0499601   0.0120814  -0.0247313  -0.0059016   0.0158728  -0.0285154
   77   0.0122594  -0.1008124   0.0998007   0.0026825  -0.0093362   0.0156285
   78  -0.0250683   0.1015273  -0.2511320   0.0001757   0.0008442  -0.0006081
   79  -0.0488939   0.0032412   0.0024197  -0.0030019   0.0232663   0.0238643
   80   0.0032250  -0.1656129  -0.1205509   0.0001522  -0.0136130  -0.0127018
   81   0.0020242  -0.1217699  -0.1791908  -0.0006491   0.0000570   0.0001280
   82  -0.0054183   0.0135657  -0.0268504  -0.0556675   0.0193694  -0.0384974
   83   0.0057079  -0.0064446   0.0149853   0.0199367  -0.0978520   0.0874481
   84   0.0001739  -0.0004001  -0.0002610  -0.0360793   0.0904185  -0.2408846
   85  -0.0026784   0.0205226   0.0223337  -0.0488054   0.0182319   0.0160387
   86   0.0033338  -0.0101382  -0.0119347   0.0127917  -0.1627066  -0.1225796
   87  -0.0001299   0.0013313   0.0014212   0.0100200  -0.1310420  -0.1975596
   88   0.0012865  -0.0014169  -0.0023992  -0.0050290  -0.0250661  -0.0252224
   89   0.0004361   0.0027983   0.0009160  -0.0003144  -0.0204481  -0.0218239
   90   0.0003234   0.0014771   0.0002998   0.0050668   0.0096351   0.0048205
   91   0.0000246  -0.0000488   0.0000070  -0.0000829   0.0000012   0.0000024
   92  -0.0000036   0.0000222   0.0000033   0.0000374   0.0000084  -0.0000024
   93  -0.0000148   0.0000279   0.0000012   0.0000272  -0.0000056   0.0000032
           31          32          33          34          35          36
    1   0.0002752   0.0000809  -0.0000036  -0.1965992  -0.0502353   0.0038044
    2  -0.0002150  -0.0000788   0.0000150  -0.0420323  -0.0756017   0.0091240
    3  -0.0000178   0.0000011  -0.0000083  -0.0397218  -0.0055543  -0.0967374
    4  -0.0002005  -0.0000419   0.0000070  -0.0416822   0.0188258  -0.0011092
    5   0.0002500   0.0000661  -0.0000212  -0.0071549   0.0112203   0.0005375
    6   0.0000191   0.0000090  -0.0000043  -0.0037795   0.0031721   0.0018205
    7  -0.0001213  -0.0000279   0.0000094  -0.0001424  -0.0012133   0.0003224
    8  -0.0000058  -0.0000145   0.0000057  -0.0013169   0.0000445  -0.0008654
    9   0.0000879   0.0000252  -0.0000113  -0.0018391  -0.0015827  -0.0004072
   10  -0.0000870  -0.0000204   0.0000007   0.0003092  -0.0012754  -0.0002923
   11   0.0000165  -0.0000012   0.0000012  -0.0024614  -0.0016706   0.0001939
   12  -0.0001054  -0.0000223   0.0000001   0.0020042   0.0005294   0.0000902
   13   0.0008050   0.0003398  -0.0000278  -0.0006006   0.0020522  -0.0000267
   14  -0.0008555  -0.0003378   0.0000955   0.0075143  -0.0079287  -0.0003181
   15  -0.0001443  -0.0000242  -0.0000564   0.0004051  -0.0008553   0.0005995
   16   0.0014680   0.0005470  -0.0000268  -0.0003134   0.0003045  -0.0000387
   17   0.0032002   0.0005192  -0.0001852  -0.0036170   0.0002822  -0.0000979
   18   0.0003606   0.0001069  -0.0000658  -0.0002899  -0.0000474  -0.0001637
   19  -0.0051167  -0.0009690   0.0003372  -0.0024900   0.0007026   0.0000182
   20  -0.0034373   0.0002588   0.0002858   0.0012981   0.0000014   0.0000378
   21   0.0004125   0.0001191   0.0006286   0.0000637   0.0000347   0.0000707
   22  -0.0035559   0.0018155  -0.0001132   0.0005724  -0.0000206  -0.0000061
   23   0.0078813   0.0005467  -0.0006649  -0.0006470   0.0001515   0.0000007
   24  -0.0007019   0.0000806   0.0007617  -0.0000054   0.0000087  -0.0000426
   25  -0.0400063   0.0005386   0.0037353  -0.0002181   0.0000315   0.0000013
   26  -0.0340812   0.0060948   0.0011498   0.0003420  -0.0000822  -0.0000062
   27   0.0090251  -0.0027610   0.0020455  -0.0000417   0.0000061  -0.0000162
   28  -0.1469265  -0.0842291   0.0151401   0.0003900  -0.0000527  -0.0000072
   29  -0.0589388  -0.1338975  -0.0073493  -0.0000754   0.0000010  -0.0000000
   30   0.0420080   0.0206384  -0.0920521   0.0000028   0.0000001  -0.0000071
   31   0.2286105   0.1440296  -0.0457620  -0.0004708   0.0000727   0.0000096
   32   0.1440296   0.3974680   0.2339530  -0.0001321   0.0000466   0.0000008
   33  -0.0457620   0.2339530   0.3810052   0.0000114  -0.0000066   0.0000092
   34  -0.0004708  -0.0001321   0.0000114   0.3723523   0.1294805  -0.1092650
   35   0.0000727   0.0000466  -0.0000066   0.1294805   0.1359331  -0.1570942
   36   0.0000096   0.0000008   0.0000092  -0.1092650  -0.1570942   0.4992817
   37  -0.0008712  -0.0003183   0.0000257  -0.0004452   0.0002886   0.0000297
   38  -0.0016451  -0.0002804   0.0000637   0.0014438   0.0006059   0.0000755
   39  -0.0000971  -0.0000483   0.0000960   0.0000247   0.0000228   0.0002356
   40  -0.0000012  -0.0000024  -0.0000014  -0.0219885  -0.0232580  -0.0313995
   41   0.0000056   0.0000019   0.0000033  -0.0087704  -0.0035892  -0.0069081
   42  -0.0000022   0.0000052   0.0000029  -0.0051941  -0.0015558   0.0035828
   43   0.0000111  -0.0000014   0.0000025  -0.0220556  -0.0239994   0.0297246
   44  -0.0000015   0.0000024  -0.0000044  -0.0077977  -0.0041548   0.0073532
   45   0.0000079  -0.0000068   0.0000041   0.0017784  -0.0029303   0.0063096
   46   0.0000457   0.0000149   0.0000002  -0.0001813   0.0008248  -0.0000867
   47   0.0000102   0.0000044  -0.0000091  -0.0000882   0.0001222   0.0001385
   48   0.0000152  -0.0000025   0.0000080   0.0001682  -0.0003378   0.0000505
   49   0.0000941   0.0000294  -0.0000018   0.0003805   0.0007639   0.0006320
   50   0.0000632   0.0000252   0.0000010   0.0002315   0.0006712   0.0004148
   51   0.0000534   0.0000178  -0.0000083   0.0001196   0.0005244   0.0004479
   52  -0.0000610  -0.0000167   0.0000012  -0.0003348   0.0017235   0.0013389
   53  -0.0000192  -0.0000036   0.0000005   0.0008825   0.0002175   0.0005174
   54  -0.0000352  -0.0000078   0.0000030   0.0008179   0.0012114   0.0002062
   55  -0.0000960  -0.0000274   0.0000037   0.0004293   0.0020867  -0.0006715
   56  -0.0000266  -0.0000062   0.0000002   0.0011271   0.0014365  -0.0005007
   57   0.0000260   0.0000032   0.0000012  -0.0005749  -0.0004203   0.0000416
   58   0.0001140   0.0000343  -0.0000037   0.0005083   0.0009831  -0.0003507
   59   0.0000693   0.0000242  -0.0000049   0.0001823   0.0009786  -0.0004142
   60  -0.0000509  -0.0000134  -0.0000040   0.0000606  -0.0001118   0.0002472
   61   0.0000258   0.0000112  -0.0000051  -0.0001167   0.0003598   0.0002215
   62   0.0000228   0.0000030   0.0000048  -0.0002123   0.0000546  -0.0000930
   63   0.0000179   0.0000049   0.0000062  -0.0005044   0.0004260   0.0003013
   64  -0.0006989  -0.0002144   0.0000162  -0.0010977  -0.0016245  -0.0001522
   65   0.0006192   0.0003624  -0.0000734   0.0001746   0.0033285   0.0002252
   66   0.0000610   0.0000062   0.0000335   0.0001562   0.0004561   0.0009950
   67   0.0003328  -0.0000814  -0.0000082   0.0005137   0.0001203   0.0000145
   68  -0.0004159  -0.0002615   0.0000477   0.0000057  -0.0001010  -0.0000042
   69  -0.0001559  -0.0000094  -0.0000508   0.0000037  -0.0000033  -0.0000585
   70  -0.0002806   0.0005013  -0.0005270  -0.0001707   0.0000147   0.0000030
   71  -0.0000483   0.0003080  -0.0005547   0.0000889  -0.0000157  -0.0000048
   72   0.0002122  -0.0004356   0.0003864  -0.0000598  -0.0000011   0.0000060
   73  -0.0000878   0.0004817   0.0003349  -0.0000821  -0.0000147  -0.0000006
   74   0.0000544   0.0004615   0.0004749   0.0000681   0.0000003   0.0000053
   75  -0.0001945   0.0001835   0.0001113   0.0000280   0.0000046   0.0000024
   76   0.0033122  -0.0012317   0.0012274   0.0000274   0.0000027  -0.0000037
   77  -0.0011634   0.0013056  -0.0014474  -0.0000097  -0.0000004  -0.0000047
   78  -0.0003129  -0.0014847   0.0009560  -0.0000095  -0.0000114   0.0000059
   79   0.0033725   0.0000878  -0.0007676   0.0000064   0.0000107   0.0000038
   80  -0.0006353   0.0021258   0.0015873  -0.0000262   0.0000155   0.0000071
   81   0.0007177   0.0017561   0.0005388  -0.0000063   0.0000189   0.0000058
   82  -0.0053733  -0.0227962   0.0278444  -0.0000253   0.0000010   0.0000034
   83  -0.0105674  -0.0173093   0.0214770   0.0000089   0.0000019  -0.0000034
   84   0.0068308   0.0073610   0.0006093  -0.0000082  -0.0000058   0.0000043
   85  -0.0058570  -0.0275853  -0.0211509  -0.0000039  -0.0000047  -0.0000030
   86  -0.0084166  -0.0225577  -0.0171795   0.0000077   0.0000040   0.0000034
   87  -0.0012076   0.0046753   0.0079138   0.0000064   0.0000055   0.0000017
   88  -0.0287502  -0.0108486   0.0197053   0.0001120  -0.0000084  -0.0000030
   89  -0.0357796  -0.2348515  -0.2316675   0.0000192  -0.0000146   0.0000004
   90  -0.0110435  -0.2641214  -0.3028576   0.0000386  -0.0000018  -0.0000051
   91   0.0000951   0.0000324  -0.0000033  -0.0865827  -0.0569426   0.1072891
   92  -0.0000425  -0.0000245   0.0000021  -0.0685340  -0.0619583   0.1476795
   93  -0.0000336  -0.0000101  -0.0000020   0.1556102   0.1640993  -0.4168776
           37          38          39          40          41          42
    1   0.0010000  -0.0002306   0.0000818  -0.0495045  -0.0094041  -0.0174540
    2   0.0000186   0.0008160   0.0000147  -0.0081081  -0.1184493  -0.1090184
    3   0.0000280  -0.0000247  -0.0001366  -0.0143362  -0.1076141  -0.2374082
    4   0.0023015   0.0021456   0.0004513   0.0031080   0.0006965   0.0001842
    5  -0.0046179  -0.0011013   0.0000920   0.0084175  -0.0129110   0.0015710
    6   0.0002033   0.0002208  -0.0037597   0.0162227  -0.0223617  -0.0011398
    7  -0.0026345   0.0004701  -0.0027593  -0.0032780   0.0035136   0.0007883
    8  -0.0015605  -0.0015914  -0.0023600   0.0034425  -0.0032764  -0.0006091
    9  -0.0014762  -0.0015228  -0.0014132  -0.0006784   0.0013805   0.0008210
   10  -0.0031211   0.0000583   0.0024548   0.0004201  -0.0007242  -0.0002301
   11  -0.0019391  -0.0015659   0.0020811  -0.0008700   0.0011996   0.0005141
   12   0.0015320   0.0014656  -0.0004473   0.0004804  -0.0015986   0.0008687
   13   0.0189072  -0.0040146  -0.0002354   0.0007301  -0.0014427  -0.0008621
   14   0.0176754  -0.0356893  -0.0020628   0.0015568  -0.0015405  -0.0025226
   15   0.0009746  -0.0027004   0.0189452   0.0008742  -0.0005659  -0.0002211
   16  -0.1072049  -0.0329769  -0.0034135   0.0001368   0.0001357   0.0001142
[truncated: 185,657 more chars]
