# Supplementary material for: A DFT investigation of the blue bottle experiment: E∘half-cell analysis of autoxidation catalysed by redox indicators
Source: R Soc Open Sci. 2017 Nov 8;4(11):170708. doi: 10.1098/rsos.170708 (PMC5717635; doi:10.1098/rsos.170708)
Supplement: output.zip [file rsos170708supp2.zip › B3LYP_6-311++Gdp_reducing_agents/C9H19NO4.out]

pikachu 127.0.1
Q-Chem Developer Version! Running on 127.0.1.*
                  Welcome to Q-Chem
     A Quantum Leap Into The Future Of Chemistry


 Q-Chem 4.4, Q-Chem, Inc., Pleasanton, CA (2016)

 Y. Shao,  Z. Gan,  E. Epifanovsky,  A. T. B. Gilbert,  M. Wormit,  
 J. Kussmann,  A. W. Lange,  A. Behn,  J. Deng,  X. Feng,  D. Ghosh,  
 M. Goldey,  P. R. Horn,  L. D. Jacobson,  I. Kaliman,  F. Rob,  
 R. Z. Khaliullin,  T. Kus,  A. Landau,  J. Liu,  E. I. Proynov,  Y. M. Rhee,  
 R. M. Richard,  M. A. Rohrdanz,  R. P. Steele,  E. J. Sundstrom,  
 H. L. Woodcock III,  P. M. Zimmerman,  D. Zuev,  B. Albrecht,  E. Alguire,  
 B. Austin,  S. A. Baeppler,  G. J. O. Beran,  Y. A. Bernard,  
 E. J. Berquist,  K. Brandhorst,  K. B. Bravaya,  S. T. Brown,  D. Casanova,  
 C.-M. Chang,  Y. Chen,  S. H. Chien,  K. D. Closser,  M. P. Coons,  
 D. L. Crittenden,  S. Dasgupta,  M. Diedenhofen,  R. A. DiStasio Jr.,  
 H. Do,  A. D. Dutoi,  R. G. Edgar,  P.-T. Fang,  S. Fatehi,  Q. Feng,  
 L. Fusti-Molnar,  A. Ghysels,  A. Golubeva-Zadorozhnaya,  J. Gomes,  
 A. Gunina,  M. W. D. Hanson-Heine,  P. H. P. Harbach,  A. W. Hauser,  
 J. E. Herr,  E. G. Hohenstein,  Z. C. Holden,  K. Hui,  T.-C. Jagau,  H. Ji,  
 B. Kaduk,  K. Khistyaev,  Jaehoon Kim,  Jihan Kim,  R. A. King,  
 P. Klunzinger,  K. Koh,  D. Kosenkov,  T. Kowalczyk,  C. M. Krauter,  
 A. Kunitsa,  K. U. Lao,  A. Laurent,  K. V. Lawler,  J. Lee,  D. Lefrancois,  
 S. Lehtola,  S. V. Levchenko,  C. Y. Lin,  Y.-S. Lin,  F. Liu,  E. Livshits,  
 R. C. Lochan,  A. Luenser,  P. Manohar,  S. F. Manzer,  S.-P. Mao,  Y. Mao,  
 N. Mardirossian,  A. V. Marenich,  L. A. Martinez-Martinez,  S. A. Maurer,  
 N. J. Mayhall,  J.-M. Mewes,  A. F. Morrison,  K. Nanda,  T. S. Nguyen-Beck,  
 C. M. Oana,  R. Olivares-Amaya,  D. P. O'Neill,  J. A. Parkhill,  
 T. M. Perrine,  R. Peverati,  P. A. Pieniazek,  F. Plasser,  A. Prociuk,  
 D. R. Rehn,  E. Rosta,  N. J. Russ,  N. Sergueev,  S. M. Sharada,  
 S. Sharma,  D. W. Small,  A. Sodt,  T. Stauch,  T. Stein,  D. Stuck,  
 Y.-C. Su,  A. J. W. Thom,  T. Tsuchimochi,  L. Vogt,  O. Vydrov,  T. Wang,  
 M. A. Watson,  J. Wenzel,  A. White,  C. F. Williams,  V. Vanovschi,  
 K. Yao,  S. Yeganeh,  S. R. Yost,  Z.-Q. You,  I. Y. Zhang,  X. Zhang,  
 Y. Zhao,  B. R. Brooks,  G. K. L. Chan,  D. M. Chipman,  C. J. Cramer,  
 W. A. Goddard III,  M. S. Gordon,  W. J. Hehre,  A. Klamt,  
 H. F. Schaefer III,  M. W. Schmidt,  C. D. Sherrill,  D. G. Truhlar,  
 A. Warshel,  X. Xu,  A. Aspuru-Guzik,  R. Baer,  A. T. Bell,  N. A. Besley,  
 J.-D. Chai,  A. Dreuw,  B. D. Dunietz,  T. R. Furlani,  S. R. Gwaltney,  
 C.-P. Hsu,  Y. Jung,  J. Kong,  D. S. Lambrecht,  W. Liang,  C. Ochsenfeld,  
 V. A. Rassolov,  L. V. Slipchenko,  J. E. Subotnik,  T. Van Voorhis,  
 J. M. Herbert,  A. I. Krylov,  P. M. W. Gill,  M. Head-Gordon

 Contributors to earlier versions of Q-Chem not listed above: 
 R. D. Adamson,  J. Baker,  E. F. C. Byrd,  A. K. Chakraborty,  C.-L. Cheng,  
 H. Dachsel,  R. J. Doerksen,  G. Hawkins,  A. Heyden,  S. Hirata,  
 G. Kedziora,  F. J. Keil,  C. Kelley,  P. P. Korambath,  W. Kurlancheek,  
 A. M. Lee,  M. S. Lee,  D. Liotard,  I. Lotan,  P. E. Maslen,  N. Nair,  
 D. Neuhauser,  R. Olson,  B. Peters,  J. Ritchie,  N. E. Schultz,  
 N. Shenvi,  A. C. Simmonett,  K. S. Thanthiriwatte,  Q. Wu,  W. Zhang

 Please cite Q-Chem as follows:
 Y. Shao et al., Mol. Phys. 113, 184-215 (2015)
 DOI: 10.1080/00268976.2014.952696

 Q-Chem 4.4.2 for Intel X86 EM64T Linux

 Parts of Q-Chem use Armadillo 5.200.1 (Boston Tea Smuggler).
 http://arma.sourceforge.net/

 Q-Chem begins on Thu Aug 17 07:37:51 2017  


Host: 0

     Scratch files written to /scratch/taweetham/qchem29391//

Checking the input file for inconsistencies... 	...done.

--------------------------------------------------------------
User input:
--------------------------------------------------------------
$molecule
0 1
  C    3.5752113   -0.8957825   -0.2798572
  C    2.4136102    0.1271163   -0.1907972
  C    2.4858742    0.8841209    1.1368759
  C    2.5491027    1.1080990   -1.3598854
  C    1.0830122   -0.6712491   -0.3017687
  C   -0.2063476    0.1758275   -0.1510239
  N   -1.1400623   -0.3631708    0.6802858
  C   -2.4581443    0.2365549    0.8533924
  C   -3.4842500   -0.2638559   -0.1990181
  C   -4.8510633    0.4023456    0.0005993
  O   -5.8285765   -0.0953311   -0.9377227
  O    4.8678830   -0.3045260   -0.2282634
  O   -0.3756486    1.2280803   -0.7604468
  H    3.4611968   -1.4875428   -1.1897270
  H    3.5485048   -1.5827802    0.5563235
  H    2.3353909    0.2309559    1.9990082
  H    1.7373417    1.6742965    1.1815352
  H    3.4742477    1.3289078    1.2522224
  H    3.4824620    1.6669693   -1.2732800
  H    1.7256445    1.8163546   -1.3810457
  H    2.5581762    0.5794752   -2.3122195
  O    1.0508015   -1.8001275    0.5756052
  H   -0.9553294   -1.2934557    1.0292508
  H   -2.3342065    1.3383219    0.7745269
  H   -2.8003447    0.0038805    1.8853151
  H   -3.6002146   -1.3748302   -0.1309641
  H   -3.1047375   -0.0286125   -1.2243475
  H   -4.7598054    1.5214436   -0.0726432
  H   -5.2507709    0.1641309    1.0160688
  H   -5.5407298    0.1310337   -1.8632890
  H    5.0281213    0.1689264   -1.0420680
  H    1.0341437   -1.1017926   -1.3025772
  H    1.3871662   -1.5298793    1.4324216
$end

$rem
   job_type optimization
   BASIS  =  6-311++G**
   METHOD  =  B3LYP
$end

--------------------------------------------------------------
 ----------------------------------------------------------------
             Standard Nuclear Orientation (Angstroms)
    I     Atom           X                Y                Z
 ----------------------------------------------------------------
    1      C       3.6137119241    -0.5228717304    -0.6379437070
    2      C       2.4283784616     0.2321035706     0.0167070637
    3      C       2.4911752658     0.0825412103     1.5381148237
    4      C       2.5323795730     1.7115535671    -0.3678237818
    5      C       1.1167289542    -0.3857963688    -0.5471796787
    6      C      -0.1916694734     0.1871470302     0.0549339907
    7      N      -1.1065558171    -0.7553058350     0.4129615049
    8      C      -2.4375487654    -0.3976156952     0.8899232481
    9      C      -3.4582514742    -0.2206280905    -0.2666722320
   10      C      -4.8393886532     0.1747628035     0.2699619786
   11      O      -5.8108216205     0.2890965474    -0.7915973059
   12      O       4.8920510174    -0.0403322518    -0.2426575991
   13      O      -0.3903658392     1.3936303336     0.1654457439
   14      H       3.5079669574    -0.4813813208    -1.7233648970
   15      H       3.6091539786    -1.5674482997    -0.3538376422
   16      H       2.3622352603    -0.9523868658     1.8619051816
   17      H       1.7241027294     0.6832199805     2.0254110113
   18      H       3.4692705227     0.4016258114     1.8980274003
   19      H       3.4525333052     2.1389756900     0.0342005066
   20      H       1.6919444566     2.2817811552     0.0177491340
   21      H       2.5478778747     1.8319831834    -1.4502849582
   22      O       1.1176075380    -1.8145553524    -0.4852448218
   23      H      -0.8971077082    -1.7112661020     0.1607626383
   24      H      -2.3407661543     0.5490830053     1.4642624896
   25      H      -2.7671659004    -1.1925405476     1.5938763519
   26      H      -3.5469130334    -1.1683879103    -0.8550883114
   27      H      -3.0913521061     0.5734531963    -0.9634428808
   28      H      -4.7756566158     1.1315662966     0.8586368504
   29      H      -5.2264706258    -0.6165096376     0.9567997940
   30      H      -5.5346818050     1.0160477376    -1.4129333585
   31      H       5.0354017587     0.8203583188    -0.6309535193
   32      H       1.0716139096    -0.1587233835    -1.6129075902
   33      H       1.4530402746    -2.0822014572     0.3727528974
 ----------------------------------------------------------------
 Molecular Point Group                 C1    NOp =  1
 Largest Abelian Subgroup              C1    NOp =  1
 Nuclear Repulsion Energy =   969.2469584096 hartrees
 There are       56 alpha and       56 beta electrons
 Requested basis set is 6-311++G(d,p)
 There are 179 shells and 441 basis functions

 Total QAlloc Memory Limit   2000 MB
 Mega-Array Size        61 MB
 MEM_STATIC part        62 MB
 A cutoff of  1.0D-11 yielded  12677 shell pairs
 There are     75734 function pairs (     80219 Cartesian)

 -------------------------------------------------------
 OpenMP Integral Computing Module                       
 Release: version 1.0, May 2013, Q-Chem Inc. Pittsburgh 
 -------------------------------------------------------
 Integral Job Info:
 Integral job number is                      11
 Integral operator is                         1
 short-range coefficients                     0
 long-range coefficients              100000000
 Omega coefficients                           0
 if combine SR and LR in K                    0
 Integral screening is                        0
 Integral computing path is                   2
 max size of driver memory is            800000
 size of driver memory is                593474
 size of scratch memory is              2260544
 max col of scratch BK array               1296
 max len of scratch array in speh3          155
 max len of scratch index in speh4           18
 max int batch size is                      520
 min int batch size is                       52
 fixed nKL is                                52
 max L of basis functions is                  2
 order of int derivative is                   0
 number of shells is                        179
 number of basis is                         455
 number of cartesian basis is               455
 number of contracted shell pairs         12677
 number of primitive shell pairs          27298
 maxK2 (contraction) of shell pair           36
 max number of K2 of shell pair               1
 max number of CS2 of shell pair           2363
 max number of PS2 of shell pair           4062
 mem total for path MDJ                  111480
 -------------------------------------------------------
 Smallest overlap matrix eigenvalue = 2.22E-06

 Q-Chem warning in module /home/taweetham/qchem/stvman/mkSTV.C, line 278:

 Overlap eigenvalue is smaller than square root of threshold


 Scale SEOQF with 1.000000e-02/1.000000e-01/1.000000e-01

 Standard Electronic Orientation quadrupole field applied
 Nucleus-field energy     =     0.0000000044 hartrees
 Guess from superposition of atomic densities
 Warning:  Energy on first SCF cycle will be non-variational
 A restricted hybrid HF-DFT SCF calculation will be
 performed using Pulay DIIS extrapolation
 Exchange:     0.2000 Hartree-Fock + 0.0800 Slater + 0.7200 B88
 Correlation:  0.1900 VWN1RPA + 0.8100 LYP
 Using SG-1 standard quadrature grid
 SCF converges when DIIS error is below 1.0E-08
 ---------------------------------------
  Cycle       Energy         DIIS Error
 ---------------------------------------
    1    -712.6224931844      2.88E-02
    2    -709.9137309000      4.11E-03
    3    -709.4931000353      6.34E-03
    4    -710.2257423092      1.40E-03
    5    -710.2615994830      3.76E-04
    6    -710.2637630327      1.51E-04
    7    -710.2641871753      3.54E-05
    8    -710.2642111114      8.95E-06
    9    -710.2642132035      1.84E-06
   10    -710.2642131297      6.38E-07
   11    -710.2642131095      2.27E-07
   12    -710.2642131178      4.99E-08
   13    -710.2642131077      1.94E-08
   14    -710.2642131092      4.95E-09 Convergence criterion met
 ---------------------------------------
 SCF time:  CPU 1091.44 s  wall 1092.32 s
 SCF   energy in the final basis set = -710.2642131092
 Total energy in the final basis set = -710.2642131092

 --------------------------------------------------------------

                    Orbital Energies (a.u.)
 --------------------------------------------------------------

 Alpha MOs
 -- Occupied --
-19.151 -19.132 -19.131 -19.097 -14.348 -10.282 -10.248 -10.232
-10.225 -10.222 -10.201 -10.186 -10.168 -10.161  -1.064  -1.043
 -1.035  -1.019  -0.934  -0.830  -0.787  -0.727  -0.701  -0.695
 -0.680  -0.618  -0.593  -0.579  -0.556  -0.517  -0.515  -0.505
 -0.490  -0.469  -0.464  -0.459  -0.452  -0.443  -0.426  -0.413
 -0.406  -0.404  -0.395  -0.386  -0.379  -0.372  -0.363  -0.357
 -0.344  -0.336  -0.335  -0.323  -0.292  -0.288  -0.267  -0.256
 -- Virtual --
 -0.022  -0.012  -0.010  -0.002  -0.000   0.010   0.014   0.018
  0.029   0.031   0.032   0.040   0.042   0.047   0.052   0.059
  0.064   0.069   0.072   0.076   0.080   0.085   0.088   0.090
  0.097   0.101   0.106   0.111   0.112   0.114   0.118   0.125
  0.127   0.130   0.132   0.135   0.137   0.139   0.141   0.143
  0.145   0.150   0.156   0.156   0.161   0.163   0.164   0.167
  0.168   0.171   0.174   0.179   0.183   0.186   0.190   0.194
  0.197   0.202   0.212   0.213   0.215   0.219   0.223   0.226
  0.232   0.237   0.241   0.242   0.246   0.250   0.258   0.260
  0.266   0.274   0.278   0.281   0.286   0.289   0.291   0.298
  0.304   0.308   0.315   0.320   0.327   0.330   0.330   0.332
  0.340   0.341   0.350   0.350   0.361   0.365   0.371   0.376
  0.379   0.382   0.390   0.396   0.399   0.408   0.410   0.430
  0.435   0.449   0.455   0.461   0.478   0.487   0.493   0.510
  0.514   0.525   0.534   0.543   0.546   0.561   0.579   0.585
  0.594   0.602   0.610   0.614   0.618   0.624   0.628   0.639
  0.641   0.654   0.656   0.663   0.676   0.682   0.690   0.694
  0.697   0.704   0.718   0.726   0.728   0.736   0.749   0.749
  0.763   0.764   0.773   0.789   0.793   0.805   0.809   0.817
  0.819   0.853   0.898   0.902   0.910   0.948   0.953   0.967
  0.980   0.997   1.012   1.031   1.054   1.066   1.080   1.089
  1.096   1.117   1.125   1.139   1.163   1.168   1.184   1.194
  1.204   1.220   1.228   1.241   1.252   1.257   1.263   1.287
  1.294   1.314   1.320   1.347   1.362   1.378   1.399   1.416
  1.421   1.433   1.455   1.461   1.470   1.484   1.499   1.504
  1.513   1.531   1.545   1.548   1.560   1.566   1.572   1.579
  1.582   1.596   1.600   1.604   1.616   1.629   1.641   1.651
  1.658   1.664   1.665   1.670   1.688   1.701   1.720   1.732
  1.734   1.744   1.752   1.771   1.779   1.783   1.792   1.808
  1.811   1.824   1.830   1.859   1.862   1.879   1.896   1.919
  1.935   1.951   1.973   1.993   2.004   2.017   2.045   2.055
  2.068   2.082   2.086   2.104   2.122   2.125   2.131   2.149
  2.161   2.167   2.188   2.218   2.235   2.246   2.271   2.299
  2.314   2.318   2.375   2.392   2.403   2.429   2.450   2.455
  2.467   2.493   2.501   2.513   2.517   2.523   2.526   2.536
  2.548   2.554   2.567   2.580   2.607   2.620   2.638   2.658
  2.674   2.683   2.694   2.711   2.730   2.737   2.754   2.771
  2.787   2.797   2.805   2.821   2.841   2.845   2.869   2.878
  2.890   2.925   2.928   2.947   2.965   2.979   2.995   3.029
  3.042   3.072   3.073   3.095   3.110   3.132   3.161   3.163
  3.177   3.183   3.195   3.217   3.241   3.278   3.307   3.341
  3.366   3.390   3.398   3.457   3.593   3.632   3.654   3.718
  3.764   3.767   3.798   3.819   3.824   3.830   3.838   3.851
  3.877   3.924   3.932   3.969   3.979   4.007   4.022   4.089
  4.142   4.239   4.260   4.297   4.309   4.834   4.930   5.074
  5.108   5.130   5.168   5.303   5.344   5.400   5.414   5.577
  5.648   5.673   5.820  23.776  23.779  23.803  23.824  23.868
 23.874  23.894  23.998  24.002  35.603  49.897  49.928  49.953
 50.046
 --------------------------------------------------------------

          Ground-State Mulliken Net Atomic Charges

     Atom                 Charge (a.u.)
  ----------------------------------------
      1 C                    -0.287131
      2 C                     0.034624
      3 C                    -0.370643
      4 C                    -0.561530
      5 C                    -0.036529
      6 C                    -0.578359
      7 N                     0.002846
      8 C                    -0.315265
      9 C                    -0.050517
     10 C                    -0.417495
     11 O                    -0.248976
     12 O                    -0.216132
     13 O                    -0.306179
     14 H                     0.172132
     15 H                     0.172549
     16 H                     0.095246
     17 H                     0.180621
     18 H                     0.217111
     19 H                     0.124980
     20 H                     0.192830
     21 H                     0.145794
     22 O                    -0.229015
     23 H                     0.292651
     24 H                     0.203321
     25 H                     0.162385
     26 H                     0.155280
     27 H                     0.146736
     28 H                     0.148730
     29 H                     0.169156
     30 H                     0.237127
     31 H                     0.248073
     32 H                     0.264772
     33 H                     0.250805
  ----------------------------------------
  Sum of atomic charges =    -0.000000

 -----------------------------------------------------------------
                    Cartesian Multipole Moments
 -----------------------------------------------------------------
    Charge (ESU x 10^10)
                -0.0000
    Dipole Moment (Debye)
         X       0.5426      Y      -0.6351      Z       0.3255
       Tot       0.8965
    Quadrupole Moments (Debye-Ang)
        XX    -109.2938     XY       3.0323     YY     -87.6575
        XZ      -5.0600     YZ      -6.6718     ZZ     -84.6200
    Octopole Moments (Debye-Ang^2)
       XXX      78.0716    XXY      53.3927    XYY      -3.0922
       YYY     -12.4447    XXZ       0.2837    XYZ       4.5687
       YYZ       4.5657    XZZ      -5.3790    YZZ       4.8895
       ZZZ     -11.2411
    Hexadecapole Moments (Debye-Ang^3)
      XXXX   -6847.0448   XXXY      42.4107   XXYY    -881.4995
      XYYY     -19.8171   YYYY    -539.1164   XXXZ    -179.9065
      XXYZ     -94.9247   XYYZ      21.7612   YYYZ     -22.6647
      XXZZ    -895.7286   XYZZ     -19.4073   YYZZ    -153.2696
      XZZZ      15.8146   YZZZ      -7.0913   ZZZZ    -387.0379
 -----------------------------------------------------------------
 Calculating analytic gradient of the SCF energy
 Gradient of SCF Energy
            1           2           3           4           5           6
    1  -0.0000455   0.0008268  -0.0012271   0.0008950   0.0011794   0.0018979
    2  -0.0006460  -0.0000948  -0.0009496  -0.0027347  -0.0008736  -0.0020887
    3  -0.0011730   0.0007385  -0.0020159  -0.0013648  -0.0007119  -0.0007524
            7           8           9          10          11          12
    1  -0.0015779   0.0030787  -0.0032518   0.0044077  -0.0105099  -0.0000447
    2  -0.0039647  -0.0022647   0.0009732  -0.0028440  -0.0182419   0.0051199
    3  -0.0007991  -0.0025242   0.0023928  -0.0024358   0.0081298  -0.0038345
           13          14          15          16          17          18
    1  -0.0002439   0.0004568  -0.0000980   0.0000409   0.0008386  -0.0006912
    2   0.0052589  -0.0002106   0.0046339   0.0032850  -0.0014329  -0.0000726
    3   0.0002651   0.0046219  -0.0011820  -0.0012485  -0.0012127  -0.0011598
           19          20          21          22          23          24
    1  -0.0012860   0.0003517   0.0001974   0.0011765  -0.0000025   0.0010945
    2  -0.0009714  -0.0006942  -0.0005626   0.0020130  -0.0007630   0.0104260
    3  -0.0008875  -0.0005240   0.0043810   0.0035370  -0.0000074   0.0066079
           25          26          27          28          29          30
    1  -0.0017058  -0.0009251   0.0031013   0.0010941  -0.0028351   0.0060489
    2  -0.0080460  -0.0122200   0.0100152   0.0131732  -0.0106988   0.0208866
    3   0.0072906  -0.0079560  -0.0089773   0.0085658   0.0099576  -0.0196455
           31          32          33
    1  -0.0009808   0.0006102  -0.0018710
    2  -0.0061360  -0.0010107   0.0017366
    3   0.0028873   0.0030167  -0.0039795
 Max gradient component =       2.089E-02
 RMS gradient           =       5.404E-03
 Gradient time:  CPU 340.32 s  wall 340.37 s
 Geometry Optimization Parameters
   NAtoms,    NIC,     NZ,  NCons,   NDum,   NFix, NCnnct, MaxDiis
       33     234       0       0       0       0       0       0


** GEOMETRY OPTIMIZATION IN DELOCALIZED INTERNAL COORDINATES **
   Searching for a Minimum

   Optimization Cycle:   1

                       Coordinates (Angstroms)
     ATOM                X               Y               Z
      1  C         3.6137119241   -0.5228717304   -0.6379437070
      2  C         2.4283784616    0.2321035706    0.0167070637
      3  C         2.4911752658    0.0825412103    1.5381148237
      4  C         2.5323795730    1.7115535671   -0.3678237818
      5  C         1.1167289542   -0.3857963688   -0.5471796787
      6  C        -0.1916694734    0.1871470302    0.0549339907
      7  N        -1.1065558171   -0.7553058350    0.4129615049
      8  C        -2.4375487654   -0.3976156952    0.8899232481
      9  C        -3.4582514742   -0.2206280905   -0.2666722320
     10  C        -4.8393886532    0.1747628035    0.2699619786
     11  O        -5.8108216205    0.2890965474   -0.7915973059
     12  O         4.8920510174   -0.0403322518   -0.2426575991
     13  O        -0.3903658392    1.3936303336    0.1654457439
     14  H         3.5079669574   -0.4813813208   -1.7233648970
     15  H         3.6091539786   -1.5674482997   -0.3538376422
     16  H         2.3622352603   -0.9523868658    1.8619051816
     17  H         1.7241027294    0.6832199805    2.0254110113
     18  H         3.4692705227    0.4016258114    1.8980274003
     19  H         3.4525333052    2.1389756900    0.0342005066
     20  H         1.6919444566    2.2817811552    0.0177491340
     21  H         2.5478778747    1.8319831834   -1.4502849582
     22  O         1.1176075380   -1.8145553524   -0.4852448218
     23  H        -0.8971077082   -1.7112661020    0.1607626383
     24  H        -2.3407661543    0.5490830053    1.4642624896
     25  H        -2.7671659004   -1.1925405476    1.5938763519
     26  H        -3.5469130334   -1.1683879103   -0.8550883114
     27  H        -3.0913521061    0.5734531963   -0.9634428808
     28  H        -4.7756566158    1.1315662966    0.8586368504
     29  H        -5.2264706258   -0.6165096376    0.9567997940
     30  H        -5.5346818050    1.0160477376   -1.4129333585
     31  H         5.0354017587    0.8203583188   -0.6309535193
     32  H         1.0716139096   -0.1587233835   -1.6129075902
     33  H         1.4530402746   -2.0822014572    0.3727528974
   Point Group: c1    Number of degrees of freedom:    93


   Energy is   -710.264213109


 Attempting to Generate Delocalized Internal Coordinates

 93 Hessian modes will be used to form the next step
  Hessian Eigenvalues:
     0.002000    0.002208    0.002519    0.002556    0.004738    0.004927
     0.005206    0.007918    0.009893    0.009945    0.011664    0.012681
     0.013579    0.020751    0.036833    0.039535    0.041108    0.045241
     0.045658    0.048553    0.048729    0.048939    0.051212    0.051398
     0.052545    0.054708    0.055837    0.056589    0.057034    0.057301
     0.058040    0.080572    0.082951    0.095077    0.115315    0.118291
     0.119967    0.128301    0.138833    0.140553    0.142584    0.146071
     0.157673    0.160000    0.160000    0.160000    0.160000    0.160000
     0.160000    0.160000    0.160000    0.160000    0.189345    0.206721
     0.219057    0.219835    0.220128    0.220392    0.220515    0.249897
     0.250000    0.271725    0.274230    0.276218    0.276453    0.290958
     0.292267    0.294206    0.310424    0.316571    0.317334    0.318699
     0.324100    0.324399    0.345784    0.346572    0.346597    0.347452
     0.348168    0.348884    0.348994    0.352378    0.356900    0.371633
     0.391106    0.409748    0.420997    0.458705    0.485110    0.526649
     0.556183    0.565529    0.920432

 Minimum Search - Taking Simple RFO Step
 Searching for Lamda that Minimizes Along All modes
 Value Taken    Lamda =  -0.00748448
 Step Taken.  Stepsize is  0.162101

                             Maximum     Tolerance    Cnvgd?
         Gradient           0.022315      0.000300      NO
         Displacement       0.073095      0.001200      NO
         Energy change     *********      0.000001      NO


 New Cartesian Coordinates Obtained by Inverse Iteration

 Displacement from previous Coordinates is:  0.302250
 ----------------------------------------------------------------
             Standard Nuclear Orientation (Angstroms)
    I     Atom           X                Y                Z
 ----------------------------------------------------------------
    1      C       3.6112891190    -0.5289765608    -0.6416264173
    2      C       2.4295348861     0.2351914080     0.0195695733
    3      C       2.4956838006     0.0699522046     1.5493930527
    4      C       2.5368547714     1.7253771219    -0.3589596266
    5      C       1.1175429008    -0.3808269727    -0.5558355105
    6      C      -0.1910150315     0.1942412854     0.0429365451
    7      N      -1.1059610962    -0.7406536010     0.4053826152
    8      C      -2.4366826049    -0.3797990220     0.8758363215
    9      C      -3.4628696277    -0.2234911671    -0.2551492865
   10      C      -4.8413723672     0.1783607293     0.2638855685
   11      O      -5.8233622481     0.2599960242    -0.7696601051
   12      O       4.8911051889    -0.0525880074    -0.2369217032
   13      O      -0.3908815422     1.3979546126     0.1483262295
   14      H       3.5076479028    -0.4790072236    -1.7338727162
   15      H       3.6005633121    -1.5819143265    -0.3620385994
   16      H       2.3600956434    -0.9717468086     1.8664496631
   17      H       1.7352213747     0.6748716998     2.0480515204
   18      H       3.4771852849     0.3764102812     1.9155417246
   19      H       3.4608298294     2.1502586966     0.0443168406
   20      H       1.7001197726     2.2970574950     0.0358275873
   21      H       2.5468258471     1.8547319300    -1.4470197670
   22      O       1.1211636442    -1.8146552521    -0.5010758565
   23      H      -0.8959460900    -1.6977549809     0.1613895299
   24      H      -2.3403192582     0.5590520634     1.4246415304
   25      H      -2.7675595316    -1.1486362266     1.5809673282
   26      H      -3.5527994634    -1.1631628443    -0.8105359930
   27      H      -3.0960574158     0.5365028219    -0.9544906317
   28      H      -4.7819928421     1.1281540521     0.8135608926
   29      H      -5.2303765078    -0.5755000675     0.9533511570
   30      H      -5.5481010798     0.9533792675    -1.3802466160
   31      H       5.0399720986     0.8150908900    -0.6231722898
   32      H       1.0729942451    -0.1450259674    -1.6245577906
   33      H       1.4631252548    -2.0918649658     0.3562355544
 ----------------------------------------------------------------
 Molecular Point Group                 C1    NOp =  1
 Largest Abelian Subgroup              C1    NOp =  1
 Nuclear Repulsion Energy =   969.4318723708 hartrees
 There are       56 alpha and       56 beta electrons
 Applying Cartesian multipole field
    Component          Value
    ---------          -----
     (2,0,0)        1.00000E-12
     (0,2,0)        2.00000E-11
     (0,0,2)       -3.00000E-11
 Nucleus-field energy     =     0.0000000045 hartrees
 Requested basis set is 6-311++G(d,p)
 There are 179 shells and 441 basis functions
 A cutoff of  1.0D-11 yielded  12671 shell pairs
 There are     75679 function pairs (     80162 Cartesian)
 Smallest overlap matrix eigenvalue = 2.25E-06

 Q-Chem warning in module /home/taweetham/qchem/stvman/mkSTV.C, line 278:

 Overlap eigenvalue is smaller than square root of threshold

 Guess MOs from SCF MO coefficient file
 Reading MOs from coefficient file
 Reading MOs from coefficient file
 A restricted hybrid HF-DFT SCF calculation will be
 performed using Pulay DIIS extrapolation
 Exchange:     0.2000 Hartree-Fock + 0.0800 Slater + 0.7200 B88
 Correlation:  0.1900 VWN1RPA + 0.8100 LYP
 Using SG-1 standard quadrature grid
 SCF converges when DIIS error is below 1.0E-08
 Geometry optimization detected.  Setting ReadMinima to 0
 Setting SaveMinima to 0
 ---------------------------------------
  Cycle       Energy         DIIS Error
 ---------------------------------------
    1    -710.3006732474      5.39E-04
    2    -710.2676024907      1.09E-04
    3    -710.2675833840      1.27E-04
    4    -710.2679305244      1.83E-05
    5    -710.2679348135      1.07E-05
    6    -710.2679365751      2.94E-06
    7    -710.2679363832      1.37E-06
    8    -710.2679365209      2.65E-07
    9    -710.2679365502      9.05E-08
   10    -710.2679365254      2.13E-08
   11    -710.2679365319      7.43E-09 Convergence criterion met
 ---------------------------------------
 SCF time:  CPU 875.06 s  wall 875.77 s
 SCF   energy in the final basis set = -710.2679365319
 Total energy in the final basis set = -710.2679365319

 --------------------------------------------------------------

                    Orbital Energies (a.u.)
 --------------------------------------------------------------

 Alpha MOs
 -- Occupied --
-19.152 -19.132 -19.130 -19.097 -14.348 -10.281 -10.249 -10.225
-10.224 -10.219 -10.203 -10.180 -10.170 -10.163  -1.063  -1.043
 -1.033  -1.030  -0.935  -0.827  -0.793  -0.727  -0.700  -0.694
 -0.682  -0.624  -0.594  -0.578  -0.556  -0.522  -0.514  -0.508
 -0.490  -0.470  -0.464  -0.460  -0.454  -0.442  -0.426  -0.417
 -0.406  -0.404  -0.395  -0.386  -0.379  -0.372  -0.365  -0.357
 -0.344  -0.338  -0.336  -0.323  -0.293  -0.288  -0.268  -0.256
 -- Virtual --
 -0.022  -0.011  -0.010  -0.001   0.002   0.011   0.014   0.018
  0.029   0.032   0.032   0.040   0.042   0.048   0.052   0.060
  0.064   0.069   0.072   0.076   0.080   0.085   0.088   0.090
  0.098   0.101   0.106   0.111   0.112   0.115   0.118   0.125
  0.128   0.130   0.132   0.135   0.137   0.139   0.141   0.144
  0.145   0.150   0.156   0.158   0.162   0.163   0.166   0.167
  0.167   0.172   0.174   0.180   0.184   0.186   0.192   0.195
  0.199   0.204   0.213   0.213   0.216   0.221   0.224   0.225
  0.232   0.238   0.243   0.244   0.247   0.250   0.258   0.263
  0.266   0.275   0.279   0.282   0.285   0.289   0.291   0.298
  0.303   0.307   0.316   0.320   0.327   0.329   0.333   0.333
  0.341   0.341   0.351   0.352   0.361   0.365   0.371   0.377
  0.379   0.383   0.391   0.396   0.400   0.408   0.410   0.429
  0.435   0.450   0.455   0.461   0.477   0.488   0.494   0.510
  0.515   0.527   0.533   0.544   0.554   0.562   0.579   0.586
  0.596   0.604   0.610   0.615   0.619   0.623   0.629   0.640
  0.640   0.655   0.660   0.665   0.674   0.684   0.691   0.695
  0.703   0.704   0.724   0.731   0.732   0.743   0.748   0.758
  0.762   0.764   0.773   0.787   0.790   0.804   0.812   0.816
  0.817   0.853   0.896   0.901   0.909   0.948   0.953   0.963
  0.979   0.996   1.012   1.031   1.052   1.065   1.080   1.088
  1.099   1.118   1.126   1.139   1.161   1.169   1.185   1.194
  1.204   1.220   1.230   1.244   1.254   1.257   1.263   1.288
  1.294   1.315   1.321   1.346   1.361   1.380   1.400   1.415
  1.420   1.432   1.455   1.460   1.472   1.484   1.499   1.506
  1.513   1.530   1.544   1.556   1.559   1.566   1.575   1.586
  1.590   1.597   1.601   1.609   1.618   1.631   1.637   1.653
  1.660   1.666   1.672   1.682   1.690   1.707   1.718   1.734
  1.741   1.746   1.752   1.769   1.784   1.791   1.797   1.804
  1.807   1.824   1.830   1.855   1.865   1.880   1.898   1.932
  1.934   1.956   1.979   1.991   2.016   2.028   2.049   2.057
  2.071   2.083   2.088   2.107   2.118   2.133   2.137   2.154
  2.163   2.175   2.190   2.223   2.232   2.242   2.301   2.307
  2.322   2.347   2.367   2.393   2.399   2.438   2.461   2.465
  2.483   2.494   2.503   2.508   2.515   2.523   2.527   2.541
  2.561   2.563   2.581   2.589   2.609   2.618   2.638   2.663
  2.677   2.685   2.689   2.717   2.730   2.737   2.754   2.768
  2.784   2.789   2.797   2.818   2.840   2.853   2.863   2.882
  2.896   2.925   2.944   2.953   2.965   2.977   2.990   3.030
  3.038   3.070   3.084   3.105   3.117   3.127   3.154   3.168
  3.176   3.181   3.198   3.215   3.269   3.275   3.301   3.335
  3.370   3.390   3.410   3.466   3.602   3.637   3.647   3.756
  3.759   3.789   3.813   3.821   3.824   3.827   3.856   3.867
  3.897   3.916   3.931   3.974   3.997   4.007   4.018   4.120
  4.140   4.243   4.276   4.282   4.297   4.842   4.942   5.075
  5.108   5.130   5.166   5.304   5.387   5.393   5.407   5.632
  5.639   5.659   5.821  23.764  23.797  23.829  23.852  23.868
 23.903  23.920  23.984  23.993  35.608  49.910  49.926  49.950
 50.049
 --------------------------------------------------------------

          Ground-State Mulliken Net Atomic Charges

     Atom                 Charge (a.u.)
  ----------------------------------------
      1 C                    -0.296897
      2 C                     0.060002
      3 C                    -0.376091
      4 C                    -0.570175
      5 C                    -0.066207
      6 C                    -0.562437
      7 N                    -0.003636
      8 C                    -0.308325
      9 C                    -0.046110
     10 C                    -0.408408
     11 O                    -0.245692
     12 O                    -0.214885
     13 O                    -0.306665
     14 H                     0.172876
     15 H                     0.171954
     16 H                     0.097309
     17 H                     0.180115
     18 H                     0.218626
     19 H                     0.125593
     20 H                     0.194122
     21 H                     0.147136
     22 O                    -0.231339
     23 H                     0.290099
     24 H                     0.202321
     25 H                     0.160356
     26 H                     0.152424
     27 H                     0.147641
     28 H                     0.147163
     29 H                     0.168741
     30 H                     0.235118
     31 H                     0.248193
     32 H                     0.265700
     33 H                     0.251378
  ----------------------------------------
  Sum of atomic charges =    -0.000000

 -----------------------------------------------------------------
                    Cartesian Multipole Moments
 -----------------------------------------------------------------
    Charge (ESU x 10^10)
                -0.0000
    Dipole Moment (Debye)
         X       0.5497      Y      -0.6057      Z       0.3352
       Tot       0.8840
    Quadrupole Moments (Debye-Ang)
        XX    -108.8951     XY       3.0140     YY     -87.7324
        XZ      -4.8601     YZ      -6.5409     ZZ     -84.6072
    Octopole Moments (Debye-Ang^2)
       XXX      74.8248    XXY      54.3782    XYY      -2.5690
       YYY     -12.7861    XXZ      -0.2942    XYZ       4.0749
       YYZ       5.1426    XZZ      -5.7149    YZZ       4.8432
       ZZZ     -10.6872
    Hexadecapole Moments (Debye-Ang^3)
      XXXX   -6829.9008   XXXY      39.1564   XXYY    -885.5779
      XYYY     -20.2302   YYYY    -538.9958   XXXZ    -173.4942
      XXYZ     -92.4202   XYYZ      20.4468   YYYZ     -23.4802
      XXZZ    -895.2282   XYZZ     -18.1077   YYZZ    -154.0285
      XZZZ      15.9425   YZZZ      -8.0150   ZZZZ    -384.6985
 -----------------------------------------------------------------
 Calculating analytic gradient of the SCF energy
 Gradient of SCF Energy
            1           2           3           4           5           6
    1  -0.0001570   0.0002808   0.0000724  -0.0001476   0.0001411   0.0005785
    2  -0.0004334   0.0002192  -0.0002754  -0.0000139  -0.0007673   0.0000396
    3  -0.0002663   0.0002418   0.0001261  -0.0002040  -0.0004471  -0.0005005
            7           8           9          10          11          12
    1   0.0000288   0.0008143  -0.0007615   0.0022804  -0.0027045  -0.0004820
    2   0.0001288  -0.0001655   0.0003257   0.0010748  -0.0024366   0.0004085
    3   0.0001000  -0.0003747   0.0003819  -0.0010793   0.0011029  -0.0003817
           13          14          15          16          17          18
    1  -0.0007035   0.0000519  -0.0001312   0.0000841  -0.0000128  -0.0000451
    2   0.0000694   0.0000175  -0.0001259   0.0001128  -0.0001470   0.0000060
    3   0.0004769   0.0001680   0.0000338   0.0001117  -0.0000161   0.0002380
           19          20          21          22          23          24
    1  -0.0001359   0.0000717   0.0001422   0.0009927   0.0000289  -0.0002189
    2   0.0000954   0.0001968   0.0002597   0.0003756   0.0001704   0.0001379
    3  -0.0000304  -0.0000721   0.0000583   0.0002912   0.0002292  -0.0001163
           25          26          27          28          29          30
    1  -0.0004146   0.0001389   0.0002168  -0.0002155  -0.0011558   0.0016675
    2  -0.0000329  -0.0000647   0.0000009   0.0001230   0.0001041   0.0011254
    3  -0.0001798   0.0001206   0.0001167   0.0002007  -0.0008447   0.0003901
           31          32          33
    1   0.0001923  -0.0001966  -0.0003007
    2  -0.0002985   0.0000778  -0.0003082
    3   0.0002784   0.0000108  -0.0001642
 Max gradient component =       2.704E-03
 RMS gradient           =       6.015E-04
 Gradient time:  CPU 338.06 s  wall 338.11 s
 Geometry Optimization Parameters
   NAtoms,    NIC,     NZ,  NCons,   NDum,   NFix, NCnnct, MaxDiis
       33     234       0       0       0       0       0       0

 Cartesian Hessian Update
 Hessian Updated using BFGS Update


** GEOMETRY OPTIMIZATION IN DELOCALIZED INTERNAL COORDINATES **
   Searching for a Minimum

   Optimization Cycle:   2

                       Coordinates (Angstroms)
     ATOM                X               Y               Z
      1  C         3.6112891190   -0.5289765608   -0.6416264173
      2  C         2.4295348861    0.2351914080    0.0195695733
      3  C         2.4956838006    0.0699522046    1.5493930527
      4  C         2.5368547714    1.7253771219   -0.3589596266
      5  C         1.1175429008   -0.3808269727   -0.5558355105
      6  C        -0.1910150315    0.1942412854    0.0429365451
      7  N        -1.1059610962   -0.7406536010    0.4053826152
      8  C        -2.4366826049   -0.3797990220    0.8758363215
      9  C        -3.4628696277   -0.2234911671   -0.2551492865
     10  C        -4.8413723672    0.1783607293    0.2638855685
     11  O        -5.8233622481    0.2599960242   -0.7696601051
     12  O         4.8911051889   -0.0525880074   -0.2369217032
     13  O        -0.3908815422    1.3979546126    0.1483262295
     14  H         3.5076479028   -0.4790072236   -1.7338727162
     15  H         3.6005633121   -1.5819143265   -0.3620385994
     16  H         2.3600956434   -0.9717468086    1.8664496631
     17  H         1.7352213747    0.6748716998    2.0480515204
     18  H         3.4771852849    0.3764102812    1.9155417246
     19  H         3.4608298294    2.1502586966    0.0443168406
     20  H         1.7001197726    2.2970574950    0.0358275873
     21  H         2.5468258471    1.8547319300   -1.4470197670
     22  O         1.1211636442   -1.8146552521   -0.5010758565
     23  H        -0.8959460900   -1.6977549809    0.1613895299
     24  H        -2.3403192582    0.5590520634    1.4246415304
     25  H        -2.7675595316   -1.1486362266    1.5809673282
     26  H        -3.5527994634   -1.1631628443   -0.8105359930
     27  H        -3.0960574158    0.5365028219   -0.9544906317
     28  H        -4.7819928421    1.1281540521    0.8135608926
     29  H        -5.2303765078   -0.5755000675    0.9533511570
     30  H        -5.5481010798    0.9533792675   -1.3802466160
     31  H         5.0399720986    0.8150908900   -0.6231722898
     32  H         1.0729942451   -0.1450259674   -1.6245577906
     33  H         1.4631252548   -2.0918649658    0.3562355544
   Point Group: c1    Number of degrees of freedom:    93


   Energy is   -710.267936532

 Hessian Updated using BFGS Update

 86 Hessian modes will be used to form the next step
  Hessian Eigenvalues:
     0.002000    0.002208    0.002519    0.002555    0.004736    0.004927
     0.005206    0.007912    0.009893    0.009945    0.011659    0.012681
     0.013579    0.020752    0.036833    0.039539    0.041112    0.045319
     0.045658    0.048601    0.048741    0.049086    0.051217    0.051418
     0.052604    0.054703    0.055842    0.056590    0.057034    0.057301
     0.058096    0.080675    0.082943    0.095259    0.116042    0.118290
     0.120056    0.128305    0.139188    0.140544    0.142582    0.146216
     0.157672    0.159874    0.163213    0.189580    0.206720    0.218976
     0.219917    0.220349    0.220483    0.223440    0.249659    0.250058
     0.271676    0.274312    0.276090    0.276579    0.290905    0.292715
     0.294977    0.310376    0.316805    0.317641    0.320596    0.324214
     0.325046    0.345669    0.346375    0.346595    0.347480    0.348185
     0.348848    0.349031    0.352383    0.357120    0.371574    0.392730
     0.409675    0.420894    0.458740    0.476274    0.526678    0.555968
     0.564919    0.920030

 Minimum Search - Taking Simple RFO Step
 Searching for Lamda that Minimizes Along All modes
 Value Taken    Lamda =  -0.00021451
 Step Taken.  Stepsize is  0.143624

                             Maximum     Tolerance    Cnvgd?
         Gradient           0.001508      0.000300      NO
         Displacement       0.068039      0.001200      NO
         Energy change     -0.003723      0.000001      NO


 New Cartesian Coordinates Obtained by Inverse Iteration

 Displacement from previous Coordinates is:  0.529186
 ----------------------------------------------------------------
             Standard Nuclear Orientation (Angstroms)
    I     Atom           X                Y                Z
 ----------------------------------------------------------------
    1      C       3.6120952737    -0.5181699634    -0.6602988421
    2      C       2.4292441649     0.2268830453     0.0211570818
    3      C       2.5008771935     0.0276282363     1.5461198884
    4      C       2.5356739825     1.7250160481    -0.3211533871
    5      C       1.1134912395    -0.3735059535    -0.5629293235
    6      C      -0.1908948627     0.2159142384     0.0279430228
    7      N      -1.1023878942    -0.7113830561     0.4174093195
    8      C      -2.4318613338    -0.3428990204     0.8840435422
    9      C      -3.4637874876    -0.2397862696    -0.2471680052
   10      C      -4.8386654530     0.1876987047     0.2601421243
   11      O      -5.8251490006     0.2092719509    -0.7724205324
   12      O       4.8917540199    -0.0427226256    -0.2526950931
   13      O      -0.3879960966     1.4222407799     0.1015749486
   14      H       3.5026433948    -0.4474489375    -1.7512542897
   15      H       3.6092728741    -1.5764263882    -0.4014451629
   16      H       2.3581321049    -1.0202310810     1.8398790563
   17      H       1.7484388126     0.6281612877     2.0623407598
   18      H       3.4873081278     0.3176027176     1.9123474972
   19      H       3.4646664193     2.1380675989     0.0834753063
   20      H       1.7030934207     2.2865487394     0.0963471320
   21      H       2.5341102318     1.8793826048    -1.4061574264
   22      O       1.0956595595    -1.8074112079    -0.5078902280
   23      H      -0.8910726250    -1.6739514627     0.1961919019
   24      H      -2.3374812869     0.6156282131     1.3968653834
   25      H      -2.7494948004    -1.0872681988     1.6200844798
   26      H      -3.5585958286    -1.2042022534    -0.7562824602
   27      H      -3.1028106135     0.4849847534    -0.9850467890
   28      H      -4.7742199777     1.1682299569     0.7500769872
   29      H      -5.2120112353    -0.5240985941     1.0006149837
   30      H      -5.5652287727     0.8573565315    -1.4344082431
   31      H       5.0315209299     0.8334047159    -0.6241552246
   32      H       1.0785886858    -0.1374207844    -1.6320500774
   33      H       1.4375450036    -2.0861157374     0.3492419945
 ----------------------------------------------------------------
 Molecular Point Group                 C1    NOp =  1
 Largest Abelian Subgroup              C1    NOp =  1
 Nuclear Repulsion Energy =   969.6568994408 hartrees
 There are       56 alpha and       56 beta electrons
 Applying Cartesian multipole field
    Component          Value
    ---------          -----
     (2,0,0)        1.00000E-12
     (0,2,0)        2.00000E-11
     (0,0,2)       -3.00000E-11
 Nucleus-field energy     =     0.0000000044 hartrees
 Requested basis set is 6-311++G(d,p)
 There are 179 shells and 441 basis functions
 A cutoff of  1.0D-11 yielded  12681 shell pairs
 There are     75699 function pairs (     80184 Cartesian)
 Smallest overlap matrix eigenvalue = 2.31E-06

 Q-Chem warning in module /home/taweetham/qchem/stvman/mkSTV.C, line 278:

 Overlap eigenvalue is smaller than square root of threshold

 Guess MOs from SCF MO coefficient file
 Reading MOs from coefficient file
 Reading MOs from coefficient file
 A restricted hybrid HF-DFT SCF calculation will be
 performed using Pulay DIIS extrapolation
 Exchange:     0.2000 Hartree-Fock + 0.0800 Slater + 0.7200 B88
 Correlation:  0.1900 VWN1RPA + 0.8100 LYP
 Using SG-1 standard quadrature grid
 SCF converges when DIIS error is below 1.0E-08
 Geometry optimization detected.  Setting ReadMinima to 0
 Setting SaveMinima to 0
 ---------------------------------------
  Cycle       Energy         DIIS Error
 ---------------------------------------
    1    -710.2552222792      5.50E-04
    2    -710.2678393338      7.43E-05
    3    -710.2678049261      9.14E-05
    4    -710.2679639055      3.20E-05
    5    -710.2679798724      1.15E-05
    6    -710.2679827051      2.76E-06
    7    -710.2679831789      1.21E-06
    8    -710.2679829897      1.65E-07
    9    -710.2679829764      6.39E-08
   10    -710.2679829853      2.11E-08
   11    -710.2679829818      6.81E-09 Convergence criterion met
 ---------------------------------------
 SCF time:  CPU 869.94 s  wall 870.99 s
 SCF   energy in the final basis set = -710.2679829818
 Total energy in the final basis set = -710.2679829818

 --------------------------------------------------------------

                    Orbital Energies (a.u.)
 --------------------------------------------------------------

 Alpha MOs
 -- Occupied --
-19.152 -19.132 -19.129 -19.097 -14.348 -10.281 -10.248 -10.225
-10.224 -10.219 -10.203 -10.179 -10.171 -10.163  -1.063  -1.043
 -1.034  -1.030  -0.935  -0.828  -0.793  -0.728  -0.701  -0.694
 -0.683  -0.624  -0.594  -0.578  -0.556  -0.522  -0.515  -0.508
 -0.490  -0.471  -0.465  -0.460  -0.455  -0.442  -0.426  -0.417
 -0.407  -0.404  -0.395  -0.387  -0.379  -0.372  -0.365  -0.357
 -0.344  -0.338  -0.336  -0.324  -0.293  -0.288  -0.268  -0.256
 -- Virtual --
 -0.022  -0.011  -0.010  -0.001   0.001   0.011   0.015   0.018
  0.029   0.032   0.032   0.040   0.041   0.048   0.052   0.060
  0.064   0.069   0.072   0.077   0.079   0.085   0.088   0.090
  0.098   0.101   0.106   0.111   0.113   0.114   0.118   0.125
  0.128   0.130   0.132   0.136   0.137   0.139   0.142   0.144
  0.145   0.150   0.156   0.158   0.162   0.162   0.166   0.167
  0.167   0.173   0.173   0.179   0.184   0.186   0.192   0.195
  0.199   0.204   0.213   0.214   0.217   0.221   0.223   0.226
  0.232   0.238   0.242   0.245   0.246   0.250   0.259   0.262
  0.266   0.276   0.279   0.282   0.285   0.289   0.292   0.298
  0.303   0.308   0.316   0.320   0.326   0.329   0.332   0.333
  0.340   0.343   0.351   0.352   0.362   0.365   0.371   0.376
  0.379   0.383   0.392   0.396   0.400   0.407   0.410   0.429
  0.436   0.452   0.456   0.461   0.478   0.488   0.495   0.509
  0.516   0.529   0.533   0.544   0.553   0.562   0.579   0.585
  0.594   0.604   0.610   0.613   0.619   0.623   0.629   0.639
  0.640   0.655   0.661   0.665   0.674   0.684   0.691   0.695
  0.703   0.704   0.723   0.731   0.732   0.743   0.747   0.758
  0.762   0.765   0.771   0.787   0.791   0.804   0.811   0.813
  0.818   0.854   0.898   0.900   0.908   0.948   0.952   0.961
  0.977   0.997   1.013   1.031   1.051   1.065   1.079   1.088
  1.100   1.119   1.127   1.141   1.160   1.169   1.185   1.193
  1.203   1.220   1.229   1.242   1.253   1.258   1.263   1.289
  1.296   1.315   1.321   1.346   1.360   1.380   1.402   1.414
  1.420   1.433   1.455   1.462   1.473   1.483   1.502   1.507
  1.514   1.530   1.541   1.555   1.559   1.564   1.574   1.588
  1.589   1.597   1.601   1.609   1.618   1.631   1.637   1.651
  1.660   1.667   1.671   1.683   1.689   1.706   1.717   1.734
  1.742   1.745   1.753   1.770   1.785   1.792   1.795   1.804
  1.807   1.824   1.831   1.855   1.865   1.880   1.898   1.932
  1.934   1.954   1.979   1.990   2.016   2.028   2.051   2.056
  2.072   2.083   2.089   2.105   2.115   2.134   2.137   2.155
  2.163   2.176   2.191   2.222   2.232   2.243   2.303   2.306
  2.323   2.347   2.366   2.394   2.400   2.438   2.461   2.466
  2.483   2.494   2.503   2.509   2.514   2.522   2.527   2.542
  2.560   2.565   2.581   2.591   2.611   2.618   2.637   2.663
  2.676   2.684   2.690   2.717   2.731   2.735   2.754   2.768
  2.786   2.789   2.798   2.818   2.838   2.854   2.863   2.883
  2.896   2.925   2.943   2.956   2.964   2.975   2.989   3.029
  3.037   3.074   3.086   3.105   3.116   3.128   3.155   3.168
  3.177   3.183   3.200   3.216   3.271   3.276   3.301   3.337
  3.371   3.390   3.412   3.466   3.601   3.637   3.648   3.757
  3.760   3.789   3.814   3.822   3.825   3.828   3.857   3.868
  3.901   3.914   3.932   3.975   3.995   4.007   4.019   4.123
  4.142   4.243   4.276   4.284   4.296   4.842   4.942   5.075
  5.107   5.131   5.169   5.304   5.381   5.394   5.408   5.637
  5.640   5.657   5.821  23.763  23.797  23.830  23.852  23.869
 23.904  23.922  23.983  23.992  35.608  49.911  49.926  49.950
 50.049
 --------------------------------------------------------------

          Ground-State Mulliken Net Atomic Charges

     Atom                 Charge (a.u.)
  ----------------------------------------
      1 C                    -0.295174
      2 C                     0.063272
      3 C                    -0.370353
      4 C                    -0.570040
      5 C                    -0.099773
      6 C                    -0.536046
      7 N                    -0.005523
      8 C                    -0.306777
      9 C                    -0.048640
     10 C                    -0.408389
     11 O                    -0.248289
     12 O                    -0.214131
     13 O                    -0.304998
     14 H                     0.171281
     15 H                     0.175241
     16 H                     0.094967
     17 H                     0.180611
     18 H                     0.220120
     19 H                     0.122240
     20 H                     0.191761
     21 H                     0.149618
     22 O                    -0.226909
     23 H                     0.287585
     24 H                     0.201504
     25 H                     0.160970
     26 H                     0.152893
     27 H                     0.148782
     28 H                     0.148242
     29 H                     0.168116
     30 H                     0.236390
     31 H                     0.247954
     32 H                     0.264533
     33 H                     0.248965
  ----------------------------------------
  Sum of atomic charges =    -0.000000

 -----------------------------------------------------------------
                    Cartesian Multipole Moments
 -----------------------------------------------------------------
    Charge (ESU x 10^10)
                -0.0000
    Dipole Moment (Debye)
         X       0.5525      Y      -0.6067      Z       0.3796
       Tot       0.9041
    Quadrupole Moments (Debye-Ang)
        XX    -108.8580     XY       2.8758     YY     -88.1587
        XZ      -4.3324     YZ      -6.4522     ZZ     -84.2332
    Octopole Moments (Debye-Ang^2)
       XXX      73.8147    XXY      55.3285    XYY      -0.6120
       YYY     -13.8625    XXZ      -2.1659    XYZ       4.1771
       YYZ       6.0196    XZZ      -7.6928    YZZ       4.7947
       ZZZ     -10.6653
    Hexadecapole Moments (Debye-Ang^3)
      XXXX   -6830.1187   XXXY      26.5583   XXYY    -892.1838
      XYYY     -21.3096   YYYY    -537.9585   XXXZ    -150.6746
      XXYZ     -93.1462   XYYZ      17.4962   YYYZ     -23.1488
      XXZZ    -883.7753   XYZZ     -18.7842   YYZZ    -154.2005
      XZZZ      19.6907   YZZZ      -9.0923   ZZZZ    -383.8541
 -----------------------------------------------------------------
 Calculating analytic gradient of the SCF energy
 Gradient of SCF Energy
            1           2           3           4           5           6
    1   0.0002319   0.0000601   0.0001710  -0.0002365   0.0000064   0.0002682
    2   0.0001027   0.0001566  -0.0000288  -0.0001131  -0.0004833   0.0004981
    3   0.0000374   0.0001716   0.0002822  -0.0001362   0.0000884   0.0000220
            7           8           9          10          11          12
    1  -0.0002206   0.0001136  -0.0004357   0.0008110  -0.0000040  -0.0000832
    2  -0.0002529   0.0001019   0.0002112  -0.0004525   0.0007214   0.0000271
    3  -0.0003802  -0.0000938  -0.0000395   0.0009287  -0.0009498  -0.0000094
           13          14          15          16          17          18
    1   0.0002351   0.0000065   0.0002487  -0.0000288  -0.0000605   0.0000142
    2   0.0000631  -0.0000161   0.0000803  -0.0000893   0.0000030  -0.0000525
    3   0.0000290  -0.0000948  -0.0000020  -0.0002866  -0.0001377   0.0001100
           19          20          21          22          23          24
    1   0.0000112  -0.0001299   0.0001482  -0.0005228   0.0002059   0.0000267
    2   0.0000808  -0.0000487  -0.0001185   0.0003585  -0.0001797  -0.0002868
    3   0.0000880   0.0003399  -0.0001611  -0.0001875   0.0005069  -0.0000394
           25          26          27          28          29          30
    1   0.0001130  -0.0000108  -0.0001055  -0.0000196   0.0002730  -0.0004438
    2   0.0000781   0.0003096  -0.0002304  -0.0003350   0.0002019  -0.0003091
    3  -0.0003045   0.0001716   0.0001373  -0.0002284   0.0000600   0.0000063
           31          32          33
    1   0.0000135  -0.0001230  -0.0005334
    2   0.0001102  -0.0001126   0.0000047
    3  -0.0000040  -0.0001455   0.0002210
 Max gradient component =       9.498E-04
 RMS gradient           =       2.694E-04
 Gradient time:  CPU 338.66 s  wall 338.70 s
 Geometry Optimization Parameters
   NAtoms,    NIC,     NZ,  NCons,   NDum,   NFix, NCnnct, MaxDiis
       33     234       0       0       0       0       0       0

 Cartesian Hessian Update
 Hessian Updated using BFGS Update


** GEOMETRY OPTIMIZATION IN DELOCALIZED INTERNAL COORDINATES **
   Searching for a Minimum

   Optimization Cycle:   3

                       Coordinates (Angstroms)
     ATOM                X               Y               Z
      1  C         3.6120952737   -0.5181699634   -0.6602988421
      2  C         2.4292441649    0.2268830453    0.0211570818
      3  C         2.5008771935    0.0276282363    1.5461198884
      4  C         2.5356739825    1.7250160481   -0.3211533871
      5  C         1.1134912395   -0.3735059535   -0.5629293235
      6  C        -0.1908948627    0.2159142384    0.0279430228
      7  N        -1.1023878942   -0.7113830561    0.4174093195
      8  C        -2.4318613338   -0.3428990204    0.8840435422
      9  C        -3.4637874876   -0.2397862696   -0.2471680052
     10  C        -4.8386654530    0.1876987047    0.2601421243
     11  O        -5.8251490006    0.2092719509   -0.7724205324
     12  O         4.8917540199   -0.0427226256   -0.2526950931
     13  O        -0.3879960966    1.4222407799    0.1015749486
     14  H         3.5026433948   -0.4474489375   -1.7512542897
     15  H         3.6092728741   -1.5764263882   -0.4014451629
     16  H         2.3581321049   -1.0202310810    1.8398790563
     17  H         1.7484388126    0.6281612877    2.0623407598
     18  H         3.4873081278    0.3176027176    1.9123474972
     19  H         3.4646664193    2.1380675989    0.0834753063
     20  H         1.7030934207    2.2865487394    0.0963471320
     21  H         2.5341102318    1.8793826048   -1.4061574264
     22  O         1.0956595595   -1.8074112079   -0.5078902280
     23  H        -0.8910726250   -1.6739514627    0.1961919019
     24  H        -2.3374812869    0.6156282131    1.3968653834
     25  H        -2.7494948004   -1.0872681988    1.6200844798
     26  H        -3.5585958286   -1.2042022534   -0.7562824602
     27  H        -3.1028106135    0.4849847534   -0.9850467890
     28  H        -4.7742199777    1.1682299569    0.7500769872
     29  H        -5.2120112353   -0.5240985941    1.0006149837
     30  H        -5.5652287727    0.8573565315   -1.4344082431
     31  H         5.0315209299    0.8334047159   -0.6241552246
     32  H         1.0785886858   -0.1374207844   -1.6320500774
     33  H         1.4375450036   -2.0861157374    0.3492419945
   Point Group: c1    Number of degrees of freedom:    93


   Energy is   -710.267982982

 Hessian Updated using BFGS Update

 87 Hessian modes will be used to form the next step
  Hessian Eigenvalues:
     0.002126    0.002318    0.002503    0.003514    0.004844    0.004882
     0.005162    0.007520    0.009808    0.009973    0.011204    0.012682
     0.013710    0.020852    0.036858    0.039559    0.041148    0.045597
     0.045635    0.048363    0.048741    0.049795    0.051175    0.051827
     0.052520    0.054619    0.055743    0.056596    0.057050    0.057305
     0.058431    0.080448    0.083323    0.094903    0.112994    0.118446
     0.120035    0.128344    0.137349    0.140613    0.142378    0.144856
     0.153766    0.157689    0.160020    0.164593    0.198890    0.213129
     0.216005    0.219501    0.220306    0.220511    0.228069    0.248709
     0.259678    0.272307    0.274375    0.276248    0.282161    0.291610
     0.293870    0.300286    0.310621    0.316796    0.317605    0.319584
     0.324218    0.324573    0.345658    0.346443    0.346600    0.347486
     0.348170    0.348846    0.349057    0.352554    0.357183    0.372476
     0.402131    0.411467    0.420792    0.458937    0.477031    0.526805
     0.555952    0.564990    0.919926

 Minimum Search - Taking Simple RFO Step
 Searching for Lamda that Minimizes Along All modes
 Value Taken    Lamda =  -0.00017012
 Step Taken.  Stepsize is  0.170628

                             Maximum     Tolerance    Cnvgd?
         Gradient           0.001198      0.000300      NO
         Displacement       0.072515      0.001200      NO
         Energy change     -0.000046      0.000001      NO


 New Cartesian Coordinates Obtained by Inverse Iteration

 Displacement from previous Coordinates is:  0.476337
 ----------------------------------------------------------------
             Standard Nuclear Orientation (Angstroms)
    I     Atom           X                Y                Z
 ----------------------------------------------------------------
    1      C       3.6024217786    -0.5385701980    -0.6385648939
    2      C       2.4270679354     0.2404493463     0.0171297953
    3      C       2.4817379747     0.0685074361     1.5457289567
    4      C       2.5657451854     1.7297127968    -0.3499712197
    5      C       1.1073033434    -0.3484514208    -0.5686755858
    6      C      -0.1951541138     0.2203811386     0.0465191848
    7      N      -1.1050130183    -0.7192504041     0.4091196908
    8      C      -2.4350251945    -0.3670861542     0.8869850999
    9      C      -3.4650541710    -0.2398195480    -0.2435853835
   10      C      -4.8433956255     0.1699370409     0.2709499467
   11      O      -5.8251158100     0.2092734336    -0.7648231835
   12      O       4.8873450370    -0.0917692737    -0.2146567882
   13      O      -0.3936277336     1.4239285315     0.1529790751
   14      H       3.5115668084    -0.4755550936    -1.7317905309
   15      H       3.5689135403    -1.5939862233    -0.3704333950
   16      H       2.3126571661    -0.9697946556     1.8592547151
   17      H       1.7407663429     0.6968095870     2.0454284308
   18      H       3.4725021067     0.3425826292     1.9122839871
   19      H       3.5013788839     2.1301158045     0.0521777158
   20      H       1.7425545177     2.3150400446     0.0526838892
   21      H       2.5717387340     1.8646397456    -1.4374293466
   22      O       1.0980863786    -1.7836995051    -0.5477905933
   23      H      -0.8959753249    -1.6729592427     0.1502716071
   24      H      -2.3428138360     0.5784187971     1.4240522525
   25      H      -2.7487642460    -1.1311134249     1.6045740884
   26      H      -3.5554443532    -1.1914692556    -0.7774723918
   27      H      -3.1063157259     0.5048876828    -0.9627688682
   28      H      -4.7832514084     1.1406810382     0.7807478504
   29      H      -5.2107917006    -0.5592567042     0.9976793052
   30      H      -5.5702500823     0.8681905592    -1.4171950080
   31      H       5.0538239787     0.7769792630    -0.5927680450
   32      H       1.0634891708    -0.0878939920    -1.6316632516
   33      H       1.4693516313    -2.0788811899     0.2915232189
 ----------------------------------------------------------------
 Molecular Point Group                 C1    NOp =  1
 Largest Abelian Subgroup              C1    NOp =  1
 Nuclear Repulsion Energy =   969.5929438316 hartrees
 There are       56 alpha and       56 beta electrons
 Applying Cartesian multipole field
    Component          Value
    ---------          -----
     (2,0,0)        1.00000E-12
     (0,2,0)        2.00000E-11
     (0,0,2)       -3.00000E-11
 Nucleus-field energy     =     0.0000000044 hartrees
 Requested basis set is 6-311++G(d,p)
 There are 179 shells and 441 basis functions
 A cutoff of  1.0D-11 yielded  12675 shell pairs
 There are     75691 function pairs (     80173 Cartesian)
 Smallest overlap matrix eigenvalue = 2.31E-06

 Q-Chem warning in module /home/taweetham/qchem/stvman/mkSTV.C, line 278:

 Overlap eigenvalue is smaller than square root of threshold

 Guess MOs from SCF MO coefficient file
 Reading MOs from coefficient file
 Reading MOs from coefficient file
 A restricted hybrid HF-DFT SCF calculation will be
 performed using Pulay DIIS extrapolation
 Exchange:     0.2000 Hartree-Fock + 0.0800 Slater + 0.7200 B88
 Correlation:  0.1900 VWN1RPA + 0.8100 LYP
 Using SG-1 standard quadrature grid
 SCF converges when DIIS error is below 1.0E-08
 Geometry optimization detected.  Setting ReadMinima to 0
 Setting SaveMinima to 0
 ---------------------------------------
  Cycle       Energy         DIIS Error
 ---------------------------------------
    1    -710.2599258510      5.87E-04
    2    -710.2677639465      8.95E-05
    3    -710.2677043398      1.09E-04
    4    -710.2679330741      2.88E-05
    5    -710.2679445344      1.22E-05
    6    -710.2679473109      3.16E-06
    7    -710.2679475479      1.28E-06
    8    -710.2679475085      2.00E-07
    9    -710.2679474876      6.88E-08
   10    -710.2679475010      2.38E-08
   11    -710.2679474972      7.50E-09 Convergence criterion met
 ---------------------------------------
 SCF time:  CPU 871.83 s  wall 872.93 s
 SCF   energy in the final basis set = -710.2679474972
 Total energy in the final basis set = -710.2679474972

 --------------------------------------------------------------

                    Orbital Energies (a.u.)
 --------------------------------------------------------------

 Alpha MOs
 -- Occupied --
-19.152 -19.132 -19.129 -19.096 -14.347 -10.280 -10.248 -10.225
-10.224 -10.219 -10.203 -10.179 -10.170 -10.164  -1.063  -1.043
 -1.034  -1.030  -0.935  -0.828  -0.792  -0.728  -0.701  -0.694
 -0.683  -0.624  -0.594  -0.578  -0.555  -0.522  -0.514  -0.508
 -0.490  -0.471  -0.465  -0.460  -0.455  -0.442  -0.426  -0.417
 -0.406  -0.404  -0.395  -0.386  -0.379  -0.372  -0.365  -0.357
 -0.344  -0.338  -0.335  -0.324  -0.293  -0.289  -0.268  -0.256
 -- Virtual --
 -0.022  -0.011  -0.010  -0.001   0.002   0.011   0.015   0.018
  0.029   0.032   0.032   0.041   0.042   0.048   0.052   0.060
  0.064   0.069   0.072   0.076   0.079   0.086   0.088   0.090
  0.098   0.101   0.106   0.110   0.113   0.115   0.118   0.125
  0.128   0.130   0.132   0.135   0.137   0.139   0.141   0.144
  0.145   0.150   0.157   0.158   0.162   0.162   0.166   0.167
  0.168   0.172   0.174   0.180   0.184   0.186   0.193   0.195
  0.199   0.204   0.212   0.214   0.216   0.221   0.224   0.225
  0.232   0.238   0.243   0.244   0.247   0.250   0.258   0.263
  0.266   0.275   0.279   0.282   0.286   0.289   0.291   0.298
  0.302   0.308   0.316   0.320   0.326   0.330   0.332   0.333
  0.341   0.342   0.351   0.352   0.363   0.365   0.370   0.376
  0.379   0.382   0.391   0.397   0.399   0.407   0.409   0.431
  0.436   0.451   0.455   0.461   0.477   0.488   0.494   0.510
  0.514   0.526   0.533   0.544   0.554   0.563   0.579   0.585
  0.596   0.605   0.611   0.615   0.619   0.623   0.629   0.639
  0.640   0.655   0.661   0.664   0.674   0.685   0.691   0.696
  0.701   0.703   0.723   0.731   0.732   0.741   0.748   0.758
  0.761   0.766   0.772   0.787   0.790   0.804   0.811   0.814
  0.815   0.852   0.899   0.901   0.910   0.948   0.952   0.963
  0.979   0.992   1.012   1.030   1.053   1.066   1.081   1.087
  1.100   1.119   1.126   1.139   1.160   1.169   1.186   1.195
  1.204   1.221   1.230   1.244   1.254   1.257   1.262   1.290
  1.295   1.313   1.321   1.348   1.363   1.382   1.404   1.416
  1.423   1.434   1.457   1.463   1.472   1.483   1.498   1.505
  1.512   1.531   1.544   1.555   1.559   1.565   1.576   1.587
  1.589   1.597   1.602   1.609   1.619   1.631   1.634   1.652
  1.660   1.667   1.675   1.683   1.690   1.706   1.718   1.736
  1.743   1.747   1.752   1.769   1.783   1.790   1.795   1.803
  1.808   1.825   1.831   1.857   1.864   1.878   1.898   1.931
  1.935   1.955   1.978   1.991   2.017   2.027   2.049   2.058
  2.072   2.082   2.089   2.106   2.117   2.133   2.137   2.158
  2.161   2.176   2.190   2.223   2.230   2.242   2.304   2.308
  2.322   2.347   2.368   2.392   2.401   2.439   2.462   2.467
  2.483   2.493   2.503   2.508   2.516   2.523   2.526   2.542
  2.559   2.564   2.580   2.591   2.611   2.617   2.636   2.661
  2.671   2.684   2.690   2.717   2.733   2.738   2.753   2.770
  2.782   2.790   2.799   2.817   2.839   2.855   2.863   2.883
  2.897   2.925   2.942   2.956   2.967   2.977   2.990   3.031
  3.042   3.072   3.086   3.105   3.115   3.125   3.155   3.169
  3.176   3.182   3.201   3.217   3.271   3.277   3.301   3.336
  3.370   3.391   3.411   3.467   3.598   3.639   3.648   3.756
  3.759   3.788   3.813   3.822   3.824   3.828   3.857   3.865
  3.902   3.914   3.929   3.975   3.995   4.009   4.017   4.123
  4.140   4.243   4.277   4.284   4.298   4.842   4.942   5.075
  5.107   5.131   5.166   5.302   5.378   5.393   5.411   5.637
  5.644   5.655   5.821  23.766  23.797  23.829  23.852  23.868
 23.904  23.922  23.984  23.992  35.608  49.912  49.924  49.948
 50.050
 --------------------------------------------------------------

          Ground-State Mulliken Net Atomic Charges

     Atom                 Charge (a.u.)
  ----------------------------------------
      1 C                    -0.304460
      2 C                     0.078118
      3 C                    -0.379986
      4 C                    -0.558331
      5 C                    -0.089075
      6 C                    -0.559697
      7 N                     0.005862
      8 C                    -0.307351
      9 C                    -0.049377
     10 C                    -0.408064
     11 O                    -0.248884
     12 O                    -0.214192
     13 O                    -0.306009
     14 H                     0.174007
     15 H                     0.169294
     16 H                     0.099792
     17 H                     0.177825
     18 H                     0.219679
     19 H                     0.122905
     20 H                     0.194406
     21 H                     0.146261
     22 O                    -0.237052
     23 H                     0.288408
     24 H                     0.201287
     25 H                     0.161642
     26 H                     0.152729
     27 H                     0.148843
     28 H                     0.148431
     29 H                     0.167915
     30 H                     0.236885
     31 H                     0.247914
     32 H                     0.266083
     33 H                     0.254195
  ----------------------------------------
  Sum of atomic charges =    -0.000000

 -----------------------------------------------------------------
                    Cartesian Multipole Moments
 -----------------------------------------------------------------
    Charge (ESU x 10^10)
                -0.0000
    Dipole Moment (Debye)
         X       0.6154      Y      -0.6039      Z       0.2511
       Tot       0.8981
    Quadrupole Moments (Debye-Ang)
        XX    -108.1941     XY       2.9962     YY     -88.1038
        XZ      -4.5629     YZ      -6.4640     ZZ     -84.5405
    Octopole Moments (Debye-Ang^2)
       XXX      77.4014    XXY      56.4915    XYY      -1.1505
       YYY     -14.5356    XXZ      -3.5775    XYZ       4.6833
       YYZ       5.1725    XZZ      -7.7462    YZZ       5.1053
       ZZZ     -11.2645
    Hexadecapole Moments (Debye-Ang^3)
      XXXX   -6801.7353   XXXY      29.2021   XXYY    -894.3800
      XYYY     -25.8432   YYYY    -535.9177   XXXZ    -157.8855
      XXYZ     -92.4323   XYYZ      19.0273   YYYZ     -24.6533
      XXZZ    -886.6873   XYZZ     -19.5344   YYZZ    -155.1410
      XZZZ      20.2111   YZZZ     -11.4823   ZZZZ    -384.9949
 -----------------------------------------------------------------
 Calculating analytic gradient of the SCF energy
 Gradient of SCF Energy
            1           2           3           4           5           6
    1   0.0000601   0.0000046  -0.0002322   0.0004395  -0.0004939   0.0003033
    2   0.0002019   0.0000195   0.0002068   0.0001565  -0.0000376   0.0001630
    3   0.0001932  -0.0005555  -0.0004204   0.0004404   0.0006339   0.0011174
            7           8           9          10          11          12
    1  -0.0005654  -0.0001752  -0.0000098  -0.0004811   0.0013499   0.0001995
    2  -0.0002270   0.0001647  -0.0000215  -0.0010238   0.0019272  -0.0004746
    3  -0.0004267   0.0004770  -0.0004995   0.0016082  -0.0016699   0.0003225
           13          14          15          16          17          18
    1  -0.0007390  -0.0000639  -0.0003381   0.0001755  -0.0000489  -0.0000282
    2  -0.0003282   0.0000866  -0.0000633  -0.0001381   0.0002018  -0.0000250
    3  -0.0004155  -0.0001786   0.0001168   0.0000510   0.0001783  -0.0000678
           19          20          21          22          23          24
    1   0.0002579   0.0003241  -0.0000967   0.0003321  -0.0001526   0.0000703
    2  -0.0001956  -0.0001536  -0.0000427   0.0003239  -0.0000078  -0.0002424
    3   0.0000324  -0.0001680  -0.0000818  -0.0008028   0.0000344   0.0000672
           25          26          27          28          29          30
    1   0.0002433  -0.0000148  -0.0001953   0.0000931   0.0008737  -0.0012061
    2   0.0000262   0.0002425  -0.0001273  -0.0002592   0.0000719  -0.0007884
    3  -0.0001655   0.0000130   0.0000115  -0.0002579   0.0005416  -0.0001711
           31          32          33
    1  -0.0001014   0.0000864   0.0001293
    2   0.0002198  -0.0001591   0.0003028
    3  -0.0001063  -0.0000229   0.0001714
 Max gradient component =       1.927E-03
 RMS gradient           =       4.805E-04
 Gradient time:  CPU 337.73 s  wall 337.77 s
 Geometry Optimization Parameters
   NAtoms,    NIC,     NZ,  NCons,   NDum,   NFix, NCnnct, MaxDiis
       33     234       0       0       0       0       0       0

 Cartesian Hessian Update
 Hessian Updated using BFGS Update


** GEOMETRY OPTIMIZATION IN DELOCALIZED INTERNAL COORDINATES **
   Searching for a Minimum

   Optimization Cycle:   4

                       Coordinates (Angstroms)
     ATOM                X               Y               Z
      1  C         3.6024217786   -0.5385701980   -0.6385648939
      2  C         2.4270679354    0.2404493463    0.0171297953
      3  C         2.4817379747    0.0685074361    1.5457289567
      4  C         2.5657451854    1.7297127968   -0.3499712197
      5  C         1.1073033434   -0.3484514208   -0.5686755858
      6  C        -0.1951541138    0.2203811386    0.0465191848
      7  N        -1.1050130183   -0.7192504041    0.4091196908
      8  C        -2.4350251945   -0.3670861542    0.8869850999
      9  C        -3.4650541710   -0.2398195480   -0.2435853835
     10  C        -4.8433956255    0.1699370409    0.2709499467
     11  O        -5.8251158100    0.2092734336   -0.7648231835
     12  O         4.8873450370   -0.0917692737   -0.2146567882
     13  O        -0.3936277336    1.4239285315    0.1529790751
     14  H         3.5115668084   -0.4755550936   -1.7317905309
     15  H         3.5689135403   -1.5939862233   -0.3704333950
     16  H         2.3126571661   -0.9697946556    1.8592547151
     17  H         1.7407663429    0.6968095870    2.0454284308
     18  H         3.4725021067    0.3425826292    1.9122839871
     19  H         3.5013788839    2.1301158045    0.0521777158
     20  H         1.7425545177    2.3150400446    0.0526838892
     21  H         2.5717387340    1.8646397456   -1.4374293466
     22  O         1.0980863786   -1.7836995051   -0.5477905933
     23  H        -0.8959753249   -1.6729592427    0.1502716071
     24  H        -2.3428138360    0.5784187971    1.4240522525
     25  H        -2.7487642460   -1.1311134249    1.6045740884
     26  H        -3.5554443532   -1.1914692556   -0.7774723918
     27  H        -3.1063157259    0.5048876828   -0.9627688682
     28  H        -4.7832514084    1.1406810382    0.7807478504
     29  H        -5.2107917006   -0.5592567042    0.9976793052
     30  H        -5.5702500823    0.8681905592   -1.4171950080
     31  H         5.0538239787    0.7769792630   -0.5927680450
     32  H         1.0634891708   -0.0878939920   -1.6316632516
     33  H         1.4693516313   -2.0788811899    0.2915232189
   Point Group: c1    Number of degrees of freedom:    93


   Energy is   -710.267947497

 Hessian Updated using BFGS Update

 88 Hessian modes will be used to form the next step
  Hessian Eigenvalues:
     0.002218    0.002471    0.002587    0.004671    0.004860    0.005066
     0.005638    0.007382    0.009810    0.010165    0.011848    0.012683
     0.013536    0.020948    0.036836    0.039571    0.041120    0.045632
     0.047091    0.048645    0.048839    0.049436    0.051361    0.052502
     0.054332    0.055692    0.056344    0.056863    0.057278    0.058004
     0.059342    0.080575    0.083390    0.095028    0.115181    0.118759
     0.120061    0.128331    0.139080    0.140618    0.143505    0.151297
     0.157240    0.158596    0.159980    0.161917    0.163051    0.193438
     0.214752    0.219465    0.220069    0.220386    0.222235    0.232209
     0.250800    0.264932    0.271404    0.274452    0.276378    0.289200
     0.291678    0.294854    0.296843    0.310030    0.316518    0.317335
     0.319578    0.323866    0.324332    0.345710    0.346423    0.346603
     0.347459    0.348178    0.348914    0.349070    0.353879    0.357501
     0.371768    0.393724    0.409914    0.420795    0.458830    0.476643
     0.526776    0.555977    0.564930    0.920094

 Minimum Search - Taking Simple RFO Step
 Searching for Lamda that Minimizes Along All modes
 Value Taken    Lamda =  -0.00021466
 Step Taken.  Stepsize is  0.123122

                             Maximum     Tolerance    Cnvgd?
         Gradient           0.002384      0.000300      NO
         Displacement       0.039118      0.001200      NO
         Energy change      0.000035      0.000001      NO


 New Cartesian Coordinates Obtained by Inverse Iteration

 Displacement from previous Coordinates is:  0.364804
 ----------------------------------------------------------------
             Standard Nuclear Orientation (Angstroms)
    I     Atom           X                Y                Z
 ----------------------------------------------------------------
    1      C       3.6096503084    -0.5250618852    -0.6508238539
    2      C       2.4282911061     0.2307160112     0.0211977311
    3      C       2.5023750402     0.0552510144     1.5489105481
    4      C       2.5324316441     1.7237299585    -0.3436893854
    5      C       1.1134639397    -0.3791183384    -0.5526222939
    6      C      -0.1908037884     0.2003200743     0.0492758491
    7      N      -1.1097830029    -0.7299227992     0.4126875283
    8      C      -2.4389563057    -0.3640084408     0.8842377629
    9      C      -3.4638260286    -0.2280029149    -0.2503626832
   10      C      -4.8442726244     0.1847241076     0.2586780095
   11      O      -5.8210942284     0.2351197341    -0.7797471970
   12      O       4.8910650620    -0.0514341810    -0.2462234164
   13      O      -0.3768458599     1.4056709153     0.1589640575
   14      H       3.5020054794    -0.4647547264    -1.7423956612
   15      H       3.6018721683    -1.5807714168    -0.3820876464
   16      H       2.3562150799    -0.9866096249     1.8616512421
   17      H       1.7543843151     0.6672413954     2.0578876912
   18      H       3.4911874805     0.3476247111     1.9065301585
   19      H       3.4613588233     2.1441889940     0.0530098977
   20      H       1.6993854500     2.2905758624     0.0655109783
   21      H       2.5282168165     1.8619067205    -1.4305533305
   22      O       1.1123334246    -1.8140122510    -0.5002989769
   23      H      -0.9093453201    -1.6855745939     0.1544299822
   24      H      -2.3404976294     0.5825272330     1.4192602627
   25      H      -2.7644797262    -1.1230693989     1.6025212242
   26      H      -3.5546179020    -1.1773796445    -0.7893001135
   27      H      -3.0976045178     0.5190429811    -0.9640312246
   28      H      -4.7845743531     1.1506869180     0.7791284166
   29      H      -5.2241290515    -0.5500726194     0.9735983199
   30      H      -5.5537095155     0.9025628070    -1.4197574654
   31      H       5.0354223555     0.8196462270    -0.6274303858
   32      H       1.0686671992    -0.1397573404    -1.6204609310
   33      H       1.4886723312    -2.0910069004     0.3428052302
 ----------------------------------------------------------------
 Molecular Point Group                 C1    NOp =  1
 Largest Abelian Subgroup              C1    NOp =  1
 Nuclear Repulsion Energy =   969.5261074721 hartrees
 There are       56 alpha and       56 beta electrons
 Applying Cartesian multipole field
    Component          Value
    ---------          -----
     (2,0,0)        1.00000E-12
     (0,2,0)        2.00000E-11
     (0,0,2)       -3.00000E-11
 Nucleus-field energy     =     0.0000000044 hartrees
 Requested basis set is 6-311++G(d,p)
 There are 179 shells and 441 basis functions
 A cutoff of  1.0D-11 yielded  12671 shell pairs
 There are     75669 function pairs (     80152 Cartesian)
 Smallest overlap matrix eigenvalue = 2.28E-06

 Q-Chem warning in module /home/taweetham/qchem/stvman/mkSTV.C, line 278:

 Overlap eigenvalue is smaller than square root of threshold

 Guess MOs from SCF MO coefficient file
 Reading MOs from coefficient file
 Reading MOs from coefficient file
 A restricted hybrid HF-DFT SCF calculation will be
 performed using Pulay DIIS extrapolation
 Exchange:     0.2000 Hartree-Fock + 0.0800 Slater + 0.7200 B88
 Correlation:  0.1900 VWN1RPA + 0.8100 LYP
 Using SG-1 standard quadrature grid
 SCF converges when DIIS error is below 1.0E-08
 Geometry optimization detected.  Setting ReadMinima to 0
 Setting SaveMinima to 0
 ---------------------------------------
  Cycle       Energy         DIIS Error
 ---------------------------------------
    1    -710.2774702805      4.06E-04
    2    -710.2678358125      8.78E-05
    3    -710.2676963547      1.27E-04
    4    -710.2679889498      3.36E-05
    5    -710.2680072354      9.19E-06
    6    -710.2680083218      2.13E-06
    7    -710.2680082756      9.15E-07
    8    -710.2680083729      1.87E-07
    9    -710.2680083885      4.21E-08
   10    -710.2680083789      1.50E-08
   11    -710.2680083836      4.78E-09 Convergence criterion met
 ---------------------------------------
 SCF time:  CPU 864.68 s  wall 865.76 s
 SCF   energy in the final basis set = -710.2680083836
 Total energy in the final basis set = -710.2680083836

 --------------------------------------------------------------

                    Orbital Energies (a.u.)
 --------------------------------------------------------------

 Alpha MOs
 -- Occupied --
-19.151 -19.132 -19.129 -19.096 -14.347 -10.281 -10.248 -10.226
-10.224 -10.219 -10.203 -10.180 -10.170 -10.163  -1.062  -1.043
 -1.034  -1.030  -0.935  -0.828  -0.792  -0.727  -0.700  -0.694
 -0.682  -0.624  -0.594  -0.578  -0.555  -0.522  -0.514  -0.508
 -0.490  -0.471  -0.464  -0.460  -0.455  -0.442  -0.426  -0.417
 -0.407  -0.404  -0.395  -0.386  -0.379  -0.372  -0.365  -0.357
 -0.343  -0.338  -0.335  -0.324  -0.293  -0.288  -0.268  -0.256
 -- Virtual --
 -0.022  -0.011  -0.010  -0.001   0.002   0.011   0.014   0.018
  0.029   0.032   0.032   0.040   0.042   0.048   0.052   0.060
  0.064   0.069   0.072   0.077   0.080   0.085   0.088   0.090
  0.098   0.101   0.106   0.111   0.113   0.115   0.118   0.125
  0.128   0.130   0.132   0.136   0.137   0.139   0.141   0.144
  0.145   0.150   0.156   0.158   0.162   0.162   0.166   0.167
  0.167   0.173   0.174   0.180   0.184   0.186   0.192   0.195
  0.199   0.204   0.213   0.213   0.216   0.221   0.224   0.225
  0.233   0.238   0.243   0.245   0.246   0.250   0.259   0.263
  0.266   0.275   0.279   0.282   0.285   0.289   0.292   0.298
  0.303   0.308   0.316   0.320   0.326   0.330   0.332   0.333
  0.341   0.342   0.351   0.352   0.363   0.365   0.371   0.376
  0.379   0.383   0.391   0.396   0.399   0.408   0.410   0.430
  0.435   0.450   0.455   0.461   0.478   0.488   0.495   0.510
  0.514   0.527   0.534   0.544   0.554   0.562   0.579   0.584
  0.596   0.605   0.610   0.615   0.618   0.623   0.629   0.640
  0.641   0.655   0.661   0.664   0.674   0.685   0.691   0.695
  0.702   0.705   0.723   0.731   0.732   0.742   0.747   0.758
  0.762   0.765   0.772   0.787   0.790   0.804   0.811   0.815
  0.816   0.854   0.897   0.901   0.911   0.948   0.953   0.960
  0.977   0.996   1.012   1.031   1.053   1.066   1.080   1.088
  1.099   1.119   1.125   1.140   1.160   1.168   1.184   1.194
  1.204   1.221   1.229   1.243   1.252   1.257   1.262   1.288
  1.295   1.313   1.322   1.346   1.359   1.381   1.402   1.415
  1.424   1.432   1.456   1.462   1.472   1.484   1.501   1.506
  1.513   1.530   1.543   1.555   1.560   1.566   1.575   1.587
  1.589   1.597   1.601   1.609   1.620   1.631   1.634   1.653
  1.661   1.665   1.672   1.682   1.690   1.706   1.719   1.735
  1.742   1.747   1.751   1.771   1.783   1.789   1.795   1.804
  1.810   1.823   1.829   1.855   1.864   1.879   1.896   1.931
  1.934   1.956   1.977   1.990   2.016   2.028   2.051   2.057
  2.072   2.084   2.088   2.106   2.116   2.134   2.137   2.154
  2.163   2.175   2.190   2.222   2.232   2.243   2.303   2.308
  2.321   2.346   2.367   2.393   2.401   2.439   2.461   2.467
  2.482   2.493   2.503   2.509   2.515   2.523   2.528   2.543
  2.560   2.563   2.580   2.589   2.610   2.616   2.637   2.662
  2.673   2.685   2.690   2.717   2.730   2.738   2.753   2.768
  2.782   2.789   2.798   2.819   2.840   2.854   2.862   2.883
  2.896   2.924   2.943   2.957   2.964   2.976   2.989   3.030
  3.040   3.071   3.084   3.106   3.115   3.125   3.154   3.167
  3.177   3.183   3.200   3.217   3.270   3.276   3.301   3.335
  3.370   3.390   3.410   3.466   3.600   3.638   3.647   3.756
  3.759   3.790   3.814   3.821   3.823   3.827   3.856   3.866
  3.900   3.914   3.928   3.974   3.996   4.009   4.018   4.120
  4.139   4.244   4.277   4.283   4.298   4.840   4.942   5.075
  5.107   5.131   5.164   5.305   5.383   5.394   5.409   5.638
  5.640   5.656   5.822  23.765  23.796  23.828  23.852  23.868
 23.904  23.920  23.984  23.993  35.607  49.911  49.926  49.949
 50.049
 --------------------------------------------------------------

          Ground-State Mulliken Net Atomic Charges

     Atom                 Charge (a.u.)
  ----------------------------------------
      1 C                    -0.302481
      2 C                     0.084734
      3 C                    -0.375040
      4 C                    -0.563945
      5 C                    -0.127386
      6 C                    -0.531361
      7 N                     0.007979
      8 C                    -0.307635
      9 C                    -0.047608
     10 C                    -0.409888
     11 O                    -0.246635
     12 O                    -0.214534
     13 O                    -0.306951
     14 H                     0.172444
     15 H                     0.171606
     16 H                     0.096748
     17 H                     0.178898
     18 H                     0.219210
     19 H                     0.123930
     20 H                     0.193374
     21 H                     0.147512
     22 O                    -0.236953
     23 H                     0.290407
     24 H                     0.202344
     25 H                     0.161679
     26 H                     0.152772
     27 H                     0.147998
     28 H                     0.147678
     29 H                     0.168195
     30 H                     0.236134
     31 H                     0.248104
     32 H                     0.265167
     33 H                     0.253505
  ----------------------------------------
  Sum of atomic charges =    -0.000000

 -----------------------------------------------------------------
                    Cartesian Multipole Moments
 -----------------------------------------------------------------
    Charge (ESU x 10^10)
                -0.0000
    Dipole Moment (Debye)
         X       0.5261      Y      -0.5871      Z       0.2712
       Tot       0.8337
    Quadrupole Moments (Debye-Ang)
        XX    -108.5882     XY       2.8438     YY     -87.9861
        XZ      -4.5609     YZ      -6.5023     ZZ     -84.4363
    Octopole Moments (Debye-Ang^2)
       XXX      73.8680    XXY      54.4641    XYY      -1.5348
       YYY     -12.9680    XXZ      -1.3266    XYZ       4.1620
       YYZ       4.9587    XZZ      -6.9450    YZZ       4.9700
       ZZZ     -11.3484
    Hexadecapole Moments (Debye-Ang^3)
      XXXX   -6824.4700   XXXY      33.1609   XXYY    -888.9315
      XYYY     -21.0089   YYYY    -538.5764   XXXZ    -164.3025
      XXYZ     -93.4596   XYYZ      19.0155   YYYZ     -23.8035
      XXZZ    -889.3556   XYZZ     -18.5538   YYZZ    -154.3697
      XZZZ      17.4713   YZZZ      -9.4647   ZZZZ    -385.0610
 -----------------------------------------------------------------
 Calculating analytic gradient of the SCF energy
 Gradient of SCF Energy
            1           2           3           4           5           6
    1   0.0000014   0.0002329  -0.0001264  -0.0002206  -0.0001688  -0.0004618
    2  -0.0000638  -0.0002423  -0.0000031  -0.0002146   0.0001154   0.0001204
    3   0.0000138  -0.0000870  -0.0001039   0.0000389   0.0001699  -0.0009686
            7           8           9          10          11          12
    1  -0.0001890   0.0001389   0.0000531  -0.0000574   0.0000935   0.0001227
    2  -0.0000994   0.0000134  -0.0000053   0.0000818  -0.0000149  -0.0000345
    3   0.0002519   0.0003050  -0.0002492   0.0000648  -0.0000019   0.0000284
           13          14          15          16          17          18
    1   0.0006651   0.0000038  -0.0001017   0.0000376  -0.0000020  -0.0000374
    2   0.0000066   0.0000116   0.0000508  -0.0000346   0.0000183   0.0000074
    3   0.0002578   0.0000110   0.0000028   0.0000085   0.0000990  -0.0000599
           19          20          21          22          23          24
    1  -0.0000932  -0.0002019  -0.0000530   0.0007401  -0.0003010  -0.0000805
    2   0.0000451   0.0001143   0.0000077  -0.0002346   0.0002800   0.0000881
    3   0.0000670  -0.0000184   0.0001425   0.0000296  -0.0002646   0.0001204
           25          26          27          28          29          30
    1  -0.0000680   0.0000421   0.0000231  -0.0000337  -0.0000565   0.0000194
    2  -0.0000883  -0.0000855   0.0000699   0.0001090  -0.0000553   0.0000165
    3   0.0000374  -0.0001150  -0.0000496   0.0000323  -0.0000159   0.0000511
           31          32          33
    1  -0.0000307  -0.0001192   0.0002290
    2  -0.0000277   0.0000721  -0.0000246
    3   0.0000020   0.0001758   0.0000240
 Max gradient component =       9.686E-04
 RMS gradient           =       1.877E-04
 Gradient time:  CPU 338.33 s  wall 338.38 s
 Geometry Optimization Parameters
   NAtoms,    NIC,     NZ,  NCons,   NDum,   NFix, NCnnct, MaxDiis
       33     234       0       0       0       0       0       0

 Cartesian Hessian Update
 Hessian Updated using BFGS Update


** GEOMETRY OPTIMIZATION IN DELOCALIZED INTERNAL COORDINATES **
   Searching for a Minimum

   Optimization Cycle:   5

                       Coordinates (Angstroms)
     ATOM                X               Y               Z
      1  C         3.6096503084   -0.5250618852   -0.6508238539
      2  C         2.4282911061    0.2307160112    0.0211977311
      3  C         2.5023750402    0.0552510144    1.5489105481
      4  C         2.5324316441    1.7237299585   -0.3436893854
      5  C         1.1134639397   -0.3791183384   -0.5526222939
      6  C        -0.1908037884    0.2003200743    0.0492758491
      7  N        -1.1097830029   -0.7299227992    0.4126875283
      8  C        -2.4389563057   -0.3640084408    0.8842377629
      9  C        -3.4638260286   -0.2280029149   -0.2503626832
     10  C        -4.8442726244    0.1847241076    0.2586780095
     11  O        -5.8210942284    0.2351197341   -0.7797471970
     12  O         4.8910650620   -0.0514341810   -0.2462234164
     13  O        -0.3768458599    1.4056709153    0.1589640575
     14  H         3.5020054794   -0.4647547264   -1.7423956612
     15  H         3.6018721683   -1.5807714168   -0.3820876464
     16  H         2.3562150799   -0.9866096249    1.8616512421
     17  H         1.7543843151    0.6672413954    2.0578876912
     18  H         3.4911874805    0.3476247111    1.9065301585
     19  H         3.4613588233    2.1441889940    0.0530098977
     20  H         1.6993854500    2.2905758624    0.0655109783
     21  H         2.5282168165    1.8619067205   -1.4305533305
     22  O         1.1123334246   -1.8140122510   -0.5002989769
     23  H        -0.9093453201   -1.6855745939    0.1544299822
     24  H        -2.3404976294    0.5825272330    1.4192602627
     25  H        -2.7644797262   -1.1230693989    1.6025212242
     26  H        -3.5546179020   -1.1773796445   -0.7893001135
     27  H        -3.0976045178    0.5190429811   -0.9640312246
     28  H        -4.7845743531    1.1506869180    0.7791284166
     29  H        -5.2241290515   -0.5500726194    0.9735983199
     30  H        -5.5537095155    0.9025628070   -1.4197574654
     31  H         5.0354223555    0.8196462270   -0.6274303858
     32  H         1.0686671992   -0.1397573404   -1.6204609310
     33  H         1.4886723312   -2.0910069004    0.3428052302
   Point Group: c1    Number of degrees of freedom:    93


   Energy is   -710.268008384

 Hessian Updated using BFGS Update

 89 Hessian modes will be used to form the next step
  Hessian Eigenvalues:
     0.002188    0.002480    0.003249    0.004605    0.004840    0.005071
     0.005363    0.007348    0.009830    0.010776    0.012438    0.012702
     0.013537    0.020918    0.036847    0.039888    0.041112    0.045580
     0.047287    0.048243    0.048719    0.049626    0.051300    0.052484
     0.054563    0.055705    0.056540    0.056856    0.057288    0.057975
     0.061027    0.080475    0.083194    0.094987    0.113285    0.118491
     0.119995    0.128342    0.137249    0.140602    0.144129    0.149524
     0.151639    0.157564    0.159813    0.160013    0.160299    0.161957
     0.204333    0.214363    0.219091    0.220126    0.220381    0.221708
     0.229675    0.256546    0.270322    0.274304    0.276098    0.279763
     0.289297    0.292965    0.294763    0.309097    0.315279    0.317193
     0.319576    0.319764    0.324200    0.325582    0.345693    0.346430
     0.346659    0.347538    0.348168    0.348871    0.349052    0.355681
     0.358501    0.371791    0.393402    0.411974    0.420748    0.459239
     0.475878    0.526457    0.555951    0.564932    0.919922

 Minimum Search - Taking Simple RFO Step
 Searching for Lamda that Minimizes Along All modes
 Value Taken    Lamda =  -0.00014445
 Step Taken.  Stepsize is  0.150289

                             Maximum     Tolerance    Cnvgd?
         Gradient           0.002080      0.000300      NO
         Displacement       0.064166      0.001200      NO
         Energy change     -0.000061      0.000001      NO


 New Cartesian Coordinates Obtained by Inverse Iteration

 Displacement from previous Coordinates is:  0.551643
 ----------------------------------------------------------------
             Standard Nuclear Orientation (Angstroms)
    I     Atom           X                Y                Z
 ----------------------------------------------------------------
    1      C       3.6041301829    -0.5273725858    -0.6632258396
    2      C       2.4307147538     0.2291481442     0.0218162874
    3      C       2.4978138911     0.0199042936     1.5460066358
    4      C       2.5566565748     1.7280892411    -0.3125993876
    5      C       1.1101586676    -0.3525154040    -0.5690842056
    6      C      -0.1902306720     0.2389613642     0.0292968198
    7      N      -1.0976697901    -0.6867596879     0.4306179202
    8      C      -2.4303591717    -0.3183148656     0.8909390720
    9      C      -3.4633065715    -0.2445370937    -0.2420832340
   10      C      -4.8480205873     0.1671073495     0.2566410437
   11      O      -5.8319302859     0.1619898099    -0.7757807896
   12      O       4.8896790887    -0.0707448833    -0.2528462180
   13      O      -0.3897810918     1.4454617628     0.0950750876
   14      H       3.4962772653    -0.4487121055    -1.7534350335
   15      H       3.5880158639    -1.5871826061    -0.4114304757
   16      H       2.3372167096    -1.0263497613     1.8357255327
   17      H       1.7547382644     0.6293612338     2.0647074644
   18      H       3.4884232634     0.2923426793     1.9144585520
   19      H       3.4900342276     2.1273866421     0.0951964578
   20      H       1.7307855456     2.2982981070     0.1061544074
   21      H       2.5584491013     1.8891587568    -1.3963596016
   22      O       1.0807410092    -1.7874789025    -0.5314176850
   23      H      -0.8844256687    -1.6499274345     0.2131568035
   24      H      -2.3424044900     0.6521515164     1.3833347669
   25      H      -2.7437656037    -1.0491665045     1.6431862105
   26      H      -3.5417187899    -1.2166979141    -0.7410255471
   27      H      -3.1113748171     0.4782279076    -0.9874214817
   28      H      -4.8017570483     1.1526386715     0.7410923217
   29      H      -5.2171214733    -0.5460702619     0.9985679487
   30      H      -5.5734992511     0.8117031429    -1.4383924634
   31      H       5.0421218664     0.8048407842    -0.6199145022
   32      H       1.0773746697    -0.1020169284    -1.6349493956
   33      H       1.4364925373    -2.0819458789     0.3144928528
 ----------------------------------------------------------------
 Molecular Point Group                 C1    NOp =  1
 Largest Abelian Subgroup              C1    NOp =  1
 Nuclear Repulsion Energy =   969.4049728834 hartrees
 There are       56 alpha and       56 beta electrons
 Applying Cartesian multipole field
    Component          Value
    ---------          -----
     (2,0,0)        1.00000E-12
     (0,2,0)        2.00000E-11
     (0,0,2)       -3.00000E-11
 Nucleus-field energy     =     0.0000000043 hartrees
 Requested basis set is 6-311++G(d,p)
 There are 179 shells and 441 basis functions
 A cutoff of  1.0D-11 yielded  12673 shell pairs
 There are     75665 function pairs (     80146 Cartesian)
 Smallest overlap matrix eigenvalue = 2.36E-06

 Q-Chem warning in module /home/taweetham/qchem/stvman/mkSTV.C, line 278:

 Overlap eigenvalue is smaller than square root of threshold

 Guess MOs from SCF MO coefficient file
 Reading MOs from coefficient file
 Reading MOs from coefficient file
 A restricted hybrid HF-DFT SCF calculation will be
 performed using Pulay DIIS extrapolation
 Exchange:     0.2000 Hartree-Fock + 0.0800 Slater + 0.7200 B88
 Correlation:  0.1900 VWN1RPA + 0.8100 LYP
 Using SG-1 standard quadrature grid
 SCF converges when DIIS error is below 1.0E-08
 Geometry optimization detected.  Setting ReadMinima to 0
 Setting SaveMinima to 0
 ---------------------------------------
  Cycle       Energy         DIIS Error
 ---------------------------------------
    1    -710.2466954467      6.12E-04
    2    -710.2677282798      9.94E-05
    3    -710.2674661601      1.61E-04
    4    -710.2679611115      3.78E-05
    5    -710.2679845309      1.02E-05
    6    -710.2679867998      3.22E-06
    7    -710.2679872018      1.34E-06
    8    -710.2679869991      2.63E-07
    9    -710.2679870060      6.70E-08
   10    -710.2679870148      2.13E-08
   11    -710.2679870113      5.13E-09 Convergence criterion met
 ---------------------------------------
 SCF time:  CPU 879.24 s  wall 880.14 s
 SCF   energy in the final basis set = -710.2679870113
 Total energy in the final basis set = -710.2679870113

 --------------------------------------------------------------

                    Orbital Energies (a.u.)
 --------------------------------------------------------------

 Alpha MOs
 -- Occupied --
-19.152 -19.132 -19.130 -19.096 -14.347 -10.280 -10.249 -10.225
-10.224 -10.219 -10.204 -10.180 -10.171 -10.164  -1.063  -1.043
 -1.034  -1.031  -0.935  -0.828  -0.792  -0.728  -0.701  -0.694
 -0.682  -0.624  -0.594  -0.579  -0.555  -0.522  -0.515  -0.508
 -0.490  -0.471  -0.465  -0.460  -0.455  -0.443  -0.426  -0.417
 -0.407  -0.404  -0.395  -0.387  -0.379  -0.372  -0.365  -0.357
 -0.343  -0.338  -0.336  -0.324  -0.293  -0.289  -0.268  -0.256
 -- Virtual --
 -0.022  -0.011  -0.010  -0.001   0.002   0.012   0.015   0.018
  0.029   0.032   0.032   0.041   0.041   0.048   0.052   0.060
  0.064   0.069   0.073   0.077   0.079   0.085   0.089   0.090
  0.098   0.101   0.106   0.110   0.113   0.114   0.118   0.125
  0.129   0.129   0.132   0.136   0.137   0.139   0.142   0.144
  0.145   0.150   0.156   0.158   0.162   0.162   0.166   0.166
  0.167   0.173   0.173   0.179   0.184   0.186   0.192   0.195
  0.199   0.204   0.213   0.213   0.217   0.221   0.223   0.226
  0.232   0.238   0.242   0.244   0.247   0.250   0.258   0.263
  0.265   0.275   0.279   0.282   0.285   0.289   0.292   0.297
  0.302   0.308   0.316   0.321   0.326   0.329   0.332   0.332
  0.339   0.343   0.350   0.352   0.362   0.365   0.371   0.375
  0.379   0.382   0.392   0.396   0.400   0.407   0.410   0.429
  0.436   0.452   0.456   0.461   0.478   0.488   0.495   0.509
  0.515   0.529   0.532   0.544   0.554   0.562   0.578   0.584
  0.594   0.605   0.609   0.613   0.619   0.623   0.628   0.639
  0.640   0.655   0.661   0.664   0.674   0.684   0.690   0.695
  0.702   0.703   0.722   0.731   0.733   0.742   0.746   0.758
  0.761   0.765   0.772   0.786   0.791   0.803   0.811   0.813
  0.817   0.855   0.898   0.900   0.909   0.947   0.951   0.961
  0.978   0.996   1.014   1.030   1.050   1.065   1.080   1.087
  1.101   1.121   1.126   1.141   1.159   1.169   1.185   1.194
  1.203   1.220   1.229   1.242   1.253   1.258   1.263   1.289
  1.296   1.314   1.321   1.346   1.361   1.380   1.402   1.415
  1.421   1.431   1.456   1.462   1.473   1.483   1.501   1.507
  1.513   1.530   1.541   1.555   1.558   1.565   1.574   1.587
  1.588   1.597   1.601   1.608   1.618   1.631   1.635   1.651
  1.660   1.667   1.673   1.681   1.689   1.707   1.717   1.735
  1.742   1.745   1.751   1.769   1.784   1.791   1.796   1.803
  1.807   1.824   1.831   1.856   1.864   1.878   1.898   1.932
  1.935   1.955   1.980   1.990   2.016   2.028   2.050   2.057
  2.072   2.082   2.088   2.103   2.115   2.133   2.135   2.157
  2.162   2.175   2.191   2.222   2.230   2.243   2.302   2.306
  2.321   2.346   2.366   2.394   2.400   2.438   2.460   2.467
  2.482   2.493   2.502   2.509   2.514   2.522   2.527   2.541
  2.559   2.564   2.580   2.591   2.610   2.618   2.636   2.663
  2.675   2.683   2.688   2.718   2.731   2.735   2.754   2.768
  2.786   2.789   2.798   2.818   2.837   2.854   2.862   2.884
  2.897   2.924   2.944   2.957   2.966   2.975   2.989   3.031
  3.037   3.074   3.085   3.105   3.116   3.126   3.155   3.168
  3.176   3.182   3.200   3.217   3.270   3.275   3.301   3.337
  3.371   3.390   3.411   3.466   3.599   3.637   3.647   3.756
  3.758   3.790   3.813   3.821   3.824   3.829   3.855   3.868
  3.899   3.915   3.933   3.975   3.997   4.007   4.018   4.119
  4.142   4.242   4.276   4.282   4.296   4.841   4.941   5.075
  5.107   5.132   5.169   5.302   5.386   5.393   5.408   5.636
  5.638   5.657   5.821  23.763  23.797  23.828  23.852  23.868
 23.904  23.920  23.983  23.992  35.607  49.910  49.926  49.949
 50.049
 --------------------------------------------------------------

          Ground-State Mulliken Net Atomic Charges

     Atom                 Charge (a.u.)
  ----------------------------------------
      1 C                    -0.298057
      2 C                     0.080359
      3 C                    -0.375065
      4 C                    -0.567472
      5 C                    -0.118300
      6 C                    -0.532348
      7 N                     0.002207
      8 C                    -0.312088
      9 C                    -0.047411
     10 C                    -0.408984
     11 O                    -0.245497
     12 O                    -0.214540
     13 O                    -0.304691
     14 H                     0.172131
     15 H                     0.173786
     16 H                     0.096242
     17 H                     0.180388
     18 H                     0.220855
     19 H                     0.122899
     20 H                     0.192113
     21 H                     0.149725
     22 O                    -0.230051
     23 H                     0.285217
     24 H                     0.202373
     25 H                     0.160780
     26 H                     0.152881
     27 H                     0.147234
     28 H                     0.147788
     29 H                     0.168126
     30 H                     0.235812
     31 H                     0.248042
     32 H                     0.264636
     33 H                     0.250909
  ----------------------------------------
  Sum of atomic charges =    -0.000000

 -----------------------------------------------------------------
                    Cartesian Multipole Moments
 -----------------------------------------------------------------
    Charge (ESU x 10^10)
                -0.0000
    Dipole Moment (Debye)
         X       0.6063      Y      -0.5845      Z       0.3913
       Tot       0.9286
    Quadrupole Moments (Debye-Ang)
        XX    -108.3874     XY       2.6865     YY     -88.3516
        XZ      -4.3621     YZ      -6.4229     ZZ     -84.3449
    Octopole Moments (Debye-Ang^2)
       XXX      74.6861    XXY      57.7522    XYY       0.0678
       YYY     -15.0472    XXZ      -2.3759    XYZ       4.3852
       YYZ       6.2311    XZZ      -7.6661    YZZ       4.8745
       ZZZ     -10.4975
    Hexadecapole Moments (Debye-Ang^3)
      XXXX   -6816.3712   XXXY      15.2371   XXYY    -897.1046
      XYYY     -26.0817   YYYY    -535.5176   XXXZ    -150.0005
      XXYZ     -93.4940   XYYZ      16.3547   YYYZ     -23.9624
      XXZZ    -885.1135   XYZZ     -19.5092   YYZZ    -154.8388
      XZZZ      20.4207   YZZZ     -10.8634   ZZZZ    -385.4505
 -----------------------------------------------------------------
 Calculating analytic gradient of the SCF energy
 Gradient of SCF Energy
            1           2           3           4           5           6
    1  -0.0000795  -0.0001413   0.0000659  -0.0000118   0.0002350   0.0006015
    2  -0.0001718   0.0003989  -0.0001696   0.0002217  -0.0003421   0.0001293
    3  -0.0000066   0.0001591   0.0004028  -0.0002979  -0.0002447   0.0004288
            7           8           9          10          11          12
    1   0.0004066   0.0001029  -0.0001595   0.0005971  -0.0009591  -0.0001917
    2   0.0000536  -0.0001219   0.0002423   0.0007948  -0.0014164   0.0002636
    3  -0.0005657  -0.0007410   0.0004524  -0.0011550   0.0012940  -0.0002436
           13          14          15          16          17          18
    1  -0.0006085   0.0000875   0.0001532  -0.0000225   0.0000589   0.0000208
    2  -0.0000224  -0.0000059   0.0000238   0.0000417  -0.0001486  -0.0001111
    3   0.0001073   0.0001248  -0.0000649  -0.0000904  -0.0002200   0.0001561
           19          20          21          22          23          24
    1  -0.0000288   0.0001458   0.0001221  -0.0003734   0.0005184   0.0000000
    2   0.0000117  -0.0000824   0.0000241   0.0001479  -0.0002098   0.0001856
    3  -0.0000314   0.0001763  -0.0000263  -0.0000114   0.0006127   0.0000796
           25          26          27          28          29          30
    1  -0.0001134  -0.0000075   0.0001325  -0.0001610  -0.0007073   0.0008092
    2  -0.0001312  -0.0002472   0.0001177   0.0002350  -0.0000766   0.0005940
    3   0.0000754  -0.0000775  -0.0000163   0.0001302  -0.0004661   0.0000874
           31          32          33
    1   0.0000839   0.0000291  -0.0006050
    2  -0.0000774  -0.0000142  -0.0001373
    3   0.0001207  -0.0001697   0.0000211
 Max gradient component =       1.416E-03
 RMS gradient           =       3.726E-04
 Gradient time:  CPU 336.78 s  wall 336.82 s
 Geometry Optimization Parameters
   NAtoms,    NIC,     NZ,  NCons,   NDum,   NFix, NCnnct, MaxDiis
       33     234       0       0       0       0       0       0

 Cartesian Hessian Update
 Hessian Updated using BFGS Update


** GEOMETRY OPTIMIZATION IN DELOCALIZED INTERNAL COORDINATES **
   Searching for a Minimum

   Optimization Cycle:   6

                       Coordinates (Angstroms)
     ATOM                X               Y               Z
      1  C         3.6041301829   -0.5273725858   -0.6632258396
      2  C         2.4307147538    0.2291481442    0.0218162874
      3  C         2.4978138911    0.0199042936    1.5460066358
      4  C         2.5566565748    1.7280892411   -0.3125993876
      5  C         1.1101586676   -0.3525154040   -0.5690842056
      6  C        -0.1902306720    0.2389613642    0.0292968198
      7  N        -1.0976697901   -0.6867596879    0.4306179202
      8  C        -2.4303591717   -0.3183148656    0.8909390720
      9  C        -3.4633065715   -0.2445370937   -0.2420832340
     10  C        -4.8480205873    0.1671073495    0.2566410437
     11  O        -5.8319302859    0.1619898099   -0.7757807896
     12  O         4.8896790887   -0.0707448833   -0.2528462180
     13  O        -0.3897810918    1.4454617628    0.0950750876
     14  H         3.4962772653   -0.4487121055   -1.7534350335
     15  H         3.5880158639   -1.5871826061   -0.4114304757
     16  H         2.3372167096   -1.0263497613    1.8357255327
     17  H         1.7547382644    0.6293612338    2.0647074644
     18  H         3.4884232634    0.2923426793    1.9144585520
     19  H         3.4900342276    2.1273866421    0.0951964578
     20  H         1.7307855456    2.2982981070    0.1061544074
     21  H         2.5584491013    1.8891587568   -1.3963596016
     22  O         1.0807410092   -1.7874789025   -0.5314176850
     23  H        -0.8844256687   -1.6499274345    0.2131568035
     24  H        -2.3424044900    0.6521515164    1.3833347669
     25  H        -2.7437656037   -1.0491665045    1.6431862105
     26  H        -3.5417187899   -1.2166979141   -0.7410255471
     27  H        -3.1113748171    0.4782279076   -0.9874214817
     28  H        -4.8017570483    1.1526386715    0.7410923217
     29  H        -5.2171214733   -0.5460702619    0.9985679487
     30  H        -5.5734992511    0.8117031429   -1.4383924634
     31  H         5.0421218664    0.8048407842   -0.6199145022
     32  H         1.0773746697   -0.1020169284   -1.6349493956
     33  H         1.4364925373   -2.0819458789    0.3144928528
   Point Group: c1    Number of degrees of freedom:    93


   Energy is   -710.267987011

 Hessian Updated using BFGS Update

 90 Hessian modes will be used to form the next step
  Hessian Eigenvalues:
     0.002220    0.002480    0.004185    0.004606    0.004970    0.005102
     0.005390    0.007323    0.009878    0.011888    0.012257    0.012694
     0.014194    0.023971    0.036884    0.040164    0.041139    0.045808
     0.047392    0.048692    0.049327    0.049499    0.051358    0.052605
     0.054771    0.055860    0.056622    0.056850    0.057319    0.058456
     0.060426    0.080579    0.083846    0.095003    0.115965    0.118691
     0.120014    0.128328    0.139266    0.140577    0.145545    0.151416
     0.157278    0.159079    0.159877    0.159997    0.160166    0.161879
     0.162913    0.208055    0.217179    0.219946    0.220261    0.221179
     0.224238    0.231137    0.258811    0.270619    0.274219    0.276252
     0.284322    0.290258    0.292947    0.294810    0.310020    0.316432
     0.317327    0.319567    0.323676    0.324241    0.326506    0.345695
     0.346408    0.346640    0.347790    0.348184    0.348928    0.349422
     0.356406    0.358424    0.371862    0.394283    0.410944    0.420794
     0.459296    0.476434    0.527302    0.556048    0.564913    0.919942

 Minimum Search - Taking Simple RFO Step
 Searching for Lamda that Minimizes Along All modes
 Value Taken    Lamda =  -0.00012961
 Step Taken.  Stepsize is  0.081899

                             Maximum     Tolerance    Cnvgd?
         Gradient           0.001182      0.000300      NO
         Displacement       0.030407      0.001200      NO
         Energy change      0.000021      0.000001      NO


 New Cartesian Coordinates Obtained by Inverse Iteration

 Displacement from previous Coordinates is:  0.262300
 ----------------------------------------------------------------
             Standard Nuclear Orientation (Angstroms)
    I     Atom           X                Y                Z
 ----------------------------------------------------------------
    1      C       3.6040511054    -0.5275827876    -0.6578775980
    2      C       2.4287170787     0.2311646769     0.0214601507
    3      C       2.5003136959     0.0390613028     1.5473753660
    4      C       2.5482231167     1.7269020411    -0.3276823534
    5      C       1.1088678607    -0.3610739183    -0.5601518633
    6      C      -0.1919823690     0.2223716823     0.0447556509
    7      N      -1.1044391952    -0.7072508391     0.4255229201
    8      C      -2.4358715635    -0.3419668721     0.8908565900
    9      C      -3.4634850903    -0.2407393699    -0.2445408359
   10      C      -4.8459772158     0.1742794236     0.2563453158
   11      O      -5.8236287219     0.1982252595    -0.7825000125
   12      O       4.8888636794    -0.0666599921    -0.2495252197
   13      O      -0.3854470982     1.4283814846     0.1326112702
   14      H       3.4963477441    -0.4567238672    -1.7488500182
   15      H       3.5892932713    -1.5856709049    -0.3986690604
   16      H       2.3429677496    -1.0043431595     1.8494059823
   17      H       1.7580727741     0.6531970816     2.0621417549
   18      H       3.4917821078     0.3177675697     1.9086678837
   19      H       3.4813571520     2.1334969937     0.0736669749
   20      H       1.7209653691     2.2978824806     0.0873394808
   21      H       2.5459981327     1.8766974171    -1.4131008176
   22      O       1.0921167308    -1.7961966764    -0.5198946785
   23      H      -0.8983044600    -1.6658392454     0.1824929683
   24      H      -2.3439426345     0.6173919393     1.4031009533
   25      H      -2.7540178599    -1.0864820192     1.6271040333
   26      H      -3.5485244604    -1.2030840517    -0.7602565465
   27      H      -3.1036746393     0.4914219498    -0.9764069422
   28      H      -4.7906390273     1.1510074409     0.7562533538
   29      H      -5.2204580327    -0.5470625325     0.9874202651
   30      H      -5.5600704511     0.8529071345    -1.4369880679
   31      H       5.0395811518     0.8066168413    -0.6232076885
   32      H       1.0679801814    -0.1125303985    -1.6261462647
   33      H       1.4674220875    -2.0845874962     0.3197773781
 ----------------------------------------------------------------
 Molecular Point Group                 C1    NOp =  1
 Largest Abelian Subgroup              C1    NOp =  1
 Nuclear Repulsion Energy =   969.5141670460 hartrees
 There are       56 alpha and       56 beta electrons
 Applying Cartesian multipole field
    Component          Value
    ---------          -----
     (2,0,0)        1.00000E-12
     (0,2,0)        2.00000E-11
     (0,0,2)       -3.00000E-11
 Nucleus-field energy     =     0.0000000044 hartrees
 Requested basis set is 6-311++G(d,p)
 There are 179 shells and 441 basis functions
 A cutoff of  1.0D-11 yielded  12674 shell pairs
 There are     75675 function pairs (     80158 Cartesian)
 Smallest overlap matrix eigenvalue = 2.33E-06

 Q-Chem warning in module /home/taweetham/qchem/stvman/mkSTV.C, line 278:

 Overlap eigenvalue is smaller than square root of threshold

 Guess MOs from SCF MO coefficient file
 Reading MOs from coefficient file
 Reading MOs from coefficient file
 A restricted hybrid HF-DFT SCF calculation will be
 performed using Pulay DIIS extrapolation
 Exchange:     0.2000 Hartree-Fock + 0.0800 Slater + 0.7200 B88
 Correlation:  0.1900 VWN1RPA + 0.8100 LYP
 Using SG-1 standard quadrature grid
 SCF converges when DIIS error is below 1.0E-08
 Geometry optimization detected.  Setting ReadMinima to 0
 Setting SaveMinima to 0
 ---------------------------------------
  Cycle       Energy         DIIS Error
 ---------------------------------------
    1    -710.2724639178      3.09E-04
    2    -710.2680057557      4.15E-05
    3    -710.2679675545      6.47E-05
    4    -710.2680454842      1.62E-05
    5    -710.2680494634      5.55E-06
    6    -710.2680499175      1.53E-06
    7    -710.2680497506      6.37E-07
    8    -710.2680498902      1.06E-07
    9    -710.2680498532      2.47E-08
   10    -710.2680498498      1.19E-08
   11    -710.2680498548      3.82E-09 Convergence criterion met
 ---------------------------------------
 SCF time:  CPU 848.94 s  wall 849.64 s
 SCF   energy in the final basis set = -710.2680498548
 Total energy in the final basis set = -710.2680498548

 --------------------------------------------------------------

                    Orbital Energies (a.u.)
 --------------------------------------------------------------

 Alpha MOs
 -- Occupied --
-19.152 -19.132 -19.129 -19.096 -14.347 -10.280 -10.248 -10.225
-10.224 -10.219 -10.204 -10.180 -10.170 -10.163  -1.063  -1.043
 -1.034  -1.030  -0.935  -0.828  -0.792  -0.728  -0.701  -0.694
 -0.682  -0.624  -0.594  -0.578  -0.555  -0.522  -0.515  -0.508
 -0.490  -0.471  -0.465  -0.460  -0.455  -0.442  -0.426  -0.417
 -0.407  -0.404  -0.395  -0.386  -0.379  -0.372  -0.365  -0.357
 -0.343  -0.338  -0.335  -0.324  -0.293  -0.289  -0.268  -0.256
 -- Virtual --
 -0.022  -0.011  -0.010  -0.001   0.002   0.011   0.015   0.018
  0.029   0.032   0.032   0.041   0.042   0.048   0.052   0.060
  0.064   0.069   0.073   0.077   0.079   0.085   0.088   0.090
  0.098   0.101   0.106   0.110   0.113   0.114   0.118   0.125
  0.128   0.130   0.132   0.136   0.137   0.139   0.142   0.144
  0.145   0.150   0.156   0.158   0.162   0.162   0.166   0.166
  0.167   0.173   0.173   0.180   0.184   0.186   0.192   0.195
  0.199   0.204   0.213   0.213   0.217   0.221   0.223   0.225
  0.232   0.238   0.243   0.244   0.246   0.250   0.259   0.262
  0.266   0.275   0.279   0.282   0.285   0.289   0.292   0.298
  0.303   0.308   0.316   0.320   0.326   0.329   0.332   0.333
  0.340   0.342   0.351   0.352   0.363   0.365   0.371   0.375
  0.379   0.382   0.392   0.396   0.399   0.407   0.410   0.430
  0.436   0.451   0.455   0.461   0.478   0.488   0.495   0.510
  0.515   0.528   0.533   0.544   0.554   0.562   0.578   0.584
  0.595   0.606   0.610   0.614   0.619   0.623   0.629   0.640
  0.640   0.655   0.661   0.664   0.674   0.685   0.691   0.696
  0.702   0.704   0.723   0.731   0.732   0.742   0.747   0.758
  0.761   0.766   0.772   0.786   0.791   0.804   0.811   0.814
  0.816   0.854   0.898   0.901   0.910   0.948   0.952   0.961
  0.978   0.995   1.013   1.030   1.052   1.066   1.080   1.088
  1.100   1.120   1.126   1.140   1.159   1.169   1.185   1.194
  1.203   1.220   1.229   1.243   1.252   1.257   1.263   1.289
  1.296   1.313   1.321   1.346   1.360   1.381   1.403   1.415
  1.424   1.432   1.457   1.463   1.472   1.483   1.501   1.507
  1.513   1.530   1.542   1.555   1.559   1.565   1.574   1.587
  1.589   1.597   1.601   1.609   1.619   1.631   1.634   1.652
  1.660   1.666   1.673   1.682   1.690   1.706   1.718   1.735
  1.743   1.746   1.751   1.770   1.783   1.790   1.795   1.804
  1.808   1.824   1.830   1.856   1.864   1.878   1.898   1.931
  1.934   1.956   1.978   1.990   2.017   2.028   2.051   2.057
  2.072   2.083   2.088   2.104   2.115   2.134   2.136   2.157
  2.162   2.175   2.190   2.222   2.230   2.243   2.303   2.307
  2.321   2.346   2.367   2.393   2.401   2.438   2.461   2.467
  2.482   2.493   2.503   2.509   2.514   2.523   2.527   2.542
  2.560   2.564   2.580   2.590   2.611   2.617   2.636   2.663
  2.673   2.684   2.689   2.718   2.731   2.737   2.754   2.768
  2.783   2.789   2.798   2.818   2.838   2.855   2.862   2.884
  2.897   2.924   2.943   2.958   2.965   2.975   2.989   3.030
  3.040   3.073   3.085   3.106   3.116   3.125   3.154   3.167
  3.176   3.183   3.200   3.217   3.271   3.276   3.301   3.336
  3.370   3.390   3.411   3.466   3.599   3.638   3.647   3.756
  3.759   3.790   3.813   3.822   3.824   3.827   3.856   3.866
  3.900   3.914   3.930   3.975   3.996   4.009   4.018   4.121
  4.140   4.243   4.276   4.283   4.297   4.841   4.942   5.075
  5.107   5.131   5.166   5.303   5.382   5.393   5.410   5.638
  5.640   5.656   5.821  23.764  23.796  23.829  23.851  23.868
 23.904  23.921  23.984  23.992  35.608  49.911  49.925  49.949
 50.049
 --------------------------------------------------------------

          Ground-State Mulliken Net Atomic Charges

     Atom                 Charge (a.u.)
  ----------------------------------------
      1 C                    -0.302168
      2 C                     0.086852
      3 C                    -0.376356
      4 C                    -0.563499
      5 C                    -0.126470
      6 C                    -0.533141
      7 N                     0.007544
      8 C                    -0.309595
      9 C                    -0.047296
     10 C                    -0.409419
     11 O                    -0.246884
     12 O                    -0.214370
     13 O                    -0.305796
     14 H                     0.172529
     15 H                     0.172102
     16 H                     0.097045
     17 H                     0.179334
     18 H                     0.220223
     19 H                     0.123270
     20 H                     0.192944
     21 H                     0.148390
     22 O                    -0.235826
     23 H                     0.288163
     24 H                     0.202202
     25 H                     0.161468
     26 H                     0.152714
     27 H                     0.147473
     28 H                     0.147852
     29 H                     0.168169
     30 H                     0.236212
     31 H                     0.248089
     32 H                     0.265240
     33 H                     0.253007
  ----------------------------------------
  Sum of atomic charges =    -0.000000

 -----------------------------------------------------------------
                    Cartesian Multipole Moments
 -----------------------------------------------------------------
    Charge (ESU x 10^10)
                -0.0000
    Dipole Moment (Debye)
         X       0.5896      Y      -0.5921      Z       0.3177
       Tot       0.8940
    Quadrupole Moments (Debye-Ang)
        XX    -108.4072     XY       2.8095     YY     -88.1948
        XZ      -4.4704     YZ      -6.4624     ZZ     -84.3896
    Octopole Moments (Debye-Ang^2)
       XXX      75.0506    XXY      55.9343    XYY      -0.5580
       YYY     -14.2582    XXZ      -1.8321    XYZ       4.3558
       YYZ       5.4705    XZZ      -7.4357    YZZ       4.9872
       ZZZ     -11.1055
    Hexadecapole Moments (Debye-Ang^3)
      XXXX   -6815.7678   XXXY      25.6234   XXYY    -893.3995
      XYYY     -24.3129   YYYY    -536.6453   XXXZ    -158.1623
      XXYZ     -93.5081   XYYZ      17.5433   YYYZ     -23.9611
      XXZZ    -886.4172   XYZZ     -19.2904   YYZZ    -154.7888
      XZZZ      19.1307   YZZZ     -10.5616   ZZZZ    -385.7414
 -----------------------------------------------------------------
 Calculating analytic gradient of the SCF energy
 Gradient of SCF Energy
            1           2           3           4           5           6
    1   0.0000022   0.0000178  -0.0000194   0.0000167  -0.0001006   0.0001847
    2   0.0000102   0.0000181  -0.0000030   0.0000041  -0.0000037   0.0000647
    3   0.0000219  -0.0000034   0.0000642   0.0000119  -0.0000593   0.0003698
            7           8           9          10          11          12
    1  -0.0000489  -0.0000384   0.0000311  -0.0000884   0.0001276   0.0000297
    2   0.0000020  -0.0000228   0.0000523  -0.0001243   0.0002064  -0.0000237
    3  -0.0002490  -0.0000070  -0.0000119   0.0001251  -0.0001700   0.0000224
           13          14          15          16          17          18
    1  -0.0000908   0.0000066  -0.0000046   0.0000106  -0.0000025   0.0000059
    2  -0.0000674   0.0000097   0.0000198  -0.0000394  -0.0000076  -0.0000251
    3  -0.0001144  -0.0000161   0.0000038  -0.0000409  -0.0000119   0.0000057
           19          20          21          22          23          24
    1   0.0000163   0.0000334   0.0000061   0.0000195  -0.0000343   0.0000229
    2  -0.0000008  -0.0000113  -0.0000085   0.0000396  -0.0000044  -0.0000559
    3   0.0000312   0.0000459   0.0000060  -0.0001307   0.0000748   0.0000269
           25          26          27          28          29          30
    1   0.0000045  -0.0000363   0.0000040   0.0000182   0.0001040  -0.0001099
    2  -0.0000035   0.0000592  -0.0000122  -0.0000448   0.0000204  -0.0000540
    3  -0.0000566  -0.0000010   0.0000288  -0.0000537   0.0000633  -0.0000147
           31          32          33
    1  -0.0000046  -0.0000078  -0.0000755
    2   0.0000307  -0.0000424   0.0000178
    3   0.0000092  -0.0000277   0.0000576
 Max gradient component =       3.698E-04
 RMS gradient           =       7.229E-05
 Gradient time:  CPU 336.60 s  wall 336.65 s
 Geometry Optimization Parameters
   NAtoms,    NIC,     NZ,  NCons,   NDum,   NFix, NCnnct, MaxDiis
       33     234       0       0       0       0       0       0

 Cartesian Hessian Update
 Hessian Updated using BFGS Update


** GEOMETRY OPTIMIZATION IN DELOCALIZED INTERNAL COORDINATES **
   Searching for a Minimum

   Optimization Cycle:   7

                       Coordinates (Angstroms)
     ATOM                X               Y               Z
      1  C         3.6040511054   -0.5275827876   -0.6578775980
      2  C         2.4287170787    0.2311646769    0.0214601507
      3  C         2.5003136959    0.0390613028    1.5473753660
      4  C         2.5482231167    1.7269020411   -0.3276823534
      5  C         1.1088678607   -0.3610739183   -0.5601518633
      6  C        -0.1919823690    0.2223716823    0.0447556509
      7  N        -1.1044391952   -0.7072508391    0.4255229201
      8  C        -2.4358715635   -0.3419668721    0.8908565900
      9  C        -3.4634850903   -0.2407393699   -0.2445408359
     10  C        -4.8459772158    0.1742794236    0.2563453158
     11  O        -5.8236287219    0.1982252595   -0.7825000125
     12  O         4.8888636794   -0.0666599921   -0.2495252197
     13  O        -0.3854470982    1.4283814846    0.1326112702
     14  H         3.4963477441   -0.4567238672   -1.7488500182
     15  H         3.5892932713   -1.5856709049   -0.3986690604
     16  H         2.3429677496   -1.0043431595    1.8494059823
     17  H         1.7580727741    0.6531970816    2.0621417549
     18  H         3.4917821078    0.3177675697    1.9086678837
     19  H         3.4813571520    2.1334969937    0.0736669749
     20  H         1.7209653691    2.2978824806    0.0873394808
     21  H         2.5459981327    1.8766974171   -1.4131008176
     22  O         1.0921167308   -1.7961966764   -0.5198946785
     23  H        -0.8983044600   -1.6658392454    0.1824929683
     24  H        -2.3439426345    0.6173919393    1.4031009533
     25  H        -2.7540178599   -1.0864820192    1.6271040333
     26  H        -3.5485244604   -1.2030840517   -0.7602565465
     27  H        -3.1036746393    0.4914219498   -0.9764069422
     28  H        -4.7906390273    1.1510074409    0.7562533538
     29  H        -5.2204580327   -0.5470625325    0.9874202651
     30  H        -5.5600704511    0.8529071345   -1.4369880679
     31  H         5.0395811518    0.8066168413   -0.6232076885
     32  H         1.0679801814   -0.1125303985   -1.6261462647
     33  H         1.4674220875   -2.0845874962    0.3197773781
   Point Group: c1    Number of degrees of freedom:    93


   Energy is   -710.268049855

 Hessian Updated using BFGS Update

 91 Hessian modes will be used to form the next step
  Hessian Eigenvalues:
     0.002232    0.002479    0.004389    0.004599    0.005000    0.005065
     0.005360    0.007161    0.009878    0.011561    0.012292    0.012694
     0.013869    0.024244    0.036870    0.040071    0.041143    0.045790
     0.047384    0.048697    0.049434    0.049916    0.051375    0.052598
     0.054771    0.055842    0.056588    0.056850    0.057305    0.058830
     0.060431    0.080614    0.083812    0.095054    0.116795    0.118781
     0.119991    0.128322    0.139537    0.140588    0.145405    0.151383
     0.157163    0.159349    0.159911    0.159981    0.160001    0.160166
     0.161815    0.168185    0.207099    0.216575    0.219784    0.220249
     0.221129    0.225176    0.230174    0.258646    0.270943    0.274181
     0.276258    0.283201    0.290776    0.292734    0.294948    0.310211
     0.316374    0.317334    0.319572    0.321917    0.324172    0.324712
     0.345700    0.346431    0.346636    0.347715    0.348174    0.348936
     0.349262    0.355889    0.358163    0.372030    0.396703    0.410779
     0.420871    0.459337    0.476932    0.527384    0.556126    0.564939
     0.920037

 Minimum Search - Taking Simple RFO Step
 Searching for Lamda that Minimizes Along All modes
 Value Taken    Lamda =  -0.00000601
 Step Taken.  Stepsize is  0.026566

                             Maximum     Tolerance    Cnvgd?
         Gradient           0.000153      0.000300     YES
         Displacement       0.011409      0.001200      NO
         Energy change     -0.000063      0.000001      NO


 New Cartesian Coordinates Obtained by Inverse Iteration

 Displacement from previous Coordinates is:  0.082005
 ----------------------------------------------------------------
             Standard Nuclear Orientation (Angstroms)
    I     Atom           X                Y                Z
 ----------------------------------------------------------------
    1      C       3.6036630624    -0.5291796348    -0.6572990628
    2      C       2.4286846624     0.2312777192     0.0207621393
    3      C       2.4965408053     0.0368527274     1.5465235106
    4      C       2.5518775382     1.7273087042    -0.3258211700
    5      C       1.1091224244    -0.3573550914    -0.5645720898
    6      C      -0.1920683109     0.2275378448     0.0382808011
    7      N      -1.1031654648    -0.7011090378     0.4245866180
    8      C      -2.4339864393    -0.3348307919     0.8910514077
    9      C      -3.4643040449    -0.2425060910    -0.2427925345
   10      C      -4.8473618060     0.1702110114     0.2588203246
   11      O      -5.8265748172     0.1877458140    -0.7784800608
   12      O       4.8887462384    -0.0738891924    -0.2435931226
   13      O      -0.3828046935     1.4338434116     0.1284689202
   14      H       3.4994620558    -0.4545857067    -1.7483399394
   15      H       3.5846464831    -1.5880582313    -0.4015257226
   16      H       2.3357213378    -1.0064195718     1.8471594906
   17      H       1.7549439466     0.6522606531     2.0607160211
   18      H       3.4879882375     0.3124999259     1.9101727195
   19      H       3.4845393360     2.1316334903     0.0788565048
   20      H       1.7242998835     2.2991232527     0.0874388248
   21      H       2.5530604228     1.8787874858    -1.4109808033
   22      O       1.0901408763    -1.7926023321    -0.5270398497
   23      H      -0.8977049806    -1.6600545873     0.1822267937
   24      H      -2.3424578228     0.6279905180     1.3969366179
   25      H      -2.7491956299    -1.0752429884     1.6327776151
   26      H      -3.5468029262    -1.2075904737    -0.7539740752
   27      H      -3.1085330805     0.4875829760    -0.9788160149
   28      H      -4.7943586775     1.1486421530     0.7559052508
   29      H      -5.2190863797    -0.5501610072     0.9922917299
   30      H      -5.5655054822     0.8412215822    -1.4352664443
   31      H       5.0437051520     0.7998474442    -0.6143957801
   32      H       1.0709589734    -0.1063863062    -1.6300715393
   33      H       1.4682672901    -2.0834170809     0.3104932446
 ----------------------------------------------------------------
 Molecular Point Group                 C1    NOp =  1
 Largest Abelian Subgroup              C1    NOp =  1
 Nuclear Repulsion Energy =   969.5188117169 hartrees
 There are       56 alpha and       56 beta electrons
 Applying Cartesian multipole field
    Component          Value
    ---------          -----
     (2,0,0)        1.00000E-12
     (0,2,0)        2.00000E-11
     (0,0,2)       -3.00000E-11
 Nucleus-field energy     =     0.0000000044 hartrees
 Requested basis set is 6-311++G(d,p)
 There are 179 shells and 441 basis functions
 A cutoff of  1.0D-11 yielded  12674 shell pairs
 There are     75676 function pairs (     80160 Cartesian)
 Smallest overlap matrix eigenvalue = 2.33E-06

 Q-Chem warning in module /home/taweetham/qchem/stvman/mkSTV.C, line 278:

 Overlap eigenvalue is smaller than square root of threshold

 Guess MOs from SCF MO coefficient file
 Reading MOs from coefficient file
 Reading MOs from coefficient file
 A restricted hybrid HF-DFT SCF calculation will be
 performed using Pulay DIIS extrapolation
 Exchange:     0.2000 Hartree-Fock + 0.0800 Slater + 0.7200 B88
 Correlation:  0.1900 VWN1RPA + 0.8100 LYP
 Using SG-1 standard quadrature grid
 SCF converges when DIIS error is below 1.0E-08
 Geometry optimization detected.  Setting ReadMinima to 0
 Setting SaveMinima to 0
 ---------------------------------------
  Cycle       Energy         DIIS Error
 ---------------------------------------
    1    -710.2659961437      8.03E-05
    2    -710.2680474432      1.10E-05
    3    -710.2680463045      1.46E-05
    4    -710.2680498167      4.97E-06
    5    -710.2680502662      1.29E-06
    6    -710.2680504833      3.15E-07
    7    -710.2680505051      1.27E-07
    8    -710.2680504777      3.28E-08
    9    -710.2680504866      8.51E-09 Convergence criterion met
 ---------------------------------------
 SCF time:  CPU 703.46 s  wall 704.00 s
 SCF   energy in the final basis set = -710.2680504866
 Total energy in the final basis set = -710.2680504866

 --------------------------------------------------------------

                    Orbital Energies (a.u.)
 --------------------------------------------------------------

 Alpha MOs
 -- Occupied --
-19.152 -19.132 -19.129 -19.096 -14.347 -10.280 -10.248 -10.225
-10.224 -10.219 -10.204 -10.180 -10.170 -10.163  -1.063  -1.043
 -1.034  -1.030  -0.935  -0.828  -0.792  -0.728  -0.701  -0.694
 -0.683  -0.624  -0.594  -0.579  -0.555  -0.522  -0.515  -0.508
 -0.490  -0.471  -0.465  -0.460  -0.455  -0.442  -0.426  -0.417
 -0.407  -0.404  -0.395  -0.386  -0.379  -0.372  -0.365  -0.357
 -0.343  -0.338  -0.335  -0.324  -0.293  -0.289  -0.268  -0.256
 -- Virtual --
 -0.022  -0.011  -0.010  -0.001   0.002   0.011   0.014   0.018
  0.029   0.032   0.032   0.041   0.041   0.048   0.052   0.060
  0.064   0.069   0.073   0.077   0.079   0.085   0.088   0.090
  0.098   0.101   0.106   0.110   0.113   0.114   0.118   0.125
  0.128   0.130   0.132   0.136   0.137   0.139   0.142   0.144
  0.145   0.150   0.156   0.158   0.162   0.162   0.166   0.166
  0.167   0.173   0.173   0.180   0.184   0.186   0.192   0.195
  0.199   0.204   0.213   0.213   0.217   0.221   0.223   0.225
  0.233   0.238   0.243   0.244   0.246   0.250   0.258   0.262
  0.265   0.275   0.279   0.282   0.285   0.289   0.292   0.298
  0.303   0.308   0.316   0.320   0.326   0.329   0.332   0.333
  0.340   0.343   0.351   0.352   0.363   0.364   0.371   0.375
  0.379   0.383   0.392   0.396   0.399   0.407   0.410   0.430
  0.436   0.451   0.455   0.462   0.478   0.488   0.495   0.510
  0.515   0.528   0.533   0.544   0.554   0.562   0.578   0.584
  0.595   0.606   0.610   0.614   0.619   0.623   0.629   0.640
  0.640   0.655   0.661   0.664   0.674   0.685   0.690   0.695
  0.702   0.704   0.722   0.731   0.732   0.742   0.747   0.758
  0.761   0.766   0.772   0.786   0.791   0.804   0.811   0.814
  0.815   0.854   0.898   0.900   0.911   0.947   0.952   0.960
  0.978   0.995   1.013   1.031   1.052   1.065   1.080   1.088
  1.100   1.120   1.126   1.140   1.159   1.169   1.185   1.194
  1.203   1.220   1.229   1.242   1.252   1.257   1.263   1.289
  1.296   1.312   1.321   1.346   1.361   1.381   1.403   1.415
  1.424   1.432   1.457   1.463   1.473   1.483   1.501   1.506
  1.512   1.530   1.542   1.555   1.559   1.565   1.574   1.587
  1.589   1.597   1.601   1.609   1.620   1.631   1.633   1.652
  1.660   1.666   1.674   1.682   1.690   1.706   1.718   1.735
  1.742   1.746   1.751   1.770   1.783   1.790   1.795   1.804
  1.809   1.824   1.830   1.856   1.864   1.878   1.897   1.931
  1.934   1.956   1.978   1.990   2.017   2.028   2.051   2.057
  2.072   2.083   2.088   2.104   2.116   2.134   2.136   2.157
  2.162   2.175   2.191   2.222   2.230   2.243   2.303   2.307
  2.321   2.346   2.367   2.393   2.402   2.438   2.461   2.467
  2.482   2.493   2.502   2.509   2.514   2.523   2.527   2.542
  2.559   2.564   2.579   2.590   2.611   2.616   2.636   2.663
  2.673   2.684   2.689   2.718   2.730   2.737   2.754   2.768
  2.783   2.789   2.798   2.818   2.838   2.855   2.862   2.884
  2.898   2.924   2.943   2.958   2.966   2.975   2.989   3.031
  3.040   3.073   3.085   3.106   3.116   3.124   3.154   3.167
  3.176   3.183   3.200   3.217   3.271   3.276   3.301   3.336
  3.370   3.390   3.410   3.466   3.599   3.638   3.647   3.756
  3.759   3.790   3.813   3.822   3.824   3.827   3.856   3.866
  3.900   3.914   3.930   3.975   3.996   4.008   4.017   4.120
  4.140   4.243   4.276   4.283   4.298   4.841   4.941   5.075
  5.107   5.132   5.166   5.303   5.383   5.393   5.410   5.638
  5.640   5.656   5.821  23.764  23.796  23.828  23.851  23.868
 23.904  23.921  23.984  23.992  35.607  49.911  49.925  49.948
 50.049
 --------------------------------------------------------------

          Ground-State Mulliken Net Atomic Charges

     Atom                 Charge (a.u.)
  ----------------------------------------
      1 C                    -0.302640
      2 C                     0.089537
      3 C                    -0.375355
      4 C                    -0.562417
      5 C                    -0.135807
      6 C                    -0.528130
      7 N                     0.009625
      8 C                    -0.309785
      9 C                    -0.047755
     10 C                    -0.409658
     11 O                    -0.246642
     12 O                    -0.214237
     13 O                    -0.305663
     14 H                     0.172527
     15 H                     0.171647
     16 H                     0.097176
     17 H                     0.179375
     18 H                     0.220473
     19 H                     0.123362
     20 H                     0.192936
     21 H                     0.148360
     22 O                    -0.236485
     23 H                     0.287532
     24 H                     0.202278
     25 H                     0.161442
     26 H                     0.152777
     27 H                     0.147043
     28 H                     0.147821
     29 H                     0.168229
     30 H                     0.236141
     31 H                     0.248141
     32 H                     0.264683
     33 H                     0.253470
  ----------------------------------------
  Sum of atomic charges =    -0.000000

 -----------------------------------------------------------------
                    Cartesian Multipole Moments
 -----------------------------------------------------------------
    Charge (ESU x 10^10)
                -0.0000
    Dipole Moment (Debye)
         X       0.5944      Y      -0.5844      Z       0.3137
       Tot       0.8906
    Quadrupole Moments (Debye-Ang)
        XX    -108.2852     XY       2.7731     YY     -88.2575
        XZ      -4.4537     YZ      -6.4322     ZZ     -84.4091
    Octopole Moments (Debye-Ang^2)
       XXX      75.5191    XXY      56.5735    XYY      -0.4492
       YYY     -14.4869    XXZ      -2.2189    XYZ       4.4483
       YYZ       5.5808    XZZ      -7.6124    YZZ       4.9867
       ZZZ     -10.9757
    Hexadecapole Moments (Debye-Ang^3)
      XXXX   -6812.4028   XXXY      23.4757   XXYY    -894.7232
      XYYY     -25.0670   YYYY    -536.2414   XXXZ    -156.1267
      XXYZ     -93.2819   XYYZ      17.4081   YYYZ     -24.2095
      XXZZ    -886.1763   XYZZ     -19.3400   YYZZ    -154.9022
      XZZZ      19.6614   YZZZ     -11.0659   ZZZZ    -385.5360
 -----------------------------------------------------------------
 Calculating analytic gradient of the SCF energy
 Gradient of SCF Energy
            1           2           3           4           5           6
    1  -0.0000211   0.0000259  -0.0000347  -0.0000110   0.0001085  -0.0003748
    2   0.0000259  -0.0000168  -0.0000139   0.0000131   0.0000015   0.0000544
    3  -0.0000092  -0.0000851  -0.0000020   0.0000158   0.0003342  -0.0008062
            7           8           9          10          11          12
    1   0.0000621  -0.0000192   0.0000646  -0.0000742   0.0000939   0.0000290
    2  -0.0000498   0.0000314   0.0000286   0.0000035   0.0000500  -0.0000519
    3   0.0000461  -0.0000151  -0.0000206   0.0000030  -0.0000033   0.0000326
           13          14          15          16          17          18
    1   0.0001223   0.0000091  -0.0000308   0.0000105   0.0000044   0.0000005
    2   0.0000068   0.0000083  -0.0000041  -0.0000254  -0.0000055  -0.0000287
    3   0.0003593  -0.0000090   0.0000109  -0.0000171   0.0000143   0.0000138
           19          20          21          22          23          24
    1  -0.0000005   0.0000119  -0.0000108   0.0001537   0.0000341  -0.0000165
    2  -0.0000216  -0.0000025   0.0000088  -0.0000065  -0.0000008   0.0000040
    3   0.0000335   0.0000234   0.0000200  -0.0001247   0.0001134   0.0000490
           25          26          27          28          29          30
    1   0.0000170  -0.0000169  -0.0000040  -0.0000053   0.0000208  -0.0000424
    2  -0.0000308  -0.0000085   0.0000196   0.0000138  -0.0000083  -0.0000035
    3  -0.0000153  -0.0000356   0.0000066  -0.0000073   0.0000084  -0.0000185
           31          32          33
    1  -0.0000028  -0.0000544  -0.0000486
    2   0.0000018   0.0000014   0.0000055
    3   0.0000140   0.0000436   0.0000271
 Max gradient component =       8.062E-04
 RMS gradient           =       1.095E-04
 Gradient time:  CPU 337.46 s  wall 337.50 s
 Geometry Optimization Parameters
   NAtoms,    NIC,     NZ,  NCons,   NDum,   NFix, NCnnct, MaxDiis
       33     234       0       0       0       0       0       0

 Cartesian Hessian Update
 Hessian Updated using BFGS Update


** GEOMETRY OPTIMIZATION IN DELOCALIZED INTERNAL COORDINATES **
   Searching for a Minimum

   Optimization Cycle:   8

                       Coordinates (Angstroms)
     ATOM                X               Y               Z
      1  C         3.6036630624   -0.5291796348   -0.6572990628
      2  C         2.4286846624    0.2312777192    0.0207621393
      3  C         2.4965408053    0.0368527274    1.5465235106
      4  C         2.5518775382    1.7273087042   -0.3258211700
      5  C         1.1091224244   -0.3573550914   -0.5645720898
      6  C        -0.1920683109    0.2275378448    0.0382808011
      7  N        -1.1031654648   -0.7011090378    0.4245866180
      8  C        -2.4339864393   -0.3348307919    0.8910514077
      9  C        -3.4643040449   -0.2425060910   -0.2427925345
     10  C        -4.8473618060    0.1702110114    0.2588203246
     11  O        -5.8265748172    0.1877458140   -0.7784800608
     12  O         4.8887462384   -0.0738891924   -0.2435931226
     13  O        -0.3828046935    1.4338434116    0.1284689202
     14  H         3.4994620558   -0.4545857067   -1.7483399394
     15  H         3.5846464831   -1.5880582313   -0.4015257226
     16  H         2.3357213378   -1.0064195718    1.8471594906
     17  H         1.7549439466    0.6522606531    2.0607160211
     18  H         3.4879882375    0.3124999259    1.9101727195
     19  H         3.4845393360    2.1316334903    0.0788565048
     20  H         1.7242998835    2.2991232527    0.0874388248
     21  H         2.5530604228    1.8787874858   -1.4109808033
     22  O         1.0901408763   -1.7926023321   -0.5270398497
     23  H        -0.8977049806   -1.6600545873    0.1822267937
     24  H        -2.3424578228    0.6279905180    1.3969366179
     25  H        -2.7491956299   -1.0752429884    1.6327776151
     26  H        -3.5468029262   -1.2075904737   -0.7539740752
     27  H        -3.1085330805    0.4875829760   -0.9788160149
     28  H        -4.7943586775    1.1486421530    0.7559052508
     29  H        -5.2190863797   -0.5501610072    0.9922917299
     30  H        -5.5655054822    0.8412215822   -1.4352664443
     31  H         5.0437051520    0.7998474442   -0.6143957801
     32  H         1.0709589734   -0.1063863062   -1.6300715393
     33  H         1.4682672901   -2.0834170809    0.3104932446
   Point Group: c1    Number of degrees of freedom:    93


   Energy is   -710.268050487

 Hessian Updated using BFGS Update

 92 Hessian modes will be used to form the next step
  Hessian Eigenvalues:
     0.002093    0.002475    0.003492    0.004754    0.004948    0.005074
     0.005833    0.006165    0.009879    0.010953    0.012676    0.013343
     0.023440    0.033632    0.036891    0.040852    0.042301    0.046175
     0.047652    0.048709    0.049404    0.051303    0.052368    0.052932
     0.054790    0.055851    0.056513    0.056823    0.057268    0.059235
     0.060010    0.080554    0.083902    0.094857    0.116124    0.118689
     0.119984    0.128545    0.139161    0.140478    0.145802    0.151375
     0.157069    0.158580    0.159425    0.159984    0.159999    0.160053
     0.160228    0.161230    0.162253    0.209689    0.216785    0.219395
     0.220301    0.221631    0.224527    0.232619    0.259319    0.272136
     0.273871    0.276254    0.285781    0.290308    0.292739    0.294802
     0.309864    0.315938    0.317212    0.319564    0.320959    0.324172
     0.324863    0.345696    0.346394    0.346637    0.348014    0.348173
     0.348929    0.349354    0.355601    0.358098    0.371970    0.395913
     0.410319    0.420747    0.459326    0.476422    0.527415    0.556010
     0.564885    0.919933

 Minimum Search - Taking Simple RFO Step
 Searching for Lamda that Minimizes Along All modes
 Value Taken    Lamda =  -0.00000734
 Step Taken.  Stepsize is  0.026456

                             Maximum     Tolerance    Cnvgd?
         Gradient           0.000213      0.000300     YES
         Displacement       0.011896      0.001200      NO
         Energy change     -0.000001      0.000001     YES

 Final energy is   -710.26805048663834     


 ******************************
 **  OPTIMIZATION CONVERGED  **
 ******************************

                       Coordinates (Angstroms)
     ATOM                X               Y               Z
      1  C         3.6036630624   -0.5291796348   -0.6572990628
      2  C         2.4286846624    0.2312777192    0.0207621393
      3  C         2.4965408053    0.0368527274    1.5465235106
      4  C         2.5518775382    1.7273087042   -0.3258211700
      5  C         1.1091224244   -0.3573550914   -0.5645720898
      6  C        -0.1920683109    0.2275378448    0.0382808011
      7  N        -1.1031654648   -0.7011090378    0.4245866180
      8  C        -2.4339864393   -0.3348307919    0.8910514077
      9  C        -3.4643040449   -0.2425060910   -0.2427925345
     10  C        -4.8473618060    0.1702110114    0.2588203246
     11  O        -5.8265748172    0.1877458140   -0.7784800608
     12  O         4.8887462384   -0.0738891924   -0.2435931226
     13  O        -0.3828046935    1.4338434116    0.1284689202
     14  H         3.4994620558   -0.4545857067   -1.7483399394
     15  H         3.5846464831   -1.5880582313   -0.4015257226
     16  H         2.3357213378   -1.0064195718    1.8471594906
     17  H         1.7549439466    0.6522606531    2.0607160211
     18  H         3.4879882375    0.3124999259    1.9101727195
     19  H         3.4845393360    2.1316334903    0.0788565048
     20  H         1.7242998835    2.2991232527    0.0874388248
     21  H         2.5530604228    1.8787874858   -1.4109808033
     22  O         1.0901408763   -1.7926023321   -0.5270398497
     23  H        -0.8977049806   -1.6600545873    0.1822267937
     24  H        -2.3424578228    0.6279905180    1.3969366179
     25  H        -2.7491956299   -1.0752429884    1.6327776151
     26  H        -3.5468029262   -1.2075904737   -0.7539740752
     27  H        -3.1085330805    0.4875829760   -0.9788160149
     28  H        -4.7943586775    1.1486421530    0.7559052508
     29  H        -5.2190863797   -0.5501610072    0.9922917299
     30  H        -5.5655054822    0.8412215822   -1.4352664443
     31  H         5.0437051520    0.7998474442   -0.6143957801
     32  H         1.0709589734   -0.1063863062   -1.6300715393
     33  H         1.4682672901   -2.0834170809    0.3104932446

Z-matrix Print:
$molecule
0 1
O 
C  1 1.224617
N  2 1.357098 1 123.266067
H  3 1.010212 2 116.405904 1 171.391197 0
C  3 1.456995 2 122.162818 1 4.666527 0
H  5 1.091477 3 107.070772 2 -32.268494 0
H  5 1.094406 3 108.058121 2 -148.226678 0
C  5 1.534823 3 113.064661 2 89.314223 0
H  8 1.095217 5 110.020876 3 59.689945 0
H  8 1.096054 5 108.557432 3 -57.495586 0
C  8 1.528005 5 112.417162 3 -178.826837 0
H  11 1.093204 8 110.490166 5 -59.421810 0
H  11 1.098740 8 110.205038 5 59.159627 0
O  11 1.426590 8 112.700283 5 -176.817950 0
H  14 0.962578 11 108.560595 8 -62.120414 0
C  2 1.548751 1 122.108894 3 178.458075 0
H  16 1.095322 2 105.239163 1 -68.524512 0
O  16 1.435863 2 110.867707 1 178.795267 0
H  18 0.963854 16 108.609627 2 -89.458738 0
C  16 1.558958 2 114.985847 1 50.121037 0
C  20 1.539595 16 111.205572 2 57.517595 0
H  21 1.091417 20 109.775730 16 171.204270 0
H  21 1.092285 20 111.435047 16 -68.547273 0
H  21 1.097571 20 112.645417 16 52.871445 0
C  20 1.540586 16 110.479893 2 -64.932040 0
H  25 1.087493 20 111.362016 16 60.442740 0
H  25 1.094121 20 110.109293 16 -179.420385 0
H  25 1.095682 20 110.925072 16 -59.530339 0
C  20 1.555197 16 106.927941 2 177.251217 0
H  29 1.089498 20 111.081348 16 -63.497507 0
H  29 1.098541 20 109.156742 16 54.630693 0
O  29 1.424739 20 113.490700 16 178.519056 0
H  32 0.961729 29 108.886743 20 -70.935750 0
$end


 --------------------------------------------------------------

                    Orbital Energies (a.u.)
 --------------------------------------------------------------

 Alpha MOs
 -- Occupied --
-19.152 -19.132 -19.129 -19.096 -14.347 -10.280 -10.248 -10.225
-10.224 -10.219 -10.204 -10.180 -10.170 -10.163  -1.063  -1.043
 -1.034  -1.030  -0.935  -0.828  -0.792  -0.728  -0.701  -0.694
 -0.683  -0.624  -0.594  -0.579  -0.555  -0.522  -0.515  -0.508
 -0.490  -0.471  -0.465  -0.460  -0.455  -0.442  -0.426  -0.417
 -0.407  -0.404  -0.395  -0.386  -0.379  -0.372  -0.365  -0.357
 -0.343  -0.338  -0.335  -0.324  -0.293  -0.289  -0.268  -0.256
 -- Virtual --
 -0.022  -0.011  -0.010  -0.001   0.002   0.011   0.014   0.018
  0.029   0.032   0.032   0.041   0.041   0.048   0.052   0.060
  0.064   0.069   0.073   0.077   0.079   0.085   0.088   0.090
  0.098   0.101   0.106   0.110   0.113   0.114   0.118   0.125
  0.128   0.130   0.132   0.136   0.137   0.139   0.142   0.144
  0.145   0.150   0.156   0.158   0.162   0.162   0.166   0.166
  0.167   0.173   0.173   0.180   0.184   0.186   0.192   0.195
  0.199   0.204   0.213   0.213   0.217   0.221   0.223   0.225
  0.233   0.238   0.243   0.244   0.246   0.250   0.258   0.262
  0.265   0.275   0.279   0.282   0.285   0.289   0.292   0.298
  0.303   0.308   0.316   0.320   0.326   0.329   0.332   0.333
  0.340   0.343   0.351   0.352   0.363   0.364   0.371   0.375
  0.379   0.383   0.392   0.396   0.399   0.407   0.410   0.430
  0.436   0.451   0.455   0.462   0.478   0.488   0.495   0.510
  0.515   0.528   0.533   0.544   0.554   0.562   0.578   0.584
  0.595   0.606   0.610   0.614   0.619   0.623   0.629   0.640
  0.640   0.655   0.661   0.664   0.674   0.685   0.690   0.695
  0.702   0.704   0.722   0.731   0.732   0.742   0.747   0.758
  0.761   0.766   0.772   0.786   0.791   0.804   0.811   0.814
  0.815   0.854   0.898   0.900   0.911   0.947   0.952   0.960
  0.978   0.995   1.013   1.031   1.052   1.065   1.080   1.088
  1.100   1.120   1.126   1.140   1.159   1.169   1.185   1.194
  1.203   1.220   1.229   1.242   1.252   1.257   1.263   1.289
  1.296   1.312   1.321   1.346   1.361   1.381   1.403   1.415
  1.424   1.432   1.457   1.463   1.473   1.483   1.501   1.506
  1.512   1.530   1.542   1.555   1.559   1.565   1.574   1.587
  1.589   1.597   1.601   1.609   1.620   1.631   1.633   1.652
  1.660   1.666   1.674   1.682   1.690   1.706   1.718   1.735
  1.742   1.746   1.751   1.770   1.783   1.790   1.795   1.804
  1.809   1.824   1.830   1.856   1.864   1.878   1.897   1.931
  1.934   1.956   1.978   1.990   2.017   2.028   2.051   2.057
  2.072   2.083   2.088   2.104   2.116   2.134   2.136   2.157
  2.162   2.175   2.191   2.222   2.230   2.243   2.303   2.307
  2.321   2.346   2.367   2.393   2.402   2.438   2.461   2.467
  2.482   2.493   2.502   2.509   2.514   2.523   2.527   2.542
  2.559   2.564   2.579   2.590   2.611   2.616   2.636   2.663
  2.673   2.684   2.689   2.718   2.730   2.737   2.754   2.768
  2.783   2.789   2.798   2.818   2.838   2.855   2.862   2.884
  2.898   2.924   2.943   2.958   2.966   2.975   2.989   3.031
  3.040   3.073   3.085   3.106   3.116   3.124   3.154   3.167
  3.176   3.183   3.200   3.217   3.271   3.276   3.301   3.336
  3.370   3.390   3.410   3.466   3.599   3.638   3.647   3.756
  3.759   3.790   3.813   3.822   3.824   3.827   3.856   3.866
  3.900   3.914   3.930   3.975   3.996   4.008   4.017   4.120
  4.140   4.243   4.276   4.283   4.298   4.841   4.941   5.075
  5.107   5.132   5.166   5.303   5.383   5.393   5.410   5.638
  5.640   5.656   5.821  23.764  23.796  23.828  23.851  23.868
 23.904  23.921  23.984  23.992  35.607  49.911  49.925  49.948
 50.049
 --------------------------------------------------------------

          Ground-State Mulliken Net Atomic Charges

     Atom                 Charge (a.u.)
  ----------------------------------------
      1 C                    -0.302640
      2 C                     0.089537
      3 C                    -0.375355
      4 C                    -0.562417
      5 C                    -0.135807
      6 C                    -0.528130
      7 N                     0.009625
      8 C                    -0.309785
      9 C                    -0.047755
     10 C                    -0.409658
     11 O                    -0.246642
     12 O                    -0.214237
     13 O                    -0.305663
     14 H                     0.172527
     15 H                     0.171647
     16 H                     0.097176
     17 H                     0.179375
     18 H                     0.220473
     19 H                     0.123362
     20 H                     0.192936
     21 H                     0.148360
     22 O                    -0.236485
     23 H                     0.287532
     24 H                     0.202278
     25 H                     0.161442
     26 H                     0.152777
     27 H                     0.147043
     28 H                     0.147821
     29 H                     0.168229
     30 H                     0.236141
     31 H                     0.248141
     32 H                     0.264683
     33 H                     0.253470
  ----------------------------------------
  Sum of atomic charges =    -0.000000

 -----------------------------------------------------------------
                    Cartesian Multipole Moments
 -----------------------------------------------------------------
    Charge (ESU x 10^10)
                -0.0000
    Dipole Moment (Debye)
         X       0.5944      Y      -0.5844      Z       0.3137
       Tot       0.8906
    Quadrupole Moments (Debye-Ang)
        XX    -108.2852     XY       2.7731     YY     -88.2575
        XZ      -4.4537     YZ      -6.4322     ZZ     -84.4091
    Octopole Moments (Debye-Ang^2)
       XXX      75.5191    XXY      56.5735    XYY      -0.4492
       YYY     -14.4869    XXZ      -2.2189    XYZ       4.4483
       YYZ       5.5808    XZZ      -7.6124    YZZ       4.9867
       ZZZ     -10.9757
    Hexadecapole Moments (Debye-Ang^3)
      XXXX   -6812.4028   XXXY      23.4757   XXYY    -894.7232
      XYYY     -25.0670   YYYY    -536.2414   XXXZ    -156.1267
      XXYZ     -93.2819   XYYZ      17.4081   YYYZ     -24.2095
      XXZZ    -886.1763   XYZZ     -19.3400   YYZZ    -154.9022
      XZZZ      19.6614   YZZZ     -11.0659   ZZZZ    -385.5360
 -----------------------------------------------------------------
Archival summary:
1\1\pikachu\OPT\ProcedureUnspecified\BasisUnspecified\41919\taweetha\ThuAug1710:20:002017ThuAug1710:20:002017\0\\#,OPT,ProcedureUnspecified,BasisUnspecified,\\0,1\O\C,1,1.22462\N,2,1.3571,1,123.266\H,3,1.01021,2,116.406,1,171.391,0\C,3,1.45699,2,122.163,1,4.66653,0\H,5,1.09148,3,107.071,2,-32.2685,0\H,5,1.09441,3,108.058,2,-148.227,0\C,5,1.53482,3,113.065,2,89.3142,0\H,8,1.09522,5,110.021,3,59.6899,0\H,8,1.09605,5,108.557,3,-57.4956,0\C,8,1.52801,5,112.417,3,-178.827,0\H,11,1.0932,8,110.49,5,-59.4218,0\H,11,1.09874,8,110.205,5,59.1596,0\O,11,1.42659,8,112.7,5,-176.818,0\H,14,0.962578,11,108.561,8,-62.1204,0\C,2,1.54875,1,122.109,3,178.458,0\H,16,1.09532,2,105.239,1,-68.5245,0\O,16,1.43586,2,110.868,1,178.795,0\H,18,0.963854,16,108.61,2,-89.4587,0\C,16,1.55896,2,114.986,1,50.121,0\C,20,1.5396,16,111.206,2,57.5176,0\H,21,1.09142,20,109.776,16,171.204,0\H,21,1.09229,20,111.435,16,-68.5473,0\H,21,1.09757,20,112.645,16,52.8714,0\C,20,1.54059,16,110.48,2,-64.932,0\H,25,1.08749,20,111.362,16,60.4427,0\H,25,1.09412,20,110.109,16,-179.42,0\H,25,1.09568,20,110.925,16,-59.5303,0\C,20,1.5552,16,106.928,2,177.251,0\H,29,1.0895,20,111.081,16,-63.4975,0\H,29,1.09854,20,109.157,16,54.6307,0\O,29,1.42474,20,113.491,16,178.519,0\H,32,0.961729,29,108.887,20,-70.9358,0\\\@

 Total job time:  9729.20s(wall), 9721.80s(cpu) 
 Thu Aug 17 10:20:00 2017

        *************************************************************
        *                                                           *
        *  Thank you very much for using Q-Chem.  Have a nice day.  *
        *                                                           *
        *************************************************************


 
User input: 2 of 3 
 
pikachu 127.0.1
Q-Chem Developer Version! Running on 127.0.1.*
                  Welcome to Q-Chem
     A Quantum Leap Into The Future Of Chemistry


 Q-Chem 4.4, Q-Chem, Inc., Pleasanton, CA (2016)

 Y. Shao,  Z. Gan,  E. Epifanovsky,  A. T. B. Gilbert,  M. Wormit,  
 J. Kussmann,  A. W. Lange,  A. Behn,  J. Deng,  X. Feng,  D. Ghosh,  
 M. Goldey,  P. R. Horn,  L. D. Jacobson,  I. Kaliman,  F. Rob,  
 R. Z. Khaliullin,  T. Kus,  A. Landau,  J. Liu,  E. I. Proynov,  Y. M. Rhee,  
 R. M. Richard,  M. A. Rohrdanz,  R. P. Steele,  E. J. Sundstrom,  
 H. L. Woodcock III,  P. M. Zimmerman,  D. Zuev,  B. Albrecht,  E. Alguire,  
 B. Austin,  S. A. Baeppler,  G. J. O. Beran,  Y. A. Bernard,  
 E. J. Berquist,  K. Brandhorst,  K. B. Bravaya,  S. T. Brown,  D. Casanova,  
 C.-M. Chang,  Y. Chen,  S. H. Chien,  K. D. Closser,  M. P. Coons,  
 D. L. Crittenden,  S. Dasgupta,  M. Diedenhofen,  R. A. DiStasio Jr.,  
 H. Do,  A. D. Dutoi,  R. G. Edgar,  P.-T. Fang,  S. Fatehi,  Q. Feng,  
 L. Fusti-Molnar,  A. Ghysels,  A. Golubeva-Zadorozhnaya,  J. Gomes,  
 A. Gunina,  M. W. D. Hanson-Heine,  P. H. P. Harbach,  A. W. Hauser,  
 J. E. Herr,  E. G. Hohenstein,  Z. C. Holden,  K. Hui,  T.-C. Jagau,  H. Ji,  
 B. Kaduk,  K. Khistyaev,  Jaehoon Kim,  Jihan Kim,  R. A. King,  
 P. Klunzinger,  K. Koh,  D. Kosenkov,  T. Kowalczyk,  C. M. Krauter,  
 A. Kunitsa,  K. U. Lao,  A. Laurent,  K. V. Lawler,  J. Lee,  D. Lefrancois,  
 S. Lehtola,  S. V. Levchenko,  C. Y. Lin,  Y.-S. Lin,  F. Liu,  E. Livshits,  
 R. C. Lochan,  A. Luenser,  P. Manohar,  S. F. Manzer,  S.-P. Mao,  Y. Mao,  
 N. Mardirossian,  A. V. Marenich,  L. A. Martinez-Martinez,  S. A. Maurer,  
 N. J. Mayhall,  J.-M. Mewes,  A. F. Morrison,  K. Nanda,  T. S. Nguyen-Beck,  
 C. M. Oana,  R. Olivares-Amaya,  D. P. O'Neill,  J. A. Parkhill,  
 T. M. Perrine,  R. Peverati,  P. A. Pieniazek,  F. Plasser,  A. Prociuk,  
 D. R. Rehn,  E. Rosta,  N. J. Russ,  N. Sergueev,  S. M. Sharada,  
 S. Sharma,  D. W. Small,  A. Sodt,  T. Stauch,  T. Stein,  D. Stuck,  
 Y.-C. Su,  A. J. W. Thom,  T. Tsuchimochi,  L. Vogt,  O. Vydrov,  T. Wang,  
 M. A. Watson,  J. Wenzel,  A. White,  C. F. Williams,  V. Vanovschi,  
 K. Yao,  S. Yeganeh,  S. R. Yost,  Z.-Q. You,  I. Y. Zhang,  X. Zhang,  
 Y. Zhao,  B. R. Brooks,  G. K. L. Chan,  D. M. Chipman,  C. J. Cramer,  
 W. A. Goddard III,  M. S. Gordon,  W. J. Hehre,  A. Klamt,  
 H. F. Schaefer III,  M. W. Schmidt,  C. D. Sherrill,  D. G. Truhlar,  
 A. Warshel,  X. Xu,  A. Aspuru-Guzik,  R. Baer,  A. T. Bell,  N. A. Besley,  
 J.-D. Chai,  A. Dreuw,  B. D. Dunietz,  T. R. Furlani,  S. R. Gwaltney,  
 C.-P. Hsu,  Y. Jung,  J. Kong,  D. S. Lambrecht,  W. Liang,  C. Ochsenfeld,  
 V. A. Rassolov,  L. V. Slipchenko,  J. E. Subotnik,  T. Van Voorhis,  
 J. M. Herbert,  A. I. Krylov,  P. M. W. Gill,  M. Head-Gordon

 Contributors to earlier versions of Q-Chem not listed above: 
 R. D. Adamson,  J. Baker,  E. F. C. Byrd,  A. K. Chakraborty,  C.-L. Cheng,  
 H. Dachsel,  R. J. Doerksen,  G. Hawkins,  A. Heyden,  S. Hirata,  
 G. Kedziora,  F. J. Keil,  C. Kelley,  P. P. Korambath,  W. Kurlancheek,  
 A. M. Lee,  M. S. Lee,  D. Liotard,  I. Lotan,  P. E. Maslen,  N. Nair,  
 D. Neuhauser,  R. Olson,  B. Peters,  J. Ritchie,  N. E. Schultz,  
 N. Shenvi,  A. C. Simmonett,  K. S. Thanthiriwatte,  Q. Wu,  W. Zhang

 Please cite Q-Chem as follows:
 Y. Shao et al., Mol. Phys. 113, 184-215 (2015)
 DOI: 10.1080/00268976.2014.952696

 Q-Chem 4.4.2 for Intel X86 EM64T Linux

 Parts of Q-Chem use Armadillo 5.200.1 (Boston Tea Smuggler).
 http://arma.sourceforge.net/

 Q-Chem begins on Thu Aug 17 10:20:00 2017  


Host: 0

     Scratch files written to /scratch/taweetham/qchem29391//
The previous job contains 0 fragments, simply inherited here

Checking the input file for inconsistencies... 	...done.

--------------------------------------------------------------
User input:
--------------------------------------------------------------

$molecule
read
$end

$rem
   BASIS  =  6-311++G**
   JOB_TYPE  =  frequency
   METHOD  =  B3LYP
   SCF_GUESS = read
$end

--------------------------------------------------------------
 ----------------------------------------------------------------
             Standard Nuclear Orientation (Angstroms)
    I     Atom           X                Y                Z
 ----------------------------------------------------------------
    1      C       3.6045273539    -0.5722835381    -0.6271951835
    2      C       2.4317570410     0.2235593293     0.0130239548
    3      C       2.4989174975     0.1029737063     1.5464194929
    4      C       2.5594138447     1.7007009707    -0.4054990369
    5      C       1.1105001482    -0.3887938546    -0.5434408211
    6      C      -0.1889968512     0.2284260328     0.0301233372
    7      N      -1.1028745861    -0.6777452899     0.4606999972
    8      C      -2.4326395374    -0.2853935336     0.9086050021
    9      C      -3.4625905549    -0.2449805685    -0.2286056194
   10      C      -4.8444570505     0.1956103899     0.2521481986
   11      O      -5.8235330496     0.1658406173    -0.7850025276
   12      O       4.8909231685    -0.1013168427    -0.2357147356
   13      O      -0.3761612799     1.4382413151     0.0618068395
   14      H       3.5006329360    -0.5502501620    -1.7205902532
   15      H       3.5823501285    -1.6174879072    -0.3205006915
   16      H       2.3349808097    -0.9240528015     1.8971377537
   17      H       1.7591093212     0.7447277919     2.0300746487
   18      H       3.4911498991     0.3929555433     1.8965273784
   19      H       3.4932393611     2.1213679447    -0.0206486969
   20      H       1.7335037960     2.2942845189    -0.0205683434
   21      H       2.5611304515     1.7995015334    -1.4967158586
   22      O       1.0872585501    -1.8204824864    -0.4365244990
   23      H      -0.9002405669    -1.6478964289     0.2650598074
   24      H      -2.3382947662     0.7004985844     1.3673402244
   25      H      -2.7501012402    -0.9881204449     1.6852115798
   26      H      -3.5479119313    -1.2334160385    -0.6925194941
   27      H      -3.1045983208     0.4475912055    -0.9990077784
   28      H      -4.7885906115     1.1967822588     0.7013297702
   29      H      -5.2183738026    -0.4873320111     1.0195276651
   30      H      -5.5604754412     0.7860025964    -1.4725750294
   31      H       5.0485019117     0.7529961387    -0.6483172749
   32      H       1.0731641694    -0.1895526889    -1.6198421587
   33      H       1.4644555377    -2.0715570350     0.4141802033
 ----------------------------------------------------------------
 Molecular Point Group                 C1    NOp =  1
 Largest Abelian Subgroup              C1    NOp =  1
 Nuclear Repulsion Energy =   969.5188117169 hartrees
 There are       56 alpha and       56 beta electrons
 Requested basis set is 6-311++G(d,p)
 There are 179 shells and 441 basis functions

 Total QAlloc Memory Limit   2000 MB
 Mega-Array Size        61 MB
 MEM_STATIC part        62 MB
 A cutoff of  1.0D-11 yielded  12674 shell pairs
 There are     75676 function pairs (     80160 Cartesian)

 -------------------------------------------------------
 OpenMP Integral Computing Module                       
 Release: version 1.0, May 2013, Q-Chem Inc. Pittsburgh 
 -------------------------------------------------------
 Integral Job Info:
 Integral job number is                      11
 Integral operator is                         1
 short-range coefficients                     0
 long-range coefficients              100000000
 Omega coefficients                           0
 if combine SR and LR in K                    0
 Integral screening is                        0
 Integral computing path is                   2
 max size of driver memory is            800000
 size of driver memory is                593474
 size of scratch memory is              2260544
 max col of scratch BK array               1296
 max len of scratch array in speh3          155
 max len of scratch index in speh4           18
 max int batch size is                      520
 min int batch size is                       52
 fixed nKL is                                52
 max L of basis functions is                  2
 order of int derivative is                   0
 number of shells is                        179
 number of basis is                         455
 number of cartesian basis is               455
 number of contracted shell pairs         12674
 number of primitive shell pairs          27288
 maxK2 (contraction) of shell pair           36
 max number of K2 of shell pair               1
 max number of CS2 of shell pair           2364
 max number of PS2 of shell pair           4050
 mem total for path MDJ                  111480
 -------------------------------------------------------
 Smallest overlap matrix eigenvalue = 2.33E-06

 Q-Chem warning in module /home/taweetham/qchem/stvman/mkSTV.C, line 278:

 Overlap eigenvalue is smaller than square root of threshold

 Guess MOs from SCF MO coefficient file
 Reading MOs from coefficient file
 Reading MOs from coefficient file
 A restricted hybrid HF-DFT SCF calculation will be
 performed using Pulay DIIS extrapolation
 Exchange:     0.2000 Hartree-Fock + 0.0800 Slater + 0.7200 B88
 Correlation:  0.1900 VWN1RPA + 0.8100 LYP
 Using SG-1 standard quadrature grid
 SCF converges when DIIS error is below 1.0E-08
 ---------------------------------------
  Cycle       Energy         DIIS Error
 ---------------------------------------
    1    -710.2685860828      1.01E-03
    2    -710.2674206763      1.66E-04
    3    -710.2670666064      2.26E-04
    4    -710.2680340619      5.54E-05
    5    -710.2680763217      2.29E-05
    6    -710.2680860183      5.65E-06
    7    -710.2680864373      2.23E-06
    8    -710.2680865080      3.99E-07
    9    -710.2680864915      1.08E-07
   10    -710.2680865073      4.87E-08
   11    -710.2680865033      1.06E-08
   12    -710.2680864999      3.89E-09 Convergence criterion met
 ---------------------------------------
 SCF time:  CPU 942.71 s  wall 943.92 s
 SCF   energy in the final basis set = -710.2680864999
 Total energy in the final basis set = -710.2680864999

 --------------------------------------------------------------

                    Orbital Energies (a.u.)
 --------------------------------------------------------------

 Alpha MOs
 -- Occupied --
-19.151 -19.132 -19.129 -19.096 -14.347 -10.280 -10.248 -10.225
-10.224 -10.219 -10.204 -10.180 -10.170 -10.163  -1.062  -1.043
 -1.034  -1.030  -0.935  -0.828  -0.792  -0.728  -0.701  -0.694
 -0.683  -0.624  -0.594  -0.579  -0.555  -0.522  -0.515  -0.508
 -0.490  -0.471  -0.465  -0.460  -0.455  -0.442  -0.426  -0.417
 -0.407  -0.404  -0.395  -0.386  -0.379  -0.372  -0.365  -0.357
 -0.343  -0.338  -0.335  -0.324  -0.293  -0.289  -0.268  -0.256
 -- Virtual --
 -0.022  -0.011  -0.010  -0.001   0.002   0.011   0.014   0.018
  0.029   0.032   0.032   0.041   0.042   0.048   0.052   0.060
  0.064   0.069   0.073   0.077   0.079   0.085   0.088   0.090
  0.098   0.101   0.106   0.110   0.113   0.114   0.118   0.125
  0.128   0.130   0.132   0.136   0.137   0.139   0.142   0.144
  0.145   0.150   0.156   0.158   0.162   0.162   0.166   0.166
  0.167   0.173   0.173   0.180   0.184   0.186   0.192   0.195
  0.199   0.204   0.213   0.213   0.217   0.221   0.223   0.225
  0.233   0.238   0.243   0.244   0.246   0.250   0.258   0.263
  0.266   0.275   0.279   0.282   0.285   0.289   0.292   0.298
  0.303   0.308   0.316   0.320   0.326   0.329   0.332   0.333
  0.340   0.343   0.351   0.352   0.363   0.364   0.371   0.375
  0.379   0.383   0.392   0.396   0.399   0.407   0.410   0.430
  0.436   0.451   0.456   0.462   0.478   0.488   0.495   0.510
  0.515   0.528   0.533   0.544   0.554   0.562   0.578   0.584
  0.595   0.606   0.610   0.614   0.619   0.623   0.629   0.640
  0.640   0.655   0.661   0.664   0.674   0.685   0.691   0.696
  0.702   0.704   0.722   0.731   0.732   0.742   0.747   0.758
  0.761   0.766   0.772   0.786   0.791   0.804   0.811   0.814
  0.815   0.854   0.898   0.900   0.911   0.947   0.952   0.960
  0.978   0.995   1.013   1.031   1.052   1.065   1.080   1.088
  1.100   1.120   1.126   1.140   1.159   1.169   1.185   1.194
  1.203   1.220   1.229   1.242   1.252   1.257   1.263   1.289
  1.296   1.312   1.321   1.346   1.361   1.381   1.403   1.415
  1.424   1.432   1.457   1.463   1.473   1.483   1.501   1.506
  1.512   1.530   1.542   1.555   1.559   1.565   1.574   1.587
  1.589   1.597   1.601   1.609   1.620   1.631   1.633   1.652
  1.660   1.666   1.674   1.682   1.690   1.706   1.718   1.735
  1.743   1.746   1.751   1.770   1.783   1.790   1.795   1.804
  1.809   1.824   1.830   1.856   1.864   1.878   1.897   1.931
  1.934   1.956   1.978   1.990   2.017   2.028   2.051   2.057
  2.072   2.083   2.088   2.104   2.116   2.134   2.136   2.157
  2.162   2.175   2.191   2.222   2.230   2.243   2.303   2.307
  2.321   2.346   2.367   2.393   2.402   2.438   2.461   2.467
  2.482   2.493   2.502   2.509   2.514   2.523   2.527   2.542
  2.559   2.564   2.579   2.590   2.611   2.616   2.636   2.663
  2.673   2.684   2.689   2.718   2.730   2.737   2.754   2.768
  2.783   2.789   2.798   2.818   2.838   2.855   2.862   2.884
  2.898   2.924   2.943   2.958   2.966   2.975   2.989   3.031
  3.040   3.073   3.085   3.106   3.116   3.124   3.154   3.167
  3.176   3.183   3.200   3.217   3.271   3.276   3.301   3.336
  3.370   3.390   3.410   3.466   3.599   3.638   3.647   3.756
  3.759   3.790   3.813   3.822   3.824   3.827   3.856   3.866
  3.900   3.914   3.930   3.975   3.996   4.008   4.018   4.120
  4.140   4.243   4.276   4.283   4.298   4.841   4.941   5.075
  5.107   5.132   5.166   5.303   5.383   5.393   5.410   5.638
  5.640   5.656   5.821  23.764  23.796  23.828  23.851  23.868
 23.904  23.921  23.984  23.992  35.607  49.911  49.925  49.948
 50.049
 --------------------------------------------------------------

          Ground-State Mulliken Net Atomic Charges

     Atom                 Charge (a.u.)
  ----------------------------------------
      1 C                    -0.303253
      2 C                     0.091804
      3 C                    -0.375389
      4 C                    -0.563582
      5 C                    -0.134564
      6 C                    -0.530049
      7 N                     0.009939
      8 C                    -0.310011
      9 C                    -0.047215
     10 C                    -0.409727
     11 O                    -0.246701
     12 O                    -0.214272
     13 O                    -0.305277
     14 H                     0.172467
     15 H                     0.171586
     16 H                     0.097101
     17 H                     0.179366
     18 H                     0.220427
     19 H                     0.123421
     20 H                     0.192975
     21 H                     0.148324
     22 O                    -0.236466
     23 H                     0.287446
     24 H                     0.202177
     25 H                     0.161447
     26 H                     0.152723
     27 H                     0.146994
     28 H                     0.147819
     29 H                     0.168200
     30 H                     0.236158
     31 H                     0.248166
     32 H                     0.264566
     33 H                     0.253402
  ----------------------------------------
  Sum of atomic charges =    -0.000000

 -----------------------------------------------------------------
                    Cartesian Multipole Moments
 -----------------------------------------------------------------
    Charge (ESU x 10^10)
                -0.0000
    Dipole Moment (Debye)
         X       0.5929      Y      -0.5701      Z       0.3419
       Tot       0.8908
    Quadrupole Moments (Debye-Ang)
        XX    -108.2667     XY       2.6112     YY     -88.8832
        XZ      -4.6034     YZ      -6.2036     ZZ     -83.7962
    Octopole Moments (Debye-Ang^2)
       XXX      75.2431    XXY      56.3218    XYY      -0.6297
       YYY     -13.2534    XXZ      -5.2475    XYZ       4.1268
       YYZ       6.4187    XZZ      -8.2413    YZZ       3.9392
       ZZZ     -12.3627
    Hexadecapole Moments (Debye-Ang^3)
      XXXX   -6811.3166   XXXY      28.3874   XXYY    -904.1082
      XYYY     -16.1946   YYYY    -540.2810   XXXZ    -158.6279
      XXYZ     -91.6618   XYYZ      16.9774   YYYZ     -20.7652
      XXZZ    -877.4492   XYZZ     -17.8245   YYZZ    -153.4699
      XZZZ      21.8949   YZZZ      -7.3110   ZZZZ    -383.8827
 -----------------------------------------------------------------
 Calculating MO derivatives via CPSCF
   1         3          99      0.217792    0.024570
   2         3          99      0.025423    0.002973
   3         3          99      0.001617    0.000176
   4        83          19      0.000050    0.000010
   5       102           0      0.000000    0.000000    Roots Converged
 Calculating analytic Hessian of the SCF energy
 Polarizability Matrix (a.u.)
            1           2           3
    1-162.8693235  -3.9159899   2.8775079
    2  -3.9159899-123.7619732   2.3257885
    3   2.8775079   2.3257885-116.4302657

 Direct stationary perturbation theory relativistic correction:

 rels  =       0.215757995822
 relv  =      -1.110704171474
 rel2e =       0.534509949527
 E_rel =      -0.360436226125

 Hessian of the SCF Energy
            1           2           3           4           5           6
    1   0.4131727   0.0196697   0.0202774  -0.0957666   0.0293013   0.0230877
    2   0.0196697   0.5874159  -0.0622101   0.0237248  -0.1030712  -0.0170224
    3   0.0202774  -0.0622101   0.5674551   0.0215557  -0.0186108  -0.0942067
    4  -0.0957666   0.0237248   0.0215557   0.4363922   0.0012422   0.0043833
    5   0.0293013  -0.1030712  -0.0186108   0.0012422   0.4782291  -0.0021199
    6   0.0230877  -0.0170224  -0.0942067   0.0043833  -0.0021199   0.4763708
    7   0.0016038  -0.0003258   0.0280878  -0.0783876   0.0007237  -0.0030548
    8   0.0001801   0.0006310  -0.0199914  -0.0002291  -0.0790248   0.0058812
    9   0.0086418  -0.0027471  -0.0229423  -0.0028315   0.0088227  -0.1640962
   10   0.0015110   0.0299080  -0.0058645  -0.0793560  -0.0059914   0.0017589
   11   0.0102697  -0.0282129   0.0029061  -0.0058459  -0.1570196   0.0228218
   12  -0.0015350  -0.0123202   0.0041253   0.0018614   0.0227665  -0.0822435
   13  -0.0346853  -0.0116906  -0.0083038  -0.1190959  -0.0030260  -0.0187082
   14   0.0068334   0.0126666   0.0083782  -0.0163043  -0.0763204  -0.0137909
   15   0.0058141   0.0060673   0.0052299  -0.0239789  -0.0064356  -0.0853117
   16  -0.0021948  -0.0009952  -0.0013579  -0.0273118   0.0024605   0.0087992
   17  -0.0017363  -0.0036923  -0.0025067  -0.0067403   0.0145505   0.0109028
   18  -0.0000169  -0.0033808  -0.0028524  -0.0068684   0.0099598   0.0089543
   19   0.0004651  -0.0012800  -0.0012838  -0.0004499   0.0035442   0.0036466
   20   0.0002580   0.0003089   0.0001882   0.0022694  -0.0012539  -0.0016181
   21  -0.0002183   0.0010154   0.0009953  -0.0004943  -0.0029906  -0.0030975
   22  -0.0004169   0.0000375   0.0002544  -0.0003164  -0.0004019  -0.0003185
   23   0.0000435  -0.0003794  -0.0003092  -0.0004393   0.0009686   0.0009667
   24   0.0002630   0.0002951   0.0002466   0.0012009  -0.0007298  -0.0007577
   25   0.0001453  -0.0000028  -0.0000280   0.0003042   0.0000398  -0.0000067
   26  -0.0000709   0.0000453   0.0000366  -0.0001067  -0.0000773  -0.0000182
   27  -0.0001106   0.0000716   0.0000766  -0.0001228  -0.0001565  -0.0001131
   28  -0.0002456   0.0000721   0.0001115  -0.0000965  -0.0002155  -0.0001516
   29   0.0000648  -0.0000222  -0.0000293   0.0000428   0.0000905   0.0000477
   30  -0.0000065  -0.0000055   0.0000105   0.0000617   0.0000083   0.0000119
   31   0.0002761  -0.0000867  -0.0001279   0.0001189   0.0002501   0.0001789
   32  -0.0000625   0.0000066   0.0000185  -0.0000318  -0.0000597  -0.0000395
   33   0.0001188  -0.0000514  -0.0000883   0.0000292   0.0001229   0.0000912
   34  -0.1803989  -0.0278696  -0.0559478  -0.0417263  -0.0120484  -0.0104020
   35  -0.0614558  -0.1014771  -0.0087014   0.0078344   0.0068535   0.0050695
   36  -0.0344306   0.0095319  -0.0873315   0.0062284   0.0042909   0.0057810
   37   0.0009374   0.0000122  -0.0001461   0.0031778  -0.0016525  -0.0005428
   38  -0.0002703   0.0009151   0.0005085  -0.0021634  -0.0040307  -0.0022196
   39  -0.0001605   0.0004449   0.0002511   0.0006645  -0.0008582  -0.0014737
   40  -0.0478814   0.0000530  -0.0101876   0.0014063  -0.0006681   0.0236024
   41   0.0013784  -0.0543590   0.0146505   0.0016465   0.0002787  -0.0176338
   42  -0.0124961   0.0121744  -0.2908032   0.0000523   0.0022473  -0.0158473
   43  -0.0427964   0.0085887  -0.0004491   0.0022783   0.0215386  -0.0075784
   44   0.0006930  -0.2900653   0.0750936   0.0013878  -0.0144253   0.0058648
   45   0.0016646   0.0787511  -0.0771272   0.0011543  -0.0144194   0.0036362
   46   0.0001734  -0.0011408   0.0002783  -0.0017409   0.0027508  -0.0008874
   47   0.0004047  -0.0000015  -0.0002263   0.0010901  -0.0016283   0.0005874
   48  -0.0007725   0.0014877   0.0015664   0.0054686   0.0304974  -0.0069015
   49  -0.0000935  -0.0004469  -0.0010524   0.0016269  -0.0023930  -0.0016674
   50  -0.0006257   0.0002324   0.0006005  -0.0030238   0.0011053   0.0006788
   51  -0.0030465   0.0013241  -0.0067949   0.0232906  -0.0196157  -0.0136252
   52  -0.0007832   0.0004874   0.0000882  -0.0001781  -0.0006179  -0.0012305
   53  -0.0011328  -0.0000381  -0.0007578   0.0028188  -0.0003968   0.0002660
   54  -0.0020167  -0.0010309  -0.0000691  -0.0303867  -0.0092525  -0.0120642
   55  -0.0019135  -0.0001846   0.0004594  -0.0021725  -0.0018418  -0.0012104
   56  -0.0024895  -0.0000171  -0.0008225  -0.0280704  -0.0131658  -0.0112649
   57  -0.0012755  -0.0008701  -0.0001403   0.0087835   0.0031496   0.0016408
   58  -0.0004793  -0.0023014   0.0001495   0.0042342  -0.0028649  -0.0023182
   59  -0.0030608  -0.0064721   0.0028622   0.0239482  -0.0176429  -0.0126781
   60  -0.0001123   0.0014539  -0.0005225  -0.0083470   0.0040267   0.0024766
   61   0.0002866   0.0003683  -0.0011671  -0.0021527  -0.0001423   0.0036545
   62  -0.0002919   0.0014516   0.0017102   0.0002306  -0.0025869   0.0311177
   63   0.0009168  -0.0010118  -0.0000385   0.0000975   0.0002420  -0.0093177
   64  -0.0016851   0.0040236  -0.0012313   0.0016627  -0.0293029   0.0045974
   65   0.0031719  -0.0025996  -0.0005279  -0.0025202  -0.0332727   0.0047603
   66  -0.0000276   0.0005856  -0.0002242   0.0018059  -0.0105392   0.0020911
   67  -0.0003252  -0.0004223   0.0000233  -0.0001589   0.0007509  -0.0001225
   68   0.0000721   0.0002870   0.0001109   0.0001776  -0.0008919   0.0000558
   69   0.0000621  -0.0000374  -0.0001239  -0.0001234   0.0002447   0.0005502
   70  -0.0000051   0.0000202  -0.0000222   0.0000063   0.0000169   0.0000302
   71  -0.0000404  -0.0000096   0.0000372  -0.0000408  -0.0000232  -0.0000887
   72   0.0000123  -0.0000098  -0.0000161   0.0000459  -0.0000058   0.0000369
   73   0.0000612  -0.0001890  -0.0001789  -0.0001773   0.0004902   0.0004907
   74   0.0000413   0.0000549   0.0000278   0.0001757  -0.0001433  -0.0000853
   75  -0.0000333   0.0000780   0.0000588   0.0000598  -0.0001920  -0.0001565
   76  -0.0000095  -0.0000120  -0.0000047  -0.0000271   0.0000118   0.0000055
   77   0.0000023  -0.0000182  -0.0000193  -0.0000026   0.0000158   0.0000183
   78   0.0000039  -0.0000128   0.0000019  -0.0000195   0.0000290   0.0000014
   79  -0.0000320   0.0000116   0.0000160  -0.0000347  -0.0000301  -0.0000187
   80   0.0000101  -0.0000002   0.0000171   0.0000167   0.0000157  -0.0000204
   81  -0.0000207  -0.0000006   0.0000038  -0.0000499   0.0000100   0.0000034
   82   0.0000115   0.0000008  -0.0000032   0.0000083   0.0000060   0.0000017
   83  -0.0000092  -0.0000052  -0.0000036  -0.0000143  -0.0000062  -0.0000049
   84  -0.0000019  -0.0000011  -0.0000036  -0.0000057  -0.0000056   0.0000006
   85   0.0000169  -0.0000031   0.0000002   0.0000199   0.0000079  -0.0000019
   86   0.0000083   0.0000017   0.0000005   0.0000083  -0.0000031   0.0000046
   87  -0.0000121   0.0000039  -0.0000004  -0.0000136  -0.0000082   0.0000003
   88  -0.0000699   0.0000125   0.0000194  -0.0000276  -0.0000486  -0.0000320
   89   0.0000424  -0.0000049  -0.0000079   0.0000222   0.0000379   0.0000214
   90  -0.0000233   0.0000127   0.0000262  -0.0000090  -0.0000249  -0.0000221
   91  -0.0087822  -0.0373896   0.0173623  -0.0003657  -0.0018712   0.0008726
   92  -0.0005181  -0.0140161   0.0066434   0.0012601   0.0013838   0.0000652
   93  -0.0060816  -0.0141797   0.0036570  -0.0002709   0.0011629  -0.0003074
   94   0.0005922   0.0001628  -0.0022065  -0.0027779   0.0018436  -0.0282065
   95   0.0004841   0.0000962   0.0006751  -0.0016033   0.0016523  -0.0123743
   96   0.0012776   0.0001158   0.0000102  -0.0024711   0.0001928  -0.0137381
   97  -0.0006891  -0.0028131   0.0008794   0.0010847  -0.0018622   0.0013491
   98  -0.0011647   0.0003489   0.0002592  -0.0007603  -0.0001375   0.0018493
   99   0.0002583   0.0014787  -0.0004295  -0.0007507  -0.0018086   0.0016334
            7           8           9          10          11          12
    1   0.0016038   0.0001801   0.0086418   0.0015110   0.0102697  -0.0015350
    2  -0.0003258   0.0006310  -0.0027471   0.0299080  -0.0282129  -0.0123202
    3   0.0280878  -0.0199914  -0.0229423  -0.0058645   0.0029061   0.0041253
    4  -0.0783876  -0.0002291  -0.0028315  -0.0793560  -0.0058459   0.0018614
    5   0.0007237  -0.0790248   0.0088227  -0.0059914  -0.1570196   0.0227665
    6  -0.0030548   0.0058812  -0.1640962   0.0017589   0.0228218  -0.0822435
    7   0.5761817  -0.0073909  -0.0088980   0.0007468  -0.0004309   0.0035567
    8  -0.0073909   0.5602661   0.0090610   0.0006531  -0.0064337   0.0354830
    9  -0.0088980   0.0090610   0.4552155   0.0006178   0.0086758  -0.0161257
   10   0.0007468   0.0006531   0.0006178   0.5778237  -0.0245387  -0.0008788
   11  -0.0004309  -0.0064337   0.0086758  -0.0245387   0.4643182   0.0357818
   12   0.0035567   0.0354830  -0.0161257  -0.0008788   0.0357818   0.5583771
   13  -0.0045938   0.0000134  -0.0081023  -0.0002328  -0.0069741   0.0024629
   14   0.0022564   0.0027477  -0.0044150  -0.0265256  -0.0183422  -0.0082436
   15  -0.0320877  -0.0119038  -0.0170696   0.0069870   0.0002577   0.0025354
   16   0.0017367   0.0013055  -0.0002837  -0.0006144  -0.0003461   0.0005086
   17  -0.0014539   0.0009864   0.0012455   0.0012004   0.0029553   0.0009283
   18  -0.0021561   0.0005030   0.0013595   0.0004296   0.0003134  -0.0003929
   19  -0.0002061  -0.0002106   0.0002475  -0.0000050   0.0000693  -0.0003248
   20   0.0003520  -0.0003374  -0.0000788  -0.0003708  -0.0011561  -0.0002695
   21  -0.0000222   0.0002462  -0.0003581   0.0000211   0.0004610   0.0003513
   22   0.0002141   0.0000603   0.0001204   0.0001917   0.0000367   0.0001324
   23  -0.0001152   0.0000091   0.0000885   0.0000240   0.0001018  -0.0000329
   24  -0.0002019  -0.0000518  -0.0001429  -0.0001974  -0.0000646  -0.0000230
   25  -0.0000958  -0.0000377  -0.0000499  -0.0000582   0.0000032  -0.0000387
   26   0.0000689   0.0000020   0.0000020   0.0000352  -0.0000028  -0.0000006
   27   0.0000565   0.0000468   0.0000157   0.0000418  -0.0000196   0.0000416
   28   0.0000758   0.0000704   0.0000409   0.0000636   0.0000098   0.0000569
   29  -0.0000472  -0.0000049  -0.0000082  -0.0000353   0.0000012  -0.0000053
   30  -0.0000248   0.0000010  -0.0000010  -0.0000141  -0.0000002   0.0000001
   31  -0.0000920  -0.0000731  -0.0000446  -0.0000744  -0.0000092  -0.0000631
   32   0.0000315   0.0000062   0.0000094   0.0000250   0.0000007   0.0000107
   33  -0.0000179  -0.0000421  -0.0000215  -0.0000235  -0.0000036  -0.0000383
   34   0.0001637  -0.0002775  -0.0015917   0.0007236  -0.0026695   0.0004643
   35  -0.0011444   0.0006716  -0.0007603  -0.0001742  -0.0028816  -0.0009987
   36  -0.0006684   0.0000452  -0.0009950  -0.0009090  -0.0011678  -0.0001983
   37  -0.0004112  -0.0001853  -0.0002370  -0.0049423  -0.0035543  -0.0016279
   38   0.0011108  -0.0003975  -0.0005759  -0.0016417  -0.0018137  -0.0004736
   39   0.0006350  -0.0007223  -0.0010274   0.0011952  -0.0000284   0.0011847
   40  -0.0040027   0.0032873   0.0013384   0.0006403  -0.0013025   0.0000186
   41   0.0022670  -0.0014326  -0.0004557  -0.0005341   0.0013327  -0.0013146
   42   0.0028855  -0.0023871   0.0004459  -0.0009096   0.0012098   0.0003798
   43   0.0009458  -0.0002753  -0.0012546  -0.0047452   0.0018179   0.0024701
   44  -0.0007307   0.0006131   0.0011049   0.0031500  -0.0003445  -0.0019486
   45  -0.0005728  -0.0007618   0.0013936   0.0019293  -0.0006275  -0.0008275
   46  -0.0518999  -0.0346045   0.0108384   0.0001789  -0.0000546  -0.0003006
   47  -0.0352571  -0.2655332   0.0698780   0.0000959   0.0011681   0.0016130
   48   0.0113279   0.0722742  -0.0736294  -0.0004782  -0.0013142  -0.0066290
   49  -0.1693335   0.1062299   0.0783956   0.0002500   0.0001428  -0.0002823
   50   0.1065543  -0.1401065  -0.0675555  -0.0006678   0.0006467   0.0006508
   51   0.0770627  -0.0663269  -0.0952022   0.0003669  -0.0012626   0.0016674
   52  -0.2686087  -0.0653998  -0.0773262   0.0000895  -0.0000704   0.0002686
   53  -0.0646199  -0.0656151  -0.0226186   0.0009891   0.0004380   0.0002492
   54  -0.0746571  -0.0215023  -0.0710311  -0.0005245  -0.0011529   0.0011867
   55   0.0002765   0.0001142  -0.0001480  -0.2349086  -0.0829392  -0.0778443
   56  -0.0001879   0.0012600  -0.0011049  -0.0821370  -0.0821159  -0.0332291
   57   0.0005970  -0.0000910   0.0006895  -0.0786331  -0.0342050  -0.0805560
   58  -0.0001398  -0.0001025  -0.0001363  -0.2052343   0.1176027   0.0768304
   59   0.0002438   0.0011045  -0.0015293   0.1126647  -0.1260423  -0.0521518
   60  -0.0009429   0.0002053   0.0010120   0.0753474  -0.0535529  -0.0836498
   61   0.0001241  -0.0003620   0.0000368  -0.0475443  -0.0006470  -0.0005982
   62  -0.0007560  -0.0061418   0.0005610  -0.0005406  -0.0492939   0.0183873
   63   0.0005853   0.0028977   0.0008316   0.0000606   0.0196366  -0.2996027
   64   0.0009011   0.0005464   0.0000989  -0.0052254  -0.0010221  -0.0038074
   65   0.0009303  -0.0006905   0.0023887  -0.0064547   0.0008696  -0.0040856
   66  -0.0002649   0.0015016  -0.0015303  -0.0015559  -0.0000059  -0.0002338
   67   0.0001890  -0.0002951   0.0000827   0.0002364  -0.0000662   0.0001228
   68   0.0000500   0.0001443   0.0000062  -0.0001389  -0.0000307  -0.0001014
   69   0.0000132  -0.0001656   0.0001783  -0.0000396   0.0000851  -0.0001143
   70  -0.0000308   0.0000765   0.0000385  -0.0000105   0.0000097   0.0000024
   71   0.0000486  -0.0000344  -0.0000031   0.0000252  -0.0000091   0.0000300
   72  -0.0000142   0.0000073  -0.0000032  -0.0000243  -0.0000165  -0.0000313
   73  -0.0000375  -0.0000479   0.0000393  -0.0000024   0.0000277  -0.0000487
   74  -0.0000258   0.0000032  -0.0000268  -0.0000378  -0.0000099  -0.0000240
   75   0.0000179   0.0000226  -0.0000189  -0.0000002  -0.0000082   0.0000020
   76   0.0000186  -0.0000128  -0.0000044   0.0000099  -0.0000025   0.0000021
   77   0.0000088  -0.0000089  -0.0000017   0.0000022  -0.0000017  -0.0000044
   78   0.0000081  -0.0000194  -0.0000034   0.0000043   0.0000006   0.0000031
   79   0.0000240   0.0000128   0.0000027   0.0000156   0.0000030   0.0000118
   80  -0.0000227  -0.0000059   0.0000005  -0.0000011   0.0000020   0.0000122
   81   0.0000110   0.0000117   0.0000058   0.0000093   0.0000068   0.0000129
   82  -0.0000081   0.0000007  -0.0000012  -0.0000066   0.0000004  -0.0000025
   83   0.0000162  -0.0000082  -0.0000001   0.0000093  -0.0000010  -0.0000009
   84   0.0000057   0.0000005  -0.0000008   0.0000040   0.0000002  -0.0000007
   85  -0.0000110  -0.0000068  -0.0000022  -0.0000066  -0.0000018  -0.0000013
   86  -0.0000030  -0.0000009  -0.0000023  -0.0000014  -0.0000012  -0.0000027
   87   0.0000065   0.0000064   0.0000018   0.0000033   0.0000009  -0.0000004
   88   0.0000259   0.0000136   0.0000099   0.0000185   0.0000029   0.0000088
   89  -0.0000213  -0.0000074  -0.0000059  -0.0000172  -0.0000029  -0.0000071
   90   0.0000018   0.0000104   0.0000058   0.0000036   0.0000016   0.0000138
   91  -0.0000283   0.0001393   0.0001013  -0.0001460  -0.0007051  -0.0010402
   92   0.0003577  -0.0003686  -0.0000397   0.0008801   0.0013011   0.0008174
   93   0.0004977  -0.0002261  -0.0002508   0.0009964   0.0007591   0.0013737
   94  -0.0047776  -0.0019622  -0.0003818   0.0011297   0.0012079  -0.0004410
   95  -0.0029094  -0.0009359  -0.0004671  -0.0003298   0.0006439  -0.0015572
   96  -0.0027010  -0.0010878   0.0008408   0.0005940   0.0007149   0.0003944
   97  -0.0005630  -0.0012307   0.0006425  -0.0005161  -0.0000235   0.0000561
   98   0.0004218  -0.0013570   0.0005518   0.0004761  -0.0000637   0.0000417
   99   0.0009285  -0.0029256   0.0024539  -0.0003178  -0.0002036  -0.0009821
           13          14          15          16          17          18
    1  -0.0346853   0.0068334   0.0058141  -0.0021948  -0.0017363  -0.0000169
    2  -0.0116906   0.0126666   0.0060673  -0.0009952  -0.0036923  -0.0033808
    3  -0.0083038   0.0083782   0.0052299  -0.0013579  -0.0025067  -0.0028524
    4  -0.1190959  -0.0163043  -0.0239789  -0.0273118  -0.0067403  -0.0068684
    5  -0.0030260  -0.0763204  -0.0064356   0.0024605   0.0145505   0.0099598
    6  -0.0187082  -0.0137909  -0.0853117   0.0087992   0.0109028   0.0089543
    7  -0.0045938   0.0022564  -0.0320877   0.0017367  -0.0014539  -0.0021561
    8   0.0000134   0.0027477  -0.0119038   0.0013055   0.0009864   0.0005030
    9  -0.0081023  -0.0044150  -0.0170696  -0.0002837   0.0012455   0.0013595
   10  -0.0002328  -0.0265256   0.0069870  -0.0006144   0.0012004   0.0004296
   11  -0.0069741  -0.0183422   0.0002577  -0.0003461   0.0029553   0.0003134
   12   0.0024629  -0.0082436   0.0025354   0.0005086   0.0009283  -0.0003929
   13   0.4268287  -0.0066991   0.0048884  -0.1340145  -0.0044851   0.0186127
   14  -0.0066991   0.4332856  -0.0454907   0.0258601  -0.0723261  -0.0131626
   15   0.0048884  -0.0454907   0.5650892   0.0211706  -0.0037551  -0.0981047
   16  -0.1340145   0.0258601   0.0211706   0.5223536  -0.0205497  -0.1275945
   17  -0.0044851  -0.0723261  -0.0037551  -0.0205497   0.9217054  -0.0098915
   18   0.0186127  -0.0131626  -0.0981047  -0.1275945  -0.0098915   0.2770964
   19  -0.0265610  -0.0193808   0.0173287  -0.2299635  -0.0713730   0.0813468
   20   0.0052358   0.0081686  -0.0000579  -0.0829740  -0.1932707   0.0380057
   21   0.0177106   0.0097281   0.0023546   0.0730999   0.0222908  -0.0828237
   22   0.0017829  -0.0015223   0.0014574  -0.0333279  -0.0106909   0.0128891
   23  -0.0020813  -0.0060485   0.0009005  -0.0183667   0.0234991   0.0067597
   24   0.0036425   0.0010543   0.0067351   0.0169865   0.0102261  -0.0097540
   25   0.0007136  -0.0001990   0.0016131   0.0015557   0.0078477  -0.0042495
   26  -0.0003302   0.0004091  -0.0006292  -0.0017946  -0.0021516   0.0002092
   27  -0.0006130   0.0006642  -0.0009473   0.0007293  -0.0077845   0.0022113
   28  -0.0002262   0.0002762  -0.0000548  -0.0014825  -0.0018066   0.0007254
   29   0.0001058  -0.0001707   0.0001178   0.0006522   0.0012667   0.0000684
   30   0.0001287  -0.0001660   0.0004410  -0.0000385   0.0030383  -0.0008438
   31   0.0003355  -0.0004216   0.0002513   0.0018622   0.0037834  -0.0012684
   32  -0.0000692   0.0000624  -0.0000682  -0.0003712  -0.0013736   0.0002787
   33   0.0001055  -0.0002169  -0.0000105   0.0007695   0.0013092  -0.0005575
   34  -0.0045651   0.0070813   0.0052500   0.0015435  -0.0036306  -0.0030346
   35   0.0027478  -0.0034879  -0.0011726   0.0005956  -0.0004863   0.0002367
   36   0.0018106  -0.0008778  -0.0006118   0.0002948  -0.0001826   0.0005695
   37   0.0075192   0.0265753   0.0031982  -0.1201353   0.0949099   0.0158326
   38   0.0144336  -0.0255583  -0.0030294   0.1001499  -0.6168982  -0.0227154
   39   0.0037862  -0.0107342   0.0135439   0.0142699  -0.0201208  -0.0814406
   40   0.0009301   0.0000618   0.0016236   0.0000883   0.0003157  -0.0001670
   41  -0.0007640   0.0006501  -0.0000013  -0.0000508  -0.0001658   0.0001773
   42  -0.0008593  -0.0003326  -0.0001796   0.0003259  -0.0002384   0.0003852
   43   0.0007826   0.0016425  -0.0002287  -0.0000816   0.0005157   0.0001578
   44  -0.0000803  -0.0028037  -0.0001873  -0.0000621  -0.0002777   0.0002719
   45  -0.0006825   0.0009107   0.0000602   0.0001047  -0.0000750   0.0000374
   46   0.0003076   0.0002098   0.0000686   0.0001393   0.0009367   0.0000563
   47  -0.0010556  -0.0025067   0.0005776  -0.0005862  -0.0014672   0.0003858
   48   0.0003270   0.0017646   0.0013176  -0.0002380   0.0003752  -0.0001425
   49   0.0006441  -0.0005526   0.0002640  -0.0003075  -0.0001508  -0.0003306
   50   0.0005966  -0.0003726  -0.0000837   0.0001986   0.0001979  -0.0008811
   51   0.0011319  -0.0003623   0.0013841  -0.0009516  -0.0023245  -0.0003485
   52   0.0007157   0.0006895   0.0002206   0.0004523   0.0000203   0.0001429
   53   0.0000098  -0.0009369   0.0007336  -0.0001267  -0.0007370   0.0000476
   54   0.0008027   0.0021535  -0.0066339   0.0014291  -0.0006073  -0.0008115
   55   0.0009249   0.0003057   0.0004794   0.0005308   0.0019544  -0.0004196
   56   0.0024860  -0.0040364   0.0027983   0.0007322  -0.0013904  -0.0003676
   57  -0.0005158   0.0012859  -0.0008485  -0.0000997  -0.0002667   0.0000756
   58   0.0003889   0.0003376  -0.0004809   0.0004039  -0.0043588  -0.0000181
   59   0.0007176   0.0012141   0.0000313  -0.0006657  -0.0042856  -0.0001772
   60   0.0003774  -0.0004842   0.0004227  -0.0000404  -0.0005895   0.0002979
   61   0.0003099  -0.0002763   0.0012973  -0.0001536  -0.0002790   0.0001773
   62   0.0005221   0.0008535   0.0013342  -0.0000969  -0.0002843   0.0000030
   63  -0.0006077  -0.0004777  -0.0001691   0.0000466  -0.0000697  -0.0000527
   64  -0.0678714   0.0073818  -0.0162247   0.0017835   0.0212266  -0.0024472
   65  -0.0093781  -0.1856193  -0.0111789  -0.0079561  -0.0371524   0.0055724
   66  -0.0127095   0.0281954  -0.0860601   0.0016300  -0.0084096   0.0021589
   67  -0.0022572  -0.0065646   0.0017756   0.0178893  -0.0154863  -0.0138689
   68  -0.0012162   0.0008321   0.0001402   0.0038944  -0.0257794  -0.0037437
   69   0.0001979   0.0016196  -0.0019244  -0.0089590   0.0122893  -0.0013595
   70  -0.0001552   0.0007657  -0.0005110   0.0014662   0.0048127  -0.0001284
   71  -0.0001734  -0.0001522  -0.0002385  -0.0016144  -0.0021542   0.0010346
   72   0.0001032  -0.0002081   0.0002224  -0.0002149  -0.0041963   0.0009976
   73  -0.0008083  -0.0016932  -0.0007954  -0.0018024   0.0059098   0.0033710
   74   0.0005907   0.0004093   0.0005819   0.0011433  -0.0036820  -0.0008464
   75   0.0002886   0.0006403   0.0003310  -0.0002056  -0.0036822  -0.0007103
   76  -0.0000566  -0.0001206  -0.0000475  -0.0003381  -0.0012834   0.0003930
   77   0.0000204  -0.0001377   0.0000253  -0.0000705  -0.0005271   0.0000129
   78  -0.0000417  -0.0000666  -0.0000410  -0.0002579  -0.0000829   0.0002380
   79  -0.0001394   0.0000974  -0.0001041  -0.0006498   0.0005511  -0.0000994
   80   0.0000431  -0.0000333   0.0000842   0.0002718  -0.0000064   0.0003533
   81  -0.0001830  -0.0000161  -0.0001459  -0.0004392   0.0020276  -0.0000215
   82   0.0000240   0.0000156   0.0000118   0.0001635   0.0005237  -0.0001406
   83  -0.0000211  -0.0000119  -0.0000382  -0.0001324  -0.0005366   0.0000382
   84  -0.0000089   0.0000031  -0.0000186  -0.0000794  -0.0005102   0.0000955
   85   0.0000693  -0.0000048   0.0000417   0.0002493  -0.0003789   0.0000154
   86   0.0000157   0.0000025   0.0000383  -0.0000076  -0.0000737  -0.0000448
   87  -0.0000308   0.0000119  -0.0000384  -0.0001690   0.0000512   0.0000107
   88  -0.0000681   0.0000581  -0.0000360  -0.0004022  -0.0002117   0.0000923
   89   0.0000453  -0.0000156   0.0000224   0.0003297   0.0006695  -0.0001412
   90  -0.0000276   0.0000409   0.0000030  -0.0002020  -0.0002057   0.0001271
   91  -0.0001671  -0.0008134  -0.0002694  -0.0003185  -0.0005504   0.0002090
   92   0.0005529  -0.0006240  -0.0000609  -0.0000383   0.0006843   0.0000912
   93   0.0000763   0.0001002   0.0003095   0.0001055   0.0001274  -0.0001938
   94  -0.0462167   0.0016857  -0.0020293  -0.0003120  -0.0030289   0.0311775
   95   0.0024287  -0.0467892   0.0305639  -0.0006036   0.0039633  -0.0107988
   96  -0.0067660   0.0418693  -0.2974671   0.0017220   0.0023955  -0.0154480
   97  -0.0005624  -0.0010550   0.0031068   0.0011922   0.0036858  -0.0028203
   98   0.0174791  -0.0150081   0.0400565  -0.0001852  -0.0017600   0.0018282
   99   0.0017072   0.0006256  -0.0043974  -0.0008607  -0.0017087   0.0012433
           19          20          21          22          23          24
    1   0.0004651   0.0002580  -0.0002183  -0.0004169   0.0000435   0.0002630
    2  -0.0012800   0.0003089   0.0010154   0.0000375  -0.0003794   0.0002951
    3  -0.0012838   0.0001882   0.0009953   0.0002544  -0.0003092   0.0002466
    4  -0.0004499   0.0022694  -0.0004943  -0.0003164  -0.0004393   0.0012009
    5   0.0035442  -0.0012539  -0.0029906  -0.0004019   0.0009686  -0.0007298
    6   0.0036466  -0.0016181  -0.0030975  -0.0003185   0.0009667  -0.0007577
    7  -0.0002061   0.0003520  -0.0000222   0.0002141  -0.0001152  -0.0002019
    8  -0.0002106  -0.0003374   0.0002462   0.0000603   0.0000091  -0.0000518
    9   0.0002475  -0.0000788  -0.0003581   0.0001204   0.0000885  -0.0001429
   10  -0.0000050  -0.0003708   0.0000211   0.0001917   0.0000240  -0.0001974
   11   0.0000693  -0.0011561   0.0004610   0.0000367   0.0001018  -0.0000646
   12  -0.0003248  -0.0002695   0.0003513   0.0001324  -0.0000329  -0.0000230
   13  -0.0265610   0.0052358   0.0177106   0.0017829  -0.0020813   0.0036425
   14  -0.0193808   0.0081686   0.0097281  -0.0015223  -0.0060485   0.0010543
   15   0.0173287  -0.0000579   0.0023546   0.0014574   0.0009005   0.0067351
   16  -0.2299635  -0.0829740   0.0730999  -0.0333279  -0.0183667   0.0169865
   17  -0.0713730  -0.1932707   0.0222908  -0.0106909   0.0234991   0.0102261
   18   0.0813468   0.0380057  -0.0828237   0.0128891   0.0067597  -0.0097540
   19   0.5787052   0.0005804  -0.2005822  -0.1842860   0.0234365   0.0404185
   20   0.0005804   0.8127816   0.0410705   0.0316064  -0.1234913  -0.0150497
   21  -0.2005822   0.0410705   0.1614666   0.0494199  -0.0105442  -0.0731092
   22  -0.1842860   0.0316064   0.0494199   0.4571007   0.0402043  -0.0355784
   23   0.0234365  -0.1234913  -0.0105442   0.0402043   0.6150127  -0.0093722
   24   0.0404185  -0.0150497  -0.0731092  -0.0355784  -0.0093722   0.5190916
   25  -0.0435387   0.0014641  -0.0180501  -0.1028577  -0.0014065  -0.0418902
   26   0.0128764   0.0002448   0.0056091  -0.0039150  -0.0812344  -0.0016174
   27   0.0112057   0.0027995   0.0122582  -0.0501437   0.0003960  -0.1445268
   28   0.0024302   0.0007261  -0.0011988  -0.0237012   0.0054235  -0.0007284
   29  -0.0018437   0.0000852  -0.0004287   0.0019817  -0.0018741   0.0023318
   30  -0.0069446  -0.0003764  -0.0027982  -0.0201417   0.0073713   0.0101425
   31  -0.0056294  -0.0007371  -0.0010657  -0.0026895   0.0017649   0.0070373
   32   0.0014885   0.0009714   0.0001421   0.0011871   0.0004982  -0.0011953
   33  -0.0017321  -0.0004990   0.0001482   0.0009880  -0.0000369   0.0019549
   34  -0.0023724   0.0004670   0.0012630   0.0007263  -0.0004961  -0.0000736
   35   0.0000376   0.0003412  -0.0000960   0.0000957   0.0000720  -0.0000579
   36   0.0000695   0.0000761   0.0000280  -0.0000819   0.0000079  -0.0000947
   37   0.0208622  -0.0403409  -0.0007525   0.0010186   0.0009391   0.0008655
   38  -0.0294060  -0.0973590   0.0212026   0.0105774  -0.0054109  -0.0074613
   39   0.0010720   0.0222252   0.0194809  -0.0016509  -0.0001470  -0.0042987
   40   0.0001390  -0.0000366  -0.0000858   0.0000201   0.0000252   0.0000217
   41  -0.0001202  -0.0000044   0.0000261   0.0000067  -0.0000326  -0.0000162
   42  -0.0000978   0.0000264   0.0000870  -0.0000326  -0.0000112  -0.0000907
   43   0.0000568  -0.0002601   0.0000407  -0.0000597  -0.0000214   0.0000122
   44   0.0001017   0.0002627  -0.0001683   0.0000549   0.0000670  -0.0000086
   45  -0.0000323  -0.0000492  -0.0000219  -0.0000178  -0.0000144   0.0000126
   46   0.0001496  -0.0003807   0.0003022  -0.0001350   0.0000379   0.0000339
   47   0.0001460   0.0006118  -0.0006749   0.0001056   0.0000035  -0.0000167
   48  -0.0000409  -0.0001880   0.0000934  -0.0001051  -0.0000302   0.0000564
   49   0.0000887   0.0001246  -0.0000850  -0.0000927   0.0000181   0.0000026
   50  -0.0001364  -0.0002207   0.0005886  -0.0001416   0.0000097  -0.0000104
   51   0.0000007   0.0005233  -0.0001443  -0.0001720   0.0000073   0.0000855
   52  -0.0001466   0.0000159  -0.0000307   0.0001294  -0.0000356  -0.0000427
   53  -0.0000513   0.0002084  -0.0001584   0.0000539  -0.0000129  -0.0000268
   54  -0.0002484  -0.0000286   0.0004339  -0.0000069  -0.0000579  -0.0000168
   55  -0.0005075  -0.0007832   0.0004654   0.0002135  -0.0000888  -0.0001007
   56  -0.0001925   0.0004304   0.0000907   0.0000636  -0.0000283  -0.0000149
   57  -0.0000237   0.0001154  -0.0001212  -0.0000161  -0.0000103   0.0000015
   58   0.0005382   0.0013686  -0.0003352  -0.0002819   0.0001054   0.0001510
   59   0.0003830   0.0011763  -0.0004460  -0.0002026   0.0000728   0.0001278
   60   0.0001619   0.0003831  -0.0001171  -0.0000360   0.0000489   0.0000088
   61   0.0000611   0.0000934   0.0000014  -0.0000137   0.0000175   0.0000190
   62   0.0000722   0.0000660  -0.0001261  -0.0000097   0.0000043   0.0000362
   63  -0.0000143  -0.0000426   0.0000102  -0.0000594  -0.0000066  -0.0000288
   64  -0.0088523   0.0037208   0.0022732   0.0033486   0.0028041  -0.0006793
   65   0.0020734   0.0044191  -0.0022843  -0.0005734   0.0013177   0.0003871
   66   0.0038170  -0.0016427   0.0013514  -0.0012305  -0.0013822   0.0007309
   67  -0.0763194   0.0650197   0.0350278  -0.0016734   0.0266131   0.0030018
   68   0.0649455  -0.4138476  -0.0694419  -0.0006938   0.0023446  -0.0001206
   69   0.0338951  -0.0791507  -0.0283309  -0.0010319  -0.0087180  -0.0051240
   70  -0.0053753   0.0360752   0.0160545  -0.0509462  -0.0289788  -0.0126160
   71   0.0068381  -0.0105982  -0.0043079  -0.0199151  -0.2646147  -0.0989170
   72   0.0036270  -0.0109291  -0.0050939  -0.0085984  -0.0943207  -0.0937002
   73  -0.0222761  -0.0233713   0.0246392  -0.0656898  -0.0421660   0.0459049
   74   0.0074242   0.0095287  -0.0105406  -0.0486881  -0.1627384   0.1181301
   75   0.0092583   0.0063739  -0.0062348   0.0496647   0.1155707  -0.1743401
   76   0.0030501   0.0000774   0.0007912  -0.0038429  -0.0214423  -0.0109002
   77  -0.0006403   0.0012182   0.0007384   0.0009628   0.0020674   0.0012582
   78   0.0018883   0.0010720   0.0009788  -0.0028238  -0.0237849  -0.0125047
   79   0.0025208  -0.0002048   0.0010892   0.0053797   0.0153457  -0.0181632
   80   0.0000402   0.0000860  -0.0006836  -0.0002272  -0.0006920   0.0010219
   81   0.0007684  -0.0015510   0.0023328   0.0073500   0.0166149  -0.0206579
   82  -0.0003504  -0.0007016  -0.0001236   0.0014703   0.0005955   0.0009482
   83   0.0005858   0.0006859   0.0003533  -0.0006220  -0.0001958  -0.0006399
   84   0.0004804   0.0004880   0.0001416  -0.0003376   0.0000502  -0.0000829
   85   0.0001755   0.0005159  -0.0006044   0.0010703  -0.0009618   0.0016033
   86  -0.0001776   0.0000508  -0.0001839  -0.0003316   0.0003355   0.0000718
   87   0.0001626  -0.0003368   0.0002689  -0.0004017   0.0000631   0.0000347
   88   0.0003164   0.0000040   0.0000529  -0.0008914  -0.0002455  -0.0000316
   89  -0.0005696  -0.0001959  -0.0000199   0.0002811   0.0001319   0.0001179
   90   0.0004368  -0.0000473   0.0000173   0.0003240  -0.0002395  -0.0001722
   91   0.0003541   0.0002420  -0.0001967  -0.0001425   0.0000742   0.0000604
   92   0.0000663  -0.0001928  -0.0000154   0.0000050   0.0000258  -0.0000132
   93  -0.0001760  -0.0000514   0.0000749   0.0000839  -0.0000280  -0.0000065
   94  -0.0029919   0.0010366  -0.0004034  -0.0005515  -0.0004518  -0.0014062
   95   0.0010062  -0.0002420  -0.0004362   0.0002649   0.0001722   0.0005723
   96   0.0013192  -0.0012396   0.0003398   0.0001191   0.0002306   0.0003576
   97  -0.0000813  -0.0010923   0.0019968  -0.0007499  -0.0001755   0.0004368
   98  -0.0003335   0.0005240  -0.0000161   0.0003497   0.0000393  -0.0002465
   99   0.0003500  -0.0001413  -0.0009623  -0.0000181  -0.0000301  -0.0000267
           25          26          27          28          29          30
    1   0.0001453  -0.0000709  -0.0001106  -0.0002456   0.0000648  -0.0000065
    2  -0.0000028   0.0000453   0.0000716   0.0000721  -0.0000222  -0.0000055
    3  -0.0000280   0.0000366   0.0000766   0.0001115  -0.0000293   0.0000105
    4   0.0003042  -0.0001067  -0.0001228  -0.0000965   0.0000428   0.0000617
    5   0.0000398  -0.0000773  -0.0001565  -0.0002155   0.0000905   0.0000083
    6  -0.0000067  -0.0000182  -0.0001131  -0.0001516   0.0000477   0.0000119
    7  -0.0000958   0.0000689   0.0000565   0.0000758  -0.0000472  -0.0000248
    8  -0.0000377   0.0000020   0.0000468   0.0000704  -0.0000049   0.0000010
    9  -0.0000499   0.0000020   0.0000157   0.0000409  -0.0000082  -0.0000010
   10  -0.0000582   0.0000352   0.0000418   0.0000636  -0.0000353  -0.0000141
   11   0.0000032  -0.0000028  -0.0000196   0.0000098   0.0000012  -0.0000002
   12  -0.0000387  -0.0000006   0.0000416   0.0000569  -0.0000053   0.0000001
   13   0.0007136  -0.0003302  -0.0006130  -0.0002262   0.0001058   0.0001287
   14  -0.0001990   0.0004091   0.0006642   0.0002762  -0.0001707  -0.0001660
   15   0.0016131  -0.0006292  -0.0009473  -0.0000548   0.0001178   0.0004410
   16   0.0015557  -0.0017946   0.0007293  -0.0014825   0.0006522  -0.0000385
   17   0.0078477  -0.0021516  -0.0077845  -0.0018066   0.0012667   0.0030383
   18  -0.0042495   0.0002092   0.0022113   0.0007254   0.0000684  -0.0008438
   19  -0.0435387   0.0128764   0.0112057   0.0024302  -0.0018437  -0.0069446
   20   0.0014641   0.0002448   0.0027995   0.0007261   0.0000852  -0.0003764
   21  -0.0180501   0.0056091   0.0122582  -0.0011988  -0.0004287  -0.0027982
   22  -0.1028577  -0.0039150  -0.0501437  -0.0237012   0.0019817  -0.0201417
   23  -0.0014065  -0.0812344   0.0003960   0.0054235  -0.0018741   0.0073713
   24  -0.0418902  -0.0016174  -0.1445268  -0.0007284   0.0023318   0.0101425
   25   0.4572153   0.0318719  -0.0281959  -0.1490965   0.0255231   0.0373280
   26   0.0318719   0.5853308  -0.0028493   0.0253584  -0.0931950  -0.0123355
   27  -0.0281959  -0.0028493   0.5288225   0.0493288  -0.0136163  -0.0993245
   28  -0.1490965   0.0253584   0.0493288   0.4474698   0.0386430  -0.0397943
   29   0.0255231  -0.0931950  -0.0136163   0.0386430   0.5957131  -0.0283259
   30   0.0373280  -0.0123355  -0.0993245  -0.0397943  -0.0283259   0.5351265
   31  -0.0357302   0.0004416  -0.0396629  -0.1380075  -0.0267684  -0.0507625
   32   0.0073537   0.0029894   0.0093277  -0.0061166  -0.0784307   0.0172305
   33  -0.0042742   0.0024392  -0.0000547  -0.0863124  -0.0048688  -0.1531708
   34  -0.0002139   0.0001222   0.0002183   0.0003981  -0.0001164  -0.0000057
   35  -0.0000297  -0.0000131   0.0000078   0.0000272  -0.0000217  -0.0000085
   36  -0.0000057  -0.0000033  -0.0000151  -0.0000362  -0.0000006  -0.0000245
   37   0.0009365   0.0006305  -0.0014638   0.0008567  -0.0000180   0.0005120
   38  -0.0033679   0.0014781   0.0037186   0.0012790  -0.0006844  -0.0016889
   39  -0.0003017   0.0011328  -0.0004678  -0.0002001  -0.0003048  -0.0001651
   40   0.0000082  -0.0000044  -0.0000056   0.0000018   0.0000011   0.0000054
   41  -0.0000077   0.0000098   0.0000066   0.0000052  -0.0000017  -0.0000007
   42  -0.0000188   0.0000085   0.0000031  -0.0000058  -0.0000046  -0.0000178
   43   0.0000162   0.0000047  -0.0000116  -0.0000189   0.0000084   0.0000034
   44  -0.0000051  -0.0000140  -0.0000023   0.0000034  -0.0000054   0.0000021
   45   0.0000027   0.0000085   0.0000009   0.0000011   0.0000008   0.0000030
   46   0.0000327  -0.0000171  -0.0000333  -0.0000432   0.0000174   0.0000033
   47  -0.0000250  -0.0000044   0.0000136   0.0000172  -0.0000215   0.0000017
   48   0.0000321   0.0000038  -0.0000227  -0.0000283   0.0000090   0.0000050
   49   0.0000173   0.0000008  -0.0000248  -0.0000379   0.0000123   0.0000105
   50   0.0000231  -0.0000072  -0.0000295  -0.0000584   0.0000208  -0.0000088
   51   0.0000427  -0.0000271  -0.0000421  -0.0000693   0.0000157   0.0000069
   52  -0.0000386   0.0000143   0.0000369   0.0000575  -0.0000199  -0.0000074
   53  -0.0000189   0.0000061   0.0000096   0.0000123  -0.0000044  -0.0000017
   54  -0.0000120   0.0000126   0.0000083   0.0000160  -0.0000066  -0.0000014
   55  -0.0000570   0.0000440   0.0000499   0.0001045  -0.0000344  -0.0000082
   56  -0.0000264   0.0000018   0.0000257   0.0000293  -0.0000093  -0.0000025
   57  -0.0000008   0.0000080  -0.0000055   0.0000063  -0.0000014   0.0000058
   58   0.0000720  -0.0000696  -0.0000674  -0.0001101   0.0000315   0.0000117
   59   0.0000538  -0.0000436  -0.0000516  -0.0000942   0.0000351   0.0000092
   60   0.0000038  -0.0000278   0.0000073  -0.0000131   0.0000054   0.0000041
   61   0.0000062  -0.0000270   0.0000073  -0.0000170   0.0000085  -0.0000008
   62   0.0000132  -0.0000004  -0.0000098  -0.0000144   0.0000028   0.0000007
   63   0.0000075   0.0000142  -0.0000180  -0.0000268   0.0000018  -0.0000121
   64  -0.0003257   0.0000734   0.0003470   0.0005913  -0.0001391  -0.0000259
   65   0.0000167  -0.0003432  -0.0002189  -0.0002813   0.0000281  -0.0000186
   66   0.0002119  -0.0001293  -0.0002189  -0.0001291   0.0000663   0.0000477
   67   0.0002615   0.0011528   0.0010591  -0.0004741  -0.0002822  -0.0004183
   68   0.0000579   0.0003687   0.0006665   0.0002186   0.0000376   0.0000388
   69  -0.0002166   0.0012082   0.0004775  -0.0003682  -0.0003789  -0.0001636
   70  -0.0027842  -0.0200437  -0.0094848   0.0008384  -0.0017561  -0.0009941
   71  -0.0012405   0.0027598   0.0003928   0.0002064   0.0002272   0.0000192
   72  -0.0046792  -0.0237171  -0.0117178   0.0010601  -0.0007560   0.0003030
   73   0.0062599   0.0147943  -0.0150611   0.0014281   0.0005547  -0.0009309
   74  -0.0001469   0.0002275  -0.0007193  -0.0004632   0.0000736   0.0005450
   75   0.0046228   0.0179588  -0.0192319   0.0013773   0.0001138  -0.0001951
   76  -0.0488541  -0.0196404  -0.0075866   0.0000272   0.0307311   0.0141768
   77  -0.0187236  -0.2596366  -0.0932054  -0.0005849  -0.0103183  -0.0053297
   78  -0.0073386  -0.0924862  -0.0908597  -0.0006492  -0.0115539  -0.0061900
   79  -0.0745439  -0.0528777   0.0586645  -0.0127212  -0.0206323   0.0236414
   80  -0.0523767  -0.1549468   0.1125025   0.0046591   0.0068434  -0.0077309
   81   0.0571380   0.1109789  -0.1690800   0.0032237   0.0073487  -0.0096221
   82   0.0003315   0.0291599   0.0115442  -0.0500767  -0.0045464   0.0003739
   83  -0.0000999  -0.0093420  -0.0032211  -0.0063579  -0.2612128  -0.0807715
   84   0.0020851  -0.0121592  -0.0032732   0.0017650  -0.0774891  -0.0842369
   85  -0.0116527  -0.0195955   0.0208754  -0.0821620  -0.0626538   0.0700960
   86   0.0040559   0.0072183  -0.0077339  -0.0581449  -0.1586611   0.1126135
   87   0.0059157   0.0068123  -0.0066649   0.0621646   0.1057844  -0.1645519
   88   0.0020967   0.0018904  -0.0018918   0.0043904   0.0204359  -0.0260736
   89  -0.0006707  -0.0001101  -0.0009632  -0.0029268   0.0001914  -0.0041458
   90   0.0002077  -0.0004436   0.0028711   0.0098811   0.0218595  -0.0248820
   91   0.0000444  -0.0000341  -0.0000394  -0.0000917   0.0000194  -0.0000064
   92   0.0000041   0.0000032  -0.0000053  -0.0000001   0.0000080   0.0000060
   93  -0.0000209   0.0000111   0.0000233   0.0000470  -0.0000069   0.0000110
   94  -0.0003969   0.0000729   0.0005204   0.0000654  -0.0000218  -0.0001777
   95   0.0001657  -0.0000181  -0.0001611  -0.0000586   0.0000222   0.0000573
   96   0.0001817  -0.0000290  -0.0002260  -0.0000383   0.0000237   0.0000657
   97   0.0002268  -0.0000857  -0.0001658  -0.0001900   0.0000815   0.0000232
   98  -0.0001090   0.0000459   0.0000981   0.0000864  -0.0000086  -0.0000259
   99  -0.0000155   0.0000190  -0.0000076  -0.0000008  -0.0000094   0.0000163
           31          32          33          34          35          36
    1   0.0002761  -0.0000625   0.0001188  -0.1803989  -0.0614558  -0.0344306
    2  -0.0000867   0.0000066  -0.0000514  -0.0278696  -0.1014771   0.0095319
    3  -0.0001279   0.0000185  -0.0000883  -0.0559478  -0.0087014  -0.0873315
    4   0.0001189  -0.0000318   0.0000292  -0.0417263   0.0078344   0.0062284
    5   0.0002501  -0.0000597   0.0001229  -0.0120484   0.0068535   0.0042909
    6   0.0001789  -0.0000395   0.0000912  -0.0104020   0.0050695   0.0057810
    7  -0.0000920   0.0000315  -0.0000179   0.0001637  -0.0011444  -0.0006684
    8  -0.0000731   0.0000062  -0.0000421  -0.0002775   0.0006716   0.0000452
    9  -0.0000446   0.0000094  -0.0000215  -0.0015917  -0.0007603  -0.0009950
   10  -0.0000744   0.0000250  -0.0000235   0.0007236  -0.0001742  -0.0009090
   11  -0.0000092   0.0000007  -0.0000036  -0.0026695  -0.0028816  -0.0011678
   12  -0.0000631   0.0000107  -0.0000383   0.0004643  -0.0009987  -0.0001983
   13   0.0003355  -0.0000692   0.0001055  -0.0045651   0.0027478   0.0018106
   14  -0.0004216   0.0000624  -0.0002169   0.0070813  -0.0034879  -0.0008778
   15   0.0002513  -0.0000682  -0.0000105   0.0052500  -0.0011726  -0.0006118
   16   0.0018622  -0.0003712   0.0007695   0.0015435   0.0005956   0.0002948
   17   0.0037834  -0.0013736   0.0013092  -0.0036306  -0.0004863  -0.0001826
   18  -0.0012684   0.0002787  -0.0005575  -0.0030346   0.0002367   0.0005695
   19  -0.0056294   0.0014885  -0.0017321  -0.0023724   0.0000376   0.0000695
   20  -0.0007371   0.0009714  -0.0004990   0.0004670   0.0003412   0.0000761
   21  -0.0010657   0.0001421   0.0001482   0.0012630  -0.0000960   0.0000280
   22  -0.0026895   0.0011871   0.0009880   0.0007263   0.0000957  -0.0000819
   23   0.0017649   0.0004982  -0.0000369  -0.0004961   0.0000720   0.0000079
   24   0.0070373  -0.0011953   0.0019549  -0.0000736  -0.0000579  -0.0000947
   25  -0.0357302   0.0073537  -0.0042742  -0.0002139  -0.0000297  -0.0000057
   26   0.0004416   0.0029894   0.0024392   0.0001222  -0.0000131  -0.0000033
   27  -0.0396629   0.0093277  -0.0000547   0.0002183   0.0000078  -0.0000151
   28  -0.1380075  -0.0061166  -0.0863124   0.0003981   0.0000272  -0.0000362
   29  -0.0267684  -0.0784307  -0.0048688  -0.0001164  -0.0000217  -0.0000006
   30  -0.0507625   0.0172305  -0.1531708  -0.0000057  -0.0000085  -0.0000245
   31   0.2540103   0.1209531   0.0308406  -0.0004519  -0.0000299   0.0000398
   32   0.1209531   0.2875708  -0.2389083   0.0001041   0.0000251   0.0000032
   33   0.0308406  -0.2389083   0.4624381  -0.0002005   0.0000025   0.0000472
   34  -0.0004519   0.0001041  -0.0002005   0.3074182   0.1413144   0.0469041
   35  -0.0000299   0.0000251   0.0000025   0.1413144   0.5123030  -0.1944512
   36   0.0000398   0.0000032   0.0000472   0.0469041  -0.1944512   0.1915734
   37  -0.0005510  -0.0000389  -0.0003498  -0.0008829   0.0001307   0.0000733
   38  -0.0021181   0.0008072  -0.0006465   0.0015621   0.0009432   0.0002179
   39   0.0001372   0.0000173   0.0002490   0.0005556   0.0000377   0.0000993
   40  -0.0000014  -0.0000009  -0.0000039  -0.0192416  -0.0056436  -0.0379772
   41  -0.0000069  -0.0000009  -0.0000049  -0.0080178   0.0012503  -0.0149096
   42   0.0000050   0.0000054   0.0000219  -0.0110614  -0.0048043  -0.0051165
   43   0.0000203  -0.0000104   0.0000072  -0.0137003  -0.0393745   0.0091393
   44  -0.0000034   0.0000072  -0.0000010  -0.0093796  -0.0130537   0.0025307
   45  -0.0000018  -0.0000033  -0.0000042  -0.0018527  -0.0110612   0.0052192
   46   0.0000528  -0.0000125   0.0000237  -0.0003569   0.0006039   0.0002891
   47  -0.0000242   0.0000170  -0.0000151  -0.0002224   0.0003890   0.0003546
   48   0.0000330  -0.0000119   0.0000120   0.0001171  -0.0002254  -0.0000168
   49   0.0000436  -0.0000127   0.0000138   0.0003220   0.0003005   0.0009028
   50   0.0000650  -0.0000129   0.0000421   0.0001766   0.0002318   0.0003247
   51   0.0000766  -0.0000123   0.0000341   0.0002535   0.0004208   0.0010118
   52  -0.0000651   0.0000167  -0.0000266  -0.0002559   0.0003100   0.0015486
   53  -0.0000154   0.0000048  -0.0000061   0.0003135  -0.0002373   0.0005608
   54  -0.0000181   0.0000057  -0.0000041   0.0005382   0.0011116   0.0013243
   55  -0.0001168   0.0000283  -0.0000470  -0.0004839   0.0027530   0.0008106
   56  -0.0000349   0.0000101  -0.0000145   0.0008975   0.0022751   0.0008732
   57  -0.0000063   0.0000007  -0.0000028   0.0004402   0.0006221  -0.0001066
   58   0.0001323  -0.0000253   0.0000587   0.0001825   0.0008610   0.0002638
   59   0.0001102  -0.0000249   0.0000485  -0.0001358   0.0012640   0.0001217
   60   0.0000133   0.0000011  -0.0000008   0.0000259   0.0006040   0.0003524
   61   0.0000189  -0.0000022   0.0000015  -0.0001640   0.0000638   0.0004734
   62   0.0000152  -0.0000049   0.0000068   0.0000479   0.0000282  -0.0002507
   63   0.0000294  -0.0000054   0.0000296  -0.0007013   0.0001137   0.0004793
   64  -0.0006660   0.0001363  -0.0003164  -0.0004648  -0.0030695   0.0004208
   65   0.0003075   0.0000353   0.0001802  -0.0006314   0.0018127   0.0000521
   66   0.0002027  -0.0000305   0.0001286   0.0004940   0.0002972   0.0006124
   67  -0.0000694  -0.0001308   0.0000095   0.0003063   0.0003303   0.0000234
   68  -0.0003566   0.0000190  -0.0001914   0.0001567  -0.0000675  -0.0000443
   69  -0.0000516  -0.0000062  -0.0000619  -0.0002010  -0.0000920  -0.0000478
   70  -0.0000227   0.0006300   0.0006011  -0.0000194  -0.0000398  -0.0000036
   71  -0.0000051   0.0001211   0.0002004   0.0000841   0.0000204   0.0000094
   72   0.0000338   0.0006017   0.0003137  -0.0000231   0.0000147  -0.0000033
   73  -0.0001884  -0.0002143   0.0003055  -0.0002777   0.0000150   0.0000132
   74   0.0004019   0.0000255  -0.0002555  -0.0000041  -0.0000110  -0.0000128
   75  -0.0004900  -0.0003963   0.0005448   0.0001079  -0.0000083  -0.0000075
   76   0.0032990  -0.0021096  -0.0003546   0.0000113   0.0000116   0.0000082
   77  -0.0005807   0.0017382   0.0018182  -0.0000100   0.0000159   0.0000134
   78  -0.0003629   0.0014823   0.0009779  -0.0000096   0.0000037   0.0000024
   79   0.0032199   0.0002142  -0.0003372   0.0000474  -0.0000000  -0.0000011
   80  -0.0012382   0.0004542  -0.0016999  -0.0000079  -0.0000052  -0.0000137
   81  -0.0006039  -0.0011163   0.0021187   0.0000217  -0.0000056   0.0000028
   82  -0.0090351  -0.0227065  -0.0210841  -0.0000182  -0.0000053  -0.0000001
   83  -0.0035983   0.0076060  -0.0034513   0.0000164   0.0000120   0.0000098
   84  -0.0149293  -0.0231274  -0.0206696   0.0000029   0.0000064   0.0000038
   85   0.0050449   0.0180039  -0.0255917  -0.0000220  -0.0000008  -0.0000032
   86   0.0026063   0.0026727   0.0014401  -0.0000108  -0.0000009  -0.0000033
   87   0.0005061   0.0191956  -0.0285062   0.0000166  -0.0000001   0.0000023
   88  -0.0752194  -0.1182061   0.1067184   0.0001062   0.0000108  -0.0000030
   89  -0.0945728  -0.2257168   0.2433279  -0.0000669  -0.0000168  -0.0000033
   90   0.0700576   0.2166001  -0.2659134   0.0000408  -0.0000040  -0.0000152
   91   0.0001029  -0.0000176   0.0000502  -0.0473462  -0.0483556   0.0044407
   92   0.0000014  -0.0000074  -0.0000056  -0.0873136  -0.4066040   0.1932137
   93  -0.0000520   0.0000059  -0.0000367   0.0290022   0.2149749  -0.1128824
   94  -0.0001742   0.0000317  -0.0000876   0.0005114   0.0000793   0.0006728
   95   0.0000825  -0.0000235   0.0000234   0.0001676  -0.0001137  -0.0000741
   96   0.0000714  -0.0000164   0.0000468  -0.0000213  -0.0001754   0.0004846
   97   0.0002466  -0.0000650   0.0001185   0.0005016   0.0012005  -0.0003070
   98  -0.0001024   0.0000063  -0.0000425   0.0003969  -0.0000310  -0.0002423
   99  -0.0000031   0.0000007  -0.0000152  -0.0005899  -0.0009005  -0.0001268
           37          38          39          40          41          42
    1   0.0009374  -0.0002703  -0.0001605  -0.0478814   0.0013784  -0.0124961
    2   0.0000122   0.0009151   0.0004449   0.0000530  -0.0543590   0.0121744
    3  -0.0001461   0.0005085   0.0002511  -0.0101876   0.0146505  -0.2908032
    4   0.0031778  -0.0021634   0.0006645   0.0014063   0.0016465   0.0000523
    5  -0.0016525  -0.0040307  -0.0008582  -0.0006681   0.0002787   0.0022473
    6  -0.0005428  -0.0022196  -0.0014737   0.0236024  -0.0176338  -0.0158473
    7  -0.0004112   0.0011108   0.0006350  -0.0040027   0.0022670   0.0028855
    8  -0.0001853  -0.0003975  -0.0007223   0.0032873  -0.0014326  -0.0023871
    9  -0.0002370  -0.0005759  -0.0010274   0.0013384  -0.0004557   0.0004459
   10  -0.0049423  -0.0016417   0.0011952   0.0006403  -0.0005341  -0.0009096
   11  -0.0035543  -0.0018137  -0.0000284  -0.0013025   0.0013327   0.0012098
   12  -0.0016279  -0.0004736   0.0011847   0.0000186  -0.0013146   0.0003798
   13   0.0075192   0.0144336   0.0037862   0.0009301  -0.0007640  -0.0008593
   14   0.0265753  -0.0255583  -0.0107342   0.0000618   0.0006501  -0.0003326
   15   0.0031982  -0.0030294   0.0135439   0.0016236  -0.0000013  -0.0001796
   16  -0.1201353   0.1001499   0.0142699   0.0000883  -0.0000508   0.0003259
   17   0.0949099  -0.6168982  -0.0201208   0.0003157  -0.0001658  -0.0002384
   18   0.0158326  -0.0227154  -0.0814406  -0.0001670   0.0001773   0.0003852
   19   0.0208622  -0.0294060   0.0010720   0.0001390  -0.0001202  -0.0000978
   20  -0.0403409  -0.0973590   0.0222252  -0.0000366  -0.0000044   0.0000264
   21  -0.0007525   0.0212026   0.0194809  -0.0000858   0.0000261   0.0000870
   22   0.0010186   0.0105774  -0.0016509   0.0000201   0.0000067  -0.0000326
   23   0.0009391  -0.0054109  -0.0001470   0.0000252  -0.0000326  -0.0000112
   24   0.0008655  -0.0074613  -0.0042987   0.0000217  -0.0000162  -0.0000907
   25   0.0009365  -0.0033679  -0.0003017   0.0000082  -0.0000077  -0.0000188
   26   0.0006305   0.0014781   0.0011328  -0.0000044   0.0000098   0.0000085
   27  -0.0014638   0.0037186  -0.0004678  -0.0000056   0.0000066   0.0000031
   28   0.0008567   0.0012790  -0.0002001   0.0000018   0.0000052  -0.0000058
   29  -0.0000180  -0.0006844  -0.0003048   0.0000011  -0.0000017  -0.0000046
   30   0.0005120  -0.0016889  -0.0001651   0.0000054  -0.0000007  -0.0000178
   31  -0.0005510  -0.0021181   0.0001372  -0.0000014  -0.0000069   0.0000050
   32  -0.0000389   0.0008072   0.0000173  -0.0000009  -0.0000009   0.0000054
   33  -0.0003498  -0.0006465   0.0002490  -0.0000039  -0.0000049   0.0000219
   34  -0.0008829   0.0015621   0.0005556  -0.0192416  -0.0080178  -0.0110614
   35   0.0001307   0.0009432   0.0000377  -0.0056436   0.0012503  -0.0048043
   36   0.0000733   0.0002179   0.0000993  -0.0379772  -0.0149096  -0.0051165
   37   0.1088674  -0.0842861  -0.0248793   0.0000222  -0.0000096  -0.0000668
   38  -0.0842861   0.7440204   0.0096261  -0.0000755  -0.0000266   0.0001432
   39  -0.0248793   0.0096261   0.0439711  -0.0000704   0.0000128   0.0001063
   40   0.0000222  -0.0000755  -0.0000704   0.0643319   0.0010228   0.0216091
   41  -0.0000096  -0.0000266   0.0000128   0.0010228   0.0507387  -0.0089291
   42  -0.0000668   0.0001432   0.0001063   0.0216091  -0.0089291   0.3167915
   43   0.0000504  -0.0006054  -0.0000829   0.0016617   0.0019531   0.0001248
   44   0.0000723   0.0004997  -0.0000196   0.0006898   0.0000400   0.0008964
   45   0.0000026  -0.0000919  -0.0000228   0.0000454   0.0303809  -0.0091010
   46  -0.0000981  -0.0003781  -0.0001957  -0.0000078   0.0001355  -0.0000434
   47   0.0002774   0.0009689   0.0002027  -0.0001109   0.0002568   0.0001402
   48   0.0000388  -0.0004678   0.0000789  -0.0002276  -0.0002828   0.0002290
   49  -0.0002496  -0.0000753  -0.0001067   0.0001279  -0.0000416  -0.0001004
   50   0.0000789  -0.0000864   0.0003871  -0.0000248   0.0003873  -0.0000236
   51   0.0003898   0.0011076   0.0008571   0.0017464  -0.0009294  -0.0010760
   52  -0.0000771  -0.0000087  -0.0001825   0.0000081  -0.0001836  -0.0001930
   53  -0.0000121   0.0004678   0.0002832   0.0000740  -0.0000693   0.0001269
   54  -0.0001799   0.0005501   0.0003411  -0.0000589   0.0001396   0.0003365
   55  -0.0019063  -0.0012889   0.0003846   0.0000308  -0.0000250   0.0000658
   56   0.0005488   0.0013399  -0.0000852   0.0002595  -0.0000348   0.0001386
   57   0.0006690   0.0002287   0.0002058   0.0000483  -0.0000022   0.0000578
   58  -0.0055581   0.0010970   0.0005418  -0.0000386   0.0000570   0.0001549
   59   0.0017466   0.0020465   0.0002217  -0.0001557   0.0002061  -0.0000303
   60   0.0011578   0.0006615  -0.0011631  -0.0000832   0.0002376   0.0004144
   61   0.0000102   0.0001084  -0.0006823   0.0001092   0.0001783   0.0002732
   62   0.0001701   0.0001527   0.0002234   0.0002470  -0.0001840  -0.0008856
   63   0.0003959   0.0001216   0.0005883  -0.0003175   0.0004447   0.0007558
   64  -0.0048149   0.0081468   0.0028945  -0.0001049   0.0000642   0.0003376
   65   0.0111657  -0.0055265  -0.0040764  -0.0000736  -0.0000379   0.0004179
   66   0.0016599  -0.0023496   0.0012513  -0.0001131  -0.0002145   0.0005241
   67  -0.0044182  -0.0081458   0.0059424  -0.0000108  -0.0000052   0.0000114
   68  -0.0031437   0.0018932   0.0009145  -0.0000020   0.0000003  -0.0000105
   69   0.0059278   0.0033563   0.0047369   0.0000283   0.0000060  -0.0000454
   70   0.0000436  -0.0026103  -0.0008773   0.0000067   0.0000013  -0.0000053
   71  -0.0017848   0.0008570   0.0010404  -0.0000086   0.0000046   0.0000129
   72  -0.0016774   0.0021283   0.0001740   0.0000022  -0.0000044  -0.0000050
   73   0.0006782  -0.0012483  -0.0001039   0.0000096  -0.0000067  -0.0000007
   74  -0.0020378   0.0017035   0.0007530   0.0000039  -0.0000008  -0.0000120
   75  -0.0010528   0.0006932   0.0004909  -0.0000017   0.0000019  -0.0000008
   76  -0.0003464   0.0008035   0.0000754  -0.0000030  -0.0000003   0.0000068
   77  -0.0002613   0.0004293  -0.0002044  -0.0000019  -0.0000027   0.0000076
   78   0.0001830   0.0002121   0.0003057  -0.0000018   0.0000008   0.0000017
   79   0.0000758  -0.0005534   0.0000927  -0.0000015   0.0000012   0.0000031
   80   0.0000214   0.0000187  -0.0003195   0.0000035   0.0000010  -0.0000110
   81   0.0007952  -0.0012173   0.0004361  -0.0000014   0.0000018   0.0000046
   82   0.0001064  -0.0003594   0.0000040   0.0000004   0.0000001  -0.0000009
   83  -0.0000861   0.0003520   0.0000951  -0.0000019  -0.0000007   0.0000067
   84  -0.0001282   0.0003305  -0.0000124  -0.0000002  -0.0000011   0.0000024
   85  -0.0001690   0.0002047  -0.0001176   0.0000013  -0.0000003  -0.0000040
   86  -0.0000615   0.0000346  -0.0000156   0.0000008  -0.0000004  -0.0000031
   87   0.0000657   0.0000023   0.0000672  -0.0000005   0.0000006   0.0000027
   88   0.0002291   0.0001448   0.0000562  -0.0000004   0.0000014   0.0000032
   89  -0.0000356  -0.0004487   0.0000221   0.0000002   0.0000013  -0.0000045
   90   0.0001227   0.0001016  -0.0000514   0.0000011   0.0000014  -0.0000078
   91   0.0004373   0.0004680  -0.0000419   0.0016069   0.0003942  -0.0006733
   92  -0.0001419  -0.0003780  -0.0000174   0.0018351   0.0010234   0.0002829
   93  -0.0001896  -0.0000944   0.0000114  -0.0002171  -0.0016231   0.0009267
   94  -0.0008565   0.0002685  -0.0031541  -0.0000177   0.0002746   0.0010526
   95   0.0002615  -0.0002052   0.0009255   0.0000263   0.0002081   0.0000915
   96   0.0005302  -0.0009899   0.0023530  -0.0006457   0.0003322   0.0008466
   97  -0.0004119  -0.0017520   0.0005006   0.0001613   0.0003862  -0.0003420
   98   0.0001099  -0.0001034  -0.0009118   0.0002040  -0.0000347  -0.0002485
   99   0.0008741  -0.0008891  -0.0006612   0.0000756  -0.0000975  -0.0000319
           43          44          45          46          47          48
    1  -0.0427964   0.0006930   0.0016646   0.0001734   0.0004047  -0.0007725
    2   0.0085887  -0.2900653   0.0787511  -0.0011408  -0.0000015   0.0014877
    3  -0.0004491   0.0750936  -0.0771272   0.0002783  -0.0002263   0.0015664
    4   0.0022783   0.0013878   0.0011543  -0.0017409   0.0010901   0.0054686
    5   0.0215386  -0.0144253  -0.0144194   0.0027508  -0.0016283   0.0304974
    6  -0.0075784   0.0058648   0.0036362  -0.0008874   0.0005874  -0.0069015
    7   0.0009458  -0.0007307  -0.0005728  -0.0518999  -0.0352571   0.0113279
    8  -0.0002753   0.0006131  -0.0007618  -0.0346045  -0.2655332   0.0722742
    9  -0.0012546   0.0011049   0.0013936   0.0108384   0.0698780  -0.0736294
   10  -0.0047452   0.0031500   0.0019293   0.0001789   0.0000959  -0.0004782
   11   0.0018179  -0.0003445  -0.0006275  -0.0000546   0.0011681  -0.0013142
   12   0.0024701  -0.0019486  -0.0008275  -0.0003006   0.0016130  -0.0066290
   13   0.0007826  -0.0000803  -0.0006825   0.0003076  -0.0010556   0.0003270
   14   0.0016425  -0.0028037   0.0009107   0.0002098  -0.0025067   0.0017646
   15  -0.0002287  -0.0001873   0.0000602   0.0000686   0.0005776   0.0013176
   16  -0.0000816  -0.0000621   0.0001047   0.0001393  -0.0005862  -0.0002380
   17   0.0005157  -0.0002777  -0.0000750   0.0009367  -0.0014672   0.0003752
   18   0.0001578   0.0002719   0.0000374   0.0000563   0.0003858  -0.0001425
   19   0.0000568   0.0001017  -0.0000323   0.0001496   0.0001460  -0.0000409
   20  -0.0002601   0.0002627  -0.0000492  -0.0003807   0.0006118  -0.0001880
   21   0.0000407  -0.0001683  -0.0000219   0.0003022  -0.0006749   0.0000934
   22  -0.0000597   0.0000549  -0.0000178  -0.0001350   0.0001056  -0.0001051
   23  -0.0000214   0.0000670  -0.0000144   0.0000379   0.0000035  -0.0000302
   24   0.0000122  -0.0000086   0.0000126   0.0000339  -0.0000167   0.0000564
   25   0.0000162  -0.0000051   0.0000027   0.0000327  -0.0000250   0.0000321
   26   0.0000047  -0.0000140   0.0000085  -0.0000171  -0.0000044   0.0000038
   27  -0.0000116  -0.0000023   0.0000009  -0.0000333   0.0000136  -0.0000227
   28  -0.0000189   0.0000034   0.0000011  -0.0000432   0.0000172  -0.0000283
   29   0.0000084  -0.0000054   0.0000008   0.0000174  -0.0000215   0.0000090
   30   0.0000034   0.0000021   0.0000030   0.0000033   0.0000017   0.0000050
   31   0.0000203  -0.0000034  -0.0000018   0.0000528  -0.0000242   0.0000330
   32  -0.0000104   0.0000072  -0.0000033  -0.0000125   0.0000170  -0.0000119
   33   0.0000072  -0.0000010  -0.0000042   0.0000237  -0.0000151   0.0000120
   34  -0.0137003  -0.0093796  -0.0018527  -0.0003569  -0.0002224   0.0001171
   35  -0.0393745  -0.0130537  -0.0110612   0.0006039   0.0003890  -0.0002254
   36   0.0091393   0.0025307   0.0052192   0.0002891   0.0003546  -0.0000168
   37   0.0000504   0.0000723   0.0000026  -0.0000981   0.0002774   0.0000388
   38  -0.0006054   0.0004997  -0.0000919  -0.0003781   0.0009689  -0.0004678
   39  -0.0000829  -0.0000196  -0.0000228  -0.0001957   0.0002027   0.0000789
   40   0.0016617   0.0006898   0.0000454  -0.0000078  -0.0001109  -0.0002276
   41   0.0019531   0.0000400   0.0303809   0.0001355   0.0002568  -0.0002828
   42   0.0001248   0.0008964  -0.0091010  -0.0000434   0.0001402   0.0002290
   43   0.0645803   0.0091056  -0.0014088  -0.0001126  -0.0001750   0.0006605
   44   0.0091056   0.3169107  -0.0796488   0.0003687   0.0005141  -0.0010863
   45  -0.0014088  -0.0796488   0.0748223   0.0001865   0.0001440   0.0001533
   46  -0.0001126   0.0003687   0.0001865   0.0515501   0.0407119  -0.0107107
   47  -0.0001750   0.0005141   0.0001440   0.0407119   0.2917797  -0.0786861
   48   0.0006605  -0.0010863   0.0001533  -0.0107107  -0.0786861   0.0788635
   49  -0.0000362   0.0000619  -0.0000669   0.0041506  -0.0043207  -0.0037582
   50  -0.0001670   0.0003573   0.0001858   0.0203152  -0.0176100  -0.0129650
   51  -0.0002199   0.0000047   0.0001634  -0.0076257   0.0053678   0.0039877
   52  -0.0000097  -0.0000201  -0.0000715  -0.0032918  -0.0009522  -0.0004896
   53  -0.0000482  -0.0001974  -0.0001940  -0.0286761  -0.0097270  -0.0096748
   54   0.0002327  -0.0000769  -0.0001657   0.0093138   0.0023957   0.0027270
   55   0.0001972  -0.0001709  -0.0001754   0.0002269   0.0001600   0.0001855
   56  -0.0000582   0.0002089   0.0001133   0.0003840   0.0002671  -0.0002082
   57   0.0001495   0.0000258   0.0000194  -0.0000496  -0.0002920   0.0000811
   58   0.0005091  -0.0003940  -0.0000453   0.0000971  -0.0002070  -0.0000420
   59   0.0016977  -0.0009948  -0.0006813  -0.0003346   0.0002551  -0.0000795
   60  -0.0002762   0.0002065   0.0005542   0.0000824  -0.0002325   0.0000448
   61  -0.0000048  -0.0000542   0.0000710   0.0005303  -0.0001443   0.0001348
   62  -0.0003397   0.0002383  -0.0003301   0.0000542  -0.0003091   0.0020629
   63   0.0000122   0.0000349   0.0003977  -0.0001318   0.0002071  -0.0007417
   64  -0.0014969  -0.0047417   0.0013334  -0.0005248  -0.0008698   0.0000518
   65  -0.0019078   0.0013250  -0.0005248  -0.0001141   0.0012478  -0.0012874
   66   0.0000371  -0.0001010  -0.0002714  -0.0005183  -0.0028231   0.0005878
   67  -0.0001990   0.0002267  -0.0000819  -0.0000513   0.0002474  -0.0001996
   68   0.0000412  -0.0000461   0.0000393  -0.0000636  -0.0000089   0.0000219
   69   0.0000292  -0.0000508   0.0000312  -0.0001275   0.0001813  -0.0000040
   70   0.0000212  -0.0000257   0.0000065   0.0000067  -0.0000326   0.0000161
   71  -0.0000105   0.0000080  -0.0000070   0.0000008  -0.0000020  -0.0000137
   72  -0.0000068   0.0000134  -0.0000002  -0.0000092   0.0000185  -0.0000046
   73   0.0000005   0.0000195   0.0000017  -0.0000064   0.0000415   0.0000080
   74   0.0000025  -0.0000036   0.0000034  -0.0000031   0.0000077   0.0000104
   75   0.0000012  -0.0000085   0.0000033  -0.0000083  -0.0000074   0.0000004
   76  -0.0000046   0.0000048  -0.0000025  -0.0000006   0.0000053  -0.0000058
   77  -0.0000049   0.0000063  -0.0000037   0.0000013   0.0000064  -0.0000041
   78  -0.0000005   0.0000018  -0.0000013   0.0000017   0.0000041  -0.0000010
   79   0.0000007  -0.0000028   0.0000001  -0.0000032  -0.0000061  -0.0000044
   80   0.0000001   0.0000010  -0.0000009  -0.0000008   0.0000049  -0.0000001
   81   0.0000033  -0.0000057   0.0000000   0.0000026  -0.0000160  -0.0000010
   82   0.0000026  -0.0000022   0.0000006   0.0000026  -0.0000046   0.0000027
   83  -0.0000034   0.0000031  -0.0000023  -0.0000020   0.0000062  -0.0000033
   84  -0.0000019   0.0000022  -0.0000012  -0.0000006   0.0000040  -0.0000019
   85  -0.0000003   0.0000021  -0.0000004   0.0000004   0.0000060   0.0000010
   86  -0.0000000   0.0000011   0.0000007  -0.0000001   0.0000039   0.0000012
   87   0.0000002  -0.0000017   0.0000005  -0.0000012  -0.0000032  -0.0000006
   88  -0.0000046   0.0000006  -0.0000002  -0.0000112   0.0000032  -0.0000068
   89   0.0000066  -0.0000048   0.0000023   0.0000081  -0.0000092   0.0000077
   90  -0.0000011  -0.0000003   0.0000009  -0.0000047   0.0000020  -0.0000027
   91  -0.0053445  -0.0014514  -0.0020627   0.0000756   0.0002231  -0.0001919
   92  -0.0034635   0.0006726  -0.0022266  -0.0000383  -0.0000728   0.0000393
   93  -0.0028484  -0.0018424   0.0005115  -0.0002157  -0.0001948  -0.0000004
   94  -0.0000935  -0.0000320   0.0000812   0.0000658   0.0002458   0.0002270
   95  -0.0001283  -0.0000260   0.0000406   0.0000347   0.0002066   0.0000939
   96   0.0000745  -0.0001548   0.0001018   0.0000973   0.0000647   0.0001646
   97  -0.0024146   0.0012135   0.0004900   0.0005433   0.0002125  -0.0013325
   98  -0.0000695   0.0005263   0.0001419  -0.0007500   0.0011871  -0.0021204
   99   0.0012132  -0.0007405   0.0004218  -0.0007145   0.0010441  -0.0018690
           49          50          51          52          53          54
    1  -0.0000935  -0.0006257  -0.0030465  -0.0007832  -0.0011328  -0.0020167
    2  -0.0004469   0.0002324   0.0013241   0.0004874  -0.0000381  -0.0010309
    3  -0.0010524   0.0006005  -0.0067949   0.0000882  -0.0007578  -0.0000691
    4   0.0016269  -0.0030238   0.0232906  -0.0001781   0.0028188  -0.0303867
    5  -0.0023930   0.0011053  -0.0196157  -0.0006179  -0.0003968  -0.0092525
    6  -0.0016674   0.0006788  -0.0136252  -0.0012305   0.0002660  -0.0120642
    7  -0.1693335   0.1065543   0.0770627  -0.2686087  -0.0646199  -0.0746571
    8   0.1062299  -0.1401065  -0.0663269  -0.0653998  -0.0656151  -0.0215023
    9   0.0783956  -0.0675555  -0.0952022  -0.0773262  -0.0226186  -0.0710311
   10   0.0002500  -0.0006678   0.0003669   0.0000895   0.0009891  -0.0005245
   11   0.0001428   0.0006467  -0.0012626  -0.0000704   0.0004380  -0.0011529
   12  -0.0002823   0.0006508   0.0016674   0.0002686   0.0002492   0.0011867
   13   0.0006441   0.0005966   0.0011319   0.0007157   0.0000098   0.0008027
   14  -0.0005526  -0.0003726  -0.0003623   0.0006895  -0.0009369   0.0021535
   15   0.0002640  -0.0000837   0.0013841   0.0002206   0.0007336  -0.0066339
   16  -0.0003075   0.0001986  -0.0009516   0.0004523  -0.0001267   0.0014291
   17  -0.0001508   0.0001979  -0.0023245   0.0000203  -0.0007370  -0.0006073
   18  -0.0003306  -0.0008811  -0.0003485   0.0001429   0.0000476  -0.0008115
   19   0.0000887  -0.0001364   0.0000007  -0.0001466  -0.0000513  -0.0002484
   20   0.0001246  -0.0002207   0.0005233   0.0000159   0.0002084  -0.0000286
   21  -0.0000850   0.0005886  -0.0001443  -0.0000307  -0.0001584   0.0004339
   22  -0.0000927  -0.0001416  -0.0001720   0.0001294   0.0000539  -0.0000069
   23   0.0000181   0.0000097   0.0000073  -0.0000356  -0.0000129  -0.0000579
   24   0.0000026  -0.0000104   0.0000855  -0.0000427  -0.0000268  -0.0000168
   25   0.0000173   0.0000231   0.0000427  -0.0000386  -0.0000189  -0.0000120
   26   0.0000008  -0.0000072  -0.0000271   0.0000143   0.0000061   0.0000126
   27  -0.0000248  -0.0000295  -0.0000421   0.0000369   0.0000096   0.0000083
   28  -0.0000379  -0.0000584  -0.0000693   0.0000575   0.0000123   0.0000160
   29   0.0000123   0.0000208   0.0000157  -0.0000199  -0.0000044  -0.0000066
   30   0.0000105  -0.0000088   0.0000069  -0.0000074  -0.0000017  -0.0000014
   31   0.0000436   0.0000650   0.0000766  -0.0000651  -0.0000154  -0.0000181
   32  -0.0000127  -0.0000129  -0.0000123   0.0000167   0.0000048   0.0000057
   33   0.0000138   0.0000421   0.0000341  -0.0000266  -0.0000061  -0.0000041
   34   0.0003220   0.0001766   0.0002535  -0.0002559   0.0003135   0.0005382
   35   0.0003005   0.0002318   0.0004208   0.0003100  -0.0002373   0.0011116
   36   0.0009028   0.0003247   0.0010118   0.0015486   0.0005608   0.0013243
   37  -0.0002496   0.0000789   0.0003898  -0.0000771  -0.0000121  -0.0001799
   38  -0.0000753  -0.0000864   0.0011076  -0.0000087   0.0004678   0.0005501
   39  -0.0001067   0.0003871   0.0008571  -0.0001825   0.0002832   0.0003411
   40   0.0001279  -0.0000248   0.0017464   0.0000081   0.0000740  -0.0000589
   41  -0.0000416   0.0003873  -0.0009294  -0.0001836  -0.0000693   0.0001396
   42  -0.0001004  -0.0000236  -0.0010760  -0.0001930   0.0001269   0.0003365
   43  -0.0000362  -0.0001670  -0.0002199  -0.0000097  -0.0000482   0.0002327
   44   0.0000619   0.0003573   0.0000047  -0.0000201  -0.0001974  -0.0000769
   45  -0.0000669   0.0001858   0.0001634  -0.0000715  -0.0001940  -0.0001657
   46   0.0041506   0.0203152  -0.0076257  -0.0032918  -0.0286761   0.0093138
   47  -0.0043207  -0.0176100   0.0053678  -0.0009522  -0.0097270   0.0023957
   48  -0.0037582  -0.0129650   0.0039877  -0.0004896  -0.0096748   0.0027270
   49   0.1808508  -0.1168481  -0.0851304  -0.0181907   0.0182379   0.0127568
   50  -0.1168481   0.1486688   0.0730814  -0.0063676   0.0059340   0.0051955
   51  -0.0851304   0.0730814   0.1044043  -0.0063608   0.0074145   0.0042655
   52  -0.0181907  -0.0063676  -0.0063608   0.2899870   0.0719364   0.0833626
   53   0.0182379   0.0059340   0.0074145   0.0719364   0.0687503   0.0227983
   54   0.0127568   0.0051955   0.0042655   0.0833626   0.0227983   0.0813915
   55  -0.0002334  -0.0001160   0.0000546   0.0002444  -0.0000889   0.0003960
   56   0.0000694  -0.0000121   0.0001261   0.0003414   0.0000907   0.0005141
   57   0.0001752   0.0000016  -0.0000753  -0.0001741   0.0004885  -0.0002956
   58   0.0002777   0.0002404  -0.0004259  -0.0001180   0.0001152   0.0000467
   59  -0.0002752   0.0004327   0.0012987  -0.0000656  -0.0000055   0.0000582
   60   0.0001816   0.0002211  -0.0007652  -0.0000254   0.0000599  -0.0000259
   61   0.0000631  -0.0000918  -0.0002933   0.0002191  -0.0000610   0.0003409
   62  -0.0002189   0.0000024  -0.0000859   0.0001180  -0.0000538  -0.0001322
   63  -0.0001052  -0.0001599   0.0003524   0.0000407  -0.0001700   0.0002118
   64  -0.0001831  -0.0006240  -0.0004932   0.0000671  -0.0002955   0.0000859
   65  -0.0000407  -0.0000500   0.0002225  -0.0001441   0.0009174  -0.0001759
   66  -0.0001783  -0.0002456  -0.0000068   0.0001858  -0.0011300   0.0004095
   67  -0.0000018   0.0000962   0.0001230   0.0000087   0.0001651   0.0000367
   68  -0.0000369  -0.0000986  -0.0000652   0.0000365  -0.0000133  -0.0000028
   69  -0.0000215  -0.0001580  -0.0000628   0.0000295   0.0000709  -0.0001155
   70  -0.0000255  -0.0000286  -0.0000329   0.0000134  -0.0000251  -0.0000145
   71   0.0000091   0.0000365  -0.0000050   0.0000021   0.0000144   0.0000181
   72  -0.0000048  -0.0000144   0.0000213  -0.0000000   0.0000012  -0.0000078
   73   0.0000134  -0.0000212   0.0000275  -0.0000229   0.0000036  -0.0000357
   74   0.0000034  -0.0000177   0.0000219  -0.0000049  -0.0000036  -0.0000027
   75  -0.0000101  -0.0000123  -0.0000068   0.0000121  -0.0000004   0.0000081
   76   0.0000034   0.0000100   0.0000035  -0.0000009   0.0000053   0.0000046
   77  -0.0000007   0.0000070   0.0000085  -0.0000017   0.0000025   0.0000029
   78   0.0000032   0.0000097  -0.0000001  -0.0000025   0.0000032   0.0000016
   79  -0.0000029  -0.0000015  -0.0000135   0.0000055  -0.0000003   0.0000063
   80  -0.0000007  -0.0000046  -0.0000023  -0.0000004   0.0000012  -0.0000064
   81   0.0000034   0.0000049  -0.0000142   0.0000025  -0.0000011   0.0000040
   82   0.0000011   0.0000016   0.0000006  -0.0000024  -0.0000015  -0.0000017
   83  -0.0000034   0.0000023  -0.0000007   0.0000036   0.0000022   0.0000026
   84  -0.0000024  -0.0000011   0.0000018   0.0000011   0.0000003   0.0000010
   85   0.0000017  -0.0000008   0.0000063  -0.0000034   0.0000002  -0.0000030
   86   0.0000020  -0.0000031   0.0000035  -0.0000017  -0.0000005  -0.0000008
   87  -0.0000017  -0.0000015  -0.0000042   0.0000029   0.0000003   0.0000016
   88  -0.0000099  -0.0000112  -0.0000173   0.0000142   0.0000031   0.0000057
   89   0.0000088   0.0000084   0.0000079  -0.0000103  -0.0000023  -0.0000041
   90  -0.0000021  -0.0000090  -0.0000090   0.0000051   0.0000012   0.0000006
   91   0.0000641   0.0000042   0.0000218  -0.0000850  -0.0000304   0.0003016
   92   0.0000602   0.0000091  -0.0001269  -0.0000898   0.0001700   0.0000465
   93   0.0000051  -0.0000122  -0.0000047   0.0002636   0.0003551  -0.0004687
   94   0.0000682  -0.0001205   0.0000430  -0.0000353   0.0001267  -0.0016479
   95   0.0000786   0.0000152   0.0001928  -0.0000590   0.0001608  -0.0009250
   96   0.0001072  -0.0000005   0.0001304   0.0000340   0.0000651  -0.0008960
   97   0.0001839   0.0007161   0.0002102  -0.0000986   0.0003394   0.0001357
   98   0.0000581   0.0002970  -0.0000024   0.0000611   0.0008827  -0.0000394
   99   0.0001097   0.0001996  -0.0001913  -0.0000821   0.0012042  -0.0000456
           55          56          57          58          59          60
    1  -0.0019135  -0.0024895  -0.0012755  -0.0004793  -0.0030608  -0.0001123
    2  -0.0001846  -0.0000171  -0.0008701  -0.0023014  -0.0064721   0.0014539
    3   0.0004594  -0.0008225  -0.0001403   0.0001495   0.0028622  -0.0005225
    4  -0.0021725  -0.0280704   0.0087835   0.0042342   0.0239482  -0.0083470
    5  -0.0018418  -0.0131658   0.0031496  -0.0028649  -0.0176429   0.0040267
    6  -0.0012104  -0.0112649   0.0016408  -0.0023182  -0.0126781   0.0024766
    7   0.0002765  -0.0001879   0.0005970  -0.0001398   0.0002438  -0.0009429
    8   0.0001142   0.0012600  -0.0000910  -0.0001025   0.0011045   0.0002053
    9  -0.0001480  -0.0011049   0.0006895  -0.0001363  -0.0015293   0.0010120
   10  -0.2349086  -0.0821370  -0.0786331  -0.2052343   0.1126647   0.0753474
   11  -0.0829392  -0.0821159  -0.0342050   0.1176027  -0.1260423  -0.0535529
   12  -0.0778443  -0.0332291  -0.0805560   0.0768304  -0.0521518  -0.0836498
   13   0.0009249   0.0024860  -0.0005158   0.0003889   0.0007176   0.0003774
   14   0.0003057  -0.0040364   0.0012859   0.0003376   0.0012141  -0.0004842
   15   0.0004794   0.0027983  -0.0008485  -0.0004809   0.0000313   0.0004227
   16   0.0005308   0.0007322  -0.0000997   0.0004039  -0.0006657  -0.0000404
   17   0.0019544  -0.0013904  -0.0002667  -0.0043588  -0.0042856  -0.0005895
   18  -0.0004196  -0.0003676   0.0000756  -0.0000181  -0.0001772   0.0002979
   19  -0.0005075  -0.0001925  -0.0000237   0.0005382   0.0003830   0.0001619
   20  -0.0007832   0.0004304   0.0001154   0.0013686   0.0011763   0.0003831
   21   0.0004654   0.0000907  -0.0001212  -0.0003352  -0.0004460  -0.0001171
   22   0.0002135   0.0000636  -0.0000161  -0.0002819  -0.0002026  -0.0000360
   23  -0.0000888  -0.0000283  -0.0000103   0.0001054   0.0000728   0.0000489
   24  -0.0001007  -0.0000149   0.0000015   0.0001510   0.0001278   0.0000088
   25  -0.0000570  -0.0000264  -0.0000008   0.0000720   0.0000538   0.0000038
   26   0.0000440   0.0000018   0.0000080  -0.0000696  -0.0000436  -0.0000278
   27   0.0000499   0.0000257  -0.0000055  -0.0000674  -0.0000516   0.0000073
   28   0.0001045   0.0000293   0.0000063  -0.0001101  -0.0000942  -0.0000131
   29  -0.0000344  -0.0000093  -0.0000014   0.0000315   0.0000351   0.0000054
   30  -0.0000082  -0.0000025   0.0000058   0.0000117   0.0000092   0.0000041
   31  -0.0001168  -0.0000349  -0.0000063   0.0001323   0.0001102   0.0000133
   32   0.0000283   0.0000101   0.0000007  -0.0000253  -0.0000249   0.0000011
   33  -0.0000470  -0.0000145  -0.0000028   0.0000587   0.0000485  -0.0000008
   34  -0.0004839   0.0008975   0.0004402   0.0001825  -0.0001358   0.0000259
   35   0.0027530   0.0022751   0.0006221   0.0008610   0.0012640   0.0006040
   36   0.0008106   0.0008732  -0.0001066   0.0002638   0.0001217   0.0003524
   37  -0.0019063   0.0005488   0.0006690  -0.0055581   0.0017466   0.0011578
   38  -0.0012889   0.0013399   0.0002287   0.0010970   0.0020465   0.0006615
   39   0.0003846  -0.0000852   0.0002058   0.0005418   0.0002217  -0.0011631
   40   0.0000308   0.0002595   0.0000483  -0.0000386  -0.0001557  -0.0000832
   41  -0.0000250  -0.0000348  -0.0000022   0.0000570   0.0002061   0.0002376
   42   0.0000658   0.0001386   0.0000578   0.0001549  -0.0000303   0.0004144
   43   0.0001972  -0.0000582   0.0001495   0.0005091   0.0016977  -0.0002762
   44  -0.0001709   0.0002089   0.0000258  -0.0003940  -0.0009948   0.0002065
   45  -0.0001754   0.0001133   0.0000194  -0.0000453  -0.0006813   0.0005542
   46   0.0002269   0.0003840  -0.0000496   0.0000971  -0.0003346   0.0000824
   47   0.0001600   0.0002671  -0.0002920  -0.0002070   0.0002551  -0.0002325
   48   0.0001855  -0.0002082   0.0000811  -0.0000420  -0.0000795   0.0000448
   49  -0.0002334   0.0000694   0.0001752   0.0002777  -0.0002752   0.0001816
   50  -0.0001160  -0.0000121   0.0000016   0.0002404   0.0004327   0.0002211
   51   0.0000546   0.0001261  -0.0000753  -0.0004259   0.0012987  -0.0007652
   52   0.0002444   0.0003414  -0.0001741  -0.0001180  -0.0000656  -0.0000254
   53  -0.0000889   0.0000907   0.0004885   0.0001152  -0.0000055   0.0000599
   54   0.0003960   0.0005141  -0.0002956   0.0000467   0.0000582  -0.0000259
   55   0.2571870   0.0904835   0.0864584  -0.0193806  -0.0103722  -0.0103612
   56   0.0904835   0.0912712   0.0362601   0.0133517   0.0074894   0.0079541
   57   0.0864584   0.0362601   0.0836106   0.0096122   0.0058934   0.0045406
   58  -0.0193806   0.0133517   0.0096122   0.2224865  -0.1234635  -0.0824103
   59  -0.0103722   0.0074894   0.0058934  -0.1234635   0.1385327   0.0565822
   60  -0.0103612   0.0079541   0.0045406  -0.0824103   0.0565822   0.0885163
   61   0.0015162   0.0029427  -0.0278716   0.0015070  -0.0029209   0.0250871
   62   0.0014387   0.0001401  -0.0121279  -0.0019055   0.0013641  -0.0175394
   63   0.0006082   0.0003066  -0.0099371  -0.0012483   0.0007404  -0.0116359
   64  -0.0002200  -0.0020651   0.0005811  -0.0004641  -0.0004872  -0.0001496
   65  -0.0003917  -0.0025521   0.0005985   0.0005346   0.0004777  -0.0000612
   66   0.0001078  -0.0003201   0.0005599   0.0000855   0.0001775  -0.0001029
   67  -0.0000655   0.0002048  -0.0000156   0.0002380   0.0001820   0.0000904
   68   0.0000241  -0.0000280   0.0000038  -0.0000226  -0.0000233   0.0000246
   69   0.0000194  -0.0000868  -0.0000156  -0.0000312  -0.0001009   0.0000346
   70   0.0000166  -0.0000208   0.0000066  -0.0000259  -0.0000349  -0.0000010
   71   0.0000238   0.0000148   0.0000040  -0.0000408  -0.0000059  -0.0000143
   72  -0.0000328   0.0000077   0.0000010   0.0000324   0.0000341   0.0000253
   73  -0.0000541  -0.0000262   0.0000037   0.0000618   0.0000381   0.0000145
   74  -0.0000198   0.0000023  -0.0000024   0.0000351   0.0000262   0.0000130
   75   0.0000173   0.0000105   0.0000013  -0.0000157  -0.0000092  -0.0000037
   76   0.0000002   0.0000059  -0.0000002   0.0000009   0.0000058  -0.0000012
   77  -0.0000057   0.0000034  -0.0000003   0.0000122   0.0000091   0.0000049
   78   0.0000018  -0.0000006  -0.0000014  -0.0000067  -0.0000016  -0.0000058
   79   0.0000181   0.0000014   0.0000010  -0.0000197  -0.0000194  -0.0000097
   80  -0.0000005  -0.0000011  -0.0000043  -0.0000056  -0.0000033   0.0000021
   81   0.0000159  -0.0000019   0.0000013  -0.0000216  -0.0000172  -0.0000150
   82  -0.0000038  -0.0000031   0.0000004   0.0000020   0.0000041  -0.0000011
   83   0.0000062   0.0000028  -0.0000003  -0.0000034  -0.0000039  -0.0000030
   84   0.0000009   0.0000008  -0.0000008   0.0000010  -0.0000014   0.0000024
   85  -0.0000086  -0.0000007  -0.0000019   0.0000091   0.0000071   0.0000059
   86  -0.0000039  -0.0000005  -0.0000003   0.0000052   0.0000009   0.0000036
   87   0.0000057   0.0000005   0.0000012  -0.0000055  -0.0000039  -0.0000037
   88   0.0000286   0.0000071   0.0000043  -0.0000311  -0.0000241  -0.0000084
   89  -0.0000184  -0.0000063  -0.0000005   0.0000170   0.0000176  -0.0000023
   90   0.0000099   0.0000032  -0.0000005  -0.0000150  -0.0000112   0.0000002
   91   0.0004040   0.0022661   0.0009988   0.0005302   0.0003940   0.0001637
   92   0.0009272  -0.0016177  -0.0008260  -0.0001849  -0.0002190  -0.0002029
   93  -0.0001839  -0.0013843   0.0000051  -0.0003740  -0.0001182  -0.0005995
   94   0.0001574   0.0003111   0.0002073   0.0000431  -0.0001714   0.0000967
   95   0.0001031   0.0000132   0.0001494   0.0001368   0.0000100  -0.0000467
   96   0.0000526  -0.0000144   0.0004236   0.0000150   0.0000099  -0.0001408
   97  -0.0000454  -0.0000733  -0.0000588   0.0001671   0.0002870   0.0000092
   98   0.0000079   0.0001947  -0.0001350   0.0000407   0.0000321   0.0000573
   99  -0.0001174  -0.0003010   0.0001853   0.0000433  -0.0001277   0.0000372
           61          62          63          64          65          66
    1   0.0002866  -0.0002919   0.0009168  -0.0016851   0.0031719  -0.0000276
    2   0.0003683   0.0014516  -0.0010118   0.0040236  -0.0025996   0.0005856
    3  -0.0011671   0.0017102  -0.0000385  -0.0012313  -0.0005279  -0.0002242
    4  -0.0021527   0.0002306   0.0000975   0.0016627  -0.0025202   0.0018059
    5  -0.0001423  -0.0025869   0.0002420  -0.0293029  -0.0332727  -0.0105392
    6   0.0036545   0.0311177  -0.0093177   0.0045974   0.0047603   0.0020911
    7   0.0001241  -0.0007560   0.0005853   0.0009011   0.0009303  -0.0002649
    8  -0.0003620  -0.0061418   0.0028977   0.0005464  -0.0006905   0.0015016
    9   0.0000368   0.0005610   0.0008316   0.0000989   0.0023887  -0.0015303
   10  -0.0475443  -0.0005406   0.0000606  -0.0052254  -0.0064547  -0.0015559
   11  -0.0006470  -0.0492939   0.0196366  -0.0010221   0.0008696  -0.0000059
   12  -0.0005982   0.0183873  -0.2996027  -0.0038074  -0.0040856  -0.0002338
   13   0.0003099   0.0005221  -0.0006077  -0.0678714  -0.0093781  -0.0127095
   14  -0.0002763   0.0008535  -0.0004777   0.0073818  -0.1856193   0.0281954
   15   0.0012973   0.0013342  -0.0001691  -0.0162247  -0.0111789  -0.0860601
   16  -0.0001536  -0.0000969   0.0000466   0.0017835  -0.0079561   0.0016300
   17  -0.0002790  -0.0002843  -0.0000697   0.0212266  -0.0371524  -0.0084096
   18   0.0001773   0.0000030  -0.0000527  -0.0024472   0.0055724   0.0021589
   19   0.0000611   0.0000722  -0.0000143  -0.0088523   0.0020734   0.0038170
   20   0.0000934   0.0000660  -0.0000426   0.0037208   0.0044191  -0.0016427
   21   0.0000014  -0.0001261   0.0000102   0.0022732  -0.0022843   0.0013514
   22  -0.0000137  -0.0000097  -0.0000594   0.0033486  -0.0005734  -0.0012305
   23   0.0000175   0.0000043  -0.0000066   0.0028041   0.0013177  -0.0013822
   24   0.0000190   0.0000362  -0.0000288  -0.0006793   0.0003871   0.0007309
   25   0.0000062   0.0000132   0.0000075  -0.0003257   0.0000167   0.0002119
   26  -0.0000270  -0.0000004   0.0000142   0.0000734  -0.0003432  -0.0001293
   27   0.0000073  -0.0000098  -0.0000180   0.0003470  -0.0002189  -0.0002189
   28  -0.0000170  -0.0000144  -0.0000268   0.0005913  -0.0002813  -0.0001291
   29   0.0000085   0.0000028   0.0000018  -0.0001391   0.0000281   0.0000663
   30  -0.0000008   0.0000007  -0.0000121  -0.0000259  -0.0000186   0.0000477
   31   0.0000189   0.0000152   0.0000294  -0.0006660   0.0003075   0.0002027
   32  -0.0000022  -0.0000049  -0.0000054   0.0001363   0.0000353  -0.0000305
   33   0.0000015   0.0000068   0.0000296  -0.0003164   0.0001802   0.0001286
   34  -0.0001640   0.0000479  -0.0007013  -0.0004648  -0.0006314   0.0004940
   35   0.0000638   0.0000282   0.0001137  -0.0030695   0.0018127   0.0002972
   36   0.0004734  -0.0002507   0.0004793   0.0004208   0.0000521   0.0006124
   37   0.0000102   0.0001701   0.0003959  -0.0048149   0.0111657   0.0016599
   38   0.0001084   0.0001527   0.0001216   0.0081468  -0.0055265  -0.0023496
   39  -0.0006823   0.0002234   0.0005883   0.0028945  -0.0040764   0.0012513
   40   0.0001092   0.0002470  -0.0003175  -0.0001049  -0.0000736  -0.0001131
   41   0.0001783  -0.0001840   0.0004447   0.0000642  -0.0000379  -0.0002145
   42   0.0002732  -0.0008856   0.0007558   0.0003376   0.0004179   0.0005241
   43  -0.0000048  -0.0003397   0.0000122  -0.0014969  -0.0019078   0.0000371
   44  -0.0000542   0.0002383   0.0000349  -0.0047417   0.0013250  -0.0001010
   45   0.0000710  -0.0003301   0.0003977   0.0013334  -0.0005248  -0.0002714
   46   0.0005303   0.0000542  -0.0001318  -0.0005248  -0.0001141  -0.0005183
   47  -0.0001443  -0.0003091   0.0002071  -0.0008698   0.0012478  -0.0028231
   48   0.0001348   0.0020629  -0.0007417   0.0000518  -0.0012874   0.0005878
   49   0.0000631  -0.0002189  -0.0001052  -0.0001831  -0.0000407  -0.0001783
   50  -0.0000918   0.0000024  -0.0001599  -0.0006240  -0.0000500  -0.0002456
   51  -0.0002933  -0.0000859   0.0003524  -0.0004932   0.0002225  -0.0000068
   52   0.0002191   0.0001180   0.0000407   0.0000671  -0.0001441   0.0001858
   53  -0.0000610  -0.0000538  -0.0001700  -0.0002955   0.0009174  -0.0011300
   54   0.0003409  -0.0001322   0.0002118   0.0000859  -0.0001759   0.0004095
   55   0.0015162   0.0014387   0.0006082  -0.0002200  -0.0003917   0.0001078
   56   0.0029427   0.0001401   0.0003066  -0.0020651  -0.0025521  -0.0003201
   57  -0.0278716  -0.0121279  -0.0099371   0.0005811   0.0005985   0.0005599
   58   0.0015070  -0.0019055  -0.0012483  -0.0004641   0.0005346   0.0000855
   59  -0.0029209   0.0013641   0.0007404  -0.0004872   0.0004777   0.0001775
   60   0.0250871  -0.0175394  -0.0116359  -0.0001496  -0.0000612  -0.0001029
   61   0.0454957   0.0010068  -0.0001165  -0.0001329   0.0002265  -0.0002318
   62   0.0010068   0.0540736  -0.0231239   0.0002680   0.0004402  -0.0004922
   63  -0.0001165  -0.0231239   0.3275108   0.0002489   0.0000750   0.0005360
   64  -0.0001329   0.0002680   0.0002489   0.1648946  -0.0443151   0.1938408
   65   0.0002265   0.0004402   0.0000750  -0.0443151   0.3496797  -0.1149005
   66  -0.0002318  -0.0004922   0.0005360   0.1938408  -0.1149005   0.4827021
   67   0.0000336  -0.0000064  -0.0000429   0.0009839   0.0039466  -0.0024109
   68  -0.0000082   0.0000059   0.0000030   0.0027791  -0.0026701  -0.0006471
   69   0.0000322   0.0000253  -0.0000486   0.0001836  -0.0003481  -0.0030040
   70  -0.0000071  -0.0000019  -0.0000041  -0.0009449  -0.0005379   0.0003527
   71  -0.0000114  -0.0000056   0.0000091   0.0005877  -0.0001365  -0.0001230
   72   0.0000142   0.0000012  -0.0000062   0.0001850   0.0003268  -0.0000569
   73   0.0000055   0.0000086   0.0000031   0.0000334   0.0004454  -0.0001177
   74   0.0000123   0.0000051  -0.0000079  -0.0002861  -0.0000147   0.0000949
   75  -0.0000025  -0.0000006  -0.0000008  -0.0000528  -0.0002157   0.0000309
   76  -0.0000016  -0.0000025   0.0000040   0.0000415   0.0001029   0.0000208
   77   0.0000022  -0.0000014   0.0000032  -0.0000083   0.0001435   0.0000508
   78  -0.0000019   0.0000009   0.0000026  -0.0000073   0.0000515  -0.0000190
   79  -0.0000079  -0.0000027   0.0000019   0.0000455  -0.0001207   0.0000112
   80   0.0000065   0.0000025  -0.0000091   0.0000443   0.0000234  -0.0000872
   81  -0.0000092  -0.0000019   0.0000055   0.0000296  -0.0001522   0.0000163
   82  -0.0000002   0.0000016   0.0000014  -0.0000226  -0.0000318  -0.0000095
   83  -0.0000013  -0.0000008   0.0000042   0.0000130   0.0000549   0.0000084
   84   0.0000012  -0.0000011  -0.0000001  -0.0000024   0.0000360   0.0000122
   85   0.0000061   0.0000014  -0.0000039  -0.0000269   0.0000623  -0.0000166
   86   0.0000020   0.0000004  -0.0000027  -0.0000190   0.0000124  -0.0000050
   87  -0.0000033  -0.0000003   0.0000032   0.0000206  -0.0000395   0.0000056
   88  -0.0000098  -0.0000028  -0.0000008   0.0001381  -0.0000680  -0.0000160
   89   0.0000021   0.0000042   0.0000038  -0.0000937  -0.0000146   0.0000145
   90   0.0000011  -0.0000019  -0.0000094   0.0000769  -0.0000501  -0.0000410
   91  -0.0003156   0.0001561  -0.0001648  -0.0003983   0.0008537  -0.0000105
   92   0.0001379  -0.0000569   0.0001190  -0.0003198  -0.0002375  -0.0000422
   93  -0.0004962   0.0000658  -0.0007016  -0.0003577  -0.0002399  -0.0000307
   94   0.0001390  -0.0002863   0.0006627   0.0019304   0.0003021  -0.0016609
   95  -0.0001999  -0.0001118   0.0003880   0.0050353  -0.0232802   0.0384878
   96  -0.0001561  -0.0006189   0.0006442  -0.0013559   0.0060655   0.0005588
   97   0.0000836   0.0001044  -0.0001772  -0.0819968   0.0514013  -0.1832619
   98   0.0000517   0.0001998  -0.0002795   0.0308075  -0.0686066   0.0761402
   99   0.0000066   0.0001917  -0.0000379  -0.1804561   0.1192517  -0.4025155
           67          68          69          70          71          72
    1  -0.0003252   0.0000721   0.0000621  -0.0000051  -0.0000404   0.0000123
    2  -0.0004223   0.0002870  -0.0000374   0.0000202  -0.0000096  -0.0000098
    3   0.0000233   0.0001109  -0.0001239  -0.0000222   0.0000372  -0.0000161
    4  -0.0001589   0.0001776  -0.0001234   0.0000063  -0.0000408   0.0000459
    5   0.0007509  -0.0008919   0.0002447   0.0000169  -0.0000232  -0.0000058
    6  -0.0001225   0.0000558   0.0005502   0.0000302  -0.0000887   0.0000369
    7   0.0001890   0.0000500   0.0000132  -0.0000308   0.0000486  -0.0000142
    8  -0.0002951   0.0001443  -0.0001656   0.0000765  -0.0000344   0.0000073
    9   0.0000827   0.0000062   0.0001783   0.0000385  -0.0000031  -0.0000032
   10   0.0002364  -0.0001389  -0.0000396  -0.0000105   0.0000252  -0.0000243
   11  -0.0000662  -0.0000307   0.0000851   0.0000097  -0.0000091  -0.0000165
   12   0.0001228  -0.0001014  -0.0001143   0.0000024   0.0000300  -0.0000313
   13  -0.0022572  -0.0012162   0.0001979  -0.0001552  -0.0001734   0.0001032
   14  -0.0065646   0.0008321   0.0016196   0.0007657  -0.0001522  -0.0002081
   15   0.0017756   0.0001402  -0.0019244  -0.0005110  -0.0002385   0.0002224
   16   0.0178893   0.0038944  -0.0089590   0.0014662  -0.0016144  -0.0002149
   17  -0.0154863  -0.0257794   0.0122893   0.0048127  -0.0021542  -0.0041963
   18  -0.0138689  -0.0037437  -0.0013595  -0.0001284   0.0010346   0.0009976
   19  -0.0763194   0.0649455   0.0338951  -0.0053753   0.0068381   0.0036270
   20   0.0650197  -0.4138476  -0.0791507   0.0360752  -0.0105982  -0.0109291
   21   0.0350278  -0.0694419  -0.0283309   0.0160545  -0.0043079  -0.0050939
   22  -0.0016734  -0.0006938  -0.0010319  -0.0509462  -0.0199151  -0.0085984
   23   0.0266131   0.0023446  -0.0087180  -0.0289788  -0.2646147  -0.0943207
   24   0.0030018  -0.0001206  -0.0051240  -0.0126160  -0.0989170  -0.0937002
   25   0.0002615   0.0000579  -0.0002166  -0.0027842  -0.0012405  -0.0046792
   26   0.0011528   0.0003687   0.0012082  -0.0200437   0.0027598  -0.0237171
   27   0.0010591   0.0006665   0.0004775  -0.0094848   0.0003928  -0.0117178
   28  -0.0004741   0.0002186  -0.0003682   0.0008384   0.0002064   0.0010601
   29  -0.0002822   0.0000376  -0.0003789  -0.0017561   0.0002272  -0.0007560
   30  -0.0004183   0.0000388  -0.0001636  -0.0009941   0.0000192   0.0003030
   31  -0.0000694  -0.0003566  -0.0000516  -0.0000227  -0.0000051   0.0000338
   32  -0.0001308   0.0000190  -0.0000062   0.0006300   0.0001211   0.0006017
   33   0.0000095  -0.0001914  -0.0000619   0.0006011   0.0002004   0.0003137
   34   0.0003063   0.0001567  -0.0002010  -0.0000194   0.0000841  -0.0000231
   35   0.0003303  -0.0000675  -0.0000920  -0.0000398   0.0000204   0.0000147
   36   0.0000234  -0.0000443  -0.0000478  -0.0000036   0.0000094  -0.0000033
   37  -0.0044182  -0.0031437   0.0059278   0.0000436  -0.0017848  -0.0016774
   38  -0.0081458   0.0018932   0.0033563  -0.0026103   0.0008570   0.0021283
   39   0.0059424   0.0009145   0.0047369  -0.0008773   0.0010404   0.0001740
   40  -0.0000108  -0.0000020   0.0000283   0.0000067  -0.0000086   0.0000022
   41  -0.0000052   0.0000003   0.0000060   0.0000013   0.0000046  -0.0000044
   42   0.0000114  -0.0000105  -0.0000454  -0.0000053   0.0000129  -0.0000050
   43  -0.0001990   0.0000412   0.0000292   0.0000212  -0.0000105  -0.0000068
   44   0.0002267  -0.0000461  -0.0000508  -0.0000257   0.0000080   0.0000134
   45  -0.0000819   0.0000393   0.0000312   0.0000065  -0.0000070  -0.0000002
   46  -0.0000513  -0.0000636  -0.0001275   0.0000067   0.0000008  -0.0000092
   47   0.0002474  -0.0000089   0.0001813  -0.0000326  -0.0000020   0.0000185
   48  -0.0001996   0.0000219  -0.0000040   0.0000161  -0.0000137  -0.0000046
   49  -0.0000018  -0.0000369  -0.0000215  -0.0000255   0.0000091  -0.0000048
   50   0.0000962  -0.0000986  -0.0001580  -0.0000286   0.0000365  -0.0000144
   51   0.0001230  -0.0000652  -0.0000628  -0.0000329  -0.0000050   0.0000213
   52   0.0000087   0.0000365   0.0000295   0.0000134   0.0000021  -0.0000000
   53   0.0001651  -0.0000133   0.0000709  -0.0000251   0.0000144   0.0000012
   54   0.0000367  -0.0000028  -0.0001155  -0.0000145   0.0000181  -0.0000078
   55  -0.0000655   0.0000241   0.0000194   0.0000166   0.0000238  -0.0000328
   56   0.0002048  -0.0000280  -0.0000868  -0.0000208   0.0000148   0.0000077
   57  -0.0000156   0.0000038  -0.0000156   0.0000066   0.0000040   0.0000010
   58   0.0002380  -0.0000226  -0.0000312  -0.0000259  -0.0000408   0.0000324
   59   0.0001820  -0.0000233  -0.0001009  -0.0000349  -0.0000059   0.0000341
   60   0.0000904   0.0000246   0.0000346  -0.0000010  -0.0000143   0.0000253
   61   0.0000336  -0.0000082   0.0000322  -0.0000071  -0.0000114   0.0000142
   62  -0.0000064   0.0000059   0.0000253  -0.0000019  -0.0000056   0.0000012
   63  -0.0000429   0.0000030  -0.0000486  -0.0000041   0.0000091  -0.0000062
   64   0.0009839   0.0027791   0.0001836  -0.0009449   0.0005877   0.0001850
   65   0.0039466  -0.0026701  -0.0003481  -0.0005379  -0.0001365   0.0003268
   66  -0.0024109  -0.0006471  -0.0030040   0.0003527  -0.0001230  -0.0000569
   67   0.0726828  -0.0672865  -0.0302361  -0.0041174   0.0002718   0.0010753
   68  -0.0672865   0.4359188   0.0718746  -0.0006619   0.0012907   0.0004675
   69  -0.0302361   0.0718746   0.0349980   0.0030309  -0.0010325  -0.0009595
   70  -0.0041174  -0.0006619   0.0030309   0.0645648   0.0184437   0.0115302
   71   0.0002718   0.0012907  -0.0010325   0.0184437   0.2868644   0.1086154
   72   0.0010753   0.0004675  -0.0009595   0.0115302   0.1086154   0.1005466
   73   0.0009476  -0.0000049  -0.0003947  -0.0005154  -0.0017950   0.0008810
   74  -0.0005998   0.0005188  -0.0000071  -0.0077408  -0.0166696   0.0211383
   75   0.0002023  -0.0000386   0.0000704  -0.0043686  -0.0073617   0.0112279
   76  -0.0006258   0.0001838  -0.0003695  -0.0026022   0.0008585  -0.0035242
   77  -0.0004358  -0.0001664  -0.0003242   0.0008868   0.0012182   0.0005212
   78  -0.0006219  -0.0000444   0.0000564  -0.0031625   0.0007854  -0.0030737
   79  -0.0000207   0.0000481  -0.0001085   0.0006567  -0.0001395   0.0008513
   80  -0.0000454  -0.0001084   0.0001764   0.0003688   0.0006511  -0.0002447
   81  -0.0000584  -0.0000014  -0.0000646   0.0004999   0.0000306   0.0005304
   82   0.0002558  -0.0000731   0.0001077  -0.0003977  -0.0005859  -0.0006218
   83  -0.0001894  -0.0000408  -0.0000108   0.0005590   0.0003859   0.0004804
   84  -0.0001203  -0.0000265  -0.0000704   0.0000916   0.0000114   0.0003772
   85   0.0000105  -0.0000345   0.0000973   0.0000115   0.0000097  -0.0000365
   86   0.0000325  -0.0000046   0.0000412   0.0000725  -0.0001130   0.0001358
   87   0.0000289   0.0000325  -0.0000519   0.0000618  -0.0000504   0.0000249
   88  -0.0000556   0.0000574  -0.0000400   0.0001019   0.0000435   0.0000475
   89   0.0000390  -0.0000351   0.0000366  -0.0001035  -0.0000047  -0.0001422
   90   0.0000167   0.0000392   0.0000190  -0.0000887  -0.0000211  -0.0001278
   91   0.0000235  -0.0000188  -0.0000194  -0.0000159  -0.0000124   0.0000142
   92  -0.0000180  -0.0000040   0.0000196   0.0000056   0.0000003  -0.0000048
   93   0.0000332   0.0000063   0.0000060   0.0000031   0.0000038  -0.0000029
   94   0.0000199  -0.0000679   0.0007488   0.0000878   0.0000423  -0.0000444
   95   0.0003816  -0.0001941  -0.0001526  -0.0000632   0.0000464   0.0000220
   96  -0.0003187   0.0000678  -0.0003035  -0.0000344  -0.0000303   0.0000060
   97  -0.0032431   0.0010870  -0.0020633   0.0001596  -0.0000768  -0.0000033
   98   0.0003197   0.0003976  -0.0004146  -0.0000390   0.0000126   0.0000346
   99  -0.0001705  -0.0000335   0.0008377   0.0000234  -0.0000406   0.0000020
           73          74          75          76          77          78
    1   0.0000612   0.0000413  -0.0000333  -0.0000095   0.0000023   0.0000039
    2  -0.0001890   0.0000549   0.0000780  -0.0000120  -0.0000182  -0.0000128
    3  -0.0001789   0.0000278   0.0000588  -0.0000047  -0.0000193   0.0000019
    4  -0.0001773   0.0001757   0.0000598  -0.0000271  -0.0000026  -0.0000195
    5   0.0004902  -0.0001433  -0.0001920   0.0000118   0.0000158   0.0000290
    6   0.0004907  -0.0000853  -0.0001565   0.0000055   0.0000183   0.0000014
    7  -0.0000375  -0.0000258   0.0000179   0.0000186   0.0000088   0.0000081
    8  -0.0000479   0.0000032   0.0000226  -0.0000128  -0.0000089  -0.0000194
    9   0.0000393  -0.0000268  -0.0000189  -0.0000044  -0.0000017  -0.0000034
   10  -0.0000024  -0.0000378  -0.0000002   0.0000099   0.0000022   0.0000043
   11   0.0000277  -0.0000099  -0.0000082  -0.0000025  -0.0000017   0.0000006
   12  -0.0000487  -0.0000240   0.0000020   0.0000021  -0.0000044   0.0000031
   13  -0.0008083   0.0005907   0.0002886  -0.0000566   0.0000204  -0.0000417
   14  -0.0016932   0.0004093   0.0006403  -0.0001206  -0.0001377  -0.0000666
   15  -0.0007954   0.0005819   0.0003310  -0.0000475   0.0000253  -0.0000410
   16  -0.0018024   0.0011433  -0.0002056  -0.0003381  -0.0000705  -0.0002579
   17   0.0059098  -0.0036820  -0.0036822  -0.0012834  -0.0005271  -0.0000829
   18   0.0033710  -0.0008464  -0.0007103   0.0003930   0.0000129   0.0002380
   19  -0.0222761   0.0074242   0.0092583   0.0030501  -0.0006403   0.0018883
   20  -0.0233713   0.0095287   0.0063739   0.0000774   0.0012182   0.0010720
   21   0.0246392  -0.0105406  -0.0062348   0.0007912   0.0007384   0.0009788
   22  -0.0656898  -0.0486881   0.0496647  -0.0038429   0.0009628  -0.0028238
   23  -0.0421660  -0.1627384   0.1155707  -0.0214423   0.0020674  -0.0237849
   24   0.0459049   0.1181301  -0.1743401  -0.0109002   0.0012582  -0.0125047
   25   0.0062599  -0.0001469   0.0046228  -0.0488541  -0.0187236  -0.0073386
   26   0.0147943   0.0002275   0.0179588  -0.0196404  -0.2596366  -0.0924862
   27  -0.0150611  -0.0007193  -0.0192319  -0.0075866  -0.0932054  -0.0908597
   28   0.0014281  -0.0004632   0.0013773   0.0000272  -0.0005849  -0.0006492
   29   0.0005547   0.0000736   0.0001138   0.0307311  -0.0103183  -0.0115539
   30  -0.0009309   0.0005450  -0.0001951   0.0141768  -0.0053297  -0.0061900
   31  -0.0001884   0.0004019  -0.0004900   0.0032990  -0.0005807  -0.0003629
   32  -0.0002143   0.0000255  -0.0003963  -0.0021096   0.0017382   0.0014823
   33   0.0003055  -0.0002555   0.0005448  -0.0003546   0.0018182   0.0009779
   34  -0.0002777  -0.0000041   0.0001079   0.0000113  -0.0000100  -0.0000096
   35   0.0000150  -0.0000110  -0.0000083   0.0000116   0.0000159   0.0000037
   36   0.0000132  -0.0000128  -0.0000075   0.0000082   0.0000134   0.0000024
   37   0.0006782  -0.0020378  -0.0010528  -0.0003464  -0.0002613   0.0001830
   38  -0.0012483   0.0017035   0.0006932   0.0008035   0.0004293   0.0002121
   39  -0.0001039   0.0007530   0.0004909   0.0000754  -0.0002044   0.0003057
   40   0.0000096   0.0000039  -0.0000017  -0.0000030  -0.0000019  -0.0000018
   41  -0.0000067  -0.0000008   0.0000019  -0.0000003  -0.0000027   0.0000008
   42  -0.0000007  -0.0000120  -0.0000008   0.0000068   0.0000076   0.0000017
   43   0.0000005   0.0000025   0.0000012  -0.0000046  -0.0000049  -0.0000005
   44   0.0000195  -0.0000036  -0.0000085   0.0000048   0.0000063   0.0000018
   45   0.0000017   0.0000034   0.0000033  -0.0000025  -0.0000037  -0.0000013
   46  -0.0000064  -0.0000031  -0.0000083  -0.0000006   0.0000013   0.0000017
   47   0.0000415   0.0000077  -0.0000074   0.0000053   0.0000064   0.0000041
   48   0.0000080   0.0000104   0.0000004  -0.0000058  -0.0000041  -0.0000010
   49   0.0000134   0.0000034  -0.0000101   0.0000034  -0.0000007   0.0000032
   50  -0.0000212  -0.0000177  -0.0000123   0.0000100   0.0000070   0.0000097
   51   0.0000275   0.0000219  -0.0000068   0.0000035   0.0000085  -0.0000001
   52  -0.0000229  -0.0000049   0.0000121  -0.0000009  -0.0000017  -0.0000025
   53   0.0000036  -0.0000036  -0.0000004   0.0000053   0.0000025   0.0000032
   54  -0.0000357  -0.0000027   0.0000081   0.0000046   0.0000029   0.0000016
   55  -0.0000541  -0.0000198   0.0000173   0.0000002  -0.0000057   0.0000018
   56  -0.0000262   0.0000023   0.0000105   0.0000059   0.0000034  -0.0000006
   57   0.0000037  -0.0000024   0.0000013  -0.0000002  -0.0000003  -0.0000014
   58   0.0000618   0.0000351  -0.0000157   0.0000009   0.0000122  -0.0000067
   59   0.0000381   0.0000262  -0.0000092   0.0000058   0.0000091  -0.0000016
   60   0.0000145   0.0000130  -0.0000037  -0.0000012   0.0000049  -0.0000058
   61   0.0000055   0.0000123  -0.0000025  -0.0000016   0.0000022  -0.0000019
   62   0.0000086   0.0000051  -0.0000006  -0.0000025  -0.0000014   0.0000009
   63   0.0000031  -0.0000079  -0.0000008   0.0000040   0.0000032   0.0000026
   64   0.0000334  -0.0002861  -0.0000528   0.0000415  -0.0000083  -0.0000073
   65   0.0004454  -0.0000147  -0.0002157   0.0001029   0.0001435   0.0000515
   66  -0.0001177   0.0000949   0.0000309   0.0000208   0.0000508  -0.0000190
   67   0.0009476  -0.0005998   0.0002023  -0.0006258  -0.0004358  -0.0006219
   68  -0.0000049   0.0005188  -0.0000386   0.0001838  -0.0001664  -0.0000444
   69  -0.0003947  -0.0000071   0.0000704  -0.0003695  -0.0003242   0.0000564
   70  -0.0005154  -0.0077408  -0.0043686  -0.0026022   0.0008868  -0.0031625
   71  -0.0017950  -0.0166696  -0.0073617   0.0008585   0.0012182   0.0007854
   72   0.0008810   0.0211383   0.0112279  -0.0035242   0.0005212  -0.0030737
   73   0.0847610   0.0490773  -0.0558303   0.0008060  -0.0003433   0.0006737
   74   0.0490773   0.1684501  -0.1284387   0.0006097   0.0008507  -0.0000497
   75  -0.0558303  -0.1284387   0.1896037   0.0007816  -0.0005340   0.0007006
   76   0.0008060   0.0006097   0.0007816   0.0549069   0.0188179   0.0095649
   77  -0.0003433   0.0008507  -0.0005340   0.0188179   0.2801290   0.1044789
   78   0.0006737  -0.0000497   0.0007006   0.0095649   0.1044789   0.0996091
   79  -0.0029785   0.0001807  -0.0038676  -0.0009275  -0.0013207   0.0014449
   80   0.0002599   0.0013022  -0.0002769  -0.0092020  -0.0187060   0.0205171
   81  -0.0035130  -0.0002657  -0.0028753  -0.0043484  -0.0082966   0.0098207
   82  -0.0000125  -0.0000881  -0.0000397  -0.0055922   0.0019264   0.0018609
   83  -0.0000608  -0.0000806  -0.0000798   0.0018362   0.0011280  -0.0005663
   84   0.0000966   0.0000408   0.0000634   0.0016213  -0.0008520  -0.0000566
   85  -0.0004332   0.0005655  -0.0008509   0.0013327   0.0003296  -0.0004184
   86  -0.0003033   0.0001352  -0.0000992  -0.0005458   0.0010290  -0.0001833
   87   0.0003032  -0.0000300   0.0005683  -0.0003459   0.0000649   0.0000182
   88   0.0001984  -0.0001311   0.0004197  -0.0002379   0.0000574   0.0001016
   89  -0.0001644   0.0000232  -0.0001306   0.0002963  -0.0004826   0.0002048
   90   0.0001376  -0.0000563   0.0000923   0.0000386  -0.0002603   0.0000402
   91   0.0000388   0.0000099  -0.0000169   0.0000010   0.0000073   0.0000019
   92   0.0000087  -0.0000038  -0.0000029  -0.0000021  -0.0000049   0.0000002
   93  -0.0000191  -0.0000006   0.0000072  -0.0000014  -0.0000061  -0.0000014
   94   0.0000094  -0.0000775  -0.0000049  -0.0000279  -0.0000508   0.0000061
   95   0.0000226   0.0000264  -0.0000163  -0.0000031  -0.0000002   0.0000132
   96   0.0000358   0.0000115  -0.0000080   0.0000072   0.0000233  -0.0000026
   97  -0.0000300   0.0000773   0.0000204  -0.0000098   0.0000103  -0.0000219
   98  -0.0000613   0.0000050   0.0000561   0.0000016  -0.0000053  -0.0000186
   99   0.0000797   0.0000117  -0.0000147  -0.0000084  -0.0000050   0.0000016
           79          80          81          82          83          84
    1  -0.0000320   0.0000101  -0.0000207   0.0000115  -0.0000092  -0.0000019
    2   0.0000116  -0.0000002  -0.0000006   0.0000008  -0.0000052  -0.0000011
    3   0.0000160   0.0000171   0.0000038  -0.0000032  -0.0000036  -0.0000036
    4  -0.0000347   0.0000167  -0.0000499   0.0000083  -0.0000143  -0.0000057
    5  -0.0000301   0.0000157   0.0000100   0.0000060  -0.0000062  -0.0000056
    6  -0.0000187  -0.0000204   0.0000034   0.0000017  -0.0000049   0.0000006
    7   0.0000240  -0.0000227   0.0000110  -0.0000081   0.0000162   0.0000057
    8   0.0000128  -0.0000059   0.0000117   0.0000007  -0.0000082   0.0000005
    9   0.0000027   0.0000005   0.0000058  -0.0000012  -0.0000001  -0.0000008
   10   0.0000156  -0.0000011   0.0000093  -0.0000066   0.0000093   0.0000040
   11   0.0000030   0.0000020   0.0000068   0.0000004  -0.0000010   0.0000002
   12   0.0000118   0.0000122   0.0000129  -0.0000025  -0.0000009  -0.0000007
   13  -0.0001394   0.0000431  -0.0001830   0.0000240  -0.0000211  -0.0000089
   14   0.0000974  -0.0000333  -0.0000161   0.0000156  -0.0000119   0.0000031
   15  -0.0001041   0.0000842  -0.0001459   0.0000118  -0.0000382  -0.0000186
   16  -0.0006498   0.0002718  -0.0004392   0.0001635  -0.0001324  -0.0000794
   17   0.0005511  -0.0000064   0.0020276   0.0005237  -0.0005366  -0.0005102
   18  -0.0000994   0.0003533  -0.0000215  -0.0001406   0.0000382   0.0000955
   19   0.0025208   0.0000402   0.0007684  -0.0003504   0.0005858   0.0004804
   20  -0.0002048   0.0000860  -0.0015510  -0.0007016   0.0006859   0.0004880
   21   0.0010892  -0.0006836   0.0023328  -0.0001236   0.0003533   0.0001416
   22   0.0053797  -0.0002272   0.0073500   0.0014703  -0.0006220  -0.0003376
   23   0.0153457  -0.0006920   0.0166149   0.0005955  -0.0001958   0.0000502
   24  -0.0181632   0.0010219  -0.0206579   0.0009482  -0.0006399  -0.0000829
   25  -0.0745439  -0.0523767   0.0571380   0.0003315  -0.0000999   0.0020851
   26  -0.0528777  -0.1549468   0.1109789   0.0291599  -0.0093420  -0.0121592
   27   0.0586645   0.1125025  -0.1690800   0.0115442  -0.0032211  -0.0032732
   28  -0.0127212   0.0046591   0.0032237  -0.0500767  -0.0063579   0.0017650
   29  -0.0206323   0.0068434   0.0073487  -0.0045464  -0.2612128  -0.0774891
   30   0.0236414  -0.0077309  -0.0096221   0.0003739  -0.0807715  -0.0842369
   31   0.0032199  -0.0012382  -0.0006039  -0.0090351  -0.0035983  -0.0149293
   32   0.0002142   0.0004542  -0.0011163  -0.0227065   0.0076060  -0.0231274
   33  -0.0003372  -0.0016999   0.0021187  -0.0210841  -0.0034513  -0.0206696
   34   0.0000474  -0.0000079   0.0000217  -0.0000182   0.0000164   0.0000029
   35  -0.0000000  -0.0000052  -0.0000056  -0.0000053   0.0000120   0.0000064
   36  -0.0000011  -0.0000137   0.0000028  -0.0000001   0.0000098   0.0000038
   37   0.0000758   0.0000214   0.0007952   0.0001064  -0.0000861  -0.0001282
   38  -0.0005534   0.0000187  -0.0012173  -0.0003594   0.0003520   0.0003305
   39   0.0000927  -0.0003195   0.0004361   0.0000040   0.0000951  -0.0000124
   40  -0.0000015   0.0000035  -0.0000014   0.0000004  -0.0000019  -0.0000002
   41   0.0000012   0.0000010   0.0000018   0.0000001  -0.0000007  -0.0000011
   42   0.0000031  -0.0000110   0.0000046  -0.0000009   0.0000067   0.0000024
   43   0.0000007   0.0000001   0.0000033   0.0000026  -0.0000034  -0.0000019
   44  -0.0000028   0.0000010  -0.0000057  -0.0000022   0.0000031   0.0000022
   45   0.0000001  -0.0000009   0.0000000   0.0000006  -0.0000023  -0.0000012
   46  -0.0000032  -0.0000008   0.0000026   0.0000026  -0.0000020  -0.0000006
   47  -0.0000061   0.0000049  -0.0000160  -0.0000046   0.0000062   0.0000040
   48  -0.0000044  -0.0000001  -0.0000010   0.0000027  -0.0000033  -0.0000019
   49  -0.0000029  -0.0000007   0.0000034   0.0000011  -0.0000034  -0.0000024
   50  -0.0000015  -0.0000046   0.0000049   0.0000016   0.0000023  -0.0000011
   51  -0.0000135  -0.0000023  -0.0000142   0.0000006  -0.0000007   0.0000018
   52   0.0000055  -0.0000004   0.0000025  -0.0000024   0.0000036   0.0000011
   53  -0.0000003   0.0000012  -0.0000011  -0.0000015   0.0000022   0.0000003
   54   0.0000063  -0.0000064   0.0000040  -0.0000017   0.0000026   0.0000010
   55   0.0000181  -0.0000005   0.0000159  -0.0000038   0.0000062   0.0000009
   56   0.0000014  -0.0000011  -0.0000019  -0.0000031   0.0000028   0.0000008
   57   0.0000010  -0.0000043   0.0000013   0.0000004  -0.0000003  -0.0000008
   58  -0.0000197  -0.0000056  -0.0000216   0.0000020  -0.0000034   0.0000010
   59  -0.0000194  -0.0000033  -0.0000172   0.0000041  -0.0000039  -0.0000014
   60  -0.0000097   0.0000021  -0.0000150  -0.0000011  -0.0000030   0.0000024
   61  -0.0000079   0.0000065  -0.0000092  -0.0000002  -0.0000013   0.0000012
   62  -0.0000027   0.0000025  -0.0000019   0.0000016  -0.0000008  -0.0000011
   63   0.0000019  -0.0000091   0.0000055   0.0000014   0.0000042  -0.0000001
   64   0.0000455   0.0000443   0.0000296  -0.0000226   0.0000130  -0.0000024
   65  -0.0001207   0.0000234  -0.0001522  -0.0000318   0.0000549   0.0000360
   66   0.0000112  -0.0000872   0.0000163  -0.0000095   0.0000084   0.0000122
   67  -0.0000207  -0.0000454  -0.0000584   0.0002558  -0.0001894  -0.0001203
   68   0.0000481  -0.0001084  -0.0000014  -0.0000731  -0.0000408  -0.0000265
   69  -0.0001085   0.0001764  -0.0000646   0.0001077  -0.0000108  -0.0000704
   70   0.0006567   0.0003688   0.0004999  -0.0003977   0.0005590   0.0000916
   71  -0.0001395   0.0006511   0.0000306  -0.0005859   0.0003859   0.0000114
   72   0.0008513  -0.0002447   0.0005304  -0.0006218   0.0004804   0.0003772
   73  -0.0029785   0.0002599  -0.0035130  -0.0000125  -0.0000608   0.0000966
   74   0.0001807   0.0013022  -0.0002657  -0.0000881  -0.0000806   0.0000408
   75  -0.0038676  -0.0002769  -0.0028753  -0.0000397  -0.0000798   0.0000634
   76  -0.0009275  -0.0092020  -0.0043484  -0.0055922   0.0018362   0.0016213
   77  -0.0013207  -0.0187060  -0.0082966   0.0019264   0.0011280  -0.0008520
   78   0.0014449   0.0205171   0.0098207   0.0018609  -0.0005663  -0.0000566
   79   0.0847153   0.0563916  -0.0628314   0.0012526   0.0001628  -0.0008514
   80   0.0563916   0.1632053  -0.1232953  -0.0007299   0.0011126  -0.0001115
   81  -0.0628314  -0.1232953   0.1865523  -0.0001698  -0.0001404   0.0001343
   82   0.0012526  -0.0007299  -0.0001698   0.0604742   0.0087135   0.0092799
   83   0.0001628   0.0011126  -0.0001404   0.0087135   0.2776677   0.0952279
   84  -0.0008514  -0.0001115   0.0001343   0.0092799   0.0952279   0.0964939
   85  -0.0050409   0.0026056   0.0015028   0.0010003  -0.0001864   0.0009280
   86   0.0024146   0.0007312  -0.0010331  -0.0109221  -0.0187519   0.0197149
   87   0.0014435  -0.0006786   0.0001536  -0.0034375  -0.0070567   0.0103764
   88  -0.0008433  -0.0009362   0.0008782   0.0004010  -0.0005098   0.0001014
   89   0.0004739   0.0000596   0.0000906  -0.0001923   0.0011910  -0.0016213
   90  -0.0008737   0.0005353   0.0003768   0.0015001  -0.0002283   0.0007288
   91  -0.0000119   0.0000001  -0.0000103   0.0000027   0.0000004   0.0000023
   92  -0.0000001   0.0000027   0.0000039   0.0000012  -0.0000041  -0.0000029
   93   0.0000047   0.0000046   0.0000019  -0.0000015  -0.0000033  -0.0000019
   94   0.0000070   0.0000849  -0.0000035   0.0000055  -0.0000039   0.0000033
   95  -0.0000139   0.0000041  -0.0000065   0.0000049  -0.0000048  -0.0000056
   96   0.0000096  -0.0000379  -0.0000065   0.0000001   0.0000023  -0.0000029
   97  -0.0000058  -0.0000323   0.0000083   0.0000100  -0.0000151  -0.0000014
   98   0.0000159  -0.0000097   0.0000118  -0.0000020  -0.0000055  -0.0000002
   99  -0.0000117   0.0000066  -0.0000139   0.0000007  -0.0000019  -0.0000008
           85          86          87          88          89          90
    1   0.0000169   0.0000083  -0.0000121  -0.0000699   0.0000424  -0.0000233
    2  -0.0000031   0.0000017   0.0000039   0.0000125  -0.0000049   0.0000127
    3   0.0000002   0.0000005  -0.0000004   0.0000194  -0.0000079   0.0000262
    4   0.0000199   0.0000083  -0.0000136  -0.0000276   0.0000222  -0.0000090
    5   0.0000079  -0.0000031  -0.0000082  -0.0000486   0.0000379  -0.0000249
    6  -0.0000019   0.0000046   0.0000003  -0.0000320   0.0000214  -0.0000221
    7  -0.0000110  -0.0000030   0.0000065   0.0000259  -0.0000213   0.0000018
    8  -0.0000068  -0.0000009   0.0000064   0.0000136  -0.0000074   0.0000104
    9  -0.0000022  -0.0000023   0.0000018   0.0000099  -0.0000059   0.0000058
   10  -0.0000066  -0.0000014   0.0000033   0.0000185  -0.0000172   0.0000036
   11  -0.0000018  -0.0000012   0.0000009   0.0000029  -0.0000029   0.0000016
   12  -0.0000013  -0.0000027  -0.0000004   0.0000088  -0.0000071   0.0000138
   13   0.0000693   0.0000157  -0.0000308  -0.0000681   0.0000453  -0.0000276
   14  -0.0000048   0.0000025   0.0000119   0.0000581  -0.0000156   0.0000409
   15   0.0000417   0.0000383  -0.0000384  -0.0000360   0.0000224   0.0000030
   16   0.0002493  -0.0000076  -0.0001690  -0.0004022   0.0003297  -0.0002020
   17  -0.0003789  -0.0000737   0.0000512  -0.0002117   0.0006695  -0.0002057
   18   0.0000154  -0.0000448   0.0000107   0.0000923  -0.0001412   0.0001271
   19   0.0001755  -0.0001776   0.0001626   0.0003164  -0.0005696   0.0004368
   20   0.0005159   0.0000508  -0.0003368   0.0000040  -0.0001959  -0.0000473
   21  -0.0006044  -0.0001839   0.0002689   0.0000529  -0.0000199   0.0000173
   22   0.0010703  -0.0003316  -0.0004017  -0.0008914   0.0002811   0.0003240
   23  -0.0009618   0.0003355   0.0000631  -0.0002455   0.0001319  -0.0002395
   24   0.0016033   0.0000718   0.0000347  -0.0000316   0.0001179  -0.0001722
   25  -0.0116527   0.0040559   0.0059157   0.0020967  -0.0006707   0.0002077
   26  -0.0195955   0.0072183   0.0068123   0.0018904  -0.0001101  -0.0004436
   27   0.0208754  -0.0077339  -0.0066649  -0.0018918  -0.0009632   0.0028711
   28  -0.0821620  -0.0581449   0.0621646   0.0043904  -0.0029268   0.0098811
   29  -0.0626538  -0.1586611   0.1057844   0.0204359   0.0001914   0.0218595
   30   0.0700960   0.1126135  -0.1645519  -0.0260736  -0.0041458  -0.0248820
   31   0.0050449   0.0026063   0.0005061  -0.0752194  -0.0945728   0.0700576
   32   0.0180039   0.0026727   0.0191956  -0.1182061  -0.2257168   0.2166001
   33  -0.0255917   0.0014401  -0.0285062   0.1067184   0.2433279  -0.2659134
   34  -0.0000220  -0.0000108   0.0000166   0.0001062  -0.0000669   0.0000408
   35  -0.0000008  -0.0000009  -0.0000001   0.0000108  -0.0000168  -0.0000040
   36  -0.0000032  -0.0000033   0.0000023  -0.0000030  -0.0000033  -0.0000152
   37  -0.0001690  -0.0000615   0.0000657   0.0002291  -0.0000356   0.0001227
   38   0.0002047   0.0000346   0.0000023   0.0001448  -0.0004487   0.0001016
   39  -0.0001176  -0.0000156   0.0000672   0.0000562   0.0000221  -0.0000514
   40   0.0000013   0.0000008  -0.0000005  -0.0000004   0.0000002   0.0000011
   41  -0.0000003  -0.0000004   0.0000006   0.0000014   0.0000013   0.0000014
   42  -0.0000040  -0.0000031   0.0000027   0.0000032  -0.0000045  -0.0000078
   43  -0.0000003  -0.0000000   0.0000002  -0.0000046   0.0000066  -0.0000011
   44   0.0000021   0.0000011  -0.0000017   0.0000006  -0.0000048  -0.0000003
   45  -0.0000004   0.0000007   0.0000005  -0.0000002   0.0000023   0.0000009
   46   0.0000004  -0.0000001  -0.0000012  -0.0000112   0.0000081  -0.0000047
   47   0.0000060   0.0000039  -0.0000032   0.0000032  -0.0000092   0.0000020
   48   0.0000010   0.0000012  -0.0000006  -0.0000068   0.0000077  -0.0000027
   49   0.0000017   0.0000020  -0.0000017  -0.0000099   0.0000088  -0.0000021
   50  -0.0000008  -0.0000031  -0.0000015  -0.0000112   0.0000084  -0.0000090
   51   0.0000063   0.0000035  -0.0000042  -0.0000173   0.0000079  -0.0000090
   52  -0.0000034  -0.0000017   0.0000029   0.0000142  -0.0000103   0.0000051
   53   0.0000002  -0.0000005   0.0000003   0.0000031  -0.0000023   0.0000012
   54  -0.0000030  -0.0000008   0.0000016   0.0000057  -0.0000041   0.0000006
   55  -0.0000086  -0.0000039   0.0000057   0.0000286  -0.0000184   0.0000099
   56  -0.0000007  -0.0000005   0.0000005   0.0000071  -0.0000063   0.0000032
   57  -0.0000019  -0.0000003   0.0000012   0.0000043  -0.0000005  -0.0000005
   58   0.0000091   0.0000052  -0.0000055  -0.0000311   0.0000170  -0.0000150
   59   0.0000071   0.0000009  -0.0000039  -0.0000241   0.0000176  -0.0000112
   60   0.0000059   0.0000036  -0.0000037  -0.0000084  -0.0000023   0.0000002
   61   0.0000061   0.0000020  -0.0000033  -0.0000098   0.0000021   0.0000011
   62   0.0000014   0.0000004  -0.0000003  -0.0000028   0.0000042  -0.0000019
   63  -0.0000039  -0.0000027   0.0000032  -0.0000008   0.0000038  -0.0000094
   64  -0.0000269  -0.0000190   0.0000206   0.0001381  -0.0000937   0.0000769
   65   0.0000623   0.0000124  -0.0000395  -0.0000680  -0.0000146  -0.0000501
   66  -0.0000166  -0.0000050   0.0000056  -0.0000160   0.0000145  -0.0000410
   67   0.0000105   0.0000325   0.0000289  -0.0000556   0.0000390   0.0000167
   68  -0.0000345  -0.0000046   0.0000325   0.0000574  -0.0000351   0.0000392
   69   0.0000973   0.0000412  -0.0000519  -0.0000400   0.0000366   0.0000190
   70   0.0000115   0.0000725   0.0000618   0.0001019  -0.0001035  -0.0000887
   71   0.0000097  -0.0001130  -0.0000504   0.0000435  -0.0000047  -0.0000211
   72  -0.0000365   0.0001358   0.0000249   0.0000475  -0.0001422  -0.0001278
   73  -0.0004332  -0.0003033   0.0003032   0.0001984  -0.0001644   0.0001376
   74   0.0005655   0.0001352  -0.0000300  -0.0001311   0.0000232  -0.0000563
   75  -0.0008509  -0.0000992   0.0005683   0.0004197  -0.0001306   0.0000923
   76   0.0013327  -0.0005458  -0.0003459  -0.0002379   0.0002963   0.0000386
   77   0.0003296   0.0010290   0.0000649   0.0000574  -0.0004826  -0.0002603
   78  -0.0004184  -0.0001833   0.0000182   0.0001016   0.0002048   0.0000402
   79  -0.0050409   0.0024146   0.0014435  -0.0008433   0.0004739  -0.0008737
   80   0.0026056   0.0007312  -0.0006786  -0.0009362   0.0000596   0.0005353
   81   0.0015028  -0.0010331   0.0001536   0.0008782   0.0000906   0.0003768
   82   0.0010003  -0.0109221  -0.0034375   0.0004010  -0.0001923   0.0015001
   83  -0.0001864  -0.0187519  -0.0070567  -0.0005098   0.0011910  -0.0002283
   84   0.0009280   0.0197149   0.0103764   0.0001014  -0.0016213   0.0007288
   85   0.0932078   0.0610072  -0.0625402  -0.0027132   0.0005101  -0.0049671
   86   0.0610072   0.1636932  -0.1232295   0.0003062   0.0016902  -0.0015308
   87  -0.0625402  -0.1232295   0.1917354  -0.0037372  -0.0005995  -0.0034557
   88  -0.0027132   0.0003062  -0.0037372   0.0726034   0.0973364  -0.0766372
   89   0.0005101   0.0016902  -0.0005995   0.0973364   0.2230416  -0.2360821
   90  -0.0049671  -0.0015308  -0.0034557  -0.0766372  -0.2360821   0.2903863
   91   0.0000062   0.0000033  -0.0000045  -0.0000254   0.0000114  -0.0000112
   92  -0.0000005  -0.0000006   0.0000005  -0.0000008   0.0000051   0.0000028
   93  -0.0000009   0.0000002   0.0000004   0.0000097  -0.0000034   0.0000105
   94   0.0000197  -0.0000092  -0.0000042  -0.0000022  -0.0000032   0.0000277
   95   0.0000029   0.0000040  -0.0000033  -0.0000109   0.0000140  -0.0000058
   96  -0.0000127  -0.0000004   0.0000031   0.0000045   0.0000035  -0.0000134
   97  -0.0000035   0.0000028   0.0000009  -0.0000458   0.0000361  -0.0000282
   98  -0.0000116  -0.0000021   0.0000120   0.0000175  -0.0000083   0.0000103
   99   0.0000053   0.0000047  -0.0000028  -0.0000016   0.0000010   0.0000038
           91          92          93          94          95          96
    1  -0.0087822  -0.0005181  -0.0060816   0.0005922   0.0004841   0.0012776
    2  -0.0373896  -0.0140161  -0.0141797   0.0001628   0.0000962   0.0001158
    3   0.0173623   0.0066434   0.0036570  -0.0022065   0.0006751   0.0000102
    4  -0.0003657   0.0012601  -0.0002709  -0.0027779  -0.0016033  -0.0024711
    5  -0.0018712   0.0013838   0.0011629   0.0018436   0.0016523   0.0001928
    6   0.0008726   0.0000652  -0.0003074  -0.0282065  -0.0123743  -0.0137381
    7  -0.0000283   0.0003577   0.0004977  -0.0047776  -0.0029094  -0.0027010
    8   0.0001393  -0.0003686  -0.0002261  -0.0019622  -0.0009359  -0.0010878
    9   0.0001013  -0.0000397  -0.0002508  -0.0003818  -0.0004671   0.0008408
   10  -0.0001460   0.0008801   0.0009964   0.0011297  -0.0003298   0.0005940
   11  -0.0007051   0.0013011   0.0007591   0.0012079   0.0006439   0.0007149
   12  -0.0010402   0.0008174   0.0013737  -0.0004410  -0.0015572   0.0003944
   13  -0.0001671   0.0005529   0.0000763  -0.0462167   0.0024287  -0.0067660
   14  -0.0008134  -0.0006240   0.0001002   0.0016857  -0.0467892   0.0418693
   15  -0.0002694  -0.0000609   0.0003095  -0.0020293   0.0305639  -0.2974671
   16  -0.0003185  -0.0000383   0.0001055  -0.0003120  -0.0006036   0.0017220
   17  -0.0005504   0.0006843   0.0001274  -0.0030289   0.0039633   0.0023955
   18   0.0002090   0.0000912  -0.0001938   0.0311775  -0.0107988  -0.0154480
   19   0.0003541   0.0000663  -0.0001760  -0.0029919   0.0010062   0.0013192
   20   0.0002420  -0.0001928  -0.0000514   0.0010366  -0.0002420  -0.0012396
   21  -0.0001967  -0.0000154   0.0000749  -0.0004034  -0.0004362   0.0003398
   22  -0.0001425   0.0000050   0.0000839  -0.0005515   0.0002649   0.0001191
   23   0.0000742   0.0000258  -0.0000280  -0.0004518   0.0001722   0.0002306
   24   0.0000604  -0.0000132  -0.0000065  -0.0014062   0.0005723   0.0003576
   25   0.0000444   0.0000041  -0.0000209  -0.0003969   0.0001657   0.0001817
   26  -0.0000341   0.0000032   0.0000111   0.0000729  -0.0000181  -0.0000290
   27  -0.0000394  -0.0000053   0.0000233   0.0005204  -0.0001611  -0.0002260
   28  -0.0000917  -0.0000001   0.0000470   0.0000654  -0.0000586  -0.0000383
   29   0.0000194   0.0000080  -0.0000069  -0.0000218   0.0000222   0.0000237
   30  -0.0000064   0.0000060   0.0000110  -0.0001777   0.0000573   0.0000657
   31   0.0001029   0.0000014  -0.0000520  -0.0001742   0.0000825   0.0000714
   32  -0.0000176  -0.0000074   0.0000059   0.0000317  -0.0000235  -0.0000164
   33   0.0000502  -0.0000056  -0.0000367  -0.0000876   0.0000234   0.0000468
   34  -0.0473462  -0.0873136   0.0290022   0.0005114   0.0001676  -0.0000213
   35  -0.0483556  -0.4066040   0.2149749   0.0000793  -0.0001137  -0.0001754
   36   0.0044407   0.1932137  -0.1128824   0.0006728  -0.0000741   0.0004846
   37   0.0004373  -0.0001419  -0.0001896  -0.0008565   0.0002615   0.0005302
   38   0.0004680  -0.0003780  -0.0000944   0.0002685  -0.0002052  -0.0009899
   39  -0.0000419  -0.0000174   0.0000114  -0.0031541   0.0009255   0.0023530
   40   0.0016069   0.0018351  -0.0002171  -0.0000177   0.0000263  -0.0006457
   41   0.0003942   0.0010234  -0.0016231   0.0002746   0.0002081   0.0003322
   42  -0.0006733   0.0002829   0.0009267   0.0010526   0.0000915   0.0008466
   43  -0.0053445  -0.0034635  -0.0028484  -0.0000935  -0.0001283   0.0000745
   44  -0.0014514   0.0006726  -0.0018424  -0.0000320  -0.0000260  -0.0001548
   45  -0.0020627  -0.0022266   0.0005115   0.0000812   0.0000406   0.0001018
   46   0.0000756  -0.0000383  -0.0002157   0.0000658   0.0000347   0.0000973
   47   0.0002231  -0.0000728  -0.0001948   0.0002458   0.0002066   0.0000647
   48  -0.0001919   0.0000393  -0.0000004   0.0002270   0.0000939   0.0001646
   49   0.0000641   0.0000602   0.0000051   0.0000682   0.0000786   0.0001072
   50   0.0000042   0.0000091  -0.0000122  -0.0001205   0.0000152  -0.0000005
   51   0.0000218  -0.0001269  -0.0000047   0.0000430   0.0001928   0.0001304
   52  -0.0000850  -0.0000898   0.0002636  -0.0000353  -0.0000590   0.0000340
   53  -0.0000304   0.0001700   0.0003551   0.0001267   0.0001608   0.0000651
   54   0.0003016   0.0000465  -0.0004687  -0.0016479  -0.0009250  -0.0008960
   55   0.0004040   0.0009272  -0.0001839   0.0001574   0.0001031   0.0000526
   56   0.0022661  -0.0016177  -0.0013843   0.0003111   0.0000132  -0.0000144
   57   0.0009988  -0.0008260   0.0000051   0.0002073   0.0001494   0.0004236
   58   0.0005302  -0.0001849  -0.0003740   0.0000431   0.0001368   0.0000150
   59   0.0003940  -0.0002190  -0.0001182  -0.0001714   0.0000100   0.0000099
   60   0.0001637  -0.0002029  -0.0005995   0.0000967  -0.0000467  -0.0001408
   61  -0.0003156   0.0001379  -0.0004962   0.0001390  -0.0001999  -0.0001561
   62   0.0001561  -0.0000569   0.0000658  -0.0002863  -0.0001118  -0.0006189
   63  -0.0001648   0.0001190  -0.0007016   0.0006627   0.0003880   0.0006442
   64  -0.0003983  -0.0003198  -0.0003577   0.0019304   0.0050353  -0.0013559
   65   0.0008537  -0.0002375  -0.0002399   0.0003021  -0.0232802   0.0060655
   66  -0.0000105  -0.0000422  -0.0000307  -0.0016609   0.0384878   0.0005588
   67   0.0000235  -0.0000180   0.0000332   0.0000199   0.0003816  -0.0003187
   68  -0.0000188  -0.0000040   0.0000063  -0.0000679  -0.0001941   0.0000678
   69  -0.0000194   0.0000196   0.0000060   0.0007488  -0.0001526  -0.0003035
   70  -0.0000159   0.0000056   0.0000031   0.0000878  -0.0000632  -0.0000344
   71  -0.0000124   0.0000003   0.0000038   0.0000423   0.0000464  -0.0000303
   72   0.0000142  -0.0000048  -0.0000029  -0.0000444   0.0000220   0.0000060
   73   0.0000388   0.0000087  -0.0000191   0.0000094   0.0000226   0.0000358
   74   0.0000099  -0.0000038  -0.0000006  -0.0000775   0.0000264   0.0000115
   75  -0.0000169  -0.0000029   0.0000072  -0.0000049  -0.0000163  -0.0000080
   76   0.0000010  -0.0000021  -0.0000014  -0.0000279  -0.0000031   0.0000072
   77   0.0000073  -0.0000049  -0.0000061  -0.0000508  -0.0000002   0.0000233
   78   0.0000019   0.0000002  -0.0000014   0.0000061   0.0000132  -0.0000026
   79  -0.0000119  -0.0000001   0.0000047   0.0000070  -0.0000139   0.0000096
   80   0.0000001   0.0000027   0.0000046   0.0000849   0.0000041  -0.0000379
   81  -0.0000103   0.0000039   0.0000019  -0.0000035  -0.0000065  -0.0000065
   82   0.0000027   0.0000012  -0.0000015   0.0000055   0.0000049   0.0000001
   83   0.0000004  -0.0000041  -0.0000033  -0.0000039  -0.0000048   0.0000023
   84   0.0000023  -0.0000029  -0.0000019   0.0000033  -0.0000056  -0.0000029
   85   0.0000062  -0.0000005  -0.0000009   0.0000197   0.0000029  -0.0000127
   86   0.0000033  -0.0000006   0.0000002  -0.0000092   0.0000040  -0.0000004
   87  -0.0000045   0.0000005   0.0000004  -0.0000042  -0.0000033   0.0000031
   88  -0.0000254  -0.0000008   0.0000097  -0.0000022  -0.0000109   0.0000045
   89   0.0000114   0.0000051  -0.0000034  -0.0000032   0.0000140   0.0000035
   90  -0.0000112   0.0000028   0.0000105   0.0000277  -0.0000058  -0.0000134
   91   0.0597411   0.0861051  -0.0196351  -0.0000460  -0.0000433  -0.0000654
   92   0.0861051   0.4190777  -0.1976766  -0.0000864   0.0000247  -0.0000308
   93  -0.0196351  -0.1976766   0.1087065  -0.0000857   0.0000139  -0.0000854
   94  -0.0000460  -0.0000864  -0.0000857   0.0542737  -0.0019599   0.0068788
   95  -0.0000433   0.0000247   0.0000139  -0.0019599   0.0711385  -0.0473397
   96  -0.0000654  -0.0000308  -0.0000854   0.0068788  -0.0473397   0.3189769
   97   0.0001981   0.0000077   0.0000996   0.0001522  -0.0027016   0.0014548
   98  -0.0000787   0.0000205   0.0001000   0.0005571  -0.0064773  -0.0004228
   99  -0.0001410  -0.0000514  -0.0000616  -0.0004600   0.0020594   0.0015896
           97          98          99
    1  -0.0006891  -0.0011647   0.0002583
    2  -0.0028131   0.0003489   0.0014787
    3   0.0008794   0.0002592  -0.0004295
    4   0.0010847  -0.0007603  -0.0007507
    5  -0.0018622  -0.0001375  -0.0018086
    6   0.0013491   0.0018493   0.0016334
    7  -0.0005630   0.0004218   0.0009285
    8  -0.0012307  -0.0013570  -0.0029256
    9   0.0006425   0.0005518   0.0024539
   10  -0.0005161   0.0004761  -0.0003178
   11  -0.0000235  -0.0000637  -0.0002036
   12   0.0000561   0.0000417  -0.0009821
   13  -0.0005624   0.0174791   0.0017072
   14  -0.0010550  -0.0150081   0.0006256
   15   0.0031068   0.0400565  -0.0043974
   16   0.0011922  -0.0001852  -0.0008607
   17   0.0036858  -0.0017600  -0.0017087
   18  -0.0028203   0.0018282   0.0012433
   19  -0.0000813  -0.0003335   0.0003500
   20  -0.0010923   0.0005240  -0.0001413
   21   0.0019968  -0.0000161  -0.0009623
   22  -0.0007499   0.0003497  -0.0000181
   23  -0.0001755   0.0000393  -0.0000301
   24   0.0004368  -0.0002465  -0.0000267
   25   0.0002268  -0.0001090  -0.0000155
   26  -0.0000857   0.0000459   0.0000190
   27  -0.0001658   0.0000981  -0.0000076
   28  -0.0001900   0.0000864  -0.0000008
   29   0.0000815  -0.0000086  -0.0000094
   30   0.0000232  -0.0000259   0.0000163
   31   0.0002466  -0.0001024  -0.0000031
   32  -0.0000650   0.0000063   0.0000007
   33   0.0001185  -0.0000425  -0.0000152
   34   0.0005016   0.0003969  -0.0005899
   35   0.0012005  -0.0000310  -0.0009005
   36  -0.0003070  -0.0002423  -0.0001268
   37  -0.0004119   0.0001099   0.0008741
   38  -0.0017520  -0.0001034  -0.0008891
   39   0.0005006  -0.0009118  -0.0006612
   40   0.0001613   0.0002040   0.0000756
   41   0.0003862  -0.0000347  -0.0000975
   42  -0.0003420  -0.0002485  -0.0000319
   43  -0.0024146  -0.0000695   0.0012132
   44   0.0012135   0.0005263  -0.0007405
   45   0.0004900   0.0001419   0.0004218
   46   0.0005433  -0.0007500  -0.0007145
   47   0.0002125   0.0011871   0.0010441
   48  -0.0013325  -0.0021204  -0.0018690
   49   0.0001839   0.0000581   0.0001097
   50   0.0007161   0.0002970   0.0001996
   51   0.0002102  -0.0000024  -0.0001913
   52  -0.0000986   0.0000611  -0.0000821
   53   0.0003394   0.0008827   0.0012042
   54   0.0001357  -0.0000394  -0.0000456
   55  -0.0000454   0.0000079  -0.0001174
   56  -0.0000733   0.0001947  -0.0003010
   57  -0.0000588  -0.0001350   0.0001853
   58   0.0001671   0.0000407   0.0000433
   59   0.0002870   0.0000321  -0.0001277
   60   0.0000092   0.0000573   0.0000372
   61   0.0000836   0.0000517   0.0000066
   62   0.0001044   0.0001998   0.0001917
   63  -0.0001772  -0.0002795  -0.0000379
   64  -0.0819968   0.0308075  -0.1804561
   65   0.0514013  -0.0686066   0.1192517
   66  -0.1832619   0.0761402  -0.4025155
   67  -0.0032431   0.0003197  -0.0001705
   68   0.0010870   0.0003976  -0.0000335
   69  -0.0020633  -0.0004146   0.0008377
   70   0.0001596  -0.0000390   0.0000234
   71  -0.0000768   0.0000126  -0.0000406
   72  -0.0000033   0.0000346   0.0000020
   73  -0.0000300  -0.0000613   0.0000797
   74   0.0000773   0.0000050   0.0000117
   75   0.0000204   0.0000561  -0.0000147
   76  -0.0000098   0.0000016  -0.0000084
   77   0.0000103  -0.0000053  -0.0000050
   78  -0.0000219  -0.0000186   0.0000016
   79  -0.0000058   0.0000159  -0.0000117
   80  -0.0000323  -0.0000097   0.0000066
   81   0.0000083   0.0000118  -0.0000139
   82   0.0000100  -0.0000020   0.0000007
   83  -0.0000151  -0.0000055  -0.0000019
   84  -0.0000014  -0.0000002  -0.0000008
   85  -0.0000035  -0.0000116   0.0000053
   86   0.0000028  -0.0000021   0.0000047
   87   0.0000009   0.0000120  -0.0000028
   88  -0.0000458   0.0000175  -0.0000016
   89   0.0000361  -0.0000083   0.0000010
   90  -0.0000282   0.0000103   0.0000038
   91   0.0001981  -0.0000787  -0.0001410
   92   0.0000077   0.0000205  -0.0000514
   93   0.0000996   0.0001000  -0.0000616
   94   0.0001522   0.0005571  -0.0004600
   95  -0.0027016  -0.0064773   0.0020594
   96   0.0014548  -0.0004228   0.0015896
   97   0.0867460  -0.0477953   0.1790445
   98  -0.0477953   0.0888990  -0.1160824
   99   0.1790445  -0.1160824   0.4039679
 Gradient time:  CPU 29050.09 s  wall 29054.37 s
 **********************************************************************
 **                                                                  **
 **                       VIBRATIONAL ANALYSIS                       **
 **                       --------------------                       **
 **                                                                  **
 **        VIBRATIONAL FREQUENCIES (CM**-1) AND NORMAL MODES         **
 **     FORCE CONSTANTS (mDYN/ANGSTROM) AND REDUCED MASSES (AMU)     **
 **                  INFRARED INTENSITIES (KM/MOL)                   **
 **                                                                  **
 **********************************************************************


 Mode:                 1                      2                      3
 Frequency:        27.85                  35.12                  43.45
 Force Cnst:      0.0029                 0.0039                 0.0050
 Red. Mass:       6.3474                 5.3264                 4.5211
 IR Active:          YES                    YES                    YES
 IR Intens:        0.802                  0.668                  5.774
 Raman Active:       YES                    YES                    YES
               X      Y      Z        X      Y      Z        X      Y      Z
 C         -0.057  0.000 -0.140    0.004  0.071 -0.010    0.033 -0.060  0.093
 C          0.019  0.004 -0.004   -0.038  0.017 -0.020    0.030  0.026 -0.022
 C          0.183 -0.013 -0.012   -0.009  0.073 -0.016   -0.012  0.177 -0.008
 C         -0.012  0.007 -0.002   -0.137  0.011 -0.071    0.059 -0.018 -0.171
 C         -0.037  0.011  0.128   -0.008 -0.088  0.025    0.030 -0.002  0.010
 C         -0.001  0.026  0.196   -0.034 -0.135  0.013    0.029 -0.022  0.041
 N         -0.042  0.025  0.110    0.009 -0.160  0.051   -0.051 -0.054 -0.197
 C         -0.068  0.027  0.032    0.001 -0.177  0.046   -0.032 -0.078 -0.125
 C          0.006 -0.016 -0.036    0.049  0.013  0.010   -0.078  0.024 -0.079
 C         -0.036 -0.021 -0.151    0.066  0.087 -0.009   -0.055 -0.018  0.029
 O          0.046 -0.054 -0.227    0.116  0.294 -0.062   -0.118  0.043  0.087
 O         -0.010 -0.028 -0.263   -0.020  0.153 -0.029    0.030 -0.002  0.036
 O          0.045  0.030  0.288   -0.097 -0.143 -0.024    0.095 -0.018  0.260
 H         -0.169  0.026 -0.129   -0.005  0.040 -0.009    0.043 -0.220  0.089
 H         -0.046 -0.005 -0.160    0.063  0.077  0.015    0.035 -0.015  0.246
 H          0.222 -0.017 -0.005    0.060  0.073  0.017   -0.055  0.213  0.076
 H          0.234 -0.019  0.074   -0.044  0.041 -0.029   -0.009  0.247 -0.099
 H          0.220 -0.018 -0.112   -0.023  0.146 -0.037   -0.013  0.181 -0.009
 H          0.050 -0.019 -0.124   -0.145  0.070 -0.116    0.053  0.011 -0.188
 H          0.054  0.018  0.121   -0.153 -0.021 -0.057    0.056  0.027 -0.244
 H         -0.160  0.024 -0.000   -0.183 -0.021 -0.074    0.089 -0.128 -0.182
 O         -0.039  0.012  0.149    0.075 -0.084  0.094    0.052 -0.003  0.013
 H         -0.058  0.032  0.055    0.038 -0.159  0.076   -0.054 -0.036 -0.285
 H         -0.098  0.040  0.010    0.009 -0.241  0.182    0.000 -0.115 -0.051
 H         -0.109  0.046  0.033   -0.047 -0.271 -0.060   -0.017 -0.133 -0.168
 H          0.050 -0.028 -0.017   -0.012  0.065 -0.089   -0.102  0.065 -0.161
 H          0.049 -0.032 -0.031    0.136  0.061  0.094   -0.112  0.089 -0.037
 H         -0.080 -0.011 -0.166    0.136  0.032  0.104   -0.038 -0.048  0.092
 H         -0.088 -0.009 -0.167   -0.038  0.037 -0.104   -0.003 -0.073  0.006
 H          0.084 -0.055 -0.214    0.205  0.348  0.021   -0.161  0.086  0.109
 H         -0.035 -0.025 -0.266   -0.063  0.145 -0.061    0.030 -0.057 -0.077
 H         -0.120 -0.011  0.126   -0.032 -0.143  0.016    0.008 -0.018  0.008
 H         -0.036  0.028  0.153    0.069 -0.019  0.116   -0.052  0.011  0.064
 TransDip  -0.024  0.006 -0.014    0.013 -0.012  0.019   -0.044 -0.012 -0.062

 Mode:                 4                      5                      6
 Frequency:        74.13                  96.56                 110.52
 Force Cnst:      0.0146                 0.0098                 0.0184
 Red. Mass:       4.5047                 1.7850                 2.5546
 IR Active:          YES                    YES                    YES
 IR Intens:        0.369                  4.785                  2.758
 Raman Active:       YES                    YES                    YES
               X      Y      Z        X      Y      Z        X      Y      Z
 C          0.049  0.082 -0.069    0.003  0.013  0.004    0.002  0.091 -0.123
 C          0.043 -0.018  0.048   -0.006  0.003 -0.003   -0.001  0.042 -0.072
 C          0.136 -0.110  0.038   -0.018 -0.003 -0.003    0.055  0.023 -0.076
 C         -0.040  0.014  0.138   -0.010  0.006  0.003   -0.065  0.051 -0.063
 C          0.056 -0.071  0.072   -0.003  0.003 -0.013   -0.009 -0.001 -0.013
 C          0.013 -0.032 -0.061    0.002 -0.018  0.016   -0.001 -0.000  0.011
 N         -0.053 -0.002 -0.140   -0.001 -0.027 -0.006   -0.002 -0.006 -0.000
 C         -0.038  0.040 -0.133    0.003 -0.014 -0.002   -0.001 -0.013  0.007
 C         -0.093  0.027 -0.085   -0.027 -0.134  0.020   -0.003 -0.016  0.008
 C         -0.051  0.066  0.010    0.052  0.181 -0.039   -0.002 -0.005  0.003
 O         -0.157  0.005  0.111   -0.008 -0.020  0.022    0.003  0.002 -0.001
 O          0.051  0.076 -0.067   -0.004  0.028  0.011    0.002 -0.162  0.190
 O          0.026 -0.029 -0.112    0.008 -0.018  0.060    0.002 -0.001  0.037
 H          0.009  0.200 -0.063    0.010  0.011  0.003    0.156  0.417 -0.132
 H          0.078  0.049 -0.181    0.013  0.014  0.005   -0.164  0.009 -0.427
 H          0.277 -0.149 -0.010   -0.024 -0.005 -0.010    0.177 -0.000 -0.088
 H          0.095 -0.221  0.125   -0.021 -0.004 -0.007   -0.002 -0.063 -0.049
 H          0.123 -0.025  0.002   -0.021 -0.007  0.006    0.031  0.115 -0.091
 H          0.002 -0.002  0.055   -0.017  0.010  0.014    0.012  0.035 -0.224
 H         -0.002 -0.023  0.273   -0.017 -0.001 -0.004    0.017  0.060  0.097
 H         -0.174  0.091  0.146    0.001  0.008  0.003   -0.256  0.073 -0.060
 O          0.070 -0.062  0.207    0.007  0.001 -0.054    0.010  0.004  0.041
 H         -0.031 -0.019 -0.027   -0.012 -0.023 -0.034    0.000 -0.004 -0.008
 H         -0.003  0.055 -0.171    0.009  0.033 -0.106   -0.003 -0.013  0.007
 H         -0.032  0.076 -0.098    0.031  0.061  0.077    0.004 -0.014  0.007
 H         -0.145  0.015 -0.049   -0.185 -0.228  0.249   -0.008 -0.018  0.014
 H         -0.127 -0.002 -0.127    0.046 -0.360 -0.148   -0.001 -0.022  0.004
 H         -0.004  0.095 -0.060    0.201  0.312 -0.352    0.004 -0.005  0.003
 H          0.022  0.117  0.091    0.012  0.463  0.192   -0.010 -0.002  0.002
 H         -0.224 -0.039  0.046    0.010 -0.235 -0.164    0.010 -0.001 -0.000
 H          0.023  0.113 -0.002   -0.012  0.031  0.013    0.150 -0.058  0.461
 H          0.100 -0.174  0.050   -0.012  0.033 -0.007   -0.051 -0.043 -0.020
 H          0.029  0.028  0.251    0.002 -0.022 -0.058   -0.004  0.047  0.061
 TransDip  -0.007  0.014  0.011   -0.000 -0.021 -0.067    0.019  0.050 -0.001

 Mode:                 7                      8                      9
 Frequency:       126.39                 158.58                 209.78
 Force Cnst:      0.0299                 0.0558                 0.0919
 Red. Mass:       3.1771                 3.7657                 3.5453
 IR Active:          YES                    YES                    YES
 IR Intens:        4.449                  3.958                  2.780
 Raman Active:       YES                    YES                    YES
               X      Y      Z        X      Y      Z        X      Y      Z
 C          0.005  0.018 -0.006    0.073  0.041 -0.004   -0.091 -0.004 -0.001
 C         -0.024 -0.020 -0.018   -0.018 -0.065 -0.052   -0.072 -0.002  0.002
 C         -0.034 -0.019 -0.018   -0.055 -0.090 -0.053   -0.162 -0.018  0.005
 C         -0.059 -0.017 -0.023   -0.076 -0.058 -0.053   -0.089  0.005  0.022
 C         -0.011 -0.045 -0.015   -0.002 -0.100 -0.049   -0.027 -0.012 -0.013
 C          0.005 -0.051  0.019    0.052 -0.035  0.008    0.040  0.040 -0.001
 N          0.001 -0.038  0.032   -0.031  0.047  0.005    0.069  0.035  0.010
 C          0.013  0.016  0.022    0.015  0.192  0.036    0.060  0.031 -0.106
 C          0.087  0.284 -0.034   -0.044 -0.015  0.081    0.133 -0.062 -0.159
 C          0.044  0.139 -0.028   -0.080 -0.067  0.027    0.191 -0.065 -0.032
 O         -0.003 -0.195  0.022    0.017  0.035 -0.070    0.044  0.022  0.119
 O         -0.017  0.053  0.027   -0.001  0.190  0.081   -0.082 -0.016 -0.045
 O          0.011 -0.051  0.050    0.170 -0.019  0.079    0.077  0.046  0.054
 H          0.027  0.027 -0.007    0.138  0.038 -0.009   -0.123 -0.015  0.001
 H          0.028  0.014 -0.017    0.162  0.037 -0.005   -0.098 -0.001  0.008
 H         -0.000 -0.027 -0.025    0.070 -0.124 -0.094    0.022 -0.058 -0.027
 H         -0.064 -0.049 -0.025   -0.159 -0.202 -0.063   -0.330 -0.174 -0.045
 H         -0.049  0.016 -0.006   -0.107  0.030 -0.007   -0.250  0.174  0.097
 H         -0.060  0.000 -0.041   -0.061 -0.044 -0.106   -0.011 -0.041 -0.117
 H         -0.061 -0.030 -0.009   -0.058 -0.069 -0.007   -0.003  0.026  0.169
 H         -0.081 -0.020 -0.023   -0.140 -0.060 -0.054   -0.265  0.036  0.025
 O          0.003 -0.045 -0.029   -0.022 -0.098 -0.043   -0.061 -0.008  0.092
 H         -0.046 -0.040 -0.003   -0.137  0.025  0.001    0.059  0.046 -0.061
 H          0.071 -0.073  0.202    0.098  0.287 -0.190    0.008  0.068 -0.175
 H         -0.093 -0.095 -0.123    0.040  0.373  0.210    0.010  0.087 -0.076
 H          0.112  0.374 -0.229    0.028 -0.069  0.183    0.149 -0.083 -0.116
 H          0.133  0.437  0.125   -0.118 -0.074 -0.008    0.110 -0.073 -0.179
 H         -0.109  0.212 -0.174   -0.122 -0.110  0.129    0.278 -0.091  0.018
 H          0.200  0.183  0.088   -0.148 -0.144 -0.075    0.282 -0.093 -0.011
 H         -0.149 -0.251 -0.085    0.088  0.097  0.013   -0.063  0.080  0.132
 H         -0.035  0.063  0.041   -0.064  0.194  0.068   -0.099 -0.006 -0.030
 H         -0.030 -0.036 -0.013   -0.029 -0.106 -0.049   -0.015 -0.082 -0.025
 H         -0.015 -0.049 -0.022   -0.032 -0.102 -0.040   -0.097  0.053  0.127
 TransDip  -0.040  0.039 -0.039   -0.063 -0.001  0.007   -0.027  0.011 -0.045

 Mode:                10                     11                     12
 Frequency:       215.38                 224.08                 237.87
 Force Cnst:      0.0869                 0.0383                 0.0958
 Red. Mass:       3.1810                 1.2961                 2.8740
 IR Active:          YES                    YES                    YES
 IR Intens:        2.010                  8.147                 20.253
 Raman Active:       YES                    YES                    YES
               X      Y      Z        X      Y      Z        X      Y      Z
 C          0.057  0.002 -0.007    0.008 -0.017  0.050   -0.072  0.035 -0.006
 C          0.028 -0.033 -0.014    0.011  0.009  0.030   -0.023  0.055  0.057
 C          0.116 -0.014 -0.017    0.050  0.030  0.029   -0.046  0.126  0.066
 C          0.002 -0.043 -0.064   -0.025 -0.000 -0.005   -0.053  0.066  0.073
 C         -0.014 -0.002  0.035    0.008  0.010  0.014    0.028 -0.031  0.012
 C         -0.006 -0.012  0.098   -0.005 -0.010  0.011    0.028 -0.105  0.005
 N          0.020  0.007  0.207   -0.002 -0.005  0.040   -0.011 -0.053  0.036
 C         -0.065  0.042 -0.062   -0.016  0.009  0.002    0.016  0.133 -0.017
 C          0.032 -0.031 -0.170   -0.008  0.002 -0.011   -0.002  0.025 -0.007
 C          0.051 -0.039 -0.073   -0.011 -0.000 -0.009   -0.017 -0.018 -0.001
 O         -0.116  0.048  0.087   -0.023  0.006  0.001   -0.016  0.006 -0.003
 O          0.019  0.062  0.069    0.024 -0.011  0.003   -0.007 -0.107 -0.083
 O         -0.053 -0.016 -0.013   -0.018 -0.012 -0.025    0.054 -0.102 -0.014
 H          0.105  0.024 -0.010   -0.003 -0.092  0.051   -0.144  0.099  0.001
 H          0.098 -0.007 -0.027   -0.000  0.003  0.120   -0.128  0.021 -0.069
 H         -0.100  0.030  0.013    0.442 -0.042 -0.002   -0.380  0.211  0.155
 H          0.297  0.158  0.031   -0.186 -0.249  0.041    0.158  0.399  0.015
 H          0.210 -0.232 -0.104   -0.058  0.396  0.033    0.047 -0.151  0.036
 H         -0.082  0.041  0.046    0.125 -0.071 -0.297   -0.004  0.044 -0.015
 H         -0.090 -0.078 -0.206    0.131  0.054  0.250   -0.001  0.063  0.186
 H          0.149 -0.101 -0.069   -0.370  0.007 -0.004   -0.173  0.108  0.077
 O         -0.042 -0.007 -0.083    0.006  0.004 -0.088    0.133 -0.038 -0.098
 H          0.007  0.000  0.219   -0.023 -0.006  0.021   -0.119 -0.074  0.030
 H         -0.140  0.080 -0.129   -0.019  0.015 -0.011    0.121  0.209 -0.206
 H         -0.181  0.112 -0.047   -0.033  0.023  0.007   -0.037  0.307  0.118
 H          0.059 -0.045 -0.141   -0.004 -0.000 -0.007    0.034 -0.005  0.049
 H          0.029 -0.030 -0.169   -0.007  0.001 -0.011   -0.048 -0.003 -0.054
 H          0.127 -0.066 -0.022   -0.009 -0.002 -0.005   -0.040 -0.035  0.041
 H          0.143 -0.070 -0.056   -0.006 -0.003 -0.009   -0.005 -0.057 -0.030
 H         -0.266  0.149  0.121   -0.039  0.019  0.008   -0.044  0.061  0.036
 H         -0.032  0.105  0.137    0.162 -0.179 -0.290   -0.054  0.010  0.140
 H         -0.077  0.085  0.052    0.019  0.074  0.026    0.041  0.032  0.023
 H          0.139 -0.106 -0.193   -0.044 -0.060 -0.086    0.001 -0.076 -0.050
 TransDip   0.029  0.007 -0.034    0.046 -0.046 -0.064   -0.106  0.067  0.071

 Mode:                13                     14                     15
 Frequency:       253.20                 270.93                 290.78
 Force Cnst:      0.0498                 0.0721                 0.0914
 Red. Mass:       1.3196                 1.6671                 1.8343
 IR Active:          YES                    YES                    YES
 IR Intens:       29.994                 50.642                 15.982
 Raman Active:       YES                    YES                    YES
               X      Y      Z        X      Y      Z        X      Y      Z
 C          0.008  0.005 -0.025   -0.011 -0.027  0.031   -0.045 -0.007  0.008
 C          0.019  0.011 -0.008    0.009 -0.031  0.061   -0.016  0.015 -0.001
 C         -0.063  0.012 -0.007    0.101  0.040  0.066    0.112  0.001 -0.008
 C          0.060  0.016  0.006   -0.092 -0.043 -0.028   -0.018  0.018  0.012
 C          0.010  0.003 -0.000    0.008  0.003  0.033   -0.016  0.010  0.002
 C          0.001 -0.023  0.022    0.003  0.022 -0.015   -0.029 -0.033 -0.025
 N         -0.001 -0.013  0.053   -0.003  0.013 -0.074   -0.028 -0.044 -0.065
 C         -0.017  0.020  0.006    0.023 -0.002 -0.014    0.040  0.100 -0.035
 C         -0.011  0.005 -0.009    0.007  0.001  0.014    0.032  0.015 -0.004
 C         -0.021  0.001 -0.013    0.018 -0.001  0.020    0.049 -0.018  0.023
 O         -0.033  0.007 -0.004    0.042 -0.005  0.000    0.066 -0.010  0.015
 O          0.027 -0.039 -0.049   -0.004 -0.017 -0.042   -0.060  0.004  0.053
 O         -0.012 -0.025  0.008   -0.005  0.023 -0.011   -0.089 -0.043  0.037
 H         -0.017  0.040 -0.024   -0.066 -0.039  0.033   -0.012 -0.026  0.006
 H          0.002 -0.003 -0.056    0.031 -0.025  0.045   -0.081  0.001  0.030
 H          0.304 -0.060 -0.049    0.220  0.035  0.104    0.252 -0.025 -0.016
 H         -0.360 -0.277 -0.076    0.073 -0.009  0.089    0.105 -0.074  0.082
 H         -0.214  0.385  0.110    0.095  0.144 -0.004    0.123  0.084 -0.109
 H         -0.086  0.086  0.286   -0.142  0.099 -0.052   -0.165  0.084  0.288
 H         -0.091 -0.024 -0.253   -0.144 -0.095 -0.062   -0.191 -0.051 -0.251
 H          0.398 -0.005  0.004   -0.107 -0.113 -0.033    0.318 -0.006  0.008
 O          0.052  0.005  0.003   -0.070 -0.002 -0.048   -0.007  0.009 -0.005
 H         -0.019 -0.018  0.061    0.019  0.016 -0.061   -0.113 -0.047 -0.132
 H         -0.012  0.032 -0.022    0.033 -0.006 -0.006    0.150  0.163 -0.196
 H         -0.041  0.049  0.021    0.052 -0.014 -0.013    0.014  0.242  0.083
 H         -0.003  0.001 -0.001    0.002  0.003  0.011    0.051 -0.009  0.043
 H         -0.012  0.001 -0.013   -0.002  0.002  0.010   -0.011 -0.008 -0.045
 H         -0.022 -0.002 -0.007    0.013 -0.000  0.020    0.035 -0.030  0.052
 H         -0.016 -0.004 -0.015    0.009 -0.002  0.015    0.062 -0.046  0.005
 H         -0.060  0.036  0.012    0.087 -0.047 -0.020    0.091 -0.022  0.014
 H         -0.123  0.142  0.266   -0.402  0.380  0.620    0.156 -0.225 -0.335
 H         -0.018  0.005  0.001    0.066  0.055  0.040    0.005  0.002 -0.001
 H          0.039  0.020  0.013    0.012 -0.088 -0.111   -0.265  0.031  0.117
 TransDip  -0.121  0.079  0.099   -0.112  0.032  0.196    0.064 -0.035 -0.105

 Mode:                16                     17                     18
 Frequency:       323.00                 327.24                 341.78
 Force Cnst:      0.1433                 0.1332                 0.0861
 Red. Mass:       2.3307                 2.1112                 1.2515
 IR Active:          YES                    YES                    YES
 IR Intens:       96.818                 45.763                115.806
 Raman Active:       YES                    YES                    YES
               X      Y      Z        X      Y      Z        X      Y      Z
 C          0.108  0.039 -0.014   -0.066  0.043 -0.038    0.024  0.007  0.010
 C          0.036 -0.019  0.015   -0.033 -0.004  0.027    0.007 -0.002  0.006
 C         -0.084  0.024  0.024    0.048  0.093  0.036   -0.001  0.008  0.007
 C         -0.092 -0.015  0.007   -0.014  0.005  0.050   -0.076  0.005  0.009
 C          0.010 -0.001  0.016   -0.008 -0.045  0.018    0.009 -0.010 -0.009
 C         -0.014  0.003  0.021    0.045 -0.006  0.007    0.009  0.017 -0.016
 N         -0.018 -0.010 -0.055    0.012  0.031 -0.006    0.016  0.014 -0.004
 C          0.018  0.049 -0.029   -0.010 -0.065  0.007    0.013 -0.021  0.028
 C          0.002  0.014 -0.003   -0.011 -0.009  0.001    0.008 -0.018  0.026
 C          0.012 -0.009  0.019   -0.013  0.004 -0.003   -0.003  0.028 -0.023
 O          0.026  0.004  0.008   -0.018  0.009 -0.002    0.002 -0.044 -0.036
 O          0.167 -0.048 -0.040   -0.079  0.005  0.029    0.049 -0.023 -0.011
 O         -0.098 -0.006  0.040    0.166  0.014 -0.047    0.015  0.018  0.001
 H          0.088  0.115 -0.009   -0.067  0.166 -0.034    0.020  0.004  0.011
 H          0.114  0.010 -0.097   -0.070  0.003 -0.165    0.001  0.009  0.015
 H         -0.175  0.050  0.058    0.153  0.109  0.126   -0.018  0.014  0.016
 H         -0.119  0.072 -0.092    0.011  0.071  0.009    0.011  0.027  0.000
 H         -0.114  0.015  0.120    0.038  0.227 -0.048    0.004 -0.006  0.006
 H         -0.149  0.078  0.040   -0.116  0.005  0.290   -0.144  0.084  0.088
 H         -0.182 -0.109 -0.041   -0.130 -0.032 -0.156   -0.166 -0.070 -0.070
 H         -0.054 -0.031  0.005    0.271  0.009  0.049    0.016 -0.003  0.008
 O         -0.114 -0.002  0.028   -0.077 -0.061 -0.027   -0.019 -0.010 -0.007
 H          0.066 -0.030  0.139    0.102  0.023  0.117   -0.008  0.024 -0.079
 H          0.063  0.077 -0.100   -0.077 -0.108  0.116    0.002 -0.033  0.057
 H          0.014  0.108  0.022    0.018 -0.162 -0.069    0.042 -0.051  0.015
 H          0.015  0.008  0.008   -0.020  0.010 -0.037   -0.026 -0.031  0.062
 H         -0.028  0.015 -0.018    0.009  0.015  0.030    0.037 -0.067  0.000
 H          0.003 -0.017  0.039   -0.003  0.008 -0.013   -0.017  0.051 -0.077
 H          0.014 -0.029  0.002   -0.022  0.015  0.001   -0.007  0.073  0.015
 H          0.154 -0.150 -0.082    0.040 -0.074 -0.055   -0.504  0.626  0.378
 H          0.321 -0.158 -0.212    0.159 -0.210 -0.320    0.101 -0.066 -0.081
 H          0.001  0.024  0.019    0.001 -0.003  0.023    0.029 -0.023 -0.011
 H          0.551 -0.084 -0.294    0.398 -0.151 -0.266   -0.212 -0.003  0.082
 TransDip   0.299 -0.064 -0.077    0.174 -0.090 -0.092   -0.255  0.216  0.085

 Mode:                19                     20                     21
 Frequency:       349.10                 353.90                 387.95
 Force Cnst:      0.1045                 0.1733                 0.1869
 Red. Mass:       1.4549                 2.3485                 2.1076
 IR Active:          YES                    YES                    YES
 IR Intens:       36.109                  9.142                  1.461
 Raman Active:       YES                    YES                    YES
               X      Y      Z        X      Y      Z        X      Y      Z
 C         -0.035 -0.012 -0.016   -0.053 -0.047  0.051   -0.034  0.102 -0.057
 C         -0.011 -0.004 -0.002   -0.020  0.023  0.003   -0.001 -0.014  0.119
 C          0.009  0.001 -0.002    0.006 -0.122 -0.008   -0.051 -0.058  0.136
 C          0.102 -0.015 -0.006   -0.155  0.008 -0.072    0.047 -0.096 -0.131
 C         -0.013  0.019  0.009    0.036  0.041  0.008    0.022  0.013  0.085
 C         -0.016 -0.028  0.007    0.031  0.034  0.023   -0.002  0.015  0.020
 N         -0.020 -0.035 -0.056    0.033  0.034 -0.007   -0.013  0.009 -0.020
 C          0.024  0.033 -0.008    0.016  0.001 -0.004   -0.008 -0.002 -0.011
 C          0.008  0.005  0.015   -0.014  0.005  0.007   -0.005 -0.001  0.001
 C          0.014  0.016  0.002   -0.030  0.006 -0.004    0.010  0.002  0.014
 O          0.034 -0.035 -0.019   -0.030  0.008 -0.011    0.030 -0.010  0.001
 O         -0.071  0.029  0.018   -0.054 -0.043  0.011   -0.017  0.020 -0.011
 O         -0.042 -0.029  0.010    0.013  0.037  0.008   -0.014  0.015 -0.021
 H         -0.032  0.001 -0.016   -0.056 -0.178  0.049   -0.098  0.417 -0.044
 H          0.012 -0.021 -0.036   -0.054 -0.014  0.166   -0.031  0.018 -0.355
 H          0.043 -0.002  0.005    0.010 -0.167 -0.132   -0.096 -0.071  0.078
 H         -0.016 -0.027 -0.003    0.024 -0.189  0.107   -0.072 -0.067  0.117
 H         -0.000  0.041 -0.011    0.021 -0.185  0.003   -0.067 -0.092  0.208
 H          0.195 -0.124 -0.112   -0.252  0.188 -0.035    0.074 -0.059 -0.244
 H          0.221  0.082  0.104   -0.292 -0.096 -0.208    0.081  0.064 -0.306
 H         -0.025 -0.000 -0.004   -0.079 -0.102 -0.083    0.070 -0.393 -0.160
 O         -0.013  0.019  0.032    0.181  0.053  0.012    0.042  0.006 -0.038
 H          0.063 -0.057  0.146    0.136  0.020  0.166   -0.032  0.017 -0.078
 H          0.088  0.062 -0.083   -0.004 -0.005  0.015   -0.008 -0.004 -0.006
 H          0.024  0.099  0.051    0.039 -0.020 -0.014   -0.002 -0.007 -0.012
 H         -0.008 -0.012  0.055   -0.012  0.007  0.004   -0.019 -0.000  0.002
 H          0.004 -0.034 -0.020   -0.021  0.007  0.005   -0.011 -0.004 -0.004
 H         -0.010  0.026 -0.020   -0.035  0.007 -0.006    0.008  0.004  0.010
 H          0.017  0.030  0.016   -0.039  0.007 -0.008    0.009  0.005  0.016
 H         -0.272  0.386  0.246    0.003 -0.034 -0.037    0.000  0.044  0.039
 H         -0.120  0.064  0.074    0.003 -0.121 -0.130    0.139 -0.074 -0.141
 H         -0.027  0.040  0.011    0.012  0.064  0.011    0.068  0.070  0.095
 H          0.616 -0.012 -0.260    0.563  0.076 -0.153   -0.223 -0.055  0.062
 TransDip   0.137  0.124  0.054    0.091 -0.029 -0.019   -0.035 -0.013  0.009

 Mode:                22                     23                     24
 Frequency:       436.02                 442.70                 484.20
 Force Cnst:      0.4129                 0.5330                 0.5522
 Red. Mass:       3.6865                 4.6157                 3.9975
 IR Active:          YES                    YES                    YES
 IR Intens:        4.123                 39.348                  1.781
 Raman Active:       YES                    YES                    YES
               X      Y      Z        X      Y      Z        X      Y      Z
 C          0.042 -0.093 -0.117    0.021  0.017  0.052    0.006  0.041  0.040
 C          0.015 -0.170 -0.040   -0.022  0.065 -0.026   -0.049  0.027  0.020
 C         -0.016  0.120 -0.017    0.002 -0.035 -0.046    0.023 -0.010  0.022
 C         -0.039 -0.178  0.118    0.008  0.088 -0.017    0.026  0.016 -0.014
 C          0.010 -0.029 -0.005   -0.065 -0.037  0.050   -0.056 -0.053 -0.030
 C         -0.035  0.097  0.016   -0.081 -0.012  0.061   -0.116  0.009 -0.076
 N         -0.025  0.093 -0.015   -0.196  0.076  0.005   -0.183  0.074 -0.130
 C         -0.045  0.012 -0.009   -0.233 -0.009 -0.079   -0.059  0.037  0.222
 C         -0.012 -0.006 -0.013   -0.091 -0.010 -0.072    0.164 -0.035  0.042
 C          0.022  0.000  0.018    0.091  0.017  0.122    0.118 -0.067 -0.156
 O          0.048 -0.011  0.010    0.265 -0.073  0.039   -0.106  0.048  0.047
 O         -0.058  0.041  0.033    0.074 -0.027 -0.013    0.060 -0.017 -0.017
 O         -0.109  0.096  0.040    0.090  0.017 -0.052    0.003  0.031  0.027
 H          0.077  0.068 -0.117    0.037 -0.120  0.049   -0.008  0.029  0.042
 H          0.122 -0.137 -0.272   -0.003  0.056  0.183    0.010  0.044  0.048
 H         -0.001  0.225  0.293   -0.001 -0.074 -0.159    0.064 -0.028 -0.009
 H         -0.063  0.256 -0.264    0.018 -0.086  0.046    0.064 -0.035  0.117
 H         -0.050  0.291 -0.067    0.014 -0.096 -0.026    0.054 -0.028 -0.048
 H         -0.057 -0.185  0.162    0.004  0.061  0.029    0.051 -0.043 -0.007
 H         -0.062 -0.287  0.238    0.009  0.105 -0.046    0.066  0.101 -0.058
 H         -0.089 -0.002  0.134    0.065  0.100 -0.016    0.074 -0.027 -0.018
 O          0.199 -0.038 -0.041    0.061 -0.051 -0.037    0.072 -0.072 -0.018
 H          0.010  0.094  0.008   -0.165  0.056  0.127   -0.170  0.044  0.040
 H         -0.112 -0.005  0.041   -0.356 -0.035  0.008   -0.063  0.012  0.277
 H         -0.016 -0.046 -0.050   -0.270 -0.080 -0.156    0.021 -0.060  0.167
 H         -0.023 -0.009 -0.004   -0.211  0.006 -0.078    0.412 -0.068  0.066
 H         -0.021 -0.010 -0.019   -0.143  0.000 -0.086    0.381 -0.042  0.139
 H          0.033  0.003  0.012    0.111  0.029  0.097    0.191 -0.086 -0.118
 H          0.026  0.006  0.026    0.114  0.030  0.148    0.162 -0.064 -0.130
 H          0.030  0.029  0.040    0.166  0.174  0.227   -0.131 -0.102 -0.100
 H         -0.029 -0.029 -0.096    0.038  0.023  0.072    0.052  0.019  0.052
 H         -0.024 -0.028 -0.004   -0.158 -0.006  0.059   -0.004 -0.078 -0.036
 H          0.015  0.033  0.064    0.089 -0.087 -0.061    0.185 -0.032 -0.056
 TransDip  -0.054 -0.034 -0.015   -0.182  0.040  0.075    0.006 -0.035  0.024

 Mode:                25                     26                     27
 Frequency:       547.73                 552.46                 641.67
 Force Cnst:      0.9091                 0.6661                 0.7741
 Red. Mass:       5.1432                 3.7042                 3.1911
 IR Active:          YES                    YES                    YES
 IR Intens:        3.904                 17.591                 14.687
 Raman Active:       YES                    YES                    YES
               X      Y      Z        X      Y      Z        X      Y      Z
 C          0.062 -0.089 -0.078    0.008 -0.065 -0.056    0.018 -0.087 -0.073
 C          0.045 -0.070 -0.006    0.113  0.020 -0.052    0.206  0.022  0.026
 C         -0.014  0.013  0.005   -0.042 -0.007 -0.094    0.015 -0.013  0.084
 C         -0.067 -0.119  0.029    0.001  0.094 -0.007    0.020  0.126 -0.034
 C         -0.032  0.172  0.011    0.050  0.003  0.264    0.175 -0.013 -0.061
 C         -0.019 -0.126  0.015    0.083  0.009  0.234    0.007 -0.027 -0.156
 N         -0.136 -0.093 -0.022   -0.048  0.005 -0.148   -0.032  0.060  0.049
 C         -0.088 -0.001  0.074    0.040  0.000  0.030   -0.096  0.032  0.043
 C          0.030 -0.005  0.007    0.046 -0.003  0.036   -0.016 -0.008 -0.014
 C          0.048 -0.018 -0.035    0.019 -0.013 -0.036    0.017 -0.009 -0.006
 O          0.005  0.004  0.021   -0.035  0.011  0.001    0.021 -0.002  0.012
 O          0.001  0.026  0.023   -0.067  0.015  0.026   -0.118  0.015  0.021
 O          0.196 -0.113 -0.090   -0.029  0.007 -0.099   -0.036 -0.047  0.065
 H          0.094 -0.008 -0.078    0.051 -0.156 -0.063    0.001 -0.059 -0.075
 H          0.119 -0.111 -0.148   -0.032 -0.037  0.039   -0.012 -0.098 -0.101
 H         -0.034  0.058  0.133   -0.187 -0.020 -0.201   -0.148 -0.011  0.016
 H         -0.057  0.076 -0.141   -0.158 -0.016 -0.255   -0.116 -0.010 -0.120
 H         -0.047  0.076  0.043   -0.130 -0.052  0.181   -0.078 -0.046  0.371
 H         -0.133  0.046  0.002   -0.042  0.169  0.015   -0.063  0.390 -0.123
 H         -0.170 -0.275  0.041   -0.064 -0.044  0.069   -0.121 -0.098  0.018
 H         -0.136 -0.117  0.028   -0.053  0.195  0.003   -0.134  0.110 -0.037
 O         -0.025  0.327  0.048   -0.022 -0.048 -0.054   -0.054 -0.027  0.015
 H         -0.221 -0.105 -0.045    0.099 -0.019  0.151   -0.190  0.043 -0.022
 H         -0.016  0.017  0.025    0.093  0.001  0.019   -0.211 -0.023  0.181
 H         -0.127  0.050  0.105    0.100 -0.007  0.048   -0.088 -0.105 -0.077
 H          0.095 -0.004 -0.006    0.110 -0.009  0.037    0.011 -0.031  0.032
 H          0.117  0.006  0.058    0.102 -0.008  0.058   -0.006 -0.031 -0.028
 H          0.070 -0.026 -0.018    0.022 -0.015 -0.030    0.043 -0.009 -0.007
 H          0.071 -0.022 -0.026    0.017 -0.010 -0.034    0.029 -0.001  0.007
 H         -0.016 -0.014 -0.003   -0.050 -0.013 -0.026    0.016  0.006  0.018
 H         -0.003 -0.021 -0.074   -0.075 -0.017 -0.042   -0.126 -0.053 -0.117
 H         -0.059  0.307  0.031   -0.184  0.095  0.290    0.393 -0.065 -0.077
 H         -0.064  0.400  0.083   -0.318 -0.328 -0.003    0.072 -0.076 -0.057
 TransDip  -0.058 -0.022 -0.013    0.018 -0.087  0.101    0.092  0.004 -0.082

 Mode:                28                     29                     30
 Frequency:       653.06                 739.99                 765.41
 Force Cnst:      0.2879                 0.7524                 0.4879
 Red. Mass:       1.1459                 2.3319                 1.4134
 IR Active:          YES                    YES                    YES
 IR Intens:       58.108                  1.935                  3.629
 Raman Active:       YES                    YES                    YES
               X      Y      Z        X      Y      Z        X      Y      Z
 C         -0.008  0.013  0.010    0.070 -0.117 -0.092    0.037 -0.060 -0.048
 C         -0.006 -0.003  0.002   -0.005 -0.008 -0.009   -0.041 -0.009 -0.015
 C          0.001  0.002  0.008    0.002 -0.016  0.152   -0.007 -0.010  0.087
 C          0.001 -0.014  0.003    0.005  0.124 -0.037   -0.001  0.062 -0.020
 C          0.014  0.005 -0.047   -0.120  0.005 -0.020   -0.072  0.000 -0.012
 C          0.031 -0.024 -0.012   -0.100  0.034 -0.016    0.005 -0.012  0.032
 N         -0.010  0.034 -0.046    0.002 -0.071  0.008    0.009  0.008 -0.009
 C         -0.002  0.011 -0.006    0.028 -0.064 -0.014    0.041  0.041 -0.020
 C         -0.008 -0.002 -0.008   -0.001 -0.022  0.004    0.021  0.054 -0.007
 C         -0.001  0.001  0.002   -0.008  0.004  0.008    0.001  0.019 -0.001
 O          0.004 -0.001  0.000   -0.004 -0.000 -0.005   -0.008 -0.003 -0.002
 O          0.002 -0.001 -0.004    0.006  0.017  0.019    0.014  0.008  0.009
 O         -0.007 -0.033  0.030    0.048  0.074 -0.002   -0.001 -0.016 -0.009
 H         -0.015  0.028  0.011    0.129 -0.093 -0.097    0.078 -0.055 -0.052
 H         -0.023  0.012 -0.000    0.113 -0.124 -0.112    0.069 -0.063 -0.054
 H          0.025  0.002  0.022    0.006 -0.004  0.198    0.034 -0.001  0.135
 H          0.020  0.010  0.027   -0.004 -0.006  0.135    0.023 -0.002  0.125
 H          0.013  0.002 -0.025   -0.004  0.007  0.151    0.012  0.012  0.016
 H          0.007 -0.021 -0.006   -0.017  0.181 -0.043    0.007  0.032 -0.007
 H          0.007 -0.001 -0.003   -0.025  0.084 -0.036    0.012  0.085 -0.023
 H          0.000 -0.026  0.002   -0.016  0.139 -0.037    0.014  0.081 -0.019
 O         -0.010  0.016 -0.013    0.023 -0.045 -0.011    0.010 -0.003 -0.001
 H          0.306 -0.076  0.882    0.226 -0.066  0.208   -0.028  0.007 -0.040
 H         -0.062 -0.010  0.056    0.145  0.098 -0.375    0.030 -0.116  0.313
 H          0.028 -0.056 -0.056    0.035  0.251  0.269   -0.037 -0.211 -0.278
 H          0.006 -0.007  0.005    0.018  0.119 -0.294   -0.113 -0.154  0.451
 H         -0.016 -0.008 -0.017    0.036  0.206  0.221   -0.013 -0.333 -0.362
 H          0.001  0.002  0.000    0.048  0.033 -0.065   -0.178 -0.057  0.187
 H         -0.002  0.003  0.005   -0.057  0.081  0.052    0.107 -0.191 -0.135
 H          0.002  0.007  0.007   -0.007  0.010  0.002   -0.010 -0.032 -0.030
 H          0.003  0.003  0.005   -0.053 -0.006 -0.051   -0.019  0.003 -0.017
 H          0.016 -0.001 -0.046   -0.160 -0.024 -0.022   -0.156  0.007 -0.008
 H         -0.260  0.079  0.118   -0.050  0.072  0.059    0.008  0.066  0.020
 TransDip   0.023 -0.059  0.236   -0.041  0.010  0.015   -0.036 -0.046 -0.019

 Mode:                31                     32                     33
 Frequency:       805.11                 843.53                 887.02
 Force Cnst:      0.9760                 0.9483                 0.8717
 Red. Mass:       2.5555                 2.2621                 1.8805
 IR Active:          YES                    YES                    YES
 IR Intens:        7.985                  5.417                 18.971
 Raman Active:       YES                    YES                    YES
               X      Y      Z        X      Y      Z        X      Y      Z
 C          0.012 -0.015 -0.014    0.038 -0.072 -0.056   -0.049  0.074  0.047
 C         -0.057 -0.021 -0.043   -0.087  0.010  0.027    0.133  0.011 -0.018
 C         -0.019 -0.017  0.115   -0.018  0.012 -0.038    0.051 -0.007  0.014
 C         -0.005  0.045 -0.023   -0.023  0.025 -0.002    0.053 -0.048  0.013
 C          0.023 -0.027 -0.137   -0.047  0.012  0.173   -0.130  0.008 -0.059
 C          0.176 -0.027  0.171   -0.046 -0.042 -0.148   -0.064 -0.004  0.034
 N         -0.001  0.095 -0.045    0.033  0.064  0.027   -0.011 -0.028  0.005
 C         -0.024  0.035  0.008    0.071  0.065 -0.042    0.061  0.048 -0.041
 C         -0.018 -0.050  0.011    0.005 -0.033  0.003    0.022  0.001  0.004
 C         -0.006 -0.046  0.002   -0.026 -0.060  0.026   -0.021 -0.053  0.025
 O          0.006  0.009 -0.000   -0.009  0.013 -0.014   -0.012  0.011 -0.014
 O          0.001 -0.001 -0.001    0.029  0.011  0.012   -0.010 -0.005 -0.005
 O         -0.067 -0.078 -0.036    0.008 -0.057  0.039    0.020  0.017 -0.012
 H          0.038 -0.026 -0.017    0.077 -0.061 -0.058   -0.074  0.031  0.049
 H          0.022 -0.017 -0.017    0.092 -0.071 -0.052   -0.094  0.087  0.085
 H          0.094  0.004  0.233   -0.000 -0.010 -0.096   -0.090  0.010  0.001
 H          0.073  0.013  0.216    0.002 -0.021  0.036   -0.076  0.008 -0.198
 H          0.040  0.033 -0.086    0.003 -0.016 -0.079   -0.042 -0.004  0.272
 H          0.025 -0.046  0.007    0.028 -0.123  0.038   -0.057  0.269 -0.071
 H          0.038  0.100 -0.012    0.056  0.160 -0.037   -0.119 -0.319  0.061
 H          0.033  0.091 -0.019    0.063  0.013 -0.003   -0.128 -0.054  0.012
 O         -0.012  0.018  0.013    0.013  0.033 -0.010    0.012 -0.038 -0.000
 H         -0.193  0.098 -0.250   -0.084  0.039  0.044    0.004 -0.025 -0.000
 H         -0.163  0.011  0.080   -0.062 -0.064  0.255    0.088 -0.074  0.210
 H          0.088 -0.079 -0.046    0.103 -0.198 -0.265   -0.033 -0.124 -0.233
 H          0.209  0.060 -0.259    0.282 -0.007 -0.099    0.246 -0.048  0.067
 H         -0.108  0.235  0.220   -0.256  0.156  0.046   -0.224  0.042 -0.075
 H          0.230  0.059 -0.255    0.229  0.073 -0.297    0.152  0.051 -0.224
 H         -0.139  0.238  0.187   -0.185  0.280  0.246   -0.128  0.201  0.194
 H          0.044  0.049  0.051    0.085  0.062  0.066    0.086  0.048  0.057
 H         -0.009  0.001 -0.002   -0.013  0.014  0.001    0.045 -0.010  0.006
 H         -0.184 -0.024 -0.129    0.076  0.054  0.173   -0.267  0.007 -0.053
 H          0.048  0.174  0.032   -0.013 -0.170 -0.061    0.032  0.153  0.050
 TransDip   0.072  0.051 -0.022   -0.001 -0.074 -0.003   -0.118  0.042  0.061

 Mode:                34                     35                     36
 Frequency:       909.87                 946.23                 957.10
 Force Cnst:      0.7587                 1.1663                 0.7743
 Red. Mass:       1.5554                 2.2109                 1.4347
 IR Active:          YES                    YES                    YES
 IR Intens:       11.054                 12.846                  0.540
 Raman Active:       YES                    YES                    YES
               X      Y      Z        X      Y      Z        X      Y      Z
 C         -0.000 -0.095  0.119   -0.033  0.006  0.023    0.024 -0.031 -0.003
 C         -0.001 -0.038  0.076    0.041  0.011 -0.013    0.004  0.086 -0.045
 C         -0.034  0.013 -0.093    0.027  0.011  0.009   -0.022  0.104  0.058
 C          0.038  0.066 -0.003    0.042 -0.021 -0.007    0.001 -0.099 -0.042
 C         -0.014  0.007 -0.025   -0.145 -0.034  0.044    0.015  0.015 -0.007
 C          0.002  0.001  0.027    0.022 -0.056 -0.057    0.002  0.005  0.004
 N         -0.003 -0.006 -0.004    0.018  0.179  0.005   -0.000 -0.017 -0.001
 C          0.002  0.004 -0.002    0.062 -0.047 -0.024   -0.009  0.004  0.005
 C          0.002  0.002 -0.000    0.005 -0.046  0.001   -0.003  0.005 -0.000
 C         -0.002 -0.005  0.002    0.010  0.075  0.006   -0.000 -0.007 -0.003
 O         -0.001  0.001 -0.001   -0.004 -0.012 -0.004    0.001  0.001  0.002
 O          0.025  0.016 -0.010    0.020  0.007  0.003   -0.006  0.003 -0.001
 O         -0.000  0.004 -0.006   -0.019 -0.107  0.020    0.002  0.010 -0.002
 H         -0.116  0.535  0.144   -0.035  0.069  0.027    0.016  0.086 -0.001
 H          0.078 -0.271 -0.481   -0.016 -0.009 -0.032    0.005 -0.060 -0.106
 H          0.089 -0.012 -0.107   -0.052 -0.010 -0.082    0.019 -0.100 -0.503
 H          0.065 -0.002  0.073   -0.047 -0.031 -0.046    0.006 -0.205  0.508
 H          0.037 -0.011 -0.268   -0.017 -0.037  0.168    0.045 -0.231  0.147
 H         -0.028  0.277 -0.076   -0.037  0.150 -0.006   -0.063 -0.174  0.199
 H         -0.071 -0.079 -0.004   -0.069 -0.223  0.073   -0.012 -0.280  0.209
 H         -0.099  0.010 -0.008   -0.077  0.063  0.001    0.004  0.299 -0.001
 O          0.002 -0.013  0.002    0.014  0.026 -0.006   -0.004 -0.014  0.003
 H          0.006 -0.004 -0.011   -0.112  0.170 -0.062    0.013 -0.016  0.003
 H          0.013 -0.007  0.019   -0.190  0.055 -0.192    0.015 -0.003  0.016
 H         -0.012 -0.008 -0.019    0.362 -0.011  0.130   -0.036  0.004 -0.007
 H          0.024 -0.006  0.011   -0.277  0.082 -0.219    0.022 -0.007  0.020
 H         -0.021  0.002 -0.011    0.234  0.023  0.167   -0.020 -0.002 -0.014
 H          0.014  0.004 -0.021   -0.170 -0.033  0.260    0.015  0.002 -0.022
 H         -0.011  0.018  0.018    0.067 -0.183 -0.192   -0.003  0.014  0.014
 H          0.009  0.005  0.006   -0.118 -0.052 -0.085    0.009  0.004  0.007
 H         -0.268 -0.012 -0.180   -0.007  0.002 -0.019   -0.065 -0.003 -0.036
 H          0.001  0.019 -0.021   -0.260  0.013  0.053   -0.010 -0.025 -0.014
 H          0.009  0.052  0.019    0.034  0.046 -0.010   -0.006 -0.038 -0.004
 TransDip  -0.106 -0.004 -0.013   -0.102 -0.036 -0.037    0.014 -0.016  0.010

 Mode:                37                     38                     39
 Frequency:       980.01                1007.29                1032.98
 Force Cnst:      1.2278                 2.6428                 0.8995
 Red. Mass:       2.1697                 4.4209                 1.4307
 IR Active:          YES                    YES                    YES
 IR Intens:       15.259                 38.751                  4.610
 Raman Active:       YES                    YES                    YES
               X      Y      Z        X      Y      Z        X      Y      Z
 C         -0.072  0.055  0.100    0.044  0.002  0.003    0.017 -0.042  0.037
 C         -0.005 -0.129 -0.101    0.003  0.007  0.011    0.007  0.014  0.029
 C          0.020 -0.061  0.059   -0.006  0.013 -0.005    0.107  0.027 -0.016
 C          0.007  0.044 -0.134   -0.021  0.003  0.008   -0.092  0.011  0.011
 C          0.040 -0.094  0.066    0.066 -0.050 -0.039   -0.031 -0.075 -0.046
 C         -0.020  0.014 -0.040   -0.038 -0.000  0.039    0.005  0.005  0.030
 N         -0.003 -0.026  0.009   -0.102  0.037  0.032   -0.007  0.001 -0.003
 C         -0.004 -0.001 -0.003   -0.033 -0.055 -0.197    0.021 -0.003  0.013
 C          0.006  0.007  0.003    0.323 -0.049  0.073   -0.018  0.004 -0.013
 C         -0.001 -0.008  0.003   -0.022  0.058  0.261    0.001 -0.005 -0.007
 O         -0.002  0.001 -0.002   -0.135 -0.010 -0.138    0.004  0.000  0.003
 O          0.023 -0.002 -0.012   -0.033 -0.011 -0.009    0.002  0.002 -0.003
 O          0.003  0.023  0.008    0.004  0.006 -0.004   -0.005  0.008 -0.005
 H         -0.081  0.201  0.105    0.028  0.006  0.002    0.049  0.146  0.037
 H         -0.025  0.005 -0.070    0.020 -0.003 -0.006   -0.049 -0.093 -0.140
 H         -0.014  0.026  0.296    0.011 -0.008 -0.054   -0.212  0.002 -0.222
 H         -0.015  0.052 -0.141    0.009 -0.014  0.051   -0.166 -0.072 -0.298
 H         -0.016  0.067  0.052    0.008 -0.022 -0.013   -0.056 -0.062  0.502
 H         -0.049 -0.172  0.244    0.019 -0.076  0.004    0.066 -0.363  0.057
 H          0.035 -0.156  0.239    0.037  0.106 -0.029    0.152  0.401 -0.075
 H          0.065  0.699 -0.069    0.041 -0.040  0.004    0.170 -0.051  0.005
 O          0.008  0.099 -0.010   -0.005  0.032 -0.001    0.003  0.036 -0.004
 H         -0.008 -0.033  0.043   -0.131  0.030  0.056   -0.011 -0.001  0.005
 H          0.035 -0.009  0.007   -0.169 -0.001 -0.285    0.040 -0.006  0.015
 H         -0.049  0.009 -0.012   -0.167  0.033 -0.172    0.019 -0.002  0.014
 H          0.032 -0.010  0.033    0.253 -0.061  0.116   -0.025  0.002 -0.009
 H         -0.020 -0.008 -0.021    0.420 -0.107  0.072   -0.037  0.002 -0.025
 H          0.013  0.005 -0.027   -0.220  0.110  0.143    0.014 -0.002 -0.015
 H         -0.007  0.020  0.025   -0.084  0.073  0.236    0.008  0.002  0.002
 H          0.017  0.007  0.010    0.190  0.080  0.058    0.005  0.001  0.004
 H         -0.007  0.001 -0.019   -0.022 -0.013 -0.006   -0.199 -0.004 -0.092
 H          0.021 -0.100  0.059    0.114 -0.043 -0.040    0.022 -0.015 -0.037
 H         -0.028 -0.115 -0.061   -0.006  0.001 -0.011    0.018  0.121  0.013
 TransDip  -0.067 -0.102  0.027    0.169 -0.006  0.105   -0.033 -0.060 -0.002

 Mode:                40                     41                     42
 Frequency:      1048.98                1050.52                1062.74
 Force Cnst:      2.3528                 2.5400                 2.7673
 Red. Mass:       3.6292                 3.9063                 4.1587
 IR Active:          YES                    YES                    YES
 IR Intens:      114.888                 36.276                 67.745
 Raman Active:       YES                    YES                    YES
               X      Y      Z        X      Y      Z        X      Y      Z
 C         -0.162 -0.065 -0.027    0.179  0.065  0.043   -0.045 -0.016 -0.010
 C         -0.022  0.000 -0.006    0.026  0.000  0.005   -0.003 -0.000 -0.001
 C          0.047 -0.023  0.005   -0.033  0.024 -0.006    0.003 -0.009  0.001
 C         -0.030 -0.011 -0.033    0.014  0.012  0.035   -0.008 -0.004 -0.012
 C          0.005  0.183 -0.011   -0.013 -0.176  0.003    0.024  0.058 -0.011
 C          0.026 -0.006 -0.014   -0.027  0.012  0.004   -0.008  0.000  0.008
 N          0.046 -0.010  0.009   -0.017 -0.005  0.044   -0.024  0.007  0.024
 C         -0.129  0.021 -0.177   -0.002 -0.011 -0.194    0.029 -0.005 -0.019
 C          0.055 -0.006  0.217   -0.047  0.027  0.243   -0.160  0.056  0.103
 C         -0.008  0.006 -0.107    0.073 -0.030 -0.156    0.368 -0.064  0.118
 O          0.042  0.010  0.062    0.039  0.016  0.060   -0.163 -0.001 -0.179
 O          0.127  0.048  0.040   -0.137 -0.053 -0.045    0.033  0.013  0.011
 O          0.004 -0.025  0.002   -0.001  0.024  0.004    0.005 -0.006 -0.002
 H         -0.098  0.009 -0.023    0.121  0.030  0.037   -0.035 -0.006 -0.008
 H         -0.150 -0.065 -0.064    0.144  0.054  0.040   -0.042 -0.013 -0.010
 H         -0.099  0.019  0.049    0.072 -0.017 -0.064   -0.008  0.005  0.030
 H         -0.077  0.007 -0.221    0.058 -0.014  0.180   -0.005  0.010 -0.036
 H         -0.032  0.031  0.169    0.025 -0.036 -0.107   -0.005  0.013  0.003
 H         -0.004 -0.187  0.091    0.014  0.130 -0.082   -0.005 -0.052  0.031
 H          0.035  0.022  0.054   -0.010  0.044 -0.066    0.009 -0.003  0.022
 H          0.049  0.144 -0.016   -0.021 -0.154  0.017    0.013  0.053 -0.006
 O         -0.002 -0.116  0.014    0.002  0.108 -0.014   -0.001 -0.037  0.005
 H          0.095  0.003 -0.031   -0.031 -0.009  0.064   -0.040  0.004  0.024
 H         -0.191 -0.004 -0.115    0.022 -0.064 -0.085    0.043 -0.022  0.020
 H         -0.139 -0.010 -0.210   -0.014 -0.036 -0.218    0.067 -0.010 -0.007
 H          0.224  0.009  0.160    0.067  0.054  0.165   -0.409  0.109  0.048
 H          0.079  0.048  0.276   -0.175  0.098  0.245   -0.377  0.124  0.073
 H         -0.014 -0.053  0.040    0.124 -0.094 -0.010    0.411 -0.066  0.065
 H         -0.170 -0.036 -0.218   -0.115 -0.057 -0.268    0.365 -0.095  0.070
 H         -0.292 -0.092 -0.154   -0.388 -0.114 -0.216   -0.095  0.016 -0.154
 H         -0.064  0.058 -0.027    0.026 -0.064  0.010   -0.007  0.017  0.000
 H          0.076  0.229  0.001   -0.120 -0.211 -0.005    0.056  0.076 -0.007
 H          0.031  0.103  0.069   -0.030 -0.068 -0.056    0.006  0.029  0.023
 TransDip  -0.285  0.136 -0.135    0.118 -0.093 -0.121    0.236  0.021  0.115

 Mode:                43                     44                     45
 Frequency:      1070.59                1095.48                1123.75
 Force Cnst:      2.7331                 2.3966                 1.1638
 Red. Mass:       4.0472                 3.3895                 1.5642
 IR Active:          YES                    YES                    YES
 IR Intens:       87.119                  8.425                 42.737
 Raman Active:       YES                    YES                    YES
               X      Y      Z        X      Y      Z        X      Y      Z
 C          0.247  0.098  0.134   -0.081 -0.027 -0.045    0.005 -0.004  0.026
 C          0.006 -0.040 -0.018    0.007 -0.007  0.021    0.015  0.063 -0.079
 C          0.009 -0.050 -0.004   -0.023  0.001 -0.004   -0.008 -0.027  0.031
 C         -0.062 -0.005 -0.070   -0.011  0.001 -0.019   -0.007 -0.026  0.034
 C          0.002  0.264  0.012    0.138  0.014 -0.071    0.014  0.004  0.020
 C         -0.052 -0.030 -0.006   -0.143 -0.013  0.110    0.006  0.008 -0.021
 N         -0.015  0.034  0.009   -0.197  0.041  0.078    0.021 -0.058 -0.015
 C          0.042  0.016  0.007    0.263 -0.030 -0.051   -0.013  0.071  0.035
 C         -0.001 -0.030 -0.025   -0.019 -0.050 -0.032    0.009 -0.086 -0.041
 C         -0.011  0.027  0.008   -0.040  0.043 -0.041    0.017  0.084  0.066
 O          0.006 -0.005  0.002    0.045 -0.002  0.039    0.005 -0.015 -0.022
 O         -0.176 -0.075 -0.077    0.050  0.024  0.024    0.016 -0.002  0.000
 O          0.020 -0.047 -0.003    0.023  0.020 -0.019    0.001  0.028  0.001
 H          0.204  0.215  0.129   -0.116 -0.083 -0.040    0.211  0.093  0.008
 H          0.140  0.044 -0.037   -0.042 -0.005  0.023   -0.269 -0.016 -0.056
 H         -0.006  0.026  0.200    0.045 -0.007  0.003    0.017  0.011  0.140
 H          0.017  0.063 -0.140    0.027  0.010  0.058    0.032  0.040  0.006
 H         -0.021  0.074 -0.013    0.014 -0.004 -0.104   -0.004  0.056 -0.044
 H         -0.006 -0.327  0.168   -0.005 -0.072  0.044    0.019 -0.012 -0.044
 H          0.102  0.115  0.096    0.015  0.001  0.031   -0.003  0.030 -0.049
 H          0.127  0.308 -0.038    0.026  0.085 -0.010   -0.004 -0.162  0.020
 O         -0.004 -0.155  0.015   -0.008 -0.010  0.008    0.001  0.012  0.001
 H         -0.002  0.044 -0.039   -0.348  0.011  0.127   -0.056 -0.082  0.019
 H         -0.052  0.007  0.045    0.212 -0.088  0.088   -0.066  0.007  0.176
 H          0.144 -0.053 -0.015    0.341 -0.124 -0.098   -0.062 -0.061 -0.101
 H         -0.026  0.010 -0.104   -0.036  0.025 -0.199    0.157 -0.026 -0.184
 H          0.014  0.025  0.029   -0.188  0.070 -0.012   -0.125  0.109  0.070
 H         -0.024 -0.004  0.079   -0.004 -0.032  0.131    0.119 -0.043  0.337
 H         -0.027 -0.031 -0.050   -0.198 -0.041 -0.189   -0.229 -0.070 -0.190
 H         -0.048 -0.017 -0.030   -0.247 -0.082 -0.140   -0.329 -0.097 -0.222
 H         -0.032 -0.076 -0.003    0.051  0.028  0.028   -0.318 -0.010 -0.150
 H          0.000  0.378  0.039    0.349  0.053 -0.067   -0.181 -0.156 -0.008
 H          0.016  0.212  0.121    0.003  0.022  0.011   -0.011 -0.184 -0.054
 TransDip   0.175  0.239  0.038   -0.077 -0.003 -0.052   -0.195 -0.060 -0.045

 Mode:                46                     47                     48
 Frequency:      1126.14                1200.07                1206.66
 Force Cnst:      1.1889                 1.2620                 1.5570
 Red. Mass:       1.5912                 1.4873                 1.8150
 IR Active:          YES                    YES                    YES
 IR Intens:        4.812                 17.823                  7.239
 Raman Active:       YES                    YES                    YES
               X      Y      Z        X      Y      Z        X      Y      Z
 C         -0.001  0.008 -0.029    0.018  0.006 -0.003   -0.039 -0.013 -0.003
 C         -0.024 -0.086  0.097   -0.083  0.020  0.010    0.208 -0.026 -0.007
 C          0.016  0.043 -0.038    0.031 -0.009 -0.001   -0.082  0.010  0.000
 C          0.015  0.038 -0.033    0.038 -0.010 -0.006   -0.090  0.017  0.002
 C         -0.046 -0.034 -0.012    0.015  0.002 -0.017   -0.005 -0.017  0.019
 C          0.028  0.008  0.013   -0.051 -0.018  0.038   -0.028 -0.007 -0.033
 N          0.035 -0.045 -0.025    0.006  0.091 -0.010    0.008  0.048 -0.003
 C         -0.032  0.058  0.031   -0.023 -0.077  0.030   -0.017 -0.047  0.022
 C          0.007 -0.063 -0.028    0.023  0.053 -0.027    0.014  0.032 -0.019
 C          0.017  0.063  0.053    0.003 -0.009  0.030   -0.000 -0.005  0.019
 O          0.002 -0.011 -0.019    0.014  0.003 -0.004    0.008  0.001 -0.002
 O         -0.025  0.000 -0.002   -0.001 -0.007 -0.004    0.006  0.016  0.012
 O         -0.004  0.020 -0.004    0.003 -0.061 -0.002    0.002 -0.031  0.007
 H         -0.268 -0.115 -0.007    0.145 -0.008 -0.016   -0.301  0.005  0.024
 H          0.368  0.020  0.070   -0.015  0.009  0.005   -0.037 -0.011  0.003
 H         -0.035 -0.016 -0.215   -0.074  0.013  0.011    0.200 -0.031  0.018
 H         -0.052 -0.067  0.001   -0.039 -0.009 -0.102    0.113  0.051  0.225
 H          0.005 -0.084  0.090   -0.018  0.035  0.091    0.041 -0.063 -0.263
 H         -0.020  0.057  0.031   -0.028  0.112  0.013    0.068 -0.306 -0.005
 H         -0.005 -0.032  0.040   -0.046 -0.136  0.015    0.110  0.289 -0.008
 H         -0.008  0.164 -0.020   -0.085  0.034 -0.002    0.210 -0.034 -0.001
 O          0.002  0.002 -0.004    0.002  0.012  0.005   -0.006 -0.003 -0.011
 H          0.014 -0.055 -0.010    0.429  0.204 -0.162    0.196  0.100 -0.083
 H         -0.062  0.013  0.129    0.218 -0.011 -0.154    0.120 -0.005 -0.092
 H         -0.085 -0.037 -0.075   -0.183  0.122  0.141   -0.109  0.073  0.091
 H          0.135 -0.024 -0.123    0.204 -0.060  0.182    0.123 -0.037  0.108
 H         -0.096  0.083  0.055   -0.278 -0.005 -0.214   -0.154 -0.006 -0.129
 H          0.102 -0.034  0.258    0.183 -0.029  0.061    0.108 -0.017  0.036
 H         -0.176 -0.052 -0.142   -0.263  0.060 -0.040   -0.155  0.037 -0.021
 H         -0.255 -0.074 -0.173   -0.246 -0.070 -0.166   -0.140 -0.039 -0.093
 H          0.416  0.009  0.194   -0.071 -0.011 -0.040    0.091  0.022  0.058
 H          0.161  0.124  0.014    0.207 -0.045 -0.028   -0.333  0.068  0.043
 H          0.013  0.196  0.051   -0.042 -0.117 -0.015    0.044  0.199  0.031
 TransDip   0.043  0.053  0.018   -0.128 -0.040 -0.020    0.073  0.034 -0.031

 Mode:                49                     50                     51
 Frequency:      1217.56                1238.91                1246.37
 Force Cnst:      1.1344                 1.7152                 2.1980
 Red. Mass:       1.2988                 1.8967                 2.4015
 IR Active:          YES                    YES                    YES
 IR Intens:        8.980                 52.587                 11.387
 Raman Active:       YES                    YES                    YES
               X      Y      Z        X      Y      Z        X      Y      Z
 C          0.018  0.027 -0.035    0.003 -0.014  0.019    0.045 -0.067 -0.037
 C          0.014  0.038  0.055   -0.039  0.018 -0.026    0.046  0.235  0.163
 C         -0.031 -0.016 -0.024    0.022 -0.006  0.005   -0.011 -0.107 -0.042
 C          0.015 -0.020 -0.031    0.010 -0.004  0.010   -0.023 -0.074 -0.078
 C         -0.038 -0.096  0.037   -0.021  0.035  0.028   -0.068 -0.015 -0.046
 C          0.033  0.006 -0.004    0.179  0.039 -0.090    0.029 -0.000  0.022
 N          0.003 -0.007 -0.004   -0.075 -0.011  0.023    0.003 -0.007 -0.007
 C         -0.003 -0.007  0.003    0.038 -0.109  0.015   -0.000  0.005 -0.001
 C          0.002  0.004 -0.001    0.047  0.058 -0.013   -0.001 -0.004  0.003
 C          0.000 -0.002  0.002   -0.004 -0.036  0.014    0.001  0.001 -0.002
 O          0.001  0.000  0.000    0.016  0.009  0.006   -0.000 -0.000  0.001
 O          0.015 -0.008  0.011   -0.007  0.001 -0.008   -0.016  0.009  0.008
 O         -0.009  0.018  0.001   -0.023  0.038  0.010   -0.005  0.009 -0.004
 H          0.244 -0.082 -0.057   -0.038  0.045  0.023   -0.261  0.019 -0.007
 H         -0.304  0.070  0.078    0.123 -0.034 -0.042    0.147 -0.064 -0.019
 H          0.066  0.006  0.102   -0.057  0.011  0.013    0.010  0.028  0.298
 H          0.043  0.034  0.023   -0.027 -0.015 -0.053    0.103  0.199 -0.261
 H         -0.005  0.006 -0.107   -0.012  0.023  0.070   -0.059  0.253 -0.186
 H         -0.040  0.015  0.075   -0.005  0.043 -0.015   -0.083 -0.199  0.227
 H          0.016 -0.082  0.071   -0.021 -0.032 -0.013    0.072 -0.123  0.211
 H         -0.014  0.130 -0.015   -0.034 -0.042  0.006    0.048  0.280 -0.031
 O         -0.015 -0.017 -0.026    0.000 -0.027  0.000    0.007  0.021  0.004
 H         -0.070 -0.026  0.025   -0.610 -0.148  0.237   -0.022 -0.016  0.018
 H          0.008 -0.001 -0.012    0.046 -0.023 -0.167   -0.017  0.001  0.008
 H         -0.036  0.012  0.008   -0.191  0.116  0.133   -0.029 -0.001 -0.016
 H          0.003 -0.002  0.011   -0.049  0.001  0.116   -0.016  0.004 -0.012
 H         -0.015 -0.002 -0.013   -0.212 -0.038 -0.218    0.009  0.002  0.014
 H          0.013 -0.002  0.001    0.098 -0.016 -0.035   -0.010  0.001 -0.002
 H         -0.022  0.006 -0.002   -0.278  0.092 -0.006    0.006 -0.002 -0.002
 H         -0.017 -0.005 -0.011   -0.198 -0.056 -0.129    0.009  0.003  0.007
 H         -0.325 -0.021 -0.156    0.116  0.008  0.057    0.124  0.012  0.071
 H          0.314  0.370  0.118   -0.205  0.061  0.035   -0.005 -0.330 -0.103
 H          0.104  0.569  0.105    0.032  0.032  0.003   -0.048 -0.273 -0.064
 TransDip  -0.003  0.095 -0.011    0.195  0.105 -0.072    0.091 -0.057  0.008

 Mode:                52                     53                     54
 Frequency:      1284.00                1293.87                1322.03
 Force Cnst:      1.7241                 1.3857                 1.2802
 Red. Mass:       1.7749                 1.4048                 1.2432
 IR Active:          YES                    YES                    YES
 IR Intens:       25.144                 14.100                 14.894
 Raman Active:       YES                    YES                    YES
               X      Y      Z        X      Y      Z        X      Y      Z
 C         -0.010 -0.065  0.044    0.005  0.022 -0.017   -0.006 -0.007  0.013
 C         -0.059  0.135 -0.111    0.009 -0.044  0.046    0.018  0.009 -0.033
 C          0.022 -0.036  0.012   -0.002  0.011 -0.005   -0.007 -0.003  0.004
 C          0.016 -0.014  0.032   -0.002  0.002 -0.013   -0.006  0.001  0.009
 C          0.094 -0.072  0.050   -0.033  0.031 -0.014   -0.034  0.003  0.004
 C         -0.029 -0.006 -0.016    0.062  0.013 -0.023   -0.010 -0.007  0.022
 N         -0.002  0.010  0.013   -0.031  0.013  0.028    0.017 -0.020  0.005
 C         -0.009 -0.001 -0.016   -0.007 -0.046 -0.036   -0.029  0.016 -0.026
 C         -0.050 -0.013 -0.005   -0.107 -0.001 -0.014   -0.039  0.079 -0.038
 C         -0.005  0.036 -0.002   -0.015  0.070 -0.001   -0.026 -0.054  0.040
 O         -0.006 -0.011 -0.006   -0.010 -0.022 -0.014    0.013 -0.001 -0.010
 O         -0.015  0.015 -0.017    0.005 -0.006  0.006   -0.004  0.004 -0.005
 O         -0.000  0.006  0.004   -0.007  0.000  0.003    0.002  0.010 -0.003
 H         -0.170  0.131  0.058    0.058 -0.045 -0.021    0.011  0.022  0.010
 H          0.283 -0.132 -0.151   -0.087  0.046  0.054    0.017 -0.020 -0.031
 H         -0.050  0.032  0.188    0.001 -0.009 -0.069    0.022  0.000  0.029
 H          0.004  0.007 -0.059   -0.011 -0.006  0.001    0.022  0.011  0.032
 H         -0.037  0.066  0.096    0.012 -0.016 -0.025   -0.007  0.002  0.004
 H          0.036 -0.023 -0.034   -0.021  0.024  0.019    0.018 -0.022 -0.026
 H         -0.081 -0.112 -0.030    0.030  0.031  0.015   -0.008  0.010 -0.012
 H         -0.058 -0.166  0.018    0.009  0.066 -0.007    0.021 -0.032  0.004
 O         -0.028 -0.018 -0.028    0.009  0.001  0.010    0.002  0.002 -0.002
 H          0.100  0.040 -0.040   -0.115 -0.005  0.049   -0.065 -0.042  0.028
 H          0.180 -0.039  0.029    0.322 -0.088 -0.011   -0.060  0.004  0.012
 H          0.047 -0.009  0.001    0.077  0.023  0.067    0.414 -0.070  0.072
 H          0.294 -0.058  0.032    0.698 -0.138  0.138   -0.057 -0.006  0.151
 H          0.080  0.003  0.069    0.145 -0.019  0.086    0.557 -0.158  0.030
 H          0.048 -0.006  0.086    0.166 -0.023  0.190    0.451 -0.074  0.039
 H          0.154 -0.062 -0.013    0.278 -0.112 -0.024   -0.269  0.101  0.057
 H          0.094  0.027  0.064    0.160  0.048  0.109   -0.171 -0.046 -0.116
 H          0.325  0.034  0.166   -0.113 -0.012 -0.058    0.063  0.007  0.031
 H         -0.133  0.225  0.109   -0.050 -0.048 -0.029    0.259 -0.056 -0.015
 H          0.047  0.470  0.093   -0.009 -0.153 -0.030    0.001 -0.017 -0.007
 TransDip   0.131  0.089  0.029    0.116  0.031 -0.012   -0.118 -0.034 -0.016

 Mode:                55                     56                     57
 Frequency:      1323.29                1342.82                1380.30
 Force Cnst:      1.5623                 1.1529                 1.3828
 Red. Mass:       1.5142                 1.0852                 1.2319
 IR Active:          YES                    YES                    YES
 IR Intens:       13.762                 24.105                  6.457
 Raman Active:       YES                    YES                    YES
               X      Y      Z        X      Y      Z        X      Y      Z
 C         -0.022 -0.020  0.043    0.002 -0.000 -0.003   -0.081 -0.033  0.037
 C          0.061  0.015 -0.110   -0.004  0.004  0.004    0.029  0.007  0.056
 C         -0.023 -0.007  0.013    0.001 -0.001 -0.000   -0.012  0.001  0.017
 C         -0.020  0.003  0.030    0.001 -0.000 -0.001   -0.008  0.017 -0.016
 C         -0.133  0.022  0.024    0.014 -0.007 -0.003    0.006 -0.022 -0.028
 C          0.043  0.010  0.030   -0.031 -0.007  0.016   -0.003 -0.005 -0.005
 N         -0.008  0.006 -0.006    0.026 -0.033 -0.008    0.003 -0.001 -0.000
 C          0.011 -0.016  0.006   -0.025 -0.023  0.006   -0.004  0.002  0.000
 C          0.004 -0.024  0.015    0.013  0.034 -0.007    0.000 -0.001 -0.001
 C          0.009  0.025 -0.015    0.006  0.008  0.008    0.001 -0.002  0.002
 O         -0.005 -0.001  0.002    0.007  0.013 -0.004    0.002  0.002 -0.000
 O         -0.011  0.011 -0.018    0.000 -0.001  0.001   -0.022  0.023 -0.048
 O         -0.004 -0.012 -0.005    0.005  0.013 -0.002   -0.001  0.007  0.001
 H          0.063  0.073  0.033   -0.019 -0.003 -0.001    0.792 -0.009 -0.030
 H          0.040 -0.061 -0.095    0.005  0.001  0.003   -0.042 -0.086 -0.114
 H          0.070  0.001  0.085   -0.002 -0.000  0.001    0.042 -0.045 -0.113
 H          0.068  0.027  0.111   -0.002  0.001 -0.007   -0.032  0.057 -0.102
 H         -0.020 -0.002  0.017    0.001  0.001 -0.002    0.046 -0.014 -0.137
 H          0.054 -0.058 -0.089   -0.001 -0.003  0.006    0.020 -0.086  0.025
 H         -0.019  0.045 -0.043   -0.002 -0.006  0.002   -0.021 -0.063  0.075
 H          0.068 -0.100  0.015   -0.004  0.001 -0.001    0.047 -0.030 -0.014
 O          0.010  0.002 -0.004   -0.002  0.002 -0.001    0.004  0.005  0.016
 H         -0.029 -0.001  0.015   -0.088 -0.064  0.016    0.006 -0.000 -0.001
 H         -0.008 -0.002 -0.026   -0.507  0.090 -0.148    0.008 -0.000  0.002
 H         -0.139  0.033 -0.008    0.533 -0.068  0.191    0.018 -0.006  0.002
 H          0.105 -0.012 -0.028    0.320 -0.060  0.144    0.002 -0.002  0.001
 H         -0.213  0.055 -0.016   -0.356  0.042 -0.171   -0.001  0.002  0.001
 H         -0.153  0.026  0.000   -0.190  0.042 -0.046   -0.022  0.004 -0.011
 H          0.127 -0.046 -0.021    0.162 -0.025  0.051    0.009  0.001  0.009
 H          0.070  0.020  0.048   -0.088 -0.022 -0.070   -0.018 -0.005 -0.013
 H          0.200  0.024  0.099   -0.010 -0.002 -0.005    0.375  0.051  0.183
 H          0.807 -0.151 -0.033   -0.021 -0.014 -0.003   -0.132  0.209  0.019
 H          0.005 -0.073 -0.023    0.001  0.021  0.003   -0.022 -0.125 -0.015
 TransDip   0.113  0.032  0.015   -0.155 -0.021  0.017    0.026 -0.077 -0.000

 Mode:                58                     59                     60
 Frequency:      1385.85                1392.95                1407.14
 Force Cnst:      1.3660                 1.3559                 1.4285
 Red. Mass:       1.2072                 1.1860                 1.2245
 IR Active:          YES                    YES                    YES
 IR Intens:        7.253                 22.460                 28.530
 Raman Active:       YES                    YES                    YES
               X      Y      Z        X      Y      Z        X      Y      Z
 C         -0.003 -0.002  0.001    0.020 -0.005 -0.001   -0.002 -0.011  0.008
 C          0.000  0.001  0.002    0.005  0.021 -0.040   -0.004  0.013 -0.018
 C         -0.000  0.000  0.000   -0.002 -0.012  0.012    0.001 -0.000  0.079
 C          0.000  0.001 -0.001   -0.007 -0.034  0.019   -0.009 -0.103  0.031
 C          0.007 -0.003 -0.002   -0.024 -0.054 -0.060    0.008  0.006  0.021
 C         -0.019 -0.000  0.008   -0.003 -0.004 -0.003   -0.003  0.006  0.002
 N          0.011 -0.007 -0.012    0.009 -0.000 -0.004   -0.001 -0.000  0.000
 C          0.030 -0.014  0.014   -0.004  0.001  0.001    0.003  0.001  0.001
 C          0.028  0.028  0.030    0.001  0.000 -0.000   -0.002  0.000 -0.000
 C         -0.015  0.059 -0.059    0.000  0.000 -0.000    0.001 -0.001  0.000
 O         -0.041 -0.054  0.009   -0.000 -0.000  0.000    0.000  0.000 -0.000
 O         -0.001  0.001 -0.002    0.002 -0.001  0.008   -0.003  0.005 -0.005
 O          0.003 -0.001 -0.001   -0.002  0.009  0.001    0.001 -0.006 -0.001
 H          0.027 -0.000 -0.001   -0.215  0.035  0.017    0.011  0.030  0.010
 H         -0.004 -0.004 -0.004    0.004  0.001  0.008   -0.017 -0.018 -0.012
 H          0.002 -0.001 -0.003   -0.012 -0.009 -0.001    0.002 -0.108 -0.262
 H         -0.001  0.002 -0.004    0.042  0.039  0.014   -0.157  0.087 -0.309
 H          0.002 -0.001 -0.004   -0.017  0.066 -0.004    0.135 -0.023 -0.307
 H          0.000 -0.003  0.002   -0.020  0.119 -0.104   -0.139  0.404 -0.169
 H         -0.001 -0.004  0.003    0.048  0.103 -0.070    0.205  0.360 -0.202
 H          0.000 -0.003 -0.001    0.043  0.115  0.024    0.024  0.413  0.066
 O         -0.000  0.001  0.000    0.017  0.008  0.054   -0.006 -0.004 -0.014
 H         -0.017 -0.015 -0.001   -0.008 -0.005  0.010    0.014  0.004 -0.006
 H         -0.338  0.073 -0.099   -0.004  0.001 -0.002   -0.016  0.003 -0.000
 H         -0.052  0.016  0.004    0.006 -0.001  0.003   -0.007  0.002 -0.003
 H         -0.066  0.043  0.018    0.003 -0.001  0.002    0.004 -0.000  0.001
 H         -0.166 -0.001 -0.098   -0.007  0.001 -0.003    0.008 -0.002  0.002
 H          0.520 -0.095  0.255   -0.001  0.000  0.000   -0.003  0.000 -0.001
 H         -0.238 -0.026 -0.256    0.001 -0.001 -0.000   -0.003  0.002  0.001
 H          0.460  0.115  0.337    0.000  0.000  0.000   -0.003 -0.001 -0.002
 H          0.015  0.002  0.007   -0.031 -0.007 -0.019    0.081  0.003  0.024
 H         -0.011  0.008  0.001    0.047  0.790  0.085    0.029 -0.155 -0.006
 H         -0.002  0.003  0.001   -0.099 -0.471 -0.047    0.033  0.157  0.018
 TransDip   0.048 -0.009  0.071   -0.026 -0.148 -0.022    0.061  0.142 -0.074

 Mode:                61                     62                     63
 Frequency:      1412.41                1415.25                1426.06
 Force Cnst:      1.4042                 1.5487                 1.5832
 Red. Mass:       1.1947                 1.3124                 1.3213
 IR Active:          YES                    YES                    YES
 IR Intens:       25.595                  2.713                 47.392
 Raman Active:       YES                    YES                    YES
               X      Y      Z        X      Y      Z        X      Y      Z
 C         -0.061  0.062 -0.006    0.008 -0.006  0.000    0.004 -0.002  0.000
 C          0.023  0.027 -0.019   -0.002 -0.003  0.002   -0.001 -0.001 -0.000
 C         -0.009 -0.007  0.057    0.001  0.000 -0.003    0.000  0.000  0.004
 C         -0.006  0.021 -0.000    0.000 -0.003  0.001    0.000  0.002 -0.000
 C         -0.009 -0.003 -0.001   -0.007  0.004  0.001   -0.001  0.001  0.000
 C          0.004 -0.006  0.001    0.020 -0.009 -0.005    0.001 -0.004  0.001
 N         -0.000  0.001  0.002   -0.001  0.002  0.018    0.003  0.005 -0.002
 C         -0.012  0.001 -0.003   -0.129  0.017 -0.033   -0.031  0.004 -0.008
 C          0.008 -0.002  0.001    0.073 -0.020 -0.004    0.079 -0.016  0.036
 C          0.001  0.002 -0.002    0.034  0.017 -0.015   -0.135  0.009 -0.007
 O         -0.002 -0.001  0.001   -0.020 -0.015  0.012    0.019  0.011 -0.022
 O          0.012 -0.044  0.023   -0.001  0.005 -0.002   -0.001  0.001 -0.000
 O         -0.002  0.005 -0.000   -0.003  0.011  0.001   -0.001  0.002 -0.000
 H          0.096 -0.114 -0.031   -0.018  0.012  0.004   -0.015  0.003  0.002
 H          0.744  0.027 -0.047   -0.083 -0.002  0.006   -0.030 -0.001  0.001
 H          0.054 -0.088 -0.183   -0.005  0.005  0.008   -0.001 -0.005 -0.013
 H         -0.064  0.118 -0.211    0.003 -0.008  0.012   -0.009  0.003 -0.015
 H          0.077 -0.006 -0.197   -0.004  0.002  0.010    0.007 -0.001 -0.016
 H          0.057 -0.146  0.021   -0.004  0.016 -0.008    0.005 -0.008 -0.000
 H         -0.062 -0.086  0.038    0.006  0.013 -0.010   -0.006 -0.006 -0.002
 H          0.014 -0.121 -0.011    0.000  0.022  0.002   -0.002 -0.001 -0.001
 O          0.000 -0.003  0.002   -0.000 -0.000 -0.000   -0.000  0.000  0.000
 H         -0.005 -0.001  0.005   -0.037 -0.007  0.032   -0.029 -0.005  0.021
 H          0.058 -0.013  0.014    0.570 -0.139  0.173    0.132 -0.040  0.063
 H          0.046 -0.006  0.014    0.533 -0.061  0.167    0.055  0.013  0.040
 H         -0.021  0.003 -0.006   -0.180  0.026 -0.052   -0.241  0.066 -0.091
 H         -0.028  0.007 -0.008   -0.256  0.069 -0.077   -0.221  0.025 -0.067
 H          0.002  0.000  0.002   -0.094  0.017 -0.004    0.532 -0.058  0.069
 H         -0.013 -0.002 -0.013   -0.251  0.014 -0.163    0.632 -0.159  0.218
 H          0.018  0.004  0.012    0.193  0.042  0.138   -0.175 -0.046 -0.142
 H         -0.385 -0.063 -0.183    0.040  0.006  0.019    0.011  0.002  0.006
 H          0.052  0.046  0.005    0.015 -0.025 -0.005    0.006 -0.006 -0.001
 H         -0.032 -0.006  0.015    0.007  0.000 -0.004    0.003  0.001 -0.001
 TransDip  -0.144 -0.053 -0.051   -0.016 -0.023  0.045   -0.197 -0.005 -0.098

 Mode:                64                     65                     66
 Frequency:      1434.52                1483.55                1483.76
 Force Cnst:      1.4851                 1.3772                 1.3885
 Red. Mass:       1.2249                 1.0620                 1.0705
 IR Active:          YES                    YES                    YES
 IR Intens:        9.631                 11.456                  4.605
 Raman Active:       YES                    YES                    YES
               X      Y      Z        X      Y      Z        X      Y      Z
 C         -0.068  0.017  0.001    0.005  0.008  0.010   -0.005 -0.007 -0.008
 C          0.016  0.005  0.015   -0.009 -0.003 -0.004    0.009  0.004  0.003
 C         -0.008 -0.004 -0.093   -0.031 -0.007  0.001    0.028  0.006  0.001
 C         -0.016 -0.067  0.013    0.024 -0.001 -0.003   -0.020  0.003 -0.000
 C          0.015  0.007  0.001    0.002 -0.000 -0.001   -0.004 -0.005  0.002
 C         -0.003  0.007 -0.003    0.004  0.014 -0.004    0.007  0.018 -0.004
 N         -0.002 -0.001  0.001   -0.007 -0.005 -0.001   -0.013 -0.008 -0.000
 C         -0.003  0.001 -0.001    0.014 -0.006 -0.046    0.017 -0.005 -0.052
 C          0.005 -0.001  0.001   -0.005  0.002  0.013   -0.005  0.003  0.015
 C         -0.005  0.000 -0.000    0.003 -0.001  0.004    0.004 -0.001  0.004
 O          0.001  0.000 -0.001   -0.000  0.000  0.000   -0.000  0.000  0.000
 O          0.003 -0.015  0.001    0.001  0.003 -0.000   -0.001 -0.003 -0.000
 O          0.002 -0.006  0.001   -0.000 -0.010  0.001   -0.000 -0.012  0.000
 H          0.291 -0.016 -0.028   -0.032 -0.118  0.007    0.027  0.099 -0.006
 H          0.398  0.006 -0.002   -0.049 -0.034 -0.122    0.043  0.028  0.101
 H          0.023  0.116  0.292    0.374 -0.100 -0.100   -0.342  0.091  0.091
 H          0.228 -0.061  0.368    0.180  0.311 -0.114   -0.171 -0.285  0.097
 H         -0.177  0.048  0.369   -0.070 -0.111  0.233    0.069  0.097 -0.221
 H         -0.107  0.265 -0.100   -0.054 -0.042  0.211    0.035  0.038 -0.154
 H          0.171  0.252 -0.071    0.009  0.085 -0.150    0.002 -0.071  0.144
 H          0.069  0.246  0.038   -0.286 -0.012 -0.003    0.233 -0.014 -0.001
 O         -0.003 -0.003 -0.003    0.000 -0.000  0.001    0.000  0.000 -0.001
 H          0.011  0.003 -0.004    0.053  0.010 -0.023    0.089  0.017 -0.030
 H          0.005 -0.005  0.012   -0.150 -0.178  0.374   -0.177 -0.199  0.423
 H          0.019  0.002  0.009   -0.023  0.335  0.264   -0.015  0.375  0.297
 H         -0.014  0.004 -0.007    0.044  0.061 -0.131    0.047  0.070 -0.149
 H         -0.013  0.001 -0.006    0.021 -0.117 -0.089    0.023 -0.131 -0.101
 H          0.020 -0.002  0.003   -0.015  0.006 -0.010   -0.014  0.007 -0.012
 H          0.021 -0.005  0.007   -0.017 -0.001 -0.006   -0.019 -0.002 -0.007
 H         -0.006 -0.001 -0.005   -0.003 -0.002 -0.003   -0.003 -0.002 -0.003
 H         -0.078 -0.026 -0.057    0.023  0.004  0.010   -0.019 -0.003 -0.008
 H         -0.074 -0.057 -0.004   -0.018  0.013  0.001    0.009  0.010  0.005
 H         -0.007  0.013  0.005    0.004 -0.012 -0.004   -0.006  0.009  0.005
 TransDip  -0.023  0.083  0.050    0.075  0.070  0.035    0.038  0.057  0.000

 Mode:                67                     68                     69
 Frequency:      1492.49                1498.29                1498.71
 Force Cnst:      1.4138                 1.3993                 1.4350
 Red. Mass:       1.0772                 1.0580                 1.0844
 IR Active:          YES                    YES                    YES
 IR Intens:        1.995                  0.932                  2.327
 Raman Active:       YES                    YES                    YES
               X      Y      Z        X      Y      Z        X      Y      Z
 C         -0.015 -0.058 -0.044   -0.009  0.008  0.012    0.003 -0.002 -0.003
 C          0.012 -0.002 -0.002    0.028  0.011 -0.016   -0.008 -0.003  0.004
 C         -0.008  0.006  0.003    0.011  0.027 -0.006   -0.003 -0.008  0.002
 C          0.017  0.006  0.007    0.022 -0.010 -0.029   -0.006  0.003  0.008
 C         -0.003 -0.000 -0.002   -0.011 -0.003 -0.003    0.003  0.001  0.001
 C          0.002 -0.003  0.000    0.003  0.006 -0.001    0.001  0.000 -0.001
 N         -0.001 -0.000  0.000   -0.006 -0.002  0.001   -0.004 -0.001 -0.002
 C          0.000  0.000 -0.000    0.004  0.000 -0.003    0.017 -0.008 -0.022
 C         -0.000  0.000  0.000    0.006 -0.005 -0.019    0.016 -0.016 -0.065
 C          0.000 -0.000 -0.000   -0.005  0.003  0.007   -0.015  0.011  0.026
 O         -0.000 -0.000 -0.000    0.001 -0.000  0.001    0.002 -0.000  0.005
 O         -0.005 -0.005 -0.004   -0.001 -0.001 -0.000    0.000  0.000  0.000
 O         -0.001  0.002  0.000    0.000 -0.004  0.000   -0.000  0.000  0.000
 H          0.098  0.641 -0.013   -0.002 -0.090  0.005    0.001  0.027 -0.001
 H          0.116  0.150  0.622    0.053 -0.029 -0.103   -0.015  0.008  0.031
 H          0.080 -0.007  0.019   -0.095  0.113  0.243    0.028 -0.033 -0.070
 H         -0.020  0.014 -0.034   -0.256 -0.300  0.016    0.074  0.087 -0.005
 H          0.021 -0.085  0.006    0.130 -0.205 -0.164   -0.037  0.059  0.047
 H          0.023 -0.121  0.109   -0.226  0.076  0.479    0.064 -0.021 -0.136
 H         -0.069  0.032 -0.206    0.210  0.241  0.011   -0.060 -0.069 -0.002
 H         -0.236  0.048  0.004   -0.374 -0.196 -0.034    0.107  0.055  0.009
 O          0.001 -0.000  0.001    0.002  0.001  0.004   -0.000 -0.000 -0.001
 H          0.004  0.001 -0.003    0.025  0.005 -0.006    0.007  0.001 -0.003
 H         -0.003 -0.000  0.001   -0.020 -0.008  0.020   -0.095 -0.077  0.152
 H          0.001  0.001  0.001    0.007  0.017  0.015   -0.035  0.158  0.114
 H          0.001  0.001 -0.001   -0.054 -0.071  0.146   -0.165 -0.242  0.491
 H          0.000 -0.001 -0.001   -0.009  0.134  0.105   -0.019  0.444  0.356
 H          0.000 -0.000  0.000    0.028  0.032 -0.069    0.090  0.122 -0.263
 H         -0.000  0.000  0.000    0.003 -0.064 -0.052    0.004 -0.239 -0.199
 H          0.000 -0.000  0.000    0.003  0.002  0.004    0.010  0.007  0.015
 H         -0.007 -0.005 -0.003    0.020 -0.002  0.001   -0.006  0.001 -0.000
 H          0.012  0.014 -0.001    0.031  0.055  0.004   -0.009 -0.014 -0.000
 H          0.004 -0.008 -0.004   -0.017 -0.057 -0.004    0.004  0.017  0.001
 TransDip  -0.038  0.018  0.017   -0.002  0.006  0.030    0.011  0.014  0.045

 Mode:                70                     71                     72
 Frequency:      1517.76                1518.67                1524.11
 Force Cnst:      1.4811                 1.4314                 1.4537
 Red. Mass:       1.0913                 1.0534                 1.0622
 IR Active:          YES                    YES                    YES
 IR Intens:        2.338                 12.946                 19.364
 Raman Active:       YES                    YES                    YES
               X      Y      Z        X      Y      Z        X      Y      Z
 C         -0.000  0.000  0.000   -0.008  0.009  0.006   -0.002 -0.016 -0.009
 C          0.001 -0.001 -0.000    0.030 -0.019  0.000   -0.013 -0.021 -0.028
 C          0.001 -0.003  0.001    0.020 -0.037  0.012   -0.002 -0.024  0.022
 C          0.001  0.001  0.000    0.025  0.004  0.010   -0.015  0.007 -0.041
 C         -0.001 -0.000  0.001   -0.005 -0.002  0.002    0.004 -0.002  0.005
 C          0.006  0.004 -0.003   -0.001  0.003 -0.001   -0.003  0.010  0.001
 N         -0.009 -0.004  0.003   -0.001 -0.001  0.000    0.001 -0.000 -0.000
 C          0.006 -0.002 -0.013    0.000  0.001  0.001   -0.002  0.001  0.002
 C          0.014 -0.010 -0.033   -0.001  0.001  0.002    0.001 -0.000  0.000
 C          0.010 -0.015 -0.074   -0.001  0.001  0.004   -0.001  0.000  0.001
 O         -0.003 -0.002 -0.007    0.000  0.000  0.000    0.000  0.000  0.000
 O          0.000  0.000 -0.000    0.000  0.000 -0.001    0.000  0.000 -0.000
 O         -0.000 -0.002  0.000    0.001 -0.002  0.001    0.001 -0.007 -0.001
 H          0.001 -0.001 -0.000    0.028 -0.074  0.000   -0.008  0.172 -0.002
 H         -0.002  0.000 -0.000   -0.013 -0.014 -0.068    0.003  0.037  0.160
 H         -0.025 -0.005 -0.022   -0.441 -0.032 -0.256   -0.044 -0.093 -0.250
 H          0.017  0.008  0.012    0.191  0.022  0.223    0.193  0.208  0.022
 H         -0.010  0.040 -0.005   -0.115  0.564 -0.117   -0.096  0.264  0.054
 H         -0.001 -0.005  0.009    0.022 -0.158  0.164   -0.233  0.292  0.222
 H         -0.002  0.003 -0.009   -0.079  0.077 -0.309    0.306  0.108  0.486
 H         -0.014 -0.001 -0.000   -0.345  0.082  0.011    0.160 -0.374 -0.056
 O          0.000 -0.000 -0.000    0.000  0.000 -0.001   -0.001 -0.001 -0.001
 H          0.036  0.008 -0.012    0.009  0.002 -0.001   -0.001 -0.000  0.002
 H         -0.036 -0.045  0.091   -0.001  0.006 -0.010    0.007  0.006 -0.010
 H          0.014  0.079  0.066    0.003 -0.010 -0.008    0.006 -0.012 -0.007
 H         -0.112 -0.119  0.243    0.005  0.006 -0.012   -0.001  0.002 -0.003
 H         -0.039  0.236  0.174    0.003 -0.012 -0.009   -0.001 -0.002 -0.002
 H         -0.145 -0.262  0.557    0.009  0.015 -0.032    0.003  0.004 -0.009
 H          0.032  0.479  0.400   -0.002 -0.027 -0.023    0.000 -0.008 -0.006
 H          0.012  0.000 -0.000   -0.000 -0.000  0.000   -0.001 -0.000 -0.000
 H          0.000  0.000  0.001    0.007  0.007  0.015    0.024 -0.007 -0.008
 H         -0.000  0.002  0.001    0.004 -0.007  0.001    0.024  0.007  0.005
 H          0.000  0.004  0.001    0.004  0.052  0.010    0.011  0.040  0.004
 TransDip   0.005  0.037  0.032   -0.087  0.072 -0.022    0.070  0.111  0.051

 Mode:                73                     74                     75
 Frequency:      1545.50                1724.75                2994.01
 Force Cnst:      2.8085                17.1447                 5.6483
 Red. Mass:       1.9956                 9.7820                 1.0695
 IR Active:          YES                    YES                    YES
 IR Intens:      268.847                221.531                 40.977
 Raman Active:       YES                    YES                    YES
               X      Y      Z        X      Y      Z        X      Y      Z
 C          0.002  0.001  0.001    0.000 -0.005 -0.004    0.000  0.000  0.002
 C         -0.006 -0.001  0.000   -0.003  0.024  0.015    0.000 -0.000  0.000
 C         -0.001 -0.001  0.001   -0.003 -0.002  0.002   -0.000 -0.000  0.000
 C          0.001  0.002  0.002    0.005  0.010  0.004    0.000  0.000 -0.000
 C         -0.025 -0.003  0.010    0.004 -0.049 -0.008   -0.000  0.000 -0.000
 C          0.151  0.034 -0.071   -0.082  0.722  0.014   -0.000 -0.000  0.000
 N         -0.189 -0.077  0.075   -0.002 -0.092 -0.002    0.000  0.000  0.000
 C          0.036  0.040  0.005   -0.027  0.027  0.015   -0.001  0.000  0.003
 C          0.015  0.000  0.000    0.012 -0.006 -0.011    0.000  0.009  0.004
 C         -0.010  0.001  0.004   -0.004 -0.000  0.005    0.005 -0.061 -0.042
 O          0.002 -0.001  0.001    0.003 -0.000  0.001   -0.001  0.000 -0.001
 O          0.001  0.000  0.000   -0.003 -0.000 -0.000    0.000  0.000  0.000
 O         -0.017  0.006  0.008    0.071 -0.426 -0.014   -0.000  0.000  0.000
 H         -0.008 -0.004  0.001    0.010 -0.001 -0.004   -0.002  0.001 -0.028
 H         -0.015 -0.001 -0.004    0.015 -0.004  0.000   -0.000 -0.005  0.002
 H          0.027 -0.011 -0.018    0.042 -0.000  0.011    0.000  0.002 -0.001
 H          0.017  0.031 -0.016   -0.027  0.017 -0.054    0.001 -0.001 -0.000
 H         -0.009 -0.002  0.024    0.018 -0.040 -0.019   -0.001 -0.000 -0.000
 H          0.011 -0.001 -0.024    0.060 -0.089 -0.044   -0.001 -0.000 -0.000
 H         -0.014 -0.019  0.002   -0.101 -0.114 -0.043    0.000 -0.000 -0.000
 H          0.016  0.003  0.001   -0.003  0.018  0.003   -0.000 -0.000  0.002
 O          0.004 -0.000 -0.001    0.006 -0.012  0.000    0.000  0.000  0.000
 H          0.793  0.172 -0.286   -0.251 -0.145  0.164   -0.000  0.000  0.000
 H         -0.173  0.103 -0.074    0.113  0.083 -0.095   -0.000 -0.023 -0.009
 H          0.265 -0.182 -0.108    0.159 -0.176 -0.093    0.011  0.022 -0.024
 H         -0.052  0.020 -0.023   -0.046 -0.011  0.016   -0.012 -0.114 -0.052
 H         -0.014 -0.001 -0.020    0.015  0.039  0.022   -0.001 -0.001  0.006
 H          0.050  0.013 -0.028    0.014  0.009 -0.010    0.044  0.883  0.371
 H          0.004 -0.032 -0.020   -0.010 -0.007 -0.006   -0.077 -0.163  0.156
 H         -0.006 -0.000 -0.001   -0.006  0.001  0.001   -0.002  0.003 -0.003
 H         -0.003  0.001  0.000   -0.011  0.002  0.005    0.000  0.000 -0.000
 H         -0.028  0.036  0.016   -0.042  0.103  0.015   -0.000 -0.000  0.001
 H         -0.007 -0.011  0.004    0.026 -0.018 -0.013   -0.000  0.000  0.000
 TransDip   0.488  0.138 -0.135    0.105  0.462 -0.048   -0.008 -0.133 -0.155

 Mode:                76                     77                     78
 Frequency:      2994.98                3008.01                3020.60
 Force Cnst:      5.6617                 5.5959                 5.6074
 Red. Mass:       1.0713                 1.0497                 1.0431
 IR Active:          YES                    YES                    YES
 IR Intens:       47.235                 38.676                 28.308
 Raman Active:       YES                    YES                    YES
               X      Y      Z        X      Y      Z        X      Y      Z
 C         -0.005 -0.012 -0.074   -0.000  0.001 -0.009    0.001 -0.001 -0.006
 C         -0.000  0.001 -0.001   -0.000 -0.000 -0.001    0.000 -0.000 -0.000
 C          0.001  0.005 -0.005   -0.009 -0.043  0.042   -0.002 -0.006  0.005
 C         -0.001 -0.002  0.005   -0.002 -0.004  0.005    0.024  0.035 -0.035
 C          0.000 -0.001  0.005   -0.000 -0.001  0.001   -0.000 -0.002  0.008
 C          0.000  0.000  0.000   -0.000 -0.000  0.000   -0.000 -0.000  0.000
 N          0.000 -0.000  0.000    0.000  0.000 -0.000    0.000  0.000 -0.000
 C         -0.000  0.000  0.000    0.000  0.000 -0.000    0.000  0.000 -0.001
 C         -0.000  0.000  0.000    0.000  0.000 -0.000   -0.000  0.000  0.001
 C          0.000 -0.002 -0.001    0.000 -0.000 -0.000    0.000  0.000 -0.000
 O         -0.000  0.000 -0.000   -0.000 -0.000  0.000    0.000  0.000 -0.000
 O         -0.002 -0.001 -0.000   -0.000  0.000 -0.000   -0.000 -0.000 -0.000
 O         -0.000  0.000 -0.000    0.000  0.000 -0.000   -0.000  0.000  0.000
 H          0.079 -0.039  0.960    0.008 -0.003  0.108    0.005 -0.001  0.080
 H          0.008  0.185 -0.075   -0.001 -0.006  0.001   -0.001  0.013 -0.003
 H         -0.016 -0.098  0.031    0.133  0.824 -0.264    0.016  0.103 -0.035
 H         -0.031  0.029  0.018    0.232 -0.219 -0.144    0.020 -0.020 -0.013
 H          0.029  0.011  0.010   -0.254 -0.090 -0.079   -0.018 -0.008 -0.006
 H          0.021  0.010  0.010    0.060  0.026  0.026   -0.502 -0.217 -0.218
 H         -0.015  0.010  0.010   -0.030  0.019  0.015    0.210 -0.139 -0.105
 H          0.001  0.003 -0.073   -0.001  0.005 -0.098    0.005 -0.056  0.737
 O         -0.000  0.000 -0.000    0.000  0.000 -0.000    0.000  0.000 -0.000
 H          0.000  0.000 -0.000    0.001  0.000  0.001    0.000  0.000  0.000
 H         -0.000 -0.001 -0.001   -0.000  0.000  0.000    0.000  0.003  0.001
 H          0.001  0.001 -0.001   -0.000 -0.001  0.001   -0.002 -0.005  0.005
 H         -0.000 -0.004 -0.002    0.000  0.000  0.000   -0.001 -0.008 -0.003
 H          0.000  0.001 -0.000   -0.000 -0.001  0.001    0.004  0.007 -0.008
 H          0.001  0.026  0.011    0.000  0.001  0.000   -0.000 -0.001 -0.000
 H         -0.002 -0.005  0.004   -0.000 -0.000  0.000   -0.000 -0.001  0.001
 H         -0.000  0.000 -0.000    0.000 -0.000 -0.000   -0.000  0.000 -0.000
 H         -0.005 -0.000  0.002    0.000 -0.000 -0.000   -0.004 -0.001  0.000
 H          0.002  0.011 -0.058    0.002  0.002 -0.008   -0.000  0.018 -0.093
 H          0.000 -0.001  0.002   -0.002  0.007 -0.003   -0.000  0.001  0.001
 TransDip  -0.048 -0.066 -0.204   -0.063 -0.157  0.105    0.111  0.085 -0.097

 Mode:                79                     80                     81
 Frequency:      3024.24                3042.97                3044.09
 Force Cnst:      5.7104                 5.9100                 5.8220
 Red. Mass:       1.0597                 1.0833                 1.0664
 IR Active:          YES                    YES                    YES
 IR Intens:       12.072                 15.701                 45.022
 Raman Active:       YES                    YES                    YES
               X      Y      Z        X      Y      Z        X      Y      Z
 C          0.000 -0.000 -0.000    0.000 -0.002 -0.004   -0.000 -0.000 -0.000
 C          0.000  0.000  0.000    0.000 -0.000 -0.001   -0.000 -0.000 -0.000
 C         -0.000 -0.000  0.000   -0.000 -0.002  0.001    0.000  0.000 -0.000
 C          0.000  0.001 -0.001    0.005  0.005  0.001    0.000 -0.000  0.001
 C          0.000 -0.000  0.001   -0.002  0.014 -0.081   -0.000  0.000 -0.000
 C          0.000  0.001 -0.000    0.000  0.000 -0.001   -0.001 -0.001  0.000
 N         -0.001 -0.000  0.000   -0.000 -0.000  0.000    0.001  0.000 -0.000
 C         -0.003 -0.003  0.016   -0.000 -0.000  0.000    0.018  0.020 -0.063
 C          0.017 -0.003 -0.064    0.000  0.000 -0.001   -0.000 -0.018 -0.014
 C         -0.003 -0.008  0.000   -0.000 -0.000  0.000   -0.001 -0.007 -0.002
 O          0.000  0.000  0.000    0.000  0.000  0.000   -0.000  0.000  0.000
 O         -0.000 -0.000  0.000   -0.000 -0.000  0.000    0.000 -0.000  0.000
 O          0.000 -0.000  0.000    0.000 -0.000  0.000   -0.000  0.000  0.000
 H          0.000 -0.000  0.002    0.002 -0.001  0.062    0.000 -0.000  0.001
 H         -0.000  0.000 -0.000    0.001  0.031 -0.010   -0.000  0.000 -0.000
 H          0.000  0.001 -0.000    0.004  0.021 -0.007   -0.000 -0.002  0.001
 H          0.000 -0.000 -0.000   -0.008  0.006  0.005    0.000 -0.000 -0.000
 H          0.000  0.000  0.000    0.010  0.002  0.003   -0.001 -0.000 -0.000
 H         -0.007 -0.003 -0.003   -0.083 -0.037 -0.033   -0.001 -0.000 -0.000
 H          0.003 -0.002 -0.002    0.022 -0.013 -0.010   -0.000  0.000  0.000
 H          0.000 -0.001  0.012    0.000 -0.005  0.034   -0.000  0.001 -0.006
 O         -0.000 -0.000  0.000    0.000  0.001  0.001    0.000 -0.000 -0.000
 H         -0.002  0.001 -0.000   -0.001 -0.002 -0.001    0.001 -0.000 -0.001
 H         -0.009 -0.102 -0.043    0.000 -0.000 -0.000    0.032  0.334  0.140
 H          0.060  0.136 -0.145    0.001  0.002 -0.003   -0.253 -0.571  0.614
 H          0.049  0.533  0.227    0.000  0.004  0.001    0.022  0.264  0.120
 H         -0.252 -0.499  0.530   -0.002 -0.005  0.005   -0.019 -0.044  0.041
 H          0.004  0.066  0.029    0.000  0.001  0.001    0.002  0.073  0.031
 H          0.019  0.033 -0.038    0.001  0.001 -0.002    0.002  0.006 -0.007
 H          0.002 -0.003  0.002   -0.000 -0.000  0.000    0.001 -0.001  0.000
 H         -0.000 -0.000 -0.000   -0.001 -0.000  0.000   -0.000  0.000 -0.000
 H         -0.001  0.002 -0.010    0.025 -0.174  0.972    0.000 -0.000  0.001
 H          0.000  0.000 -0.000   -0.004 -0.003 -0.014    0.000 -0.000  0.001
 TransDip  -0.017 -0.053 -0.097   -0.010  0.046 -0.118    0.099  0.012 -0.190

 Mode:                82                     83                     84
 Frequency:      3057.41                3076.94                3078.90
 Force Cnst:      6.0329                 6.1235                 6.1334
 Red. Mass:       1.0954                 1.0978                 1.0981
 IR Active:          YES                    YES                    YES
 IR Intens:        4.049                 22.991                 44.903
 Raman Active:       YES                    YES                    YES
               X      Y      Z        X      Y      Z        X      Y      Z
 C          0.000  0.000 -0.000   -0.000 -0.003 -0.001    0.000 -0.000  0.000
 C          0.000  0.000  0.000   -0.001  0.000 -0.001   -0.000  0.000 -0.000
 C         -0.000  0.000  0.000    0.003  0.034  0.013    0.000  0.006  0.002
 C         -0.000 -0.000 -0.000   -0.044 -0.019 -0.067    0.000 -0.000 -0.000
 C          0.000 -0.000 -0.000   -0.000  0.001 -0.005   -0.000  0.000 -0.000
 C          0.000  0.000  0.000    0.000  0.000 -0.000   -0.000 -0.000  0.000
 N         -0.000  0.000  0.000   -0.000 -0.000  0.000    0.000  0.000  0.000
 C         -0.000  0.013  0.012    0.000  0.001  0.000   -0.002 -0.024 -0.011
 C         -0.016 -0.071  0.006   -0.000 -0.002  0.000    0.012  0.044 -0.010
 C          0.017  0.033 -0.031   -0.001 -0.002  0.001    0.023  0.058 -0.038
 O         -0.001 -0.000  0.000    0.000  0.000 -0.000   -0.001 -0.001  0.000
 O         -0.000  0.000  0.000   -0.000  0.001 -0.000    0.000 -0.000 -0.000
 O          0.000  0.000 -0.000    0.000 -0.000  0.000   -0.000  0.000  0.000
 H          0.000 -0.000  0.000    0.001 -0.000  0.024   -0.000 -0.000 -0.000
 H         -0.000 -0.000  0.000    0.002  0.036 -0.011    0.000  0.004 -0.001
 H          0.000  0.000 -0.000   -0.028 -0.169  0.059   -0.006 -0.033  0.011
 H          0.001 -0.000 -0.000    0.215 -0.179 -0.134    0.041 -0.034 -0.026
 H         -0.000 -0.000 -0.000   -0.221 -0.057 -0.073   -0.040 -0.010 -0.013
 H          0.001  0.000  0.000    0.592  0.256  0.234   -0.000 -0.000  0.000
 H         -0.000  0.000  0.000   -0.052  0.021 -0.000   -0.001  0.000  0.000
 H          0.000 -0.000  0.002   -0.009 -0.050  0.568   -0.000 -0.000  0.002
 O         -0.000  0.000  0.000   -0.000  0.000  0.000    0.000 -0.000 -0.000
 H         -0.002  0.003  0.000   -0.000 -0.001 -0.000    0.000 -0.005 -0.001
 H         -0.016 -0.209 -0.093   -0.001 -0.008 -0.004    0.023  0.286  0.130
 H          0.021  0.050 -0.051   -0.001 -0.002  0.002    0.006  0.004 -0.006
 H          0.046  0.561  0.264    0.001  0.011  0.005   -0.021 -0.298 -0.140
 H          0.153  0.291 -0.334    0.004  0.008 -0.009   -0.123 -0.227  0.258
 H          0.001 -0.043 -0.027    0.000  0.008  0.004   -0.002 -0.192 -0.090
 H         -0.194 -0.360  0.397    0.010  0.018 -0.020   -0.270 -0.486  0.538
 H          0.003  0.007 -0.006   -0.000 -0.000  0.000    0.010  0.008 -0.004
 H          0.000 -0.000 -0.000    0.002 -0.003 -0.001   -0.000 -0.000  0.000
 H         -0.000 -0.000  0.002    0.003 -0.008  0.056    0.000 -0.000  0.003
 H         -0.000 -0.000 -0.000   -0.000 -0.003  0.001    0.000 -0.000  0.000
 TransDip  -0.004 -0.050 -0.041   -0.119  0.003 -0.097    0.072  0.165 -0.116

 Mode:                85                     86                     87
 Frequency:      3079.25                3103.52                3107.54
 Force Cnst:      6.0799                 6.2547                 6.2155
 Red. Mass:       1.0883                 1.1022                 1.0924
 IR Active:          YES                    YES                    YES
 IR Intens:       33.787                 17.973                 27.175
 Raman Active:       YES                    YES                    YES
               X      Y      Z        X      Y      Z        X      Y      Z
 C          0.001 -0.002  0.002   -0.000  0.001 -0.000    0.000 -0.078  0.039
 C          0.000  0.001  0.001    0.000 -0.000 -0.000   -0.000 -0.001  0.001
 C          0.002  0.071  0.026   -0.000 -0.000 -0.000   -0.003 -0.004 -0.000
 C          0.023  0.009  0.030   -0.000  0.000  0.000    0.001  0.000  0.001
 C         -0.000 -0.000  0.000    0.000  0.000  0.000    0.000 -0.001  0.002
 C         -0.000  0.000  0.000    0.000 -0.001  0.000   -0.000 -0.000  0.000
 N          0.000  0.000 -0.000    0.001  0.001 -0.000    0.000 -0.000 -0.000
 C          0.000  0.001  0.001   -0.015 -0.085 -0.005   -0.000 -0.001 -0.000
 C         -0.001 -0.003  0.001   -0.007 -0.028  0.003   -0.000 -0.000  0.000
 C         -0.002 -0.004  0.003   -0.004 -0.012  0.005   -0.000 -0.000  0.000
 O          0.000  0.000 -0.000    0.000  0.000 -0.000    0.000  0.000  0.000
 O         -0.000 -0.000 -0.000    0.000 -0.000  0.000   -0.001  0.001 -0.001
 O         -0.000 -0.000 -0.000   -0.000  0.001  0.000    0.000  0.000  0.000
 H         -0.001 -0.001 -0.013    0.000  0.000  0.002   -0.011 -0.006 -0.176
 H          0.001  0.028 -0.009   -0.000 -0.011  0.003    0.027  0.937 -0.281
 H         -0.061 -0.359  0.124    0.000  0.001 -0.000    0.007  0.040 -0.017
 H          0.460 -0.382 -0.287   -0.000  0.000  0.000   -0.005  0.004  0.002
 H         -0.426 -0.107 -0.143    0.004  0.001  0.001    0.033  0.008  0.012
 H         -0.299 -0.130 -0.117    0.000  0.000  0.000   -0.009 -0.003 -0.003
 H          0.013 -0.003  0.008    0.001 -0.000 -0.000   -0.005  0.003  0.002
 H          0.005  0.022 -0.253    0.000 -0.000  0.000   -0.000  0.002 -0.010
 O         -0.000  0.000 -0.000    0.000  0.000  0.000   -0.001  0.000 -0.000
 H         -0.001 -0.000  0.000   -0.005 -0.011 -0.003    0.001  0.001  0.000
 H         -0.001 -0.020 -0.009    0.070  0.760  0.355    0.001  0.009  0.004
 H          0.001  0.003 -0.003    0.114  0.261 -0.293    0.001  0.003 -0.004
 H          0.001  0.022  0.010    0.021  0.216  0.103    0.000  0.003  0.001
 H          0.009  0.017 -0.019    0.060  0.117 -0.134    0.001  0.002 -0.002
 H          0.000  0.013  0.006   -0.002  0.064  0.028   -0.000  0.001  0.000
 H          0.020  0.036 -0.040    0.048  0.082 -0.092    0.001  0.001 -0.002
 H         -0.001 -0.001  0.000   -0.003 -0.001 -0.000   -0.000  0.000 -0.000
 H         -0.001  0.001  0.001   -0.000  0.000 -0.000    0.005 -0.014  0.008
 H         -0.001  0.000 -0.005    0.000  0.000 -0.001   -0.002  0.003 -0.021
 H          0.001 -0.004  0.003   -0.000 -0.000  0.000    0.004  0.002 -0.001
 TransDip   0.050  0.132  0.121   -0.003 -0.136  0.006   -0.010 -0.152  0.069

 Mode:                88                     89                     90
 Frequency:      3115.05                3148.35                3598.30
 Force Cnst:      6.3007                 6.3952                 8.2142
 Red. Mass:       1.1021                 1.0951                 1.0768
 IR Active:          YES                    YES                    YES
 IR Intens:       12.321                  1.648                 57.690
 Raman Active:       YES                    YES                    YES
               X      Y      Z        X      Y      Z        X      Y      Z
 C         -0.000  0.002 -0.002    0.000 -0.001  0.000    0.000  0.000 -0.000
 C         -0.001 -0.000 -0.000   -0.001  0.000  0.001    0.000 -0.000  0.000
 C         -0.092  0.009  0.000   -0.003  0.002  0.001   -0.000  0.000  0.000
 C          0.002 -0.002 -0.003   -0.073  0.036  0.036   -0.000  0.000 -0.000
 C          0.000  0.000  0.000    0.000  0.000 -0.000   -0.000  0.000 -0.000
 C          0.000  0.000  0.000    0.000 -0.000 -0.000    0.000 -0.002 -0.000
 N         -0.000  0.000 -0.000   -0.000  0.000  0.000    0.014 -0.070 -0.013
[truncated: 33,258 more chars]
