# Supplementary material for: A DFT investigation of the blue bottle experiment: E∘half-cell analysis of autoxidation catalysed by redox indicators
Source: R Soc Open Sci. 2017 Nov 8;4(11):170708. doi: 10.1098/rsos.170708 (PMC5717635; doi:10.1098/rsos.170708)
Supplement: output.zip [file rsos170708supp2.zip › B3LYP_6-311++Gdp_reducing_agents/CH2O.out]

pikachu 127.0.1
Q-Chem Developer Version! Running on 127.0.1.*
                  Welcome to Q-Chem
     A Quantum Leap Into The Future Of Chemistry


 Q-Chem 4.4, Q-Chem, Inc., Pleasanton, CA (2016)

 Y. Shao,  Z. Gan,  E. Epifanovsky,  A. T. B. Gilbert,  M. Wormit,  
 J. Kussmann,  A. W. Lange,  A. Behn,  J. Deng,  X. Feng,  D. Ghosh,  
 M. Goldey,  P. R. Horn,  L. D. Jacobson,  I. Kaliman,  F. Rob,  
 R. Z. Khaliullin,  T. Kus,  A. Landau,  J. Liu,  E. I. Proynov,  Y. M. Rhee,  
 R. M. Richard,  M. A. Rohrdanz,  R. P. Steele,  E. J. Sundstrom,  
 H. L. Woodcock III,  P. M. Zimmerman,  D. Zuev,  B. Albrecht,  E. Alguire,  
 B. Austin,  S. A. Baeppler,  G. J. O. Beran,  Y. A. Bernard,  
 E. J. Berquist,  K. Brandhorst,  K. B. Bravaya,  S. T. Brown,  D. Casanova,  
 C.-M. Chang,  Y. Chen,  S. H. Chien,  K. D. Closser,  M. P. Coons,  
 D. L. Crittenden,  S. Dasgupta,  M. Diedenhofen,  R. A. DiStasio Jr.,  
 H. Do,  A. D. Dutoi,  R. G. Edgar,  P.-T. Fang,  S. Fatehi,  Q. Feng,  
 L. Fusti-Molnar,  A. Ghysels,  A. Golubeva-Zadorozhnaya,  J. Gomes,  
 A. Gunina,  M. W. D. Hanson-Heine,  P. H. P. Harbach,  A. W. Hauser,  
 J. E. Herr,  E. G. Hohenstein,  Z. C. Holden,  K. Hui,  T.-C. Jagau,  H. Ji,  
 B. Kaduk,  K. Khistyaev,  Jaehoon Kim,  Jihan Kim,  R. A. King,  
 P. Klunzinger,  K. Koh,  D. Kosenkov,  T. Kowalczyk,  C. M. Krauter,  
 A. Kunitsa,  K. U. Lao,  A. Laurent,  K. V. Lawler,  J. Lee,  D. Lefrancois,  
 S. Lehtola,  S. V. Levchenko,  C. Y. Lin,  Y.-S. Lin,  F. Liu,  E. Livshits,  
 R. C. Lochan,  A. Luenser,  P. Manohar,  S. F. Manzer,  S.-P. Mao,  Y. Mao,  
 N. Mardirossian,  A. V. Marenich,  L. A. Martinez-Martinez,  S. A. Maurer,  
 N. J. Mayhall,  J.-M. Mewes,  A. F. Morrison,  K. Nanda,  T. S. Nguyen-Beck,  
 C. M. Oana,  R. Olivares-Amaya,  D. P. O'Neill,  J. A. Parkhill,  
 T. M. Perrine,  R. Peverati,  P. A. Pieniazek,  F. Plasser,  A. Prociuk,  
 D. R. Rehn,  E. Rosta,  N. J. Russ,  N. Sergueev,  S. M. Sharada,  
 S. Sharma,  D. W. Small,  A. Sodt,  T. Stauch,  T. Stein,  D. Stuck,  
 Y.-C. Su,  A. J. W. Thom,  T. Tsuchimochi,  L. Vogt,  O. Vydrov,  T. Wang,  
 M. A. Watson,  J. Wenzel,  A. White,  C. F. Williams,  V. Vanovschi,  
 K. Yao,  S. Yeganeh,  S. R. Yost,  Z.-Q. You,  I. Y. Zhang,  X. Zhang,  
 Y. Zhao,  B. R. Brooks,  G. K. L. Chan,  D. M. Chipman,  C. J. Cramer,  
 W. A. Goddard III,  M. S. Gordon,  W. J. Hehre,  A. Klamt,  
 H. F. Schaefer III,  M. W. Schmidt,  C. D. Sherrill,  D. G. Truhlar,  
 A. Warshel,  X. Xu,  A. Aspuru-Guzik,  R. Baer,  A. T. Bell,  N. A. Besley,  
 J.-D. Chai,  A. Dreuw,  B. D. Dunietz,  T. R. Furlani,  S. R. Gwaltney,  
 C.-P. Hsu,  Y. Jung,  J. Kong,  D. S. Lambrecht,  W. Liang,  C. Ochsenfeld,  
 V. A. Rassolov,  L. V. Slipchenko,  J. E. Subotnik,  T. Van Voorhis,  
 J. M. Herbert,  A. I. Krylov,  P. M. W. Gill,  M. Head-Gordon

 Contributors to earlier versions of Q-Chem not listed above: 
 R. D. Adamson,  J. Baker,  E. F. C. Byrd,  A. K. Chakraborty,  C.-L. Cheng,  
 H. Dachsel,  R. J. Doerksen,  G. Hawkins,  A. Heyden,  S. Hirata,  
 G. Kedziora,  F. J. Keil,  C. Kelley,  P. P. Korambath,  W. Kurlancheek,  
 A. M. Lee,  M. S. Lee,  D. Liotard,  I. Lotan,  P. E. Maslen,  N. Nair,  
 D. Neuhauser,  R. Olson,  B. Peters,  J. Ritchie,  N. E. Schultz,  
 N. Shenvi,  A. C. Simmonett,  K. S. Thanthiriwatte,  Q. Wu,  W. Zhang

 Please cite Q-Chem as follows:
 Y. Shao et al., Mol. Phys. 113, 184-215 (2015)
 DOI: 10.1080/00268976.2014.952696

 Q-Chem 4.4.2 for Intel X86 EM64T Linux

 Parts of Q-Chem use Armadillo 5.200.1 (Boston Tea Smuggler).
 http://arma.sourceforge.net/

 Q-Chem begins on Fri Jun 16 18:30:50 2017  


Host: 0

     Scratch files written to /scratch/taweetham/qchem1730//

Checking the input file for inconsistencies... 	...done.

--------------------------------------------------------------
User input:
--------------------------------------------------------------
$molecule
0 1
  C   -1.6116306    1.1219784   -0.0000489
  O   -1.6551958    2.3434008    0.0000343
  H   -1.8229733    0.5678414   -0.9008214
  H   -1.3611945    0.5843710    0.9008360
$end

$rem
   BASIS  =  6-311++G**
   JOB_TYPE  =  optimization
   METHOD  =  B3LYP
   SYM_IGNORE =TRUE
   THRESH 12
$end

--------------------------------------------------------------
 ----------------------------------------------------------------
             Standard Nuclear Orientation (Angstroms)
    I     Atom           X                Y                Z
 ----------------------------------------------------------------
    1      C      -1.6116306000     1.1219784000    -0.0000489000
    2      O      -1.6551958000     2.3434008000     0.0000343000
    3      H      -1.8229733000     0.5678414000    -0.9008214000
    4      H      -1.3611945000     0.5843710000     0.9008360000
 ----------------------------------------------------------------
 Nuclear Repulsion Energy =    31.1924495017 hartrees
 There are        8 alpha and        8 beta electrons
 Requested basis set is 6-311++G(d,p)
 There are 22 shells and 58 basis functions

 Total QAlloc Memory Limit   2000 MB
 Mega-Array Size        61 MB
 MEM_STATIC part        62 MB
 A cutoff of  1.0D-12 yielded    253 shell pairs
 There are      1785 function pairs (      1914 Cartesian)

 -------------------------------------------------------
 OpenMP Integral Computing Module                       
 Release: version 1.0, May 2013, Q-Chem Inc. Pittsburgh 
 -------------------------------------------------------
 Integral Job Info:
 Integral job number is                      11
 Integral operator is                         1
 short-range coefficients                     0
 long-range coefficients              100000000
 Omega coefficients                           0
 if combine SR and LR in K                    0
 Integral screening is                        0
 Integral computing path is                   2
 max size of driver memory is            800000
 size of driver memory is                593474
 size of scratch memory is              2260544
 max col of scratch BK array               1296
 max len of scratch array in speh3          155
 max len of scratch index in speh4           18
 max int batch size is                      520
 min int batch size is                       52
 fixed nKL is                                52
 max L of basis functions is                  2
 order of int derivative is                   0
 number of shells is                         22
 number of basis is                          60
 number of cartesian basis is                60
 number of contracted shell pairs           253
 number of primitive shell pairs            771
 maxK2 (contraction) of shell pair           36
 max number of K2 of shell pair               1
 max number of CS2 of shell pair             36
 max number of PS2 of shell pair             84
 mem total for path MDJ                   10660
 -------------------------------------------------------
 Smallest overlap matrix eigenvalue = 2.54E-03

 Scale SEOQF with 1.000000e-01/1.000000e-01/1.000000e-01

 Standard Electronic Orientation quadrupole field applied
 Nucleus-field energy     =     0.0000000051 hartrees
 Guess from superposition of atomic densities
 Warning:  Energy on first SCF cycle will be non-variational
 A restricted hybrid HF-DFT SCF calculation will be
 performed using Pulay DIIS extrapolation
 Exchange:     0.2000 Hartree-Fock + 0.0800 Slater + 0.7200 B88
 Correlation:  0.1900 VWN1RPA + 0.8100 LYP
 Using SG-1 standard quadrature grid
 SCF converges when DIIS error is below 1.0E-08
 ---------------------------------------
  Cycle       Energy         DIIS Error
 ---------------------------------------
    1    -114.6996760650      7.60E-02
    2    -114.4870123846      1.25E-02
    3    -114.2813877418      2.81E-02
    4    -114.5387920406      1.89E-03
    5    -114.5400767641      7.30E-04
    6    -114.5402694945      9.23E-05
    7    -114.5402721661      1.52E-05
    8    -114.5402722437      6.53E-07
    9    -114.5402722572      2.46E-07
   10    -114.5402722607      6.08E-09 Convergence criterion met
 ---------------------------------------
 SCF time:  CPU 2.88 s  wall 2.89 s
 SCF   energy in the final basis set = -114.5402722607
 Total energy in the final basis set = -114.5402722607

 --------------------------------------------------------------

                    Orbital Energies (a.u.)
 --------------------------------------------------------------

 Alpha MOs
 -- Occupied --
-19.149 -10.276  -1.065  -0.653  -0.514  -0.459  -0.407  -0.282
 -- Virtual --
 -0.069  -0.006   0.025   0.039   0.065   0.107   0.111   0.137
  0.189   0.189   0.220   0.268   0.297   0.366   0.465   0.486
  0.510   0.635   0.644   0.802   0.997   1.016   1.053   1.149
  1.264   1.397   1.426   1.437   1.626   1.734   1.737   1.870
  2.138   2.346   2.458   2.490   2.629   2.631   2.862   2.894
  3.299   3.357   3.478   3.725   3.879   4.964   5.071   5.627
 23.894  49.895
 --------------------------------------------------------------

          Ground-State Mulliken Net Atomic Charges

     Atom                 Charge (a.u.)
  ----------------------------------------
      1 C                     0.032893
      2 O                    -0.249728
      3 H                     0.108441
      4 H                     0.108394
  ----------------------------------------
  Sum of atomic charges =     0.000000

 -----------------------------------------------------------------
                    Cartesian Multipole Moments
 -----------------------------------------------------------------
    Charge (ESU x 10^10)
                 0.0000
    Dipole Moment (Debye)
         X       0.0923      Y      -2.5856      Z      -0.0003
       Tot       2.5873
    Quadrupole Moments (Debye-Ang)
        XX     -12.0529     XY       4.3954     YY     -21.0456
        XZ       0.0324     YZ       0.0010     ZZ     -11.6346
    Octopole Moments (Debye-Ang^2)
       XXX      58.1839    XXY     -26.5240    XYY      34.6934
       YYY     -83.4756    XXZ      -0.0831    XYZ      -0.2552
       YYZ      -0.0184    XZZ      18.9980    YZZ     -19.9877
       ZZZ      -0.0003
    Hexadecapole Moments (Debye-Ang^3)
      XXXX    -200.2431   XXXY     106.4619   XXYY     -97.7618
      XYYY     137.5795   YYYY    -300.7673   XXXZ      -0.9828
      XXYZ       0.8464   XYYZ      -1.1914   YYYZ      -0.1316
      XXZZ     -36.1256   XYZZ      32.8369   YYZZ     -45.0169
      XZZZ      -0.7369   YZZZ      -0.0271   ZZZZ     -18.1958
 -----------------------------------------------------------------
 Calculating analytic gradient of the SCF energy
 Gradient of SCF Energy
            1           2           3           4
    1   0.0016480  -0.0008734   0.0027772  -0.0035519
    2  -0.0472556   0.0246115   0.0114486   0.0111955
    3  -0.0000932   0.0000213   0.0124153  -0.0123434
 Max gradient component =       4.726E-02
 RMS gradient           =       1.690E-02
 Gradient time:  CPU 0.82 s  wall 0.82 s
 Geometry Optimization Parameters
   NAtoms,    NIC,     NZ,  NCons,   NDum,   NFix, NCnnct, MaxDiis
        4      17       0       0       0       0       0       0


** GEOMETRY OPTIMIZATION IN DELOCALIZED INTERNAL COORDINATES **
   Searching for a Minimum

   Optimization Cycle:   1

                       Coordinates (Angstroms)
     ATOM                X               Y               Z
      1  C        -1.6116306000    1.1219784000   -0.0000489000
      2  O        -1.6551958000    2.3434008000    0.0000343000
      3  H        -1.8229733000    0.5678414000   -0.9008214000
      4  H        -1.3611945000    0.5843710000    0.9008360000
   Point Group: c1    Number of degrees of freedom:     6


   Energy is   -114.540272261


 Attempting to Generate Delocalized Internal Coordinates

  ***ERROR*** Wrong Number of Internal Coordinates
              Should be:   6  Found:   5
**WARNING** Problems with Internal Coordinates
  Switching to Cartesian Coordinates

 Translations and Rotations Projected Out of Hessian

  6 Hessian modes will be used to form the next step
  Hessian Eigenvalues:
     1.000000    1.000000    1.000000    1.000000    1.000000    1.000000

 Minimum Search - Taking Simple RFO Step
 Searching for Lamda that Minimizes Along All modes
 Value Taken    Lamda =  -0.00341385
 Step Taken.  Stepsize is  0.058329

                             Maximum     Tolerance    Cnvgd?
         Gradient           0.047256      0.000300      NO
         Displacement       0.047095      0.001200      NO
         Energy change     *********      0.000001      NO

 ----------------------------------------------------------------
             Standard Nuclear Orientation (Angstroms)
    I     Atom           X                Y                Z
 ----------------------------------------------------------------
    1      C      -1.6124996497     1.1468999287     0.0000002314
    2      O      -1.6547378374     2.3304211624     0.0000245913
    3      H      -1.8244406034     0.5618042315    -0.9073687085
    4      H      -1.3593161095     0.5784662773     0.9073438857
 ----------------------------------------------------------------
 Nuclear Repulsion Energy =    31.7462245233 hartrees
 There are        8 alpha and        8 beta electrons
 Applying Cartesian multipole field
    Component          Value
    ---------          -----
     (2,0,0)        1.00000E-11
     (0,2,0)        2.00000E-11
     (0,0,2)       -3.00000E-11
 Nucleus-field energy     =     0.0000000051 hartrees
 Requested basis set is 6-311++G(d,p)
 There are 22 shells and 58 basis functions
 A cutoff of  1.0D-12 yielded    253 shell pairs
 There are      1785 function pairs (      1914 Cartesian)
 Smallest overlap matrix eigenvalue = 2.41E-03
 Guess MOs from SCF MO coefficient file
 Reading MOs from coefficient file
 Reading MOs from coefficient file
 A restricted hybrid HF-DFT SCF calculation will be
 performed using Pulay DIIS extrapolation
 Exchange:     0.2000 Hartree-Fock + 0.0800 Slater + 0.7200 B88
 Correlation:  0.1900 VWN1RPA + 0.8100 LYP
 Using SG-1 standard quadrature grid
 SCF converges when DIIS error is below 1.0E-08
 Geometry optimization detected.  Setting ReadMinima to 0
 Setting SaveMinima to 0
 ---------------------------------------
  Cycle       Energy         DIIS Error
 ---------------------------------------
    1    -114.5589211403      5.28E-03
    2    -114.5405490384      1.33E-03
    3    -114.5394028638      2.44E-03
    4    -114.5411932918      2.60E-04
    5    -114.5412133777      8.46E-05
    6    -114.5412160343      6.92E-06
    7    -114.5412160515      5.15E-07
    8    -114.5412160248      1.32E-07
    9    -114.5412160229      6.45E-09 Convergence criterion met
 ---------------------------------------
 SCF time:  CPU 2.60 s  wall 2.60 s
 SCF   energy in the final basis set = -114.5412160229
 Total energy in the final basis set = -114.5412160229

 --------------------------------------------------------------

                    Orbital Energies (a.u.)
 --------------------------------------------------------------

 Alpha MOs
 -- Occupied --
-19.149 -10.274  -1.086  -0.644  -0.513  -0.467  -0.420  -0.280
 -- Virtual --
 -0.059  -0.006   0.025   0.040   0.065   0.108   0.109   0.134
  0.187   0.190   0.220   0.273   0.295   0.379   0.468   0.481
  0.510   0.630   0.655   0.822   0.999   1.020   1.052   1.145
  1.267   1.406   1.417   1.425   1.621   1.744   1.744   1.839
  2.168   2.365   2.439   2.443   2.637   2.637   2.866   2.900
  3.337   3.438   3.493   3.710   3.827   4.968   5.082   5.651
 23.918  49.926
 --------------------------------------------------------------

          Ground-State Mulliken Net Atomic Charges

     Atom                 Charge (a.u.)
  ----------------------------------------
      1 C                     0.044120
      2 O                    -0.236191
      3 H                     0.096040
      4 H                     0.096031
  ----------------------------------------
  Sum of atomic charges =     0.000000

 -----------------------------------------------------------------
                    Cartesian Multipole Moments
 -----------------------------------------------------------------
    Charge (ESU x 10^10)
                 0.0000
    Dipole Moment (Debye)
         X       0.0853      Y      -2.3862      Z      -0.0000
       Tot       2.3877
    Quadrupole Moments (Debye-Ang)
        XX     -11.9655     XY       4.0640     YY     -20.4791
        XZ      -0.0109     YZ      -0.0005     ZZ     -11.7263
    Octopole Moments (Debye-Ang^2)
       XXX      57.8035    XXY     -25.7796    XYY      33.7636
       YYY     -81.9791    XXZ       0.0535    XYZ      -0.2690
       YYZ      -0.0196    XZZ      19.1373    YZZ     -19.8517
       ZZZ      -0.0003
    Hexadecapole Moments (Debye-Ang^3)
      XXXX    -198.8678   XXXY     104.5740   XXYY     -95.6301
      XYYY     135.1162   YYYY    -295.8370   XXXZ      -1.4070
      XXYZ       0.8897   XYYZ      -1.1916   YYYZ      -0.1326
      XXZZ     -36.4087   XYZZ      32.5992   YYZZ     -44.4184
      XZZZ      -0.8700   YZZZ      -0.0321   ZZZZ     -18.8813
 -----------------------------------------------------------------
 Calculating analytic gradient of the SCF energy
 Gradient of SCF Energy
            1           2           3           4
    1  -0.0008418   0.0011638   0.0008204  -0.0011424
    2   0.0231428  -0.0326157   0.0047657   0.0047072
    3  -0.0000008   0.0000087   0.0038887  -0.0038966
 Max gradient component =       3.262E-02
 RMS gradient           =       1.183E-02
 Gradient time:  CPU 0.81 s  wall 0.82 s
 Geometry Optimization Parameters
   NAtoms,    NIC,     NZ,  NCons,   NDum,   NFix, NCnnct, MaxDiis
        4      17       0       0       0       0       0       0

 Cartesian Hessian Update
 Hessian Updated using BFGS Update


** GEOMETRY OPTIMIZATION IN CARTESIAN COORDINATES **
   Searching for a Minimum

   Optimization Cycle:   2

                       Coordinates (Angstroms)
     ATOM                X               Y               Z
      1  C        -1.6124996497    1.1468999287    0.0000002314
      2  O        -1.6547378374    2.3304211624    0.0000245913
      3  H        -1.8244406034    0.5618042315   -0.9073687085
      4  H        -1.3593161095    0.5784662773    0.9073438857
   Point Group: c1    Number of degrees of freedom:     6


   Energy is   -114.541216023


 Translations and Rotations Projected Out of Hessian

  4 Hessian modes will be used to form the next step
  Hessian Eigenvalues:
     0.806456    1.000000    1.000000    1.857623

 Minimum Search - Taking Simple RFO Step
 Searching for Lamda that Minimizes Along All modes
 Value Taken    Lamda =  -0.00093529
 Step Taken.  Stepsize is  0.023284

                             Maximum     Tolerance    Cnvgd?
         Gradient           0.032616      0.000300      NO
         Displacement       0.019080      0.001200      NO
         Energy change     -0.000944      0.000001      NO

 ----------------------------------------------------------------
             Standard Nuclear Orientation (Angstroms)
    I     Atom           X                Y                Z
 ----------------------------------------------------------------
    1      C      -1.6122989459     1.1414973581     0.0000060391
    2      O      -1.6551012589     2.3405176733     0.0000212826
    3      H      -1.8248998911     0.5594394278    -0.9094791114
    4      H      -1.3586941041     0.5761371408     0.9094517898
 ----------------------------------------------------------------
 Nuclear Repulsion Energy =    31.4415536344 hartrees
 There are        8 alpha and        8 beta electrons
 Applying Cartesian multipole field
    Component          Value
    ---------          -----
     (2,0,0)        1.00000E-11
     (0,2,0)        2.00000E-11
     (0,0,2)       -3.00000E-11
 Nucleus-field energy     =     0.0000000051 hartrees
 Requested basis set is 6-311++G(d,p)
 There are 22 shells and 58 basis functions
 A cutoff of  1.0D-12 yielded    253 shell pairs
 There are      1785 function pairs (      1914 Cartesian)
 Smallest overlap matrix eigenvalue = 2.48E-03
 Guess MOs from SCF MO coefficient file
 Reading MOs from coefficient file
 Reading MOs from coefficient file
 A restricted hybrid HF-DFT SCF calculation will be
 performed using Pulay DIIS extrapolation
 Exchange:     0.2000 Hartree-Fock + 0.0800 Slater + 0.7200 B88
 Correlation:  0.1900 VWN1RPA + 0.8100 LYP
 Using SG-1 standard quadrature grid
 SCF converges when DIIS error is below 1.0E-08
 Geometry optimization detected.  Setting ReadMinima to 0
 Setting SaveMinima to 0
 ---------------------------------------
  Cycle       Energy         DIIS Error
 ---------------------------------------
    1    -114.5307117159      2.03E-03
    2    -114.5416785006      4.24E-04
    3    -114.5416178425      6.44E-04
    4    -114.5417388427      1.61E-04
    5    -114.5417465920      3.48E-05
    6    -114.5417470267      2.33E-06
    7    -114.5417470273      1.60E-07
    8    -114.5417470362      2.77E-08
    9    -114.5417470368      2.69E-09 Convergence criterion met
 ---------------------------------------
 SCF time:  CPU 2.59 s  wall 2.59 s
 SCF   energy in the final basis set = -114.5417470368
 Total energy in the final basis set = -114.5417470368

 --------------------------------------------------------------

                    Orbital Energies (a.u.)
 --------------------------------------------------------------

 Alpha MOs
 -- Occupied --
-19.150 -10.277  -1.077  -0.646  -0.511  -0.464  -0.415  -0.281
 -- Virtual --
 -0.063  -0.006   0.025   0.039   0.065   0.107   0.110   0.133
  0.187   0.188   0.220   0.271   0.295   0.373   0.465   0.479
  0.510   0.629   0.649   0.813   0.998   1.018   1.052   1.147
  1.264   1.402   1.419   1.426   1.618   1.736   1.738   1.843
  2.159   2.359   2.437   2.444   2.633   2.634   2.862   2.895
  3.321   3.402   3.481   3.697   3.843   4.966   5.076   5.638
 23.893  49.911
 --------------------------------------------------------------

          Ground-State Mulliken Net Atomic Charges

     Atom                 Charge (a.u.)
  ----------------------------------------
      1 C                     0.038644
      2 O                    -0.239850
      3 H                     0.100604
      4 H                     0.100602
  ----------------------------------------
  Sum of atomic charges =     0.000000

 -----------------------------------------------------------------
                    Cartesian Multipole Moments
 -----------------------------------------------------------------
    Charge (ESU x 10^10)
                 0.0000
    Dipole Moment (Debye)
         X       0.0879      Y      -2.4588      Z      -0.0000
       Tot       2.4604
    Quadrupole Moments (Debye-Ang)
        XX     -12.0189     XY       4.1846     YY     -20.7044
        XZ       0.0054     YZ       0.0001     ZZ     -11.7117
    Octopole Moments (Debye-Ang^2)
       XXX      58.0492    XXY     -26.1072    XYY      34.1351
       YYY     -82.7226    XXZ       0.0020    XYZ      -0.2664
       YYZ      -0.0193    XZZ      19.1184    YZZ     -19.9665
       ZZZ      -0.0003
    Hexadecapole Moments (Debye-Ang^3)
      XXXX    -199.7686   XXXY     105.5476   XXYY     -96.6555
      XYYY     136.3510   YYYY    -298.9299   XXXZ      -1.2677
      XXYZ       0.8813   XYYZ      -1.1991   YYYZ      -0.1334
      XXZZ     -36.3961   XYZZ      32.7948   YYZZ     -44.8573
      XZZZ      -0.8354   YZZZ      -0.0309   ZZZZ     -18.7948
 -----------------------------------------------------------------
 Calculating analytic gradient of the SCF energy
 Gradient of SCF Energy
            1           2           3           4
    1   0.0000658   0.0001945   0.0005859  -0.0008461
    2  -0.0021606  -0.0054825   0.0038405   0.0038027
    3   0.0000084   0.0000068   0.0028510  -0.0028662
 Max gradient component =       5.483E-03
 RMS gradient           =       2.604E-03
 Gradient time:  CPU 0.81 s  wall 0.81 s
 Geometry Optimization Parameters
   NAtoms,    NIC,     NZ,  NCons,   NDum,   NFix, NCnnct, MaxDiis
        4      17       0       0       0       0       0       0

 Cartesian Hessian Update
 Hessian Updated using BFGS Update


** GEOMETRY OPTIMIZATION IN CARTESIAN COORDINATES **
   Searching for a Minimum

   Optimization Cycle:   3

                       Coordinates (Angstroms)
     ATOM                X               Y               Z
      1  C        -1.6122989459    1.1414973581    0.0000060391
      2  O        -1.6551012589    2.3405176733    0.0000212826
      3  H        -1.8248998911    0.5594394278   -0.9094791114
      4  H        -1.3586941041    0.5761371408    0.9094517898
   Point Group: c1    Number of degrees of freedom:     6


   Energy is   -114.541747037


 Translations and Rotations Projected Out of Hessian

  4 Hessian modes will be used to form the next step
  Hessian Eigenvalues:
     0.649454    0.999437    1.000000    1.961313

 Minimum Search - Taking Simple RFO Step
 Searching for Lamda that Minimizes Along All modes
 Value Taken    Lamda =  -0.00012452
 Step Taken.  Stepsize is  0.013824

                             Maximum     Tolerance    Cnvgd?
         Gradient           0.005483      0.000300      NO
         Displacement       0.007902      0.001200      NO
         Energy change     -0.000531      0.000001      NO

 ----------------------------------------------------------------
             Standard Nuclear Orientation (Angstroms)
    I     Atom           X                Y                Z
 ----------------------------------------------------------------
    1      C      -1.6123601710     1.1434785960     0.0000045115
    2      O      -1.6552548168     2.3446990936     0.0000174387
    3      H      -1.8254271513     0.5563397033    -0.9119519557
    4      H      -1.3579520608     0.5730742072     0.9119300054
 ----------------------------------------------------------------
 Nuclear Repulsion Energy =    31.3608511095 hartrees
 There are        8 alpha and        8 beta electrons
 Applying Cartesian multipole field
    Component          Value
    ---------          -----
     (2,0,0)        1.00000E-11
     (0,2,0)        2.00000E-11
     (0,0,2)       -3.00000E-11
 Nucleus-field energy     =     0.0000000051 hartrees
 Requested basis set is 6-311++G(d,p)
 There are 22 shells and 58 basis functions
 A cutoff of  1.0D-12 yielded    253 shell pairs
 There are      1785 function pairs (      1914 Cartesian)
 Smallest overlap matrix eigenvalue = 2.51E-03
 Guess MOs from SCF MO coefficient file
 Reading MOs from coefficient file
 Reading MOs from coefficient file
 A restricted hybrid HF-DFT SCF calculation will be
 performed using Pulay DIIS extrapolation
 Exchange:     0.2000 Hartree-Fock + 0.0800 Slater + 0.7200 B88
 Correlation:  0.1900 VWN1RPA + 0.8100 LYP
 Using SG-1 standard quadrature grid
 SCF converges when DIIS error is below 1.0E-08
 Geometry optimization detected.  Setting ReadMinima to 0
 Setting SaveMinima to 0
 ---------------------------------------
  Cycle       Energy         DIIS Error
 ---------------------------------------
    1    -114.5378061247      3.49E-04
    2    -114.5418268797      1.08E-04
    3    -114.5418199654      1.89E-04
    4    -114.5418312118      2.89E-05
    5    -114.5418314765      3.74E-06
    6    -114.5418314818      5.04E-07
    7    -114.5418314589      1.09E-07
    8    -114.5418314591      1.34E-08
    9    -114.5418314587      1.13E-09 Convergence criterion met
 ---------------------------------------
 SCF time:  CPU 2.55 s  wall 2.57 s
 SCF   energy in the final basis set = -114.5418314587
 Total energy in the final basis set = -114.5418314587

 --------------------------------------------------------------

                    Orbital Energies (a.u.)
 --------------------------------------------------------------

 Alpha MOs
 -- Occupied --
-19.150 -10.278  -1.077  -0.645  -0.509  -0.464  -0.414  -0.282
 -- Virtual --
 -0.064  -0.006   0.025   0.039   0.065   0.107   0.109   0.132
  0.187   0.187   0.220   0.271   0.295   0.373   0.464   0.477
  0.509   0.627   0.647   0.812   0.998   1.017   1.051   1.147
  1.262   1.402   1.417   1.425   1.614   1.732   1.737   1.838
  2.159   2.357   2.435   2.435   2.632   2.634   2.861   2.893
  3.319   3.395   3.475   3.687   3.843   4.965   5.075   5.635
 23.882  49.908
 --------------------------------------------------------------

          Ground-State Mulliken Net Atomic Charges

     Atom                 Charge (a.u.)
  ----------------------------------------
      1 C                     0.037609
      2 O                    -0.239336
      3 H                     0.100865
      4 H                     0.100862
  ----------------------------------------
  Sum of atomic charges =     0.000000

 -----------------------------------------------------------------
                    Cartesian Multipole Moments
 -----------------------------------------------------------------
    Charge (ESU x 10^10)
                 0.0000
    Dipole Moment (Debye)
         X       0.0880      Y      -2.4626      Z      -0.0000
       Tot       2.4642
    Quadrupole Moments (Debye-Ang)
        XX     -12.0353     XY       4.1909     YY     -20.7270
        XZ       0.0062     YZ       0.0002     ZZ     -11.7248
    Octopole Moments (Debye-Ang^2)
       XXX      58.1304    XXY     -26.1616    XYY      34.1734
       YYY     -82.8871    XXZ      -0.0003    XYZ      -0.2682
       YYZ      -0.0194    XZZ      19.1407    YZZ     -20.0167
       ZZZ      -0.0002
    Hexadecapole Moments (Debye-Ang^3)
      XXXX    -200.0722   XXXY     105.7870   XXYY     -96.8711
      XYYY     136.6298   YYYY    -299.9466   XXXZ      -1.2728
      XXYZ       0.8868   XYYZ      -1.2045   YYYZ      -0.1337
      XXZZ     -36.4573   XYZZ      32.8790   YYZZ     -45.0279
      XZZZ      -0.8426   YZZZ      -0.0309   ZZZZ     -18.8921
 -----------------------------------------------------------------
 Calculating analytic gradient of the SCF energy
 Gradient of SCF Energy
            1           2           3           4
    1   0.0000940   0.0000254   0.0000858  -0.0002052
    2  -0.0028643  -0.0007948   0.0018289   0.0018302
    3   0.0000070   0.0000059   0.0006331  -0.0006459
 Max gradient component =       2.864E-03
 RMS gradient           =       1.169E-03
 Gradient time:  CPU 0.80 s  wall 0.80 s
 Geometry Optimization Parameters
   NAtoms,    NIC,     NZ,  NCons,   NDum,   NFix, NCnnct, MaxDiis
        4      17       0       0       0       0       0       0

 Cartesian Hessian Update
 Hessian Updated using BFGS Update


** GEOMETRY OPTIMIZATION IN CARTESIAN COORDINATES **
   Searching for a Minimum

   Optimization Cycle:   4

                       Coordinates (Angstroms)
     ATOM                X               Y               Z
      1  C        -1.6123601710    1.1434785960    0.0000045115
      2  O        -1.6552548168    2.3446990936    0.0000174387
      3  H        -1.8254271513    0.5563397033   -0.9119519557
      4  H        -1.3579520608    0.5730742072    0.9119300054
   Point Group: c1    Number of degrees of freedom:     6


   Energy is   -114.541831459


 Translations and Rotations Projected Out of Hessian

  4 Hessian modes will be used to form the next step
  Hessian Eigenvalues:
     0.391032    0.999997    1.008260    2.070403

 Minimum Search - Taking Simple RFO Step
 Searching for Lamda that Minimizes Along All modes
 Value Taken    Lamda =  -0.00003412
 Step Taken.  Stepsize is  0.009115

                             Maximum     Tolerance    Cnvgd?
         Gradient           0.002864      0.000300      NO
         Displacement       0.004279      0.001200      NO
         Energy change     -0.000084      0.000001      NO

 ----------------------------------------------------------------
             Standard Nuclear Orientation (Angstroms)
    I     Atom           X                Y                Z
 ----------------------------------------------------------------
    1      C      -1.6124306407     1.1457127211     0.0000004893
    2      O      -1.6553401369     2.3469635288     0.0000132530
    3      H      -1.8256537549     0.5540849452    -0.9131351160
    4      H      -1.3575696675     0.5708304048     0.9131213737
 ----------------------------------------------------------------
 Nuclear Repulsion Energy =    31.3328279753 hartrees
 There are        8 alpha and        8 beta electrons
 Applying Cartesian multipole field
    Component          Value
    ---------          -----
     (2,0,0)        1.00000E-11
     (0,2,0)        2.00000E-11
     (0,0,2)       -3.00000E-11
 Nucleus-field energy     =     0.0000000051 hartrees
 Requested basis set is 6-311++G(d,p)
 There are 22 shells and 58 basis functions
 A cutoff of  1.0D-12 yielded    253 shell pairs
 There are      1785 function pairs (      1914 Cartesian)
 Smallest overlap matrix eigenvalue = 2.51E-03
 Guess MOs from SCF MO coefficient file
 Reading MOs from coefficient file
 Reading MOs from coefficient file
 A restricted hybrid HF-DFT SCF calculation will be
 performed using Pulay DIIS extrapolation
 Exchange:     0.2000 Hartree-Fock + 0.0800 Slater + 0.7200 B88
 Correlation:  0.1900 VWN1RPA + 0.8100 LYP
 Using SG-1 standard quadrature grid
 SCF converges when DIIS error is below 1.0E-08
 Geometry optimization detected.  Setting ReadMinima to 0
 Setting SaveMinima to 0
 ---------------------------------------
  Cycle       Energy         DIIS Error
 ---------------------------------------
    1    -114.5401112508      1.88E-04
    2    -114.5418470288      9.46E-05
    3    -114.5418426045      1.60E-04
    4    -114.5418504086      1.07E-05
    5    -114.5418504549      2.64E-06
    6    -114.5418504572      4.43E-07
    7    -114.5418504353      8.54E-08
    8    -114.5418504348      8.00E-09 Convergence criterion met
 ---------------------------------------
 SCF time:  CPU 2.29 s  wall 2.29 s
 SCF   energy in the final basis set = -114.5418504348
 Total energy in the final basis set = -114.5418504348

 --------------------------------------------------------------

                    Orbital Energies (a.u.)
 --------------------------------------------------------------

 Alpha MOs
 -- Occupied --
-19.151 -10.279  -1.077  -0.645  -0.508  -0.464  -0.414  -0.282
 -- Virtual --
 -0.064  -0.007   0.025   0.039   0.065   0.107   0.109   0.131
  0.186   0.187   0.220   0.271   0.295   0.373   0.464   0.475
  0.509   0.626   0.647   0.812   0.998   1.017   1.051   1.146
  1.261   1.402   1.415   1.424   1.612   1.730   1.736   1.835
  2.162   2.356   2.428   2.434   2.631   2.635   2.860   2.892
  3.319   3.394   3.471   3.681   3.841   4.965   5.074   5.633
 23.877  49.907
 --------------------------------------------------------------

          Ground-State Mulliken Net Atomic Charges

     Atom                 Charge (a.u.)
  ----------------------------------------
      1 C                     0.037476
      2 O                    -0.238611
      3 H                     0.100571
      4 H                     0.100564
  ----------------------------------------
  Sum of atomic charges =     0.000000

 -----------------------------------------------------------------
                    Cartesian Multipole Moments
 -----------------------------------------------------------------
    Charge (ESU x 10^10)
                 0.0000
    Dipole Moment (Debye)
         X       0.0879      Y      -2.4584      Z      -0.0000
       Tot       2.4600
    Quadrupole Moments (Debye-Ang)
        XX     -12.0417     XY       4.1838     YY     -20.7208
        XZ       0.0045     YZ       0.0001     ZZ     -11.7377
    Octopole Moments (Debye-Ang^2)
       XXX      58.1638    XXY     -26.1707    XYY      34.1640
       YYY     -82.9398    XXZ       0.0050    XYZ      -0.2703
       YYZ      -0.0195    XZZ      19.1619    YZZ     -20.0455
       ZZZ      -0.0002
    Hexadecapole Moments (Debye-Ang^3)
      XXXX    -200.1986   XXXY     105.8738   XXYY     -96.9326
      XYYY     136.7221   YYYY    -300.4340   XXXZ      -1.2944
      XXYZ       0.8934   XYYZ      -1.2079   YYYZ      -0.1338
      XXZZ     -36.5073   XYZZ      32.9269   YYZZ     -45.1164
      XZZZ      -0.8517   YZZZ      -0.0310   ZZZZ     -18.9696
 -----------------------------------------------------------------
 Calculating analytic gradient of the SCF energy
 Gradient of SCF Energy
            1           2           3           4
    1   0.0000281  -0.0000073  -0.0002150   0.0001941
    2  -0.0009442   0.0000740   0.0004238   0.0004463
    3   0.0000015   0.0000053  -0.0007253   0.0007185
 Max gradient component =       9.442E-04
 RMS gradient           =       4.475E-04
 Gradient time:  CPU 0.80 s  wall 0.80 s
 Geometry Optimization Parameters
   NAtoms,    NIC,     NZ,  NCons,   NDum,   NFix, NCnnct, MaxDiis
        4      17       0       0       0       0       0       0

 Cartesian Hessian Update
 Hessian Updated using BFGS Update


** GEOMETRY OPTIMIZATION IN CARTESIAN COORDINATES **
   Searching for a Minimum

   Optimization Cycle:   5

                       Coordinates (Angstroms)
     ATOM                X               Y               Z
      1  C        -1.6124306407    1.1457127211    0.0000004893
      2  O        -1.6553401369    2.3469635288    0.0000132530
      3  H        -1.8256537549    0.5540849452   -0.9131351160
      4  H        -1.3575696675    0.5708304048    0.9131213737
   Point Group: c1    Number of degrees of freedom:     6


   Energy is   -114.541850435


 Translations and Rotations Projected Out of Hessian

  4 Hessian modes will be used to form the next step
  Hessian Eigenvalues:
     0.346915    0.999994    1.035054    2.013678

 Minimum Search - Taking Simple RFO Step
 Searching for Lamda that Minimizes Along All modes
 Value Taken    Lamda =  -0.00000270
 Step Taken.  Stepsize is  0.002062

                             Maximum     Tolerance    Cnvgd?
         Gradient           0.000944      0.000300      NO
         Displacement       0.001157      0.001200     YES
         Energy change     -0.000019      0.000001      NO

 ----------------------------------------------------------------
             Standard Nuclear Orientation (Angstroms)
    I     Atom           X                Y                Z
 ----------------------------------------------------------------
    1      C      -1.6124482259     1.1463248929    -0.0000006840
    2      O      -1.6553558995     2.3473451657     0.0000107626
    3      H      -1.8255636215     0.5535934874    -0.9128462856
    4      H      -1.3576264531     0.5703280540     0.9128362070
 ----------------------------------------------------------------
 Nuclear Repulsion Energy =    31.3339231269 hartrees
 There are        8 alpha and        8 beta electrons
 Applying Cartesian multipole field
    Component          Value
    ---------          -----
     (2,0,0)        1.00000E-11
     (0,2,0)        2.00000E-11
     (0,0,2)       -3.00000E-11
 Nucleus-field energy     =     0.0000000051 hartrees
 Requested basis set is 6-311++G(d,p)
 There are 22 shells and 58 basis functions
 A cutoff of  1.0D-12 yielded    253 shell pairs
 There are      1785 function pairs (      1914 Cartesian)
 Smallest overlap matrix eigenvalue = 2.51E-03
 Guess MOs from SCF MO coefficient file
 Reading MOs from coefficient file
 Reading MOs from coefficient file
 A restricted hybrid HF-DFT SCF calculation will be
 performed using Pulay DIIS extrapolation
 Exchange:     0.2000 Hartree-Fock + 0.0800 Slater + 0.7200 B88
 Correlation:  0.1900 VWN1RPA + 0.8100 LYP
 Using SG-1 standard quadrature grid
 SCF converges when DIIS error is below 1.0E-08
 Geometry optimization detected.  Setting ReadMinima to 0
 Setting SaveMinima to 0
 ---------------------------------------
  Cycle       Energy         DIIS Error
 ---------------------------------------
    1    -114.5418669868      4.17E-05
    2    -114.5418525051      2.15E-05
    3    -114.5418523164      3.46E-05
    4    -114.5418526727      2.46E-06
    5    -114.5418526754      9.10E-07
    6    -114.5418526428      9.07E-08
    7    -114.5418526426      7.75E-09 Convergence criterion met
 ---------------------------------------
 SCF time:  CPU 2.02 s  wall 2.02 s
 SCF   energy in the final basis set = -114.5418526426
 Total energy in the final basis set = -114.5418526426

 --------------------------------------------------------------

                    Orbital Energies (a.u.)
 --------------------------------------------------------------

 Alpha MOs
 -- Occupied --
-19.151 -10.279  -1.077  -0.645  -0.508  -0.465  -0.414  -0.282
 -- Virtual --
 -0.064  -0.007   0.025   0.039   0.065   0.107   0.109   0.131
  0.186   0.187   0.220   0.271   0.295   0.373   0.464   0.475
  0.509   0.626   0.647   0.813   0.999   1.018   1.051   1.146
  1.261   1.403   1.415   1.424   1.611   1.729   1.737   1.834
  2.163   2.356   2.427   2.434   2.631   2.635   2.860   2.892
  3.319   3.395   3.471   3.681   3.840   4.965   5.075   5.633
 23.877  49.907
 --------------------------------------------------------------

          Ground-State Mulliken Net Atomic Charges

     Atom                 Charge (a.u.)
  ----------------------------------------
      1 C                     0.037616
      2 O                    -0.238494
      3 H                     0.100443
      4 H                     0.100435
  ----------------------------------------
  Sum of atomic charges =    -0.000000

 -----------------------------------------------------------------
                    Cartesian Multipole Moments
 -----------------------------------------------------------------
    Charge (ESU x 10^10)
                -0.0000
    Dipole Moment (Debye)
         X       0.0878      Y      -2.4571      Z      -0.0000
       Tot       2.4586
    Quadrupole Moments (Debye-Ang)
        XX     -12.0415     XY       4.1815     YY     -20.7165
        XZ       0.0035     YZ       0.0001     ZZ     -11.7414
    Octopole Moments (Debye-Ang^2)
       XXX      58.1634    XXY     -26.1695    XYY      34.1573
       YYY     -82.9431    XXZ       0.0084    XYZ      -0.2711
       YYZ      -0.0196    XZZ      19.1680    YZZ     -20.0514
       ZZZ      -0.0001
    Hexadecapole Moments (Debye-Ang^3)
      XXXX    -200.1974   XXXY     105.8807   XXYY     -96.9328
      XYYY     136.7288   YYYY    -300.5087   XXXZ      -1.3033
      XXYZ       0.8962   XYYZ      -1.2085   YYYZ      -0.1338
      XXZZ     -36.5179   XYZZ      32.9366   YYZZ     -45.1297
      XZZZ      -0.8537   YZZZ      -0.0310   ZZZZ     -18.9784
 -----------------------------------------------------------------
 Calculating analytic gradient of the SCF energy
 Gradient of SCF Energy
            1           2           3           4
    1   0.0000062  -0.0000002  -0.0002188   0.0002128
    2  -0.0002885  -0.0001461   0.0002067   0.0002279
    3  -0.0000006   0.0000048  -0.0007676   0.0007633
 Max gradient component =       7.676E-04
 RMS gradient           =       3.493E-04
 Gradient time:  CPU 0.80 s  wall 0.80 s
 Geometry Optimization Parameters
   NAtoms,    NIC,     NZ,  NCons,   NDum,   NFix, NCnnct, MaxDiis
        4      17       0       0       0       0       0       0

 Cartesian Hessian Update
 Hessian Updated using BFGS Update


** GEOMETRY OPTIMIZATION IN CARTESIAN COORDINATES **
   Searching for a Minimum

   Optimization Cycle:   6

                       Coordinates (Angstroms)
     ATOM                X               Y               Z
      1  C        -1.6124482259    1.1463248929   -0.0000006840
      2  O        -1.6553558995    2.3473451657    0.0000107626
      3  H        -1.8255636215    0.5535934874   -0.9128462856
      4  H        -1.3576264531    0.5703280540    0.9128362070
   Point Group: c1    Number of degrees of freedom:     6


   Energy is   -114.541852643


 Translations and Rotations Projected Out of Hessian

  5 Hessian modes will be used to form the next step
  Hessian Eigenvalues:
     0.181471    0.612509    1.000000    1.000003    2.313563

 Minimum Search - Taking Simple RFO Step
 Searching for Lamda that Minimizes Along All modes
 Value Taken    Lamda =  -0.00000584
 Step Taken.  Stepsize is  0.005351

                             Maximum     Tolerance    Cnvgd?
         Gradient           0.000768      0.000300      NO
         Displacement       0.002509      0.001200      NO
         Energy change     -0.000002      0.000001      NO

 ----------------------------------------------------------------
             Standard Nuclear Orientation (Angstroms)
    I     Atom           X                Y                Z
 ----------------------------------------------------------------
    1      C      -1.6124795698     1.1475198221    -0.0000016869
    2      O      -1.6553922866     2.3482050288     0.0000033807
    3      H      -1.8251907908     0.5525857734    -0.9115185502
    4      H      -1.3579315527     0.5692809757     0.9115168564
 ----------------------------------------------------------------
 Nuclear Repulsion Energy =    31.3380001614 hartrees
 There are        8 alpha and        8 beta electrons
 Applying Cartesian multipole field
    Component          Value
    ---------          -----
     (2,0,0)        1.00000E-11
     (0,2,0)        2.00000E-11
     (0,0,2)       -3.00000E-11
 Nucleus-field energy     =     0.0000000051 hartrees
 Requested basis set is 6-311++G(d,p)
 There are 22 shells and 58 basis functions
 A cutoff of  1.0D-12 yielded    253 shell pairs
 There are      1785 function pairs (      1914 Cartesian)
 Smallest overlap matrix eigenvalue = 2.51E-03
 Guess MOs from SCF MO coefficient file
 Reading MOs from coefficient file
 Reading MOs from coefficient file
 A restricted hybrid HF-DFT SCF calculation will be
 performed using Pulay DIIS extrapolation
 Exchange:     0.2000 Hartree-Fock + 0.0800 Slater + 0.7200 B88
 Correlation:  0.1900 VWN1RPA + 0.8100 LYP
 Using SG-1 standard quadrature grid
 SCF converges when DIIS error is below 1.0E-08
 Geometry optimization detected.  Setting ReadMinima to 0
 Setting SaveMinima to 0
 ---------------------------------------
  Cycle       Energy         DIIS Error
 ---------------------------------------
    1    -114.5421457291      5.85E-05
    2    -114.5418559522      3.50E-05
    3    -114.5418557250      4.76E-05
    4    -114.5418563843      5.02E-06
    5    -114.5418563949      1.72E-06
    6    -114.5418563955      1.13E-07
    7    -114.5418563970      1.94E-08
    8    -114.5418563965      2.52E-09 Convergence criterion met
 ---------------------------------------
 SCF time:  CPU 2.27 s  wall 2.27 s
 SCF   energy in the final basis set = -114.5418563965
 Total energy in the final basis set = -114.5418563965

 --------------------------------------------------------------

                    Orbital Energies (a.u.)
 --------------------------------------------------------------

 Alpha MOs
 -- Occupied --
-19.151 -10.279  -1.077  -0.645  -0.508  -0.465  -0.414  -0.282
 -- Virtual --
 -0.064  -0.007   0.025   0.039   0.065   0.108   0.109   0.132
  0.186   0.187   0.220   0.271   0.294   0.373   0.464   0.474
  0.509   0.626   0.647   0.813   0.999   1.018   1.051   1.146
  1.260   1.405   1.414   1.424   1.610   1.729   1.738   1.833
  2.167   2.356   2.425   2.434   2.632   2.635   2.860   2.892
  3.319   3.396   3.469   3.683   3.839   4.965   5.075   5.634
 23.878  49.907
 --------------------------------------------------------------

          Ground-State Mulliken Net Atomic Charges

     Atom                 Charge (a.u.)
  ----------------------------------------
      1 C                     0.037982
      2 O                    -0.238451
      3 H                     0.100239
      4 H                     0.100230
  ----------------------------------------
  Sum of atomic charges =    -0.000000

 -----------------------------------------------------------------
                    Cartesian Multipole Moments
 -----------------------------------------------------------------
    Charge (ESU x 10^10)
                -0.0000
    Dipole Moment (Debye)
         X       0.0878      Y      -2.4559      Z      -0.0000
       Tot       2.4575
    Quadrupole Moments (Debye-Ang)
        XX     -12.0402     XY       4.1796     YY     -20.7107
        XZ       0.0009     YZ      -0.0000     ZZ     -11.7496
    Octopole Moments (Debye-Ang^2)
       XXX      58.1581    XXY     -26.1720    XYY      34.1483
       YYY     -82.9591    XXZ       0.0166    XYZ      -0.2732
       YYZ      -0.0197    XZZ      19.1813    YZZ     -20.0653
       ZZZ      -0.0000
    Hexadecapole Moments (Debye-Ang^3)
      XXXX    -200.1778   XXXY     105.9049   XXYY     -96.9438
      XYYY     136.7581   YYYY    -300.6959   XXXZ      -1.3222
      XXYZ       0.9033   XYYZ      -1.2095   YYYZ      -0.1335
      XXZZ     -36.5374   XYZZ      32.9595   YYZZ     -45.1589
      XZZZ      -0.8566   YZZZ      -0.0308   ZZZZ     -18.9800
 -----------------------------------------------------------------
 Calculating analytic gradient of the SCF energy
 Gradient of SCF Energy
            1           2           3           4
    1  -0.0000219   0.0000079  -0.0001395   0.0001536
    2   0.0006184  -0.0004309  -0.0000993  -0.0000881
    3  -0.0000033   0.0000030  -0.0004947   0.0004950
 Max gradient component =       6.184E-04
 RMS gradient           =       3.054E-04
 Gradient time:  CPU 0.80 s  wall 0.81 s
 Geometry Optimization Parameters
   NAtoms,    NIC,     NZ,  NCons,   NDum,   NFix, NCnnct, MaxDiis
        4      17       0       0       0       0       0       0

 Cartesian Hessian Update
 Hessian Updated using BFGS Update


** GEOMETRY OPTIMIZATION IN CARTESIAN COORDINATES **
   Searching for a Minimum

   Optimization Cycle:   7

                       Coordinates (Angstroms)
     ATOM                X               Y               Z
      1  C        -1.6124795698    1.1475198221   -0.0000016869
      2  O        -1.6553922866    2.3482050288    0.0000033807
      3  H        -1.8251907908    0.5525857734   -0.9115185502
      4  H        -1.3579315527    0.5692809757    0.9115168564
   Point Group: c1    Number of degrees of freedom:     6


   Energy is   -114.541856396


 Translations and Rotations Projected Out of Hessian

  5 Hessian modes will be used to form the next step
  Hessian Eigenvalues:
     0.138525    0.545749    1.000000    1.000004    2.468626

 Minimum Search - Taking Simple RFO Step
 Searching for Lamda that Minimizes Along All modes
 Value Taken    Lamda =  -0.00000162
 Step Taken.  Stepsize is  0.002694

                             Maximum     Tolerance    Cnvgd?
         Gradient           0.000618      0.000300      NO
         Displacement       0.001657      0.001200      NO
         Energy change     -0.000004      0.000001      NO

 ----------------------------------------------------------------
             Standard Nuclear Orientation (Angstroms)
    I     Atom           X                Y                Z
 ----------------------------------------------------------------
    1      C      -1.6124850937     1.1477932660    -0.0000004105
    2      O      -1.6554071872     2.3485601716    -0.0000002695
    3      H      -1.8249562760     0.5522826670    -0.9106417936
    4      H      -1.3581456431     0.5689554954     0.9106424736
 ----------------------------------------------------------------
 Nuclear Repulsion Energy =    31.3388227191 hartrees
 There are        8 alpha and        8 beta electrons
 Applying Cartesian multipole field
    Component          Value
    ---------          -----
     (2,0,0)        1.00000E-11
     (0,2,0)        2.00000E-11
     (0,0,2)       -3.00000E-11
 Nucleus-field energy     =     0.0000000051 hartrees
 Requested basis set is 6-311++G(d,p)
 There are 22 shells and 58 basis functions
 A cutoff of  1.0D-12 yielded    253 shell pairs
 There are      1785 function pairs (      1914 Cartesian)
 Smallest overlap matrix eigenvalue = 2.51E-03
 Guess MOs from SCF MO coefficient file
 Reading MOs from coefficient file
 Reading MOs from coefficient file
 A restricted hybrid HF-DFT SCF calculation will be
 performed using Pulay DIIS extrapolation
 Exchange:     0.2000 Hartree-Fock + 0.0800 Slater + 0.7200 B88
 Correlation:  0.1900 VWN1RPA + 0.8100 LYP
 Using SG-1 standard quadrature grid
 SCF converges when DIIS error is below 1.0E-08
 Geometry optimization detected.  Setting ReadMinima to 0
 Setting SaveMinima to 0
 ---------------------------------------
  Cycle       Energy         DIIS Error
 ---------------------------------------
    1    -114.5420592333      2.84E-05
    2    -114.5418574291      4.70E-06
    3    -114.5418574305      4.41E-06
    4    -114.5418574372      9.99E-07
    5    -114.5418574528      7.44E-07
    6    -114.5418574434      4.54E-08
    7    -114.5418574447      2.90E-09 Convergence criterion met
 ---------------------------------------
 SCF time:  CPU 2.01 s  wall 2.01 s
 SCF   energy in the final basis set = -114.5418574447
 Total energy in the final basis set = -114.5418574447

 --------------------------------------------------------------

                    Orbital Energies (a.u.)
 --------------------------------------------------------------

 Alpha MOs
 -- Occupied --
-19.151 -10.279  -1.077  -0.645  -0.508  -0.465  -0.414  -0.282
 -- Virtual --
 -0.064  -0.007   0.025   0.039   0.065   0.108   0.109   0.132
  0.186   0.187   0.220   0.271   0.294   0.373   0.464   0.474
  0.509   0.626   0.647   0.813   0.999   1.018   1.051   1.146
  1.260   1.407   1.414   1.425   1.609   1.728   1.739   1.833
  2.168   2.356   2.425   2.434   2.632   2.635   2.860   2.892
  3.319   3.396   3.468   3.684   3.839   4.965   5.075   5.634
 23.879  49.907
 --------------------------------------------------------------

          Ground-State Mulliken Net Atomic Charges

     Atom                 Charge (a.u.)
  ----------------------------------------
      1 C                     0.038116
      2 O                    -0.238595
      3 H                     0.100244
      4 H                     0.100236
  ----------------------------------------
  Sum of atomic charges =     0.000000

 -----------------------------------------------------------------
                    Cartesian Multipole Moments
 -----------------------------------------------------------------
    Charge (ESU x 10^10)
                 0.0000
    Dipole Moment (Debye)
         X       0.0879      Y      -2.4572      Z       0.0000
       Tot       2.4587
    Quadrupole Moments (Debye-Ang)
        XX     -12.0396     XY       4.1817     YY     -20.7122
        XZ      -0.0000     YZ      -0.0000     ZZ     -11.7522
    Octopole Moments (Debye-Ang^2)
       XXX      58.1548    XXY     -26.1779    XYY      34.1510
       YYY     -82.9741    XXZ       0.0197    XYZ      -0.2741
       YYZ      -0.0197    XZZ      19.1855    YZZ     -20.0712
       ZZZ       0.0000
    Hexadecapole Moments (Debye-Ang^3)
      XXXX    -200.1653   XXXY     105.9239   XXYY     -96.9597
      XYYY     136.7840   YYYY    -300.7901   XXXZ      -1.3276
      XXYZ       0.9063   XYYZ      -1.2098   YYYZ      -0.1334
      XXZZ     -36.5414   XYZZ      32.9694   YYZZ     -45.1710
      XZZZ      -0.8564   YZZZ      -0.0306   ZZZZ     -18.9687
 -----------------------------------------------------------------
 Calculating analytic gradient of the SCF energy
 Gradient of SCF Energy
            1           2           3           4
    1  -0.0000139   0.0000009  -0.0000579   0.0000708
    2   0.0004486  -0.0002606  -0.0000958  -0.0000921
    3  -0.0000023   0.0000018  -0.0001743   0.0001748
 Max gradient component =       4.486E-04
 RMS gradient           =       1.723E-04
 Gradient time:  CPU 0.80 s  wall 0.81 s
 Geometry Optimization Parameters
   NAtoms,    NIC,     NZ,  NCons,   NDum,   NFix, NCnnct, MaxDiis
        4      17       0       0       0       0       0       0

 Cartesian Hessian Update
 Hessian Updated using BFGS Update


** GEOMETRY OPTIMIZATION IN CARTESIAN COORDINATES **
   Searching for a Minimum

   Optimization Cycle:   8

                       Coordinates (Angstroms)
     ATOM                X               Y               Z
      1  C        -1.6124850937    1.1477932660   -0.0000004105
      2  O        -1.6554071872    2.3485601716   -0.0000002695
      3  H        -1.8249562760    0.5522826670   -0.9106417936
      4  H        -1.3581456431    0.5689554954    0.9106424736
   Point Group: c1    Number of degrees of freedom:     6


   Energy is   -114.541857445


 Translations and Rotations Projected Out of Hessian

  6 Hessian modes will be used to form the next step
  Hessian Eigenvalues:
     0.139823    0.451536    0.999996    1.000000    1.000002    2.110486

 Minimum Search - Taking Simple RFO Step
 Searching for Lamda that Minimizes Along All modes
 Value Taken    Lamda =   0.00000000
 Step Taken.  Stepsize is  0.000911

                             Maximum     Tolerance    Cnvgd?
         Gradient           0.000449      0.000300      NO
         Displacement       0.000608      0.001200     YES
         Energy change     -0.000001      0.000001      NO

 ----------------------------------------------------------------
             Standard Nuclear Orientation (Angstroms)
    I     Atom           X                Y                Z
 ----------------------------------------------------------------
    1      C      -1.6124825352     1.1477065322     0.0000010331
    2      O      -1.6554093919     2.3486245776    -0.0000010543
    3      H      -1.8248740636     0.5522970790    -0.9103206349
    4      H      -1.3582282092     0.5689634112     0.9103206561
 ----------------------------------------------------------------
 Nuclear Repulsion Energy =    31.3382070241 hartrees
 There are        8 alpha and        8 beta electrons
 Applying Cartesian multipole field
    Component          Value
    ---------          -----
     (2,0,0)        1.00000E-11
     (0,2,0)        2.00000E-11
     (0,0,2)       -3.00000E-11
 Nucleus-field energy     =     0.0000000051 hartrees
 Requested basis set is 6-311++G(d,p)
 There are 22 shells and 58 basis functions
 A cutoff of  1.0D-12 yielded    253 shell pairs
 There are      1785 function pairs (      1914 Cartesian)
 Smallest overlap matrix eigenvalue = 2.51E-03
 Guess MOs from SCF MO coefficient file
 Reading MOs from coefficient file
 Reading MOs from coefficient file
 A restricted hybrid HF-DFT SCF calculation will be
 performed using Pulay DIIS extrapolation
 Exchange:     0.2000 Hartree-Fock + 0.0800 Slater + 0.7200 B88
 Correlation:  0.1900 VWN1RPA + 0.8100 LYP
 Using SG-1 standard quadrature grid
 SCF converges when DIIS error is below 1.0E-08
 Geometry optimization detected.  Setting ReadMinima to 0
 Setting SaveMinima to 0
 ---------------------------------------
  Cycle       Energy         DIIS Error
 ---------------------------------------
    1    -114.5419267748      2.80E-05
    2    -114.5418576046      7.53E-06
    3    -114.5418575741      1.59E-05
    4    -114.5418576556      8.00E-07
    5    -114.5418576588      9.26E-08
    6    -114.5418576646      4.00E-08
    7    -114.5418576627      3.21E-09 Convergence criterion met
 ---------------------------------------
 SCF time:  CPU 2.01 s  wall 2.05 s
 SCF   energy in the final basis set = -114.5418576627
 Total energy in the final basis set = -114.5418576627

 --------------------------------------------------------------

                    Orbital Energies (a.u.)
 --------------------------------------------------------------

 Alpha MOs
 -- Occupied --
-19.151 -10.279  -1.077  -0.645  -0.508  -0.465  -0.414  -0.282
 -- Virtual --
 -0.064  -0.007   0.025   0.039   0.065   0.108   0.109   0.132
  0.186   0.187   0.220   0.271   0.294   0.373   0.464   0.474
  0.509   0.626   0.647   0.813   0.999   1.018   1.051   1.146
  1.260   1.407   1.414   1.425   1.609   1.728   1.739   1.833
  2.168   2.357   2.426   2.434   2.632   2.635   2.860   2.892
  3.319   3.396   3.468   3.685   3.839   4.965   5.075   5.633
 23.879  49.907
 --------------------------------------------------------------

          Ground-State Mulliken Net Atomic Charges

     Atom                 Charge (a.u.)
  ----------------------------------------
      1 C                     0.038123
      2 O                    -0.238713
      3 H                     0.100299
      4 H                     0.100291
  ----------------------------------------
  Sum of atomic charges =     0.000000

 -----------------------------------------------------------------
                    Cartesian Multipole Moments
 -----------------------------------------------------------------
    Charge (ESU x 10^10)
                 0.0000
    Dipole Moment (Debye)
         X       0.0879      Y      -2.4584      Z       0.0000
       Tot       2.4600
    Quadrupole Moments (Debye-Ang)
        XX     -12.0394     XY       4.1837     YY     -20.7149
        XZ      -0.0001     YZ      -0.0000     ZZ     -11.7521
    Octopole Moments (Debye-Ang^2)
       XXX      58.1539    XXY     -26.1819    XYY      34.1555
       YYY     -82.9819    XXZ       0.0199    XYZ      -0.2742
       YYZ      -0.0197    XZZ      19.1855    YZZ     -20.0723
       ZZZ       0.0000
    Hexadecapole Moments (Debye-Ang^3)
      XXXX    -200.1616   XXXY     105.9328   XXYY     -96.9696
      XYYY     136.7969   YYYY    -300.8170   XXXZ      -1.3269
      XXYZ       0.9068   XYYZ      -1.2098   YYYZ      -0.1334
      XXZZ     -36.5396   XYZZ      32.9713   YYZZ     -45.1734
      XZZZ      -0.8555   YZZZ      -0.0306   ZZZZ     -18.9601
 -----------------------------------------------------------------
 Calculating analytic gradient of the SCF energy
 Gradient of SCF Energy
            1           2           3           4
    1  -0.0000011  -0.0000066  -0.0000174   0.0000251
    2   0.0000918  -0.0000485  -0.0000221  -0.0000213
    3  -0.0000007   0.0000014  -0.0000070   0.0000064
 Max gradient component =       9.183E-05
 RMS gradient           =       3.265E-05
 Gradient time:  CPU 0.81 s  wall 0.81 s
 Geometry Optimization Parameters
   NAtoms,    NIC,     NZ,  NCons,   NDum,   NFix, NCnnct, MaxDiis
        4      17       0       0       0       0       0       0

 Cartesian Hessian Update
 Hessian Updated using BFGS Update


** GEOMETRY OPTIMIZATION IN CARTESIAN COORDINATES **
   Searching for a Minimum

   Optimization Cycle:   9

                       Coordinates (Angstroms)
     ATOM                X               Y               Z
      1  C        -1.6124825352    1.1477065322    0.0000010331
      2  O        -1.6554093919    2.3486245776   -0.0000010543
      3  H        -1.8248740636    0.5522970790   -0.9103206349
      4  H        -1.3582282092    0.5689634112    0.9103206561
   Point Group: c1    Number of degrees of freedom:     6


   Energy is   -114.541857663


 Translations and Rotations Projected Out of Hessian

  5 Hessian modes will be used to form the next step
  Hessian Eigenvalues:
     0.151006    0.416749    0.999955    1.000004    1.890244

 Minimum Search - Taking Simple RFO Step
 Searching for Lamda that Minimizes Along All modes
 Value Taken    Lamda =   0.00000000
 Step Taken.  Stepsize is  0.000144

                             Maximum     Tolerance    Cnvgd?
         Gradient           0.000092      0.000300     YES
         Displacement       0.000101      0.001200     YES
         Energy change     -0.000000      0.000001     YES


                       Distance Matrix (Angstroms)
             C (  1)   O (  2)   H (  3)
   O (  2)  1.201685
   H (  3)  1.108291  2.020939
   H (  4)  1.108274  2.020939  1.879567

 Final energy is   -114.54185766273315     


 ******************************
 **  OPTIMIZATION CONVERGED  **
 ******************************

                       Coordinates (Angstroms)
     ATOM                X               Y               Z
      1  C        -1.6124825352    1.1477065322    0.0000010331
      2  O        -1.6554093919    2.3486245776   -0.0000010543
      3  H        -1.8248740636    0.5522970790   -0.9103206349
      4  H        -1.3582282092    0.5689634112    0.9103206561

Z-matrix Print:
$molecule
0 1
C 
H  1 1.108274
H  1 1.108291 2 115.981805
O  1 1.201685 2 122.009891 3 179.994083 0
$end


 --------------------------------------------------------------

                    Orbital Energies (a.u.)
 --------------------------------------------------------------

 Alpha MOs
 -- Occupied --
-19.151 -10.279  -1.077  -0.645  -0.508  -0.465  -0.414  -0.282
 -- Virtual --
 -0.064  -0.007   0.025   0.039   0.065   0.108   0.109   0.132
  0.186   0.187   0.220   0.271   0.294   0.373   0.464   0.474
  0.509   0.626   0.647   0.813   0.999   1.018   1.051   1.146
  1.260   1.407   1.414   1.425   1.609   1.728   1.739   1.833
  2.168   2.357   2.426   2.434   2.632   2.635   2.860   2.892
  3.319   3.396   3.468   3.685   3.839   4.965   5.075   5.633
 23.879  49.907
 --------------------------------------------------------------

          Ground-State Mulliken Net Atomic Charges

     Atom                 Charge (a.u.)
  ----------------------------------------
      1 C                     0.038123
      2 O                    -0.238713
      3 H                     0.100299
      4 H                     0.100291
  ----------------------------------------
  Sum of atomic charges =     0.000000

 -----------------------------------------------------------------
                    Cartesian Multipole Moments
 -----------------------------------------------------------------
    Charge (ESU x 10^10)
                 0.0000
    Dipole Moment (Debye)
         X       0.0879      Y      -2.4584      Z       0.0000
       Tot       2.4600
    Quadrupole Moments (Debye-Ang)
        XX     -12.0394     XY       4.1837     YY     -20.7149
        XZ      -0.0001     YZ      -0.0000     ZZ     -11.7521
    Octopole Moments (Debye-Ang^2)
       XXX      58.1539    XXY     -26.1819    XYY      34.1555
       YYY     -82.9819    XXZ       0.0199    XYZ      -0.2742
       YYZ      -0.0197    XZZ      19.1855    YZZ     -20.0723
       ZZZ       0.0000
    Hexadecapole Moments (Debye-Ang^3)
      XXXX    -200.1616   XXXY     105.9328   XXYY     -96.9696
      XYYY     136.7969   YYYY    -300.8170   XXXZ      -1.3269
      XXYZ       0.9068   XYYZ      -1.2098   YYYZ      -0.1334
      XXZZ     -36.5396   XYZZ      32.9713   YYZZ     -45.1734
      XZZZ      -0.8555   YZZZ      -0.0306   ZZZZ     -18.9601
 -----------------------------------------------------------------
Archival summary:
1\1\pikachu\OPT\ProcedureUnspecified\BasisUnspecified\112\taweetha\FriJun1618:31:192017FriJun1618:31:192017\0\\#,OPT,ProcedureUnspecified,BasisUnspecified,\\0,1\C\H,1,1.10827\H,1,1.10829,2,115.982\O,1,1.20169,2,122.01,3,179.994,0\\\@

 Total job time:  29.30s(wall), 29.09s(cpu) 
 Fri Jun 16 18:31:19 2017

        *************************************************************
        *                                                           *
        *  Thank you very much for using Q-Chem.  Have a nice day.  *
        *                                                           *
        *************************************************************


 
User input: 2 of 3 
 
pikachu 127.0.1
Q-Chem Developer Version! Running on 127.0.1.*
                  Welcome to Q-Chem
     A Quantum Leap Into The Future Of Chemistry


 Q-Chem 4.4, Q-Chem, Inc., Pleasanton, CA (2016)

 Y. Shao,  Z. Gan,  E. Epifanovsky,  A. T. B. Gilbert,  M. Wormit,  
 J. Kussmann,  A. W. Lange,  A. Behn,  J. Deng,  X. Feng,  D. Ghosh,  
 M. Goldey,  P. R. Horn,  L. D. Jacobson,  I. Kaliman,  F. Rob,  
 R. Z. Khaliullin,  T. Kus,  A. Landau,  J. Liu,  E. I. Proynov,  Y. M. Rhee,  
 R. M. Richard,  M. A. Rohrdanz,  R. P. Steele,  E. J. Sundstrom,  
 H. L. Woodcock III,  P. M. Zimmerman,  D. Zuev,  B. Albrecht,  E. Alguire,  
 B. Austin,  S. A. Baeppler,  G. J. O. Beran,  Y. A. Bernard,  
 E. J. Berquist,  K. Brandhorst,  K. B. Bravaya,  S. T. Brown,  D. Casanova,  
 C.-M. Chang,  Y. Chen,  S. H. Chien,  K. D. Closser,  M. P. Coons,  
 D. L. Crittenden,  S. Dasgupta,  M. Diedenhofen,  R. A. DiStasio Jr.,  
 H. Do,  A. D. Dutoi,  R. G. Edgar,  P.-T. Fang,  S. Fatehi,  Q. Feng,  
 L. Fusti-Molnar,  A. Ghysels,  A. Golubeva-Zadorozhnaya,  J. Gomes,  
 A. Gunina,  M. W. D. Hanson-Heine,  P. H. P. Harbach,  A. W. Hauser,  
 J. E. Herr,  E. G. Hohenstein,  Z. C. Holden,  K. Hui,  T.-C. Jagau,  H. Ji,  
 B. Kaduk,  K. Khistyaev,  Jaehoon Kim,  Jihan Kim,  R. A. King,  
 P. Klunzinger,  K. Koh,  D. Kosenkov,  T. Kowalczyk,  C. M. Krauter,  
 A. Kunitsa,  K. U. Lao,  A. Laurent,  K. V. Lawler,  J. Lee,  D. Lefrancois,  
 S. Lehtola,  S. V. Levchenko,  C. Y. Lin,  Y.-S. Lin,  F. Liu,  E. Livshits,  
 R. C. Lochan,  A. Luenser,  P. Manohar,  S. F. Manzer,  S.-P. Mao,  Y. Mao,  
 N. Mardirossian,  A. V. Marenich,  L. A. Martinez-Martinez,  S. A. Maurer,  
 N. J. Mayhall,  J.-M. Mewes,  A. F. Morrison,  K. Nanda,  T. S. Nguyen-Beck,  
 C. M. Oana,  R. Olivares-Amaya,  D. P. O'Neill,  J. A. Parkhill,  
 T. M. Perrine,  R. Peverati,  P. A. Pieniazek,  F. Plasser,  A. Prociuk,  
 D. R. Rehn,  E. Rosta,  N. J. Russ,  N. Sergueev,  S. M. Sharada,  
 S. Sharma,  D. W. Small,  A. Sodt,  T. Stauch,  T. Stein,  D. Stuck,  
 Y.-C. Su,  A. J. W. Thom,  T. Tsuchimochi,  L. Vogt,  O. Vydrov,  T. Wang,  
 M. A. Watson,  J. Wenzel,  A. White,  C. F. Williams,  V. Vanovschi,  
 K. Yao,  S. Yeganeh,  S. R. Yost,  Z.-Q. You,  I. Y. Zhang,  X. Zhang,  
 Y. Zhao,  B. R. Brooks,  G. K. L. Chan,  D. M. Chipman,  C. J. Cramer,  
 W. A. Goddard III,  M. S. Gordon,  W. J. Hehre,  A. Klamt,  
 H. F. Schaefer III,  M. W. Schmidt,  C. D. Sherrill,  D. G. Truhlar,  
 A. Warshel,  X. Xu,  A. Aspuru-Guzik,  R. Baer,  A. T. Bell,  N. A. Besley,  
 J.-D. Chai,  A. Dreuw,  B. D. Dunietz,  T. R. Furlani,  S. R. Gwaltney,  
 C.-P. Hsu,  Y. Jung,  J. Kong,  D. S. Lambrecht,  W. Liang,  C. Ochsenfeld,  
 V. A. Rassolov,  L. V. Slipchenko,  J. E. Subotnik,  T. Van Voorhis,  
 J. M. Herbert,  A. I. Krylov,  P. M. W. Gill,  M. Head-Gordon

 Contributors to earlier versions of Q-Chem not listed above: 
 R. D. Adamson,  J. Baker,  E. F. C. Byrd,  A. K. Chakraborty,  C.-L. Cheng,  
 H. Dachsel,  R. J. Doerksen,  G. Hawkins,  A. Heyden,  S. Hirata,  
 G. Kedziora,  F. J. Keil,  C. Kelley,  P. P. Korambath,  W. Kurlancheek,  
 A. M. Lee,  M. S. Lee,  D. Liotard,  I. Lotan,  P. E. Maslen,  N. Nair,  
 D. Neuhauser,  R. Olson,  B. Peters,  J. Ritchie,  N. E. Schultz,  
 N. Shenvi,  A. C. Simmonett,  K. S. Thanthiriwatte,  Q. Wu,  W. Zhang

 Please cite Q-Chem as follows:
 Y. Shao et al., Mol. Phys. 113, 184-215 (2015)
 DOI: 10.1080/00268976.2014.952696

 Q-Chem 4.4.2 for Intel X86 EM64T Linux

 Parts of Q-Chem use Armadillo 5.200.1 (Boston Tea Smuggler).
 http://arma.sourceforge.net/

 Q-Chem begins on Fri Jun 16 18:31:19 2017  


Host: 0

     Scratch files written to /scratch/taweetham/qchem1730//
The previous job contains 0 fragments, simply inherited here

Checking the input file for inconsistencies... 	...done.

--------------------------------------------------------------
User input:
--------------------------------------------------------------

$molecule
   read
$end

$rem
   BASIS 6-311++G**
   JOB_TYPE FREQUENCY
   METHOD B3LYP
   SCF_GUESS = READ
   THRESH 12
$end

--------------------------------------------------------------
 ----------------------------------------------------------------
             Standard Nuclear Orientation (Angstroms)
    I     Atom           X                Y                Z
 ----------------------------------------------------------------
    1      C       0.5274113423    -0.0000034931     0.0000141935
    2      O      -0.6742736690     0.0000001076    -0.0000034952
    3      H       1.1148549185     0.9397933789    -0.0000285990
    4      H       1.1148663801    -0.9397732814    -0.0000285999
 ----------------------------------------------------------------
 Molecular Point Group                 C1    NOp =  1
 Largest Abelian Subgroup              C1    NOp =  1
 Nuclear Repulsion Energy =    31.3382070241 hartrees
 There are        8 alpha and        8 beta electrons
 Requested basis set is 6-311++G(d,p)
 There are 22 shells and 58 basis functions

 Total QAlloc Memory Limit   2000 MB
 Mega-Array Size        61 MB
 MEM_STATIC part        62 MB

                       Distance Matrix (Angstroms)
             C (  1)   O (  2)   H (  3)
   O (  2)  1.201685
   H (  3)  1.108291  2.020939
   H (  4)  1.108274  2.020939  1.879567

 A cutoff of  1.0D-12 yielded    253 shell pairs
 There are      1785 function pairs (      1914 Cartesian)

 -------------------------------------------------------
 OpenMP Integral Computing Module                       
 Release: version 1.0, May 2013, Q-Chem Inc. Pittsburgh 
 -------------------------------------------------------
 Integral Job Info:
 Integral job number is                      11
 Integral operator is                         1
 short-range coefficients                     0
 long-range coefficients              100000000
 Omega coefficients                           0
 if combine SR and LR in K                    0
 Integral screening is                        0
 Integral computing path is                   2
 max size of driver memory is            800000
 size of driver memory is                593474
 size of scratch memory is              2260544
 max col of scratch BK array               1296
 max len of scratch array in speh3          155
 max len of scratch index in speh4           18
 max int batch size is                      520
 min int batch size is                       52
 fixed nKL is                                52
 max L of basis functions is                  2
 order of int derivative is                   0
 number of shells is                         22
 number of basis is                          60
 number of cartesian basis is                60
 number of contracted shell pairs           253
 number of primitive shell pairs            771
 maxK2 (contraction) of shell pair           36
 max number of K2 of shell pair               1
 max number of CS2 of shell pair             36
 max number of PS2 of shell pair             84
 mem total for path MDJ                   10660
 -------------------------------------------------------
 Smallest overlap matrix eigenvalue = 2.51E-03
 Guess MOs from SCF MO coefficient file
 Reading MOs from coefficient file
 Reading MOs from coefficient file
 A restricted hybrid HF-DFT SCF calculation will be
 performed using Pulay DIIS extrapolation
 Exchange:     0.2000 Hartree-Fock + 0.0800 Slater + 0.7200 B88
 Correlation:  0.1900 VWN1RPA + 0.8100 LYP
 Using SG-1 standard quadrature grid
 SCF converges when DIIS error is below 1.0E-08
 Inaccurate integrated density:
   Number of electrons =    16
   Numerical integral  =    13.711248145219
   Relative error      =   -14.3046990924 %
 ---------------------------------------
  Cycle       Energy         DIIS Error
 ---------------------------------------
    1    -111.2777205823      6.17E-02
    2    -113.6876612083      4.75E-02
    3    -114.5053739212      1.12E-02
    4    -114.5000118537      1.15E-02
    5    -114.5403897965      2.22E-03
    6    -114.5418312921      2.19E-04
    7    -114.5418507972      2.44E-05
    8    -114.5418512962      8.17E-06
    9    -114.5418513110      1.45E-06
   10    -114.5418513310      2.62E-07
   11    -114.5418513339      4.99E-08
   12    -114.5418513326      6.82E-09 Convergence criterion met
 ---------------------------------------
 SCF time:  CPU 3.44 s  wall 3.44 s
 SCF   energy in the final basis set = -114.5418513326
 Total energy in the final basis set = -114.5418513326

 --------------------------------------------------------------

                    Orbital Energies (a.u.)
 --------------------------------------------------------------

 Alpha MOs
 -- Occupied --
-19.151 -10.279  -1.077  -0.645  -0.508  -0.465  -0.414  -0.282
 -- Virtual --
 -0.064  -0.007   0.025   0.039   0.065   0.108   0.109   0.132
  0.186   0.187   0.220   0.271   0.294   0.373   0.465   0.474
  0.509   0.626   0.647   0.813   0.999   1.018   1.051   1.146
  1.260   1.407   1.414   1.425   1.609   1.728   1.739   1.833
  2.168   2.357   2.426   2.434   2.632   2.635   2.860   2.892
  3.319   3.396   3.468   3.685   3.839   4.965   5.075   5.633
 23.879  49.907
 --------------------------------------------------------------

          Ground-State Mulliken Net Atomic Charges

     Atom                 Charge (a.u.)
  ----------------------------------------
      1 C                     0.038014
      2 O                    -0.238653
      3 H                     0.100316
      4 H                     0.100322
  ----------------------------------------
  Sum of atomic charges =    -0.000000

 -----------------------------------------------------------------
                    Cartesian Multipole Moments
 -----------------------------------------------------------------
    Charge (ESU x 10^10)
                -0.0000
    Dipole Moment (Debye)
         X       2.4599      Y      -0.0000      Z      -0.0000
       Tot       2.4599
    Quadrupole Moments (Debye-Ang)
        XX     -12.4812     XY      -0.0001     YY     -11.7521
        XZ      -0.0000     YZ       0.0000     ZZ     -11.7517
    Octopole Moments (Debye-Ang^2)
       XXX      -0.4087    XXY      -0.0001    XYY       0.4609
       YYY      -0.0000    XXZ      -0.0001    XYZ       0.0000
       YYZ      -0.0001    XZZ      -0.6816    YZZ      -0.0000
       ZZZ      -0.0000
    Hexadecapole Moments (Debye-Ang^3)
      XXXX     -47.3808   XXXY      -0.0002   XXYY     -10.9931
      XYYY      -0.0001   YYYY     -19.3921   XXXZ      -0.0001
      XXYZ       0.0000   XYYZ      -0.0001   YYYZ       0.0000
      XXZZ      -9.6500   XYZZ      -0.0000   YYZZ      -5.3148
      XZZZ       0.0000   YZZZ       0.0000   ZZZZ     -10.7169
 -----------------------------------------------------------------
 Calculating MO derivatives via CPSCF
   1         3          12      0.199641    0.091288
   2         3          12      0.018552    0.010866
   3         3          12      0.001202    0.000729
   4         5          10      0.000060    0.000041
   5        14           1      0.000002    0.000002
   6        15           0      0.000000    0.000000    Roots Converged
 Calculating analytic Hessian of the SCF energy
 Polarizability Matrix (a.u.)
            1           2           3
    1 -22.0529150  -0.0001441   0.0000765
    2  -0.0001441 -15.8010459   0.0000000
    3   0.0000765   0.0000000  -9.3267804

 Direct stationary perturbation theory relativistic correction:

 rels  =       0.038820834959
 relv  =      -0.153017039136
 rel2e =       0.048824770212
 E_rel =      -0.065371433965

 Hessian of the SCF Energy
            1           2           3           4           5           6
    1   0.9810282  -0.0000212  -0.0000014  -0.7905683   0.0000011  -0.0000085
    2  -0.0000212   0.5727951   0.0000000   0.0000025  -0.1038292   0.0000000
    3  -0.0000014   0.0000000   0.1737441  -0.0000063   0.0000000  -0.0571812
    4  -0.7905683   0.0000025  -0.0000063   0.8767247  -0.0000002   0.0000076
    5   0.0000011  -0.1038292   0.0000000  -0.0000002   0.0723337  -0.0000000
    6  -0.0000085   0.0000000  -0.0571812   0.0000076  -0.0000000   0.0187735
    7  -0.0952242  -0.0801747   0.0000039  -0.0430792  -0.0363930   0.0000005
    8  -0.0760978  -0.2344739   0.0000051  -0.0178913   0.0157474   0.0000004
    9   0.0000050   0.0000084  -0.0582836  -0.0000006  -0.0000004   0.0192041
   10  -0.0952358   0.0801934   0.0000039  -0.0430773   0.0363921   0.0000005
   11   0.0761178  -0.2344920  -0.0000051   0.0178890   0.0157482  -0.0000004
   12   0.0000050  -0.0000084  -0.0582793  -0.0000006   0.0000004   0.0192036
            7           8           9          10          11          12
    1  -0.0952242  -0.0760978   0.0000050  -0.0952358   0.0761178   0.0000050
    2  -0.0801747  -0.2344739   0.0000084   0.0801934  -0.2344920  -0.0000084
    3   0.0000039   0.0000051  -0.0582836   0.0000039  -0.0000051  -0.0582793
    4  -0.0430792  -0.0178913  -0.0000006  -0.0430773   0.0178890  -0.0000006
    5  -0.0363930   0.0157474  -0.0000004   0.0363921   0.0157482   0.0000004
    6   0.0000005   0.0000004   0.0192041   0.0000005  -0.0000004   0.0192036
    7   0.1288410   0.1052786  -0.0000045   0.0094623   0.0112891   0.0000001
    8   0.1052786   0.2375709  -0.0000067  -0.0112895  -0.0188443   0.0000013
    9  -0.0000045  -0.0000067   0.0194361   0.0000001  -0.0000013   0.0196433
   10   0.0094623  -0.0112895   0.0000001   0.1288508  -0.1052960  -0.0000045
   11   0.0112891  -0.0188443  -0.0000013  -0.1052960   0.2375881   0.0000067
   12   0.0000001   0.0000013   0.0196433  -0.0000045   0.0000067   0.0194324
 Gradient time:  CPU 21.56 s  wall 23.47 s
 **********************************************************************
 **                                                                  **
 **                       VIBRATIONAL ANALYSIS                       **
 **                       --------------------                       **
 **                                                                  **
 **        VIBRATIONAL FREQUENCIES (CM**-1) AND NORMAL MODES         **
 **     FORCE CONSTANTS (mDYN/ANGSTROM) AND REDUCED MASSES (AMU)     **
 **                  INFRARED INTENSITIES (KM/MOL)                   **
 **                                                                  **
 **********************************************************************


 Mode:                 1                      2                      3
 Frequency:      1199.38                1259.34                1530.87
 Force Cnst:      1.1595                 1.2561                 1.5250
 Red. Mass:       1.3681                 1.3443                 1.1044
 IR Active:          YES                    YES                    YES
 IR Intens:        4.680                  9.337                  9.217
 Raman Active:       YES                    YES                    YES
               X      Y      Z        X      Y      Z        X      Y      Z
 C         -0.000 -0.000 -0.174   -0.000 -0.148  0.000    0.004  0.000  0.000
 O         -0.000  0.000  0.043   -0.000  0.080 -0.000   -0.080 -0.000  0.000
 H          0.000  0.000  0.696   -0.650  0.251 -0.000    0.611 -0.351 -0.000
 H          0.000 -0.000  0.696    0.650  0.251  0.000    0.611  0.351 -0.000
 TransDip   0.000 -0.000  0.069    0.000 -0.098 -0.000    0.097  0.000 -0.000

 Mode:                 4                      5                      6
 Frequency:      1813.72                2885.35                2942.82
 Force Cnst:     14.5695                 5.1171                 5.7170
 Red. Mass:       7.5172                 1.0432                 1.1204
 IR Active:          YES                    YES                    YES
 IR Intens:      123.315                 72.099                136.113
 Raman Active:       YES                    YES                    YES
               X      Y      Z        X      Y      Z        X      Y      Z
 C          0.594 -0.000  0.000   -0.057 -0.000  0.000    0.000 -0.101 -0.000
 O         -0.419  0.000 -0.000   -0.002  0.000  0.000    0.000  0.000 -0.000
 H         -0.209  0.438  0.000    0.352  0.613 -0.000    0.369  0.598 -0.000
 H         -0.209 -0.438  0.000    0.351 -0.611 -0.000   -0.370  0.600  0.000
 TransDip   0.356  0.000 -0.000   -0.272 -0.001 -0.000    0.000 -0.374  0.000

 STANDARD THERMODYNAMIC QUANTITIES AT   298.15 K  AND     1.00 ATM

   This Molecule has  0 Imaginary Frequencies
   Zero point vibrational energy:       16.628 kcal/mol

   Atom    1 Element C  Has Mass   12.00000
   Atom    2 Element O  Has Mass   15.99491
   Atom    3 Element H  Has Mass    1.00783
   Atom    4 Element H  Has Mass    1.00783
   Molecular Mass:    30.010570 amu
   Principal axes and moments of inertia in amu*Bohr^2:
                             1           2           3
    Eigenvalues --        6.35727    46.25485    52.61212
          X               1.00000     0.00000    -0.00001
          Y              -0.00000     1.00000     0.00000
          Z               0.00001    -0.00000     1.00000
   Rotational Symmetry Number is   1
   The Molecule is an Asymmetric Top
   Translational Enthalpy:        0.889 kcal/mol
   Rotational Enthalpy:           0.889 kcal/mol
   Vibrational Enthalpy:         16.650 kcal/mol
   gas constant (RT):             0.592 kcal/mol
   Translational Entropy:        36.130  cal/mol.K
   Rotational Entropy:           17.388  cal/mol.K
   Vibrational Entropy:           0.087  cal/mol.K

   Total Enthalpy:               19.020 kcal/mol
   Total Entropy:                53.605  cal/mol.K

 ======================================================================

 STANDARD THERMODYNAMIC QUANTITIES FOR ANHARMONIC VIBRATION -- TOSH

   Zero point vibrational energy: ************ kcal/mol

   Vibrational Enthalpy:   ************ kcal/mol
   Vibrational Entropy:           0.000  cal/mol.K

   Total Enthalpy:         ************ kcal/mol
   Total Entropy:                53.518  cal/mol.K

 ======================================================================

 STANDARD THERMODYNAMIC QUANTITIES FOR ANHARMONIC VIBRATION -- VPT2

   Zero point vibrational energy: ************ kcal/mol

   Vibrational Enthalpy:   ************ kcal/mol
   Vibrational Entropy:           0.000  cal/mol.K

   Total Enthalpy:         ************ kcal/mol
   Total Entropy:                53.518  cal/mol.K

 ======================================================================

Archival summary:
1\1\pikachu\FREQ\ProcedureUnspecified\BasisUnspecified\112\taweetha\FriJun1618:31:462017FriJun1618:31:462017\0\\#,FREQ,ProcedureUnspecified,BasisUnspecified,\\0,1\C\H,1,1.10827\H,1,1.10829,2,115.982\O,1,1.20169,2,122.01,3,179.994,0\\\@

 Total job time:  27.08s(wall), 25.14s(cpu) 
 Fri Jun 16 18:31:46 2017

        *************************************************************
        *                                                           *
        *  Thank you very much for using Q-Chem.  Have a nice day.  *
        *                                                           *
        *************************************************************


 
User input: 3 of 3 
 
pikachu 127.0.1
Q-Chem Developer Version! Running on 127.0.1.*
                  Welcome to Q-Chem
     A Quantum Leap Into The Future Of Chemistry


 Q-Chem 4.4, Q-Chem, Inc., Pleasanton, CA (2016)

 Y. Shao,  Z. Gan,  E. Epifanovsky,  A. T. B. Gilbert,  M. Wormit,  
 J. Kussmann,  A. W. Lange,  A. Behn,  J. Deng,  X. Feng,  D. Ghosh,  
 M. Goldey,  P. R. Horn,  L. D. Jacobson,  I. Kaliman,  F. Rob,  
 R. Z. Khaliullin,  T. Kus,  A. Landau,  J. Liu,  E. I. Proynov,  Y. M. Rhee,  
 R. M. Richard,  M. A. Rohrdanz,  R. P. Steele,  E. J. Sundstrom,  
 H. L. Woodcock III,  P. M. Zimmerman,  D. Zuev,  B. Albrecht,  E. Alguire,  
 B. Austin,  S. A. Baeppler,  G. J. O. Beran,  Y. A. Bernard,  
 E. J. Berquist,  K. Brandhorst,  K. B. Bravaya,  S. T. Brown,  D. Casanova,  
 C.-M. Chang,  Y. Chen,  S. H. Chien,  K. D. Closser,  M. P. Coons,  
 D. L. Crittenden,  S. Dasgupta,  M. Diedenhofen,  R. A. DiStasio Jr.,  
 H. Do,  A. D. Dutoi,  R. G. Edgar,  P.-T. Fang,  S. Fatehi,  Q. Feng,  
 L. Fusti-Molnar,  A. Ghysels,  A. Golubeva-Zadorozhnaya,  J. Gomes,  
 A. Gunina,  M. W. D. Hanson-Heine,  P. H. P. Harbach,  A. W. Hauser,  
 J. E. Herr,  E. G. Hohenstein,  Z. C. Holden,  K. Hui,  T.-C. Jagau,  H. Ji,  
 B. Kaduk,  K. Khistyaev,  Jaehoon Kim,  Jihan Kim,  R. A. King,  
 P. Klunzinger,  K. Koh,  D. Kosenkov,  T. Kowalczyk,  C. M. Krauter,  
 A. Kunitsa,  K. U. Lao,  A. Laurent,  K. V. Lawler,  J. Lee,  D. Lefrancois,  
 S. Lehtola,  S. V. Levchenko,  C. Y. Lin,  Y.-S. Lin,  F. Liu,  E. Livshits,  
 R. C. Lochan,  A. Luenser,  P. Manohar,  S. F. Manzer,  S.-P. Mao,  Y. Mao,  
 N. Mardirossian,  A. V. Marenich,  L. A. Martinez-Martinez,  S. A. Maurer,  
 N. J. Mayhall,  J.-M. Mewes,  A. F. Morrison,  K. Nanda,  T. S. Nguyen-Beck,  
 C. M. Oana,  R. Olivares-Amaya,  D. P. O'Neill,  J. A. Parkhill,  
 T. M. Perrine,  R. Peverati,  P. A. Pieniazek,  F. Plasser,  A. Prociuk,  
 D. R. Rehn,  E. Rosta,  N. J. Russ,  N. Sergueev,  S. M. Sharada,  
 S. Sharma,  D. W. Small,  A. Sodt,  T. Stauch,  T. Stein,  D. Stuck,  
 Y.-C. Su,  A. J. W. Thom,  T. Tsuchimochi,  L. Vogt,  O. Vydrov,  T. Wang,  
 M. A. Watson,  J. Wenzel,  A. White,  C. F. Williams,  V. Vanovschi,  
 K. Yao,  S. Yeganeh,  S. R. Yost,  Z.-Q. You,  I. Y. Zhang,  X. Zhang,  
 Y. Zhao,  B. R. Brooks,  G. K. L. Chan,  D. M. Chipman,  C. J. Cramer,  
 W. A. Goddard III,  M. S. Gordon,  W. J. Hehre,  A. Klamt,  
 H. F. Schaefer III,  M. W. Schmidt,  C. D. Sherrill,  D. G. Truhlar,  
 A. Warshel,  X. Xu,  A. Aspuru-Guzik,  R. Baer,  A. T. Bell,  N. A. Besley,  
 J.-D. Chai,  A. Dreuw,  B. D. Dunietz,  T. R. Furlani,  S. R. Gwaltney,  
 C.-P. Hsu,  Y. Jung,  J. Kong,  D. S. Lambrecht,  W. Liang,  C. Ochsenfeld,  
 V. A. Rassolov,  L. V. Slipchenko,  J. E. Subotnik,  T. Van Voorhis,  
 J. M. Herbert,  A. I. Krylov,  P. M. W. Gill,  M. Head-Gordon

 Contributors to earlier versions of Q-Chem not listed above: 
 R. D. Adamson,  J. Baker,  E. F. C. Byrd,  A. K. Chakraborty,  C.-L. Cheng,  
 H. Dachsel,  R. J. Doerksen,  G. Hawkins,  A. Heyden,  S. Hirata,  
 G. Kedziora,  F. J. Keil,  C. Kelley,  P. P. Korambath,  W. Kurlancheek,  
 A. M. Lee,  M. S. Lee,  D. Liotard,  I. Lotan,  P. E. Maslen,  N. Nair,  
 D. Neuhauser,  R. Olson,  B. Peters,  J. Ritchie,  N. E. Schultz,  
 N. Shenvi,  A. C. Simmonett,  K. S. Thanthiriwatte,  Q. Wu,  W. Zhang

 Please cite Q-Chem as follows:
 Y. Shao et al., Mol. Phys. 113, 184-215 (2015)
 DOI: 10.1080/00268976.2014.952696

 Q-Chem 4.4.2 for Intel X86 EM64T Linux

 Parts of Q-Chem use Armadillo 5.200.1 (Boston Tea Smuggler).
 http://arma.sourceforge.net/

 Q-Chem begins on Fri Jun 16 18:31:46 2017  


Host: 0

     Scratch files written to /scratch/taweetham/qchem1730//
The previous job contains 0 fragments, simply inherited here

Checking the input file for inconsistencies... 	...done.

--------------------------------------------------------------
User input:
--------------------------------------------------------------

$molecule
   read
$end

$rem
   BASIS  =  6-311++G**
   JOB_TYPE  =  SP
   SCF_GUESS = READ
   METHOD  =  B3LYP
   SOLVENT_METHOD SMD
$end


--------------------------------------------------------------
 ----------------------------------------------------------------
             Standard Nuclear Orientation (Angstroms)
    I     Atom           X                Y                Z
 ----------------------------------------------------------------
    1      C      -1.6124825352     1.1477065322     0.0000010331
    2      O      -1.6554093919     2.3486245776    -0.0000010543
    3      H      -1.8248740636     0.5522970790    -0.9103206349
    4      H      -1.3582282092     0.5689634112     0.9103206561
 ----------------------------------------------------------------
 Nuclear Repulsion Energy =    31.3382070241 hartrees
 There are        8 alpha and        8 beta electrons
 Requested basis set is 6-311++G(d,p)
 There are 22 shells and 58 basis functions

 Total QAlloc Memory Limit   2000 MB
 Mega-Array Size        61 MB
 MEM_STATIC part        62 MB

                       Distance Matrix (Angstroms)
             C (  1)   O (  2)   H (  3)
   O (  2)  1.201685
   H (  3)  1.108291  2.020939
   H (  4)  1.108274  2.020939  1.879567

 A cutoff of  1.0D-08 yielded    253 shell pairs
 There are      1785 function pairs (      1914 Cartesian)

 -------------------------------------------------------
 OpenMP Integral Computing Module                       
 Release: version 1.0, May 2013, Q-Chem Inc. Pittsburgh 
 -------------------------------------------------------
 Integral Job Info:
 Integral job number is                      11
 Integral operator is                         1
 short-range coefficients                     0
 long-range coefficients              100000000
 Omega coefficients                           0
 if combine SR and LR in K                    0
 Integral screening is                        0
 Integral computing path is                   2
 max size of driver memory is            800000
 size of driver memory is                593474
 size of scratch memory is              2260544
 max col of scratch BK array               1296
 max len of scratch array in speh3          155
 max len of scratch index in speh4           18
 max int batch size is                      520
 min int batch size is                       52
 fixed nKL is                                52
 max L of basis functions is                  2
 order of int derivative is                   0
 number of shells is                         22
 number of basis is                          60
 number of cartesian basis is                60
 number of contracted shell pairs           253
 number of primitive shell pairs            748
 maxK2 (contraction) of shell pair           36
 max number of K2 of shell pair               1
 max number of CS2 of shell pair             36
 max number of PS2 of shell pair             84
 mem total for path MDJ                   10660
 -------------------------------------------------------
 Smallest overlap matrix eigenvalue = 2.51E-03

 Scale SEOQF with 1.000000e-01/1.000000e-01/1.000000e-01

 Standard Electronic Orientation quadrupole field applied
 Nucleus-field energy     =     0.0000000051 hartrees
 Guess MOs from SCF MO coefficient file
 Reading MOs from coefficient file
 Reading MOs from coefficient file
 A restricted hybrid HF-DFT SCF calculation will be
 performed using Pulay DIIS extrapolation
 Exchange:     0.2000 Hartree-Fock + 0.0800 Slater + 0.7200 B88
 Correlation:  0.1900 VWN1RPA + 0.8100 LYP
 Using SG-1 standard quadrature grid
 SCF converges when DIIS error is below 1.0E-05
 Inaccurate integrated density:
   Number of electrons =    16
   Numerical integral  =    14.277791970780
   Relative error      =   -10.7638001826 %
 ---------------------------------------
  Cycle       Energy         DIIS Error
 ---------------------------------------
    1    -112.7827428086      7.29E-02
    2    -114.1650092904      3.08E-02
    3    -114.4114384504      1.96E-02
    4    -114.5188782587      8.53E-03
    5    -114.5409448525      1.71E-03
    6    -114.5418664719      1.77E-04
    7    -114.5418734582      2.45E-05
    8    -114.5418742792      8.53E-06 Convergence criterion met
 ---------------------------------------
 SCF time:  CPU 2.27 s  wall 2.27 s

 Citation of the SMD model:
 Marenich, A.V.; Cramer, C.J.; Truhlar, D.G.
 J. Phys. Chem. B 2009, 113, 6378-6396.
 iSolventCode=           1
 Solvent: water                                                           

 vradii
            1           2           3           4
    1   1.8500000   1.5200000   1.2000000   1.2000000
Changing PCM_TESSEL_METHOD to VTN
Changing PCM_VDW_RADII to SMD_RADIUS
 Discretize the solute cavity surface with Lebedev spheres
	Using 302 Lebedev grid points for each H atom
	Using 302 Lebedev grid points for other atoms
	Atomic van der Waals radii will be scaled by 1.20
 Removing interior tesserae...
 Keep 556 surface tesserae and discard 652 interior tesserae
 Molecular Surface Area = 53.279 Angst**2
Using SCRF singleton
 A restricted hybrid HF-DFT SCF calculation will be
 performed using Pulay DIIS extrapolation
 Polarizable Continuum solvation model will be applied
 Exchange:     0.2000 Hartree-Fock + 0.0800 Slater + 0.7200 B88
 Correlation:  0.1900 VWN1RPA + 0.8100 LYP
 Using SG-1 standard quadrature grid
 SCF converges when DIIS error is below 1.0E-05

 Citation of the SMD model:
 Marenich, A.V.; Cramer, C.J.; Truhlar, D.G.
 J. Phys. Chem. B 2009, 113, 6378-6396.
 iSolventCode=           1
 Solvent: water                                                           

 vradii
            1           2           3           4
    1   1.8500000   1.5200000   1.2000000   1.2000000
 ---------------------------------------
  Cycle       Energy         DIIS Error
 ---------------------------------------
    1    -114.5418576018      1.07E-06
 Time req'd to invert C: 0.21 s (CPU) 0.22 s (wall)
    2    -114.5494137574      1.43E-03
    3    -114.5494144264      1.43E-03
    4    -114.5494137392      1.43E-03
    5    -114.5494141934      1.43E-03
    6    -114.5494193771      1.42E-03
    7    -114.5494105801      1.43E-03
    8    -114.5503824421      2.22E-03
    9    -114.5518753424      2.34E-04
   10    -114.5519038973      3.87E-05
   11    -114.5519063601      5.98E-06 Convergence criterion met
 ---------------------------------------
 SCF time:  CPU 3.59 s  wall 3.64 s
(0)  E-EN(g) gas-phase elect-nuc energy                 -114.541857602 a.u.
(3)  G-ENP(liq) elect-nuc-pol free energy of system     -114.551906360 a.u.
(4)  G-CDS(liq) cavity-dispersion-solvent structure 
     free energy                                                4.1067 kcal/mol
(6)  G-S(liq) free energy of system                     -114.545361877 a.u.
(9)  DeltaG-S(liq) free energy of  solvation
     (9) = (6) - (0)                                           -2.1990 kcal/mol
 SCF   energy in the final basis set = -114.5453618775
 Total energy in the final basis set = -114.5453618775

 --------------------------------------------------------------

                    Orbital Energies (a.u.)
 --------------------------------------------------------------

 Alpha MOs
 -- Occupied --
-19.149 -10.271  -1.077  -0.632  -0.498  -0.470  -0.415  -0.280
 -- Virtual --
 -0.055   0.009   0.039   0.040   0.074   0.112   0.124   0.153
  0.172   0.206   0.212   0.267   0.281   0.379   0.484   0.487
  0.524   0.639   0.663   0.816   1.004   1.017   1.043   1.133
  1.270   1.411   1.426   1.438   1.627   1.742   1.759   1.850
  2.188   2.371   2.441   2.455   2.642   2.657   2.856   2.892
  3.316   3.399   3.469   3.698   3.837   4.963   5.071   5.631
 23.887  49.909
 --------------------------------------------------------------

          Ground-State Mulliken Net Atomic Charges

     Atom                 Charge (a.u.)
  ----------------------------------------
      1 C                     0.059505
      2 O                    -0.354969
      3 H                     0.147731
      4 H                     0.147733
  ----------------------------------------
  Sum of atomic charges =    -0.000000

 -----------------------------------------------------------------
                    Cartesian Multipole Moments
 -----------------------------------------------------------------
    Charge (ESU x 10^10)
                 0.0000
    Dipole Moment (Debye)
         X       0.1214      Y      -3.3973      Z      -0.0002
       Tot       3.3994
    Quadrupole Moments (Debye-Ang)
        XX     -12.0883     XY       5.7678     YY     -23.7086
        XZ       0.0482     YZ       0.0014     ZZ     -11.5162
    Octopole Moments (Debye-Ang^2)
       XXX      58.1793    XXY     -29.2563    XYY      39.1654
       YYY     -92.3675    XXZ      -0.1304    XYZ      -0.2929
       YYZ      -0.0215    XZZ      18.8313    YZZ     -20.5357
       ZZZ      -0.0002
    Hexadecapole Moments (Debye-Ang^3)
      XXXX    -199.9475   XXXY     112.4916   XXYY    -106.7561
      XYYY     152.4352   YYYY    -329.9997   XXXZ      -0.9235
      XXYZ       0.9661   XYYZ      -1.2420   YYYZ      -0.1387
      XXZZ     -35.8700   XYZZ      33.7593   YYZZ     -46.7073
      XZZZ      -0.7107   YZZZ      -0.0259   ZZZZ     -18.0594
 -----------------------------------------------------------------
Archival summary:
1\1\pikachu\SP\ProcedureUnspecified\BasisUnspecified\112\taweetha\FriJun1618:31:522017FriJun1618:31:522017\0\\#,ProcedureUnspecified,BasisUnspecified,\\0,1\C\H,1,1.10827\H,1,1.10829,2,115.982\O,1,1.20169,2,122.01,3,179.994,0\\\@

 Total job time:  5.99s(wall), 5.92s(cpu) 
 Fri Jun 16 18:31:52 2017

        *************************************************************
        *                                                           *
        *  Thank you very much for using Q-Chem.  Have a nice day.  *
        *                                                           *
        *************************************************************
