# Supplementary material for: A DFT investigation of the blue bottle experiment: E∘half-cell analysis of autoxidation catalysed by redox indicators
Source: R Soc Open Sci. 2017 Nov 8;4(11):170708. doi: 10.1098/rsos.170708 (PMC5717635; doi:10.1098/rsos.170708)
Supplement: output.zip [file rsos170708supp2.zip › B3LYP_6-311++Gdp_reducing_agents/CH2O2.out]

pikachu 127.0.1
Q-Chem Developer Version! Running on 127.0.1.*
                  Welcome to Q-Chem
     A Quantum Leap Into The Future Of Chemistry


 Q-Chem 4.4, Q-Chem, Inc., Pleasanton, CA (2016)

 Y. Shao,  Z. Gan,  E. Epifanovsky,  A. T. B. Gilbert,  M. Wormit,  
 J. Kussmann,  A. W. Lange,  A. Behn,  J. Deng,  X. Feng,  D. Ghosh,  
 M. Goldey,  P. R. Horn,  L. D. Jacobson,  I. Kaliman,  F. Rob,  
 R. Z. Khaliullin,  T. Kus,  A. Landau,  J. Liu,  E. I. Proynov,  Y. M. Rhee,  
 R. M. Richard,  M. A. Rohrdanz,  R. P. Steele,  E. J. Sundstrom,  
 H. L. Woodcock III,  P. M. Zimmerman,  D. Zuev,  B. Albrecht,  E. Alguire,  
 B. Austin,  S. A. Baeppler,  G. J. O. Beran,  Y. A. Bernard,  E. Berquist,  
 K. Brandhorst,  K. B. Bravaya,  S. T. Brown,  D. Casanova,  C.-M. Chang,  
 Y. Chen,  S. H. Chien,  K. D. Closser,  M. P. Coons,  D. L. Crittenden,  
 S. Dasgupta,  M. Diedenhofen,  R. A. DiStasio Jr.,  H. Do,  A. D. Dutoi,  
 R. G. Edgar,  P.-T. Fang,  S. Fatehi,  Q. Feng,  L. Fusti-Molnar,  
 A. Ghysels,  A. Golubeva-Zadorozhnaya,  J. Gomes,  A. Gunina,  
 M. W. D. Hanson-Heine,  P. H. P. Harbach,  A. W. Hauser,  J. E. Herr,  
 E. G. Hohenstein,  Z. C. Holden,  K. Hui,  T.-C. Jagau,  H. Ji,  B. Kaduk,  
 K. Khistyaev,  Jaehoon Kim,  Jihan Kim,  R. A. King,  P. Klunzinger,  
 K. Koh,  D. Kosenkov,  T. Kowalczyk,  C. M. Krauter,  A. Kunitsa,  
 K. U. Lao,  A. Laurent,  K. V. Lawler,  J. Lee,  D. Lefrancois,  S. Lehtola,  
 S. V. Levchenko,  C. Y. Lin,  Y.-S. Lin,  F. Liu,  E. Livshits,  
 R. C. Lochan,  A. Luenser,  P. Manohar,  S. F. Manzer,  S.-P. Mao,  Y. Mao,  
 N. Mardirossian,  A. V. Marenich,  L. A. Martinez-Martinez,  S. A. Maurer,  
 N. J. Mayhall,  J.-M. Mewes,  A. F. Morrison,  K. Nanda,  T. S. Nguyen-Beck,  
 C. M. Oana,  R. Olivares-Amaya,  D. P. O'Neill,  J. A. Parkhill,  
 T. M. Perrine,  R. Peverati,  P. A. Pieniazek,  F. Plasser,  A. Prociuk,  
 D. R. Rehn,  E. Rosta,  N. J. Russ,  N. Sergueev,  S. M. Sharada,  
 S. Sharma,  D. W. Small,  A. Sodt,  T. Stauch,  T. Stein,  D. Stuck,  
 Y.-C. Su,  A. J. W. Thom,  T. Tsuchimochi,  L. Vogt,  O. Vydrov,  T. Wang,  
 M. A. Watson,  J. Wenzel,  A. White,  C. F. Williams,  V. Vanovschi,  
 K. Yao,  S. Yeganeh,  S. R. Yost,  Z.-Q. You,  I. Y. Zhang,  X. Zhang,  
 Y. Zhao,  B. R. Brooks,  G. K. L. Chan,  D. M. Chipman,  C. J. Cramer,  
 W. A. Goddard III,  M. S. Gordon,  W. J. Hehre,  A. Klamt,  
 H. F. Schaefer III,  M. W. Schmidt,  C. D. Sherrill,  D. G. Truhlar,  
 A. Warshel,  X. Xu,  A. Aspuru-Guzik,  R. Baer,  A. T. Bell,  N. A. Besley,  
 J.-D. Chai,  A. Dreuw,  B. D. Dunietz,  T. R. Furlani,  S. R. Gwaltney,  
 C.-P. Hsu,  Y. Jung,  J. Kong,  D. S. Lambrecht,  W. Liang,  C. Ochsenfeld,  
 V. A. Rassolov,  L. V. Slipchenko,  J. E. Subotnik,  T. Van Voorhis,  
 J. M. Herbert,  A. I. Krylov,  P. M. W. Gill,  M. Head-Gordon

 Contributors to earlier versions of Q-Chem not listed above: 
 R. D. Adamson,  J. Baker,  E. F. C. Byrd,  A. K. Chakraborty,  C.-L. Cheng,  
 H. Dachsel,  R. J. Doerksen,  G. Hawkins,  A. Heyden,  S. Hirata,  
 G. Kedziora,  F. J. Keil,  C. Kelley,  P. P. Korambath,  W. Kurlancheek,  
 A. M. Lee,  M. S. Lee,  D. Liotard,  I. Lotan,  P. E. Maslen,  N. Nair,  
 D. Neuhauser,  R. Olson,  B. Peters,  J. Ritchie,  N. E. Schultz,  
 N. Shenvi,  A. C. Simmonett,  K. S. Thanthiriwatte,  Q. Wu,  W. Zhang

 Please cite Q-Chem as follows:
 Y. Shao et al., Mol. Phys. 113, 184-215 (2015)
 DOI: 10.1080/00268976.2014.952696

 Q-Chem 4.4.2 for Intel X86 EM64T Linux

 Parts of Q-Chem use Armadillo 5.200.1 (Boston Tea Smuggler).
 http://arma.sourceforge.net/

 Q-Chem begins on Tue Dec 13 18:40:40 2016  


Host: 0

     Scratch files written to /scratch/cher/qchem6668//
FILE_GEOM_ORG=        593

Checking the input file for inconsistencies... 	...done.

--------------------------------------------------------------
User input:
--------------------------------------------------------------
$molecule
0 1
  H   -0.0937693   -1.4989551    0.0003076
  C   -0.1332627   -0.3999921   -0.0001470
  O   -1.1395808    0.2623844    0.0000405
  O    1.1212222    0.0917733    0.0000312
  H    1.0402140    1.0656460    0.0000003
$end

$rem
   BASIS  =  6-311++G**
   JOB_TYPE  =  optimization
   METHOD  =  B3LYP
$end

--------------------------------------------------------------
 ----------------------------------------------------------------
             Standard Nuclear Orientation (Angstroms)
    I     Atom           X                Y                Z
 ----------------------------------------------------------------
    1      H      -0.0937693160    -1.4989550941     0.0003076052
    2      C      -0.1332626951    -0.3999920933    -0.0001469852
    3      O      -1.1395807825     0.2623844258     0.0000405043
    4      O       1.1212222142     0.0917732829     0.0000312404
    5      H       1.0402140327     1.0656459844     0.0000003482
 ----------------------------------------------------------------
 Molecular Point Group                 C1    NOp =  1
 Largest Abelian Subgroup              C1    NOp =  1
 Nuclear Repulsion Energy =    69.9755594666 hartrees
 There are       12 alpha and       12 beta electrons
 Requested basis set is 6-311++G(d,p)
 There are 28 shells and 80 basis functions

 Total QAlloc Memory Limit   2000 MB
 Mega-Array Size        61 MB
 MEM_STATIC part        62 MB
 A cutoff of  1.0D-11 yielded    403 shell pairs
 There are      3339 function pairs (      3600 Cartesian)

 -------------------------------------------------------
 OpenMP Integral Computing Module                       
 Release: version 1.0, May 2013, Q-Chem Inc. Pittsburgh 
 -------------------------------------------------------
 Integral Job Info:
 Integral job number is                      11
 Integral operator is                         1
 short-range coefficients                     0
 long-range coefficients              100000000
 Omega coefficients                           0
 if combine SR and LR in K                    0
 Integral screening is                        0
 Integral computing path is                   2
 max size of driver memory is            800000
 size of driver memory is                593474
 size of scratch memory is              2260544
 max col of scratch BK array               1296
 max len of scratch array in speh3          155
 max len of scratch index in speh4           18
 max int batch size is                      520
 min int batch size is                       52
 fixed nKL is                                52
 max L of basis functions is                  2
 order of int derivative is                   0
 number of shells is                         28
 number of basis is                          83
 number of cartesian basis is                83
 number of contracted shell pairs           403
 number of primitive shell pairs           1234
 maxK2 (contraction) of shell pair           36
 max number of K2 of shell pair               1
 max number of CS2 of shell pair             54
 max number of PS2 of shell pair            162
 mem total for path MDJ                   12940
 -------------------------------------------------------
 Smallest overlap matrix eigenvalue = 1.67E-03

 Scale SEOQF with 1.000000e-01/1.000000e-01/1.000000e-01

 Standard Electronic Orientation quadrupole field applied
 Nucleus-field energy     =     0.0000000011 hartrees
 Guess from superposition of atomic densities
 Warning:  Energy on first SCF cycle will be non-variational
 A restricted hybrid HF-DFT SCF calculation will be
 performed using Pulay DIIS extrapolation
 Exchange:     0.2000 Hartree-Fock + 0.0800 Slater + 0.7200 B88
 Correlation:  0.1900 VWN1RPA + 0.8100 LYP
 Using SG-1 standard quadrature grid
 SCF converges when DIIS error is below 1.0E-08
 ---------------------------------------
  Cycle       Energy         DIIS Error
 ---------------------------------------
    1    -190.2361932232      7.11E-02
    2    -189.7364774949      1.25E-02
    3    -189.4978456246      2.37E-02
    4    -189.8167632083      4.32E-03
    5    -189.8268992593      1.16E-03
    6    -189.8275928449      2.53E-04
    7    -189.8276362805      5.71E-05
    8    -189.8276383151      8.12E-06
    9    -189.8276383610      9.67E-07
   10    -189.8276383509      1.27E-07
   11    -189.8276383587      4.44E-08
   12    -189.8276383589      6.42E-09 Convergence criterion met
 ---------------------------------------
 SCF time:  CPU 7.00 s  wall 7.73 s
 SCF   energy in the final basis set = -189.8276383589
 Total energy in the final basis set = -189.8276383589

 --------------------------------------------------------------

                    Orbital Energies (a.u.)
 --------------------------------------------------------------

 Alpha MOs
 -- Occupied --
-19.197 -19.141 -10.325  -1.133  -1.047  -0.682  -0.536  -0.508
 -0.467  -0.426  -0.351  -0.311
 -- Virtual --
 -0.028  -0.012   0.007   0.049   0.057   0.077   0.100   0.129
  0.147   0.176   0.185   0.224   0.226   0.255   0.273   0.278
  0.294   0.316   0.411   0.494   0.508   0.513   0.635   0.666
  0.817   0.984   0.994   1.050   1.067   1.104   1.135   1.146
  1.236   1.347   1.422   1.434   1.497   1.582   1.648   1.783
  1.783   1.949   2.178   2.307   2.524   2.538   2.549   2.829
  2.857   2.994   3.027   3.140   3.219   3.344   3.463   3.566
  3.733   3.825   3.977   4.906   4.982   5.063   5.299   5.546
  5.787  23.830  49.812  49.931
 --------------------------------------------------------------

          Ground-State Mulliken Net Atomic Charges

     Atom                 Charge (a.u.)
  ----------------------------------------
      1 H                     0.137066
      2 C                     0.069592
      3 O                    -0.303344
      4 O                    -0.172419
      5 H                     0.269105
  ----------------------------------------
  Sum of atomic charges =    -0.000000

 -----------------------------------------------------------------
                    Cartesian Multipole Moments
 -----------------------------------------------------------------
    Charge (ESU x 10^10)
                -0.0000
    Dipole Moment (Debye)
         X       1.4892      Y      -0.1847      Z      -0.0002
       Tot       1.5006
    Quadrupole Moments (Debye-Ang)
        XX     -21.9140     XY       2.8663     YY     -13.8720
        XZ      -0.0000     YZ      -0.0002     ZZ     -17.2236
    Octopole Moments (Debye-Ang^2)
       XXX       2.7197    XXY       2.2340    XYY       3.1900
       YYY       1.4835    XXZ       0.0003    XYZ       0.0001
       YYZ       0.0011    XZZ      -0.0545    YZZ       0.4895
       ZZZ       0.0004
    Hexadecapole Moments (Debye-Ang^3)
      XXXX    -115.6637   XXXY       4.1471   XXYY     -21.2992
      XYYY       4.6067   YYYY     -29.4681   XXXZ       0.0001
      XXYZ       0.0002   XYYZ      -0.0002   YYYZ      -0.0015
      XXZZ     -20.9966   XYZZ       0.3568   YYZZ      -8.6301
      XZZZ      -0.0002   YZZZ       0.0002   ZZZZ     -15.2216
 -----------------------------------------------------------------
 Calculating analytic gradient of the SCF energy
 Gradient of SCF Energy
            1           2           3           4           5
    1   0.0009049   0.0054757  -0.0085074   0.0044768  -0.0023500
    2  -0.0013614  -0.0017675   0.0050090  -0.0071229   0.0052427
    3   0.0000349  -0.0001000   0.0000371   0.0000278   0.0000001
 Max gradient component =       8.507E-03
 RMS gradient           =       3.975E-03
 Gradient time:  CPU 1.99 s  wall 2.76 s
 Geometry Optimization Parameters
   NAtoms,    NIC,     NZ,  NCons,   NDum,   NFix, NCnnct, MaxDiis
        5      20       0       0       0       0       0       0


** GEOMETRY OPTIMIZATION IN DELOCALIZED INTERNAL COORDINATES **
   Searching for a Minimum

   Optimization Cycle:   1

                       Coordinates (Angstroms)
     ATOM                X               Y               Z
      1  H        -0.0937693160   -1.4989550941    0.0003076052
      2  C        -0.1332626951   -0.3999920933   -0.0001469852
      3  O        -1.1395807825    0.2623844258    0.0000405043
      4  O         1.1212222142    0.0917732829    0.0000312404
      5  H         1.0402140327    1.0656459844    0.0000003482
   Point Group: c1    Number of degrees of freedom:     9


   Energy is   -189.827638359


 Attempting to Generate Delocalized Internal Coordinates

  9 Hessian modes will be used to form the next step
  Hessian Eigenvalues:
     0.022599    0.022600    0.160000    0.160000    0.220000    0.337184
     0.519254    0.555720    1.024729

 Minimum Search - Taking Simple RFO Step
 Searching for Lamda that Minimizes Along All modes
 Value Taken    Lamda =  -0.00026043
 Step Taken.  Stepsize is  0.029016

                             Maximum     Tolerance    Cnvgd?
         Gradient           0.007723      0.000300      NO
         Displacement       0.017503      0.001200      NO
         Energy change     *********      0.000001      NO


 New Cartesian Coordinates Obtained by Inverse Iteration

 Displacement from previous Coordinates is:  0.027882
 ----------------------------------------------------------------
             Standard Nuclear Orientation (Angstroms)
    I     Atom           X                Y                Z
 ----------------------------------------------------------------
    1      H      -0.0972482203    -1.4989367333    -0.0005127511
    2      C      -0.1348049271    -0.4020937926     0.0015185027
    3      O      -1.1374016411     0.2566742942    -0.0004274522
    4      O       1.1151089862     0.0978688430     0.0000707325
    5      H       1.0491692557     1.0673438944    -0.0004163190
 ----------------------------------------------------------------
 Molecular Point Group                 C1    NOp =  1
 Largest Abelian Subgroup              C1    NOp =  1
 Nuclear Repulsion Energy =    70.1615512904 hartrees
 There are       12 alpha and       12 beta electrons
 Applying Cartesian multipole field
    Component          Value
    ---------          -----
     (2,0,0)        1.00000E-11
     (0,2,0)        2.00000E-11
     (0,0,2)       -3.00000E-11
 Nucleus-field energy     =     0.0000000011 hartrees
 Requested basis set is 6-311++G(d,p)
 There are 28 shells and 80 basis functions
 A cutoff of  1.0D-11 yielded    403 shell pairs
 There are      3339 function pairs (      3600 Cartesian)
 Smallest overlap matrix eigenvalue = 1.67E-03
 Guess MOs from SCF MO coefficient file
 Reading MOs from coefficient file
 Reading MOs from coefficient file
 A restricted hybrid HF-DFT SCF calculation will be
 performed using Pulay DIIS extrapolation
 Exchange:     0.2000 Hartree-Fock + 0.0800 Slater + 0.7200 B88
 Correlation:  0.1900 VWN1RPA + 0.8100 LYP
 Using SG-1 standard quadrature grid
 SCF converges when DIIS error is below 1.0E-08
 Geometry optimization detected.  Setting ReadMinima to 0
 Setting SaveMinima to 0
 ---------------------------------------
  Cycle       Energy         DIIS Error
 ---------------------------------------
    1    -189.8352969467      6.53E-04
    2    -189.8277569657      1.22E-04
    3    -189.8277535774      1.49E-04
    4    -189.8277661877      3.25E-05
    5    -189.8277666749      1.21E-05
    6    -189.8277667267      5.60E-06
    7    -189.8277667191      9.14E-07
    8    -189.8277667648      7.75E-08
    9    -189.8277667642      1.96E-08
   10    -189.8277667643      2.22E-09 Convergence criterion met
 ---------------------------------------
 SCF time:  CPU 5.86 s  wall 7.51 s
 SCF   energy in the final basis set = -189.8277667643
 Total energy in the final basis set = -189.8277667643

 --------------------------------------------------------------

                    Orbital Energies (a.u.)
 --------------------------------------------------------------

 Alpha MOs
 -- Occupied --
-19.196 -19.140 -10.324  -1.134  -1.049  -0.683  -0.539  -0.507
 -0.468  -0.425  -0.351  -0.310
 -- Virtual --
 -0.026  -0.012   0.007   0.049   0.057   0.077   0.101   0.130
  0.147   0.176   0.185   0.224   0.227   0.256   0.273   0.280
  0.294   0.316   0.414   0.496   0.508   0.518   0.635   0.668
  0.818   0.984   0.994   1.050   1.069   1.108   1.136   1.146
  1.236   1.349   1.428   1.435   1.500   1.579   1.653   1.784
  1.785   1.952   2.188   2.313   2.523   2.540   2.545   2.829
  2.858   2.999   3.030   3.144   3.220   3.350   3.470   3.575
  3.747   3.827   3.974   4.907   4.983   5.067   5.297   5.559
  5.795  23.840  49.816  49.937
 --------------------------------------------------------------

          Ground-State Mulliken Net Atomic Charges

     Atom                 Charge (a.u.)
  ----------------------------------------
      1 H                     0.136497
      2 C                     0.073685
      3 O                    -0.303126
      4 O                    -0.177651
      5 H                     0.270596
  ----------------------------------------
  Sum of atomic charges =    -0.000000

 -----------------------------------------------------------------
                    Cartesian Multipole Moments
 -----------------------------------------------------------------
    Charge (ESU x 10^10)
                 0.0000
    Dipole Moment (Debye)
         X       1.4838      Y      -0.1778      Z       0.0017
       Tot       1.4945
    Quadrupole Moments (Debye-Ang)
        XX     -21.8666     XY       2.8897     YY     -13.8274
        XZ      -0.0024     YZ      -0.0006     ZZ     -17.2018
    Octopole Moments (Debye-Ang^2)
       XXX       2.8308    XXY       2.3098    XYY       3.2230
       YYY       1.5474    XXZ      -0.0082    XYZ      -0.0019
       YYZ      -0.0096    XZZ      -0.0434    YZZ       0.4978
       ZZZ      -0.0151
    Hexadecapole Moments (Debye-Ang^3)
      XXXX    -115.0464   XXXY       3.9834   XXYY     -21.1080
      XYYY       4.4433   YYYY     -29.3389   XXXZ      -0.0103
      XXYZ       0.0005   XYYZ      -0.0029   YYYZ       0.0142
      XXZZ     -20.8917   XYZZ       0.2740   YYZZ      -8.6056
      XZZZ      -0.0058   YZZZ       0.0085   ZZZZ     -15.1873
 -----------------------------------------------------------------
 Calculating analytic gradient of the SCF energy
 Gradient of SCF Energy
            1           2           3           4           5
    1  -0.0003254   0.0007793  -0.0002960  -0.0002320   0.0000741
    2  -0.0000596  -0.0018859   0.0009792  -0.0001117   0.0010779
    3  -0.0002262   0.0006553  -0.0002431  -0.0001861   0.0000000
 Max gradient component =       1.886E-03
 RMS gradient           =       6.893E-04
 Gradient time:  CPU 1.98 s  wall 2.26 s
 Geometry Optimization Parameters
   NAtoms,    NIC,     NZ,  NCons,   NDum,   NFix, NCnnct, MaxDiis
        5      20       0       0       0       0       0       0

 Cartesian Hessian Update
 Hessian Updated using BFGS Update


** GEOMETRY OPTIMIZATION IN DELOCALIZED INTERNAL COORDINATES **
   Searching for a Minimum

   Optimization Cycle:   2

                       Coordinates (Angstroms)
     ATOM                X               Y               Z
      1  H        -0.0972482203   -1.4989367333   -0.0005127511
      2  C        -0.1348049271   -0.4020937926    0.0015185027
      3  O        -1.1374016411    0.2566742942   -0.0004274522
      4  O         1.1151089862    0.0978688430    0.0000707325
      5  H         1.0491692557    1.0673438944   -0.0004163190
   Point Group: c1    Number of degrees of freedom:     9


   Energy is   -189.827766764

 Hessian Updated using BFGS Update

  9 Hessian modes will be used to form the next step
  Hessian Eigenvalues:
     0.022599    0.022927    0.156671    0.166436    0.250462    0.337055
     0.473612    0.554779    0.972559

 Minimum Search - Taking Simple RFO Step
 Searching for Lamda that Minimizes Along All modes
 Value Taken    Lamda =  -0.00003148
 Step Taken.  Stepsize is  0.027906

                             Maximum     Tolerance    Cnvgd?
         Gradient           0.001304      0.000300      NO
         Displacement       0.023203      0.001200      NO
         Energy change     -0.000128      0.000001      NO


 New Cartesian Coordinates Obtained by Inverse Iteration

 Displacement from previous Coordinates is:  0.026015
 ----------------------------------------------------------------
             Standard Nuclear Orientation (Angstroms)
    I     Atom           X                Y                Z
 ----------------------------------------------------------------
    1      H      -0.0956821906    -1.4966422474     0.0047959134
    2      C      -0.1357392578    -0.4003162465    -0.0092916055
    3      O      -1.1395158431     0.2546924738     0.0026364142
    4      O       1.1145791511     0.0976131329    -0.0001626043
    5      H       1.0511815938     1.0655093930     0.0022545951
 ----------------------------------------------------------------
 Molecular Point Group                 C1    NOp =  1
 Largest Abelian Subgroup              C1    NOp =  1
 Nuclear Repulsion Energy =    70.1866845469 hartrees
 There are       12 alpha and       12 beta electrons
 Applying Cartesian multipole field
    Component          Value
    ---------          -----
     (2,0,0)        1.00000E-11
     (0,2,0)        2.00000E-11
     (0,0,2)       -3.00000E-11
 Nucleus-field energy     =     0.0000000011 hartrees
 Requested basis set is 6-311++G(d,p)
 There are 28 shells and 80 basis functions
 A cutoff of  1.0D-11 yielded    403 shell pairs
 There are      3339 function pairs (      3600 Cartesian)
 Smallest overlap matrix eigenvalue = 1.67E-03
 Guess MOs from SCF MO coefficient file
 Reading MOs from coefficient file
 Reading MOs from coefficient file
 A restricted hybrid HF-DFT SCF calculation will be
 performed using Pulay DIIS extrapolation
 Exchange:     0.2000 Hartree-Fock + 0.0800 Slater + 0.7200 B88
 Correlation:  0.1900 VWN1RPA + 0.8100 LYP
 Using SG-1 standard quadrature grid
 SCF converges when DIIS error is below 1.0E-08
 Geometry optimization detected.  Setting ReadMinima to 0
 Setting SaveMinima to 0
 ---------------------------------------
  Cycle       Energy         DIIS Error
 ---------------------------------------
    1    -189.8292892402      6.09E-04
    2    -189.8277226922      5.66E-05
    3    -189.8277239713      5.61E-05
    4    -189.8277252548      3.07E-05
    5    -189.8277257461      7.83E-06
    6    -189.8277257456      3.12E-06
    7    -189.8277257570      7.00E-07
    8    -189.8277258082      1.28E-07
    9    -189.8277257996      1.45E-08
   10    -189.8277258001      2.25E-09 Convergence criterion met
 ---------------------------------------
 SCF time:  CPU 5.84 s  wall 6.34 s
 SCF   energy in the final basis set = -189.8277258001
 Total energy in the final basis set = -189.8277258001

 --------------------------------------------------------------

                    Orbital Energies (a.u.)
 --------------------------------------------------------------

 Alpha MOs
 -- Occupied --
-19.196 -19.141 -10.324  -1.135  -1.049  -0.684  -0.539  -0.507
 -0.468  -0.425  -0.351  -0.310
 -- Virtual --
 -0.026  -0.012   0.007   0.049   0.057   0.077   0.101   0.130
  0.147   0.176   0.185   0.224   0.227   0.256   0.273   0.280
  0.294   0.316   0.415   0.497   0.509   0.518   0.635   0.668
  0.819   0.984   0.994   1.049   1.070   1.108   1.136   1.146
  1.236   1.349   1.428   1.436   1.500   1.580   1.653   1.781
  1.789   1.953   2.189   2.313   2.521   2.540   2.546   2.829
  2.858   3.000   3.032   3.144   3.223   3.352   3.473   3.574
  3.749   3.827   3.974   4.907   4.983   5.066   5.298   5.564
  5.795  23.842  49.817  49.938
 --------------------------------------------------------------

          Ground-State Mulliken Net Atomic Charges

     Atom                 Charge (a.u.)
  ----------------------------------------
      1 H                     0.135734
      2 C                     0.073494
      3 O                    -0.302395
      4 O                    -0.176942
      5 H                     0.270110
  ----------------------------------------
  Sum of atomic charges =    -0.000000

 -----------------------------------------------------------------
                    Cartesian Multipole Moments
 -----------------------------------------------------------------
    Charge (ESU x 10^10)
                 0.0000
    Dipole Moment (Debye)
         X       1.4886      Y      -0.1651      Z      -0.0108
       Tot       1.4978
    Quadrupole Moments (Debye-Ang)
        XX     -21.8537     XY       2.8861     YY     -13.8485
        XZ       0.0129     YZ       0.0012     ZZ     -17.1958
    Octopole Moments (Debye-Ang^2)
       XXX       2.9123    XXY       2.3230    XYY       3.2408
       YYY       1.5793    XXZ       0.0469    XYZ       0.0105
       YYZ       0.0592    XZZ      -0.0277    YZZ       0.5040
       ZZZ       0.0845
    Hexadecapole Moments (Debye-Ang^3)
      XXXX    -115.1128   XXXY       3.9792   XXYY     -21.1134
      XYYY       4.4063   YYYY     -29.3061   XXXZ       0.0573
      XXYZ      -0.0021   XYYZ       0.0149   YYYZ      -0.0876
      XXZZ     -20.9038   XYZZ       0.2692   YYZZ      -8.5871
      XZZZ       0.0305   YZZZ      -0.0454   ZZZZ     -15.1812
 -----------------------------------------------------------------
 Calculating analytic gradient of the SCF energy
 Gradient of SCF Energy
            1           2           3           4           5
    1  -0.0001391  -0.0001331   0.0005275  -0.0003384   0.0000831
    2   0.0003507   0.0000783  -0.0004150   0.0006232  -0.0006372
    3   0.0014688  -0.0042311   0.0015606   0.0012051  -0.0000034
 Max gradient component =       4.231E-03
 RMS gradient           =       1.303E-03
 Gradient time:  CPU 1.97 s  wall 2.24 s
 Geometry Optimization Parameters
   NAtoms,    NIC,     NZ,  NCons,   NDum,   NFix, NCnnct, MaxDiis
        5      20       0       0       0       0       0       0

 Cartesian Hessian Update
 Hessian Updated using BFGS Update


** GEOMETRY OPTIMIZATION IN DELOCALIZED INTERNAL COORDINATES **
   Searching for a Minimum

   Optimization Cycle:   3

                       Coordinates (Angstroms)
     ATOM                X               Y               Z
      1  H        -0.0956821906   -1.4966422474    0.0047959134
      2  C        -0.1357392578   -0.4003162465   -0.0092916055
      3  O        -1.1395158431    0.2546924738    0.0026364142
      4  O         1.1145791511    0.0976131329   -0.0001626043
      5  H         1.0511815938    1.0655093930    0.0022545951
   Point Group: c1    Number of degrees of freedom:     9


   Energy is   -189.827725800

 Hessian Updated using BFGS Update

  9 Hessian modes will be used to form the next step
  Hessian Eigenvalues:
     0.022599    0.130527    0.155748    0.166478    0.206298    0.338057
     0.466657    0.555044    0.971431

 Minimum Search - Taking Simple RFO Step
 Searching for Lamda that Minimizes Along All modes
 Value Taken    Lamda =  -0.00010435
 Step Taken.  Stepsize is  0.025813

                             Maximum     Tolerance    Cnvgd?
         Gradient           0.003522      0.000300      NO
         Displacement       0.021928      0.001200      NO
         Energy change      0.000041      0.000001      NO


 New Cartesian Coordinates Obtained by Inverse Iteration

 Displacement from previous Coordinates is:  0.023252
 ----------------------------------------------------------------
             Standard Nuclear Orientation (Angstroms)
    I     Atom           X                Y                Z
 ----------------------------------------------------------------
    1      H      -0.0945494374    -1.4957270026    -0.0002116520
    2      C      -0.1360832387    -0.3992129814     0.0009149389
    3      O      -1.1409361310     0.2543441056    -0.0002672471
    4      O       1.1149880073     0.0968835655     0.0000778584
    5      H       1.0514042532     1.0645688187    -0.0002811852
 ----------------------------------------------------------------
 Molecular Point Group                 C1    NOp =  1
 Largest Abelian Subgroup              C1    NOp =  1
 Nuclear Repulsion Energy =    70.1760067221 hartrees
 There are       12 alpha and       12 beta electrons
 Applying Cartesian multipole field
    Component          Value
    ---------          -----
     (2,0,0)        1.00000E-11
     (0,2,0)        2.00000E-11
     (0,0,2)       -3.00000E-11
 Nucleus-field energy     =     0.0000000011 hartrees
 Requested basis set is 6-311++G(d,p)
 There are 28 shells and 80 basis functions
 A cutoff of  1.0D-11 yielded    403 shell pairs
 There are      3339 function pairs (      3600 Cartesian)
 Smallest overlap matrix eigenvalue = 1.67E-03
 Guess MOs from SCF MO coefficient file
 Reading MOs from coefficient file
 Reading MOs from coefficient file
 A restricted hybrid HF-DFT SCF calculation will be
 performed using Pulay DIIS extrapolation
 Exchange:     0.2000 Hartree-Fock + 0.0800 Slater + 0.7200 B88
 Correlation:  0.1900 VWN1RPA + 0.8100 LYP
 Using SG-1 standard quadrature grid
 SCF converges when DIIS error is below 1.0E-08
 Geometry optimization detected.  Setting ReadMinima to 0
 Setting SaveMinima to 0
 ---------------------------------------
  Cycle       Energy         DIIS Error
 ---------------------------------------
    1    -189.8276042097      5.47E-04
    2    -189.8277686133      4.32E-05
    3    -189.8277698477      3.92E-05
    4    -189.8277704511      2.26E-05
    5    -189.8277707209      6.53E-06
    6    -189.8277707503      2.74E-06
    7    -189.8277707592      2.54E-07
    8    -189.8277707541      3.49E-08
    9    -189.8277707577      1.99E-08
   10    -189.8277707561      2.29E-09 Convergence criterion met
 ---------------------------------------
 SCF time:  CPU 5.85 s  wall 6.42 s
 SCF   energy in the final basis set = -189.8277707561
 Total energy in the final basis set = -189.8277707561

 --------------------------------------------------------------

                    Orbital Energies (a.u.)
 --------------------------------------------------------------

 Alpha MOs
 -- Occupied --
-19.196 -19.141 -10.324  -1.135  -1.050  -0.684  -0.539  -0.507
 -0.468  -0.425  -0.352  -0.310
 -- Virtual --
 -0.026  -0.012   0.007   0.049   0.057   0.077   0.101   0.130
  0.147   0.176   0.185   0.224   0.227   0.256   0.273   0.280
  0.294   0.316   0.415   0.497   0.509   0.517   0.635   0.668
  0.819   0.984   0.994   1.051   1.069   1.108   1.136   1.145
  1.236   1.349   1.428   1.436   1.499   1.581   1.653   1.785
  1.785   1.954   2.189   2.313   2.521   2.540   2.546   2.829
  2.858   3.000   3.032   3.144   3.225   3.352   3.473   3.573
  3.748   3.827   3.975   4.907   4.983   5.066   5.299   5.564
  5.795  23.842  49.817  49.937
 --------------------------------------------------------------

          Ground-State Mulliken Net Atomic Charges

     Atom                 Charge (a.u.)
  ----------------------------------------
      1 H                     0.135454
      2 C                     0.072949
      3 O                    -0.302060
      4 O                    -0.176091
      5 H                     0.269747
  ----------------------------------------
  Sum of atomic charges =    -0.000000

 -----------------------------------------------------------------
                    Cartesian Multipole Moments
 -----------------------------------------------------------------
    Charge (ESU x 10^10)
                 0.0000
    Dipole Moment (Debye)
         X       1.4921      Y      -0.1594      Z       0.0010
       Tot       1.5006
    Quadrupole Moments (Debye-Ang)
        XX     -21.8525     XY       2.8827     YY     -13.8625
        XZ      -0.0016     YZ      -0.0005     ZZ     -17.1961
    Octopole Moments (Debye-Ang^2)
       XXX       2.9452    XXY       2.3224    XYY       3.2479
       YYY       1.5874    XXZ      -0.0053    XYZ      -0.0012
       YYZ      -0.0058    XZZ      -0.0203    YZZ       0.5063
       ZZZ      -0.0097
    Hexadecapole Moments (Debye-Ang^3)
      XXXX    -115.2250   XXXY       3.9955   XXYY     -21.1378
      XYYY       4.4068   YYYY     -29.3028   XXXZ      -0.0073
      XXYZ       0.0004   XYYZ      -0.0022   YYYZ       0.0084
      XXZZ     -20.9232   XYZZ       0.2754   YYZZ      -8.5811
      XZZZ      -0.0044   YZZZ       0.0055   ZZZZ     -15.1780
 -----------------------------------------------------------------
 Calculating analytic gradient of the SCF energy
 Gradient of SCF Energy
            1           2           3           4           5
    1   0.0000838  -0.0000598  -0.0000311   0.0001554  -0.0001483
    2   0.0003166   0.0010555  -0.0006181   0.0001941  -0.0009481
    3  -0.0001321   0.0003790  -0.0001397  -0.0001074   0.0000002
 Max gradient component =       1.056E-03
 RMS gradient           =       4.307E-04
 Gradient time:  CPU 1.97 s  wall 1.99 s
 Geometry Optimization Parameters
   NAtoms,    NIC,     NZ,  NCons,   NDum,   NFix, NCnnct, MaxDiis
        5      20       0       0       0       0       0       0

 Cartesian Hessian Update
 Hessian Updated using BFGS Update


** GEOMETRY OPTIMIZATION IN DELOCALIZED INTERNAL COORDINATES **
   Searching for a Minimum

   Optimization Cycle:   4

                       Coordinates (Angstroms)
     ATOM                X               Y               Z
      1  H        -0.0945494374   -1.4957270026   -0.0002116520
      2  C        -0.1360832387   -0.3992129814    0.0009149389
      3  O        -1.1409361310    0.2543441056   -0.0002672471
      4  O         1.1149880073    0.0968835655    0.0000778584
      5  H         1.0514042532    1.0645688187   -0.0002811852
   Point Group: c1    Number of degrees of freedom:     9


   Energy is   -189.827770756

 Hessian Updated using BFGS Update

  9 Hessian modes will be used to form the next step
  Hessian Eigenvalues:
     0.022599    0.146182    0.164025    0.166516    0.202761    0.336619
     0.460727    0.554748    0.970235

 Minimum Search - Taking Simple RFO Step
 Searching for Lamda that Minimizes Along All modes
 Value Taken    Lamda =  -0.00001150
 Step Taken.  Stepsize is  0.007492

                             Maximum     Tolerance    Cnvgd?
         Gradient           0.001101      0.000300      NO
         Displacement       0.005256      0.001200      NO
         Energy change     -0.000045      0.000001      NO


 New Cartesian Coordinates Obtained by Inverse Iteration

 Displacement from previous Coordinates is:  0.009364
 ----------------------------------------------------------------
             Standard Nuclear Orientation (Angstroms)
    I     Atom           X                Y                Z
 ----------------------------------------------------------------
    1      H      -0.0959302043    -1.4982597739     0.0000525087
    2      C      -0.1357189782    -0.4010965236     0.0003879278
    3      O      -1.1389523034     0.2559609593    -0.0001206400
    4      O       1.1147387190     0.0975353488     0.0000556294
    5      H       1.0506862203     1.0667164952    -0.0001427130
 ----------------------------------------------------------------
 Molecular Point Group                 C1    NOp =  1
 Largest Abelian Subgroup              C1    NOp =  1
 Nuclear Repulsion Energy =    70.1610251090 hartrees
 There are       12 alpha and       12 beta electrons
 Applying Cartesian multipole field
    Component          Value
    ---------          -----
     (2,0,0)        1.00000E-11
     (0,2,0)        2.00000E-11
     (0,0,2)       -3.00000E-11
 Nucleus-field energy     =     0.0000000011 hartrees
 Requested basis set is 6-311++G(d,p)
 There are 28 shells and 80 basis functions
 A cutoff of  1.0D-11 yielded    403 shell pairs
 There are      3339 function pairs (      3600 Cartesian)
 Smallest overlap matrix eigenvalue = 1.67E-03
 Guess MOs from SCF MO coefficient file
 Reading MOs from coefficient file
 Reading MOs from coefficient file
 A restricted hybrid HF-DFT SCF calculation will be
 performed using Pulay DIIS extrapolation
 Exchange:     0.2000 Hartree-Fock + 0.0800 Slater + 0.7200 B88
 Correlation:  0.1900 VWN1RPA + 0.8100 LYP
 Using SG-1 standard quadrature grid
 SCF converges when DIIS error is below 1.0E-08
 Geometry optimization detected.  Setting ReadMinima to 0
 Setting SaveMinima to 0
 ---------------------------------------
  Cycle       Energy         DIIS Error
 ---------------------------------------
    1    -189.8262389325      1.97E-04
    2    -189.8277716030      4.27E-05
    3    -189.8277714368      5.05E-05
    4    -189.8277728009      1.24E-05
    5    -189.8277727931      5.66E-06
    6    -189.8277728311      1.52E-06
    7    -189.8277728639      2.95E-07
    8    -189.8277728431      3.19E-08
    9    -189.8277728444      2.04E-09 Convergence criterion met
 ---------------------------------------
 SCF time:  CPU 5.32 s  wall 6.41 s
 SCF   energy in the final basis set = -189.8277728444
 Total energy in the final basis set = -189.8277728444

 --------------------------------------------------------------

                    Orbital Energies (a.u.)
 --------------------------------------------------------------

 Alpha MOs
 -- Occupied --
-19.196 -19.141 -10.324  -1.134  -1.049  -0.684  -0.539  -0.507
 -0.468  -0.425  -0.351  -0.310
 -- Virtual --
 -0.026  -0.012   0.007   0.049   0.057   0.077   0.101   0.130
  0.147   0.176   0.185   0.224   0.227   0.256   0.273   0.280
  0.294   0.316   0.414   0.496   0.509   0.518   0.635   0.668
  0.818   0.984   0.994   1.050   1.069   1.108   1.136   1.145
  1.236   1.349   1.428   1.436   1.500   1.579   1.653   1.784
  1.784   1.952   2.189   2.313   2.522   2.540   2.546   2.829
  2.858   2.999   3.031   3.144   3.221   3.351   3.471   3.574
  3.748   3.826   3.974   4.907   4.983   5.066   5.297   5.561
  5.795  23.841  49.816  49.937
 --------------------------------------------------------------

          Ground-State Mulliken Net Atomic Charges

     Atom                 Charge (a.u.)
  ----------------------------------------
      1 H                     0.136126
      2 C                     0.073580
      3 O                    -0.302630
      4 O                    -0.177482
      5 H                     0.270406
  ----------------------------------------
  Sum of atomic charges =     0.000000

 -----------------------------------------------------------------
                    Cartesian Multipole Moments
 -----------------------------------------------------------------
    Charge (ESU x 10^10)
                 0.0000
    Dipole Moment (Debye)
         X       1.4871      Y      -0.1705      Z       0.0004
       Tot       1.4968
    Quadrupole Moments (Debye-Ang)
        XX     -21.8602     XY       2.8897     YY     -13.8382
        XZ      -0.0009     YZ      -0.0004     ZZ     -17.2007
    Octopole Moments (Debye-Ang^2)
       XXX       2.8923    XXY       2.3195    XYY       3.2405
       YYY       1.5627    XXZ      -0.0024    XYZ      -0.0006
       YYZ      -0.0024    XZZ      -0.0315    YZZ       0.5011
       ZZZ      -0.0046
    Hexadecapole Moments (Debye-Ang^3)
      XXXX    -115.1165   XXXY       3.9961   XXYY     -21.1180
      XYYY       4.4324   YYYY     -29.3329   XXXZ      -0.0038
      XXYZ       0.0003   XYYZ      -0.0012   YYYZ       0.0036
      XXZZ     -20.9049   XYZZ       0.2744   YYZZ      -8.6002
      XZZZ      -0.0025   YZZZ       0.0029   ZZZZ     -15.1856
 -----------------------------------------------------------------
 Calculating analytic gradient of the SCF energy
 Gradient of SCF Energy
            1           2           3           4           5
    1  -0.0000833   0.0002567  -0.0001297  -0.0001298   0.0000861
    2  -0.0002133  -0.0007501   0.0004821  -0.0001716   0.0006528
    3  -0.0000492   0.0001423  -0.0000527  -0.0000405   0.0000001
 Max gradient component =       7.501E-04
 RMS gradient           =       3.095E-04
 Gradient time:  CPU 1.97 s  wall 2.54 s
 Geometry Optimization Parameters
   NAtoms,    NIC,     NZ,  NCons,   NDum,   NFix, NCnnct, MaxDiis
        5      20       0       0       0       0       0       0

 Cartesian Hessian Update
 Hessian Updated using BFGS Update


** GEOMETRY OPTIMIZATION IN DELOCALIZED INTERNAL COORDINATES **
   Searching for a Minimum

   Optimization Cycle:   5

                       Coordinates (Angstroms)
     ATOM                X               Y               Z
      1  H        -0.0959302043   -1.4982597739    0.0000525087
      2  C        -0.1357189782   -0.4010965236    0.0003879278
      3  O        -1.1389523034    0.2559609593   -0.0001206400
      4  O         1.1147387190    0.0975353488    0.0000556294
      5  H         1.0506862203    1.0667164952   -0.0001427130
   Point Group: c1    Number of degrees of freedom:     9


   Energy is   -189.827772844

 Hessian Updated using BFGS Update

  9 Hessian modes will be used to form the next step
  Hessian Eigenvalues:
     0.022599    0.152516    0.162809    0.166947    0.275530    0.344636
     0.516556    0.555714    0.976256

 Minimum Search - Taking Simple RFO Step
 Searching for Lamda that Minimizes Along All modes
 Value Taken    Lamda =  -0.00000315
 Step Taken.  Stepsize is  0.003107

                             Maximum     Tolerance    Cnvgd?
         Gradient           0.000704      0.000300      NO
         Displacement       0.002146      0.001200      NO
         Energy change     -0.000002      0.000001      NO


 New Cartesian Coordinates Obtained by Inverse Iteration

 Displacement from previous Coordinates is:  0.003868
 ----------------------------------------------------------------
             Standard Nuclear Orientation (Angstroms)
    I     Atom           X                Y                Z
 ----------------------------------------------------------------
    1      H      -0.0953311086    -1.4972386324     0.0002227791
    2      C      -0.1359260605    -0.4003397511     0.0000386138
    3      O      -1.1397490452     0.2553050995    -0.0000207044
    4      O       1.1148028029     0.0972815842     0.0000498810
    5      H       1.0510268649     1.0658482056    -0.0000578566
 ----------------------------------------------------------------
 Molecular Point Group                 C1    NOp =  1
 Largest Abelian Subgroup              C1    NOp =  1
 Nuclear Repulsion Energy =    70.1679491345 hartrees
 There are       12 alpha and       12 beta electrons
 Applying Cartesian multipole field
    Component          Value
    ---------          -----
     (2,0,0)        1.00000E-11
     (0,2,0)        2.00000E-11
     (0,0,2)       -3.00000E-11
 Nucleus-field energy     =     0.0000000011 hartrees
 Requested basis set is 6-311++G(d,p)
 There are 28 shells and 80 basis functions
 A cutoff of  1.0D-11 yielded    403 shell pairs
 There are      3339 function pairs (      3600 Cartesian)
 Smallest overlap matrix eigenvalue = 1.67E-03
 Guess MOs from SCF MO coefficient file
 Reading MOs from coefficient file
 Reading MOs from coefficient file
 A restricted hybrid HF-DFT SCF calculation will be
 performed using Pulay DIIS extrapolation
 Exchange:     0.2000 Hartree-Fock + 0.0800 Slater + 0.7200 B88
 Correlation:  0.1900 VWN1RPA + 0.8100 LYP
 Using SG-1 standard quadrature grid
 SCF converges when DIIS error is below 1.0E-08
 Geometry optimization detected.  Setting ReadMinima to 0
 Setting SaveMinima to 0
 ---------------------------------------
  Cycle       Energy         DIIS Error
 ---------------------------------------
    1    -189.8284227043      8.17E-05
    2    -189.8277741923      1.75E-05
    3    -189.8277741532      2.15E-05
    4    -189.8277743850      6.23E-06
    5    -189.8277744259      2.58E-06
    6    -189.8277744386      5.85E-07
    7    -189.8277744067      1.22E-07
    8    -189.8277744153      1.35E-08
    9    -189.8277744148      8.70E-10 Convergence criterion met
 ---------------------------------------
 SCF time:  CPU 5.25 s  wall 6.39 s
 SCF   energy in the final basis set = -189.8277744148
 Total energy in the final basis set = -189.8277744148

 --------------------------------------------------------------

                    Orbital Energies (a.u.)
 --------------------------------------------------------------

 Alpha MOs
 -- Occupied --
-19.196 -19.141 -10.324  -1.134  -1.049  -0.684  -0.539  -0.507
 -0.468  -0.425  -0.351  -0.310
 -- Virtual --
 -0.026  -0.012   0.007   0.049   0.057   0.077   0.101   0.130
  0.147   0.176   0.185   0.224   0.227   0.256   0.273   0.280
  0.294   0.316   0.414   0.497   0.509   0.518   0.635   0.668
  0.819   0.984   0.994   1.050   1.069   1.108   1.136   1.145
  1.236   1.349   1.428   1.436   1.500   1.580   1.653   1.784
  1.785   1.953   2.189   2.313   2.521   2.540   2.546   2.829
  2.858   2.999   3.031   3.144   3.223   3.351   3.472   3.574
  3.748   3.827   3.975   4.907   4.983   5.066   5.298   5.562
  5.795  23.841  49.817  49.937
 --------------------------------------------------------------

          Ground-State Mulliken Net Atomic Charges

     Atom                 Charge (a.u.)
  ----------------------------------------
      1 H                     0.135848
      2 C                     0.073366
      3 O                    -0.302374
      4 O                    -0.176981
      5 H                     0.270141
  ----------------------------------------
  Sum of atomic charges =    -0.000000

 -----------------------------------------------------------------
                    Cartesian Multipole Moments
 -----------------------------------------------------------------
    Charge (ESU x 10^10)
                 0.0000
    Dipole Moment (Debye)
         X       1.4887      Y      -0.1660      Z       0.0000
       Tot       1.4980
    Quadrupole Moments (Debye-Ang)
        XX     -21.8568     XY       2.8869     YY     -13.8479
        XZ      -0.0004     YZ      -0.0003     ZZ     -17.1987
    Octopole Moments (Debye-Ang^2)
       XXX       2.9143    XXY       2.3210    XYY       3.2439
       YYY       1.5729    XXZ      -0.0007    XYZ      -0.0002
       YYZ      -0.0002    XZZ      -0.0270    YZZ       0.5033
       ZZZ      -0.0014
    Hexadecapole Moments (Debye-Ang^3)
      XXXX    -115.1575   XXXY       3.9959   XXYY     -21.1253
      XYYY       4.4212   YYYY     -29.3207   XXXZ      -0.0016
      XXYZ       0.0002   XYYZ      -0.0006   YYYZ       0.0003
      XXZZ     -20.9118   XYZZ       0.2746   YYZZ      -8.5924
      XZZZ      -0.0013   YZZZ       0.0011   ZZZZ     -15.1822
 -----------------------------------------------------------------
 Calculating analytic gradient of the SCF energy
 Gradient of SCF Energy
            1           2           3           4           5
    1  -0.0000061   0.0000414  -0.0000154  -0.0000206   0.0000007
    2   0.0000018  -0.0000003   0.0000042  -0.0000027  -0.0000031
    3   0.0000056  -0.0000161   0.0000059   0.0000046   0.0000000
 Max gradient component =       4.143E-05
 RMS gradient           =       1.367E-05
 Gradient time:  CPU 1.97 s  wall 2.24 s
 Geometry Optimization Parameters
   NAtoms,    NIC,     NZ,  NCons,   NDum,   NFix, NCnnct, MaxDiis
        5      20       0       0       0       0       0       0

 Cartesian Hessian Update
 Hessian Updated using BFGS Update


** GEOMETRY OPTIMIZATION IN DELOCALIZED INTERNAL COORDINATES **
   Searching for a Minimum

   Optimization Cycle:   6

                       Coordinates (Angstroms)
     ATOM                X               Y               Z
      1  H        -0.0953311086   -1.4972386324    0.0002227791
      2  C        -0.1359260605   -0.4003397511    0.0000386138
      3  O        -1.1397490452    0.2553050995   -0.0000207044
      4  O         1.1148028029    0.0972815842    0.0000498810
      5  H         1.0510268649    1.0658482056   -0.0000578566
   Point Group: c1    Number of degrees of freedom:     9


   Energy is   -189.827774415

 Hessian Updated using BFGS Update

  9 Hessian modes will be used to form the next step
  Hessian Eigenvalues:
     0.022599    0.152187    0.164047    0.166971    0.274885    0.344803
     0.516125    0.558477    0.973478

 Minimum Search - Taking Simple RFO Step
 Searching for Lamda that Minimizes Along All modes
 Value Taken    Lamda =   0.00000000
 Step Taken.  Stepsize is  0.000119

                             Maximum     Tolerance    Cnvgd?
         Gradient           0.000022      0.000300     YES
         Displacement       0.000081      0.001200     YES
         Energy change     -0.000002      0.000001      NO


                       Distance Matrix (Angstroms)
             H (  1)   C (  2)   O (  3)   O (  4)
   C (  2)  1.097650
   O (  3)  2.040152  1.198971
   O (  4)  2.001729  1.346087  2.260083
   H (  5)  2.807766  1.886416  2.335911  0.970664

 Final energy is   -189.82777441484876     


 ******************************
 **  OPTIMIZATION CONVERGED  **
 ******************************

                       Coordinates (Angstroms)
     ATOM                X               Y               Z
      1  H        -0.0953311086   -1.4972386324    0.0002227791
      2  C        -0.1359260605   -0.4003397511    0.0000386138
      3  O        -1.1397490452    0.2553050995   -0.0000207044
      4  O         1.1148028029    0.0972815842    0.0000498810
      5  H         1.0510268649    1.0658482056   -0.0000578566

Z-matrix Print:
$molecule
0 1
C 
H  1 1.097650
O  1 1.198971 2 125.269959
O  1 1.346087 2 109.576399 3 179.992745 0
H  4 0.970664 1 107.928640 2 -179.996466 0
$end


 --------------------------------------------------------------

                    Orbital Energies (a.u.)
 --------------------------------------------------------------

 Alpha MOs
 -- Occupied --
-19.196 -19.141 -10.324  -1.134  -1.049  -0.684  -0.539  -0.507
 -0.468  -0.425  -0.351  -0.310
 -- Virtual --
 -0.026  -0.012   0.007   0.049   0.057   0.077   0.101   0.130
  0.147   0.176   0.185   0.224   0.227   0.256   0.273   0.280
  0.294   0.316   0.414   0.497   0.509   0.518   0.635   0.668
  0.819   0.984   0.994   1.050   1.069   1.108   1.136   1.145
  1.236   1.349   1.428   1.436   1.500   1.580   1.653   1.784
  1.785   1.953   2.189   2.313   2.521   2.540   2.546   2.829
  2.858   2.999   3.031   3.144   3.223   3.351   3.472   3.574
  3.748   3.827   3.975   4.907   4.983   5.066   5.298   5.562
  5.795  23.841  49.817  49.937
 --------------------------------------------------------------

          Ground-State Mulliken Net Atomic Charges

     Atom                 Charge (a.u.)
  ----------------------------------------
      1 H                     0.135848
      2 C                     0.073366
      3 O                    -0.302374
      4 O                    -0.176981
      5 H                     0.270141
  ----------------------------------------
  Sum of atomic charges =    -0.000000

 -----------------------------------------------------------------
                    Cartesian Multipole Moments
 -----------------------------------------------------------------
    Charge (ESU x 10^10)
                 0.0000
    Dipole Moment (Debye)
         X       1.4887      Y      -0.1660      Z       0.0000
       Tot       1.4980
    Quadrupole Moments (Debye-Ang)
        XX     -21.8568     XY       2.8869     YY     -13.8479
        XZ      -0.0004     YZ      -0.0003     ZZ     -17.1987
    Octopole Moments (Debye-Ang^2)
       XXX       2.9143    XXY       2.3210    XYY       3.2439
       YYY       1.5729    XXZ      -0.0007    XYZ      -0.0002
       YYZ      -0.0002    XZZ      -0.0270    YZZ       0.5033
       ZZZ      -0.0014
    Hexadecapole Moments (Debye-Ang^3)
      XXXX    -115.1575   XXXY       3.9959   XXYY     -21.1253
      XYYY       4.4212   YYYY     -29.3207   XXXZ      -0.0016
      XXYZ       0.0002   XYYZ      -0.0006   YYYZ       0.0003
      XXZZ     -20.9118   XYZZ       0.2746   YYZZ      -8.5924
      XZZZ      -0.0013   YZZZ       0.0011   ZZZZ     -15.1822
 -----------------------------------------------------------------
Archival summary:
1\1\pikachu\OPT\ProcedureUnspecified\BasisUnspecified\212\cher\TueDec1318:41:352016TueDec1318:41:352016\0\\#,OPT,ProcedureUnspecified,BasisUnspecified,\\0,1\C\H,1,1.09765\O,1,1.19897,2,125.27\O,1,1.34609,2,109.576,3,179.993,0\H,4,0.970664,1,107.929,2,-179.996,0\\\@

 Total job time:  55.47s(wall), 47.35s(cpu) 
 Tue Dec 13 18:41:35 2016

        *************************************************************
        *                                                           *
        *  Thank you very much for using Q-Chem.  Have a nice day.  *
        *                                                           *
        *************************************************************


 
User input: 2 of 3 
 
pikachu 127.0.1
Q-Chem Developer Version! Running on 127.0.1.*
                  Welcome to Q-Chem
     A Quantum Leap Into The Future Of Chemistry


 Q-Chem 4.4, Q-Chem, Inc., Pleasanton, CA (2016)

 Y. Shao,  Z. Gan,  E. Epifanovsky,  A. T. B. Gilbert,  M. Wormit,  
 J. Kussmann,  A. W. Lange,  A. Behn,  J. Deng,  X. Feng,  D. Ghosh,  
 M. Goldey,  P. R. Horn,  L. D. Jacobson,  I. Kaliman,  F. Rob,  
 R. Z. Khaliullin,  T. Kus,  A. Landau,  J. Liu,  E. I. Proynov,  Y. M. Rhee,  
 R. M. Richard,  M. A. Rohrdanz,  R. P. Steele,  E. J. Sundstrom,  
 H. L. Woodcock III,  P. M. Zimmerman,  D. Zuev,  B. Albrecht,  E. Alguire,  
 B. Austin,  S. A. Baeppler,  G. J. O. Beran,  Y. A. Bernard,  E. Berquist,  
 K. Brandhorst,  K. B. Bravaya,  S. T. Brown,  D. Casanova,  C.-M. Chang,  
 Y. Chen,  S. H. Chien,  K. D. Closser,  M. P. Coons,  D. L. Crittenden,  
 S. Dasgupta,  M. Diedenhofen,  R. A. DiStasio Jr.,  H. Do,  A. D. Dutoi,  
 R. G. Edgar,  P.-T. Fang,  S. Fatehi,  Q. Feng,  L. Fusti-Molnar,  
 A. Ghysels,  A. Golubeva-Zadorozhnaya,  J. Gomes,  A. Gunina,  
 M. W. D. Hanson-Heine,  P. H. P. Harbach,  A. W. Hauser,  J. E. Herr,  
 E. G. Hohenstein,  Z. C. Holden,  K. Hui,  T.-C. Jagau,  H. Ji,  B. Kaduk,  
 K. Khistyaev,  Jaehoon Kim,  Jihan Kim,  R. A. King,  P. Klunzinger,  
 K. Koh,  D. Kosenkov,  T. Kowalczyk,  C. M. Krauter,  A. Kunitsa,  
 K. U. Lao,  A. Laurent,  K. V. Lawler,  J. Lee,  D. Lefrancois,  S. Lehtola,  
 S. V. Levchenko,  C. Y. Lin,  Y.-S. Lin,  F. Liu,  E. Livshits,  
 R. C. Lochan,  A. Luenser,  P. Manohar,  S. F. Manzer,  S.-P. Mao,  Y. Mao,  
 N. Mardirossian,  A. V. Marenich,  L. A. Martinez-Martinez,  S. A. Maurer,  
 N. J. Mayhall,  J.-M. Mewes,  A. F. Morrison,  K. Nanda,  T. S. Nguyen-Beck,  
 C. M. Oana,  R. Olivares-Amaya,  D. P. O'Neill,  J. A. Parkhill,  
 T. M. Perrine,  R. Peverati,  P. A. Pieniazek,  F. Plasser,  A. Prociuk,  
 D. R. Rehn,  E. Rosta,  N. J. Russ,  N. Sergueev,  S. M. Sharada,  
 S. Sharma,  D. W. Small,  A. Sodt,  T. Stauch,  T. Stein,  D. Stuck,  
 Y.-C. Su,  A. J. W. Thom,  T. Tsuchimochi,  L. Vogt,  O. Vydrov,  T. Wang,  
 M. A. Watson,  J. Wenzel,  A. White,  C. F. Williams,  V. Vanovschi,  
 K. Yao,  S. Yeganeh,  S. R. Yost,  Z.-Q. You,  I. Y. Zhang,  X. Zhang,  
 Y. Zhao,  B. R. Brooks,  G. K. L. Chan,  D. M. Chipman,  C. J. Cramer,  
 W. A. Goddard III,  M. S. Gordon,  W. J. Hehre,  A. Klamt,  
 H. F. Schaefer III,  M. W. Schmidt,  C. D. Sherrill,  D. G. Truhlar,  
 A. Warshel,  X. Xu,  A. Aspuru-Guzik,  R. Baer,  A. T. Bell,  N. A. Besley,  
 J.-D. Chai,  A. Dreuw,  B. D. Dunietz,  T. R. Furlani,  S. R. Gwaltney,  
 C.-P. Hsu,  Y. Jung,  J. Kong,  D. S. Lambrecht,  W. Liang,  C. Ochsenfeld,  
 V. A. Rassolov,  L. V. Slipchenko,  J. E. Subotnik,  T. Van Voorhis,  
 J. M. Herbert,  A. I. Krylov,  P. M. W. Gill,  M. Head-Gordon

 Contributors to earlier versions of Q-Chem not listed above: 
 R. D. Adamson,  J. Baker,  E. F. C. Byrd,  A. K. Chakraborty,  C.-L. Cheng,  
 H. Dachsel,  R. J. Doerksen,  G. Hawkins,  A. Heyden,  S. Hirata,  
 G. Kedziora,  F. J. Keil,  C. Kelley,  P. P. Korambath,  W. Kurlancheek,  
 A. M. Lee,  M. S. Lee,  D. Liotard,  I. Lotan,  P. E. Maslen,  N. Nair,  
 D. Neuhauser,  R. Olson,  B. Peters,  J. Ritchie,  N. E. Schultz,  
 N. Shenvi,  A. C. Simmonett,  K. S. Thanthiriwatte,  Q. Wu,  W. Zhang

 Please cite Q-Chem as follows:
 Y. Shao et al., Mol. Phys. 113, 184-215 (2015)
 DOI: 10.1080/00268976.2014.952696

 Q-Chem 4.4.2 for Intel X86 EM64T Linux

 Parts of Q-Chem use Armadillo 5.200.1 (Boston Tea Smuggler).
 http://arma.sourceforge.net/

 Q-Chem begins on Tue Dec 13 18:41:35 2016  


Host: 0

     Scratch files written to /scratch/cher/qchem6668//
The previous job contains 0 fragments, simply inherited here
FILE_GEOM_ORG=        593

Checking the input file for inconsistencies... 	...done.

--------------------------------------------------------------
User input:
--------------------------------------------------------------

$molecule
   read
$end

$rem
   BASIS 6-311++G**
   JOB_TYPE FREQUENCY
   METHOD B3LYP
$end

--------------------------------------------------------------
 ----------------------------------------------------------------
             Standard Nuclear Orientation (Angstroms)
    I     Atom           X                Y                Z
 ----------------------------------------------------------------
    1      H      -0.1044811782    -1.4959413564     0.0000489618
    2      C      -0.1365522035    -0.3987601572    -0.0000243617
    3      O      -1.1352506468     0.2646644254     0.0000068633
    4      O       1.1180053335     0.0891282199     0.0000057192
    5      H       1.0617569053     1.0581611379    -0.0000034519
 ----------------------------------------------------------------
 Molecular Point Group                 C1    NOp =  1
 Largest Abelian Subgroup              C1    NOp =  1
 Nuclear Repulsion Energy =    70.1679491345 hartrees
 There are       12 alpha and       12 beta electrons
 Requested basis set is 6-311++G(d,p)
 There are 28 shells and 80 basis functions

 Total QAlloc Memory Limit   2000 MB
 Mega-Array Size        61 MB
 MEM_STATIC part        62 MB

                       Distance Matrix (Angstroms)
             H (  1)   C (  2)   O (  3)   O (  4)
   C (  2)  1.097650
   O (  3)  2.040152  1.198971
   O (  4)  2.001729  1.346087  2.260083
   H (  5)  2.807766  1.886416  2.335911  0.970664

 A cutoff of  1.0D-11 yielded    403 shell pairs
 There are      3339 function pairs (      3600 Cartesian)

 -------------------------------------------------------
 OpenMP Integral Computing Module                       
 Release: version 1.0, May 2013, Q-Chem Inc. Pittsburgh 
 -------------------------------------------------------
 Integral Job Info:
 Integral job number is                      11
 Integral operator is                         1
 short-range coefficients                     0
 long-range coefficients              100000000
 Omega coefficients                           0
 if combine SR and LR in K                    0
 Integral screening is                        0
 Integral computing path is                   2
 max size of driver memory is            800000
 size of driver memory is                593474
 size of scratch memory is              2260544
 max col of scratch BK array               1296
 max len of scratch array in speh3          155
 max len of scratch index in speh4           18
 max int batch size is                      520
 min int batch size is                       52
 fixed nKL is                                52
 max L of basis functions is                  2
 order of int derivative is                   0
 number of shells is                         28
 number of basis is                          83
 number of cartesian basis is                83
 number of contracted shell pairs           403
 number of primitive shell pairs           1235
 maxK2 (contraction) of shell pair           36
 max number of K2 of shell pair               1
 max number of CS2 of shell pair             54
 max number of PS2 of shell pair            162
 mem total for path MDJ                   12940
 -------------------------------------------------------
 Smallest overlap matrix eigenvalue = 1.67E-03
 Guess from superposition of atomic densities
 Warning:  Energy on first SCF cycle will be non-variational
 A restricted hybrid HF-DFT SCF calculation will be
 performed using Pulay DIIS extrapolation
 Exchange:     0.2000 Hartree-Fock + 0.0800 Slater + 0.7200 B88
 Correlation:  0.1900 VWN1RPA + 0.8100 LYP
 Using SG-1 standard quadrature grid
 SCF converges when DIIS error is below 1.0E-08
 ---------------------------------------
  Cycle       Energy         DIIS Error
 ---------------------------------------
    1    -190.2514966602      7.17E-02
    2    -189.7366707653      1.25E-02
    3    -189.5063021560      2.34E-02
    4    -189.8173049271      4.24E-03
    5    -189.8270593600      1.14E-03
    6    -189.8277303864      2.50E-04
    7    -189.8277724563      5.60E-05
    8    -189.8277744120      7.83E-06
    9    -189.8277744536      9.27E-07
   10    -189.8277744439      1.25E-07
   11    -189.8277744519      4.19E-08
   12    -189.8277744522      6.10E-09 Convergence criterion met
 ---------------------------------------
 SCF time:  CPU 6.97 s  wall 8.34 s
 SCF   energy in the final basis set = -189.8277744522
 Total energy in the final basis set = -189.8277744522

 --------------------------------------------------------------

                    Orbital Energies (a.u.)
 --------------------------------------------------------------

 Alpha MOs
 -- Occupied --
-19.196 -19.141 -10.324  -1.134  -1.049  -0.684  -0.539  -0.507
 -0.468  -0.425  -0.351  -0.310
 -- Virtual --
 -0.026  -0.012   0.007   0.049   0.057   0.077   0.101   0.130
  0.147   0.176   0.185   0.224   0.227   0.256   0.273   0.280
  0.294   0.316   0.414   0.497   0.509   0.518   0.635   0.668
  0.819   0.984   0.994   1.050   1.069   1.108   1.136   1.145
  1.236   1.349   1.428   1.436   1.500   1.580   1.653   1.784
  1.785   1.953   2.189   2.313   2.521   2.540   2.546   2.829
  2.858   2.999   3.031   3.144   3.223   3.351   3.472   3.574
  3.748   3.827   3.975   4.907   4.983   5.066   5.298   5.562
  5.795  23.841  49.817  49.937
 --------------------------------------------------------------

          Ground-State Mulliken Net Atomic Charges

     Atom                 Charge (a.u.)
  ----------------------------------------
      1 H                     0.135842
      2 C                     0.073372
      3 O                    -0.302376
      4 O                    -0.176977
      5 H                     0.270140
  ----------------------------------------
  Sum of atomic charges =     0.000000

 -----------------------------------------------------------------
                    Cartesian Multipole Moments
 -----------------------------------------------------------------
    Charge (ESU x 10^10)
                -0.0000
    Dipole Moment (Debye)
         X       1.4874      Y      -0.1776      Z      -0.0000
       Tot       1.4980
    Quadrupole Moments (Debye-Ang)
        XX     -21.8041     XY       2.9491     YY     -13.8934
        XZ      -0.0000     YZ      -0.0000     ZZ     -17.1987
    Octopole Moments (Debye-Ang^2)
       XXX       2.8065    XXY       2.3518    XYY       3.1881
       YYY       1.4763    XXZ       0.0000    XYZ      -0.0000
       YYZ       0.0002    XZZ      -0.0657    YZZ       0.4947
       ZZZ       0.0001
    Hexadecapole Moments (Debye-Ang^3)
      XXXX    -114.9984   XXXY       4.4169   XXYY     -21.1015
      XYYY       4.6938   YYYY     -29.4592   XXXZ       0.0000
      XXYZ       0.0000   XYYZ      -0.0000   YYYZ      -0.0003
      XXZZ     -20.9070   XYZZ       0.3715   YYZZ      -8.5969
      XZZZ      -0.0000   YZZZ       0.0000   ZZZZ     -15.1822
 -----------------------------------------------------------------
 Calculating MO derivatives via CPSCF
   1         3          15      0.189690    0.065954
   2         3          15      0.019664    0.006515
   3         3          15      0.001309    0.000445
   4         4          14      0.000072    0.000025
   5        17           1      0.000001    0.000001
   6        18           0      0.000000    0.000000    Roots Converged
 Calculating analytic Hessian of the SCF energy
 Polarizability Matrix (a.u.)
            1           2           3
    1 -26.1123070   1.0244436   0.0000953
    2   1.0244436 -22.1084904   0.0000931
    3   0.0000953   0.0000931 -13.0866852

 Direct stationary perturbation theory relativistic correction:

 rels  =       0.068921937854
 relv  =      -0.279374237014
 rel2e =       0.094148885247
 E_rel =      -0.116303413912

 Hessian of the SCF Energy
            1           2           3           4           5           6
    1   0.0680133  -0.0026654   0.0000003  -0.0480472   0.0049923  -0.0000009
    2  -0.0026654   0.3313321  -0.0000162  -0.0039616  -0.2953952   0.0000128
    3   0.0000003  -0.0000162   0.0255142  -0.0000001   0.0000185  -0.0632666
    4  -0.0480472  -0.0039616  -0.0000001   0.8221240  -0.2124227  -0.0000089
    5   0.0049923  -0.2953952   0.0000185  -0.2124227   0.8381293  -0.0000070
    6  -0.0000009   0.0000128  -0.0632666  -0.0000089  -0.0000070   0.1905215
    7  -0.0061655   0.0162268   0.0000010  -0.5388336   0.3182047   0.0000111
    8   0.0391430  -0.0183388  -0.0000013   0.3046394  -0.3492123  -0.0000067
    9  -0.0000003   0.0000017   0.0212186   0.0000134  -0.0000094  -0.0720127
   10  -0.0081660  -0.0073425  -0.0000010  -0.2398404  -0.0548609  -0.0000018
   11  -0.0381343  -0.0185800  -0.0000006  -0.0786863  -0.1653814   0.0000001
   12   0.0000011   0.0000014   0.0103993  -0.0000045  -0.0000001  -0.0602717
   13  -0.0056347  -0.0022574  -0.0000002   0.0045971  -0.0559135   0.0000005
   14  -0.0033357   0.0009818  -0.0000004  -0.0095688  -0.0281405   0.0000008
   15  -0.0000002   0.0000004   0.0061346  -0.0000000  -0.0000020   0.0050294
            7           8           9          10          11          12
    1  -0.0061655   0.0391430  -0.0000003  -0.0081660  -0.0381343   0.0000011
    2   0.0162268  -0.0183388   0.0000017  -0.0073425  -0.0185800   0.0000014
    3   0.0000010  -0.0000013   0.0212186  -0.0000010  -0.0000006   0.0103993
    4  -0.5388336   0.3046394   0.0000134  -0.2398404  -0.0786863  -0.0000045
    5   0.3182047  -0.3492123  -0.0000094  -0.0548609  -0.1653814  -0.0000001
    6   0.0000111  -0.0000067  -0.0720127  -0.0000018   0.0000001  -0.0602717
    7   0.6488635  -0.3587660  -0.0000127  -0.1064279   0.0164482   0.0000009
    8  -0.3587660   0.3225749   0.0000080   0.0072284   0.0423174  -0.0000002
    9  -0.0000127   0.0000080   0.0289407  -0.0000005   0.0000000   0.0283148
   10  -0.1064279   0.0072284  -0.0000005   0.4062316   0.0379658   0.0000046
   11   0.0164482   0.0423174   0.0000000   0.0379658   0.6194846  -0.0000051
   12   0.0000009  -0.0000002   0.0283148   0.0000046  -0.0000051   0.0397064
   13   0.0025634   0.0077551   0.0000002  -0.0517974   0.0624066  -0.0000021
   14   0.0078863   0.0026587  -0.0000002   0.0170091  -0.4778406   0.0000039
   15  -0.0000002   0.0000002  -0.0064613  -0.0000012   0.0000055  -0.0181488
           13          14          15
    1  -0.0056347  -0.0033357  -0.0000002
    2  -0.0022574   0.0009818   0.0000004
    3  -0.0000002  -0.0000004   0.0061346
    4   0.0045971  -0.0095688  -0.0000000
    5  -0.0559135  -0.0281405  -0.0000020
    6   0.0000005   0.0000008   0.0050294
    7   0.0025634   0.0078863  -0.0000002
    8   0.0077551   0.0026587   0.0000002
    9   0.0000002  -0.0000002  -0.0064613
   10  -0.0517974   0.0170091  -0.0000012
   11   0.0624066  -0.4778406   0.0000055
   12  -0.0000021   0.0000039  -0.0181488
   13   0.0502715  -0.0119909   0.0000016
   14  -0.0119909   0.5023407  -0.0000041
   15   0.0000016  -0.0000041   0.0134461
 Gradient time:  CPU 61.52 s  wall 77.13 s
 **********************************************************************
 **                                                                  **
 **                       VIBRATIONAL ANALYSIS                       **
 **                       --------------------                       **
 **                                                                  **
 **        VIBRATIONAL FREQUENCIES (CM**-1) AND NORMAL MODES         **
 **     FORCE CONSTANTS (mDYN/ANGSTROM) AND REDUCED MASSES (AMU)     **
 **                  INFRARED INTENSITIES (KM/MOL)                   **
 **                                                                  **
 **********************************************************************


 Mode:                 1                      2                      3
 Frequency:       630.35                 672.38                1050.09
 Force Cnst:      0.8106                 0.3346                 1.0253
 Red. Mass:       3.4624                 1.2562                 1.5781
 IR Active:          YES                    YES                    YES
 IR Intens:       44.295                159.933                  2.371
 Raman Active:       YES                    YES                    YES
               X      Y      Z        X      Y      Z        X      Y      Z
 H         -0.090 -0.231  0.000    0.000  0.000  0.194   -0.000  0.000  0.965
 C          0.016 -0.233  0.000   -0.000  0.000  0.088   -0.000 -0.000 -0.214
 O          0.253  0.108 -0.000   -0.000 -0.000 -0.045   -0.000  0.000  0.056
 O         -0.205  0.079 -0.000    0.000 -0.000 -0.094    0.000  0.000  0.035
 H         -0.871  0.045  0.000    0.000  0.000  0.972   -0.000  0.000  0.133
 TransDip  -0.127 -0.171  0.000    0.000  0.000  0.405   -0.000 -0.000  0.049

 Mode:                 4                      5                      6
 Frequency:      1125.51                1293.46                1402.57
 Force Cnst:      2.6583                 1.6791                 1.3113
 Red. Mass:       3.5616                 1.7034                 1.1314
 IR Active:          YES                    YES                    YES
 IR Intens:      276.864                  9.637                  2.253
 Raman Active:       YES                    YES                    YES
               X      Y      Z        X      Y      Z        X      Y      Z
 H         -0.486 -0.182 -0.000    0.280 -0.167 -0.000    0.950 -0.007  0.000
 C         -0.189 -0.184  0.000   -0.145 -0.164  0.000   -0.019 -0.016 -0.000
 O         -0.096  0.058 -0.000    0.039  0.035 -0.000   -0.048  0.058  0.000
 O          0.315  0.088  0.000   -0.004  0.091 -0.000    0.020 -0.042  0.000
 H         -0.735  0.045 -0.000    0.907  0.112  0.000   -0.294 -0.050 -0.000
 TransDip  -0.493 -0.204 -0.000   -0.075 -0.066  0.000    0.001 -0.048 -0.000

 Mode:                 7                      8                      9
 Frequency:      1815.60                3059.62                3735.42
 Force Cnst:     16.0712                 6.0223                 8.7473
 Red. Mass:       8.2748                 1.0919                 1.0640
 IR Active:          YES                    YES                    YES
 IR Intens:      399.093                 43.831                 62.345
 Raman Active:       YES                    YES                    YES
               X      Y      Z        X      Y      Z        X      Y      Z
 H         -0.306 -0.413  0.000   -0.011  0.996 -0.000   -0.002  0.016 -0.000
 C          0.541 -0.330 -0.000    0.005 -0.087  0.000   -0.001 -0.004  0.000
 O         -0.357  0.244  0.000   -0.003  0.003  0.000    0.001  0.000 -0.000
 O         -0.053  0.027 -0.000   -0.001  0.001  0.000    0.002 -0.061  0.000
 H          0.377  0.042  0.000    0.010 -0.019  0.000   -0.033  0.997 -0.000
 TransDip   0.621 -0.153  0.000    0.031 -0.210 -0.000    0.069  0.243 -0.000

 STANDARD THERMODYNAMIC QUANTITIES AT   298.15 K  AND     1.00 ATM

   This Molecule has  0 Imaginary Frequencies
   Zero point vibrational energy:       21.136 kcal/mol

   Atom    1 Element H  Has Mass    1.00783
   Atom    2 Element C  Has Mass   12.00000
   Atom    3 Element O  Has Mass   15.99491
   Atom    4 Element O  Has Mass   15.99491
   Atom    5 Element H  Has Mass    1.00783
   Molecular Mass:    46.005480 amu
   Principal axes and moments of inertia in amu*Bohr^2:
                             1           2           3
    Eigenvalues --       23.17833   149.99478   173.17312
          X               0.99937     0.03550    -0.00000
          Y              -0.03550     0.99937    -0.00001
          Z               0.00000     0.00001     1.00000
   Rotational Symmetry Number is   1
   The Molecule is an Asymmetric Top
   Translational Enthalpy:        0.889 kcal/mol
   Rotational Enthalpy:           0.889 kcal/mol
   Vibrational Enthalpy:         21.350 kcal/mol
   gas constant (RT):             0.592 kcal/mol
   Translational Entropy:        37.404  cal/mol.K
   Rotational Entropy:           21.026  cal/mol.K
   Vibrational Entropy:           0.922  cal/mol.K

   Total Enthalpy:               23.720 kcal/mol
   Total Entropy:                59.352  cal/mol.K

 ======================================================================

 STANDARD THERMODYNAMIC QUANTITIES FOR ANHARMONIC VIBRATION -- TOSH

   Zero point vibrational energy: ************ kcal/mol

   Vibrational Enthalpy:       Infinity kcal/mol
   Vibrational Entropy:             NaN  cal/mol.K

   Total Enthalpy:             Infinity kcal/mol
   Total Entropy:                   NaN  cal/mol.K

 ======================================================================

 STANDARD THERMODYNAMIC QUANTITIES FOR ANHARMONIC VIBRATION -- VPT2

   Zero point vibrational energy: ************ kcal/mol

   Vibrational Enthalpy:       Infinity kcal/mol
   Vibrational Entropy:             NaN  cal/mol.K

   Total Enthalpy:             Infinity kcal/mol
   Total Entropy:                   NaN  cal/mol.K

 ======================================================================

Archival summary:
1\1\pikachu\FREQ\ProcedureUnspecified\BasisUnspecified\212\cher\TueDec1318:43:012016TueDec1318:43:012016\0\\#,FREQ,ProcedureUnspecified,BasisUnspecified,\\0,1\C\H,1,1.09765\O,1,1.19897,2,125.27\O,1,1.34609,2,109.576,3,179.993,0\H,4,0.970664,1,107.929,2,-179.996,0\\\@

 Total job time:  85.70s(wall), 68.61s(cpu) 
 Tue Dec 13 18:43:01 2016

        *************************************************************
        *                                                           *
        *  Thank you very much for using Q-Chem.  Have a nice day.  *
        *                                                           *
        *************************************************************


 
User input: 3 of 3 
 
pikachu 127.0.1
Q-Chem Developer Version! Running on 127.0.1.*
                  Welcome to Q-Chem
     A Quantum Leap Into The Future Of Chemistry


 Q-Chem 4.4, Q-Chem, Inc., Pleasanton, CA (2016)

 Y. Shao,  Z. Gan,  E. Epifanovsky,  A. T. B. Gilbert,  M. Wormit,  
 J. Kussmann,  A. W. Lange,  A. Behn,  J. Deng,  X. Feng,  D. Ghosh,  
 M. Goldey,  P. R. Horn,  L. D. Jacobson,  I. Kaliman,  F. Rob,  
 R. Z. Khaliullin,  T. Kus,  A. Landau,  J. Liu,  E. I. Proynov,  Y. M. Rhee,  
 R. M. Richard,  M. A. Rohrdanz,  R. P. Steele,  E. J. Sundstrom,  
 H. L. Woodcock III,  P. M. Zimmerman,  D. Zuev,  B. Albrecht,  E. Alguire,  
 B. Austin,  S. A. Baeppler,  G. J. O. Beran,  Y. A. Bernard,  E. Berquist,  
 K. Brandhorst,  K. B. Bravaya,  S. T. Brown,  D. Casanova,  C.-M. Chang,  
 Y. Chen,  S. H. Chien,  K. D. Closser,  M. P. Coons,  D. L. Crittenden,  
 S. Dasgupta,  M. Diedenhofen,  R. A. DiStasio Jr.,  H. Do,  A. D. Dutoi,  
 R. G. Edgar,  P.-T. Fang,  S. Fatehi,  Q. Feng,  L. Fusti-Molnar,  
 A. Ghysels,  A. Golubeva-Zadorozhnaya,  J. Gomes,  A. Gunina,  
 M. W. D. Hanson-Heine,  P. H. P. Harbach,  A. W. Hauser,  J. E. Herr,  
 E. G. Hohenstein,  Z. C. Holden,  K. Hui,  T.-C. Jagau,  H. Ji,  B. Kaduk,  
 K. Khistyaev,  Jaehoon Kim,  Jihan Kim,  R. A. King,  P. Klunzinger,  
 K. Koh,  D. Kosenkov,  T. Kowalczyk,  C. M. Krauter,  A. Kunitsa,  
 K. U. Lao,  A. Laurent,  K. V. Lawler,  J. Lee,  D. Lefrancois,  S. Lehtola,  
 S. V. Levchenko,  C. Y. Lin,  Y.-S. Lin,  F. Liu,  E. Livshits,  
 R. C. Lochan,  A. Luenser,  P. Manohar,  S. F. Manzer,  S.-P. Mao,  Y. Mao,  
 N. Mardirossian,  A. V. Marenich,  L. A. Martinez-Martinez,  S. A. Maurer,  
 N. J. Mayhall,  J.-M. Mewes,  A. F. Morrison,  K. Nanda,  T. S. Nguyen-Beck,  
 C. M. Oana,  R. Olivares-Amaya,  D. P. O'Neill,  J. A. Parkhill,  
 T. M. Perrine,  R. Peverati,  P. A. Pieniazek,  F. Plasser,  A. Prociuk,  
 D. R. Rehn,  E. Rosta,  N. J. Russ,  N. Sergueev,  S. M. Sharada,  
 S. Sharma,  D. W. Small,  A. Sodt,  T. Stauch,  T. Stein,  D. Stuck,  
 Y.-C. Su,  A. J. W. Thom,  T. Tsuchimochi,  L. Vogt,  O. Vydrov,  T. Wang,  
 M. A. Watson,  J. Wenzel,  A. White,  C. F. Williams,  V. Vanovschi,  
 K. Yao,  S. Yeganeh,  S. R. Yost,  Z.-Q. You,  I. Y. Zhang,  X. Zhang,  
 Y. Zhao,  B. R. Brooks,  G. K. L. Chan,  D. M. Chipman,  C. J. Cramer,  
 W. A. Goddard III,  M. S. Gordon,  W. J. Hehre,  A. Klamt,  
 H. F. Schaefer III,  M. W. Schmidt,  C. D. Sherrill,  D. G. Truhlar,  
 A. Warshel,  X. Xu,  A. Aspuru-Guzik,  R. Baer,  A. T. Bell,  N. A. Besley,  
 J.-D. Chai,  A. Dreuw,  B. D. Dunietz,  T. R. Furlani,  S. R. Gwaltney,  
 C.-P. Hsu,  Y. Jung,  J. Kong,  D. S. Lambrecht,  W. Liang,  C. Ochsenfeld,  
 V. A. Rassolov,  L. V. Slipchenko,  J. E. Subotnik,  T. Van Voorhis,  
 J. M. Herbert,  A. I. Krylov,  P. M. W. Gill,  M. Head-Gordon

 Contributors to earlier versions of Q-Chem not listed above: 
 R. D. Adamson,  J. Baker,  E. F. C. Byrd,  A. K. Chakraborty,  C.-L. Cheng,  
 H. Dachsel,  R. J. Doerksen,  G. Hawkins,  A. Heyden,  S. Hirata,  
 G. Kedziora,  F. J. Keil,  C. Kelley,  P. P. Korambath,  W. Kurlancheek,  
 A. M. Lee,  M. S. Lee,  D. Liotard,  I. Lotan,  P. E. Maslen,  N. Nair,  
 D. Neuhauser,  R. Olson,  B. Peters,  J. Ritchie,  N. E. Schultz,  
 N. Shenvi,  A. C. Simmonett,  K. S. Thanthiriwatte,  Q. Wu,  W. Zhang

 Please cite Q-Chem as follows:
 Y. Shao et al., Mol. Phys. 113, 184-215 (2015)
 DOI: 10.1080/00268976.2014.952696

 Q-Chem 4.4.2 for Intel X86 EM64T Linux

 Parts of Q-Chem use Armadillo 5.200.1 (Boston Tea Smuggler).
 http://arma.sourceforge.net/

 Q-Chem begins on Tue Dec 13 18:43:01 2016  


Host: 0

     Scratch files written to /scratch/cher/qchem6668//
The previous job contains 0 fragments, simply inherited here
FILE_GEOM_ORG=        593

Checking the input file for inconsistencies... 	...done.

--------------------------------------------------------------
User input:
--------------------------------------------------------------

$molecule
   read
$end
$rem
   BASIS  =  6-311++G**
   JOB_TYPE  =  SP
   METHOD  =  B3LYP
   SOLVENT_METHOD SMD
--------------------------------------------------------------
 ----------------------------------------------------------------
             Standard Nuclear Orientation (Angstroms)
    I     Atom           X                Y                Z
 ----------------------------------------------------------------
    1      H      -0.0953311086    -1.4972386324     0.0002227791
    2      C      -0.1359260605    -0.4003397511     0.0000386138
    3      O      -1.1397490452     0.2553050995    -0.0000207044
    4      O       1.1148028029     0.0972815842     0.0000498810
    5      H       1.0510268649     1.0658482056    -0.0000578566
 ----------------------------------------------------------------
 Nuclear Repulsion Energy =    70.1679491345 hartrees
 There are       12 alpha and       12 beta electrons
 Requested basis set is 6-311++G(d,p)
 There are 28 shells and 80 basis functions

 Total QAlloc Memory Limit   2000 MB
 Mega-Array Size        61 MB
 MEM_STATIC part        62 MB

                       Distance Matrix (Angstroms)
             H (  1)   C (  2)   O (  3)   O (  4)
   C (  2)  1.097650
   O (  3)  2.040152  1.198971
   O (  4)  2.001729  1.346087  2.260083
   H (  5)  2.807766  1.886416  2.335911  0.970664

 A cutoff of  1.0D-08 yielded    402 shell pairs
 There are      3323 function pairs (      3584 Cartesian)

 -------------------------------------------------------
 OpenMP Integral Computing Module                       
 Release: version 1.0, May 2013, Q-Chem Inc. Pittsburgh 
 -------------------------------------------------------
 Integral Job Info:
 Integral job number is                      11
 Integral operator is                         1
 short-range coefficients                     0
 long-range coefficients              100000000
 Omega coefficients                           0
 if combine SR and LR in K                    0
 Integral screening is                        0
 Integral computing path is                   2
 max size of driver memory is            800000
 size of driver memory is                593474
 size of scratch memory is              2260544
 max col of scratch BK array               1296
 max len of scratch array in speh3          155
 max len of scratch index in speh4           18
 max int batch size is                      520
 min int batch size is                       52
 fixed nKL is                                52
 max L of basis functions is                  2
 order of int derivative is                   0
 number of shells is                         28
 number of basis is                          83
 number of cartesian basis is                83
 number of contracted shell pairs           402
 number of primitive shell pairs           1184
 maxK2 (contraction) of shell pair           36
 max number of K2 of shell pair               1
 max number of CS2 of shell pair             55
 max number of PS2 of shell pair            162
 mem total for path MDJ                   12940
 -------------------------------------------------------
 Smallest overlap matrix eigenvalue = 1.67E-03

 Scale SEOQF with 1.000000e-01/1.000000e-01/1.000000e-01

 Standard Electronic Orientation quadrupole field applied
 Nucleus-field energy     =     0.0000000011 hartrees
 Guess from superposition of atomic densities
 Warning:  Energy on first SCF cycle will be non-variational
 A restricted hybrid HF-DFT SCF calculation will be
 performed using Pulay DIIS extrapolation
 Exchange:     0.2000 Hartree-Fock + 0.0800 Slater + 0.7200 B88
 Correlation:  0.1900 VWN1RPA + 0.8100 LYP
 Using SG-1 standard quadrature grid
 SCF converges when DIIS error is below 1.0E-05
 ---------------------------------------
  Cycle       Energy         DIIS Error
 ---------------------------------------
    1    -190.2514954799      7.17E-02
    2    -189.7366704841      1.25E-02
    3    -189.5062986033      2.34E-02
    4    -189.8173334748      4.24E-03
    5    -189.8270723930      1.14E-03
    6    -189.8277265466      2.50E-04
    7    -189.8277895555      5.61E-05
    8    -189.8277885872      7.86E-06 Convergence criterion met
 ---------------------------------------
 SCF time:  CPU 4.48 s  wall 5.05 s

 Citation of the SMD model:
 Marenich, A.V.; Cramer, C.J.; Truhlar, D.G.
 J. Phys. Chem. B 2009, 113, 6378-6396.
 iSolventCode=           1
 Solvent: water                                                           

 vradii
            1           2           3           4           5
    1   1.2000000   1.8500000   1.5200000   1.5200000   1.2000000
Changing PCM_TESSEL_METHOD to VTN
Changing PCM_VDW_RADII to SMD_RADIUS
 Discretize the solute cavity surface with Lebedev spheres
	Using 302 Lebedev grid points for each H atom
	Using 302 Lebedev grid points for other atoms
	Atomic van der Waals radii will be scaled by 1.20
 Removing interior tesserae...
 Keep 673 surface tesserae and discard 837 interior tesserae
 Molecular Surface Area = 62.432 Angst**2
 A restricted hybrid HF-DFT SCF calculation will be
 performed using Pulay DIIS extrapolation
 Polarizable Continuum solvation model will be applied
 Exchange:     0.2000 Hartree-Fock + 0.0800 Slater + 0.7200 B88
 Correlation:  0.1900 VWN1RPA + 0.8100 LYP
 Using SG-1 standard quadrature grid
 SCF converges when DIIS error is below 1.0E-05

 Citation of the SMD model:
 Marenich, A.V.; Cramer, C.J.; Truhlar, D.G.
 J. Phys. Chem. B 2009, 113, 6378-6396.
 iSolventCode=           1
 Solvent: water                                                           

 vradii
            1           2           3           4           5
    1   1.2000000   1.8500000   1.5200000   1.5200000   1.2000000
 ---------------------------------------
  Cycle       Energy         DIIS Error
 ---------------------------------------
    1    -189.8277743678      9.87E-07
 Time req'd to invert C: 0.40 s (CPU) 0.49 s (wall)
    2    -189.8417395900      1.12E-03
    3    -189.8417396475      1.12E-03
    4    -189.8417408236      1.12E-03
    5    -189.8432039634      1.29E-03
    6    -189.8440397759      4.64E-04
    7    -189.8441501444      1.43E-04
    8    -189.8441604375      7.74E-05
    9    -189.8441628756      6.21E-06 Convergence criterion met
 ---------------------------------------
 SCF time:  CPU 6.14 s  wall 7.09 s
(0)  E-EN(g) gas-phase elect-nuc energy                 -189.827774368 a.u.
(3)  G-ENP(liq) elect-nuc-pol free energy of system     -189.844162876 a.u.
(4)  G-CDS(liq) cavity-dispersion-solvent structure 
     free energy                                                4.2400 kcal/mol
(6)  G-S(liq) free energy of system                     -189.837406059 a.u.
(9)  DeltaG-S(liq) free energy of  solvation
     (9) = (6) - (0)                                           -6.0440 kcal/mol
 SCF   energy in the final basis set = -189.8374060588
 Total energy in the final basis set = -189.8374060588

 --------------------------------------------------------------

                    Orbital Energies (a.u.)
 --------------------------------------------------------------

 Alpha MOs
 -- Occupied --
-19.184 -19.140 -10.319  -1.126  -1.045  -0.668  -0.528  -0.511
 -0.461  -0.419  -0.348  -0.311
 -- Virtual --
 -0.019   0.007   0.023   0.047   0.065   0.089   0.113   0.151
  0.162   0.172   0.189   0.226   0.236   0.251   0.268   0.288
  0.291   0.325   0.421   0.520   0.521   0.537   0.650   0.675
  0.824   0.996   1.003   1.050   1.063   1.104   1.126   1.154
  1.255   1.362   1.438   1.446   1.512   1.600   1.668   1.794
  1.803   1.982   2.206   2.332   2.545   2.547   2.571   2.827
  2.857   3.008   3.044   3.153   3.230   3.349   3.479   3.575
  3.761   3.830   3.981   4.918   4.980   5.064   5.306   5.572
  5.798  23.847  49.828  49.939
 --------------------------------------------------------------

          Ground-State Mulliken Net Atomic Charges

     Atom                 Charge (a.u.)
  ----------------------------------------
      1 H                     0.195454
      2 C                     0.142596
      3 O                    -0.417482
      4 O                    -0.251021
      5 H                     0.330453
  ----------------------------------------
  Sum of atomic charges =    -0.000000

 -----------------------------------------------------------------
                    Cartesian Multipole Moments
 -----------------------------------------------------------------
    Charge (ESU x 10^10)
                -0.0000
    Dipole Moment (Debye)
         X       2.0735      Y      -0.2992      Z       0.0000
       Tot       2.0950
    Quadrupole Moments (Debye-Ang)
        XX     -22.7298     XY       3.3848     YY     -13.2736
        XZ      -0.0004     YZ      -0.0004     ZZ     -17.1993
    Octopole Moments (Debye-Ang^2)
       XXX       4.6856    XXY       2.3023    XYY       3.8474
       YYY       0.9340    XXZ      -0.0007    XYZ      -0.0002
       YYZ      -0.0001    XZZ       0.2425    YZZ       0.3944
       ZZZ      -0.0014
    Hexadecapole Moments (Debye-Ang^3)
      XXXX    -119.3180   XXXY       5.1829   XXYY     -21.1655
      XYYY       5.2857   YYYY     -26.6381   XXXZ      -0.0018
      XXYZ       0.0002   XYYZ      -0.0007   YYYZ      -0.0000
      XXZZ     -21.3407   XYZZ       0.4693   YYZZ      -8.3871
      XZZZ      -0.0014   YZZZ       0.0011   ZZZZ     -15.1506
 -----------------------------------------------------------------
Archival summary:
1\1\pikachu\SP\ProcedureUnspecified\BasisUnspecified\212\cher\TueDec1318:43:132016TueDec1318:43:132016\0\\#,ProcedureUnspecified,BasisUnspecified,\\0,1\C\H,1,1.09765\O,1,1.19897,2,125.27\O,1,1.34609,2,109.576,3,179.993,0\H,4,0.970664,1,107.929,2,-179.996,0\\\@

 Total job time:  12.27s(wall), 10.68s(cpu) 
 Tue Dec 13 18:43:13 2016

        *************************************************************
        *                                                           *
        *  Thank you very much for using Q-Chem.  Have a nice day.  *
        *                                                           *
        *************************************************************
