# Supplementary material for: A DFT investigation of the blue bottle experiment: E∘half-cell analysis of autoxidation catalysed by redox indicators
Source: R Soc Open Sci. 2017 Nov 8;4(11):170708. doi: 10.1098/rsos.170708 (PMC5717635; doi:10.1098/rsos.170708)
Supplement: output.zip [file rsos170708supp2.zip › B3LYP_6-311++Gdp_reducing_agents/Cl2.out]

pikachu 127.0.1
Q-Chem Developer Version! Running on 127.0.1.*
                  Welcome to Q-Chem
     A Quantum Leap Into The Future Of Chemistry


 Q-Chem 4.4, Q-Chem, Inc., Pleasanton, CA (2016)

 Y. Shao,  Z. Gan,  E. Epifanovsky,  A. T. B. Gilbert,  M. Wormit,  
 J. Kussmann,  A. W. Lange,  A. Behn,  J. Deng,  X. Feng,  D. Ghosh,  
 M. Goldey,  P. R. Horn,  L. D. Jacobson,  I. Kaliman,  F. Rob,  
 R. Z. Khaliullin,  T. Kus,  A. Landau,  J. Liu,  E. I. Proynov,  Y. M. Rhee,  
 R. M. Richard,  M. A. Rohrdanz,  R. P. Steele,  E. J. Sundstrom,  
 H. L. Woodcock III,  P. M. Zimmerman,  D. Zuev,  B. Albrecht,  E. Alguire,  
 B. Austin,  S. A. Baeppler,  G. J. O. Beran,  Y. A. Bernard,  
 E. J. Berquist,  K. Brandhorst,  K. B. Bravaya,  S. T. Brown,  D. Casanova,  
 C.-M. Chang,  Y. Chen,  S. H. Chien,  K. D. Closser,  M. P. Coons,  
 D. L. Crittenden,  S. Dasgupta,  M. Diedenhofen,  R. A. DiStasio Jr.,  
 H. Do,  A. D. Dutoi,  R. G. Edgar,  P.-T. Fang,  S. Fatehi,  Q. Feng,  
 L. Fusti-Molnar,  A. Ghysels,  A. Golubeva-Zadorozhnaya,  J. Gomes,  
 A. Gunina,  M. W. D. Hanson-Heine,  P. H. P. Harbach,  A. W. Hauser,  
 J. E. Herr,  E. G. Hohenstein,  Z. C. Holden,  K. Hui,  T.-C. Jagau,  H. Ji,  
 B. Kaduk,  K. Khistyaev,  Jaehoon Kim,  Jihan Kim,  R. A. King,  
 P. Klunzinger,  K. Koh,  D. Kosenkov,  T. Kowalczyk,  C. M. Krauter,  
 A. Kunitsa,  K. U. Lao,  A. Laurent,  K. V. Lawler,  J. Lee,  D. Lefrancois,  
 S. Lehtola,  S. V. Levchenko,  C. Y. Lin,  Y.-S. Lin,  F. Liu,  E. Livshits,  
 R. C. Lochan,  A. Luenser,  P. Manohar,  S. F. Manzer,  S.-P. Mao,  Y. Mao,  
 N. Mardirossian,  A. V. Marenich,  L. A. Martinez-Martinez,  S. A. Maurer,  
 N. J. Mayhall,  J.-M. Mewes,  A. F. Morrison,  K. Nanda,  T. S. Nguyen-Beck,  
 C. M. Oana,  R. Olivares-Amaya,  D. P. O'Neill,  J. A. Parkhill,  
 T. M. Perrine,  R. Peverati,  P. A. Pieniazek,  F. Plasser,  A. Prociuk,  
 D. R. Rehn,  E. Rosta,  N. J. Russ,  N. Sergueev,  S. M. Sharada,  
 S. Sharma,  D. W. Small,  A. Sodt,  T. Stauch,  T. Stein,  D. Stuck,  
 Y.-C. Su,  A. J. W. Thom,  T. Tsuchimochi,  L. Vogt,  O. Vydrov,  T. Wang,  
 M. A. Watson,  J. Wenzel,  A. White,  C. F. Williams,  V. Vanovschi,  
 K. Yao,  S. Yeganeh,  S. R. Yost,  Z.-Q. You,  I. Y. Zhang,  X. Zhang,  
 Y. Zhao,  B. R. Brooks,  G. K. L. Chan,  D. M. Chipman,  C. J. Cramer,  
 W. A. Goddard III,  M. S. Gordon,  W. J. Hehre,  A. Klamt,  
 H. F. Schaefer III,  M. W. Schmidt,  C. D. Sherrill,  D. G. Truhlar,  
 A. Warshel,  X. Xu,  A. Aspuru-Guzik,  R. Baer,  A. T. Bell,  N. A. Besley,  
 J.-D. Chai,  A. Dreuw,  B. D. Dunietz,  T. R. Furlani,  S. R. Gwaltney,  
 C.-P. Hsu,  Y. Jung,  J. Kong,  D. S. Lambrecht,  W. Liang,  C. Ochsenfeld,  
 V. A. Rassolov,  L. V. Slipchenko,  J. E. Subotnik,  T. Van Voorhis,  
 J. M. Herbert,  A. I. Krylov,  P. M. W. Gill,  M. Head-Gordon

 Contributors to earlier versions of Q-Chem not listed above: 
 R. D. Adamson,  J. Baker,  E. F. C. Byrd,  A. K. Chakraborty,  C.-L. Cheng,  
 H. Dachsel,  R. J. Doerksen,  G. Hawkins,  A. Heyden,  S. Hirata,  
 G. Kedziora,  F. J. Keil,  C. Kelley,  P. P. Korambath,  W. Kurlancheek,  
 A. M. Lee,  M. S. Lee,  D. Liotard,  I. Lotan,  P. E. Maslen,  N. Nair,  
 D. Neuhauser,  R. Olson,  B. Peters,  J. Ritchie,  N. E. Schultz,  
 N. Shenvi,  A. C. Simmonett,  K. S. Thanthiriwatte,  Q. Wu,  W. Zhang

 Please cite Q-Chem as follows:
 Y. Shao et al., Mol. Phys. 113, 184-215 (2015)
 DOI: 10.1080/00268976.2014.952696

 Q-Chem 4.4.2 for Intel X86 EM64T Linux

 Parts of Q-Chem use Armadillo 5.200.1 (Boston Tea Smuggler).
 http://arma.sourceforge.net/

 Q-Chem begins on Sun Aug 13 20:25:09 2017  


Host: 0

     Scratch files written to /scratch/taweetham/qchem22377//

Checking the input file for inconsistencies... 	...done.

--------------------------------------------------------------
User input:
--------------------------------------------------------------
$molecule
0 1
  Cl   0.0 0.0 0.0
  Cl   1.5 0.0 0.0
$end

$rem
   job_type optimization
   BASIS  =  6-311++G**
   METHOD  =  B3LYP
$end

--------------------------------------------------------------
 ----------------------------------------------------------------
             Standard Nuclear Orientation (Angstroms)
    I     Atom           X                Y                Z
 ----------------------------------------------------------------
    1      Cl      0.0000000000     0.0000000000    -0.7500000000
    2      Cl      0.0000000000     0.0000000000     0.7500000000
 ----------------------------------------------------------------
 Molecular Point Group                 D*h   NOp =***
 Largest Abelian Subgroup              D2h   NOp =  1
 Nuclear Repulsion Energy =   101.9548092808 hartrees
 There are       17 alpha and       17 beta electrons
 Requested basis set is 6-311++G(d,p)
 There are 26 shells and 60 basis functions

 Total QAlloc Memory Limit   2000 MB
 Mega-Array Size        61 MB
 MEM_STATIC part        62 MB
 A cutoff of  1.0D-11 yielded    339 shell pairs
 There are      1872 function pairs (      2005 Cartesian)

 -------------------------------------------------------
 OpenMP Integral Computing Module                       
 Release: version 1.0, May 2013, Q-Chem Inc. Pittsburgh 
 -------------------------------------------------------
 Integral Job Info:
 Integral job number is                      11
 Integral operator is                         1
 short-range coefficients                     0
 long-range coefficients              100000000
 Omega coefficients                           0
 if combine SR and LR in K                    0
 Integral screening is                        0
 Integral computing path is                   2
 max size of driver memory is            800000
 size of driver memory is                593474
 size of scratch memory is              8013252
 max col of scratch BK array               1296
 max len of scratch array in speh3          155
 max len of scratch index in speh4           18
 max int batch size is                      520
 min int batch size is                       52
 fixed nKL is                                52
 max L of basis functions is                  2
 order of int derivative is                   0
 number of shells is                         26
 number of basis is                          62
 number of cartesian basis is                62
 number of contracted shell pairs           339
 number of primitive shell pairs           1086
 maxK2 (contraction) of shell pair           36
 max number of K2 of shell pair               1
 max number of CS2 of shell pair             50
 max number of PS2 of shell pair             96
 mem total for path MDJ                   11572
 -------------------------------------------------------
 Smallest overlap matrix eigenvalue = 6.28E-04

 Scale SEOQF with 1.000000e-01/1.000000e-01/1.000000e-01

 Standard Electronic Orientation quadrupole field applied
 Nucleus-field energy     =    -0.0000000020 hartrees
 Guess from superposition of atomic densities
 Warning:  Energy on first SCF cycle will be non-variational
 A restricted hybrid HF-DFT SCF calculation will be
 performed using Pulay DIIS extrapolation
 Exchange:     0.2000 Hartree-Fock + 0.0800 Slater + 0.7200 B88
 Correlation:  0.1900 VWN1RPA + 0.8100 LYP
 Using SG-1 standard quadrature grid
 SCF converges when DIIS error is below 1.0E-08
 Inaccurate integrated density:
   Number of electrons =    34
   Numerical integral  =    36.615770504148
   Relative error      =     7.6934426593 %
 ---------------------------------------
  Cycle       Energy         DIIS Error
 ---------------------------------------
    1    -982.6670058283      4.02E+00
    2    -914.2539632738      1.20E-01
    3    -918.0684016623      6.73E-02
    4    -919.8675177415      2.93E-02
    5    -920.1457743461      4.85E-03
    6    -920.1530407688      2.23E-03
    7    -920.1549471612      2.34E-04
    8    -920.1549686702      5.81E-05
    9    -920.1549701352      5.15E-06
   10    -920.1549701480      1.33E-06
   11    -920.1549701488      2.18E-07
   12    -920.1549701488      3.12E-08
   13    -920.1549701488      4.15E-09 Convergence criterion met
 ---------------------------------------
 SCF time:  CPU 2.29 s  wall 2.33 s
 SCF   energy in the final basis set = -920.1549701488
 Total energy in the final basis set = -920.1549701488

 --------------------------------------------------------------

                    Orbital Energies (a.u.)
 --------------------------------------------------------------

 Alpha MOs
 -- Occupied --
*******-101.581  -9.516  -9.514  -7.284  -7.279  -7.266  -7.266
 -7.265  -7.265  -1.160  -0.710  -0.521  -0.521  -0.515  -0.254
 -0.254
 -- Virtual --
  0.015   0.021   0.050   0.050   0.069   0.103   0.103   0.116
  0.180   0.299   0.382   0.382   0.457   0.465   0.465   0.578
  0.578   0.672   0.714   0.714   0.894   0.894   1.011   1.031
  1.222   1.222   1.790   2.182   2.182   2.263   2.263   2.282
  2.356   9.370   9.994  25.311  25.666  25.666  25.905  25.905
 26.841 215.350 216.051
 --------------------------------------------------------------

          Ground-State Mulliken Net Atomic Charges

     Atom                 Charge (a.u.)
  ----------------------------------------
      1 Cl                   -0.000000
      2 Cl                    0.000000
  ----------------------------------------
  Sum of atomic charges =     0.000000

 -----------------------------------------------------------------
                    Cartesian Multipole Moments
 -----------------------------------------------------------------
    Charge (ESU x 10^10)
                -0.0000
    Dipole Moment (Debye)
         X      -0.0000      Y      -0.0000      Z       0.0000
       Tot       0.0000
    Quadrupole Moments (Debye-Ang)
        XX     -24.6457     XY       0.0000     YY     -24.6457
        XZ      -0.0000     YZ      -0.0000     ZZ     -24.9610
    Octopole Moments (Debye-Ang^2)
       XXX      -0.0000    XXY       0.0000    XYY      -0.0000
       YYY       0.0000    XXZ       0.0000    XYZ       0.0000
       YYZ       0.0000    XZZ      -0.0000    YZZ      -0.0000
       ZZZ       0.0000
    Hexadecapole Moments (Debye-Ang^3)
      XXXX     -27.8556   XXXY       0.0000   XXYY      -9.2852
      XYYY       0.0000   YYYY     -27.8556   XXXZ      -0.0000
      XXYZ      -0.0000   XYYZ      -0.0000   YYYZ      -0.0000
      XXZZ     -25.6720   XYZZ       0.0000   YYZZ     -25.6720
      XZZZ      -0.0000   YZZZ      -0.0000   ZZZZ    -104.2299
 -----------------------------------------------------------------
 Calculating analytic gradient of the SCF energy
 Gradient of SCF Energy
            1           2
    1   0.0000000  -0.0000000
    2   0.0000000  -0.0000000
    3   0.7727169  -0.7727169
 Max gradient component =       7.727E-01
 RMS gradient           =       4.461E-01
 Gradient time:  CPU 0.76 s  wall 0.76 s
 Geometry Optimization Parameters
   NAtoms,    NIC,     NZ,  NCons,   NDum,   NFix, NCnnct, MaxDiis
        2       5       0       0       0       0       0       0


** GEOMETRY OPTIMIZATION IN DELOCALIZED INTERNAL COORDINATES **
   Searching for a Minimum

   Optimization Cycle:   1

                       Coordinates (Angstroms)
     ATOM                X               Y               Z
      1  Cl        0.0000000000    0.0000000000   -0.7500000000
      2  Cl        0.0000000000    0.0000000000    0.7500000000
   Point Group: d*h   Number of degrees of freedom:     1


   Energy is   -920.154970149


 Attempting to Generate Delocalized Internal Coordinates

 ** Taking Steepest Descent Step **
 Calculated Step too Large.  Step scaled by  0.388240
 Step Taken.  Stepsize is  0.300000

                             Maximum     Tolerance    Cnvgd?
         Gradient           0.772717      0.000300      NO
         Displacement       0.300000      0.001200      NO
         Energy change     *********      0.000001      NO


 New Cartesian Coordinates Obtained by Inverse Iteration

 Displacement from previous Coordinates is:  0.212132
 ----------------------------------------------------------------
             Standard Nuclear Orientation (Angstroms)
    I     Atom           X                Y                Z
 ----------------------------------------------------------------
    1      Cl      0.0000000000     0.0000000000    -0.8293765816
    2      Cl      0.0000000000     0.0000000000     0.8293765816
 ----------------------------------------------------------------
 Molecular Point Group                 D*h   NOp =***
 Largest Abelian Subgroup              D2h   NOp =  1
 Nuclear Repulsion Energy =    92.1970895431 hartrees
 There are       17 alpha and       17 beta electrons
 Applying Cartesian multipole field
    Component          Value
    ---------          -----
     (2,0,0)        1.00000E-11
     (0,2,0)        2.00000E-11
     (0,0,2)       -3.00000E-11
 Nucleus-field energy     =    -0.0000000025 hartrees
 Requested basis set is 6-311++G(d,p)
 There are 26 shells and 60 basis functions
 A cutoff of  1.0D-11 yielded    335 shell pairs
 There are      1856 function pairs (      1989 Cartesian)
 Smallest overlap matrix eigenvalue = 1.14E-03
 Guess MOs from SCF MO coefficient file
 Reading MOs from coefficient file
 Reading MOs from coefficient file
 A restricted hybrid HF-DFT SCF calculation will be
 performed using Pulay DIIS extrapolation
 Exchange:     0.2000 Hartree-Fock + 0.0800 Slater + 0.7200 B88
 Correlation:  0.1900 VWN1RPA + 0.8100 LYP
 Using SG-1 standard quadrature grid
 SCF converges when DIIS error is below 1.0E-08
 Geometry optimization detected.  Setting ReadMinima to 0
 Setting SaveMinima to 0
 Inaccurate integrated density:
   Number of electrons =    34
   Numerical integral  =    34.140289144432
   Relative error      =     0.4126151307 %
 ---------------------------------------
  Cycle       Energy         DIIS Error
 ---------------------------------------
    1    -920.2851322167      2.41E-02
    2    -920.3125313393      2.67E-03
    3    -920.3146351446      1.57E-03
    4    -920.3155107335      1.43E-04
    5    -920.3155189700      3.24E-05
    6    -920.3155193698      2.12E-06
    7    -920.3155193722      4.76E-08
    8    -920.3155193722      4.72E-09 Convergence criterion met
 ---------------------------------------
 SCF time:  CPU 1.41 s  wall 1.41 s
 SCF   energy in the final basis set = -920.3155193722
 Total energy in the final basis set = -920.3155193722

 --------------------------------------------------------------

                    Orbital Energies (a.u.)
 --------------------------------------------------------------

 Alpha MOs
 -- Occupied --
*******-101.593  -9.515  -9.515  -7.283  -7.281  -7.267  -7.267
 -7.267  -7.267  -1.076  -0.733  -0.508  -0.475  -0.475  -0.278
 -0.278
 -- Virtual --
 -0.014   0.017   0.055   0.055   0.072   0.076   0.101   0.101
  0.173   0.320   0.417   0.417   0.431   0.460   0.460   0.589
  0.589   0.702   0.760   0.760   0.870   0.870   0.955   0.961
  1.111   1.111   1.554   2.174   2.174   2.267   2.267   2.358
  2.376   9.394   9.794  25.710  25.710  25.847  25.847  26.034
 26.082 215.363 215.797
 --------------------------------------------------------------

          Ground-State Mulliken Net Atomic Charges

     Atom                 Charge (a.u.)
  ----------------------------------------
      1 Cl                    0.000000
      2 Cl                   -0.000000
  ----------------------------------------
  Sum of atomic charges =    -0.000000

 -----------------------------------------------------------------
                    Cartesian Multipole Moments
 -----------------------------------------------------------------
    Charge (ESU x 10^10)
                -0.0000
    Dipole Moment (Debye)
         X      -0.0000      Y       0.0000      Z       0.0000
       Tot       0.0000
    Quadrupole Moments (Debye-Ang)
        XX     -25.0387     XY      -0.0000     YY     -25.0387
        XZ       0.0000     YZ      -0.0000     ZZ     -24.2264
    Octopole Moments (Debye-Ang^2)
       XXX      -0.0000    XXY      -0.0000    XYY      -0.0000
       YYY      -0.0000    XXZ      -0.0000    XYZ      -0.0000
       YYZ      -0.0000    XZZ      -0.0000    YZZ      -0.0000
       ZZZ       0.0000
    Hexadecapole Moments (Debye-Ang^3)
      XXXX     -28.5676   XXXY      -0.0000   XXYY      -9.5225
      XYYY      -0.0000   YYYY     -28.5676   XXXZ      -0.0000
      XXYZ      -0.0000   XYYZ      -0.0000   YYYZ      -0.0000
      XXZZ     -28.3913   XYZZ      -0.0000   YYZZ     -28.3913
      XZZZ      -0.0000   YZZZ      -0.0000   ZZZZ    -117.9569
 -----------------------------------------------------------------
 Calculating analytic gradient of the SCF energy
 Gradient of SCF Energy
            1           2
    1   0.0000000  -0.0000000
    2  -0.0000000   0.0000000
    3   0.3463200  -0.3463200
 Max gradient component =       3.463E-01
 RMS gradient           =       1.999E-01
 Gradient time:  CPU 0.73 s  wall 0.73 s
 Geometry Optimization Parameters
   NAtoms,    NIC,     NZ,  NCons,   NDum,   NFix, NCnnct, MaxDiis
        2       5       0       0       0       0       0       0


** GEOMETRY OPTIMIZATION IN DELOCALIZED INTERNAL COORDINATES **
   Searching for a Minimum

   Optimization Cycle:   2

                       Coordinates (Angstroms)
     ATOM                X               Y               Z
      1  Cl        0.0000000000    0.0000000000   -0.8293765816
      2  Cl        0.0000000000    0.0000000000    0.8293765816
   Point Group: d*h   Number of degrees of freedom:     1


   Energy is   -920.315519372

 Hessian Updated using BFGS Update

 ** Taking Steepest Descent Step **
 Calculated Step too Large.  Step scaled by  0.866251
 Step Taken.  Stepsize is  0.300000

                             Maximum     Tolerance    Cnvgd?
         Gradient           0.346320      0.000300      NO
         Displacement       0.300000      0.001200      NO
         Energy change     -0.160549      0.000001      NO


 New Cartesian Coordinates Obtained by Inverse Iteration

 Displacement from previous Coordinates is:  0.212132
 ----------------------------------------------------------------
             Standard Nuclear Orientation (Angstroms)
    I     Atom           X                Y                Z
 ----------------------------------------------------------------
    1      Cl      0.0000000000     0.0000000000    -0.9087531632
    2      Cl      0.0000000000     0.0000000000     0.9087531632
 ----------------------------------------------------------------
 Molecular Point Group                 D*h   NOp =***
 Largest Abelian Subgroup              D2h   NOp =  1
 Nuclear Repulsion Energy =    84.1439788644 hartrees
 There are       17 alpha and       17 beta electrons
 Applying Cartesian multipole field
    Component          Value
    ---------          -----
     (2,0,0)        1.00000E-11
     (0,2,0)        2.00000E-11
     (0,0,2)       -3.00000E-11
 Nucleus-field energy     =    -0.0000000030 hartrees
 Requested basis set is 6-311++G(d,p)
 There are 26 shells and 60 basis functions
 A cutoff of  1.0D-11 yielded    327 shell pairs
 There are      1840 function pairs (      1973 Cartesian)
 Smallest overlap matrix eigenvalue = 1.90E-03
 Guess MOs from SCF MO coefficient file
 Reading MOs from coefficient file
 Reading MOs from coefficient file
 A restricted hybrid HF-DFT SCF calculation will be
 performed using Pulay DIIS extrapolation
 Exchange:     0.2000 Hartree-Fock + 0.0800 Slater + 0.7200 B88
 Correlation:  0.1900 VWN1RPA + 0.8100 LYP
 Using SG-1 standard quadrature grid
 SCF converges when DIIS error is below 1.0E-08
 Geometry optimization detected.  Setting ReadMinima to 0
 Setting SaveMinima to 0
 Inaccurate integrated density:
   Number of electrons =    34
   Numerical integral  =    34.066716143860
   Relative error      =     0.1962239525 %
 ---------------------------------------
  Cycle       Energy         DIIS Error
 ---------------------------------------
    1    -920.3373836714      1.67E-02
    2    -920.3819608980      2.34E-03
    3    -920.3831821284      1.63E-03
    4    -920.3842862568      2.17E-04
    5    -920.3843040795      8.12E-06
    6    -920.3843041099      1.46E-06
    7    -920.3843041111      6.27E-08
    8    -920.3843041110      3.78E-09 Convergence criterion met
 ---------------------------------------
 SCF time:  CPU 1.39 s  wall 1.39 s
 SCF   energy in the final basis set = -920.3843041110
 Total energy in the final basis set = -920.3843041110

 --------------------------------------------------------------

                    Orbital Energies (a.u.)
 --------------------------------------------------------------

 Alpha MOs
 -- Occupied --
*******-101.603  -9.519  -9.519  -7.287  -7.286  -7.271  -7.271
 -7.271  -7.271  -1.007  -0.756  -0.498  -0.442  -0.442  -0.298
 -0.298
 -- Virtual --
 -0.070   0.018   0.059   0.059   0.059   0.075   0.100   0.100
  0.169   0.344   0.413   0.430   0.430   0.456   0.456   0.632
  0.632   0.728   0.790   0.790   0.852   0.852   0.885   0.899
  1.022   1.022   1.418   2.162   2.162   2.265   2.265   2.319
  2.416   9.437   9.664  25.675  25.675  25.797  25.844  25.844
 26.410 215.400 215.649
 --------------------------------------------------------------

          Ground-State Mulliken Net Atomic Charges

     Atom                 Charge (a.u.)
  ----------------------------------------
      1 Cl                   -0.000000
      2 Cl                    0.000000
  ----------------------------------------
  Sum of atomic charges =     0.000000

 -----------------------------------------------------------------
                    Cartesian Multipole Moments
 -----------------------------------------------------------------
    Charge (ESU x 10^10)
                -0.0000
    Dipole Moment (Debye)
         X      -0.0000      Y       0.0000      Z      -0.0000
       Tot       0.0000
    Quadrupole Moments (Debye-Ang)
        XX     -25.4007     XY       0.0000     YY     -25.4007
        XZ      -0.0000     YZ       0.0000     ZZ     -23.5733
    Octopole Moments (Debye-Ang^2)
       XXX      -0.0000    XXY       0.0000    XYY      -0.0000
       YYY       0.0000    XXZ      -0.0000    XYZ      -0.0000
       YYZ      -0.0000    XZZ       0.0000    YZZ      -0.0000
       ZZZ      -0.0000
    Hexadecapole Moments (Debye-Ang^3)
      XXXX     -29.3496   XXXY       0.0000   XXYY      -9.7832
      XYYY       0.0000   YYYY     -29.3496   XXXZ      -0.0000
      XXYZ       0.0000   XYYZ      -0.0000   YYYZ       0.0000
      XXZZ     -31.6265   XYZZ      -0.0000   YYZZ     -31.6265
      XZZZ      -0.0000   YZZZ       0.0000   ZZZZ    -133.7816
 -----------------------------------------------------------------
 Calculating analytic gradient of the SCF energy
 Gradient of SCF Energy
            1           2
    1   0.0000000  -0.0000000
    2  -0.0000000   0.0000000
    3   0.1365997  -0.1365997
 Max gradient component =       1.366E-01
 RMS gradient           =       7.887E-02
 Gradient time:  CPU 0.72 s  wall 0.72 s
 Geometry Optimization Parameters
   NAtoms,    NIC,     NZ,  NCons,   NDum,   NFix, NCnnct, MaxDiis
        2       5       0       0       0       0       0       0

 Cartesian Hessian Update
 Hessian Updated using BFGS Update


** GEOMETRY OPTIMIZATION IN DELOCALIZED INTERNAL COORDINATES **
   Searching for a Minimum

   Optimization Cycle:   3

                       Coordinates (Angstroms)
     ATOM                X               Y               Z
      1  Cl        0.0000000000    0.0000000000   -0.9087531632
      2  Cl        0.0000000000    0.0000000000    0.9087531632
   Point Group: d*h   Number of degrees of freedom:     1


   Energy is   -920.384304111

 Hessian Updated using BFGS Update

  1 Hessian modes will be used to form the next step
  Hessian Eigenvalues:
     0.699068

 Minimum Search - Taking Simple RFO Step
 Searching for Lamda that Minimizes Along All modes
 Value Taken    Lamda =  -0.02574385
 Step Taken.  Stepsize is  0.188462

                             Maximum     Tolerance    Cnvgd?
         Gradient           0.136600      0.000300      NO
         Displacement       0.188462      0.001200      NO
         Energy change     -0.068785      0.000001      NO


 New Cartesian Coordinates Obtained by Inverse Iteration

 Displacement from previous Coordinates is:  0.133263
 ----------------------------------------------------------------
             Standard Nuclear Orientation (Angstroms)
    I     Atom           X                Y                Z
 ----------------------------------------------------------------
    1      Cl      0.0000000000     0.0000000000    -0.9586181455
    2      Cl      0.0000000000     0.0000000000     0.9586181455
 ----------------------------------------------------------------
 Molecular Point Group                 D*h   NOp =***
 Largest Abelian Subgroup              D2h   NOp =  1
 Nuclear Repulsion Energy =    79.7670139208 hartrees
 There are       17 alpha and       17 beta electrons
 Applying Cartesian multipole field
    Component          Value
    ---------          -----
     (2,0,0)        1.00000E-11
     (0,2,0)        2.00000E-11
     (0,0,2)       -3.00000E-11
 Nucleus-field energy     =    -0.0000000033 hartrees
 Requested basis set is 6-311++G(d,p)
 There are 26 shells and 60 basis functions
 A cutoff of  1.0D-11 yielded    327 shell pairs
 There are      1840 function pairs (      1973 Cartesian)
 Smallest overlap matrix eigenvalue = 2.54E-03
 Guess MOs from SCF MO coefficient file
 Reading MOs from coefficient file
 Reading MOs from coefficient file
 A restricted hybrid HF-DFT SCF calculation will be
 performed using Pulay DIIS extrapolation
 Exchange:     0.2000 Hartree-Fock + 0.0800 Slater + 0.7200 B88
 Correlation:  0.1900 VWN1RPA + 0.8100 LYP
 Using SG-1 standard quadrature grid
 SCF converges when DIIS error is below 1.0E-08
 Geometry optimization detected.  Setting ReadMinima to 0
 Setting SaveMinima to 0
 ---------------------------------------
  Cycle       Energy         DIIS Error
 ---------------------------------------
    1    -920.3703853619      7.92E-03
    2    -920.4016048818      1.34E-03
    3    -920.4019437445      1.01E-03
    4    -920.4023926579      1.12E-04
    5    -920.4023970182      3.25E-06
    6    -920.4023970236      4.52E-07
    7    -920.4023970237      5.48E-08
    8    -920.4023970236      2.29E-09 Convergence criterion met
 ---------------------------------------
 SCF time:  CPU 1.37 s  wall 1.37 s
 SCF   energy in the final basis set = -920.4023970236
 Total energy in the final basis set = -920.4023970236

 --------------------------------------------------------------

                    Orbital Energies (a.u.)
 --------------------------------------------------------------

 Alpha MOs
 -- Occupied --
*******-101.608  -9.521  -9.521  -7.289  -7.289  -7.274  -7.274
 -7.274  -7.274  -0.972  -0.768  -0.490  -0.427  -0.427  -0.308
 -0.308
 -- Virtual --
 -0.107   0.019   0.054   0.061   0.061   0.077   0.098   0.098
  0.167   0.363   0.404   0.430   0.430   0.455   0.455   0.668
  0.668   0.742   0.802   0.803   0.843   0.844   0.844   0.870
  0.977   0.977   1.357   2.158   2.158   2.258   2.261   2.261
  2.435   9.457   9.618  25.646  25.646  25.829  25.848  25.848
 26.332 215.417 215.597
 --------------------------------------------------------------

          Ground-State Mulliken Net Atomic Charges

     Atom                 Charge (a.u.)
  ----------------------------------------
      1 Cl                    0.000000
      2 Cl                   -0.000000
  ----------------------------------------
  Sum of atomic charges =     0.000000

 -----------------------------------------------------------------
                    Cartesian Multipole Moments
 -----------------------------------------------------------------
    Charge (ESU x 10^10)
                -0.0000
    Dipole Moment (Debye)
         X      -0.0000      Y      -0.0000      Z      -0.0000
       Tot       0.0000
    Quadrupole Moments (Debye-Ang)
        XX     -25.5982     XY       0.0000     YY     -25.5982
        XZ      -0.0000     YZ      -0.0000     ZZ     -23.1993
    Octopole Moments (Debye-Ang^2)
       XXX       0.0000    XXY       0.0000    XYY       0.0000
       YYY       0.0000    XXZ       0.0000    XYZ       0.0000
       YYZ       0.0000    XZZ       0.0000    YZZ      -0.0000
       ZZZ      -0.0000
    Hexadecapole Moments (Debye-Ang^3)
      XXXX     -29.8050   XXXY       0.0000   XXYY      -9.9350
      XYYY       0.0000   YYYY     -29.8050   XXXZ      -0.0000
      XXYZ      -0.0000   XYYZ      -0.0000   YYYZ      -0.0000
      XXZZ     -33.8899   XYZZ       0.0000   YYZZ     -33.8899
      XZZZ      -0.0000   YZZZ      -0.0000   ZZZZ    -144.7678
 -----------------------------------------------------------------
 Calculating analytic gradient of the SCF energy
 Gradient of SCF Energy
            1           2
    1  -0.0000000   0.0000000
    2  -0.0000000   0.0000000
    3   0.0607484  -0.0607484
 Max gradient component =       6.075E-02
 RMS gradient           =       3.507E-02
 Gradient time:  CPU 0.71 s  wall 0.71 s
 Geometry Optimization Parameters
   NAtoms,    NIC,     NZ,  NCons,   NDum,   NFix, NCnnct, MaxDiis
        2       5       0       0       0       0       0       0

 Cartesian Hessian Update
 Hessian Updated using BFGS Update


** GEOMETRY OPTIMIZATION IN DELOCALIZED INTERNAL COORDINATES **
   Searching for a Minimum

   Optimization Cycle:   4

                       Coordinates (Angstroms)
     ATOM                X               Y               Z
      1  Cl        0.0000000000    0.0000000000   -0.9586181455
      2  Cl        0.0000000000    0.0000000000    0.9586181455
   Point Group: d*h   Number of degrees of freedom:     1


   Energy is   -920.402397024

 Hessian Updated using BFGS Update

  1 Hessian modes will be used to form the next step
  Hessian Eigenvalues:
     0.402474

 Minimum Search - Taking Simple RFO Step
 Searching for Lamda that Minimizes Along All modes
 Value Taken    Lamda =  -0.00896942
 Step Taken.  Stepsize is  0.147647

                             Maximum     Tolerance    Cnvgd?
         Gradient           0.060748      0.000300      NO
         Displacement       0.147647      0.001200      NO
         Energy change     -0.018093      0.000001      NO


 New Cartesian Coordinates Obtained by Inverse Iteration

 Displacement from previous Coordinates is:  0.104402
 ----------------------------------------------------------------
             Standard Nuclear Orientation (Angstroms)
    I     Atom           X                Y                Z
 ----------------------------------------------------------------
    1      Cl      0.0000000000     0.0000000000    -0.9976838438
    2      Cl      0.0000000000     0.0000000000     0.9976838438
 ----------------------------------------------------------------
 Molecular Point Group                 D*h   NOp =***
 Largest Abelian Subgroup              D2h   NOp =  1
 Nuclear Repulsion Energy =    76.6436255719 hartrees
 There are       17 alpha and       17 beta electrons
 Applying Cartesian multipole field
    Component          Value
    ---------          -----
     (2,0,0)        1.00000E-11
     (0,2,0)        2.00000E-11
     (0,0,2)       -3.00000E-11
 Nucleus-field energy     =    -0.0000000036 hartrees
 Requested basis set is 6-311++G(d,p)
 There are 26 shells and 60 basis functions
 A cutoff of  1.0D-11 yielded    327 shell pairs
 There are      1840 function pairs (      1973 Cartesian)
 Smallest overlap matrix eigenvalue = 3.13E-03
 Guess MOs from SCF MO coefficient file
 Reading MOs from coefficient file
 Reading MOs from coefficient file
 A restricted hybrid HF-DFT SCF calculation will be
 performed using Pulay DIIS extrapolation
 Exchange:     0.2000 Hartree-Fock + 0.0800 Slater + 0.7200 B88
 Correlation:  0.1900 VWN1RPA + 0.8100 LYP
 Using SG-1 standard quadrature grid
 SCF converges when DIIS error is below 1.0E-08
 Geometry optimization detected.  Setting ReadMinima to 0
 Setting SaveMinima to 0
 ---------------------------------------
  Cycle       Energy         DIIS Error
 ---------------------------------------
    1    -920.3849086564      5.11E-03
    2    -920.4078272677      9.87E-04
    3    -920.4080039886      7.57E-04
    4    -920.4082595950      7.12E-05
    5    -920.4082612871      2.86E-06
    6    -920.4082612911      1.56E-07
    7    -920.4082612910      2.62E-08
    8    -920.4082612910      1.67E-09 Convergence criterion met
 ---------------------------------------
 SCF time:  CPU 1.36 s  wall 1.36 s
 SCF   energy in the final basis set = -920.4082612910
 Total energy in the final basis set = -920.4082612910

 --------------------------------------------------------------

                    Orbital Energies (a.u.)
 --------------------------------------------------------------

 Alpha MOs
 -- Occupied --
*******-101.612  -9.523  -9.523  -7.292  -7.291  -7.276  -7.276
 -7.276  -7.276  -0.950  -0.777  -0.483  -0.417  -0.417  -0.315
 -0.315
 -- Virtual --
 -0.133   0.019   0.052   0.061   0.061   0.078   0.098   0.098
  0.165   0.380   0.399   0.428   0.428   0.455   0.455   0.697
  0.697   0.746   0.809   0.810   0.817   0.840   0.840   0.852
  0.947   0.947   1.316   2.159   2.159   2.207   2.256   2.256
  2.438   9.467   9.595  25.631  25.631  25.849  25.849  25.913
 26.162 215.422 215.571
 --------------------------------------------------------------

          Ground-State Mulliken Net Atomic Charges

     Atom                 Charge (a.u.)
  ----------------------------------------
      1 Cl                    0.000000
      2 Cl                   -0.000000
  ----------------------------------------
  Sum of atomic charges =    -0.000000

 -----------------------------------------------------------------
                    Cartesian Multipole Moments
 -----------------------------------------------------------------
    Charge (ESU x 10^10)
                 0.0000
    Dipole Moment (Debye)
         X       0.0000      Y       0.0000      Z      -0.0000
       Tot       0.0000
    Quadrupole Moments (Debye-Ang)
        XX     -25.7345     XY       0.0000     YY     -25.7345
        XZ      -0.0000     YZ       0.0000     ZZ     -22.9251
    Octopole Moments (Debye-Ang^2)
       XXX       0.0000    XXY       0.0000    XYY       0.0000
       YYY       0.0000    XXZ       0.0000    XYZ      -0.0000
       YYZ       0.0000    XZZ      -0.0000    YZZ      -0.0000
       ZZZ      -0.0000
    Hexadecapole Moments (Debye-Ang^3)
      XXXX     -30.1255   XXXY       0.0000   XXYY     -10.0418
      XYYY       0.0000   YYYY     -30.1255   XXXZ      -0.0000
      XXYZ       0.0000   XYYZ      -0.0000   YYYZ      -0.0000
      XXZZ     -35.7768   XYZZ       0.0000   YYZZ     -35.7768
      XZZZ      -0.0000   YZZZ      -0.0000   ZZZZ    -153.9282
 -----------------------------------------------------------------
 Calculating analytic gradient of the SCF energy
 Gradient of SCF Energy
            1           2
    1   0.0000000  -0.0000000
    2   0.0000000  -0.0000000
    3   0.0211571  -0.0211571
 Max gradient component =       2.116E-02
 RMS gradient           =       1.222E-02
 Gradient time:  CPU 0.71 s  wall 0.78 s
 Geometry Optimization Parameters
   NAtoms,    NIC,     NZ,  NCons,   NDum,   NFix, NCnnct, MaxDiis
        2       5       0       0       0       0       0       0

 Cartesian Hessian Update
 Hessian Updated using BFGS Update


** GEOMETRY OPTIMIZATION IN DELOCALIZED INTERNAL COORDINATES **
   Searching for a Minimum

   Optimization Cycle:   5

                       Coordinates (Angstroms)
     ATOM                X               Y               Z
      1  Cl        0.0000000000    0.0000000000   -0.9976838438
      2  Cl        0.0000000000    0.0000000000    0.9976838438
   Point Group: d*h   Number of degrees of freedom:     1


   Energy is   -920.408261291

 Hessian Updated using BFGS Update

  1 Hessian modes will be used to form the next step
  Hessian Eigenvalues:
     0.268149

 Minimum Search - Taking Simple RFO Step
 Searching for Lamda that Minimizes Along All modes
 Value Taken    Lamda =  -0.00165898
 Step Taken.  Stepsize is  0.078415

                             Maximum     Tolerance    Cnvgd?
         Gradient           0.021157      0.000300      NO
         Displacement       0.078415      0.001200      NO
         Energy change     -0.005864      0.000001      NO


 New Cartesian Coordinates Obtained by Inverse Iteration

 Displacement from previous Coordinates is:  0.055448
 ----------------------------------------------------------------
             Standard Nuclear Orientation (Angstroms)
    I     Atom           X                Y                Z
 ----------------------------------------------------------------
    1      Cl      0.0000000000     0.0000000000    -1.0184316630
    2      Cl      0.0000000000     0.0000000000     1.0184316630
 ----------------------------------------------------------------
 Molecular Point Group                 D*h   NOp =***
 Largest Abelian Subgroup              D2h   NOp =  1
 Nuclear Repulsion Energy =    75.0822168431 hartrees
 There are       17 alpha and       17 beta electrons
 Applying Cartesian multipole field
    Component          Value
    ---------          -----
     (2,0,0)        1.00000E-11
     (0,2,0)        2.00000E-11
     (0,0,2)       -3.00000E-11
 Nucleus-field energy     =    -0.0000000038 hartrees
 Requested basis set is 6-311++G(d,p)
 There are 26 shells and 60 basis functions
 A cutoff of  1.0D-11 yielded    323 shell pairs
 There are      1832 function pairs (      1965 Cartesian)
 Smallest overlap matrix eigenvalue = 3.47E-03
 Guess MOs from SCF MO coefficient file
 Reading MOs from coefficient file
 Reading MOs from coefficient file
 A restricted hybrid HF-DFT SCF calculation will be
 performed using Pulay DIIS extrapolation
 Exchange:     0.2000 Hartree-Fock + 0.0800 Slater + 0.7200 B88
 Correlation:  0.1900 VWN1RPA + 0.8100 LYP
 Using SG-1 standard quadrature grid
 SCF converges when DIIS error is below 1.0E-08
 Geometry optimization detected.  Setting ReadMinima to 0
 Setting SaveMinima to 0
 ---------------------------------------
  Cycle       Energy         DIIS Error
 ---------------------------------------
    1    -920.3973492049      2.41E-03
    2    -920.4091724739      4.99E-04
    3    -920.4092174692      3.86E-04
    4    -920.4092843904      3.26E-05
    5    -920.4092847335      1.77E-06
    6    -920.4092847349      8.36E-08
    7    -920.4092847348      5.76E-09 Convergence criterion met
 ---------------------------------------
 SCF time:  CPU 1.20 s  wall 1.20 s
 SCF   energy in the final basis set = -920.4092847348
 Total energy in the final basis set = -920.4092847348

 --------------------------------------------------------------

                    Orbital Energies (a.u.)
 --------------------------------------------------------------

 Alpha MOs
 -- Occupied --
*******-101.613  -9.524  -9.524  -7.293  -7.293  -7.277  -7.277
 -7.277  -7.277  -0.939  -0.782  -0.479  -0.412  -0.412  -0.318
 -0.318
 -- Virtual --
 -0.146   0.019   0.050   0.062   0.062   0.079   0.097   0.097
  0.164   0.390   0.396   0.427   0.427   0.455   0.455   0.711
  0.711   0.744   0.809   0.812   0.812   0.838   0.838   0.844
  0.932   0.932   1.296   2.160   2.160   2.181   2.254   2.254
  2.436   9.470   9.587  25.627  25.627  25.847  25.847  25.965
 26.054 215.423 215.562
 --------------------------------------------------------------

          Ground-State Mulliken Net Atomic Charges

     Atom                 Charge (a.u.)
  ----------------------------------------
      1 Cl                   -0.000000
      2 Cl                    0.000000
  ----------------------------------------
  Sum of atomic charges =     0.000000

 -----------------------------------------------------------------
                    Cartesian Multipole Moments
 -----------------------------------------------------------------
    Charge (ESU x 10^10)
                 0.0000
    Dipole Moment (Debye)
         X      -0.0000      Y       0.0000      Z       0.0000
       Tot       0.0000
    Quadrupole Moments (Debye-Ang)
        XX     -25.8005     XY       0.0000     YY     -25.8005
        XZ      -0.0000     YZ      -0.0000     ZZ     -22.7865
    Octopole Moments (Debye-Ang^2)
       XXX       0.0000    XXY       0.0000    XYY       0.0000
       YYY       0.0000    XXZ      -0.0000    XYZ       0.0000
       YYZ      -0.0000    XZZ      -0.0000    YZZ      -0.0000
       ZZZ       0.0000
    Hexadecapole Moments (Debye-Ang^3)
      XXXX     -30.2814   XXXY       0.0000   XXYY     -10.0938
      XYYY       0.0000   YYYY     -30.2814   XXXZ      -0.0000
      XXYZ      -0.0000   XYYZ      -0.0000   YYYZ      -0.0000
      XXZZ     -36.8180   XYZZ       0.0000   YYZZ     -36.8180
      XZZZ      -0.0000   YZZZ      -0.0000   ZZZZ    -158.9900
 -----------------------------------------------------------------
 Calculating analytic gradient of the SCF energy
 Gradient of SCF Energy
            1           2
    1  -0.0000000   0.0000000
    2  -0.0000000   0.0000000
    3   0.0054570  -0.0054570
 Max gradient component =       5.457E-03
 RMS gradient           =       3.151E-03
 Gradient time:  CPU 0.71 s  wall 0.71 s
 Geometry Optimization Parameters
   NAtoms,    NIC,     NZ,  NCons,   NDum,   NFix, NCnnct, MaxDiis
        2       5       0       0       0       0       0       0

 Cartesian Hessian Update
 Hessian Updated using BFGS Update


** GEOMETRY OPTIMIZATION IN DELOCALIZED INTERNAL COORDINATES **
   Searching for a Minimum

   Optimization Cycle:   6

                       Coordinates (Angstroms)
     ATOM                X               Y               Z
      1  Cl        0.0000000000    0.0000000000   -1.0184316630
      2  Cl        0.0000000000    0.0000000000    1.0184316630
   Point Group: d*h   Number of degrees of freedom:     1


   Energy is   -920.409284735

 Hessian Updated using BFGS Update

  1 Hessian modes will be used to form the next step
  Hessian Eigenvalues:
     0.200217

 Minimum Search - Taking Simple RFO Step
 Searching for Lamda that Minimizes Along All modes
 Value Taken    Lamda =  -0.00014873
 Step Taken.  Stepsize is  0.027235

                             Maximum     Tolerance    Cnvgd?
         Gradient           0.005457      0.000300      NO
         Displacement       0.027235      0.001200      NO
         Energy change     -0.001023      0.000001      NO


 New Cartesian Coordinates Obtained by Inverse Iteration

 Displacement from previous Coordinates is:  0.019258
 ----------------------------------------------------------------
             Standard Nuclear Orientation (Angstroms)
    I     Atom           X                Y                Z
 ----------------------------------------------------------------
    1      Cl      0.0000000000     0.0000000000    -1.0256377341
    2      Cl      0.0000000000     0.0000000000     1.0256377341
 ----------------------------------------------------------------
 Molecular Point Group                 D*h   NOp =***
 Largest Abelian Subgroup              D2h   NOp =  1
 Nuclear Repulsion Energy =    74.5546935500 hartrees
 There are       17 alpha and       17 beta electrons
 Applying Cartesian multipole field
    Component          Value
    ---------          -----
     (2,0,0)        1.00000E-11
     (0,2,0)        2.00000E-11
     (0,0,2)       -3.00000E-11
 Nucleus-field energy     =    -0.0000000038 hartrees
 Requested basis set is 6-311++G(d,p)
 There are 26 shells and 60 basis functions
 A cutoff of  1.0D-11 yielded    321 shell pairs
 There are      1814 function pairs (      1947 Cartesian)
 Smallest overlap matrix eigenvalue = 3.60E-03
 Guess MOs from SCF MO coefficient file
 Reading MOs from coefficient file
 Reading MOs from coefficient file
 A restricted hybrid HF-DFT SCF calculation will be
 performed using Pulay DIIS extrapolation
 Exchange:     0.2000 Hartree-Fock + 0.0800 Slater + 0.7200 B88
 Correlation:  0.1900 VWN1RPA + 0.8100 LYP
 Using SG-1 standard quadrature grid
 SCF converges when DIIS error is below 1.0E-08
 Geometry optimization detected.  Setting ReadMinima to 0
 Setting SaveMinima to 0
 ---------------------------------------
  Cycle       Energy         DIIS Error
 ---------------------------------------
    1    -920.4052718586      7.94E-04
    2    -920.4093544435      1.69E-04
    3    -920.4093596121      1.31E-04
    4    -920.4093673899      1.06E-05
    5    -920.4093674253      6.57E-07
    6    -920.4093674255      3.72E-08
    7    -920.4093674254      3.62E-09 Convergence criterion met
 ---------------------------------------
 SCF time:  CPU 1.19 s  wall 1.19 s
 SCF   energy in the final basis set = -920.4093674254
 Total energy in the final basis set = -920.4093674254

 --------------------------------------------------------------

                    Orbital Energies (a.u.)
 --------------------------------------------------------------

 Alpha MOs
 -- Occupied --
*******-101.614  -9.525  -9.525  -7.293  -7.293  -7.278  -7.278
 -7.278  -7.278  -0.936  -0.783  -0.478  -0.411  -0.411  -0.319
 -0.319
 -- Virtual --
 -0.150   0.020   0.050   0.062   0.062   0.079   0.097   0.097
  0.164   0.394   0.395   0.426   0.426   0.455   0.455   0.715
  0.715   0.742   0.808   0.813   0.813   0.837   0.837   0.841
  0.928   0.928   1.289   2.161   2.161   2.172   2.253   2.253
  2.435   9.470   9.585  25.626  25.626  25.846  25.846  25.983
 26.016 215.422 215.559
 --------------------------------------------------------------

          Ground-State Mulliken Net Atomic Charges

     Atom                 Charge (a.u.)
  ----------------------------------------
      1 Cl                    0.000000
      2 Cl                   -0.000000
  ----------------------------------------
  Sum of atomic charges =     0.000000

 -----------------------------------------------------------------
                    Cartesian Multipole Moments
 -----------------------------------------------------------------
    Charge (ESU x 10^10)
                 0.0000
    Dipole Moment (Debye)
         X      -0.0000      Y      -0.0000      Z      -0.0000
       Tot       0.0000
    Quadrupole Moments (Debye-Ang)
        XX     -25.8224     XY       0.0000     YY     -25.8224
        XZ       0.0000     YZ      -0.0000     ZZ     -22.7395
    Octopole Moments (Debye-Ang^2)
       XXX       0.0000    XXY       0.0000    XYY       0.0000
       YYY       0.0000    XXZ       0.0000    XYZ       0.0000
       YYZ       0.0000    XZZ      -0.0000    YZZ      -0.0000
       ZZZ      -0.0000
    Hexadecapole Moments (Debye-Ang^3)
      XXXX     -30.3332   XXXY       0.0000   XXYY     -10.1111
      XYYY       0.0000   YYYY     -30.3332   XXXZ      -0.0000
      XXYZ       0.0000   XYYZ      -0.0000   YYYZ       0.0000
      XXZZ     -37.1858   XYZZ       0.0000   YYZZ     -37.1858
      XZZZ       0.0000   YZZZ       0.0000   ZZZZ    -160.7799
 -----------------------------------------------------------------
 Calculating analytic gradient of the SCF energy
 Gradient of SCF Energy
            1           2
    1   0.0000000  -0.0000000
    2  -0.0000000   0.0000000
    3   0.0006658  -0.0006658
 Max gradient component =       6.658E-04
 RMS gradient           =       3.844E-04
 Gradient time:  CPU 0.71 s  wall 0.71 s
 Geometry Optimization Parameters
   NAtoms,    NIC,     NZ,  NCons,   NDum,   NFix, NCnnct, MaxDiis
        2       5       0       0       0       0       0       0

 Cartesian Hessian Update
 Hessian Updated using BFGS Update


** GEOMETRY OPTIMIZATION IN DELOCALIZED INTERNAL COORDINATES **
   Searching for a Minimum

   Optimization Cycle:   7

                       Coordinates (Angstroms)
     ATOM                X               Y               Z
      1  Cl        0.0000000000    0.0000000000   -1.0256377341
      2  Cl        0.0000000000    0.0000000000    1.0256377341
   Point Group: d*h   Number of degrees of freedom:     1


   Energy is   -920.409367425

 Hessian Updated using BFGS Update

  1 Hessian modes will be used to form the next step
  Hessian Eigenvalues:
     0.175918

 Minimum Search - Taking Simple RFO Step
 Searching for Lamda that Minimizes Along All modes
 Value Taken    Lamda =  -0.00000252
 Step Taken.  Stepsize is  0.003785

                             Maximum     Tolerance    Cnvgd?
         Gradient           0.000666      0.000300      NO
         Displacement       0.003785      0.001200      NO
         Energy change     -0.000083      0.000001      NO


 New Cartesian Coordinates Obtained by Inverse Iteration

 Displacement from previous Coordinates is:  0.002676
 ----------------------------------------------------------------
             Standard Nuclear Orientation (Angstroms)
    I     Atom           X                Y                Z
 ----------------------------------------------------------------
    1      Cl      0.0000000000     0.0000000000    -1.0266391695
    2      Cl      0.0000000000     0.0000000000     1.0266391695
 ----------------------------------------------------------------
 Molecular Point Group                 D*h   NOp =***
 Largest Abelian Subgroup              D2h   NOp =  1
 Nuclear Repulsion Energy =    74.4819691612 hartrees
 There are       17 alpha and       17 beta electrons
 Applying Cartesian multipole field
    Component          Value
    ---------          -----
     (2,0,0)        1.00000E-11
     (0,2,0)        2.00000E-11
     (0,0,2)       -3.00000E-11
 Nucleus-field energy     =    -0.0000000038 hartrees
 Requested basis set is 6-311++G(d,p)
 There are 26 shells and 60 basis functions
 A cutoff of  1.0D-11 yielded    321 shell pairs
 There are      1814 function pairs (      1947 Cartesian)
 Smallest overlap matrix eigenvalue = 3.61E-03
 Guess MOs from SCF MO coefficient file
 Reading MOs from coefficient file
 Reading MOs from coefficient file
 A restricted hybrid HF-DFT SCF calculation will be
 performed using Pulay DIIS extrapolation
 Exchange:     0.2000 Hartree-Fock + 0.0800 Slater + 0.7200 B88
 Correlation:  0.1900 VWN1RPA + 0.8100 LYP
 Using SG-1 standard quadrature grid
 SCF converges when DIIS error is below 1.0E-08
 Geometry optimization detected.  Setting ReadMinima to 0
 Setting SaveMinima to 0
 ---------------------------------------
  Cycle       Energy         DIIS Error
 ---------------------------------------
    1    -920.4087992865      1.09E-04
    2    -920.4093684805      2.34E-05
    3    -920.4093685787      1.82E-05
    4    -920.4093687275      1.44E-06
    5    -920.4093687281      9.30E-08
    6    -920.4093687280      5.78E-09 Convergence criterion met
 ---------------------------------------
 SCF time:  CPU 1.04 s  wall 1.04 s
 SCF   energy in the final basis set = -920.4093687280
 Total energy in the final basis set = -920.4093687280

 --------------------------------------------------------------

                    Orbital Energies (a.u.)
 --------------------------------------------------------------

 Alpha MOs
 -- Occupied --
*******-101.614  -9.525  -9.525  -7.293  -7.293  -7.278  -7.278
 -7.278  -7.278  -0.935  -0.783  -0.478  -0.411  -0.411  -0.320
 -0.320
 -- Virtual --
 -0.151   0.020   0.050   0.062   0.062   0.079   0.097   0.097
  0.163   0.394   0.395   0.426   0.426   0.455   0.455   0.716
  0.716   0.742   0.808   0.813   0.814   0.837   0.837   0.841
  0.927   0.927   1.288   2.161   2.161   2.171   2.252   2.252
  2.435   9.470   9.584  25.626  25.626  25.846  25.846  25.985
 26.010 215.422 215.558
 --------------------------------------------------------------

          Ground-State Mulliken Net Atomic Charges

     Atom                 Charge (a.u.)
  ----------------------------------------
      1 Cl                    0.000000
      2 Cl                   -0.000000
  ----------------------------------------
  Sum of atomic charges =     0.000000

 -----------------------------------------------------------------
                    Cartesian Multipole Moments
 -----------------------------------------------------------------
    Charge (ESU x 10^10)
                 0.0000
    Dipole Moment (Debye)
         X       0.0000      Y       0.0000      Z      -0.0000
       Tot       0.0000
    Quadrupole Moments (Debye-Ang)
        XX     -25.8254     XY       0.0000     YY     -25.8254
        XZ       0.0000     YZ      -0.0000     ZZ     -22.7330
    Octopole Moments (Debye-Ang^2)
       XXX      -0.0000    XXY       0.0000    XYY      -0.0000
       YYY       0.0000    XXZ       0.0000    XYZ      -0.0000
       YYZ       0.0000    XZZ      -0.0000    YZZ       0.0000
       ZZZ      -0.0000
    Hexadecapole Moments (Debye-Ang^3)
      XXXX     -30.3403   XXXY       0.0000   XXYY     -10.1134
      XYYY       0.0000   YYYY     -30.3403   XXXZ       0.0000
      XXYZ      -0.0000   XYYZ       0.0000   YYYZ       0.0000
      XXZZ     -37.2372   XYZZ       0.0000   YYZZ     -37.2372
      XZZZ      -0.0000   YZZZ       0.0000   ZZZZ    -161.0300
 -----------------------------------------------------------------
 Calculating analytic gradient of the SCF energy
 Gradient of SCF Energy
            1           2
    1  -0.0000000   0.0000000
    2   0.0000000  -0.0000000
    3   0.0000234  -0.0000234
 Max gradient component =       2.343E-05
 RMS gradient           =       1.353E-05
 Gradient time:  CPU 0.70 s  wall 0.70 s
 Geometry Optimization Parameters
   NAtoms,    NIC,     NZ,  NCons,   NDum,   NFix, NCnnct, MaxDiis
        2       5       0       0       0       0       0       0

 Cartesian Hessian Update
 Hessian Updated using BFGS Update


** GEOMETRY OPTIMIZATION IN DELOCALIZED INTERNAL COORDINATES **
   Searching for a Minimum

   Optimization Cycle:   8

                       Coordinates (Angstroms)
     ATOM                X               Y               Z
      1  Cl        0.0000000000    0.0000000000   -1.0266391695
      2  Cl        0.0000000000    0.0000000000    1.0266391695
   Point Group: d*h   Number of degrees of freedom:     1


   Energy is   -920.409368728

 Hessian Updated using BFGS Update

  1 Hessian modes will be used to form the next step
  Hessian Eigenvalues:
     0.169730

 Minimum Search - Taking Simple RFO Step
 Searching for Lamda that Minimizes Along All modes
 Value Taken    Lamda =   0.00000000
 Step Taken.  Stepsize is  0.000138

                             Maximum     Tolerance    Cnvgd?
         Gradient           0.000023      0.000300     YES
         Displacement       0.000138      0.001200     YES
         Energy change     -0.000001      0.000001      NO


                       Distance Matrix (Angstroms)
             Cl(  1)
   Cl(  2)  2.053278

 Final energy is   -920.40936872796283     


 ******************************
 **  OPTIMIZATION CONVERGED  **
 ******************************

                       Coordinates (Angstroms)
     ATOM                X               Y               Z
      1  Cl        0.0000000000    0.0000000000   -1.0266391695
      2  Cl        0.0000000000    0.0000000000    1.0266391695

Z-matrix Print:
$molecule
0 1
Cl
Cl 1 2.053278
$end


 --------------------------------------------------------------

                    Orbital Energies (a.u.)
 --------------------------------------------------------------

 Alpha MOs
 -- Occupied --
*******-101.614  -9.525  -9.525  -7.293  -7.293  -7.278  -7.278
 -7.278  -7.278  -0.935  -0.783  -0.478  -0.411  -0.411  -0.320
 -0.320
 -- Virtual --
 -0.151   0.020   0.050   0.062   0.062   0.079   0.097   0.097
  0.163   0.394   0.395   0.426   0.426   0.455   0.455   0.716
  0.716   0.742   0.808   0.813   0.814   0.837   0.837   0.841
  0.927   0.927   1.288   2.161   2.161   2.171   2.252   2.252
  2.435   9.470   9.584  25.626  25.626  25.846  25.846  25.985
 26.010 215.422 215.558
 --------------------------------------------------------------

          Ground-State Mulliken Net Atomic Charges

     Atom                 Charge (a.u.)
  ----------------------------------------
      1 Cl                    0.000000
      2 Cl                   -0.000000
  ----------------------------------------
  Sum of atomic charges =     0.000000

 -----------------------------------------------------------------
                    Cartesian Multipole Moments
 -----------------------------------------------------------------
    Charge (ESU x 10^10)
                 0.0000
    Dipole Moment (Debye)
         X       0.0000      Y       0.0000      Z      -0.0000
       Tot       0.0000
    Quadrupole Moments (Debye-Ang)
        XX     -25.8254     XY       0.0000     YY     -25.8254
        XZ       0.0000     YZ      -0.0000     ZZ     -22.7330
    Octopole Moments (Debye-Ang^2)
       XXX      -0.0000    XXY       0.0000    XYY      -0.0000
       YYY       0.0000    XXZ       0.0000    XYZ      -0.0000
       YYZ       0.0000    XZZ      -0.0000    YZZ       0.0000
       ZZZ      -0.0000
    Hexadecapole Moments (Debye-Ang^3)
      XXXX     -30.3403   XXXY       0.0000   XXYY     -10.1134
      XYYY       0.0000   YYYY     -30.3403   XXXZ       0.0000
      XXYZ      -0.0000   XYYZ       0.0000   YYYZ       0.0000
      XXZZ     -37.2372   XYZZ       0.0000   YYZZ     -37.2372
      XZZZ      -0.0000   YZZZ       0.0000   ZZZZ    -161.0300
 -----------------------------------------------------------------
Archival summary:
1\1\pikachu\OPT\ProcedureUnspecified\BasisUnspecified\l2\taweetha\SunAug1320:25:262017SunAug1320:25:262017\0\\#,OPT,ProcedureUnspecified,BasisUnspecified,\\0,1\Cl\Cl,1,2.05328\\\@

 Total job time:  17.73s(wall), 17.45s(cpu) 
 Sun Aug 13 20:25:26 2017

        *************************************************************
        *                                                           *
        *  Thank you very much for using Q-Chem.  Have a nice day.  *
        *                                                           *
        *************************************************************


 
User input: 2 of 3 
 
pikachu 127.0.1
Q-Chem Developer Version! Running on 127.0.1.*
                  Welcome to Q-Chem
     A Quantum Leap Into The Future Of Chemistry


 Q-Chem 4.4, Q-Chem, Inc., Pleasanton, CA (2016)

 Y. Shao,  Z. Gan,  E. Epifanovsky,  A. T. B. Gilbert,  M. Wormit,  
 J. Kussmann,  A. W. Lange,  A. Behn,  J. Deng,  X. Feng,  D. Ghosh,  
 M. Goldey,  P. R. Horn,  L. D. Jacobson,  I. Kaliman,  F. Rob,  
 R. Z. Khaliullin,  T. Kus,  A. Landau,  J. Liu,  E. I. Proynov,  Y. M. Rhee,  
 R. M. Richard,  M. A. Rohrdanz,  R. P. Steele,  E. J. Sundstrom,  
 H. L. Woodcock III,  P. M. Zimmerman,  D. Zuev,  B. Albrecht,  E. Alguire,  
 B. Austin,  S. A. Baeppler,  G. J. O. Beran,  Y. A. Bernard,  
 E. J. Berquist,  K. Brandhorst,  K. B. Bravaya,  S. T. Brown,  D. Casanova,  
 C.-M. Chang,  Y. Chen,  S. H. Chien,  K. D. Closser,  M. P. Coons,  
 D. L. Crittenden,  S. Dasgupta,  M. Diedenhofen,  R. A. DiStasio Jr.,  
 H. Do,  A. D. Dutoi,  R. G. Edgar,  P.-T. Fang,  S. Fatehi,  Q. Feng,  
 L. Fusti-Molnar,  A. Ghysels,  A. Golubeva-Zadorozhnaya,  J. Gomes,  
 A. Gunina,  M. W. D. Hanson-Heine,  P. H. P. Harbach,  A. W. Hauser,  
 J. E. Herr,  E. G. Hohenstein,  Z. C. Holden,  K. Hui,  T.-C. Jagau,  H. Ji,  
 B. Kaduk,  K. Khistyaev,  Jaehoon Kim,  Jihan Kim,  R. A. King,  
 P. Klunzinger,  K. Koh,  D. Kosenkov,  T. Kowalczyk,  C. M. Krauter,  
 A. Kunitsa,  K. U. Lao,  A. Laurent,  K. V. Lawler,  J. Lee,  D. Lefrancois,  
 S. Lehtola,  S. V. Levchenko,  C. Y. Lin,  Y.-S. Lin,  F. Liu,  E. Livshits,  
 R. C. Lochan,  A. Luenser,  P. Manohar,  S. F. Manzer,  S.-P. Mao,  Y. Mao,  
 N. Mardirossian,  A. V. Marenich,  L. A. Martinez-Martinez,  S. A. Maurer,  
 N. J. Mayhall,  J.-M. Mewes,  A. F. Morrison,  K. Nanda,  T. S. Nguyen-Beck,  
 C. M. Oana,  R. Olivares-Amaya,  D. P. O'Neill,  J. A. Parkhill,  
 T. M. Perrine,  R. Peverati,  P. A. Pieniazek,  F. Plasser,  A. Prociuk,  
 D. R. Rehn,  E. Rosta,  N. J. Russ,  N. Sergueev,  S. M. Sharada,  
 S. Sharma,  D. W. Small,  A. Sodt,  T. Stauch,  T. Stein,  D. Stuck,  
 Y.-C. Su,  A. J. W. Thom,  T. Tsuchimochi,  L. Vogt,  O. Vydrov,  T. Wang,  
 M. A. Watson,  J. Wenzel,  A. White,  C. F. Williams,  V. Vanovschi,  
 K. Yao,  S. Yeganeh,  S. R. Yost,  Z.-Q. You,  I. Y. Zhang,  X. Zhang,  
 Y. Zhao,  B. R. Brooks,  G. K. L. Chan,  D. M. Chipman,  C. J. Cramer,  
 W. A. Goddard III,  M. S. Gordon,  W. J. Hehre,  A. Klamt,  
 H. F. Schaefer III,  M. W. Schmidt,  C. D. Sherrill,  D. G. Truhlar,  
 A. Warshel,  X. Xu,  A. Aspuru-Guzik,  R. Baer,  A. T. Bell,  N. A. Besley,  
 J.-D. Chai,  A. Dreuw,  B. D. Dunietz,  T. R. Furlani,  S. R. Gwaltney,  
 C.-P. Hsu,  Y. Jung,  J. Kong,  D. S. Lambrecht,  W. Liang,  C. Ochsenfeld,  
 V. A. Rassolov,  L. V. Slipchenko,  J. E. Subotnik,  T. Van Voorhis,  
 J. M. Herbert,  A. I. Krylov,  P. M. W. Gill,  M. Head-Gordon

 Contributors to earlier versions of Q-Chem not listed above: 
 R. D. Adamson,  J. Baker,  E. F. C. Byrd,  A. K. Chakraborty,  C.-L. Cheng,  
 H. Dachsel,  R. J. Doerksen,  G. Hawkins,  A. Heyden,  S. Hirata,  
 G. Kedziora,  F. J. Keil,  C. Kelley,  P. P. Korambath,  W. Kurlancheek,  
 A. M. Lee,  M. S. Lee,  D. Liotard,  I. Lotan,  P. E. Maslen,  N. Nair,  
 D. Neuhauser,  R. Olson,  B. Peters,  J. Ritchie,  N. E. Schultz,  
 N. Shenvi,  A. C. Simmonett,  K. S. Thanthiriwatte,  Q. Wu,  W. Zhang

 Please cite Q-Chem as follows:
 Y. Shao et al., Mol. Phys. 113, 184-215 (2015)
 DOI: 10.1080/00268976.2014.952696

 Q-Chem 4.4.2 for Intel X86 EM64T Linux

 Parts of Q-Chem use Armadillo 5.200.1 (Boston Tea Smuggler).
 http://arma.sourceforge.net/

 Q-Chem begins on Sun Aug 13 20:25:26 2017  


Host: 0

     Scratch files written to /scratch/taweetham/qchem22377//
The previous job contains 0 fragments, simply inherited here

Checking the input file for inconsistencies... 	...done.

--------------------------------------------------------------
User input:
--------------------------------------------------------------

$molecule
read
$end

$rem
   BASIS  =  6-311++G**
   JOB_TYPE  =  frequency
   METHOD  =  B3LYP
   SCF_GUESS = read
$end

--------------------------------------------------------------
 ----------------------------------------------------------------
             Standard Nuclear Orientation (Angstroms)
    I     Atom           X                Y                Z
 ----------------------------------------------------------------
    1      Cl      0.0000000000     0.0000000000    -1.0266391695
    2      Cl      0.0000000000     0.0000000000     1.0266391695
 ----------------------------------------------------------------
 Molecular Point Group                 D*h   NOp =***
 Largest Abelian Subgroup              D2h   NOp =  1
 Nuclear Repulsion Energy =    74.4819691612 hartrees
 There are       17 alpha and       17 beta electrons
 Requested basis set is 6-311++G(d,p)
 There are 26 shells and 60 basis functions

 Total QAlloc Memory Limit   2000 MB
 Mega-Array Size        61 MB
 MEM_STATIC part        62 MB

                       Distance Matrix (Angstroms)
             Cl(  1)
   Cl(  2)  2.053278

 A cutoff of  1.0D-11 yielded    321 shell pairs
 There are      1814 function pairs (      1947 Cartesian)

 -------------------------------------------------------
 OpenMP Integral Computing Module                       
 Release: version 1.0, May 2013, Q-Chem Inc. Pittsburgh 
 -------------------------------------------------------
 Integral Job Info:
 Integral job number is                      11
 Integral operator is                         1
 short-range coefficients                     0
 long-range coefficients              100000000
 Omega coefficients                           0
 if combine SR and LR in K                    0
 Integral screening is                        0
 Integral computing path is                   2
 max size of driver memory is            800000
 size of driver memory is                593474
 size of scratch memory is              8013252
 max col of scratch BK array               1296
 max len of scratch array in speh3          155
 max len of scratch index in speh4           18
 max int batch size is                      520
 min int batch size is                       52
 fixed nKL is                                52
 max L of basis functions is                  2
 order of int derivative is                   0
 number of shells is                         26
 number of basis is                          62
 number of cartesian basis is                62
 number of contracted shell pairs           321
 number of primitive shell pairs           1019
 maxK2 (contraction) of shell pair           36
 max number of K2 of shell pair               1
 max number of CS2 of shell pair             50
 max number of PS2 of shell pair             84
 mem total for path MDJ                   11572
 -------------------------------------------------------
 Smallest overlap matrix eigenvalue = 3.61E-03
 Guess MOs from SCF MO coefficient file
 Reading MOs from coefficient file
 Reading MOs from coefficient file
 A restricted hybrid HF-DFT SCF calculation will be
 performed using Pulay DIIS extrapolation
 Exchange:     0.2000 Hartree-Fock + 0.0800 Slater + 0.7200 B88
 Correlation:  0.1900 VWN1RPA + 0.8100 LYP
 Using SG-1 standard quadrature grid
 SCF converges when DIIS error is below 1.0E-08
 ---------------------------------------
  Cycle       Energy         DIIS Error
 ---------------------------------------
    1    -920.4093687281      2.51E-09
    2    -920.4093687281      4.15E-09 Convergence criterion met
 ---------------------------------------
 SCF time:  CPU 0.37 s  wall 0.37 s
 SCF   energy in the final basis set = -920.4093687281
 Total energy in the final basis set = -920.4093687281

 --------------------------------------------------------------

                    Orbital Energies (a.u.)
 --------------------------------------------------------------

 Alpha MOs
 -- Occupied --
*******-101.614  -9.525  -9.525  -7.293  -7.293  -7.278  -7.278
 -7.278  -7.278  -0.935  -0.783  -0.478  -0.411  -0.411  -0.320
 -0.320
 -- Virtual --
 -0.151   0.020   0.050   0.062   0.062   0.079   0.097   0.097
  0.163   0.394   0.395   0.426   0.426   0.455   0.455   0.716
  0.716   0.742   0.808   0.813   0.814   0.837   0.837   0.841
  0.927   0.927   1.288   2.161   2.161   2.171   2.252   2.252
  2.435   9.470   9.584  25.626  25.626  25.846  25.846  25.985
 26.010 215.422 215.558
 --------------------------------------------------------------

          Ground-State Mulliken Net Atomic Charges

     Atom                 Charge (a.u.)
  ----------------------------------------
      1 Cl                    0.000000
      2 Cl                   -0.000000
  ----------------------------------------
  Sum of atomic charges =     0.000000

 -----------------------------------------------------------------
                    Cartesian Multipole Moments
 -----------------------------------------------------------------
    Charge (ESU x 10^10)
                 0.0000
    Dipole Moment (Debye)
         X      -0.0000      Y      -0.0000      Z      -0.0000
       Tot       0.0000
    Quadrupole Moments (Debye-Ang)
        XX     -25.8254     XY      -0.0000     YY     -25.8254
        XZ      -0.0000     YZ      -0.0000     ZZ     -22.7330
    Octopole Moments (Debye-Ang^2)
       XXX      -0.0000    XXY      -0.0000    XYY      -0.0000
       YYY      -0.0000    XXZ       0.0000    XYZ      -0.0000
       YYZ       0.0000    XZZ      -0.0000    YZZ      -0.0000
       ZZZ      -0.0000
    Hexadecapole Moments (Debye-Ang^3)
      XXXX     -30.3403   XXXY      -0.0000   XXYY     -10.1134
      XYYY      -0.0000   YYYY     -30.3403   XXXZ       0.0000
      XXYZ       0.0000   XYYZ       0.0000   YYYZ       0.0000
      XXZZ     -37.2372   XYZZ      -0.0000   YYZZ     -37.2372
      XZZZ      -0.0000   YZZZ       0.0000   ZZZZ    -161.0300
 -----------------------------------------------------------------
 Calculating MO derivatives via CPSCF
   1         3           6      0.129448    0.065146
   2         3           6      0.017132    0.011710
   3         3           6      0.002198    0.001390
   4         3           6      0.000147    0.000101
   5         5           4      0.000014    0.000011
   6         9           0      0.000000    0.000000    Roots Converged
 Calculating analytic Hessian of the SCF energy
 Polarizability Matrix (a.u.)
            1           2           3
    1 -14.8310732  -0.0000000  -0.0000000
    2  -0.0000000 -14.8310732   0.0000000
    3  -0.0000000   0.0000000 -35.9207885

 Direct stationary perturbation theory relativistic correction:

 rels  =       1.552881112576
 relv  =      -5.513806078683
 rel2e =       1.169685143994
 E_rel =      -2.791239822113

 Hessian of the SCF Energy
            1           2           3           4           5           6
    1  -0.0013746   0.0000000   0.0000000   0.0013746  -0.0000000  -0.0000000
    2   0.0000000  -0.0013746  -0.0000000  -0.0000000   0.0013746   0.0000000
    3   0.0000000  -0.0000000   0.1690048  -0.0000000   0.0000000  -0.1690048
    4   0.0013746  -0.0000000  -0.0000000  -0.0013746   0.0000000   0.0000000
    5  -0.0000000   0.0013746   0.0000000   0.0000000  -0.0013746  -0.0000000
    6  -0.0000000   0.0000000  -0.1690048   0.0000000  -0.0000000   0.1690048
 Gradient time:  CPU 9.25 s  wall 9.25 s
 **********************************************************************
 **                                                                  **
 **                       VIBRATIONAL ANALYSIS                       **
 **                       --------------------                       **
 **                                                                  **
 **        VIBRATIONAL FREQUENCIES (CM**-1) AND NORMAL MODES         **
 **     FORCE CONSTANTS (mDYN/ANGSTROM) AND REDUCED MASSES (AMU)     **
 **                  INFRARED INTENSITIES (KM/MOL)                   **
 **                                                                  **
 **********************************************************************


 Mode:                 1
 Frequency:       505.39
 Force Cnst:      5.2625
 Red. Mass:      34.9689
 IR Active:          YES
 IR Intens:        0.000
 Raman Active:       YES
               X      Y      Z        X      Y      Z        X      Y      Z
 Cl        -0.000  0.000  0.707
 Cl         0.000 -0.000 -0.707
 TransDip  -0.000 -0.000  0.000

 STANDARD THERMODYNAMIC QUANTITIES AT   298.15 K  AND     1.00 ATM

   This Molecule has  0 Imaginary Frequencies
   Zero point vibrational energy:        0.722 kcal/mol

   Atom    1 Element Cl Has Mass   34.96885
   Atom    2 Element Cl Has Mass   34.96885
   Molecular Mass:    69.937700 amu
   Principal axes and moments of inertia in amu*Bohr^2:
                             1           2           3
    Eigenvalues --        0.00000   263.23567   263.23567
          X               0.00000     0.00000     1.00000
          Y               0.00000     1.00000     0.00000
          Z               1.00000     0.00000     0.00000
   Rotational Symmetry Number is   2
   The Molecule is a Symmetric Top
   Translational Enthalpy:        0.889 kcal/mol
   Rotational Enthalpy:           0.592 kcal/mol
   Vibrational Enthalpy:          0.861 kcal/mol
   gas constant (RT):             0.592 kcal/mol
   Translational Entropy:        38.652  cal/mol.K
   Rotational Entropy:           14.141  cal/mol.K
   Vibrational Entropy:           0.645  cal/mol.K

   Total Enthalpy:                2.934 kcal/mol
   Total Entropy:                53.438  cal/mol.K

 ======================================================================

 STANDARD THERMODYNAMIC QUANTITIES FOR ANHARMONIC VIBRATION -- TOSH

   Zero point vibrational energy: ************ kcal/mol

   Vibrational Enthalpy:   ************ kcal/mol
   Vibrational Entropy:           0.000  cal/mol.K

   Total Enthalpy:         ************ kcal/mol
   Total Entropy:                52.793  cal/mol.K

 ======================================================================

 STANDARD THERMODYNAMIC QUANTITIES FOR ANHARMONIC VIBRATION -- VPT2

   Zero point vibrational energy: ************ kcal/mol

   Vibrational Enthalpy:   ************ kcal/mol
   Vibrational Entropy:           0.000  cal/mol.K

   Total Enthalpy:         ************ kcal/mol
   Total Entropy:                52.793  cal/mol.K

 ======================================================================

Archival summary:
1\1\pikachu\FREQ\ProcedureUnspecified\BasisUnspecified\l2\taweetha\SunAug1320:25:362017SunAug1320:25:362017\0\\#,FREQ,ProcedureUnspecified,BasisUnspecified,\\0,1\Cl\Cl,1,2.05328\\\@

 Total job time:  9.73s(wall), 9.73s(cpu) 
 Sun Aug 13 20:25:36 2017

        *************************************************************
        *                                                           *
        *  Thank you very much for using Q-Chem.  Have a nice day.  *
        *                                                           *
        *************************************************************


 
User input: 3 of 3 
 
pikachu 127.0.1
Q-Chem Developer Version! Running on 127.0.1.*
                  Welcome to Q-Chem
     A Quantum Leap Into The Future Of Chemistry


 Q-Chem 4.4, Q-Chem, Inc., Pleasanton, CA (2016)

 Y. Shao,  Z. Gan,  E. Epifanovsky,  A. T. B. Gilbert,  M. Wormit,  
 J. Kussmann,  A. W. Lange,  A. Behn,  J. Deng,  X. Feng,  D. Ghosh,  
 M. Goldey,  P. R. Horn,  L. D. Jacobson,  I. Kaliman,  F. Rob,  
 R. Z. Khaliullin,  T. Kus,  A. Landau,  J. Liu,  E. I. Proynov,  Y. M. Rhee,  
 R. M. Richard,  M. A. Rohrdanz,  R. P. Steele,  E. J. Sundstrom,  
 H. L. Woodcock III,  P. M. Zimmerman,  D. Zuev,  B. Albrecht,  E. Alguire,  
 B. Austin,  S. A. Baeppler,  G. J. O. Beran,  Y. A. Bernard,  
 E. J. Berquist,  K. Brandhorst,  K. B. Bravaya,  S. T. Brown,  D. Casanova,  
 C.-M. Chang,  Y. Chen,  S. H. Chien,  K. D. Closser,  M. P. Coons,  
 D. L. Crittenden,  S. Dasgupta,  M. Diedenhofen,  R. A. DiStasio Jr.,  
 H. Do,  A. D. Dutoi,  R. G. Edgar,  P.-T. Fang,  S. Fatehi,  Q. Feng,  
 L. Fusti-Molnar,  A. Ghysels,  A. Golubeva-Zadorozhnaya,  J. Gomes,  
 A. Gunina,  M. W. D. Hanson-Heine,  P. H. P. Harbach,  A. W. Hauser,  
 J. E. Herr,  E. G. Hohenstein,  Z. C. Holden,  K. Hui,  T.-C. Jagau,  H. Ji,  
 B. Kaduk,  K. Khistyaev,  Jaehoon Kim,  Jihan Kim,  R. A. King,  
 P. Klunzinger,  K. Koh,  D. Kosenkov,  T. Kowalczyk,  C. M. Krauter,  
 A. Kunitsa,  K. U. Lao,  A. Laurent,  K. V. Lawler,  J. Lee,  D. Lefrancois,  
 S. Lehtola,  S. V. Levchenko,  C. Y. Lin,  Y.-S. Lin,  F. Liu,  E. Livshits,  
 R. C. Lochan,  A. Luenser,  P. Manohar,  S. F. Manzer,  S.-P. Mao,  Y. Mao,  
 N. Mardirossian,  A. V. Marenich,  L. A. Martinez-Martinez,  S. A. Maurer,  
 N. J. Mayhall,  J.-M. Mewes,  A. F. Morrison,  K. Nanda,  T. S. Nguyen-Beck,  
 C. M. Oana,  R. Olivares-Amaya,  D. P. O'Neill,  J. A. Parkhill,  
 T. M. Perrine,  R. Peverati,  P. A. Pieniazek,  F. Plasser,  A. Prociuk,  
 D. R. Rehn,  E. Rosta,  N. J. Russ,  N. Sergueev,  S. M. Sharada,  
 S. Sharma,  D. W. Small,  A. Sodt,  T. Stauch,  T. Stein,  D. Stuck,  
 Y.-C. Su,  A. J. W. Thom,  T. Tsuchimochi,  L. Vogt,  O. Vydrov,  T. Wang,  
 M. A. Watson,  J. Wenzel,  A. White,  C. F. Williams,  V. Vanovschi,  
 K. Yao,  S. Yeganeh,  S. R. Yost,  Z.-Q. You,  I. Y. Zhang,  X. Zhang,  
 Y. Zhao,  B. R. Brooks,  G. K. L. Chan,  D. M. Chipman,  C. J. Cramer,  
 W. A. Goddard III,  M. S. Gordon,  W. J. Hehre,  A. Klamt,  
 H. F. Schaefer III,  M. W. Schmidt,  C. D. Sherrill,  D. G. Truhlar,  
 A. Warshel,  X. Xu,  A. Aspuru-Guzik,  R. Baer,  A. T. Bell,  N. A. Besley,  
 J.-D. Chai,  A. Dreuw,  B. D. Dunietz,  T. R. Furlani,  S. R. Gwaltney,  
 C.-P. Hsu,  Y. Jung,  J. Kong,  D. S. Lambrecht,  W. Liang,  C. Ochsenfeld,  
 V. A. Rassolov,  L. V. Slipchenko,  J. E. Subotnik,  T. Van Voorhis,  
 J. M. Herbert,  A. I. Krylov,  P. M. W. Gill,  M. Head-Gordon

 Contributors to earlier versions of Q-Chem not listed above: 
 R. D. Adamson,  J. Baker,  E. F. C. Byrd,  A. K. Chakraborty,  C.-L. Cheng,  
 H. Dachsel,  R. J. Doerksen,  G. Hawkins,  A. Heyden,  S. Hirata,  
 G. Kedziora,  F. J. Keil,  C. Kelley,  P. P. Korambath,  W. Kurlancheek,  
 A. M. Lee,  M. S. Lee,  D. Liotard,  I. Lotan,  P. E. Maslen,  N. Nair,  
 D. Neuhauser,  R. Olson,  B. Peters,  J. Ritchie,  N. E. Schultz,  
 N. Shenvi,  A. C. Simmonett,  K. S. Thanthiriwatte,  Q. Wu,  W. Zhang

 Please cite Q-Chem as follows:
 Y. Shao et al., Mol. Phys. 113, 184-215 (2015)
 DOI: 10.1080/00268976.2014.952696

 Q-Chem 4.4.2 for Intel X86 EM64T Linux

 Parts of Q-Chem use Armadillo 5.200.1 (Boston Tea Smuggler).
 http://arma.sourceforge.net/

 Q-Chem begins on Sun Aug 13 20:25:36 2017  


Host: 0

     Scratch files written to /scratch/taweetham/qchem22377//
The previous job contains 0 fragments, simply inherited here

Checking the input file for inconsistencies... 	...done.

--------------------------------------------------------------
User input:
--------------------------------------------------------------

$molecule
read
$end

$rem
   BASIS  =  6-311++G**
   METHOD  =  B3LYP
   SCF_GUESS = read
   SOLVENT_METHOD = SMD
$end


--------------------------------------------------------------
 ----------------------------------------------------------------
             Standard Nuclear Orientation (Angstroms)
    I     Atom           X                Y                Z
 ----------------------------------------------------------------
    1      Cl      0.0000000000     0.0000000000    -1.0266391695
    2      Cl      0.0000000000     0.0000000000     1.0266391695
 ----------------------------------------------------------------
 Nuclear Repulsion Energy =    74.4819691612 hartrees
 There are       17 alpha and       17 beta electrons
 Requested basis set is 6-311++G(d,p)
 There are 26 shells and 60 basis functions

 Total QAlloc Memory Limit   2000 MB
 Mega-Array Size        61 MB
 MEM_STATIC part        62 MB

                       Distance Matrix (Angstroms)
             Cl(  1)
   Cl(  2)  2.053278

 A cutoff of  1.0D-08 yielded    318 shell pairs
 There are      1807 function pairs (      1940 Cartesian)

 -------------------------------------------------------
 OpenMP Integral Computing Module                       
 Release: version 1.0, May 2013, Q-Chem Inc. Pittsburgh 
 -------------------------------------------------------
 Integral Job Info:
 Integral job number is                      11
 Integral operator is                         1
 short-range coefficients                     0
 long-range coefficients              100000000
 Omega coefficients                           0
 if combine SR and LR in K                    0
 Integral screening is                        0
 Integral computing path is                   2
 max size of driver memory is            800000
 size of driver memory is                593474
 size of scratch memory is              8013252
 max col of scratch BK array               1296
 max len of scratch array in speh3          155
 max len of scratch index in speh4           18
 max int batch size is                      520
 min int batch size is                       52
 fixed nKL is                                52
 max L of basis functions is                  2
 order of int derivative is                   0
 number of shells is                         26
 number of basis is                          62
 number of cartesian basis is                62
 number of contracted shell pairs           318
 number of primitive shell pairs           1012
 maxK2 (contraction) of shell pair           36
 max number of K2 of shell pair               1
 max number of CS2 of shell pair             50
 max number of PS2 of shell pair             84
 mem total for path MDJ                   11572
 -------------------------------------------------------
 Smallest overlap matrix eigenvalue = 3.61E-03

 Scale SEOQF with 1.000000e-01/1.000000e-01/1.000000e-01

 Standard Electronic Orientation quadrupole field applied
 Nucleus-field energy     =    -0.0000000038 hartrees
 Guess MOs from SCF MO coefficient file
 Reading MOs from coefficient file
 Reading MOs from coefficient file
 A restricted hybrid HF-DFT SCF calculation will be
 performed using Pulay DIIS extrapolation
 Exchange:     0.2000 Hartree-Fock + 0.0800 Slater + 0.7200 B88
 Correlation:  0.1900 VWN1RPA + 0.8100 LYP
 Using SG-1 standard quadrature grid
 SCF converges when DIIS error is below 1.0E-05
 ---------------------------------------
  Cycle       Energy         DIIS Error
 ---------------------------------------
    1    -920.4093686789      5.88E-08
    2    -920.4093687669      5.38E-09 Convergence criterion met
 ---------------------------------------
 SCF time:  CPU 0.34 s  wall 0.34 s

 Citation of the SMD model:
 Marenich, A.V.; Cramer, C.J.; Truhlar, D.G.
 J. Phys. Chem. B 2009, 113, 6378-6396.
 iSolventCode=           1
 Solvent: water                                                           

 vradii
            1           2
    1   2.3800000   2.3800000
Changing PCM_TESSEL_METHOD to VTN
Changing PCM_VDW_RADII to SMD_RADIUS
 Discretize the solute cavity surface with Lebedev spheres
	Using 302 Lebedev grid points for each H atom
	Using 302 Lebedev grid points for other atoms
	Atomic van der Waals radii will be scaled by 1.20
 Removing interior tesserae...
 Keep 442 surface tesserae and discard 162 interior tesserae
 Molecular Surface Area = 102.946 Angst**2
Using SCRF singleton
 A restricted hybrid HF-DFT SCF calculation will be
 performed using Pulay DIIS extrapolation
 Polarizable Continuum solvation model will be applied
 Exchange:     0.2000 Hartree-Fock + 0.0800 Slater + 0.7200 B88
 Correlation:  0.1900 VWN1RPA + 0.8100 LYP
 Using SG-1 standard quadrature grid
 SCF converges when DIIS error is below 1.0E-05

 Citation of the SMD model:
 Marenich, A.V.; Cramer, C.J.; Truhlar, D.G.
 J. Phys. Chem. B 2009, 113, 6378-6396.
 iSolventCode=           1
 Solvent: water                                                           

 vradii
            1           2
    1   2.3800000   2.3800000
 ---------------------------------------
  Cycle       Energy         DIIS Error
 ---------------------------------------
    1    -920.4093686789      5.45E-09
 Time req'd to invert C: 0.11 s (CPU) 0.11 s (wall)
    2    -920.4099914421      1.03E-04
    3    -920.4099914415      1.03E-04
    4    -920.4099914527      1.03E-04
    5    -920.4099914519      1.03E-04
    6    -920.4099914543      1.03E-04
    7    -920.4099915617      1.03E-04
    8    -920.4099914418      1.03E-04
    9    -920.4099914385      1.03E-04
   10    -920.4099914379      1.03E-04
   11    -920.4099913826      1.03E-04
   12    -920.4099913810      1.03E-04
   13    -920.4099913748      1.03E-04
   14    -920.4099986219      6.61E-05
   15    -920.4100005262      1.19E-05
   16    -920.4100006410      4.16E-06 Convergence criterion met
 ---------------------------------------
 SCF time:  CPU 3.37 s  wall 3.38 s
(0)  E-EN(g) gas-phase elect-nuc energy                 -920.409368679 a.u.
(3)  G-ENP(liq) elect-nuc-pol free energy of system     -920.410000641 a.u.
(4)  G-CDS(liq) cavity-dispersion-solvent structure 
     free energy                                                0.8428 kcal/mol
(6)  G-S(liq) free energy of system                     -920.408657544 a.u.
(9)  DeltaG-S(liq) free energy of  solvation
     (9) = (6) - (0)                                            0.4462 kcal/mol
 SCF   energy in the final basis set = -920.4086575439
 Total energy in the final basis set = -920.4086575439

 --------------------------------------------------------------

                    Orbital Energies (a.u.)
 --------------------------------------------------------------

 Alpha MOs
 -- Occupied --
*******-101.613  -9.524  -9.524  -7.293  -7.293  -7.277  -7.277
 -7.277  -7.277  -0.935  -0.783  -0.477  -0.410  -0.410  -0.319
 -0.319
 -- Virtual --
 -0.149   0.020   0.053   0.061   0.061   0.082   0.097   0.097
  0.164   0.396   0.399   0.426   0.426   0.455   0.455   0.717
  0.717   0.743   0.808   0.814   0.814   0.837   0.837   0.841
  0.927   0.927   1.289   2.161   2.161   2.172   2.253   2.253
  2.436   9.471   9.585  25.626  25.626  25.846  25.846  25.986
 26.011 215.423 215.559
 --------------------------------------------------------------

          Ground-State Mulliken Net Atomic Charges

     Atom                 Charge (a.u.)
  ----------------------------------------
      1 Cl                   -0.000001
      2 Cl                    0.000001
  ----------------------------------------
  Sum of atomic charges =    -0.000000

 -----------------------------------------------------------------
                    Cartesian Multipole Moments
 -----------------------------------------------------------------
    Charge (ESU x 10^10)
                -0.0000
    Dipole Moment (Debye)
         X       0.0000      Y       0.0000      Z       0.0000
       Tot       0.0000
    Quadrupole Moments (Debye-Ang)
        XX     -25.8391     XY      -0.0000     YY     -25.8391
        XZ      -0.0000     YZ      -0.0000     ZZ     -22.6641
    Octopole Moments (Debye-Ang^2)
       XXX       0.0000    XXY       0.0000    XYY       0.0000
       YYY       0.0000    XXZ      -0.0000    XYZ       0.0000
       YYZ      -0.0000    XZZ      -0.0000    YZZ      -0.0000
       ZZZ       0.0000
    Hexadecapole Moments (Debye-Ang^3)
      XXXX     -30.3856   XXXY      -0.0000   XXYY     -10.1285
      XYYY      -0.0000   YYYY     -30.3856   XXXZ      -0.0000
      XXYZ       0.0000   XYYZ      -0.0000   YYYZ       0.0000
      XXZZ     -37.2306   XYZZ      -0.0000   YYZZ     -37.2306
      XZZZ      -0.0000   YZZZ      -0.0000   ZZZZ    -160.6468
 -----------------------------------------------------------------
Archival summary:
1\1\pikachu\SP\ProcedureUnspecified\BasisUnspecified\l2\taweetha\SunAug1320:25:402017SunAug1320:25:402017\0\\#,ProcedureUnspecified,BasisUnspecified,\\0,1\Cl\Cl,1,2.05328\\\@

 Total job time:  3.78s(wall), 3.78s(cpu) 
 Sun Aug 13 20:25:40 2017

        *************************************************************
        *                                                           *
        *  Thank you very much for using Q-Chem.  Have a nice day.  *
        *                                                           *
        *************************************************************
