# Supplementary material for: A DFT investigation of the blue bottle experiment: E∘half-cell analysis of autoxidation catalysed by redox indicators
Source: R Soc Open Sci. 2017 Nov 8;4(11):170708. doi: 10.1098/rsos.170708 (PMC5717635; doi:10.1098/rsos.170708)
Supplement: output.zip [file rsos170708supp2.zip › B3LYP_6-311++Gdp_reducing_agents/CO2.out]

pikachu 127.0.1
Q-Chem Developer Version! Running on 127.0.1.*
                  Welcome to Q-Chem
     A Quantum Leap Into The Future Of Chemistry


 Q-Chem 4.4, Q-Chem, Inc., Pleasanton, CA (2016)

 Y. Shao,  Z. Gan,  E. Epifanovsky,  A. T. B. Gilbert,  M. Wormit,  
 J. Kussmann,  A. W. Lange,  A. Behn,  J. Deng,  X. Feng,  D. Ghosh,  
 M. Goldey,  P. R. Horn,  L. D. Jacobson,  I. Kaliman,  F. Rob,  
 R. Z. Khaliullin,  T. Kus,  A. Landau,  J. Liu,  E. I. Proynov,  Y. M. Rhee,  
 R. M. Richard,  M. A. Rohrdanz,  R. P. Steele,  E. J. Sundstrom,  
 H. L. Woodcock III,  P. M. Zimmerman,  D. Zuev,  B. Albrecht,  E. Alguire,  
 B. Austin,  S. A. Baeppler,  G. J. O. Beran,  Y. A. Bernard,  E. Berquist,  
 K. Brandhorst,  K. B. Bravaya,  S. T. Brown,  D. Casanova,  C.-M. Chang,  
 Y. Chen,  S. H. Chien,  K. D. Closser,  M. P. Coons,  D. L. Crittenden,  
 S. Dasgupta,  M. Diedenhofen,  R. A. DiStasio Jr.,  H. Do,  A. D. Dutoi,  
 R. G. Edgar,  P.-T. Fang,  S. Fatehi,  Q. Feng,  L. Fusti-Molnar,  
 A. Ghysels,  A. Golubeva-Zadorozhnaya,  J. Gomes,  A. Gunina,  
 M. W. D. Hanson-Heine,  P. H. P. Harbach,  A. W. Hauser,  J. E. Herr,  
 E. G. Hohenstein,  Z. C. Holden,  K. Hui,  T.-C. Jagau,  H. Ji,  B. Kaduk,  
 K. Khistyaev,  Jaehoon Kim,  Jihan Kim,  R. A. King,  P. Klunzinger,  
 K. Koh,  D. Kosenkov,  T. Kowalczyk,  C. M. Krauter,  A. Kunitsa,  
 K. U. Lao,  A. Laurent,  K. V. Lawler,  J. Lee,  D. Lefrancois,  S. Lehtola,  
 S. V. Levchenko,  C. Y. Lin,  Y.-S. Lin,  F. Liu,  E. Livshits,  
 R. C. Lochan,  A. Luenser,  P. Manohar,  S. F. Manzer,  S.-P. Mao,  Y. Mao,  
 N. Mardirossian,  A. V. Marenich,  L. A. Martinez-Martinez,  S. A. Maurer,  
 N. J. Mayhall,  J.-M. Mewes,  A. F. Morrison,  K. Nanda,  T. S. Nguyen-Beck,  
 C. M. Oana,  R. Olivares-Amaya,  D. P. O'Neill,  J. A. Parkhill,  
 T. M. Perrine,  R. Peverati,  P. A. Pieniazek,  F. Plasser,  A. Prociuk,  
 D. R. Rehn,  E. Rosta,  N. J. Russ,  N. Sergueev,  S. M. Sharada,  
 S. Sharma,  D. W. Small,  A. Sodt,  T. Stauch,  T. Stein,  D. Stuck,  
 Y.-C. Su,  A. J. W. Thom,  T. Tsuchimochi,  L. Vogt,  O. Vydrov,  T. Wang,  
 M. A. Watson,  J. Wenzel,  A. White,  C. F. Williams,  V. Vanovschi,  
 K. Yao,  S. Yeganeh,  S. R. Yost,  Z.-Q. You,  I. Y. Zhang,  X. Zhang,  
 Y. Zhao,  B. R. Brooks,  G. K. L. Chan,  D. M. Chipman,  C. J. Cramer,  
 W. A. Goddard III,  M. S. Gordon,  W. J. Hehre,  A. Klamt,  
 H. F. Schaefer III,  M. W. Schmidt,  C. D. Sherrill,  D. G. Truhlar,  
 A. Warshel,  X. Xu,  A. Aspuru-Guzik,  R. Baer,  A. T. Bell,  N. A. Besley,  
 J.-D. Chai,  A. Dreuw,  B. D. Dunietz,  T. R. Furlani,  S. R. Gwaltney,  
 C.-P. Hsu,  Y. Jung,  J. Kong,  D. S. Lambrecht,  W. Liang,  C. Ochsenfeld,  
 V. A. Rassolov,  L. V. Slipchenko,  J. E. Subotnik,  T. Van Voorhis,  
 J. M. Herbert,  A. I. Krylov,  P. M. W. Gill,  M. Head-Gordon

 Contributors to earlier versions of Q-Chem not listed above: 
 R. D. Adamson,  J. Baker,  E. F. C. Byrd,  A. K. Chakraborty,  C.-L. Cheng,  
 H. Dachsel,  R. J. Doerksen,  G. Hawkins,  A. Heyden,  S. Hirata,  
 G. Kedziora,  F. J. Keil,  C. Kelley,  P. P. Korambath,  W. Kurlancheek,  
 A. M. Lee,  M. S. Lee,  D. Liotard,  I. Lotan,  P. E. Maslen,  N. Nair,  
 D. Neuhauser,  R. Olson,  B. Peters,  J. Ritchie,  N. E. Schultz,  
 N. Shenvi,  A. C. Simmonett,  K. S. Thanthiriwatte,  Q. Wu,  W. Zhang

 Please cite Q-Chem as follows:
 Y. Shao et al., Mol. Phys. 113, 184-215 (2015)
 DOI: 10.1080/00268976.2014.952696

 Q-Chem 4.4.2 for Intel X86 EM64T Linux

 Parts of Q-Chem use Armadillo 5.200.1 (Boston Tea Smuggler).
 http://arma.sourceforge.net/

 Q-Chem begins on Wed Dec 14 12:03:43 2016  


Host: 0

     Scratch files written to /scratch/cher/qchem10489//
FILE_GEOM_ORG=        593

Checking the input file for inconsistencies... 	...done.

--------------------------------------------------------------
User input:
--------------------------------------------------------------
$molecule
0 1
  C    0.0001323    0.0000000    0.0000000
  O   -0.0000496    0.0000000    1.1690336
  O   -0.0000496    0.0000000   -1.1690337
$end

$rem
   BASIS  =  6-311++G**
   JOB_TYPE  =  optimization
   METHOD  =  B3LYP
$end

--------------------------------------------------------------
 ----------------------------------------------------------------
             Standard Nuclear Orientation (Angstroms)
    I     Atom           X                Y                Z
 ----------------------------------------------------------------
    1      C       0.0001322909     0.0000000000     0.0000000364
    2      O      -0.0000496091    -0.0000000000     1.1690336364
    3      O      -0.0000496091    -0.0000000000    -1.1690336636
 ----------------------------------------------------------------
 Molecular Point Group                 C*v   NOp =***
 Largest Abelian Subgroup              C2v   NOp =  1
 Nuclear Repulsion Energy =    57.9407465024 hartrees
 There are       11 alpha and       11 beta electrons
 Requested basis set is 6-311++G(d,p)
 There are 18 shells and 66 basis functions

 Total QAlloc Memory Limit   2000 MB
 Mega-Array Size        61 MB
 MEM_STATIC part        62 MB
 A cutoff of  1.0D-11 yielded    168 shell pairs
 There are      2304 function pairs (      2523 Cartesian)

 -------------------------------------------------------
 OpenMP Integral Computing Module                       
 Release: version 1.0, May 2013, Q-Chem Inc. Pittsburgh 
 -------------------------------------------------------
 Integral Job Info:
 Integral job number is                      11
 Integral operator is                         1
 short-range coefficients                     0
 long-range coefficients              100000000
 Omega coefficients                           0
 if combine SR and LR in K                    0
 Integral screening is                        0
 Integral computing path is                   2
 max size of driver memory is            800000
 size of driver memory is                593474
 size of scratch memory is              2260544
 max col of scratch BK array               1296
 max len of scratch array in speh3          155
 max len of scratch index in speh4           18
 max int batch size is                      520
 min int batch size is                       52
 fixed nKL is                                52
 max L of basis functions is                  2
 order of int derivative is                   0
 number of shells is                         18
 number of basis is                          69
 number of cartesian basis is                69
 number of contracted shell pairs           168
 number of primitive shell pairs            672
 maxK2 (contraction) of shell pair           36
 max number of K2 of shell pair               1
 max number of CS2 of shell pair             46
 max number of PS2 of shell pair            162
 mem total for path MDJ                   12940
 -------------------------------------------------------
 Smallest overlap matrix eigenvalue = 1.11E-03

 Scale SEOQF with 1.000000e-01/1.000000e-01/1.000000e-01

 Standard Electronic Orientation quadrupole field applied
 Nucleus-field energy     =    -0.0000000023 hartrees
 Guess from superposition of atomic densities
 Warning:  Energy on first SCF cycle will be non-variational
 A restricted hybrid HF-DFT SCF calculation will be
 performed using Pulay DIIS extrapolation
 Exchange:     0.2000 Hartree-Fock + 0.0800 Slater + 0.7200 B88
 Correlation:  0.1900 VWN1RPA + 0.8100 LYP
 Using SG-1 standard quadrature grid
 SCF converges when DIIS error is below 1.0E-08
 ---------------------------------------
  Cycle       Energy         DIIS Error
 ---------------------------------------
    1    -189.1189083216      8.57E-02
    2    -188.5693858998      1.43E-02
    3    -188.3973409266      2.60E-02
    4    -188.6464855795      6.12E-04
    5    -188.6466166097      2.60E-04
    6    -188.6466466915      2.33E-05
    7    -188.6466468522      2.01E-06
    8    -188.6466468606      1.23E-07
    9    -188.6466468634      1.50E-07
   10    -188.6466468636      8.01E-09 Convergence criterion met
 ---------------------------------------
 SCF time:  CPU 2.62 s  wall 2.62 s
 SCF   energy in the final basis set = -188.6466468636
 Total energy in the final basis set = -188.6466468636

 --------------------------------------------------------------

                    Orbital Energies (a.u.)
 --------------------------------------------------------------

 Alpha MOs
 -- Occupied --
-19.218 -19.218 -10.374  -1.173  -1.134  -0.577  -0.533  -0.527
 -0.527  -0.386  -0.386
 -- Virtual --
 -0.021   0.011   0.011   0.053   0.053   0.053   0.134   0.176
  0.187   0.187   0.236   0.256   0.256   0.282   0.326   0.534
  0.534   0.670   0.818   0.834   0.981   0.981   1.038   1.096
  1.096   1.158   1.179   1.179   1.345   1.378   1.378   1.839
  2.532   2.532   2.671   2.727   2.727   2.832   2.832   3.091
  3.091   3.180   3.640   3.640   3.761   3.825   4.937   4.937
  4.997   4.997   5.592   5.639  24.318  49.893  50.029
 --------------------------------------------------------------

          Ground-State Mulliken Net Atomic Charges

     Atom                 Charge (a.u.)
  ----------------------------------------
      1 C                     0.458200
      2 O                    -0.229100
      3 O                    -0.229100
  ----------------------------------------
  Sum of atomic charges =     0.000000

 -----------------------------------------------------------------
                    Cartesian Multipole Moments
 -----------------------------------------------------------------
    Charge (ESU x 10^10)
                -0.0000
    Dipole Moment (Debye)
         X       0.0005      Y      -0.0000      Z       0.0000
       Tot       0.0005
    Quadrupole Moments (Debye-Ang)
        XX     -14.9042     XY      -0.0000     YY     -14.9042
        XZ       0.0000     YZ       0.0000     ZZ     -19.7559
    Octopole Moments (Debye-Ang^2)
       XXX      -0.0002    XXY      -0.0000    XYY      -0.0001
       YYY      -0.0000    XXZ       0.0000    XYZ      -0.0000
       YYZ       0.0000    XZZ      -0.0004    YZZ      -0.0000
       ZZZ       0.0000
    Hexadecapole Moments (Debye-Ang^3)
      XXXX     -12.1585   XXXY      -0.0000   XXYY      -4.0528
      XYYY      -0.0000   YYYY     -12.1585   XXXZ       0.0000
      XXYZ       0.0000   XYYZ       0.0000   YYYZ       0.0000
      XXZZ     -19.4299   XYZZ      -0.0000   YYZZ     -19.4299
      XZZZ       0.0000   YZZZ       0.0000   ZZZZ    -106.8279
 -----------------------------------------------------------------
 Calculating analytic gradient of the SCF energy
 Gradient of SCF Energy
            1           2           3
    1   0.0000542  -0.0000271  -0.0000271
    2  -0.0000000   0.0000000   0.0000000
    3   0.0000002   0.0173464  -0.0173466
 Max gradient component =       1.735E-02
 RMS gradient           =       8.177E-03
 Gradient time:  CPU 1.02 s  wall 1.03 s
 Geometry Optimization Parameters
   NAtoms,    NIC,     NZ,  NCons,   NDum,   NFix, NCnnct, MaxDiis
        3       9       0       0       0       0       0       0


** GEOMETRY OPTIMIZATION IN DELOCALIZED INTERNAL COORDINATES **
   Searching for a Minimum

   Optimization Cycle:   1

                       Coordinates (Angstroms)
     ATOM                X               Y               Z
      1  C         0.0001322909    0.0000000000    0.0000000364
      2  O        -0.0000496091    0.0000000000    1.1690336364
      3  O        -0.0000496091    0.0000000000   -1.1690336636
   Point Group: c*v   Number of degrees of freedom:     2


   Energy is   -188.646646864


 Attempting to Generate Delocalized Internal Coordinates

  2 Hessian modes will be used to form the next step
  Hessian Eigenvalues:
     1.220597    1.220597

 Minimum Search - Taking Simple RFO Step
 Searching for Lamda that Minimizes Along All modes
 Value Taken    Lamda =  -0.00049304
 Step Taken.  Stepsize is  0.020090

                             Maximum     Tolerance    Cnvgd?
         Gradient           0.024532      0.000300      NO
         Displacement       0.020090      0.001200      NO
         Energy change     *********      0.000001      NO


 New Cartesian Coordinates Obtained by Inverse Iteration

 Displacement from previous Coordinates is:  0.020090
 ----------------------------------------------------------------
             Standard Nuclear Orientation (Angstroms)
    I     Atom           X                Y                Z
 ----------------------------------------------------------------
    1      C       0.0001299515     0.0000000000     0.0000000106
    2      O      -0.0000484394     0.0000000000     1.1615163001
    3      O      -0.0000484394     0.0000000000    -1.1615163016
 ----------------------------------------------------------------
 Molecular Point Group                 C*v   NOp =***
 Largest Abelian Subgroup              C2v   NOp =  1
 Nuclear Repulsion Energy =    58.3157398094 hartrees
 There are       11 alpha and       11 beta electrons
 Applying Cartesian multipole field
    Component          Value
    ---------          -----
     (2,0,0)        1.00000E-11
     (0,2,0)        2.00000E-11
     (0,0,2)       -3.00000E-11
 Nucleus-field energy     =    -0.0000000023 hartrees
 Requested basis set is 6-311++G(d,p)
 There are 18 shells and 66 basis functions
 A cutoff of  1.0D-11 yielded    168 shell pairs
 There are      2304 function pairs (      2523 Cartesian)
 Smallest overlap matrix eigenvalue = 1.08E-03
 Guess MOs from SCF MO coefficient file
 Reading MOs from coefficient file
 Reading MOs from coefficient file
 A restricted hybrid HF-DFT SCF calculation will be
 performed using Pulay DIIS extrapolation
 Exchange:     0.2000 Hartree-Fock + 0.0800 Slater + 0.7200 B88
 Correlation:  0.1900 VWN1RPA + 0.8100 LYP
 Using SG-1 standard quadrature grid
 SCF converges when DIIS error is below 1.0E-08
 Geometry optimization detected.  Setting ReadMinima to 0
 Setting SaveMinima to 0
 ---------------------------------------
  Cycle       Energy         DIIS Error
 ---------------------------------------
    1    -188.6591651787      1.24E-03
    2    -188.6468833708      2.79E-04
    3    -188.6468674643      3.57E-04
    4    -188.6469160845      8.10E-05
    5    -188.6469182973      5.26E-06
    6    -188.6469183063      6.84E-07
    7    -188.6469183074      6.77E-08
    8    -188.6469183018      4.21E-08
    9    -188.6469183019      9.27E-09 Convergence criterion met
 ---------------------------------------
 SCF time:  CPU 2.35 s  wall 2.37 s
 SCF   energy in the final basis set = -188.6469183019
 Total energy in the final basis set = -188.6469183019

 --------------------------------------------------------------

                    Orbital Energies (a.u.)
 --------------------------------------------------------------

 Alpha MOs
 -- Occupied --
-19.216 -19.216 -10.371  -1.177  -1.138  -0.575  -0.533  -0.530
 -0.530  -0.386  -0.386
 -- Virtual --
 -0.020   0.016   0.016   0.053   0.053   0.053   0.135   0.178
  0.187   0.187   0.236   0.256   0.256   0.282   0.330   0.535
  0.535   0.670   0.820   0.850   0.981   0.981   1.040   1.095
  1.095   1.164   1.179   1.179   1.346   1.384   1.384   1.843
  2.539   2.539   2.695   2.726   2.727   2.836   2.836   3.095
  3.095   3.186   3.657   3.657   3.765   3.827   4.938   4.938
  5.007   5.007   5.618   5.639  24.363  49.897  50.048
 --------------------------------------------------------------

          Ground-State Mulliken Net Atomic Charges

     Atom                 Charge (a.u.)
  ----------------------------------------
      1 C                     0.463173
      2 O                    -0.231586
      3 O                    -0.231587
  ----------------------------------------
  Sum of atomic charges =     0.000000

 -----------------------------------------------------------------
                    Cartesian Multipole Moments
 -----------------------------------------------------------------
    Charge (ESU x 10^10)
                 0.0000
    Dipole Moment (Debye)
         X       0.0005      Y      -0.0000      Z       0.0000
       Tot       0.0005
    Quadrupole Moments (Debye-Ang)
        XX     -14.8645     XY       0.0000     YY     -14.8645
        XZ       0.0000     YZ       0.0000     ZZ     -19.7242
    Octopole Moments (Debye-Ang^2)
       XXX      -0.0002    XXY      -0.0000    XYY      -0.0001
       YYY      -0.0000    XXZ       0.0000    XYZ       0.0000
       YYZ       0.0000    XZZ      -0.0004    YZZ      -0.0000
       ZZZ       0.0000
    Hexadecapole Moments (Debye-Ang^3)
      XXXX     -12.0874   XXXY       0.0000   XXYY      -4.0291
      XYYY       0.0000   YYYY     -12.0874   XXXZ       0.0000
      XXYZ       0.0000   XYYZ       0.0000   YYYZ       0.0000
      XXZZ     -19.2109   XYZZ       0.0000   YYZZ     -19.2109
      XZZZ       0.0000   YZZZ       0.0000   ZZZZ    -105.6661
 -----------------------------------------------------------------
 Calculating analytic gradient of the SCF energy
 Gradient of SCF Energy
            1           2           3
    1   0.0000501  -0.0000250  -0.0000250
    2   0.0000000  -0.0000000  -0.0000000
    3   0.0000000   0.0016217  -0.0016218
 Max gradient component =       1.622E-03
 RMS gradient           =       7.648E-04
 Gradient time:  CPU 1.01 s  wall 1.01 s
 Geometry Optimization Parameters
   NAtoms,    NIC,     NZ,  NCons,   NDum,   NFix, NCnnct, MaxDiis
        3       9       0       0       0       0       0       0

 Cartesian Hessian Update
 Hessian Updated using BFGS Update


** GEOMETRY OPTIMIZATION IN DELOCALIZED INTERNAL COORDINATES **
   Searching for a Minimum

   Optimization Cycle:   2

                       Coordinates (Angstroms)
     ATOM                X               Y               Z
      1  C         0.0001299515    0.0000000000    0.0000000106
      2  O        -0.0000484394    0.0000000000    1.1615163001
      3  O        -0.0000484394    0.0000000000   -1.1615163016
   Point Group: c*v   Number of degrees of freedom:     2


   Energy is   -188.646918302

 Hessian Updated using BFGS Update

  1 Hessian modes will be used to form the next step
  Hessian Eigenvalues:
     1.106927

 Minimum Search - Taking Simple RFO Step
 Searching for Lamda that Minimizes Along All modes
 Value Taken    Lamda =  -0.00000475
 Step Taken.  Stepsize is  0.002072

                             Maximum     Tolerance    Cnvgd?
         Gradient           0.002294      0.000300      NO
         Displacement       0.002072      0.001200      NO
         Energy change     -0.000271      0.000001      NO


 New Cartesian Coordinates Obtained by Inverse Iteration

 Displacement from previous Coordinates is:  0.002072
 ----------------------------------------------------------------
             Standard Nuclear Orientation (Angstroms)
    I     Atom           X                Y                Z
 ----------------------------------------------------------------
    1      C       0.0001297134     0.0000000000     0.0000000030
    2      O      -0.0000483203     0.0000000000     1.1607410054
    3      O      -0.0000483203     0.0000000000    -1.1607409993
 ----------------------------------------------------------------
 Molecular Point Group                 C*v   NOp =***
 Largest Abelian Subgroup              C2v   NOp =  1
 Nuclear Repulsion Energy =    58.3546908794 hartrees
 There are       11 alpha and       11 beta electrons
 Applying Cartesian multipole field
    Component          Value
    ---------          -----
     (2,0,0)        1.00000E-11
     (0,2,0)        2.00000E-11
     (0,0,2)       -3.00000E-11
 Nucleus-field energy     =    -0.0000000023 hartrees
 Requested basis set is 6-311++G(d,p)
 There are 18 shells and 66 basis functions
 A cutoff of  1.0D-11 yielded    168 shell pairs
 There are      2304 function pairs (      2523 Cartesian)
 Smallest overlap matrix eigenvalue = 1.08E-03
 Guess MOs from SCF MO coefficient file
 Reading MOs from coefficient file
 Reading MOs from coefficient file
 A restricted hybrid HF-DFT SCF calculation will be
 performed using Pulay DIIS extrapolation
 Exchange:     0.2000 Hartree-Fock + 0.0800 Slater + 0.7200 B88
 Correlation:  0.1900 VWN1RPA + 0.8100 LYP
 Using SG-1 standard quadrature grid
 SCF converges when DIIS error is below 1.0E-08
 Geometry optimization detected.  Setting ReadMinima to 0
 Setting SaveMinima to 0
 ---------------------------------------
  Cycle       Energy         DIIS Error
 ---------------------------------------
    1    -188.6481647452      1.29E-04
    2    -188.6469202426      2.88E-05
    3    -188.6469200691      3.70E-05
    4    -188.6469205912      8.26E-06
    5    -188.6469206141      5.45E-07
    6    -188.6469206152      7.02E-08
    7    -188.6469206252      7.44E-09 Convergence criterion met
 ---------------------------------------
 SCF time:  CPU 1.86 s  wall 1.86 s
 SCF   energy in the final basis set = -188.6469206252
 Total energy in the final basis set = -188.6469206252

 --------------------------------------------------------------

                    Orbital Energies (a.u.)
 --------------------------------------------------------------

 Alpha MOs
 -- Occupied --
-19.216 -19.216 -10.370  -1.177  -1.138  -0.575  -0.534  -0.530
 -0.530  -0.386  -0.386
 -- Virtual --
 -0.020   0.017   0.017   0.053   0.053   0.053   0.136   0.178
  0.187   0.187   0.236   0.256   0.256   0.282   0.331   0.535
  0.535   0.670   0.820   0.851   0.981   0.981   1.040   1.095
  1.095   1.164   1.179   1.179   1.346   1.385   1.385   1.843
  2.539   2.539   2.698   2.726   2.726   2.837   2.837   3.096
  3.096   3.186   3.659   3.659   3.766   3.827   4.938   4.938
  5.008   5.008   5.621   5.639  24.368  49.898  50.050
 --------------------------------------------------------------

          Ground-State Mulliken Net Atomic Charges

     Atom                 Charge (a.u.)
  ----------------------------------------
      1 C                     0.463703
      2 O                    -0.231851
      3 O                    -0.231851
  ----------------------------------------
  Sum of atomic charges =     0.000000

 -----------------------------------------------------------------
                    Cartesian Multipole Moments
 -----------------------------------------------------------------
    Charge (ESU x 10^10)
                 0.0000
    Dipole Moment (Debye)
         X       0.0005      Y      -0.0000      Z      -0.0000
       Tot       0.0005
    Quadrupole Moments (Debye-Ang)
        XX     -14.8604     XY      -0.0000     YY     -14.8604
        XZ       0.0000     YZ       0.0000     ZZ     -19.7209
    Octopole Moments (Debye-Ang^2)
       XXX      -0.0002    XXY       0.0000    XYY      -0.0001
       YYY       0.0000    XXZ       0.0000    XYZ       0.0000
       YYZ       0.0000    XZZ      -0.0004    YZZ      -0.0000
       ZZZ      -0.0000
    Hexadecapole Moments (Debye-Ang^3)
      XXXX     -12.0800   XXXY      -0.0000   XXYY      -4.0267
      XYYY      -0.0000   YYYY     -12.0800   XXXZ       0.0000
      XXYZ       0.0000   XYYZ       0.0000   YYYZ       0.0000
      XXZZ     -19.1884   XYZZ       0.0000   YYZZ     -19.1884
      XZZZ       0.0000   YZZZ       0.0000   ZZZZ    -105.5465
 -----------------------------------------------------------------
 Calculating analytic gradient of the SCF energy
 Gradient of SCF Energy
            1           2           3
    1   0.0000496  -0.0000248  -0.0000248
    2  -0.0000000   0.0000000   0.0000000
    3   0.0000001  -0.0000483   0.0000481
 Max gradient component =       4.962E-05
 RMS gradient           =       3.044E-05
 Gradient time:  CPU 1.01 s  wall 1.01 s
 Geometry Optimization Parameters
   NAtoms,    NIC,     NZ,  NCons,   NDum,   NFix, NCnnct, MaxDiis
        3       9       0       0       0       0       0       0

 Cartesian Hessian Update
 Hessian Updated using BFGS Update


** GEOMETRY OPTIMIZATION IN DELOCALIZED INTERNAL COORDINATES **
   Searching for a Minimum

   Optimization Cycle:   3

                       Coordinates (Angstroms)
     ATOM                X               Y               Z
      1  C         0.0001297134    0.0000000000    0.0000000000
      2  O        -0.0000483203    0.0000000000    1.1607410054
      3  O        -0.0000483203    0.0000000000   -1.1607409993
   Point Group: c*v   Number of degrees of freedom:     2


   Energy is   -188.646920625

 Hessian Updated using BFGS Update

  2 Hessian modes will be used to form the next step
  Hessian Eigenvalues:
     1.139824    1.220597

 Minimum Search - Taking Simple RFO Step
 Searching for Lamda that Minimizes Along All modes
 Value Taken    Lamda =   0.00000000
 Step Taken.  Stepsize is  0.000060

                             Maximum     Tolerance    Cnvgd?
         Gradient           0.000068      0.000300     YES
         Displacement       0.000060      0.001200     YES
         Energy change     -0.000002      0.000001      NO


                       Distance Matrix (Angstroms)
             C (  1)   O (  2)
   O (  2)  1.160741
   O (  3)  1.160741  2.321482

 Final energy is   -188.64692062515232     


 ******************************
 **  OPTIMIZATION CONVERGED  **
 ******************************

                       Coordinates (Angstroms)
     ATOM                X               Y               Z
      1  C         0.0001297134    0.0000000000    0.0000000000
      2  O        -0.0000483203    0.0000000000    1.1607410054
      3  O        -0.0000483203    0.0000000000   -1.1607409993

Z-matrix Print:
$molecule
0 1
C 
O  1 1.160741
O  1 1.160741 2 179.982424
$end


 --------------------------------------------------------------

                    Orbital Energies (a.u.)
 --------------------------------------------------------------

 Alpha MOs
 -- Occupied --
-19.216 -19.216 -10.370  -1.177  -1.138  -0.575  -0.534  -0.530
 -0.530  -0.386  -0.386
 -- Virtual --
 -0.020   0.017   0.017   0.053   0.053   0.053   0.136   0.178
  0.187   0.187   0.236   0.256   0.256   0.282   0.331   0.535
  0.535   0.670   0.820   0.851   0.981   0.981   1.040   1.095
  1.095   1.164   1.179   1.179   1.346   1.385   1.385   1.843
  2.539   2.539   2.698   2.726   2.726   2.837   2.837   3.096
  3.096   3.186   3.659   3.659   3.766   3.827   4.938   4.938
  5.008   5.008   5.621   5.639  24.368  49.898  50.050
 --------------------------------------------------------------

          Ground-State Mulliken Net Atomic Charges

     Atom                 Charge (a.u.)
  ----------------------------------------
      1 C                     0.463703
      2 O                    -0.231851
      3 O                    -0.231851
  ----------------------------------------
  Sum of atomic charges =     0.000000

 -----------------------------------------------------------------
                    Cartesian Multipole Moments
 -----------------------------------------------------------------
    Charge (ESU x 10^10)
                 0.0000
    Dipole Moment (Debye)
         X       0.0005      Y      -0.0000      Z      -0.0000
       Tot       0.0005
    Quadrupole Moments (Debye-Ang)
        XX     -14.8604     XY      -0.0000     YY     -14.8604
        XZ       0.0000     YZ       0.0000     ZZ     -19.7209
    Octopole Moments (Debye-Ang^2)
       XXX      -0.0002    XXY       0.0000    XYY      -0.0001
       YYY       0.0000    XXZ       0.0000    XYZ       0.0000
       YYZ       0.0000    XZZ      -0.0004    YZZ      -0.0000
       ZZZ      -0.0000
    Hexadecapole Moments (Debye-Ang^3)
      XXXX     -12.0800   XXXY      -0.0000   XXYY      -4.0267
      XYYY      -0.0000   YYYY     -12.0800   XXXZ       0.0000
      XXYZ       0.0000   XYYZ       0.0000   YYYZ       0.0000
      XXZZ     -19.1884   XYZZ       0.0000   YYZZ     -19.1884
      XZZZ       0.0000   YZZZ       0.0000   ZZZZ    -105.5465
 -----------------------------------------------------------------
Archival summary:
1\1\pikachu\OPT\ProcedureUnspecified\BasisUnspecified\21\cher\WedDec1412:03:542016WedDec1412:03:542016\0\\#,OPT,ProcedureUnspecified,BasisUnspecified,\\0,1\C\O,1,1.16074\O,1,1.16074,2,179.982\\\@

 Total job time:  10.12s(wall), 10.08s(cpu) 
 Wed Dec 14 12:03:54 2016

        *************************************************************
        *                                                           *
        *  Thank you very much for using Q-Chem.  Have a nice day.  *
        *                                                           *
        *************************************************************


 
User input: 2 of 3 
 
pikachu 127.0.1
Q-Chem Developer Version! Running on 127.0.1.*
                  Welcome to Q-Chem
     A Quantum Leap Into The Future Of Chemistry


 Q-Chem 4.4, Q-Chem, Inc., Pleasanton, CA (2016)

 Y. Shao,  Z. Gan,  E. Epifanovsky,  A. T. B. Gilbert,  M. Wormit,  
 J. Kussmann,  A. W. Lange,  A. Behn,  J. Deng,  X. Feng,  D. Ghosh,  
 M. Goldey,  P. R. Horn,  L. D. Jacobson,  I. Kaliman,  F. Rob,  
 R. Z. Khaliullin,  T. Kus,  A. Landau,  J. Liu,  E. I. Proynov,  Y. M. Rhee,  
 R. M. Richard,  M. A. Rohrdanz,  R. P. Steele,  E. J. Sundstrom,  
 H. L. Woodcock III,  P. M. Zimmerman,  D. Zuev,  B. Albrecht,  E. Alguire,  
 B. Austin,  S. A. Baeppler,  G. J. O. Beran,  Y. A. Bernard,  E. Berquist,  
 K. Brandhorst,  K. B. Bravaya,  S. T. Brown,  D. Casanova,  C.-M. Chang,  
 Y. Chen,  S. H. Chien,  K. D. Closser,  M. P. Coons,  D. L. Crittenden,  
 S. Dasgupta,  M. Diedenhofen,  R. A. DiStasio Jr.,  H. Do,  A. D. Dutoi,  
 R. G. Edgar,  P.-T. Fang,  S. Fatehi,  Q. Feng,  L. Fusti-Molnar,  
 A. Ghysels,  A. Golubeva-Zadorozhnaya,  J. Gomes,  A. Gunina,  
 M. W. D. Hanson-Heine,  P. H. P. Harbach,  A. W. Hauser,  J. E. Herr,  
 E. G. Hohenstein,  Z. C. Holden,  K. Hui,  T.-C. Jagau,  H. Ji,  B. Kaduk,  
 K. Khistyaev,  Jaehoon Kim,  Jihan Kim,  R. A. King,  P. Klunzinger,  
 K. Koh,  D. Kosenkov,  T. Kowalczyk,  C. M. Krauter,  A. Kunitsa,  
 K. U. Lao,  A. Laurent,  K. V. Lawler,  J. Lee,  D. Lefrancois,  S. Lehtola,  
 S. V. Levchenko,  C. Y. Lin,  Y.-S. Lin,  F. Liu,  E. Livshits,  
 R. C. Lochan,  A. Luenser,  P. Manohar,  S. F. Manzer,  S.-P. Mao,  Y. Mao,  
 N. Mardirossian,  A. V. Marenich,  L. A. Martinez-Martinez,  S. A. Maurer,  
 N. J. Mayhall,  J.-M. Mewes,  A. F. Morrison,  K. Nanda,  T. S. Nguyen-Beck,  
 C. M. Oana,  R. Olivares-Amaya,  D. P. O'Neill,  J. A. Parkhill,  
 T. M. Perrine,  R. Peverati,  P. A. Pieniazek,  F. Plasser,  A. Prociuk,  
 D. R. Rehn,  E. Rosta,  N. J. Russ,  N. Sergueev,  S. M. Sharada,  
 S. Sharma,  D. W. Small,  A. Sodt,  T. Stauch,  T. Stein,  D. Stuck,  
 Y.-C. Su,  A. J. W. Thom,  T. Tsuchimochi,  L. Vogt,  O. Vydrov,  T. Wang,  
 M. A. Watson,  J. Wenzel,  A. White,  C. F. Williams,  V. Vanovschi,  
 K. Yao,  S. Yeganeh,  S. R. Yost,  Z.-Q. You,  I. Y. Zhang,  X. Zhang,  
 Y. Zhao,  B. R. Brooks,  G. K. L. Chan,  D. M. Chipman,  C. J. Cramer,  
 W. A. Goddard III,  M. S. Gordon,  W. J. Hehre,  A. Klamt,  
 H. F. Schaefer III,  M. W. Schmidt,  C. D. Sherrill,  D. G. Truhlar,  
 A. Warshel,  X. Xu,  A. Aspuru-Guzik,  R. Baer,  A. T. Bell,  N. A. Besley,  
 J.-D. Chai,  A. Dreuw,  B. D. Dunietz,  T. R. Furlani,  S. R. Gwaltney,  
 C.-P. Hsu,  Y. Jung,  J. Kong,  D. S. Lambrecht,  W. Liang,  C. Ochsenfeld,  
 V. A. Rassolov,  L. V. Slipchenko,  J. E. Subotnik,  T. Van Voorhis,  
 J. M. Herbert,  A. I. Krylov,  P. M. W. Gill,  M. Head-Gordon

 Contributors to earlier versions of Q-Chem not listed above: 
 R. D. Adamson,  J. Baker,  E. F. C. Byrd,  A. K. Chakraborty,  C.-L. Cheng,  
 H. Dachsel,  R. J. Doerksen,  G. Hawkins,  A. Heyden,  S. Hirata,  
 G. Kedziora,  F. J. Keil,  C. Kelley,  P. P. Korambath,  W. Kurlancheek,  
 A. M. Lee,  M. S. Lee,  D. Liotard,  I. Lotan,  P. E. Maslen,  N. Nair,  
 D. Neuhauser,  R. Olson,  B. Peters,  J. Ritchie,  N. E. Schultz,  
 N. Shenvi,  A. C. Simmonett,  K. S. Thanthiriwatte,  Q. Wu,  W. Zhang

 Please cite Q-Chem as follows:
 Y. Shao et al., Mol. Phys. 113, 184-215 (2015)
 DOI: 10.1080/00268976.2014.952696

 Q-Chem 4.4.2 for Intel X86 EM64T Linux

 Parts of Q-Chem use Armadillo 5.200.1 (Boston Tea Smuggler).
 http://arma.sourceforge.net/

 Q-Chem begins on Wed Dec 14 12:03:54 2016  


Host: 0

     Scratch files written to /scratch/cher/qchem10489//
The previous job contains 0 fragments, simply inherited here
FILE_GEOM_ORG=        593

Checking the input file for inconsistencies... 	...done.

--------------------------------------------------------------
User input:
--------------------------------------------------------------

$molecule
   read
$end

$rem
   BASIS 6-311++G**
   JOB_TYPE FREQUENCY
   METHOD B3LYP
$end

--------------------------------------------------------------
 ----------------------------------------------------------------
             Standard Nuclear Orientation (Angstroms)
    I     Atom           X                Y                Z
 ----------------------------------------------------------------
    1      C       0.0001294791    -0.0000000000     0.0000000000
    2      O      -0.0000485546     0.0000000000     1.1607410024
    3      O      -0.0000485546    -0.0000000000    -1.1607410024
 ----------------------------------------------------------------
 Molecular Point Group                 C*v   NOp =***
 Largest Abelian Subgroup              C2v   NOp =  1
 Nuclear Repulsion Energy =    58.3546908794 hartrees
 There are       11 alpha and       11 beta electrons
 Requested basis set is 6-311++G(d,p)
 There are 18 shells and 66 basis functions

 Total QAlloc Memory Limit   2000 MB
 Mega-Array Size        61 MB
 MEM_STATIC part        62 MB

                       Distance Matrix (Angstroms)
             C (  1)   O (  2)
   O (  2)  1.160741
   O (  3)  1.160741  2.321482

 A cutoff of  1.0D-11 yielded    168 shell pairs
 There are      2304 function pairs (      2523 Cartesian)

 -------------------------------------------------------
 OpenMP Integral Computing Module                       
 Release: version 1.0, May 2013, Q-Chem Inc. Pittsburgh 
 -------------------------------------------------------
 Integral Job Info:
 Integral job number is                      11
 Integral operator is                         1
 short-range coefficients                     0
 long-range coefficients              100000000
 Omega coefficients                           0
 if combine SR and LR in K                    0
 Integral screening is                        0
 Integral computing path is                   2
 max size of driver memory is            800000
 size of driver memory is                593474
 size of scratch memory is              2260544
 max col of scratch BK array               1296
 max len of scratch array in speh3          155
 max len of scratch index in speh4           18
 max int batch size is                      520
 min int batch size is                       52
 fixed nKL is                                52
 max L of basis functions is                  2
 order of int derivative is                   0
 number of shells is                         18
 number of basis is                          69
 number of cartesian basis is                69
 number of contracted shell pairs           168
 number of primitive shell pairs            672
 maxK2 (contraction) of shell pair           36
 max number of K2 of shell pair               1
 max number of CS2 of shell pair             46
 max number of PS2 of shell pair            162
 mem total for path MDJ                   12940
 -------------------------------------------------------
 Smallest overlap matrix eigenvalue = 1.08E-03
 Guess from superposition of atomic densities
 Warning:  Energy on first SCF cycle will be non-variational
 A restricted hybrid HF-DFT SCF calculation will be
 performed using Pulay DIIS extrapolation
 Exchange:     0.2000 Hartree-Fock + 0.0800 Slater + 0.7200 B88
 Correlation:  0.1900 VWN1RPA + 0.8100 LYP
 Using SG-1 standard quadrature grid
 SCF converges when DIIS error is below 1.0E-08
 ---------------------------------------
  Cycle       Energy         DIIS Error
 ---------------------------------------
    1    -189.1494373932      8.73E-02
    2    -188.5710167796      1.42E-02
    3    -188.4111622950      2.54E-02
    4    -188.6467437930      6.36E-04
    5    -188.6468903524      2.61E-04
    6    -188.6469204727      2.16E-05
    7    -188.6469206087      1.85E-06
    8    -188.6469206705      1.06E-07
    9    -188.6469206141      7.53E-09 Convergence criterion met
 ---------------------------------------
 SCF time:  CPU 2.37 s  wall 2.37 s
 SCF   energy in the final basis set = -188.6469206141
 Total energy in the final basis set = -188.6469206141

 --------------------------------------------------------------

                    Orbital Energies (a.u.)
 --------------------------------------------------------------

 Alpha MOs
 -- Occupied --
-19.216 -19.216 -10.370  -1.177  -1.138  -0.575  -0.534  -0.530
 -0.530  -0.386  -0.386
 -- Virtual --
 -0.020   0.017   0.017   0.053   0.053   0.053   0.136   0.178
  0.187   0.187   0.236   0.256   0.256   0.282   0.331   0.535
  0.535   0.670   0.820   0.851   0.981   0.981   1.040   1.095
  1.095   1.164   1.179   1.179   1.346   1.385   1.385   1.843
  2.539   2.539   2.698   2.726   2.726   2.837   2.837   3.096
  3.096   3.186   3.659   3.659   3.766   3.827   4.938   4.938
  5.008   5.008   5.621   5.639  24.368  49.898  50.050
 --------------------------------------------------------------

          Ground-State Mulliken Net Atomic Charges

     Atom                 Charge (a.u.)
  ----------------------------------------
      1 C                     0.463703
      2 O                    -0.231851
      3 O                    -0.231851
  ----------------------------------------
  Sum of atomic charges =    -0.000000

 -----------------------------------------------------------------
                    Cartesian Multipole Moments
 -----------------------------------------------------------------
    Charge (ESU x 10^10)
                -0.0000
    Dipole Moment (Debye)
         X       0.0005      Y      -0.0000      Z       0.0000
       Tot       0.0005
    Quadrupole Moments (Debye-Ang)
        XX     -14.8604     XY      -0.0000     YY     -14.8604
        XZ      -0.0000     YZ       0.0000     ZZ     -19.7209
    Octopole Moments (Debye-Ang^2)
       XXX      -0.0002    XXY      -0.0000    XYY      -0.0001
       YYY      -0.0000    XXZ      -0.0000    XYZ      -0.0000
       YYZ      -0.0000    XZZ      -0.0004    YZZ      -0.0000
       ZZZ       0.0000
    Hexadecapole Moments (Debye-Ang^3)
      XXXX     -12.0800   XXXY      -0.0000   XXYY      -4.0267
      XYYY      -0.0000   YYYY     -12.0800   XXXZ      -0.0000
      XXYZ      -0.0000   XYYZ      -0.0000   YYYZ      -0.0000
      XXZZ     -19.1884   XYZZ      -0.0000   YYZZ     -19.1884
      XZZZ      -0.0000   YZZZ       0.0000   ZZZZ    -105.5465
 -----------------------------------------------------------------
 Calculating MO derivatives via CPSCF
   1         3           9      0.149738    0.074248
   2         3           9      0.015500    0.005678
   3         3           9      0.001346    0.000763
   4         5           7      0.000065    0.000038
   5        10           2      0.000009    0.000005
   6        12           0      0.000000    0.000000    Roots Converged
 Calculating analytic Hessian of the SCF energy
 Polarizability Matrix (a.u.)
            1           2           3
    1  -8.9806642  -0.0000000   0.0000000
    2  -0.0000000  -8.9806636   0.0000000
    3   0.0000000   0.0000000 -25.9890293

 Direct stationary perturbation theory relativistic correction:

 rels  =       0.069133570370
 relv  =      -0.277293434489
 rel2e =       0.091699468835
 E_rel =      -0.116460395284

 Hessian of the SCF Energy
            1           2           3           4           5           6
    1   0.1474870   0.0000000   0.0000000  -0.0737435  -0.0000000   0.0001148
    2   0.0000000   0.1474867   0.0000000  -0.0000000  -0.0737434  -0.0000000
    3   0.0000000   0.0000000   1.9376652   0.0001379  -0.0000000  -0.9688326
    4  -0.0737435  -0.0000000   0.0001379   0.0368587   0.0000000  -0.0001263
    5  -0.0000000  -0.0737434  -0.0000000   0.0000000   0.0368586   0.0000000
    6   0.0001148  -0.0000000  -0.9688326  -0.0001263   0.0000000   1.0558886
    7  -0.0737435  -0.0000000  -0.0001379   0.0368848  -0.0000000   0.0000115
    8  -0.0000000  -0.0737434  -0.0000000  -0.0000000   0.0368847   0.0000000
    9  -0.0001148  -0.0000000  -0.9688326  -0.0000115   0.0000000  -0.0870561
            7           8           9
    1  -0.0737435  -0.0000000  -0.0001148
    2  -0.0000000  -0.0737434  -0.0000000
    3  -0.0001379  -0.0000000  -0.9688326
    4   0.0368848  -0.0000000  -0.0000115
    5  -0.0000000   0.0368847   0.0000000
    6   0.0000115   0.0000000  -0.0870561
    7   0.0368587   0.0000000   0.0001263
    8   0.0000000   0.0368586   0.0000000
    9   0.0001263   0.0000000   1.0558886
 Gradient time:  CPU 20.01 s  wall 20.01 s
 **********************************************************************
 **                                                                  **
 **                       VIBRATIONAL ANALYSIS                       **
 **                       --------------------                       **
 **                                                                  **
 **        VIBRATIONAL FREQUENCIES (CM**-1) AND NORMAL MODES         **
 **     FORCE CONSTANTS (mDYN/ANGSTROM) AND REDUCED MASSES (AMU)     **
 **                  INFRARED INTENSITIES (KM/MOL)                   **
 **                                                                  **
 **********************************************************************


 Mode:                 1                      2                      3
 Frequency:       668.29                1374.13                2422.28
 Force Cnst:      3.3885                17.7945                44.5171
 Red. Mass:      12.8774                15.9949                12.8774
 IR Active:          YES                    YES                    YES
 IR Intens:       33.065                  0.000                711.569
 Raman Active:       YES                    YES                    YES
               X      Y      Z        X      Y      Z        X      Y      Z
 C          0.883 -0.000 -0.000    0.000 -0.000 -0.000    0.000  0.000  0.883
 O         -0.331  0.000 -0.000   -0.000  0.000  0.707    0.000 -0.000 -0.331
 O         -0.331  0.000  0.000   -0.000 -0.000 -0.707   -0.000 -0.000 -0.331
 TransDip   0.184  0.000  0.000    0.000  0.000  0.000   -0.000  0.000  0.854

 STANDARD THERMODYNAMIC QUANTITIES AT   298.15 K  AND     1.00 ATM

   This Molecule has  0 Imaginary Frequencies
   Zero point vibrational energy:        6.383 kcal/mol

   Atom    1 Element C  Has Mass   12.00000
   Atom    2 Element O  Has Mass   15.99491
   Atom    3 Element O  Has Mass   15.99491
   Molecular Mass:    43.989820 amu
   Principal axes and moments of inertia in amu*Bohr^2:
                             1           2           3
    Eigenvalues --        0.00000   153.91473   153.91473
          X               0.00000     1.00000     0.00000
          Y               0.00000    -0.00000     1.00000
          Z               1.00000    -0.00000    -0.00000
   Rotational Symmetry Number is   1
   The Molecule is a Symmetric Top
   Translational Enthalpy:        0.889 kcal/mol
   Rotational Enthalpy:           0.592 kcal/mol
   Vibrational Enthalpy:          6.467 kcal/mol
   gas constant (RT):             0.592 kcal/mol
   Translational Entropy:        37.270  cal/mol.K
   Rotational Entropy:           14.452  cal/mol.K
   Vibrational Entropy:           0.366  cal/mol.K

   Total Enthalpy:                8.541 kcal/mol
   Total Entropy:                52.088  cal/mol.K

 ======================================================================

 STANDARD THERMODYNAMIC QUANTITIES FOR ANHARMONIC VIBRATION -- TOSH

   Zero point vibrational energy: ************ kcal/mol

   Vibrational Enthalpy:   ************ kcal/mol
   Vibrational Entropy:           0.000  cal/mol.K

   Total Enthalpy:         ************ kcal/mol
   Total Entropy:                51.722  cal/mol.K

 ======================================================================

 STANDARD THERMODYNAMIC QUANTITIES FOR ANHARMONIC VIBRATION -- VPT2

   Zero point vibrational energy: ************ kcal/mol

   Vibrational Enthalpy:   ************ kcal/mol
   Vibrational Entropy:           0.000  cal/mol.K

   Total Enthalpy:         ************ kcal/mol
   Total Entropy:                51.722  cal/mol.K

 ======================================================================

Archival summary:
1\1\pikachu\FREQ\ProcedureUnspecified\BasisUnspecified\21\cher\WedDec1412:04:162016WedDec1412:04:162016\0\\#,FREQ,ProcedureUnspecified,BasisUnspecified,\\0,1\C\O,1,1.16074\O,1,1.16074,2,179.982\\\@

 Total job time:  22.48s(wall), 22.48s(cpu) 
 Wed Dec 14 12:04:16 2016

        *************************************************************
        *                                                           *
        *  Thank you very much for using Q-Chem.  Have a nice day.  *
        *                                                           *
        *************************************************************


 
User input: 3 of 3 
 
pikachu 127.0.1
Q-Chem Developer Version! Running on 127.0.1.*
                  Welcome to Q-Chem
     A Quantum Leap Into The Future Of Chemistry


 Q-Chem 4.4, Q-Chem, Inc., Pleasanton, CA (2016)

 Y. Shao,  Z. Gan,  E. Epifanovsky,  A. T. B. Gilbert,  M. Wormit,  
 J. Kussmann,  A. W. Lange,  A. Behn,  J. Deng,  X. Feng,  D. Ghosh,  
 M. Goldey,  P. R. Horn,  L. D. Jacobson,  I. Kaliman,  F. Rob,  
 R. Z. Khaliullin,  T. Kus,  A. Landau,  J. Liu,  E. I. Proynov,  Y. M. Rhee,  
 R. M. Richard,  M. A. Rohrdanz,  R. P. Steele,  E. J. Sundstrom,  
 H. L. Woodcock III,  P. M. Zimmerman,  D. Zuev,  B. Albrecht,  E. Alguire,  
 B. Austin,  S. A. Baeppler,  G. J. O. Beran,  Y. A. Bernard,  E. Berquist,  
 K. Brandhorst,  K. B. Bravaya,  S. T. Brown,  D. Casanova,  C.-M. Chang,  
 Y. Chen,  S. H. Chien,  K. D. Closser,  M. P. Coons,  D. L. Crittenden,  
 S. Dasgupta,  M. Diedenhofen,  R. A. DiStasio Jr.,  H. Do,  A. D. Dutoi,  
 R. G. Edgar,  P.-T. Fang,  S. Fatehi,  Q. Feng,  L. Fusti-Molnar,  
 A. Ghysels,  A. Golubeva-Zadorozhnaya,  J. Gomes,  A. Gunina,  
 M. W. D. Hanson-Heine,  P. H. P. Harbach,  A. W. Hauser,  J. E. Herr,  
 E. G. Hohenstein,  Z. C. Holden,  K. Hui,  T.-C. Jagau,  H. Ji,  B. Kaduk,  
 K. Khistyaev,  Jaehoon Kim,  Jihan Kim,  R. A. King,  P. Klunzinger,  
 K. Koh,  D. Kosenkov,  T. Kowalczyk,  C. M. Krauter,  A. Kunitsa,  
 K. U. Lao,  A. Laurent,  K. V. Lawler,  J. Lee,  D. Lefrancois,  S. Lehtola,  
 S. V. Levchenko,  C. Y. Lin,  Y.-S. Lin,  F. Liu,  E. Livshits,  
 R. C. Lochan,  A. Luenser,  P. Manohar,  S. F. Manzer,  S.-P. Mao,  Y. Mao,  
 N. Mardirossian,  A. V. Marenich,  L. A. Martinez-Martinez,  S. A. Maurer,  
 N. J. Mayhall,  J.-M. Mewes,  A. F. Morrison,  K. Nanda,  T. S. Nguyen-Beck,  
 C. M. Oana,  R. Olivares-Amaya,  D. P. O'Neill,  J. A. Parkhill,  
 T. M. Perrine,  R. Peverati,  P. A. Pieniazek,  F. Plasser,  A. Prociuk,  
 D. R. Rehn,  E. Rosta,  N. J. Russ,  N. Sergueev,  S. M. Sharada,  
 S. Sharma,  D. W. Small,  A. Sodt,  T. Stauch,  T. Stein,  D. Stuck,  
 Y.-C. Su,  A. J. W. Thom,  T. Tsuchimochi,  L. Vogt,  O. Vydrov,  T. Wang,  
 M. A. Watson,  J. Wenzel,  A. White,  C. F. Williams,  V. Vanovschi,  
 K. Yao,  S. Yeganeh,  S. R. Yost,  Z.-Q. You,  I. Y. Zhang,  X. Zhang,  
 Y. Zhao,  B. R. Brooks,  G. K. L. Chan,  D. M. Chipman,  C. J. Cramer,  
 W. A. Goddard III,  M. S. Gordon,  W. J. Hehre,  A. Klamt,  
 H. F. Schaefer III,  M. W. Schmidt,  C. D. Sherrill,  D. G. Truhlar,  
 A. Warshel,  X. Xu,  A. Aspuru-Guzik,  R. Baer,  A. T. Bell,  N. A. Besley,  
 J.-D. Chai,  A. Dreuw,  B. D. Dunietz,  T. R. Furlani,  S. R. Gwaltney,  
 C.-P. Hsu,  Y. Jung,  J. Kong,  D. S. Lambrecht,  W. Liang,  C. Ochsenfeld,  
 V. A. Rassolov,  L. V. Slipchenko,  J. E. Subotnik,  T. Van Voorhis,  
 J. M. Herbert,  A. I. Krylov,  P. M. W. Gill,  M. Head-Gordon

 Contributors to earlier versions of Q-Chem not listed above: 
 R. D. Adamson,  J. Baker,  E. F. C. Byrd,  A. K. Chakraborty,  C.-L. Cheng,  
 H. Dachsel,  R. J. Doerksen,  G. Hawkins,  A. Heyden,  S. Hirata,  
 G. Kedziora,  F. J. Keil,  C. Kelley,  P. P. Korambath,  W. Kurlancheek,  
 A. M. Lee,  M. S. Lee,  D. Liotard,  I. Lotan,  P. E. Maslen,  N. Nair,  
 D. Neuhauser,  R. Olson,  B. Peters,  J. Ritchie,  N. E. Schultz,  
 N. Shenvi,  A. C. Simmonett,  K. S. Thanthiriwatte,  Q. Wu,  W. Zhang

 Please cite Q-Chem as follows:
 Y. Shao et al., Mol. Phys. 113, 184-215 (2015)
 DOI: 10.1080/00268976.2014.952696

 Q-Chem 4.4.2 for Intel X86 EM64T Linux

 Parts of Q-Chem use Armadillo 5.200.1 (Boston Tea Smuggler).
 http://arma.sourceforge.net/

 Q-Chem begins on Wed Dec 14 12:04:16 2016  


Host: 0

     Scratch files written to /scratch/cher/qchem10489//
The previous job contains 0 fragments, simply inherited here
FILE_GEOM_ORG=        593

Checking the input file for inconsistencies... 	...done.

--------------------------------------------------------------
User input:
--------------------------------------------------------------

$molecule
   read
$end
$rem
   BASIS  =  6-311++G**
   JOB_TYPE  =  SP
   METHOD  =  B3LYP
   SOLVENT_METHOD SMD
$end

--------------------------------------------------------------
 ----------------------------------------------------------------
             Standard Nuclear Orientation (Angstroms)
    I     Atom           X                Y                Z
 ----------------------------------------------------------------
    1      C       0.0001297134     0.0000000000     0.0000000030
    2      O      -0.0000483203     0.0000000000     1.1607410054
    3      O      -0.0000483203     0.0000000000    -1.1607409993
 ----------------------------------------------------------------
 Nuclear Repulsion Energy =    58.3546908794 hartrees
 There are       11 alpha and       11 beta electrons
 Requested basis set is 6-311++G(d,p)
 There are 18 shells and 66 basis functions

 Total QAlloc Memory Limit   2000 MB
 Mega-Array Size        61 MB
 MEM_STATIC part        62 MB

                       Distance Matrix (Angstroms)
             C (  1)   O (  2)
   O (  2)  1.160741
   O (  3)  1.160741  2.321482

 A cutoff of  1.0D-08 yielded    167 shell pairs
 There are      2288 function pairs (      2507 Cartesian)

 -------------------------------------------------------
 OpenMP Integral Computing Module                       
 Release: version 1.0, May 2013, Q-Chem Inc. Pittsburgh 
 -------------------------------------------------------
 Integral Job Info:
 Integral job number is                      11
 Integral operator is                         1
 short-range coefficients                     0
 long-range coefficients              100000000
 Omega coefficients                           0
 if combine SR and LR in K                    0
 Integral screening is                        0
 Integral computing path is                   2
 max size of driver memory is            800000
 size of driver memory is                593474
 size of scratch memory is              2260544
 max col of scratch BK array               1296
 max len of scratch array in speh3          155
 max len of scratch index in speh4           18
 max int batch size is                      520
 min int batch size is                       52
 fixed nKL is                                52
 max L of basis functions is                  2
 order of int derivative is                   0
 number of shells is                         18
 number of basis is                          69
 number of cartesian basis is                69
 number of contracted shell pairs           167
 number of primitive shell pairs            645
 maxK2 (contraction) of shell pair           36
 max number of K2 of shell pair               1
 max number of CS2 of shell pair             45
 max number of PS2 of shell pair            162
 mem total for path MDJ                   13118
 -------------------------------------------------------
 Smallest overlap matrix eigenvalue = 1.08E-03

 Scale SEOQF with 1.000000e-01/1.000000e-01/1.000000e-01

 Standard Electronic Orientation quadrupole field applied
 Nucleus-field energy     =    -0.0000000023 hartrees
 Guess from superposition of atomic densities
 Warning:  Energy on first SCF cycle will be non-variational
 A restricted hybrid HF-DFT SCF calculation will be
 performed using Pulay DIIS extrapolation
 Exchange:     0.2000 Hartree-Fock + 0.0800 Slater + 0.7200 B88
 Correlation:  0.1900 VWN1RPA + 0.8100 LYP
 Using SG-1 standard quadrature grid
 SCF converges when DIIS error is below 1.0E-05
 ---------------------------------------
  Cycle       Energy         DIIS Error
 ---------------------------------------
    1    -189.1494373673      8.73E-02
    2    -188.5710169750      1.42E-02
    3    -188.4111629643      2.54E-02
    4    -188.6467437584      6.36E-04
    5    -188.6468910065      2.61E-04
    6    -188.6469517671      2.19E-05
    7    -188.6469521109      2.36E-06 Convergence criterion met
 ---------------------------------------
 SCF time:  CPU 1.75 s  wall 1.75 s

 Citation of the SMD model:
 Marenich, A.V.; Cramer, C.J.; Truhlar, D.G.
 J. Phys. Chem. B 2009, 113, 6378-6396.
 iSolventCode=           1
 Solvent: water                                                           

 vradii
            1           2           3
    1   1.8500000   1.5200000   1.5200000
Changing PCM_TESSEL_METHOD to VTN
Changing PCM_VDW_RADII to SMD_RADIUS
 Discretize the solute cavity surface with Lebedev spheres
	Using 302 Lebedev grid points for each H atom
	Using 302 Lebedev grid points for other atoms
	Atomic van der Waals radii will be scaled by 1.20
 Removing interior tesserae...
 Keep 502 surface tesserae and discard 404 interior tesserae
 Molecular Surface Area = 56.012 Angst**2
 A restricted hybrid HF-DFT SCF calculation will be
 performed using Pulay DIIS extrapolation
 Polarizable Continuum solvation model will be applied
 Exchange:     0.2000 Hartree-Fock + 0.0800 Slater + 0.7200 B88
 Correlation:  0.1900 VWN1RPA + 0.8100 LYP
 Using SG-1 standard quadrature grid
 SCF converges when DIIS error is below 1.0E-05

 Citation of the SMD model:
 Marenich, A.V.; Cramer, C.J.; Truhlar, D.G.
 J. Phys. Chem. B 2009, 113, 6378-6396.
 iSolventCode=           1
 Solvent: water                                                           

 vradii
            1           2           3
    1   1.8500000   1.5200000   1.5200000
 ---------------------------------------
  Cycle       Energy         DIIS Error
 ---------------------------------------
    1    -188.6469205841      3.85E-06
 Time req'd to invert C: 0.17 s (CPU) 0.17 s (wall)
    2    -188.6516336280      7.92E-04
    3    -188.6516333449      7.92E-04
    4    -188.6516337204      7.92E-04
    5    -188.6516309814      7.94E-04
    6    -188.6517688837      1.02E-03
    7    -188.6521176507      1.97E-04
    8    -188.6521204412      6.68E-05
    9    -188.6521296501      1.14E-05
   10    -188.6521293499      1.36E-05
   11    -188.6521294423      3.67E-07 Convergence criterion met
 ---------------------------------------
 SCF time:  CPU 3.53 s  wall 3.55 s
(0)  E-EN(g) gas-phase elect-nuc energy                 -188.646920584 a.u.
(3)  G-ENP(liq) elect-nuc-pol free energy of system     -188.652129442 a.u.
(4)  G-CDS(liq) cavity-dispersion-solvent structure 
     free energy                                                5.5563 kcal/mol
(6)  G-S(liq) free energy of system                     -188.643274981 a.u.
(9)  DeltaG-S(liq) free energy of  solvation
     (9) = (6) - (0)                                            2.2877 kcal/mol
 SCF   energy in the final basis set = -188.6432749814
 Total energy in the final basis set = -188.6432749814

 --------------------------------------------------------------

                    Orbital Energies (a.u.)
 --------------------------------------------------------------

 Alpha MOs
 -- Occupied --
-19.208 -19.208 -10.366  -1.168  -1.130  -0.572  -0.532  -0.521
 -0.521  -0.380  -0.380
 -- Virtual --
 -0.008   0.026   0.026   0.052   0.063   0.063   0.142   0.179
  0.190   0.190   0.237   0.260   0.260   0.281   0.337   0.550
  0.550   0.680   0.829   0.855   0.987   0.987   1.040   1.101
  1.101   1.163   1.192   1.192   1.354   1.394   1.394   1.853
  2.548   2.548   2.707   2.733   2.733   2.843   2.843   3.103
  3.103   3.194   3.664   3.664   3.771   3.830   4.944   4.944
  5.016   5.016   5.627   5.644  24.373  49.905  50.058
 --------------------------------------------------------------

          Ground-State Mulliken Net Atomic Charges

     Atom                 Charge (a.u.)
  ----------------------------------------
      1 C                     0.544688
      2 O                    -0.272342
      3 O                    -0.272347
  ----------------------------------------
  Sum of atomic charges =    -0.000000

 -----------------------------------------------------------------
                    Cartesian Multipole Moments
 -----------------------------------------------------------------
    Charge (ESU x 10^10)
                -0.0000
    Dipole Moment (Debye)
         X       0.0006      Y      -0.0000      Z       0.0000
       Tot       0.0006
    Quadrupole Moments (Debye-Ang)
        XX     -14.8280     XY      -0.0000     YY     -14.8280
        XZ       0.0000     YZ       0.0000     ZZ     -20.3249
    Octopole Moments (Debye-Ang^2)
       XXX      -0.0001    XXY      -0.0000    XYY      -0.0000
       YYY      -0.0000    XXZ       0.0000    XYZ      -0.0000
       YYZ       0.0000    XZZ      -0.0003    YZZ      -0.0000
       ZZZ       0.0001
    Hexadecapole Moments (Debye-Ang^3)
      XXXX     -12.0020   XXXY       0.0000   XXYY      -4.0007
      XYYY       0.0000   YYYY     -12.0020   XXXZ       0.0000
      XXYZ       0.0000   XYYZ       0.0000   YYYZ       0.0000
      XXZZ     -19.4217   XYZZ      -0.0000   YYZZ     -19.4217
      XZZZ       0.0000   YZZZ       0.0000   ZZZZ    -108.2162
 -----------------------------------------------------------------
Archival summary:
1\1\pikachu\SP\ProcedureUnspecified\BasisUnspecified\21\cher\WedDec1412:04:212016WedDec1412:04:212016\0\\#,ProcedureUnspecified,BasisUnspecified,\\0,1\C\O,1,1.16074\O,1,1.16074,2,179.982\\\@

 Total job time:  5.36s(wall), 5.34s(cpu) 
 Wed Dec 14 12:04:21 2016

        *************************************************************
        *                                                           *
        *  Thank you very much for using Q-Chem.  Have a nice day.  *
        *                                                           *
        *************************************************************
