# Supplementary material for: A DFT investigation of the blue bottle experiment: E∘half-cell analysis of autoxidation catalysed by redox indicators
Source: R Soc Open Sci. 2017 Nov 8;4(11):170708. doi: 10.1098/rsos.170708 (PMC5717635; doi:10.1098/rsos.170708)
Supplement: output.zip [file rsos170708supp2.zip › B3LYP_6-311++Gdp_reducing_agents/F2.out]

pikachu 127.0.1
Q-Chem Developer Version! Running on 127.0.1.*
                  Welcome to Q-Chem
     A Quantum Leap Into The Future Of Chemistry


 Q-Chem 4.4, Q-Chem, Inc., Pleasanton, CA (2016)

 Y. Shao,  Z. Gan,  E. Epifanovsky,  A. T. B. Gilbert,  M. Wormit,  
 J. Kussmann,  A. W. Lange,  A. Behn,  J. Deng,  X. Feng,  D. Ghosh,  
 M. Goldey,  P. R. Horn,  L. D. Jacobson,  I. Kaliman,  F. Rob,  
 R. Z. Khaliullin,  T. Kus,  A. Landau,  J. Liu,  E. I. Proynov,  Y. M. Rhee,  
 R. M. Richard,  M. A. Rohrdanz,  R. P. Steele,  E. J. Sundstrom,  
 H. L. Woodcock III,  P. M. Zimmerman,  D. Zuev,  B. Albrecht,  E. Alguire,  
 B. Austin,  S. A. Baeppler,  G. J. O. Beran,  Y. A. Bernard,  
 E. J. Berquist,  K. Brandhorst,  K. B. Bravaya,  S. T. Brown,  D. Casanova,  
 C.-M. Chang,  Y. Chen,  S. H. Chien,  K. D. Closser,  M. P. Coons,  
 D. L. Crittenden,  S. Dasgupta,  M. Diedenhofen,  R. A. DiStasio Jr.,  
 H. Do,  A. D. Dutoi,  R. G. Edgar,  P.-T. Fang,  S. Fatehi,  Q. Feng,  
 L. Fusti-Molnar,  A. Ghysels,  A. Golubeva-Zadorozhnaya,  J. Gomes,  
 A. Gunina,  M. W. D. Hanson-Heine,  P. H. P. Harbach,  A. W. Hauser,  
 J. E. Herr,  E. G. Hohenstein,  Z. C. Holden,  K. Hui,  T.-C. Jagau,  H. Ji,  
 B. Kaduk,  K. Khistyaev,  Jaehoon Kim,  Jihan Kim,  R. A. King,  
 P. Klunzinger,  K. Koh,  D. Kosenkov,  T. Kowalczyk,  C. M. Krauter,  
 A. Kunitsa,  K. U. Lao,  A. Laurent,  K. V. Lawler,  J. Lee,  D. Lefrancois,  
 S. Lehtola,  S. V. Levchenko,  C. Y. Lin,  Y.-S. Lin,  F. Liu,  E. Livshits,  
 R. C. Lochan,  A. Luenser,  P. Manohar,  S. F. Manzer,  S.-P. Mao,  Y. Mao,  
 N. Mardirossian,  A. V. Marenich,  L. A. Martinez-Martinez,  S. A. Maurer,  
 N. J. Mayhall,  J.-M. Mewes,  A. F. Morrison,  K. Nanda,  T. S. Nguyen-Beck,  
 C. M. Oana,  R. Olivares-Amaya,  D. P. O'Neill,  J. A. Parkhill,  
 T. M. Perrine,  R. Peverati,  P. A. Pieniazek,  F. Plasser,  A. Prociuk,  
 D. R. Rehn,  E. Rosta,  N. J. Russ,  N. Sergueev,  S. M. Sharada,  
 S. Sharma,  D. W. Small,  A. Sodt,  T. Stauch,  T. Stein,  D. Stuck,  
 Y.-C. Su,  A. J. W. Thom,  T. Tsuchimochi,  L. Vogt,  O. Vydrov,  T. Wang,  
 M. A. Watson,  J. Wenzel,  A. White,  C. F. Williams,  V. Vanovschi,  
 K. Yao,  S. Yeganeh,  S. R. Yost,  Z.-Q. You,  I. Y. Zhang,  X. Zhang,  
 Y. Zhao,  B. R. Brooks,  G. K. L. Chan,  D. M. Chipman,  C. J. Cramer,  
 W. A. Goddard III,  M. S. Gordon,  W. J. Hehre,  A. Klamt,  
 H. F. Schaefer III,  M. W. Schmidt,  C. D. Sherrill,  D. G. Truhlar,  
 A. Warshel,  X. Xu,  A. Aspuru-Guzik,  R. Baer,  A. T. Bell,  N. A. Besley,  
 J.-D. Chai,  A. Dreuw,  B. D. Dunietz,  T. R. Furlani,  S. R. Gwaltney,  
 C.-P. Hsu,  Y. Jung,  J. Kong,  D. S. Lambrecht,  W. Liang,  C. Ochsenfeld,  
 V. A. Rassolov,  L. V. Slipchenko,  J. E. Subotnik,  T. Van Voorhis,  
 J. M. Herbert,  A. I. Krylov,  P. M. W. Gill,  M. Head-Gordon

 Contributors to earlier versions of Q-Chem not listed above: 
 R. D. Adamson,  J. Baker,  E. F. C. Byrd,  A. K. Chakraborty,  C.-L. Cheng,  
 H. Dachsel,  R. J. Doerksen,  G. Hawkins,  A. Heyden,  S. Hirata,  
 G. Kedziora,  F. J. Keil,  C. Kelley,  P. P. Korambath,  W. Kurlancheek,  
 A. M. Lee,  M. S. Lee,  D. Liotard,  I. Lotan,  P. E. Maslen,  N. Nair,  
 D. Neuhauser,  R. Olson,  B. Peters,  J. Ritchie,  N. E. Schultz,  
 N. Shenvi,  A. C. Simmonett,  K. S. Thanthiriwatte,  Q. Wu,  W. Zhang

 Please cite Q-Chem as follows:
 Y. Shao et al., Mol. Phys. 113, 184-215 (2015)
 DOI: 10.1080/00268976.2014.952696

 Q-Chem 4.4.2 for Intel X86 EM64T Linux

 Parts of Q-Chem use Armadillo 5.200.1 (Boston Tea Smuggler).
 http://arma.sourceforge.net/

 Q-Chem begins on Sun Aug 13 20:25:42 2017  


Host: 0

     Scratch files written to /scratch/taweetham/qchem22447//

Checking the input file for inconsistencies... 	...done.

--------------------------------------------------------------
User input:
--------------------------------------------------------------
$molecule
0 1
  F   0.0 0.0 0.0
  F   1.5 0.0 0.0
$end

$rem
   job_type optimization
   BASIS  =  6-311++G**
   METHOD  =  B3LYP
$end

--------------------------------------------------------------
 ----------------------------------------------------------------
             Standard Nuclear Orientation (Angstroms)
    I     Atom           X                Y                Z
 ----------------------------------------------------------------
    1      F       0.0000000000     0.0000000000    -0.7500000000
    2      F       0.0000000000     0.0000000000     0.7500000000
 ----------------------------------------------------------------
 Molecular Point Group                 D*h   NOp =***
 Largest Abelian Subgroup              D2h   NOp =  1
 Nuclear Repulsion Energy =    28.5755693832 hartrees
 There are        9 alpha and        9 beta electrons
 Requested basis set is 6-311++G(d,p)
 There are 12 shells and 44 basis functions

 Total QAlloc Memory Limit   2000 MB
 Mega-Array Size        61 MB
 MEM_STATIC part        62 MB
 A cutoff of  1.0D-11 yielded     78 shell pairs
 There are      1058 function pairs (      1159 Cartesian)

 -------------------------------------------------------
 OpenMP Integral Computing Module                       
 Release: version 1.0, May 2013, Q-Chem Inc. Pittsburgh 
 -------------------------------------------------------
 Integral Job Info:
 Integral job number is                      11
 Integral operator is                         1
 short-range coefficients                     0
 long-range coefficients              100000000
 Omega coefficients                           0
 if combine SR and LR in K                    0
 Integral screening is                        0
 Integral computing path is                   2
 max size of driver memory is            800000
 size of driver memory is                593474
 size of scratch memory is              2260544
 max col of scratch BK array               1296
 max len of scratch array in speh3          155
 max len of scratch index in speh4           18
 max int batch size is                      520
 min int batch size is                       52
 fixed nKL is                                52
 max L of basis functions is                  2
 order of int derivative is                   0
 number of shells is                         12
 number of basis is                          46
 number of cartesian basis is                46
 number of contracted shell pairs            78
 number of primitive shell pairs            316
 maxK2 (contraction) of shell pair           36
 max number of K2 of shell pair               1
 max number of CS2 of shell pair             21
 max number of PS2 of shell pair             72
 mem total for path MDJ                   10660
 -------------------------------------------------------
 Smallest overlap matrix eigenvalue = 4.77E-03

 Scale SEOQF with 1.000000e+00/1.000000e+00/1.000000e+00

 Standard Electronic Orientation quadrupole field applied
 Nucleus-field energy     =    -0.0000000108 hartrees
 Guess from superposition of atomic densities
 Warning:  Energy on first SCF cycle will be non-variational
 A restricted hybrid HF-DFT SCF calculation will be
 performed using Pulay DIIS extrapolation
 Exchange:     0.2000 Hartree-Fock + 0.0800 Slater + 0.7200 B88
 Correlation:  0.1900 VWN1RPA + 0.8100 LYP
 Using SG-1 standard quadrature grid
 SCF converges when DIIS error is below 1.0E-08
 ---------------------------------------
  Cycle       Energy         DIIS Error
 ---------------------------------------
    1    -199.5262371914      4.20E-02
    2    -199.5575295539      8.73E-03
    3    -199.5622912501      6.35E-03
    4    -199.5672183653      1.08E-03
    5    -199.5673545764      1.70E-04
    6    -199.5673583640      8.17E-06
    7    -199.5673584005      1.53E-06
    8    -199.5673584017      1.50E-07
    9    -199.5673584018      1.74E-08
   10    -199.5673584015      1.06E-09 Convergence criterion met
 ---------------------------------------
 SCF time:  CPU 1.02 s  wall 1.03 s
 SCF   energy in the final basis set = -199.5673584015
 Total energy in the final basis set = -199.5673584015

 --------------------------------------------------------------

                    Orbital Energies (a.u.)
 --------------------------------------------------------------

 Alpha MOs
 -- Occupied --
-24.806 -24.806  -1.330  -1.144  -0.602  -0.541  -0.541  -0.441
 -0.441
 -- Virtual --
 -0.226   0.106   0.152   0.177   0.177   0.254   0.254   0.254
  0.412   1.151   1.151   1.202   1.300   1.300   1.334   1.519
  1.852   3.414   3.584   3.584   3.699   3.699   3.718   3.718
  3.808   3.808   4.401   6.146   6.153   6.153   6.189   6.189
  6.264  66.560  66.636
 --------------------------------------------------------------

          Ground-State Mulliken Net Atomic Charges

     Atom                 Charge (a.u.)
  ----------------------------------------
      1 F                     0.000000
      2 F                    -0.000000
  ----------------------------------------
  Sum of atomic charges =     0.000000

 -----------------------------------------------------------------
                    Cartesian Multipole Moments
 -----------------------------------------------------------------
    Charge (ESU x 10^10)
                -0.0000
    Dipole Moment (Debye)
         X      -0.0000      Y      -0.0000      Z      -0.0000
       Tot       0.0000
    Quadrupole Moments (Debye-Ang)
        XX      -9.8529     XY      -0.0000     YY      -9.8529
        XZ       0.0000     YZ      -0.0000     ZZ      -8.9128
    Octopole Moments (Debye-Ang^2)
       XXX      -0.0000    XXY      -0.0000    XYY      -0.0000
       YYY      -0.0000    XXZ       0.0000    XYZ      -0.0000
       YYZ       0.0000    XZZ      -0.0000    YZZ      -0.0000
       ZZZ      -0.0000
    Hexadecapole Moments (Debye-Ang^3)
      XXXX      -6.1677   XXXY      -0.0000   XXYY      -2.0559
      XYYY      -0.0000   YYYY      -6.1677   XXXZ       0.0000
      XXYZ      -0.0000   XYYZ       0.0000   YYYZ      -0.0000
      XXZZ      -7.5467   XYZZ      -0.0000   YYZZ      -7.5467
      XZZZ       0.0000   YZZZ      -0.0000   ZZZZ     -33.4206
 -----------------------------------------------------------------
 Calculating analytic gradient of the SCF energy
 Gradient of SCF Energy
            1           2
    1  -0.0000000   0.0000000
    2   0.0000000  -0.0000000
    3  -0.0455982   0.0455982
 Max gradient component =       4.560E-02
 RMS gradient           =       2.633E-02
 Gradient time:  CPU 0.36 s  wall 0.36 s
 Geometry Optimization Parameters
   NAtoms,    NIC,     NZ,  NCons,   NDum,   NFix, NCnnct, MaxDiis
        2       5       0       0       0       0       0       0


** GEOMETRY OPTIMIZATION IN DELOCALIZED INTERNAL COORDINATES **
   Searching for a Minimum

   Optimization Cycle:   1

                       Coordinates (Angstroms)
     ATOM                X               Y               Z
      1  F         0.0000000000    0.0000000000   -0.7500000000
      2  F         0.0000000000    0.0000000000    0.7500000000
   Point Group: d*h   Number of degrees of freedom:     1


   Energy is   -199.567358402


 Attempting to Generate Delocalized Internal Coordinates

  1 Hessian modes will be used to form the next step
  Hessian Eigenvalues:
     0.323773

 Minimum Search - Taking Simple RFO Step
 Searching for Lamda that Minimizes Along All modes
 Value Taken    Lamda =  -0.00629927
 Step Taken.  Stepsize is  0.138146

                             Maximum     Tolerance    Cnvgd?
         Gradient           0.045598      0.000300      NO
         Displacement       0.138146      0.001200      NO
         Energy change     *********      0.000001      NO


 New Cartesian Coordinates Obtained by Inverse Iteration

 Displacement from previous Coordinates is:  0.097684
 ----------------------------------------------------------------
             Standard Nuclear Orientation (Angstroms)
    I     Atom           X                Y                Z
 ----------------------------------------------------------------
    1      F       0.0000000000     0.0000000000    -0.7134480920
    2      F       0.0000000000     0.0000000000     0.7134480920
 ----------------------------------------------------------------
 Molecular Point Group                 D*h   NOp =***
 Largest Abelian Subgroup              D2h   NOp =  1
 Nuclear Repulsion Energy =    30.0395743952 hartrees
 There are        9 alpha and        9 beta electrons
 Applying Cartesian multipole field
    Component          Value
    ---------          -----
     (2,0,0)        1.00000E-10
     (0,2,0)        2.00000E-10
     (0,0,2)       -3.00000E-10
 Nucleus-field energy     =    -0.0000000098 hartrees
 Requested basis set is 6-311++G(d,p)
 There are 12 shells and 44 basis functions
 A cutoff of  1.0D-11 yielded     78 shell pairs
 There are      1058 function pairs (      1159 Cartesian)
 Smallest overlap matrix eigenvalue = 3.72E-03
 Guess MOs from SCF MO coefficient file
 Reading MOs from coefficient file
 Reading MOs from coefficient file
 A restricted hybrid HF-DFT SCF calculation will be
 performed using Pulay DIIS extrapolation
 Exchange:     0.2000 Hartree-Fock + 0.0800 Slater + 0.7200 B88
 Correlation:  0.1900 VWN1RPA + 0.8100 LYP
 Using SG-1 standard quadrature grid
 SCF converges when DIIS error is below 1.0E-08
 Geometry optimization detected.  Setting ReadMinima to 0
 Setting SaveMinima to 0
 ---------------------------------------
  Cycle       Energy         DIIS Error
 ---------------------------------------
    1    -199.5988970057      6.85E-03
    2    -199.5711666570      1.75E-03
    3    -199.5714450476      6.94E-04
    4    -199.5714967831      7.15E-05
    5    -199.5714974240      1.28E-05
    6    -199.5714974442      3.77E-07
    7    -199.5714974442      1.47E-07
    8    -199.5714974442      1.07E-08
    9    -199.5714974443      5.67E-10 Convergence criterion met
 ---------------------------------------
 SCF time:  CPU 0.90 s  wall 0.90 s
 SCF   energy in the final basis set = -199.5714974443
 Total energy in the final basis set = -199.5714974443

 --------------------------------------------------------------

                    Orbital Energies (a.u.)
 --------------------------------------------------------------

 Alpha MOs
 -- Occupied --
-24.802 -24.802  -1.360  -1.128  -0.616  -0.553  -0.553  -0.430
 -0.430
 -- Virtual --
 -0.185   0.107   0.155   0.177   0.177   0.253   0.256   0.256
  0.416   1.156   1.156   1.195   1.298   1.298   1.325   1.568
  1.853   3.303   3.529   3.529   3.690   3.690   3.724   3.724
  3.876   3.876   4.552   6.050   6.145   6.145   6.197   6.197
  6.415  66.576  66.637
 --------------------------------------------------------------

          Ground-State Mulliken Net Atomic Charges

     Atom                 Charge (a.u.)
  ----------------------------------------
      1 F                    -0.000000
      2 F                     0.000000
  ----------------------------------------
  Sum of atomic charges =     0.000000

 -----------------------------------------------------------------
                    Cartesian Multipole Moments
 -----------------------------------------------------------------
    Charge (ESU x 10^10)
                 0.0000
    Dipole Moment (Debye)
         X      -0.0000      Y      -0.0000      Z       0.0000
       Tot       0.0000
    Quadrupole Moments (Debye-Ang)
        XX      -9.7925     XY      -0.0000     YY      -9.7925
        XZ      -0.0000     YZ      -0.0000     ZZ      -9.0720
    Octopole Moments (Debye-Ang^2)
       XXX      -0.0000    XXY      -0.0000    XYY      -0.0000
       YYY      -0.0000    XXZ      -0.0000    XYZ      -0.0000
       YYZ      -0.0000    XZZ      -0.0000    YZZ      -0.0000
       ZZZ       0.0000
    Hexadecapole Moments (Debye-Ang^3)
      XXXX      -6.0815   XXXY      -0.0000   XXYY      -2.0272
      XYYY      -0.0000   YYYY      -6.0815   XXXZ      -0.0000
      XXYZ      -0.0000   XYYZ      -0.0000   YYYZ      -0.0000
      XXZZ      -7.0300   XYZZ      -0.0000   YYZZ      -7.0300
      XZZZ      -0.0000   YZZZ      -0.0000   ZZZZ     -30.9415
 -----------------------------------------------------------------
 Calculating analytic gradient of the SCF energy
 Gradient of SCF Energy
            1           2
    1   0.0000000  -0.0000000
    2  -0.0000000   0.0000000
    3  -0.0117161   0.0117161
 Max gradient component =       1.172E-02
 RMS gradient           =       6.764E-03
 Gradient time:  CPU 0.36 s  wall 0.36 s
 Geometry Optimization Parameters
   NAtoms,    NIC,     NZ,  NCons,   NDum,   NFix, NCnnct, MaxDiis
        2       5       0       0       0       0       0       0

 Cartesian Hessian Update
 Hessian Updated using BFGS Update


** GEOMETRY OPTIMIZATION IN DELOCALIZED INTERNAL COORDINATES **
   Searching for a Minimum

   Optimization Cycle:   2

                       Coordinates (Angstroms)
     ATOM                X               Y               Z
      1  F         0.0000000000    0.0000000000   -0.7134480920
      2  F         0.0000000000    0.0000000000    0.7134480920
   Point Group: d*h   Number of degrees of freedom:     1


   Energy is   -199.571497444

 Hessian Updated using BFGS Update

  1 Hessian modes will be used to form the next step
  Hessian Eigenvalues:
     0.245263

 Minimum Search - Taking Simple RFO Step
 Searching for Lamda that Minimizes Along All modes
 Value Taken    Lamda =  -0.00055840
 Step Taken.  Stepsize is  0.047661

                             Maximum     Tolerance    Cnvgd?
         Gradient           0.011716      0.000300      NO
         Displacement       0.047661      0.001200      NO
         Energy change     -0.004139      0.000001      NO


 New Cartesian Coordinates Obtained by Inverse Iteration

 Displacement from previous Coordinates is:  0.033702
 ----------------------------------------------------------------
             Standard Nuclear Orientation (Angstroms)
    I     Atom           X                Y                Z
 ----------------------------------------------------------------
    1      F       0.0000000000     0.0000000000    -0.7008374588
    2      F       0.0000000000     0.0000000000     0.7008374588
 ----------------------------------------------------------------
 Molecular Point Group                 D*h   NOp =***
 Largest Abelian Subgroup              D2h   NOp =  1
 Nuclear Repulsion Energy =    30.5800963814 hartrees
 There are        9 alpha and        9 beta electrons
 Applying Cartesian multipole field
    Component          Value
    ---------          -----
     (2,0,0)        1.00000E-10
     (0,2,0)        2.00000E-10
     (0,0,2)       -3.00000E-10
 Nucleus-field energy     =    -0.0000000095 hartrees
 Requested basis set is 6-311++G(d,p)
 There are 12 shells and 44 basis functions
 A cutoff of  1.0D-11 yielded     78 shell pairs
 There are      1058 function pairs (      1159 Cartesian)
 Smallest overlap matrix eigenvalue = 3.39E-03
 Guess MOs from SCF MO coefficient file
 Reading MOs from coefficient file
 Reading MOs from coefficient file
 A restricted hybrid HF-DFT SCF calculation will be
 performed using Pulay DIIS extrapolation
 Exchange:     0.2000 Hartree-Fock + 0.0800 Slater + 0.7200 B88
 Correlation:  0.1900 VWN1RPA + 0.8100 LYP
 Using SG-1 standard quadrature grid
 SCF converges when DIIS error is below 1.0E-08
 Geometry optimization detected.  Setting ReadMinima to 0
 Setting SaveMinima to 0
 ---------------------------------------
  Cycle       Energy         DIIS Error
 ---------------------------------------
    1    -199.5814236357      2.58E-03
    2    -199.5716398094      6.70E-04
    3    -199.5716796360      2.81E-04
    4    -199.5716879480      5.17E-05
    5    -199.5716882873      4.14E-06
    6    -199.5716882893      1.29E-07
    7    -199.5716882894      8.24E-09 Convergence criterion met
 ---------------------------------------
 SCF time:  CPU 0.72 s  wall 0.78 s
 SCF   energy in the final basis set = -199.5716882894
 Total energy in the final basis set = -199.5716882894

 --------------------------------------------------------------

                    Orbital Energies (a.u.)
 --------------------------------------------------------------

 Alpha MOs
 -- Occupied --
-24.800 -24.800  -1.372  -1.122  -0.620  -0.557  -0.557  -0.426
 -0.426
 -- Virtual --
 -0.169   0.107   0.157   0.177   0.177   0.253   0.256   0.256
  0.417   1.159   1.159   1.193   1.297   1.297   1.320   1.580
  1.854   3.270   3.505   3.505   3.686   3.686   3.727   3.727
  3.904   3.904   4.602   6.021   6.140   6.140   6.201   6.201
  6.482  66.581  66.637
 --------------------------------------------------------------

          Ground-State Mulliken Net Atomic Charges

     Atom                 Charge (a.u.)
  ----------------------------------------
      1 F                     0.000000
      2 F                    -0.000000
  ----------------------------------------
  Sum of atomic charges =    -0.000000

 -----------------------------------------------------------------
                    Cartesian Multipole Moments
 -----------------------------------------------------------------
    Charge (ESU x 10^10)
                -0.0000
    Dipole Moment (Debye)
         X       0.0000      Y       0.0000      Z      -0.0000
       Tot       0.0000
    Quadrupole Moments (Debye-Ang)
        XX      -9.7690     XY       0.0000     YY      -9.7690
        XZ       0.0000     YZ      -0.0000     ZZ      -9.1293
    Octopole Moments (Debye-Ang^2)
       XXX       0.0000    XXY       0.0000    XYY       0.0000
       YYY       0.0000    XXZ       0.0000    XYZ      -0.0000
       YYZ       0.0000    XZZ       0.0000    YZZ       0.0000
       ZZZ      -0.0000
    Hexadecapole Moments (Debye-Ang^3)
      XXXX      -6.0492   XXXY       0.0000   XXYY      -2.0164
      XYYY       0.0000   YYYY      -6.0492   XXXZ      -0.0000
      XXYZ      -0.0000   XYYZ      -0.0000   YYYZ      -0.0000
      XXZZ      -6.8587   XYZZ       0.0000   YYZZ      -6.8587
      XZZZ      -0.0000   YZZZ      -0.0000   ZZZZ     -30.1196
 -----------------------------------------------------------------
 Calculating analytic gradient of the SCF energy
 Gradient of SCF Energy
            1           2
    1  -0.0000000   0.0000000
    2   0.0000000  -0.0000000
    3   0.0041356  -0.0041356
 Max gradient component =       4.136E-03
 RMS gradient           =       2.388E-03
 Gradient time:  CPU 0.36 s  wall 0.36 s
 Geometry Optimization Parameters
   NAtoms,    NIC,     NZ,  NCons,   NDum,   NFix, NCnnct, MaxDiis
        2       5       0       0       0       0       0       0

 Cartesian Hessian Update
 Hessian Updated using BFGS Update


** GEOMETRY OPTIMIZATION IN DELOCALIZED INTERNAL COORDINATES **
   Searching for a Minimum

   Optimization Cycle:   3

                       Coordinates (Angstroms)
     ATOM                X               Y               Z
      1  F         0.0000000000    0.0000000000   -0.7008374588
      2  F         0.0000000000    0.0000000000    0.7008374588
   Point Group: d*h   Number of degrees of freedom:     1


   Energy is   -199.571688289

 Hessian Updated using BFGS Update

  1 Hessian modes will be used to form the next step
  Hessian Eigenvalues:
     0.332591

 Minimum Search - Taking Simple RFO Step
 Searching for Lamda that Minimizes Along All modes
 Value Taken    Lamda =  -0.00005142
 Step Taken.  Stepsize is  0.012432

                             Maximum     Tolerance    Cnvgd?
         Gradient           0.004136      0.000300      NO
         Displacement       0.012432      0.001200      NO
         Energy change     -0.000191      0.000001      NO


 New Cartesian Coordinates Obtained by Inverse Iteration

 Displacement from previous Coordinates is:  0.008791
 ----------------------------------------------------------------
             Standard Nuclear Orientation (Angstroms)
    I     Atom           X                Y                Z
 ----------------------------------------------------------------
    1      F       0.0000000000     0.0000000000    -0.7041269520
    2      F       0.0000000000     0.0000000000     0.7041269520
 ----------------------------------------------------------------
 Molecular Point Group                 D*h   NOp =***
 Largest Abelian Subgroup              D2h   NOp =  1
 Nuclear Repulsion Energy =    30.4372343321 hartrees
 There are        9 alpha and        9 beta electrons
 Applying Cartesian multipole field
    Component          Value
    ---------          -----
     (2,0,0)        1.00000E-10
     (0,2,0)        2.00000E-10
     (0,0,2)       -3.00000E-10
 Nucleus-field energy     =    -0.0000000096 hartrees
 Requested basis set is 6-311++G(d,p)
 There are 12 shells and 44 basis functions
 A cutoff of  1.0D-11 yielded     78 shell pairs
 There are      1058 function pairs (      1159 Cartesian)
 Smallest overlap matrix eigenvalue = 3.48E-03
 Guess MOs from SCF MO coefficient file
 Reading MOs from coefficient file
 Reading MOs from coefficient file
 A restricted hybrid HF-DFT SCF calculation will be
 performed using Pulay DIIS extrapolation
 Exchange:     0.2000 Hartree-Fock + 0.0800 Slater + 0.7200 B88
 Correlation:  0.1900 VWN1RPA + 0.8100 LYP
 Using SG-1 standard quadrature grid
 SCF converges when DIIS error is below 1.0E-08
 Geometry optimization detected.  Setting ReadMinima to 0
 Setting SaveMinima to 0
 ---------------------------------------
  Cycle       Energy         DIIS Error
 ---------------------------------------
    1    -199.5692393043      6.79E-04
    2    -199.5717087692      1.79E-04
    3    -199.5717115967      7.67E-05
    4    -199.5717122192      1.54E-05
    5    -199.5717122492      1.11E-06
    6    -199.5717122493      2.59E-07
    7    -199.5717122491      1.22E-07
    8    -199.5717122492      1.27E-09 Convergence criterion met
 ---------------------------------------
 SCF time:  CPU 0.82 s  wall 0.82 s
 SCF   energy in the final basis set = -199.5717122492
 Total energy in the final basis set = -199.5717122492

 --------------------------------------------------------------

                    Orbital Energies (a.u.)
 --------------------------------------------------------------

 Alpha MOs
 -- Occupied --
-24.801 -24.801  -1.369  -1.123  -0.619  -0.556  -0.556  -0.428
 -0.428
 -- Virtual --
 -0.173   0.107   0.156   0.177   0.177   0.253   0.256   0.256
  0.417   1.158   1.158   1.193   1.297   1.297   1.321   1.577
  1.854   3.278   3.512   3.512   3.687   3.687   3.726   3.726
  3.897   3.897   4.589   6.029   6.142   6.142   6.200   6.200
  6.464  66.580  66.637
 --------------------------------------------------------------

          Ground-State Mulliken Net Atomic Charges

     Atom                 Charge (a.u.)
  ----------------------------------------
      1 F                     0.000000
      2 F                    -0.000000
  ----------------------------------------
  Sum of atomic charges =     0.000000

 -----------------------------------------------------------------
                    Cartesian Multipole Moments
 -----------------------------------------------------------------
    Charge (ESU x 10^10)
                 0.0000
    Dipole Moment (Debye)
         X       0.0000      Y       0.0000      Z      -0.0000
       Tot       0.0000
    Quadrupole Moments (Debye-Ang)
        XX      -9.7753     XY       0.0000     YY      -9.7753
        XZ       0.0000     YZ      -0.0000     ZZ      -9.1143
    Octopole Moments (Debye-Ang^2)
       XXX       0.0000    XXY      -0.0000    XYY       0.0000
       YYY      -0.0000    XXZ       0.0000    XYZ       0.0000
       YYZ       0.0000    XZZ      -0.0000    YZZ      -0.0000
       ZZZ       0.0000
    Hexadecapole Moments (Debye-Ang^3)
      XXXX      -6.0578   XXXY       0.0000   XXYY      -2.0193
      XYYY       0.0000   YYYY      -6.0578   XXXZ       0.0000
      XXYZ       0.0000   XYYZ       0.0000   YYYZ       0.0000
      XXZZ      -6.9030   XYZZ       0.0000   YYZZ      -6.9030
      XZZZ       0.0000   YZZZ      -0.0000   ZZZZ     -30.3324
 -----------------------------------------------------------------
 Calculating analytic gradient of the SCF energy
 Gradient of SCF Energy
            1           2
    1   0.0000000  -0.0000000
    2   0.0000000  -0.0000000
    3  -0.0002502   0.0002502
 Max gradient component =       2.502E-04
 RMS gradient           =       1.444E-04
 Gradient time:  CPU 0.36 s  wall 0.36 s
 Geometry Optimization Parameters
   NAtoms,    NIC,     NZ,  NCons,   NDum,   NFix, NCnnct, MaxDiis
        2       5       0       0       0       0       0       0

 Cartesian Hessian Update
 Hessian Updated using BFGS Update


** GEOMETRY OPTIMIZATION IN DELOCALIZED INTERNAL COORDINATES **
   Searching for a Minimum

   Optimization Cycle:   4

                       Coordinates (Angstroms)
     ATOM                X               Y               Z
      1  F         0.0000000000    0.0000000000   -0.7041269520
      2  F         0.0000000000    0.0000000000    0.7041269520
   Point Group: d*h   Number of degrees of freedom:     1


   Energy is   -199.571712249

 Hessian Updated using BFGS Update

  1 Hessian modes will be used to form the next step
  Hessian Eigenvalues:
     0.352765

 Minimum Search - Taking Simple RFO Step
 Searching for Lamda that Minimizes Along All modes
 Value Taken    Lamda =   0.00000000
 Step Taken.  Stepsize is  0.000709

                             Maximum     Tolerance    Cnvgd?
         Gradient           0.000250      0.000300     YES
         Displacement       0.000709      0.001200     YES
         Energy change     -0.000024      0.000001      NO


                       Distance Matrix (Angstroms)
             F (  1)
   F (  2)  1.408254

 Final energy is   -199.57171224920077     


 ******************************
 **  OPTIMIZATION CONVERGED  **
 ******************************

                       Coordinates (Angstroms)
     ATOM                X               Y               Z
      1  F         0.0000000000    0.0000000000   -0.7041269520
      2  F         0.0000000000    0.0000000000    0.7041269520

Z-matrix Print:
$molecule
0 1
F 
F  1 1.408254
$end


 --------------------------------------------------------------

                    Orbital Energies (a.u.)
 --------------------------------------------------------------

 Alpha MOs
 -- Occupied --
-24.801 -24.801  -1.369  -1.123  -0.619  -0.556  -0.556  -0.428
 -0.428
 -- Virtual --
 -0.173   0.107   0.156   0.177   0.177   0.253   0.256   0.256
  0.417   1.158   1.158   1.193   1.297   1.297   1.321   1.577
  1.854   3.278   3.512   3.512   3.687   3.687   3.726   3.726
  3.897   3.897   4.589   6.029   6.142   6.142   6.200   6.200
  6.464  66.580  66.637
 --------------------------------------------------------------

          Ground-State Mulliken Net Atomic Charges

     Atom                 Charge (a.u.)
  ----------------------------------------
      1 F                     0.000000
      2 F                    -0.000000
  ----------------------------------------
  Sum of atomic charges =     0.000000

 -----------------------------------------------------------------
                    Cartesian Multipole Moments
 -----------------------------------------------------------------
    Charge (ESU x 10^10)
                 0.0000
    Dipole Moment (Debye)
         X       0.0000      Y       0.0000      Z      -0.0000
       Tot       0.0000
    Quadrupole Moments (Debye-Ang)
        XX      -9.7753     XY       0.0000     YY      -9.7753
        XZ       0.0000     YZ      -0.0000     ZZ      -9.1143
    Octopole Moments (Debye-Ang^2)
       XXX       0.0000    XXY      -0.0000    XYY       0.0000
       YYY      -0.0000    XXZ       0.0000    XYZ       0.0000
       YYZ       0.0000    XZZ      -0.0000    YZZ      -0.0000
       ZZZ       0.0000
    Hexadecapole Moments (Debye-Ang^3)
      XXXX      -6.0578   XXXY       0.0000   XXYY      -2.0193
      XYYY       0.0000   YYYY      -6.0578   XXXZ       0.0000
      XXYZ       0.0000   XYYZ       0.0000   YYYZ       0.0000
      XXZZ      -6.9030   XYZZ       0.0000   YYZZ      -6.9030
      XZZZ       0.0000   YZZZ      -0.0000   ZZZZ     -30.3324
 -----------------------------------------------------------------
Archival summary:
1\1\pikachu\OPT\ProcedureUnspecified\BasisUnspecified\2\taweetha\SunAug1320:25:472017SunAug1320:25:472017\0\\#,OPT,ProcedureUnspecified,BasisUnspecified,\\0,1\F\F,1,1.40825\\\@

 Total job time:  5.22s(wall), 5.10s(cpu) 
 Sun Aug 13 20:25:47 2017

        *************************************************************
        *                                                           *
        *  Thank you very much for using Q-Chem.  Have a nice day.  *
        *                                                           *
        *************************************************************


 
User input: 2 of 3 
 
pikachu 127.0.1
Q-Chem Developer Version! Running on 127.0.1.*
                  Welcome to Q-Chem
     A Quantum Leap Into The Future Of Chemistry


 Q-Chem 4.4, Q-Chem, Inc., Pleasanton, CA (2016)

 Y. Shao,  Z. Gan,  E. Epifanovsky,  A. T. B. Gilbert,  M. Wormit,  
 J. Kussmann,  A. W. Lange,  A. Behn,  J. Deng,  X. Feng,  D. Ghosh,  
 M. Goldey,  P. R. Horn,  L. D. Jacobson,  I. Kaliman,  F. Rob,  
 R. Z. Khaliullin,  T. Kus,  A. Landau,  J. Liu,  E. I. Proynov,  Y. M. Rhee,  
 R. M. Richard,  M. A. Rohrdanz,  R. P. Steele,  E. J. Sundstrom,  
 H. L. Woodcock III,  P. M. Zimmerman,  D. Zuev,  B. Albrecht,  E. Alguire,  
 B. Austin,  S. A. Baeppler,  G. J. O. Beran,  Y. A. Bernard,  
 E. J. Berquist,  K. Brandhorst,  K. B. Bravaya,  S. T. Brown,  D. Casanova,  
 C.-M. Chang,  Y. Chen,  S. H. Chien,  K. D. Closser,  M. P. Coons,  
 D. L. Crittenden,  S. Dasgupta,  M. Diedenhofen,  R. A. DiStasio Jr.,  
 H. Do,  A. D. Dutoi,  R. G. Edgar,  P.-T. Fang,  S. Fatehi,  Q. Feng,  
 L. Fusti-Molnar,  A. Ghysels,  A. Golubeva-Zadorozhnaya,  J. Gomes,  
 A. Gunina,  M. W. D. Hanson-Heine,  P. H. P. Harbach,  A. W. Hauser,  
 J. E. Herr,  E. G. Hohenstein,  Z. C. Holden,  K. Hui,  T.-C. Jagau,  H. Ji,  
 B. Kaduk,  K. Khistyaev,  Jaehoon Kim,  Jihan Kim,  R. A. King,  
 P. Klunzinger,  K. Koh,  D. Kosenkov,  T. Kowalczyk,  C. M. Krauter,  
 A. Kunitsa,  K. U. Lao,  A. Laurent,  K. V. Lawler,  J. Lee,  D. Lefrancois,  
 S. Lehtola,  S. V. Levchenko,  C. Y. Lin,  Y.-S. Lin,  F. Liu,  E. Livshits,  
 R. C. Lochan,  A. Luenser,  P. Manohar,  S. F. Manzer,  S.-P. Mao,  Y. Mao,  
 N. Mardirossian,  A. V. Marenich,  L. A. Martinez-Martinez,  S. A. Maurer,  
 N. J. Mayhall,  J.-M. Mewes,  A. F. Morrison,  K. Nanda,  T. S. Nguyen-Beck,  
 C. M. Oana,  R. Olivares-Amaya,  D. P. O'Neill,  J. A. Parkhill,  
 T. M. Perrine,  R. Peverati,  P. A. Pieniazek,  F. Plasser,  A. Prociuk,  
 D. R. Rehn,  E. Rosta,  N. J. Russ,  N. Sergueev,  S. M. Sharada,  
 S. Sharma,  D. W. Small,  A. Sodt,  T. Stauch,  T. Stein,  D. Stuck,  
 Y.-C. Su,  A. J. W. Thom,  T. Tsuchimochi,  L. Vogt,  O. Vydrov,  T. Wang,  
 M. A. Watson,  J. Wenzel,  A. White,  C. F. Williams,  V. Vanovschi,  
 K. Yao,  S. Yeganeh,  S. R. Yost,  Z.-Q. You,  I. Y. Zhang,  X. Zhang,  
 Y. Zhao,  B. R. Brooks,  G. K. L. Chan,  D. M. Chipman,  C. J. Cramer,  
 W. A. Goddard III,  M. S. Gordon,  W. J. Hehre,  A. Klamt,  
 H. F. Schaefer III,  M. W. Schmidt,  C. D. Sherrill,  D. G. Truhlar,  
 A. Warshel,  X. Xu,  A. Aspuru-Guzik,  R. Baer,  A. T. Bell,  N. A. Besley,  
 J.-D. Chai,  A. Dreuw,  B. D. Dunietz,  T. R. Furlani,  S. R. Gwaltney,  
 C.-P. Hsu,  Y. Jung,  J. Kong,  D. S. Lambrecht,  W. Liang,  C. Ochsenfeld,  
 V. A. Rassolov,  L. V. Slipchenko,  J. E. Subotnik,  T. Van Voorhis,  
 J. M. Herbert,  A. I. Krylov,  P. M. W. Gill,  M. Head-Gordon

 Contributors to earlier versions of Q-Chem not listed above: 
 R. D. Adamson,  J. Baker,  E. F. C. Byrd,  A. K. Chakraborty,  C.-L. Cheng,  
 H. Dachsel,  R. J. Doerksen,  G. Hawkins,  A. Heyden,  S. Hirata,  
 G. Kedziora,  F. J. Keil,  C. Kelley,  P. P. Korambath,  W. Kurlancheek,  
 A. M. Lee,  M. S. Lee,  D. Liotard,  I. Lotan,  P. E. Maslen,  N. Nair,  
 D. Neuhauser,  R. Olson,  B. Peters,  J. Ritchie,  N. E. Schultz,  
 N. Shenvi,  A. C. Simmonett,  K. S. Thanthiriwatte,  Q. Wu,  W. Zhang

 Please cite Q-Chem as follows:
 Y. Shao et al., Mol. Phys. 113, 184-215 (2015)
 DOI: 10.1080/00268976.2014.952696

 Q-Chem 4.4.2 for Intel X86 EM64T Linux

 Parts of Q-Chem use Armadillo 5.200.1 (Boston Tea Smuggler).
 http://arma.sourceforge.net/

 Q-Chem begins on Sun Aug 13 20:25:47 2017  


Host: 0

     Scratch files written to /scratch/taweetham/qchem22447//
The previous job contains 0 fragments, simply inherited here

Checking the input file for inconsistencies... 	...done.

--------------------------------------------------------------
User input:
--------------------------------------------------------------

$molecule
read
$end

$rem
   BASIS  =  6-311++G**
   JOB_TYPE  =  frequency
   METHOD  =  B3LYP
   SCF_GUESS = read
$end

--------------------------------------------------------------
 ----------------------------------------------------------------
             Standard Nuclear Orientation (Angstroms)
    I     Atom           X                Y                Z
 ----------------------------------------------------------------
    1      F       0.0000000000     0.0000000000    -0.7041269520
    2      F       0.0000000000     0.0000000000     0.7041269520
 ----------------------------------------------------------------
 Molecular Point Group                 D*h   NOp =***
 Largest Abelian Subgroup              D2h   NOp =  1
 Nuclear Repulsion Energy =    30.4372343321 hartrees
 There are        9 alpha and        9 beta electrons
 Requested basis set is 6-311++G(d,p)
 There are 12 shells and 44 basis functions

 Total QAlloc Memory Limit   2000 MB
 Mega-Array Size        61 MB
 MEM_STATIC part        62 MB

                       Distance Matrix (Angstroms)
             F (  1)
   F (  2)  1.408254

 A cutoff of  1.0D-11 yielded     78 shell pairs
 There are      1058 function pairs (      1159 Cartesian)

 -------------------------------------------------------
 OpenMP Integral Computing Module                       
 Release: version 1.0, May 2013, Q-Chem Inc. Pittsburgh 
 -------------------------------------------------------
 Integral Job Info:
 Integral job number is                      11
 Integral operator is                         1
 short-range coefficients                     0
 long-range coefficients              100000000
 Omega coefficients                           0
 if combine SR and LR in K                    0
 Integral screening is                        0
 Integral computing path is                   2
 max size of driver memory is            800000
 size of driver memory is                593474
 size of scratch memory is              2260544
 max col of scratch BK array               1296
 max len of scratch array in speh3          155
 max len of scratch index in speh4           18
 max int batch size is                      520
 min int batch size is                       52
 fixed nKL is                                52
 max L of basis functions is                  2
 order of int derivative is                   0
 number of shells is                         12
 number of basis is                          46
 number of cartesian basis is                46
 number of contracted shell pairs            78
 number of primitive shell pairs            326
 maxK2 (contraction) of shell pair           36
 max number of K2 of shell pair               1
 max number of CS2 of shell pair             21
 max number of PS2 of shell pair             72
 mem total for path MDJ                   10660
 -------------------------------------------------------
 Smallest overlap matrix eigenvalue = 3.48E-03
 Guess MOs from SCF MO coefficient file
 Reading MOs from coefficient file
 Reading MOs from coefficient file
 A restricted hybrid HF-DFT SCF calculation will be
 performed using Pulay DIIS extrapolation
 Exchange:     0.2000 Hartree-Fock + 0.0800 Slater + 0.7200 B88
 Correlation:  0.1900 VWN1RPA + 0.8100 LYP
 Using SG-1 standard quadrature grid
 SCF converges when DIIS error is below 1.0E-08
 ---------------------------------------
  Cycle       Energy         DIIS Error
 ---------------------------------------
    1    -199.5717122492      1.13E-10
    2    -199.5717122492      8.99E-11 Convergence criterion met
 ---------------------------------------
 SCF time:  CPU 0.19 s  wall 0.19 s
 SCF   energy in the final basis set = -199.5717122492
 Total energy in the final basis set = -199.5717122492

 --------------------------------------------------------------

                    Orbital Energies (a.u.)
 --------------------------------------------------------------

 Alpha MOs
 -- Occupied --
-24.801 -24.801  -1.369  -1.123  -0.619  -0.556  -0.556  -0.428
 -0.428
 -- Virtual --
 -0.173   0.107   0.156   0.177   0.177   0.253   0.256   0.256
  0.417   1.158   1.158   1.193   1.297   1.297   1.321   1.577
  1.854   3.278   3.512   3.512   3.687   3.687   3.726   3.726
  3.897   3.897   4.589   6.029   6.142   6.142   6.200   6.200
  6.464  66.580  66.637
 --------------------------------------------------------------

          Ground-State Mulliken Net Atomic Charges

     Atom                 Charge (a.u.)
  ----------------------------------------
      1 F                     0.000000
      2 F                    -0.000000
  ----------------------------------------
  Sum of atomic charges =     0.000000

 -----------------------------------------------------------------
                    Cartesian Multipole Moments
 -----------------------------------------------------------------
    Charge (ESU x 10^10)
                 0.0000
    Dipole Moment (Debye)
         X      -0.0000      Y      -0.0000      Z      -0.0000
       Tot       0.0000
    Quadrupole Moments (Debye-Ang)
        XX      -9.7753     XY       0.0000     YY      -9.7753
        XZ       0.0000     YZ      -0.0000     ZZ      -9.1143
    Octopole Moments (Debye-Ang^2)
       XXX      -0.0000    XXY      -0.0000    XYY      -0.0000
       YYY      -0.0000    XXZ       0.0000    XYZ       0.0000
       YYZ       0.0000    XZZ      -0.0000    YZZ       0.0000
       ZZZ      -0.0000
    Hexadecapole Moments (Debye-Ang^3)
      XXXX      -6.0578   XXXY       0.0000   XXYY      -2.0193
      XYYY       0.0000   YYYY      -6.0578   XXXZ       0.0000
      XXYZ      -0.0000   XYYZ       0.0000   YYYZ      -0.0000
      XXZZ      -6.9030   XYZZ       0.0000   YYZZ      -6.9030
      XZZZ       0.0000   YZZZ      -0.0000   ZZZZ     -30.3324
 -----------------------------------------------------------------
 Calculating MO derivatives via CPSCF
   1         3           6      0.089068    0.063688
   2         3           6      0.009354    0.007240
   3         3           6      0.001274    0.000900
   4         3           6      0.000099    0.000069
   5         8           1      0.000003    0.000003
   6         9           0      0.000000    0.000000    Roots Converged
 Calculating analytic Hessian of the SCF energy
 Polarizability Matrix (a.u.)
            1           2           3
    1  -3.3665632   0.0000000   0.0000000
    2   0.0000000  -3.3665632  -0.0000000
    3   0.0000000  -0.0000000 -11.3050128

 Direct stationary perturbation theory relativistic correction:

 rels  =       0.099226656131
 relv  =      -0.379634256225
 rel2e =       0.108985661610
 E_rel =      -0.171421938484

 Hessian of the SCF Energy
            1           2           3           4           5           6
    1  -0.0006470  -0.0000000  -0.0000000   0.0006470   0.0000000   0.0000000
    2  -0.0000000  -0.0006470   0.0000000   0.0000000   0.0006470  -0.0000000
    3  -0.0000000   0.0000000   0.3453595   0.0000000  -0.0000000  -0.3453595
    4   0.0006470   0.0000000   0.0000000  -0.0006470  -0.0000000  -0.0000000
    5   0.0000000   0.0006470  -0.0000000  -0.0000000  -0.0006470   0.0000000
    6   0.0000000  -0.0000000  -0.3453595  -0.0000000   0.0000000   0.3453595
 Gradient time:  CPU 4.99 s  wall 5.01 s
 **********************************************************************
 **                                                                  **
 **                       VIBRATIONAL ANALYSIS                       **
 **                       --------------------                       **
 **                                                                  **
 **        VIBRATIONAL FREQUENCIES (CM**-1) AND NORMAL MODES         **
 **     FORCE CONSTANTS (mDYN/ANGSTROM) AND REDUCED MASSES (AMU)     **
 **                  INFRARED INTENSITIES (KM/MOL)                   **
 **                                                                  **
 **********************************************************************


 Mode:                 1
 Frequency:       980.16
 Force Cnst:     10.7538
 Red. Mass:      18.9984
 IR Active:          YES
 IR Intens:        0.000
 Raman Active:       YES
               X      Y      Z        X      Y      Z        X      Y      Z
 F          0.000 -0.000  0.707
 F         -0.000 -0.000 -0.707
 TransDip  -0.000 -0.000  0.000

 STANDARD THERMODYNAMIC QUANTITIES AT   298.15 K  AND     1.00 ATM

   This Molecule has  0 Imaginary Frequencies
   Zero point vibrational energy:        1.401 kcal/mol

   Atom    1 Element F  Has Mass   18.99840
   Atom    2 Element F  Has Mass   18.99840
   Molecular Mass:    37.996800 amu
   Principal axes and moments of inertia in amu*Bohr^2:
                             1           2           3
    Eigenvalues --        0.00000    67.27391    67.27391
          X               0.00000     0.00000     1.00000
          Y               0.00000     1.00000     0.00000
          Z               1.00000     0.00000     0.00000
   Rotational Symmetry Number is   2
   The Molecule is a Symmetric Top
   Translational Enthalpy:        0.889 kcal/mol
   Rotational Enthalpy:           0.592 kcal/mol
   Vibrational Enthalpy:          1.426 kcal/mol
   gas constant (RT):             0.592 kcal/mol
   Translational Entropy:        36.833  cal/mol.K
   Rotational Entropy:           11.430  cal/mol.K
   Vibrational Entropy:           0.101  cal/mol.K

   Total Enthalpy:                3.500 kcal/mol
   Total Entropy:                48.365  cal/mol.K

 ======================================================================

 STANDARD THERMODYNAMIC QUANTITIES FOR ANHARMONIC VIBRATION -- TOSH

   Zero point vibrational energy: ************ kcal/mol

   Vibrational Enthalpy:   ************ kcal/mol
   Vibrational Entropy:           0.000  cal/mol.K

   Total Enthalpy:         ************ kcal/mol
   Total Entropy:                48.263  cal/mol.K

 ======================================================================

 STANDARD THERMODYNAMIC QUANTITIES FOR ANHARMONIC VIBRATION -- VPT2

   Zero point vibrational energy: ************ kcal/mol

   Vibrational Enthalpy:   ************ kcal/mol
   Vibrational Entropy:           0.000  cal/mol.K

   Total Enthalpy:         ************ kcal/mol
   Total Entropy:                48.263  cal/mol.K

 ======================================================================

Archival summary:
1\1\pikachu\FREQ\ProcedureUnspecified\BasisUnspecified\2\taweetha\SunAug1320:25:532017SunAug1320:25:532017\0\\#,FREQ,ProcedureUnspecified,BasisUnspecified,\\0,1\F\F,1,1.40825\\\@

 Total job time:  5.30s(wall), 5.27s(cpu) 
 Sun Aug 13 20:25:53 2017

        *************************************************************
        *                                                           *
        *  Thank you very much for using Q-Chem.  Have a nice day.  *
        *                                                           *
        *************************************************************


 
User input: 3 of 3 
 
pikachu 127.0.1
Q-Chem Developer Version! Running on 127.0.1.*
                  Welcome to Q-Chem
     A Quantum Leap Into The Future Of Chemistry


 Q-Chem 4.4, Q-Chem, Inc., Pleasanton, CA (2016)

 Y. Shao,  Z. Gan,  E. Epifanovsky,  A. T. B. Gilbert,  M. Wormit,  
 J. Kussmann,  A. W. Lange,  A. Behn,  J. Deng,  X. Feng,  D. Ghosh,  
 M. Goldey,  P. R. Horn,  L. D. Jacobson,  I. Kaliman,  F. Rob,  
 R. Z. Khaliullin,  T. Kus,  A. Landau,  J. Liu,  E. I. Proynov,  Y. M. Rhee,  
 R. M. Richard,  M. A. Rohrdanz,  R. P. Steele,  E. J. Sundstrom,  
 H. L. Woodcock III,  P. M. Zimmerman,  D. Zuev,  B. Albrecht,  E. Alguire,  
 B. Austin,  S. A. Baeppler,  G. J. O. Beran,  Y. A. Bernard,  
 E. J. Berquist,  K. Brandhorst,  K. B. Bravaya,  S. T. Brown,  D. Casanova,  
 C.-M. Chang,  Y. Chen,  S. H. Chien,  K. D. Closser,  M. P. Coons,  
 D. L. Crittenden,  S. Dasgupta,  M. Diedenhofen,  R. A. DiStasio Jr.,  
 H. Do,  A. D. Dutoi,  R. G. Edgar,  P.-T. Fang,  S. Fatehi,  Q. Feng,  
 L. Fusti-Molnar,  A. Ghysels,  A. Golubeva-Zadorozhnaya,  J. Gomes,  
 A. Gunina,  M. W. D. Hanson-Heine,  P. H. P. Harbach,  A. W. Hauser,  
 J. E. Herr,  E. G. Hohenstein,  Z. C. Holden,  K. Hui,  T.-C. Jagau,  H. Ji,  
 B. Kaduk,  K. Khistyaev,  Jaehoon Kim,  Jihan Kim,  R. A. King,  
 P. Klunzinger,  K. Koh,  D. Kosenkov,  T. Kowalczyk,  C. M. Krauter,  
 A. Kunitsa,  K. U. Lao,  A. Laurent,  K. V. Lawler,  J. Lee,  D. Lefrancois,  
 S. Lehtola,  S. V. Levchenko,  C. Y. Lin,  Y.-S. Lin,  F. Liu,  E. Livshits,  
 R. C. Lochan,  A. Luenser,  P. Manohar,  S. F. Manzer,  S.-P. Mao,  Y. Mao,  
 N. Mardirossian,  A. V. Marenich,  L. A. Martinez-Martinez,  S. A. Maurer,  
 N. J. Mayhall,  J.-M. Mewes,  A. F. Morrison,  K. Nanda,  T. S. Nguyen-Beck,  
 C. M. Oana,  R. Olivares-Amaya,  D. P. O'Neill,  J. A. Parkhill,  
 T. M. Perrine,  R. Peverati,  P. A. Pieniazek,  F. Plasser,  A. Prociuk,  
 D. R. Rehn,  E. Rosta,  N. J. Russ,  N. Sergueev,  S. M. Sharada,  
 S. Sharma,  D. W. Small,  A. Sodt,  T. Stauch,  T. Stein,  D. Stuck,  
 Y.-C. Su,  A. J. W. Thom,  T. Tsuchimochi,  L. Vogt,  O. Vydrov,  T. Wang,  
 M. A. Watson,  J. Wenzel,  A. White,  C. F. Williams,  V. Vanovschi,  
 K. Yao,  S. Yeganeh,  S. R. Yost,  Z.-Q. You,  I. Y. Zhang,  X. Zhang,  
 Y. Zhao,  B. R. Brooks,  G. K. L. Chan,  D. M. Chipman,  C. J. Cramer,  
 W. A. Goddard III,  M. S. Gordon,  W. J. Hehre,  A. Klamt,  
 H. F. Schaefer III,  M. W. Schmidt,  C. D. Sherrill,  D. G. Truhlar,  
 A. Warshel,  X. Xu,  A. Aspuru-Guzik,  R. Baer,  A. T. Bell,  N. A. Besley,  
 J.-D. Chai,  A. Dreuw,  B. D. Dunietz,  T. R. Furlani,  S. R. Gwaltney,  
 C.-P. Hsu,  Y. Jung,  J. Kong,  D. S. Lambrecht,  W. Liang,  C. Ochsenfeld,  
 V. A. Rassolov,  L. V. Slipchenko,  J. E. Subotnik,  T. Van Voorhis,  
 J. M. Herbert,  A. I. Krylov,  P. M. W. Gill,  M. Head-Gordon

 Contributors to earlier versions of Q-Chem not listed above: 
 R. D. Adamson,  J. Baker,  E. F. C. Byrd,  A. K. Chakraborty,  C.-L. Cheng,  
 H. Dachsel,  R. J. Doerksen,  G. Hawkins,  A. Heyden,  S. Hirata,  
 G. Kedziora,  F. J. Keil,  C. Kelley,  P. P. Korambath,  W. Kurlancheek,  
 A. M. Lee,  M. S. Lee,  D. Liotard,  I. Lotan,  P. E. Maslen,  N. Nair,  
 D. Neuhauser,  R. Olson,  B. Peters,  J. Ritchie,  N. E. Schultz,  
 N. Shenvi,  A. C. Simmonett,  K. S. Thanthiriwatte,  Q. Wu,  W. Zhang

 Please cite Q-Chem as follows:
 Y. Shao et al., Mol. Phys. 113, 184-215 (2015)
 DOI: 10.1080/00268976.2014.952696

 Q-Chem 4.4.2 for Intel X86 EM64T Linux

 Parts of Q-Chem use Armadillo 5.200.1 (Boston Tea Smuggler).
 http://arma.sourceforge.net/

 Q-Chem begins on Sun Aug 13 20:25:53 2017  


Host: 0

     Scratch files written to /scratch/taweetham/qchem22447//
The previous job contains 0 fragments, simply inherited here

Checking the input file for inconsistencies... 	...done.

--------------------------------------------------------------
User input:
--------------------------------------------------------------

$molecule
read
$end

$rem
   BASIS  =  6-311++G**
   METHOD  =  B3LYP
   SCF_GUESS = read
   SOLVENT_METHOD = SMD
$end


--------------------------------------------------------------
 ----------------------------------------------------------------
             Standard Nuclear Orientation (Angstroms)
    I     Atom           X                Y                Z
 ----------------------------------------------------------------
    1      F       0.0000000000     0.0000000000    -0.7041269520
    2      F       0.0000000000     0.0000000000     0.7041269520
 ----------------------------------------------------------------
 Nuclear Repulsion Energy =    30.4372343321 hartrees
 There are        9 alpha and        9 beta electrons
 Requested basis set is 6-311++G(d,p)
 There are 12 shells and 44 basis functions

 Total QAlloc Memory Limit   2000 MB
 Mega-Array Size        61 MB
 MEM_STATIC part        62 MB

                       Distance Matrix (Angstroms)
             F (  1)
   F (  2)  1.408254

 A cutoff of  1.0D-08 yielded     78 shell pairs
 There are      1058 function pairs (      1159 Cartesian)

 -------------------------------------------------------
 OpenMP Integral Computing Module                       
 Release: version 1.0, May 2013, Q-Chem Inc. Pittsburgh 
 -------------------------------------------------------
 Integral Job Info:
 Integral job number is                      11
 Integral operator is                         1
 short-range coefficients                     0
 long-range coefficients              100000000
 Omega coefficients                           0
 if combine SR and LR in K                    0
 Integral screening is                        0
 Integral computing path is                   2
 max size of driver memory is            800000
 size of driver memory is                593474
 size of scratch memory is              2260544
 max col of scratch BK array               1296
 max len of scratch array in speh3          155
 max len of scratch index in speh4           18
 max int batch size is                      520
 min int batch size is                       52
 fixed nKL is                                52
 max L of basis functions is                  2
 order of int derivative is                   0
 number of shells is                         12
 number of basis is                          46
 number of cartesian basis is                46
 number of contracted shell pairs            78
 number of primitive shell pairs            312
 maxK2 (contraction) of shell pair           36
 max number of K2 of shell pair               1
 max number of CS2 of shell pair             21
 max number of PS2 of shell pair             72
 mem total for path MDJ                   10774
 -------------------------------------------------------
 Smallest overlap matrix eigenvalue = 3.48E-03

 Scale SEOQF with 1.000000e+00/1.000000e+00/1.000000e+00

 Standard Electronic Orientation quadrupole field applied
 Nucleus-field energy     =    -0.0000000096 hartrees
 Guess MOs from SCF MO coefficient file
 Reading MOs from coefficient file
 Reading MOs from coefficient file
 A restricted hybrid HF-DFT SCF calculation will be
 performed using Pulay DIIS extrapolation
 Exchange:     0.2000 Hartree-Fock + 0.0800 Slater + 0.7200 B88
 Correlation:  0.1900 VWN1RPA + 0.8100 LYP
 Using SG-1 standard quadrature grid
 SCF converges when DIIS error is below 1.0E-05
 ---------------------------------------
  Cycle       Energy         DIIS Error
 ---------------------------------------
    1    -199.5717122213      2.21E-09
    2    -199.5717122198      2.44E-10 Convergence criterion met
 ---------------------------------------
 SCF time:  CPU 0.18 s  wall 0.18 s

 Citation of the SMD model:
 Marenich, A.V.; Cramer, C.J.; Truhlar, D.G.
 J. Phys. Chem. B 2009, 113, 6378-6396.
 iSolventCode=           1
 Solvent: water                                                           

 vradii
            1           2
    1   1.7300000   1.7300000
Changing PCM_TESSEL_METHOD to VTN
Changing PCM_VDW_RADII to SMD_RADIUS
 Discretize the solute cavity surface with Lebedev spheres
	Using 302 Lebedev grid points for each H atom
	Using 302 Lebedev grid points for other atoms
	Atomic van der Waals radii will be scaled by 1.20
 Removing interior tesserae...
 Keep 426 surface tesserae and discard 178 interior tesserae
 Molecular Surface Area = 52.352 Angst**2
Using SCRF singleton
 A restricted hybrid HF-DFT SCF calculation will be
 performed using Pulay DIIS extrapolation
 Polarizable Continuum solvation model will be applied
 Exchange:     0.2000 Hartree-Fock + 0.0800 Slater + 0.7200 B88
 Correlation:  0.1900 VWN1RPA + 0.8100 LYP
 Using SG-1 standard quadrature grid
 SCF converges when DIIS error is below 1.0E-05

 Citation of the SMD model:
 Marenich, A.V.; Cramer, C.J.; Truhlar, D.G.
 J. Phys. Chem. B 2009, 113, 6378-6396.
 iSolventCode=           1
 Solvent: water                                                           

 vradii
            1           2
    1   1.7300000   1.7300000
 ---------------------------------------
  Cycle       Energy         DIIS Error
 ---------------------------------------
    1    -199.5717122213      6.37E-10
 Time req'd to invert C: 0.10 s (CPU) 0.10 s (wall)
    2    -199.5719789904      5.65E-05
    3    -199.5719789904      5.65E-05
    4    -199.5719789904      5.65E-05
    5    -199.5719789904      5.65E-05
    6    -199.5719797111      1.92E-05
    7    -199.5719798334      7.34E-06 Convergence criterion met
 ---------------------------------------
 SCF time:  CPU 0.92 s  wall 0.92 s
(0)  E-EN(g) gas-phase elect-nuc energy                 -199.571712221 a.u.
(3)  G-ENP(liq) elect-nuc-pol free energy of system     -199.571979833 a.u.
(4)  G-CDS(liq) cavity-dispersion-solvent structure 
     free energy                                                2.3095 kcal/mol
(6)  G-S(liq) free energy of system                     -199.568299416 a.u.
(9)  DeltaG-S(liq) free energy of  solvation
     (9) = (6) - (0)                                            2.1416 kcal/mol
 SCF   energy in the final basis set = -199.5682994158
 Total energy in the final basis set = -199.5682994158

 --------------------------------------------------------------

                    Orbital Energies (a.u.)
 --------------------------------------------------------------

 Alpha MOs
 -- Occupied --
-24.800 -24.799  -1.368  -1.122  -0.618  -0.555  -0.555  -0.427
 -0.427
 -- Virtual --
 -0.171   0.108   0.159   0.178   0.178   0.255   0.256   0.256
  0.418   1.159   1.159   1.196   1.298   1.298   1.323   1.578
  1.854   3.279   3.513   3.513   3.688   3.688   3.727   3.727
  3.898   3.898   4.591   6.030   6.143   6.143   6.201   6.201
  6.465  66.581  66.638
 --------------------------------------------------------------

          Ground-State Mulliken Net Atomic Charges

     Atom                 Charge (a.u.)
  ----------------------------------------
      1 F                     0.000001
      2 F                    -0.000001
  ----------------------------------------
  Sum of atomic charges =     0.000000

 -----------------------------------------------------------------
                    Cartesian Multipole Moments
 -----------------------------------------------------------------
    Charge (ESU x 10^10)
                 0.0000
    Dipole Moment (Debye)
         X       0.0000      Y       0.0000      Z      -0.0000
       Tot       0.0000
    Quadrupole Moments (Debye-Ang)
        XX      -9.7783     XY       0.0000     YY      -9.7783
        XZ      -0.0000     YZ       0.0000     ZZ      -9.1083
    Octopole Moments (Debye-Ang^2)
       XXX       0.0000    XXY       0.0000    XYY       0.0000
       YYY       0.0000    XXZ       0.0000    XYZ      -0.0000
       YYZ       0.0000    XZZ       0.0000    YZZ       0.0000
       ZZZ      -0.0000
    Hexadecapole Moments (Debye-Ang^3)
      XXXX      -6.0645   XXXY       0.0000   XXYY      -2.0215
      XYYY       0.0000   YYYY      -6.0645   XXXZ      -0.0000
      XXYZ      -0.0000   XYYZ      -0.0000   YYYZ      -0.0000
      XXZZ      -6.9046   XYZZ       0.0000   YYZZ      -6.9046
      XZZZ      -0.0000   YZZZ       0.0000   ZZZZ     -30.3123
 -----------------------------------------------------------------
Archival summary:
1\1\pikachu\SP\ProcedureUnspecified\BasisUnspecified\2\taweetha\SunAug1320:25:542017SunAug1320:25:542017\0\\#,ProcedureUnspecified,BasisUnspecified,\\0,1\F\F,1,1.40825\\\@

 Total job time:  1.15s(wall), 1.14s(cpu) 
 Sun Aug 13 20:25:54 2017

        *************************************************************
        *                                                           *
        *  Thank you very much for using Q-Chem.  Have a nice day.  *
        *                                                           *
        *************************************************************
