# Supplementary material for: A DFT investigation of the blue bottle experiment: E∘half-cell analysis of autoxidation catalysed by redox indicators
Source: R Soc Open Sci. 2017 Nov 8;4(11):170708. doi: 10.1098/rsos.170708 (PMC5717635; doi:10.1098/rsos.170708)
Supplement: output.zip [file rsos170708supp2.zip › B3LYP_6-311++Gdp_reducing_agents/H3N.out]

TWL02 127.0.1
Q-Chem Developer Version! Running on 127.0.1.*
                  Welcome to Q-Chem
     A Quantum Leap Into The Future Of Chemistry


 Q-Chem 4.4, Q-Chem, Inc., Pleasanton, CA (2016)

 Y. Shao,  Z. Gan,  E. Epifanovsky,  A. T. B. Gilbert,  M. Wormit,  
 J. Kussmann,  A. W. Lange,  A. Behn,  J. Deng,  X. Feng,  D. Ghosh,  
 M. Goldey,  P. R. Horn,  L. D. Jacobson,  I. Kaliman,  F. Rob,  
 R. Z. Khaliullin,  T. Kus,  A. Landau,  J. Liu,  E. I. Proynov,  Y. M. Rhee,  
 R. M. Richard,  M. A. Rohrdanz,  R. P. Steele,  E. J. Sundstrom,  
 H. L. Woodcock III,  P. M. Zimmerman,  D. Zuev,  B. Albrecht,  E. Alguire,  
 B. Austin,  S. A. Baeppler,  G. J. O. Beran,  Y. A. Bernard,  E. Berquist,  
 K. Brandhorst,  K. B. Bravaya,  S. T. Brown,  D. Casanova,  C.-M. Chang,  
 Y. Chen,  S. H. Chien,  K. D. Closser,  M. P. Coons,  D. L. Crittenden,  
 S. Dasgupta,  M. Diedenhofen,  R. A. DiStasio Jr.,  H. Do,  A. D. Dutoi,  
 R. G. Edgar,  P.-T. Fang,  S. Fatehi,  Q. Feng,  L. Fusti-Molnar,  
 A. Ghysels,  A. Golubeva-Zadorozhnaya,  J. Gomes,  A. Gunina,  
 M. W. D. Hanson-Heine,  P. H. P. Harbach,  A. W. Hauser,  J. E. Herr,  
 E. G. Hohenstein,  Z. C. Holden,  K. Hui,  T.-C. Jagau,  H. Ji,  B. Kaduk,  
 K. Khistyaev,  Jaehoon Kim,  Jihan Kim,  R. A. King,  P. Klunzinger,  
 K. Koh,  D. Kosenkov,  T. Kowalczyk,  C. M. Krauter,  A. Kunitsa,  
 K. U. Lao,  A. Laurent,  K. V. Lawler,  J. Lee,  D. Lefrancois,  S. Lehtola,  
 S. V. Levchenko,  C. Y. Lin,  Y.-S. Lin,  F. Liu,  E. Livshits,  
 R. C. Lochan,  A. Luenser,  P. Manohar,  S. F. Manzer,  S.-P. Mao,  Y. Mao,  
 N. Mardirossian,  A. V. Marenich,  L. A. Martinez-Martinez,  S. A. Maurer,  
 N. J. Mayhall,  J.-M. Mewes,  A. F. Morrison,  K. Nanda,  T. S. Nguyen-Beck,  
 C. M. Oana,  R. Olivares-Amaya,  D. P. O'Neill,  J. A. Parkhill,  
 T. M. Perrine,  R. Peverati,  P. A. Pieniazek,  F. Plasser,  A. Prociuk,  
 D. R. Rehn,  E. Rosta,  N. J. Russ,  N. Sergueev,  S. M. Sharada,  
 S. Sharma,  D. W. Small,  A. Sodt,  T. Stauch,  T. Stein,  D. Stuck,  
 Y.-C. Su,  A. J. W. Thom,  T. Tsuchimochi,  L. Vogt,  O. Vydrov,  T. Wang,  
 M. A. Watson,  J. Wenzel,  A. White,  C. F. Williams,  V. Vanovschi,  
 K. Yao,  S. Yeganeh,  S. R. Yost,  Z.-Q. You,  I. Y. Zhang,  X. Zhang,  
 Y. Zhao,  B. R. Brooks,  G. K. L. Chan,  D. M. Chipman,  C. J. Cramer,  
 W. A. Goddard III,  M. S. Gordon,  W. J. Hehre,  A. Klamt,  
 H. F. Schaefer III,  M. W. Schmidt,  C. D. Sherrill,  D. G. Truhlar,  
 A. Warshel,  X. Xu,  A. Aspuru-Guzik,  R. Baer,  A. T. Bell,  N. A. Besley,  
 J.-D. Chai,  A. Dreuw,  B. D. Dunietz,  T. R. Furlani,  S. R. Gwaltney,  
 C.-P. Hsu,  Y. Jung,  J. Kong,  D. S. Lambrecht,  W. Liang,  C. Ochsenfeld,  
 V. A. Rassolov,  L. V. Slipchenko,  J. E. Subotnik,  T. Van Voorhis,  
 J. M. Herbert,  A. I. Krylov,  P. M. W. Gill,  M. Head-Gordon

 Contributors to earlier versions of Q-Chem not listed above: 
 R. D. Adamson,  J. Baker,  E. F. C. Byrd,  A. K. Chakraborty,  C.-L. Cheng,  
 H. Dachsel,  R. J. Doerksen,  G. Hawkins,  A. Heyden,  S. Hirata,  
 G. Kedziora,  F. J. Keil,  C. Kelley,  P. P. Korambath,  W. Kurlancheek,  
 A. M. Lee,  M. S. Lee,  D. Liotard,  I. Lotan,  P. E. Maslen,  N. Nair,  
 D. Neuhauser,  R. Olson,  B. Peters,  J. Ritchie,  N. E. Schultz,  
 N. Shenvi,  A. C. Simmonett,  K. S. Thanthiriwatte,  Q. Wu,  W. Zhang

 Please cite Q-Chem as follows:
 Y. Shao et al., Mol. Phys. 113, 184-215 (2015)
 DOI: 10.1080/00268976.2014.952696

 Q-Chem 4.4.2 for Intel X86 EM64T Linux

 Parts of Q-Chem use Armadillo 5.200.1 (Boston Tea Smuggler).
 http://arma.sourceforge.net/

 Q-Chem begins on Mon Dec 12 18:22:30 2016  


Host: 0

     Scratch files written to /scratch/cher/qchem2261//
FILE_GEOM_ORG=        593

Checking the input file for inconsistencies... 	...done.

--------------------------------------------------------------
User input:
--------------------------------------------------------------
$molecule
0 1
  N    0.0000016   -0.0000143    0.1193683
  H    0.8382543   -0.4221397   -0.2785415
  H   -0.7847712   -0.5147815   -0.2785389
  H   -0.0534942    0.9370213   -0.2784976
$end

$rem
   BASIS  =  6-311++G**
   JOB_TYPE  =  optimization
   METHOD  =  B3LYP
   SYM_IGNORE  TRUE
$end

--------------------------------------------------------------
 ----------------------------------------------------------------
             Standard Nuclear Orientation (Angstroms)
    I     Atom           X                Y                Z
 ----------------------------------------------------------------
    1      N       0.0000016000    -0.0000143000     0.1193683000
    2      H       0.8382543000    -0.4221397000    -0.2785415000
    3      H      -0.7847712000    -0.5147815000    -0.2785389000
    4      H      -0.0534942000     0.9370213000    -0.2784976000
 ----------------------------------------------------------------
 Nuclear Repulsion Energy =    11.8777448489 hartrees
 There are        5 alpha and        5 beta electrons
 Requested basis set is 6-311++G(d,p)
 There are 21 shells and 43 basis functions

 Total QAlloc Memory Limit   2000 MB
 Mega-Array Size        61 MB
 MEM_STATIC part        62 MB
 A cutoff of  1.0D-11 yielded    231 shell pairs
 There are       989 function pairs (      1038 Cartesian)

 -------------------------------------------------------
 OpenMP Integral Computing Module                       
 Release: version 1.0, May 2013, Q-Chem Inc. Pittsburgh 
 -------------------------------------------------------
 Integral Job Info:
 Integral job number is                      11
 Integral operator is                         1
 short-range coefficients                     0
 long-range coefficients              100000000
 Omega coefficients                           0
 if combine SR and LR in K                    0
 Integral screening is                        0
 Integral computing path is                   2
 max size of driver memory is            800000
 size of driver memory is                593474
 size of scratch memory is              2260544
 max col of scratch BK array               1296
 max len of scratch array in speh3          155
 max len of scratch index in speh4           18
 max int batch size is                      520
 min int batch size is                       52
 fixed nKL is                                52
 max L of basis functions is                  2
 order of int derivative is                   0
 number of shells is                         21
 number of basis is                          44
 number of cartesian basis is                44
 number of contracted shell pairs           231
 number of primitive shell pairs            592
 maxK2 (contraction) of shell pair           36
 max number of K2 of shell pair               1
 max number of CS2 of shell pair             45
 max number of PS2 of shell pair             81
 mem total for path MDJ                    9446
 -------------------------------------------------------
 Smallest overlap matrix eigenvalue = 2.37E-03

 Scale SEOQF with 1.000000e-01/1.000000e-01/1.000000e-01

 Standard Electronic Orientation quadrupole field applied
 Nucleus-field energy     =     0.0000000001 hartrees
 Guess from superposition of atomic densities
 Warning:  Energy on first SCF cycle will be non-variational
 A restricted hybrid HF-DFT SCF calculation will be
 performed using Pulay DIIS extrapolation
 Exchange:     0.2000 Hartree-Fock + 0.0800 Slater + 0.7200 B88
 Correlation:  0.1900 VWN1RPA + 0.8100 LYP
 Using SG-1 standard quadrature grid
 SCF converges when DIIS error is below 1.0E-08
 ---------------------------------------
  Cycle       Energy         DIIS Error
 ---------------------------------------
    1     -56.5449384150      8.23E-02
    2     -56.5109239892      1.90E-02
    3     -56.4406504874      2.63E-02
    4     -56.5824000022      5.61E-04
    5     -56.5824734152      1.11E-04
    6     -56.5824755145      1.76E-05
    7     -56.5824755797      4.26E-07
    8     -56.5824755798      3.72E-08
    9     -56.5824755798      7.78E-09 Convergence criterion met
 ---------------------------------------
 SCF time:  CPU 0.87 s  wall 0.88 s
 SCF   energy in the final basis set = -56.5824755798
 Total energy in the final basis set = -56.5824755798

 --------------------------------------------------------------

                    Orbital Energies (a.u.)
 --------------------------------------------------------------

 Alpha MOs
 -- Occupied --
-14.298  -0.859  -0.465  -0.465  -0.275
 -- Virtual --
 -0.017   0.033   0.033   0.103   0.138   0.138   0.149   0.193
  0.193   0.226   0.483   0.483   0.641   0.756   0.803   0.803
  1.017   1.102   1.102   1.522   1.543   1.681   1.681   1.896
  1.896   2.299   2.495   2.495   2.622   2.635   2.635   2.834
  3.080   3.080   4.065   4.697   4.697  35.604
 --------------------------------------------------------------

          Ground-State Mulliken Net Atomic Charges

     Atom                 Charge (a.u.)
  ----------------------------------------
      1 N                    -0.664855
      2 H                     0.221621
      3 H                     0.221644
      4 H                     0.221590
  ----------------------------------------
  Sum of atomic charges =     0.000000

 -----------------------------------------------------------------
                    Cartesian Multipole Moments
 -----------------------------------------------------------------
    Charge (ESU x 10^10)
                 0.0000
    Dipole Moment (Debye)
         X      -0.0000      Y       0.0002      Z      -1.8095
       Tot       1.8095
    Quadrupole Moments (Debye-Ang)
        XX      -6.4057     XY       0.0000     YY      -6.4062
        XZ       0.0000     YZ       0.0001     ZZ      -9.6617
    Octopole Moments (Debye-Ang^2)
       XXX       0.1458    XXY      -0.8442    XYY      -0.1458
       YYY       0.8445    XXZ      -0.9519    XYZ       0.0000
       YYZ      -0.9517    XZZ       0.0000    YZZ       0.0001
       ZZZ      -1.7665
    Hexadecapole Moments (Debye-Ang^3)
      XXXX     -10.8491   XXXY       0.0000   XXYY      -3.6165
      XYYY      -0.0000   YYYY     -10.8493   XXXZ      -0.0621
      XXYZ       0.3593   XYYZ       0.0621   YYYZ      -0.3592
      XXZZ      -4.3155   XYZZ       0.0000   YYZZ      -4.3156
      XZZZ       0.0000   YZZZ       0.0001   ZZZZ     -14.8656
 -----------------------------------------------------------------
 Calculating analytic gradient of the SCF energy
 Gradient of SCF Energy
            1           2           3           4
    1  -0.0000120   0.0007543  -0.0006866  -0.0000556
    2   0.0000064  -0.0003806  -0.0004531   0.0008273
    3   0.0083142  -0.0027595  -0.0027722  -0.0027825
 Max gradient component =       8.314E-03
 RMS gradient           =       2.802E-03
 Gradient time:  CPU 0.25 s  wall 0.25 s
 Geometry Optimization Parameters
   NAtoms,    NIC,     NZ,  NCons,   NDum,   NFix, NCnnct, MaxDiis
        4      17       0       0       0       0       0       0


** GEOMETRY OPTIMIZATION IN DELOCALIZED INTERNAL COORDINATES **
   Searching for a Minimum

   Optimization Cycle:   1

                       Coordinates (Angstroms)
     ATOM                X               Y               Z
      1  N         0.0000016000   -0.0000143000    0.1193683000
      2  H         0.8382543000   -0.4221397000   -0.2785415000
      3  H        -0.7847712000   -0.5147815000   -0.2785389000
      4  H        -0.0534942000    0.9370213000   -0.2784976000
   Point Group: c1    Number of degrees of freedom:     6


   Energy is    -56.582475580


 Attempting to Generate Delocalized Internal Coordinates

  6 Hessian modes will be used to form the next step
  Hessian Eigenvalues:
     0.160000    0.160000    0.160000    0.444325    0.444329    0.444334

 Minimum Search - Taking Simple RFO Step
 Searching for Lamda that Minimizes Along All modes
 Value Taken    Lamda =  -0.00029803
 Step Taken.  Stepsize is  0.042000

                             Maximum     Tolerance    Cnvgd?
         Gradient           0.006670      0.000300      NO
         Displacement       0.031712      0.001200      NO
         Energy change     *********      0.000001      NO


 New Cartesian Coordinates Obtained by Inverse Iteration

 Displacement from previous Coordinates is:  0.040612
 ----------------------------------------------------------------
             Standard Nuclear Orientation (Angstroms)
    I     Atom           X                Y                Z
 ----------------------------------------------------------------
    1      N      -0.0000046625    -0.0000159897     0.1034018759
    2      H       0.8439374854    -0.4249868627    -0.2732205341
    3      H      -0.7901111105    -0.5183000639    -0.2732148559
    4      H      -0.0538312123     0.9433887164    -0.2731761858
 ----------------------------------------------------------------
 Nuclear Repulsion Energy =    11.8947252564 hartrees
 There are        5 alpha and        5 beta electrons
 Applying Cartesian multipole field
    Component          Value
    ---------          -----
     (2,0,0)        1.00000E-11
     (0,2,0)        2.00000E-11
     (0,0,2)       -3.00000E-11
 Nucleus-field energy     =     0.0000000001 hartrees
 Requested basis set is 6-311++G(d,p)
 There are 21 shells and 43 basis functions
 A cutoff of  1.0D-11 yielded    231 shell pairs
 There are       989 function pairs (      1038 Cartesian)
 Smallest overlap matrix eigenvalue = 2.54E-03
 Guess MOs from SCF MO coefficient file
 Reading MOs from coefficient file
 Reading MOs from coefficient file
 A restricted hybrid HF-DFT SCF calculation will be
 performed using Pulay DIIS extrapolation
 Exchange:     0.2000 Hartree-Fock + 0.0800 Slater + 0.7200 B88
 Correlation:  0.1900 VWN1RPA + 0.8100 LYP
 Using SG-1 standard quadrature grid
 SCF converges when DIIS error is below 1.0E-08
 Geometry optimization detected.  Setting ReadMinima to 0
 Setting SaveMinima to 0
 Inaccurate integrated density:
   Number of electrons =    10
   Numerical integral  =    10.011374264121
   Relative error      =     0.1137426412 %
 ---------------------------------------
  Cycle       Energy         DIIS Error
 ---------------------------------------
    1     -56.5881851955      7.96E-04
    2     -56.5826627118      2.50E-04
    3     -56.5826598269      3.09E-04
    4     -56.5826776527      2.42E-05
    5     -56.5826777506      5.59E-06
    6     -56.5826777570      3.35E-07
    7     -56.5826777571      3.31E-08
    8     -56.5826777571      2.72E-09 Convergence criterion met
 ---------------------------------------
 SCF time:  CPU 0.77 s  wall 0.77 s
 SCF   energy in the final basis set = -56.5826777571
 Total energy in the final basis set = -56.5826777571

 --------------------------------------------------------------

                    Orbital Energies (a.u.)
 --------------------------------------------------------------

 Alpha MOs
 -- Occupied --
-14.296  -0.858  -0.468  -0.468  -0.272
 -- Virtual --
 -0.017   0.034   0.034   0.104   0.138   0.138   0.150   0.193
  0.193   0.219   0.486   0.486   0.633   0.757   0.802   0.802
  1.014   1.109   1.109   1.514   1.565   1.676   1.676   1.910
  1.910   2.271   2.487   2.487   2.617   2.648   2.648   2.855
  3.077   3.077   4.041   4.713   4.713  35.609
 --------------------------------------------------------------

          Ground-State Mulliken Net Atomic Charges

     Atom                 Charge (a.u.)
  ----------------------------------------
      1 N                    -0.669313
      2 H                     0.223102
      3 H                     0.223132
      4 H                     0.223078
  ----------------------------------------
  Sum of atomic charges =     0.000000

 -----------------------------------------------------------------
                    Cartesian Multipole Moments
 -----------------------------------------------------------------
    Charge (ESU x 10^10)
                 0.0000
    Dipole Moment (Debye)
         X       0.0000      Y       0.0002      Z      -1.7333
       Tot       1.7333
    Quadrupole Moments (Debye-Ang)
        XX      -6.3493     XY       0.0001     YY      -6.3498
        XZ      -0.0000     YZ       0.0001     ZZ      -9.6949
    Octopole Moments (Debye-Ang^2)
       XXX       0.1520    XXY      -0.8793    XYY      -0.1519
       YYY       0.8795    XXZ      -0.8596    XYZ      -0.0000
       YYZ      -0.8594    XZZ       0.0001    YZZ       0.0001
       ZZZ      -1.3935
    Hexadecapole Moments (Debye-Ang^3)
      XXXX     -10.7845   XXXY       0.0001   XXYY      -3.5950
      XYYY      -0.0000   YYYY     -10.7848   XXXZ      -0.0621
      XXYZ       0.3596   XYYZ       0.0621   YYYZ      -0.3594
      XXZZ      -4.3161   XYZZ      -0.0000   YYZZ      -4.3161
      XZZZ      -0.0000   YZZZ       0.0001   ZZZZ     -14.7760
 -----------------------------------------------------------------
 Calculating analytic gradient of the SCF energy
 Gradient of SCF Energy
            1           2           3           4
    1   0.0000016   0.0009764  -0.0009110  -0.0000671
    2   0.0000017  -0.0004921  -0.0006002   0.0010906
    3   0.0035699  -0.0011712  -0.0011964  -0.0012022
 Max gradient component =       3.570E-03
 RMS gradient           =       1.309E-03
 Gradient time:  CPU 0.24 s  wall 0.25 s
 Geometry Optimization Parameters
   NAtoms,    NIC,     NZ,  NCons,   NDum,   NFix, NCnnct, MaxDiis
        4      17       0       0       0       0       0       0

 Cartesian Hessian Update
 Hessian Updated using BFGS Update


** GEOMETRY OPTIMIZATION IN DELOCALIZED INTERNAL COORDINATES **
   Searching for a Minimum

   Optimization Cycle:   2

                       Coordinates (Angstroms)
     ATOM                X               Y               Z
      1  N        -0.0000046625   -0.0000159897    0.1034018759
      2  H         0.8439374854   -0.4249868627   -0.2732205341
      3  H        -0.7901111105   -0.5183000639   -0.2732148559
      4  H        -0.0538312123    0.9433887164   -0.2731761858
   Point Group: c1    Number of degrees of freedom:     6


   Energy is    -56.582677757

 Hessian Updated using BFGS Update

  5 Hessian modes will be used to form the next step
  Hessian Eigenvalues:
     0.107639    0.160000    0.422349    0.444327    0.444332

 Minimum Search - Taking Simple RFO Step
 Searching for Lamda that Minimizes Along All modes
 Value Taken    Lamda =  -0.00007208
 Step Taken.  Stepsize is  0.024434

                             Maximum     Tolerance    Cnvgd?
         Gradient           0.003320      0.000300      NO
         Displacement       0.021402      0.001200      NO
         Energy change     -0.000202      0.000001      NO


 New Cartesian Coordinates Obtained by Inverse Iteration

 Displacement from previous Coordinates is:  0.021581
 ----------------------------------------------------------------
             Standard Nuclear Orientation (Angstroms)
    I     Atom           X                Y                Z
 ----------------------------------------------------------------
    1      N      -0.0000173822    -0.0000161404     0.0939464785
    2      H       0.8456607932    -0.4258400818    -0.2700716392
    3      H      -0.7917337776    -0.5193753386    -0.2700600306
    4      H      -0.0539191334     0.9453173607    -0.2700245088
 ----------------------------------------------------------------
 Nuclear Repulsion Energy =    11.9228514701 hartrees
 There are        5 alpha and        5 beta electrons
 Applying Cartesian multipole field
    Component          Value
    ---------          -----
     (2,0,0)        1.00000E-11
     (0,2,0)        2.00000E-11
     (0,0,2)       -3.00000E-11
 Nucleus-field energy     =     0.0000000001 hartrees
 Requested basis set is 6-311++G(d,p)
 There are 21 shells and 43 basis functions
 A cutoff of  1.0D-11 yielded    231 shell pairs
 There are       989 function pairs (      1038 Cartesian)
 Smallest overlap matrix eigenvalue = 2.62E-03
 Guess MOs from SCF MO coefficient file
 Reading MOs from coefficient file
 Reading MOs from coefficient file
 A restricted hybrid HF-DFT SCF calculation will be
 performed using Pulay DIIS extrapolation
 Exchange:     0.2000 Hartree-Fock + 0.0800 Slater + 0.7200 B88
 Correlation:  0.1900 VWN1RPA + 0.8100 LYP
 Using SG-1 standard quadrature grid
 SCF converges when DIIS error is below 1.0E-08
 Geometry optimization detected.  Setting ReadMinima to 0
 Setting SaveMinima to 0
 ---------------------------------------
  Cycle       Energy         DIIS Error
 ---------------------------------------
    1     -56.5872991763      5.37E-04
    2     -56.5827056471      1.79E-04
    3     -56.5827033473      2.36E-04
    4     -56.5827136880      1.25E-05
    5     -56.5827137182      3.52E-06
    6     -56.5827137207      2.17E-07
    7     -56.5827137208      2.01E-08
    8     -56.5827137208      1.72E-09 Convergence criterion met
 ---------------------------------------
 SCF time:  CPU 0.77 s  wall 0.77 s
 SCF   energy in the final basis set = -56.5827137208
 Total energy in the final basis set = -56.5827137208

 --------------------------------------------------------------

                    Orbital Energies (a.u.)
 --------------------------------------------------------------

 Alpha MOs
 -- Occupied --
-14.295  -0.857  -0.470  -0.470  -0.270
 -- Virtual --
 -0.016   0.034   0.034   0.104   0.138   0.138   0.151   0.194
  0.194   0.217   0.488   0.488   0.629   0.758   0.801   0.801
  1.012   1.113   1.113   1.511   1.576   1.675   1.675   1.920
  1.920   2.257   2.481   2.481   2.614   2.657   2.657   2.867
  3.078   3.078   4.029   4.727   4.727  35.616
 --------------------------------------------------------------

          Ground-State Mulliken Net Atomic Charges

     Atom                 Charge (a.u.)
  ----------------------------------------
      1 N                    -0.671429
      2 H                     0.223804
      3 H                     0.223840
      4 H                     0.223785
  ----------------------------------------
  Sum of atomic charges =     0.000000

 -----------------------------------------------------------------
                    Cartesian Multipole Moments
 -----------------------------------------------------------------
    Charge (ESU x 10^10)
                -0.0000
    Dipole Moment (Debye)
         X       0.0001      Y       0.0002      Z      -1.6898
       Tot       1.6898
    Quadrupole Moments (Debye-Ang)
        XX      -6.3184     XY       0.0003     YY      -6.3188
        XZ      -0.0000     YZ       0.0000     ZZ      -9.7068
    Octopole Moments (Debye-Ang^2)
       XXX       0.1547    XXY      -0.8937    XYY      -0.1543
       YYY       0.8940    XXZ      -0.8050    XYZ      -0.0000
       YYZ      -0.8049    XZZ       0.0002    YZZ       0.0001
       ZZZ      -1.1806
    Hexadecapole Moments (Debye-Ang^3)
      XXXX     -10.7262   XXXY       0.0001   XXYY      -3.5755
      XYYY       0.0001   YYYY     -10.7264   XXXZ      -0.0617
      XXYZ       0.3574   XYYZ       0.0618   YYYZ      -0.3574
      XXZZ      -4.3097   XYZZ      -0.0000   YYZZ      -4.3097
      XZZZ       0.0000   YZZZ       0.0001   ZZZZ     -14.7139
 -----------------------------------------------------------------
 Calculating analytic gradient of the SCF energy
 Gradient of SCF Energy
            1           2           3           4
    1  -0.0000027  -0.0001040   0.0000999   0.0000068
    2   0.0000011   0.0000546   0.0000624  -0.0001181
    3  -0.0000557   0.0000377   0.0000115   0.0000065
 Max gradient component =       1.181E-04
 RMS gradient           =       6.217E-05
 Gradient time:  CPU 0.24 s  wall 0.25 s
 Geometry Optimization Parameters
   NAtoms,    NIC,     NZ,  NCons,   NDum,   NFix, NCnnct, MaxDiis
        4      17       0       0       0       0       0       0

 Cartesian Hessian Update
 Hessian Updated using BFGS Update


** GEOMETRY OPTIMIZATION IN DELOCALIZED INTERNAL COORDINATES **
   Searching for a Minimum

   Optimization Cycle:   3

                       Coordinates (Angstroms)
     ATOM                X               Y               Z
      1  N        -0.0000173822   -0.0000161404    0.0939464785
      2  H         0.8456607932   -0.4258400818   -0.2700716392
      3  H        -0.7917337776   -0.5193753386   -0.2700600306
      4  H        -0.0539191334    0.9453173607   -0.2700245088
   Point Group: c1    Number of degrees of freedom:     6


   Energy is    -56.582713721

 Hessian Updated using BFGS Update

  6 Hessian modes will be used to form the next step
  Hessian Eigenvalues:
     0.104584    0.160000    0.160000    0.435378    0.444327    0.444332

 Minimum Search - Taking Simple RFO Step
 Searching for Lamda that Minimizes Along All modes
 Value Taken    Lamda =   0.00000000
 Step Taken.  Stepsize is  0.000650

                             Maximum     Tolerance    Cnvgd?
         Gradient           0.000188      0.000300     YES
         Displacement       0.000650      0.001200     YES
         Energy change     -0.000036      0.000001      NO


                       Distance Matrix (Angstroms)
             N (  1)   H (  2)   H (  3)
   H (  2)  1.014400
   H (  3)  1.014421  1.640064
   H (  4)  1.014414  1.639914  1.640029

 Final energy is   -56.582713720751002     


 ******************************
 **  OPTIMIZATION CONVERGED  **
 ******************************

                       Coordinates (Angstroms)
     ATOM                X               Y               Z
      1  N        -0.0000173822   -0.0000161404    0.0939464785
      2  H         0.8456607932   -0.4258400818   -0.2700716392
      3  H        -0.7917337776   -0.5193753386   -0.2700600306
      4  H        -0.0539191334    0.9453173607   -0.2700245088

Z-matrix Print:
$molecule
0 1
N 
H  1 1.014400
H  1 1.014414 2 107.862594
H  1 1.014421 2 107.876486 3 116.278591 0
$end


 --------------------------------------------------------------

                    Orbital Energies (a.u.)
 --------------------------------------------------------------

 Alpha MOs
 -- Occupied --
-14.295  -0.857  -0.470  -0.470  -0.270
 -- Virtual --
 -0.016   0.034   0.034   0.104   0.138   0.138   0.151   0.194
  0.194   0.217   0.488   0.488   0.629   0.758   0.801   0.801
  1.012   1.113   1.113   1.511   1.576   1.675   1.675   1.920
  1.920   2.257   2.481   2.481   2.614   2.657   2.657   2.867
  3.078   3.078   4.029   4.727   4.727  35.616
 --------------------------------------------------------------

          Ground-State Mulliken Net Atomic Charges

     Atom                 Charge (a.u.)
  ----------------------------------------
      1 N                    -0.671429
      2 H                     0.223804
      3 H                     0.223840
      4 H                     0.223785
  ----------------------------------------
  Sum of atomic charges =     0.000000

 -----------------------------------------------------------------
                    Cartesian Multipole Moments
 -----------------------------------------------------------------
    Charge (ESU x 10^10)
                -0.0000
    Dipole Moment (Debye)
         X       0.0001      Y       0.0002      Z      -1.6898
       Tot       1.6898
    Quadrupole Moments (Debye-Ang)
        XX      -6.3184     XY       0.0003     YY      -6.3188
        XZ      -0.0000     YZ       0.0000     ZZ      -9.7068
    Octopole Moments (Debye-Ang^2)
       XXX       0.1547    XXY      -0.8937    XYY      -0.1543
       YYY       0.8940    XXZ      -0.8050    XYZ      -0.0000
       YYZ      -0.8049    XZZ       0.0002    YZZ       0.0001
       ZZZ      -1.1806
    Hexadecapole Moments (Debye-Ang^3)
      XXXX     -10.7262   XXXY       0.0001   XXYY      -3.5755
      XYYY       0.0001   YYYY     -10.7264   XXXZ      -0.0617
      XXYZ       0.3574   XYYZ       0.0618   YYYZ      -0.3574
      XXZZ      -4.3097   XYZZ      -0.0000   YYZZ      -4.3097
      XZZZ       0.0000   YZZZ       0.0001   ZZZZ     -14.7139
 -----------------------------------------------------------------
Archival summary:
1\1\TWL02\OPT\ProcedureUnspecified\BasisUnspecified\13\cher\MonDec1218:22:332016MonDec1218:22:332016\0\\#,OPT,ProcedureUnspecified,BasisUnspecified,\\0,1\N\H,1,1.0144\H,1,1.01441,2,107.863\H,1,1.01442,2,107.876,3,116.279,0\\\@

 Total job time:  3.27s(wall), 3.24s(cpu) 
 Mon Dec 12 18:22:33 2016

        *************************************************************
        *                                                           *
        *  Thank you very much for using Q-Chem.  Have a nice day.  *
        *                                                           *
        *************************************************************


 
User input: 2 of 3 
 
TWL02 127.0.1
Q-Chem Developer Version! Running on 127.0.1.*
                  Welcome to Q-Chem
     A Quantum Leap Into The Future Of Chemistry


 Q-Chem 4.4, Q-Chem, Inc., Pleasanton, CA (2016)

 Y. Shao,  Z. Gan,  E. Epifanovsky,  A. T. B. Gilbert,  M. Wormit,  
 J. Kussmann,  A. W. Lange,  A. Behn,  J. Deng,  X. Feng,  D. Ghosh,  
 M. Goldey,  P. R. Horn,  L. D. Jacobson,  I. Kaliman,  F. Rob,  
 R. Z. Khaliullin,  T. Kus,  A. Landau,  J. Liu,  E. I. Proynov,  Y. M. Rhee,  
 R. M. Richard,  M. A. Rohrdanz,  R. P. Steele,  E. J. Sundstrom,  
 H. L. Woodcock III,  P. M. Zimmerman,  D. Zuev,  B. Albrecht,  E. Alguire,  
 B. Austin,  S. A. Baeppler,  G. J. O. Beran,  Y. A. Bernard,  E. Berquist,  
 K. Brandhorst,  K. B. Bravaya,  S. T. Brown,  D. Casanova,  C.-M. Chang,  
 Y. Chen,  S. H. Chien,  K. D. Closser,  M. P. Coons,  D. L. Crittenden,  
 S. Dasgupta,  M. Diedenhofen,  R. A. DiStasio Jr.,  H. Do,  A. D. Dutoi,  
 R. G. Edgar,  P.-T. Fang,  S. Fatehi,  Q. Feng,  L. Fusti-Molnar,  
 A. Ghysels,  A. Golubeva-Zadorozhnaya,  J. Gomes,  A. Gunina,  
 M. W. D. Hanson-Heine,  P. H. P. Harbach,  A. W. Hauser,  J. E. Herr,  
 E. G. Hohenstein,  Z. C. Holden,  K. Hui,  T.-C. Jagau,  H. Ji,  B. Kaduk,  
 K. Khistyaev,  Jaehoon Kim,  Jihan Kim,  R. A. King,  P. Klunzinger,  
 K. Koh,  D. Kosenkov,  T. Kowalczyk,  C. M. Krauter,  A. Kunitsa,  
 K. U. Lao,  A. Laurent,  K. V. Lawler,  J. Lee,  D. Lefrancois,  S. Lehtola,  
 S. V. Levchenko,  C. Y. Lin,  Y.-S. Lin,  F. Liu,  E. Livshits,  
 R. C. Lochan,  A. Luenser,  P. Manohar,  S. F. Manzer,  S.-P. Mao,  Y. Mao,  
 N. Mardirossian,  A. V. Marenich,  L. A. Martinez-Martinez,  S. A. Maurer,  
 N. J. Mayhall,  J.-M. Mewes,  A. F. Morrison,  K. Nanda,  T. S. Nguyen-Beck,  
 C. M. Oana,  R. Olivares-Amaya,  D. P. O'Neill,  J. A. Parkhill,  
 T. M. Perrine,  R. Peverati,  P. A. Pieniazek,  F. Plasser,  A. Prociuk,  
 D. R. Rehn,  E. Rosta,  N. J. Russ,  N. Sergueev,  S. M. Sharada,  
 S. Sharma,  D. W. Small,  A. Sodt,  T. Stauch,  T. Stein,  D. Stuck,  
 Y.-C. Su,  A. J. W. Thom,  T. Tsuchimochi,  L. Vogt,  O. Vydrov,  T. Wang,  
 M. A. Watson,  J. Wenzel,  A. White,  C. F. Williams,  V. Vanovschi,  
 K. Yao,  S. Yeganeh,  S. R. Yost,  Z.-Q. You,  I. Y. Zhang,  X. Zhang,  
 Y. Zhao,  B. R. Brooks,  G. K. L. Chan,  D. M. Chipman,  C. J. Cramer,  
 W. A. Goddard III,  M. S. Gordon,  W. J. Hehre,  A. Klamt,  
 H. F. Schaefer III,  M. W. Schmidt,  C. D. Sherrill,  D. G. Truhlar,  
 A. Warshel,  X. Xu,  A. Aspuru-Guzik,  R. Baer,  A. T. Bell,  N. A. Besley,  
 J.-D. Chai,  A. Dreuw,  B. D. Dunietz,  T. R. Furlani,  S. R. Gwaltney,  
 C.-P. Hsu,  Y. Jung,  J. Kong,  D. S. Lambrecht,  W. Liang,  C. Ochsenfeld,  
 V. A. Rassolov,  L. V. Slipchenko,  J. E. Subotnik,  T. Van Voorhis,  
 J. M. Herbert,  A. I. Krylov,  P. M. W. Gill,  M. Head-Gordon

 Contributors to earlier versions of Q-Chem not listed above: 
 R. D. Adamson,  J. Baker,  E. F. C. Byrd,  A. K. Chakraborty,  C.-L. Cheng,  
 H. Dachsel,  R. J. Doerksen,  G. Hawkins,  A. Heyden,  S. Hirata,  
 G. Kedziora,  F. J. Keil,  C. Kelley,  P. P. Korambath,  W. Kurlancheek,  
 A. M. Lee,  M. S. Lee,  D. Liotard,  I. Lotan,  P. E. Maslen,  N. Nair,  
 D. Neuhauser,  R. Olson,  B. Peters,  J. Ritchie,  N. E. Schultz,  
 N. Shenvi,  A. C. Simmonett,  K. S. Thanthiriwatte,  Q. Wu,  W. Zhang

 Please cite Q-Chem as follows:
 Y. Shao et al., Mol. Phys. 113, 184-215 (2015)
 DOI: 10.1080/00268976.2014.952696

 Q-Chem 4.4.2 for Intel X86 EM64T Linux

 Parts of Q-Chem use Armadillo 5.200.1 (Boston Tea Smuggler).
 http://arma.sourceforge.net/

 Q-Chem begins on Mon Dec 12 18:22:33 2016  


Host: 0

     Scratch files written to /scratch/cher/qchem2261//
The previous job contains 0 fragments, simply inherited here
FILE_GEOM_ORG=        593

Checking the input file for inconsistencies... 	...done.

--------------------------------------------------------------
User input:
--------------------------------------------------------------

$molecule
   read
$end

$rem
   BASIS 6-311++G**
   JOB_TYPE FREQUENCY
   METHOD B3LYP
   SYM_IGNORE  TRUE
$end

--------------------------------------------------------------
 ----------------------------------------------------------------
             Standard Nuclear Orientation (Angstroms)
    I     Atom           X                Y                Z
 ----------------------------------------------------------------
    1      N      -0.0000173822    -0.0000161404     0.0939464785
    2      H       0.8456607932    -0.4258400818    -0.2700716392
    3      H      -0.7917337776    -0.5193753386    -0.2700600306
    4      H      -0.0539191334     0.9453173607    -0.2700245088
 ----------------------------------------------------------------
 Nuclear Repulsion Energy =    11.9228514701 hartrees
 There are        5 alpha and        5 beta electrons
 Requested basis set is 6-311++G(d,p)
 There are 21 shells and 43 basis functions

 Total QAlloc Memory Limit   2000 MB
 Mega-Array Size        61 MB
 MEM_STATIC part        62 MB

                       Distance Matrix (Angstroms)
             N (  1)   H (  2)   H (  3)
   H (  2)  1.014400
   H (  3)  1.014421  1.640064
   H (  4)  1.014414  1.639914  1.640029

 A cutoff of  1.0D-11 yielded    231 shell pairs
 There are       989 function pairs (      1038 Cartesian)

 -------------------------------------------------------
 OpenMP Integral Computing Module                       
 Release: version 1.0, May 2013, Q-Chem Inc. Pittsburgh 
 -------------------------------------------------------
 Integral Job Info:
 Integral job number is                      11
 Integral operator is                         1
 short-range coefficients                     0
 long-range coefficients              100000000
 Omega coefficients                           0
 if combine SR and LR in K                    0
 Integral screening is                        0
 Integral computing path is                   2
 max size of driver memory is            800000
 size of driver memory is                593474
 size of scratch memory is              2260544
 max col of scratch BK array               1296
 max len of scratch array in speh3          155
 max len of scratch index in speh4           18
 max int batch size is                      520
 min int batch size is                       52
 fixed nKL is                                52
 max L of basis functions is                  2
 order of int derivative is                   0
 number of shells is                         21
 number of basis is                          44
 number of cartesian basis is                44
 number of contracted shell pairs           231
 number of primitive shell pairs            592
 maxK2 (contraction) of shell pair           36
 max number of K2 of shell pair               1
 max number of CS2 of shell pair             45
 max number of PS2 of shell pair             81
 mem total for path MDJ                    9446
 -------------------------------------------------------
 Smallest overlap matrix eigenvalue = 2.62E-03
 Guess from superposition of atomic densities
 Warning:  Energy on first SCF cycle will be non-variational
 A restricted hybrid HF-DFT SCF calculation will be
 performed using Pulay DIIS extrapolation
 Exchange:     0.2000 Hartree-Fock + 0.0800 Slater + 0.7200 B88
 Correlation:  0.1900 VWN1RPA + 0.8100 LYP
 Using SG-1 standard quadrature grid
 SCF converges when DIIS error is below 1.0E-08
 ---------------------------------------
  Cycle       Energy         DIIS Error
 ---------------------------------------
    1     -56.5496935044      8.27E-02
    2     -56.5098870660      1.92E-02
    3     -56.4398102675      2.64E-02
    4     -56.5826342682      5.73E-04
    5     -56.5827116101      1.10E-04
    6     -56.5827136546      1.78E-05
    7     -56.5827137208      3.91E-07
    8     -56.5827137208      3.54E-08
    9     -56.5827137208      7.46E-09 Convergence criterion met
 ---------------------------------------
 SCF time:  CPU 0.88 s  wall 0.88 s
 SCF   energy in the final basis set = -56.5827137208
 Total energy in the final basis set = -56.5827137208

 --------------------------------------------------------------

                    Orbital Energies (a.u.)
 --------------------------------------------------------------

 Alpha MOs
 -- Occupied --
-14.295  -0.857  -0.470  -0.470  -0.270
 -- Virtual --
 -0.016   0.034   0.034   0.104   0.138   0.138   0.151   0.194
  0.194   0.217   0.488   0.488   0.629   0.758   0.801   0.801
  1.012   1.113   1.113   1.511   1.576   1.675   1.675   1.920
  1.920   2.257   2.481   2.481   2.614   2.657   2.657   2.867
  3.078   3.078   4.029   4.727   4.727  35.616
 --------------------------------------------------------------

          Ground-State Mulliken Net Atomic Charges

     Atom                 Charge (a.u.)
  ----------------------------------------
      1 N                    -0.671429
      2 H                     0.223804
      3 H                     0.223840
      4 H                     0.223785
  ----------------------------------------
  Sum of atomic charges =     0.000000

 -----------------------------------------------------------------
                    Cartesian Multipole Moments
 -----------------------------------------------------------------
    Charge (ESU x 10^10)
                 0.0000
    Dipole Moment (Debye)
         X       0.0001      Y       0.0002      Z      -1.6898
       Tot       1.6898
    Quadrupole Moments (Debye-Ang)
        XX      -6.3184     XY       0.0003     YY      -6.3188
        XZ      -0.0000     YZ       0.0000     ZZ      -9.7068
    Octopole Moments (Debye-Ang^2)
       XXX       0.1547    XXY      -0.8937    XYY      -0.1543
       YYY       0.8940    XXZ      -0.8050    XYZ      -0.0000
       YYZ      -0.8049    XZZ       0.0002    YZZ       0.0001
       ZZZ      -1.1806
    Hexadecapole Moments (Debye-Ang^3)
      XXXX     -10.7262   XXXY       0.0001   XXYY      -3.5755
      XYYY       0.0001   YYYY     -10.7264   XXXZ      -0.0617
      XXYZ       0.3574   XYYZ       0.0618   YYYZ      -0.3574
      XXZZ      -4.3097   XYZZ      -0.0000   YYZZ      -4.3097
      XZZZ       0.0000   YZZZ       0.0001   ZZZZ     -14.7139
 -----------------------------------------------------------------
 Calculating MO derivatives via CPSCF
   1         3          12      0.178771    0.061407
   2         3          12      0.014665    0.006411
   3         3          12      0.000753    0.000299
   4         6           9      0.000033    0.000017
   5        15           0      0.000000    0.000000    Roots Converged
 Calculating analytic Hessian of the SCF energy
 Polarizability Matrix (a.u.)
            1           2           3
    1 -11.1095061  -0.0004163  -0.0000563
    2  -0.0004163 -11.1089746  -0.0000756
    3  -0.0000563  -0.0000756 -13.2835995

 Direct stationary perturbation theory relativistic correction:

 rels  =       0.016961586592
 relv  =      -0.064608256540
 rel2e =       0.019401311133
 E_rel =      -0.028245358814

 Hessian of the SCF Energy
            1           2           3           4           5           6
    1   0.6548015   0.0002958  -0.0001146  -0.3114668   0.1257202   0.1499896
    2   0.0002958   0.6540419   0.0001874   0.1257235  -0.1248940  -0.0755659
    3  -0.0001146   0.0001874   0.1987379   0.1023910  -0.0515249  -0.0663472
    4  -0.3114668   0.1257235   0.1023910   0.3371010  -0.1400081  -0.1200218
    5   0.1257202  -0.1248940  -0.0515249  -0.1400081   0.1295197   0.0604317
    6   0.1499896  -0.0755659  -0.0663472  -0.1200218   0.0604317   0.0651359
    7  -0.2807199  -0.1436030  -0.0958086  -0.0250985  -0.0200188  -0.0156948
    8  -0.1436625  -0.1557174  -0.0629492   0.0159358   0.0100813   0.0060198
    9  -0.1403593  -0.0922327  -0.0661859   0.0149432   0.0078101   0.0005750
   10  -0.0626149   0.0175837  -0.0064678  -0.0005358   0.0343066  -0.0142730
   11   0.0176465  -0.3734305   0.1142867  -0.0016513  -0.0147070   0.0091144
   12  -0.0095158   0.1676112  -0.0662049   0.0026876  -0.0167169   0.0006363
            7           8           9          10          11          12
    1  -0.2807199  -0.1436625  -0.1403593  -0.0626149   0.0176465  -0.0095158
    2  -0.1436030  -0.1557174  -0.0922327   0.0175837  -0.3734305   0.1676112
    3  -0.0958086  -0.0629492  -0.0661859  -0.0064678   0.1142867  -0.0662049
    4  -0.0250985   0.0159358   0.0149432  -0.0005358  -0.0016513   0.0026876
    5  -0.0200188   0.0100813   0.0078101   0.0343066  -0.0147070  -0.0167169
    6  -0.0156948   0.0060198   0.0005750  -0.0142730   0.0091144   0.0006363
    7   0.3028065   0.1599527   0.1122903   0.0030118   0.0036691  -0.0007869
    8   0.1599527   0.1637108   0.0737752  -0.0322260  -0.0180747  -0.0168458
    9   0.1122903   0.0737752   0.0649835   0.0131258   0.0106474   0.0006273
   10   0.0030118  -0.0322260   0.0131258   0.0601389  -0.0196643   0.0076151
   11   0.0036691  -0.0180747   0.0106474  -0.0196643   0.4062122  -0.1340485
   12  -0.0007869  -0.0168458   0.0006273   0.0076151  -0.1340485   0.0649412
 Gradient time:  CPU 6.33 s  wall 6.33 s
 **********************************************************************
 **                                                                  **
 **                       VIBRATIONAL ANALYSIS                       **
 **                       --------------------                       **
 **                                                                  **
 **        VIBRATIONAL FREQUENCIES (CM**-1) AND NORMAL MODES         **
 **     FORCE CONSTANTS (mDYN/ANGSTROM) AND REDUCED MASSES (AMU)     **
 **                  INFRARED INTENSITIES (KM/MOL)                   **
 **                                                                  **
 **********************************************************************


 Mode:                 1                      2                      3
 Frequency:      1006.47                1668.00                1669.72
 Force Cnst:      0.7064                 1.7509                 1.7545
 Red. Mass:       1.1835                 1.0681                 1.0681
 IR Active:          YES                    YES                    YES
 IR Intens:      213.662                 28.320                 28.290
 Raman Active:       YES                    YES                    YES
               X      Y      Z        X      Y      Z        X      Y      Z
 N         -0.000  0.000 -0.116    0.040 -0.055 -0.000   -0.055 -0.040  0.000
 H          0.176 -0.088  0.538    0.267  0.263  0.215    0.249  0.634 -0.113
 H         -0.164 -0.109  0.539   -0.415  0.643 -0.010   -0.130 -0.047  0.242
 H         -0.010  0.197  0.539   -0.403 -0.137 -0.204    0.650 -0.036 -0.130
 TransDip   0.000 -0.000  0.468   -0.099  0.139  0.001    0.138  0.099 -0.000

 Mode:                 4                      5                      6
 Frequency:      3478.10                3603.86                3605.19
 Force Cnst:      7.3026                 8.3477                 8.3540
 Red. Mass:       1.0246                 1.0909                 1.0909
 IR Active:          YES                    YES                    YES
 IR Intens:        2.258                  3.567                  3.577
 Raman Active:       YES                    YES                    YES
               X      Y      Z        X      Y      Z        X      Y      Z
 N          0.000 -0.000  0.036    0.015 -0.078 -0.000   -0.078 -0.015 -0.000
 H          0.492 -0.248 -0.166   -0.427  0.196  0.175    0.532 -0.283 -0.225
 H         -0.461 -0.302 -0.166    0.254  0.143  0.109    0.586  0.394  0.264
 H         -0.032  0.555 -0.167   -0.040  0.752 -0.281   -0.027  0.101 -0.038
 TransDip  -0.000  0.000  0.048   -0.012  0.059 -0.000    0.059  0.012 -0.000

 STANDARD THERMODYNAMIC QUANTITIES AT   298.15 K  AND     1.00 ATM

   This Molecule has  0 Imaginary Frequencies
   Zero point vibrational energy:       21.488 kcal/mol

   Atom    1 Element N  Has Mass   14.00307
   Atom    2 Element H  Has Mass    1.00783
   Atom    3 Element H  Has Mass    1.00783
   Atom    4 Element H  Has Mass    1.00783
   Molecular Mass:    17.026560 amu
   Principal axes and moments of inertia in amu*Bohr^2:
                             1           2           3
    Eigenvalues --        6.01597     6.01705     9.67997
          X               0.89221    -0.45162     0.00003
          Y               0.45162     0.89221     0.00001
          Z              -0.00003     0.00001     1.00000
   Rotational Symmetry Number is   1
   The Molecule is an Asymmetric Top
   Translational Enthalpy:        0.889 kcal/mol
   Rotational Enthalpy:           0.889 kcal/mol
   Vibrational Enthalpy:         21.514 kcal/mol
   gas constant (RT):             0.592 kcal/mol
   Translational Entropy:        34.441  cal/mol.K
   Rotational Entropy:           13.624  cal/mol.K
   Vibrational Entropy:           0.103  cal/mol.K

   Total Enthalpy:               23.884 kcal/mol
   Total Entropy:                48.168  cal/mol.K

 ======================================================================

 STANDARD THERMODYNAMIC QUANTITIES FOR ANHARMONIC VIBRATION -- TOSH

   Zero point vibrational energy: ************ kcal/mol

   Vibrational Enthalpy:   ************ kcal/mol
   Vibrational Entropy:           0.000  cal/mol.K

   Total Enthalpy:         ************ kcal/mol
   Total Entropy:                48.065  cal/mol.K

 ======================================================================

 STANDARD THERMODYNAMIC QUANTITIES FOR ANHARMONIC VIBRATION -- VPT2

   Zero point vibrational energy: ************ kcal/mol

   Vibrational Enthalpy:   ************ kcal/mol
   Vibrational Entropy:           0.000  cal/mol.K

   Total Enthalpy:         ************ kcal/mol
   Total Entropy:                48.065  cal/mol.K

 ======================================================================

Archival summary:
1\1\TWL02\FREQ\ProcedureUnspecified\BasisUnspecified\13\cher\MonDec1218:22:402016MonDec1218:22:402016\0\\#,FREQ,ProcedureUnspecified,BasisUnspecified,\\0,1\N\H,1,1.0144\H,1,1.01441,2,107.863\H,1,1.01442,2,107.876,3,116.279,0\\\@

 Total job time:  7.26s(wall), 7.25s(cpu) 
 Mon Dec 12 18:22:40 2016

        *************************************************************
        *                                                           *
        *  Thank you very much for using Q-Chem.  Have a nice day.  *
        *                                                           *
        *************************************************************


 
User input: 3 of 3 
 
TWL02 127.0.1
Q-Chem Developer Version! Running on 127.0.1.*
                  Welcome to Q-Chem
     A Quantum Leap Into The Future Of Chemistry


 Q-Chem 4.4, Q-Chem, Inc., Pleasanton, CA (2016)

 Y. Shao,  Z. Gan,  E. Epifanovsky,  A. T. B. Gilbert,  M. Wormit,  
 J. Kussmann,  A. W. Lange,  A. Behn,  J. Deng,  X. Feng,  D. Ghosh,  
 M. Goldey,  P. R. Horn,  L. D. Jacobson,  I. Kaliman,  F. Rob,  
 R. Z. Khaliullin,  T. Kus,  A. Landau,  J. Liu,  E. I. Proynov,  Y. M. Rhee,  
 R. M. Richard,  M. A. Rohrdanz,  R. P. Steele,  E. J. Sundstrom,  
 H. L. Woodcock III,  P. M. Zimmerman,  D. Zuev,  B. Albrecht,  E. Alguire,  
 B. Austin,  S. A. Baeppler,  G. J. O. Beran,  Y. A. Bernard,  E. Berquist,  
 K. Brandhorst,  K. B. Bravaya,  S. T. Brown,  D. Casanova,  C.-M. Chang,  
 Y. Chen,  S. H. Chien,  K. D. Closser,  M. P. Coons,  D. L. Crittenden,  
 S. Dasgupta,  M. Diedenhofen,  R. A. DiStasio Jr.,  H. Do,  A. D. Dutoi,  
 R. G. Edgar,  P.-T. Fang,  S. Fatehi,  Q. Feng,  L. Fusti-Molnar,  
 A. Ghysels,  A. Golubeva-Zadorozhnaya,  J. Gomes,  A. Gunina,  
 M. W. D. Hanson-Heine,  P. H. P. Harbach,  A. W. Hauser,  J. E. Herr,  
 E. G. Hohenstein,  Z. C. Holden,  K. Hui,  T.-C. Jagau,  H. Ji,  B. Kaduk,  
 K. Khistyaev,  Jaehoon Kim,  Jihan Kim,  R. A. King,  P. Klunzinger,  
 K. Koh,  D. Kosenkov,  T. Kowalczyk,  C. M. Krauter,  A. Kunitsa,  
 K. U. Lao,  A. Laurent,  K. V. Lawler,  J. Lee,  D. Lefrancois,  S. Lehtola,  
 S. V. Levchenko,  C. Y. Lin,  Y.-S. Lin,  F. Liu,  E. Livshits,  
 R. C. Lochan,  A. Luenser,  P. Manohar,  S. F. Manzer,  S.-P. Mao,  Y. Mao,  
 N. Mardirossian,  A. V. Marenich,  L. A. Martinez-Martinez,  S. A. Maurer,  
 N. J. Mayhall,  J.-M. Mewes,  A. F. Morrison,  K. Nanda,  T. S. Nguyen-Beck,  
 C. M. Oana,  R. Olivares-Amaya,  D. P. O'Neill,  J. A. Parkhill,  
 T. M. Perrine,  R. Peverati,  P. A. Pieniazek,  F. Plasser,  A. Prociuk,  
 D. R. Rehn,  E. Rosta,  N. J. Russ,  N. Sergueev,  S. M. Sharada,  
 S. Sharma,  D. W. Small,  A. Sodt,  T. Stauch,  T. Stein,  D. Stuck,  
 Y.-C. Su,  A. J. W. Thom,  T. Tsuchimochi,  L. Vogt,  O. Vydrov,  T. Wang,  
 M. A. Watson,  J. Wenzel,  A. White,  C. F. Williams,  V. Vanovschi,  
 K. Yao,  S. Yeganeh,  S. R. Yost,  Z.-Q. You,  I. Y. Zhang,  X. Zhang,  
 Y. Zhao,  B. R. Brooks,  G. K. L. Chan,  D. M. Chipman,  C. J. Cramer,  
 W. A. Goddard III,  M. S. Gordon,  W. J. Hehre,  A. Klamt,  
 H. F. Schaefer III,  M. W. Schmidt,  C. D. Sherrill,  D. G. Truhlar,  
 A. Warshel,  X. Xu,  A. Aspuru-Guzik,  R. Baer,  A. T. Bell,  N. A. Besley,  
 J.-D. Chai,  A. Dreuw,  B. D. Dunietz,  T. R. Furlani,  S. R. Gwaltney,  
 C.-P. Hsu,  Y. Jung,  J. Kong,  D. S. Lambrecht,  W. Liang,  C. Ochsenfeld,  
 V. A. Rassolov,  L. V. Slipchenko,  J. E. Subotnik,  T. Van Voorhis,  
 J. M. Herbert,  A. I. Krylov,  P. M. W. Gill,  M. Head-Gordon

 Contributors to earlier versions of Q-Chem not listed above: 
 R. D. Adamson,  J. Baker,  E. F. C. Byrd,  A. K. Chakraborty,  C.-L. Cheng,  
 H. Dachsel,  R. J. Doerksen,  G. Hawkins,  A. Heyden,  S. Hirata,  
 G. Kedziora,  F. J. Keil,  C. Kelley,  P. P. Korambath,  W. Kurlancheek,  
 A. M. Lee,  M. S. Lee,  D. Liotard,  I. Lotan,  P. E. Maslen,  N. Nair,  
 D. Neuhauser,  R. Olson,  B. Peters,  J. Ritchie,  N. E. Schultz,  
 N. Shenvi,  A. C. Simmonett,  K. S. Thanthiriwatte,  Q. Wu,  W. Zhang

 Please cite Q-Chem as follows:
 Y. Shao et al., Mol. Phys. 113, 184-215 (2015)
 DOI: 10.1080/00268976.2014.952696

 Q-Chem 4.4.2 for Intel X86 EM64T Linux

 Parts of Q-Chem use Armadillo 5.200.1 (Boston Tea Smuggler).
 http://arma.sourceforge.net/

 Q-Chem begins on Mon Dec 12 18:22:40 2016  


Host: 0

     Scratch files written to /scratch/cher/qchem2261//
The previous job contains 0 fragments, simply inherited here
FILE_GEOM_ORG=        593

Checking the input file for inconsistencies... 	...done.

--------------------------------------------------------------
User input:
--------------------------------------------------------------

$molecule
   read
$end
$rem
   BASIS  =  6-311++G**
   JOB_TYPE  =  SP
   METHOD  =  B3LYP
   SOLVENT_METHOD SMD
$end


--------------------------------------------------------------
 ----------------------------------------------------------------
             Standard Nuclear Orientation (Angstroms)
    I     Atom           X                Y                Z
 ----------------------------------------------------------------
    1      N      -0.0000173822    -0.0000161404     0.0939464785
    2      H       0.8456607932    -0.4258400818    -0.2700716392
    3      H      -0.7917337776    -0.5193753386    -0.2700600306
    4      H      -0.0539191334     0.9453173607    -0.2700245088
 ----------------------------------------------------------------
 Nuclear Repulsion Energy =    11.9228514701 hartrees
 There are        5 alpha and        5 beta electrons
 Requested basis set is 6-311++G(d,p)
 There are 21 shells and 43 basis functions

 Total QAlloc Memory Limit   2000 MB
 Mega-Array Size        61 MB
 MEM_STATIC part        62 MB

                       Distance Matrix (Angstroms)
             N (  1)   H (  2)   H (  3)
   H (  2)  1.014400
   H (  3)  1.014421  1.640064
   H (  4)  1.014414  1.639914  1.640029

 A cutoff of  1.0D-08 yielded    231 shell pairs
 There are       989 function pairs (      1038 Cartesian)

 -------------------------------------------------------
 OpenMP Integral Computing Module                       
 Release: version 1.0, May 2013, Q-Chem Inc. Pittsburgh 
 -------------------------------------------------------
 Integral Job Info:
 Integral job number is                      11
 Integral operator is                         1
 short-range coefficients                     0
 long-range coefficients              100000000
 Omega coefficients                           0
 if combine SR and LR in K                    0
 Integral screening is                        0
 Integral computing path is                   2
 max size of driver memory is            800000
 size of driver memory is                593474
 size of scratch memory is              2260544
 max col of scratch BK array               1296
 max len of scratch array in speh3          155
 max len of scratch index in speh4           18
 max int batch size is                      520
 min int batch size is                       52
 fixed nKL is                                52
 max L of basis functions is                  2
 order of int derivative is                   0
 number of shells is                         21
 number of basis is                          44
 number of cartesian basis is                44
 number of contracted shell pairs           231
 number of primitive shell pairs            583
 maxK2 (contraction) of shell pair           36
 max number of K2 of shell pair               1
 max number of CS2 of shell pair             45
 max number of PS2 of shell pair             81
 mem total for path MDJ                    9446
 -------------------------------------------------------
 Smallest overlap matrix eigenvalue = 2.62E-03

 Scale SEOQF with 1.000000e-01/1.000000e-01/1.000000e-01

 Standard Electronic Orientation quadrupole field applied
 Nucleus-field energy     =     0.0000000001 hartrees
 Guess from superposition of atomic densities
 Warning:  Energy on first SCF cycle will be non-variational
 A restricted hybrid HF-DFT SCF calculation will be
 performed using Pulay DIIS extrapolation
 Exchange:     0.2000 Hartree-Fock + 0.0800 Slater + 0.7200 B88
 Correlation:  0.1900 VWN1RPA + 0.8100 LYP
 Using SG-1 standard quadrature grid
 SCF converges when DIIS error is below 1.0E-05
 ---------------------------------------
  Cycle       Energy         DIIS Error
 ---------------------------------------
    1     -56.5496934961      8.27E-02
    2     -56.5098870238      1.92E-02
    3     -56.4398100948      2.64E-02
    4     -56.5826342634      5.73E-04
    5     -56.5827115979      1.10E-04
    6     -56.5827136479      1.77E-05
    7     -56.5827136940      4.73E-07 Convergence criterion met
 ---------------------------------------
 SCF time:  CPU 0.67 s  wall 0.67 s

 Citation of the SMD model:
 Marenich, A.V.; Cramer, C.J.; Truhlar, D.G.
 J. Phys. Chem. B 2009, 113, 6378-6396.
 iSolventCode=           1
 Solvent: water                                                           

 vradii
            1           2           3           4
    1   1.8900000   1.2000000   1.2000000   1.2000000
Changing PCM_TESSEL_METHOD to VTN
Changing PCM_VDW_RADII to SMD_RADIUS
 Discretize the solute cavity surface with Lebedev spheres
	Using 302 Lebedev grid points for each H atom
	Using 302 Lebedev grid points for other atoms
	Atomic van der Waals radii will be scaled by 1.20
 Removing interior tesserae...
 Keep 468 surface tesserae and discard 740 interior tesserae
 Molecular Surface Area = 47.799 Angst**2
 A restricted hybrid HF-DFT SCF calculation will be
 performed using Pulay DIIS extrapolation
 Polarizable Continuum solvation model will be applied
 Exchange:     0.2000 Hartree-Fock + 0.0800 Slater + 0.7200 B88
 Correlation:  0.1900 VWN1RPA + 0.8100 LYP
 Using SG-1 standard quadrature grid
 SCF converges when DIIS error is below 1.0E-05

 Citation of the SMD model:
 Marenich, A.V.; Cramer, C.J.; Truhlar, D.G.
 J. Phys. Chem. B 2009, 113, 6378-6396.
 iSolventCode=           1
 Solvent: water                                                           

 vradii
            1           2           3           4
    1   1.8900000   1.2000000   1.2000000   1.2000000
 ---------------------------------------
  Cycle       Energy         DIIS Error
 ---------------------------------------
    1     -56.5827137100      3.37E-07
 Time req'd to invert C: 0.06 s (CPU) 0.06 s (wall)
    2     -56.5912445908      1.40E-03
    3     -56.5912447241      1.40E-03
    4     -56.5912450987      1.40E-03
    5     -56.5912445572      1.40E-03
    6     -56.5912469233      1.40E-03
    7     -56.5912469222      1.40E-03
    8     -56.5923382621      6.90E-04
    9     -56.5923884775      5.96E-04
   10     -56.5924562623      5.71E-05
   11     -56.5924570842      8.69E-06 Convergence criterion met
 ---------------------------------------
 SCF time:  CPU 1.27 s  wall 1.27 s
(0)  E-EN(g) gas-phase elect-nuc energy                  -56.582713710 a.u.
(3)  G-ENP(liq) elect-nuc-pol free energy of system      -56.592457084 a.u.
(4)  G-CDS(liq) cavity-dispersion-solvent structure 
     free energy                                                2.1881 kcal/mol
(6)  G-S(liq) free energy of system                      -56.588970156 a.u.
(9)  DeltaG-S(liq) free energy of  solvation
     (9) = (6) - (0)                                           -3.9260 kcal/mol
 SCF   energy in the final basis set = -56.5889701563
 Total energy in the final basis set = -56.5889701563

 --------------------------------------------------------------

                    Orbital Energies (a.u.)
 --------------------------------------------------------------

 Alpha MOs
 -- Occupied --
-14.288  -0.848  -0.460  -0.460  -0.273
 -- Virtual --
 -0.006   0.043   0.043   0.103   0.139   0.139   0.153   0.207
  0.207   0.221   0.497   0.497   0.642   0.760   0.806   0.806
  1.009   1.124   1.125   1.528   1.587   1.687   1.687   1.934
  1.934   2.270   2.494   2.494   2.626   2.665   2.665   2.879
  3.085   3.085   4.030   4.737   4.737  35.623
 --------------------------------------------------------------

          Ground-State Mulliken Net Atomic Charges

     Atom                 Charge (a.u.)
  ----------------------------------------
      1 N                    -0.788598
      2 H                     0.262959
      3 H                     0.262670
      4 H                     0.262969
  ----------------------------------------
  Sum of atomic charges =     0.000000

 -----------------------------------------------------------------
                    Cartesian Multipole Moments
 -----------------------------------------------------------------
    Charge (ESU x 10^10)
                -0.0000
    Dipole Moment (Debye)
         X       0.0008      Y       0.0007      Z      -2.1429
       Tot       2.1429
    Quadrupole Moments (Debye-Ang)
        XX      -6.2405     XY      -0.0004     YY      -6.2403
        XZ      -0.0002     YZ       0.0002     ZZ      -9.8342
    Octopole Moments (Debye-Ang^2)
       XXX       0.1746    XXY      -1.0016    XYY      -0.1726
       YYY       1.0034    XXZ      -1.1443    XYZ       0.0002
       YYZ      -1.1443    XZZ       0.0006    YZZ       0.0003
       ZZZ      -2.1708
    Hexadecapole Moments (Debye-Ang^3)
      XXXX     -10.5049   XXXY      -0.0007   XXYY      -3.5016
      XYYY      -0.0007   YYYY     -10.5035   XXXZ      -0.0650
      XXYZ       0.3752   XYYZ       0.0647   YYYZ      -0.3749
      XXZZ      -4.3634   XYZZ      -0.0002   YYZZ      -4.3633
      XZZZ      -0.0000   YZZZ       0.0003   ZZZZ     -15.1593
 -----------------------------------------------------------------
Archival summary:
1\1\TWL02\SP\ProcedureUnspecified\BasisUnspecified\13\cher\MonDec1218:22:422016MonDec1218:22:422016\0\\#,ProcedureUnspecified,BasisUnspecified,\\0,1\N\H,1,1.0144\H,1,1.01441,2,107.863\H,1,1.01442,2,107.876,3,116.279,0\\\@

 Total job time:  1.97s(wall), 1.97s(cpu) 
 Mon Dec 12 18:22:42 2016

        *************************************************************
        *                                                           *
        *  Thank you very much for using Q-Chem.  Have a nice day.  *
        *                                                           *
        *************************************************************
