# Supplementary material for: A DFT investigation of the blue bottle experiment: E∘half-cell analysis of autoxidation catalysed by redox indicators
Source: R Soc Open Sci. 2017 Nov 8;4(11):170708. doi: 10.1098/rsos.170708 (PMC5717635; doi:10.1098/rsos.170708)
Supplement: output.zip [file rsos170708supp2.zip › B3LYP_6-311++Gdp_reducing_agents/H3NO.out]

pikachu 127.0.1
Q-Chem Developer Version! Running on 127.0.1.*
                  Welcome to Q-Chem
     A Quantum Leap Into The Future Of Chemistry


 Q-Chem 4.4, Q-Chem, Inc., Pleasanton, CA (2016)

 Y. Shao,  Z. Gan,  E. Epifanovsky,  A. T. B. Gilbert,  M. Wormit,  
 J. Kussmann,  A. W. Lange,  A. Behn,  J. Deng,  X. Feng,  D. Ghosh,  
 M. Goldey,  P. R. Horn,  L. D. Jacobson,  I. Kaliman,  F. Rob,  
 R. Z. Khaliullin,  T. Kus,  A. Landau,  J. Liu,  E. I. Proynov,  Y. M. Rhee,  
 R. M. Richard,  M. A. Rohrdanz,  R. P. Steele,  E. J. Sundstrom,  
 H. L. Woodcock III,  P. M. Zimmerman,  D. Zuev,  B. Albrecht,  E. Alguire,  
 B. Austin,  S. A. Baeppler,  G. J. O. Beran,  Y. A. Bernard,  E. Berquist,  
 K. Brandhorst,  K. B. Bravaya,  S. T. Brown,  D. Casanova,  C.-M. Chang,  
 Y. Chen,  S. H. Chien,  K. D. Closser,  M. P. Coons,  D. L. Crittenden,  
 S. Dasgupta,  M. Diedenhofen,  R. A. DiStasio Jr.,  H. Do,  A. D. Dutoi,  
 R. G. Edgar,  P.-T. Fang,  S. Fatehi,  Q. Feng,  L. Fusti-Molnar,  
 A. Ghysels,  A. Golubeva-Zadorozhnaya,  J. Gomes,  A. Gunina,  
 M. W. D. Hanson-Heine,  P. H. P. Harbach,  A. W. Hauser,  J. E. Herr,  
 E. G. Hohenstein,  Z. C. Holden,  K. Hui,  T.-C. Jagau,  H. Ji,  B. Kaduk,  
 K. Khistyaev,  Jaehoon Kim,  Jihan Kim,  R. A. King,  P. Klunzinger,  
 K. Koh,  D. Kosenkov,  T. Kowalczyk,  C. M. Krauter,  A. Kunitsa,  
 K. U. Lao,  A. Laurent,  K. V. Lawler,  J. Lee,  D. Lefrancois,  S. Lehtola,  
 S. V. Levchenko,  C. Y. Lin,  Y.-S. Lin,  F. Liu,  E. Livshits,  
 R. C. Lochan,  A. Luenser,  P. Manohar,  S. F. Manzer,  S.-P. Mao,  Y. Mao,  
 N. Mardirossian,  A. V. Marenich,  L. A. Martinez-Martinez,  S. A. Maurer,  
 N. J. Mayhall,  J.-M. Mewes,  A. F. Morrison,  K. Nanda,  T. S. Nguyen-Beck,  
 C. M. Oana,  R. Olivares-Amaya,  D. P. O'Neill,  J. A. Parkhill,  
 T. M. Perrine,  R. Peverati,  P. A. Pieniazek,  F. Plasser,  A. Prociuk,  
 D. R. Rehn,  E. Rosta,  N. J. Russ,  N. Sergueev,  S. M. Sharada,  
 S. Sharma,  D. W. Small,  A. Sodt,  T. Stauch,  T. Stein,  D. Stuck,  
 Y.-C. Su,  A. J. W. Thom,  T. Tsuchimochi,  L. Vogt,  O. Vydrov,  T. Wang,  
 M. A. Watson,  J. Wenzel,  A. White,  C. F. Williams,  V. Vanovschi,  
 K. Yao,  S. Yeganeh,  S. R. Yost,  Z.-Q. You,  I. Y. Zhang,  X. Zhang,  
 Y. Zhao,  B. R. Brooks,  G. K. L. Chan,  D. M. Chipman,  C. J. Cramer,  
 W. A. Goddard III,  M. S. Gordon,  W. J. Hehre,  A. Klamt,  
 H. F. Schaefer III,  M. W. Schmidt,  C. D. Sherrill,  D. G. Truhlar,  
 A. Warshel,  X. Xu,  A. Aspuru-Guzik,  R. Baer,  A. T. Bell,  N. A. Besley,  
 J.-D. Chai,  A. Dreuw,  B. D. Dunietz,  T. R. Furlani,  S. R. Gwaltney,  
 C.-P. Hsu,  Y. Jung,  J. Kong,  D. S. Lambrecht,  W. Liang,  C. Ochsenfeld,  
 V. A. Rassolov,  L. V. Slipchenko,  J. E. Subotnik,  T. Van Voorhis,  
 J. M. Herbert,  A. I. Krylov,  P. M. W. Gill,  M. Head-Gordon

 Contributors to earlier versions of Q-Chem not listed above: 
 R. D. Adamson,  J. Baker,  E. F. C. Byrd,  A. K. Chakraborty,  C.-L. Cheng,  
 H. Dachsel,  R. J. Doerksen,  G. Hawkins,  A. Heyden,  S. Hirata,  
 G. Kedziora,  F. J. Keil,  C. Kelley,  P. P. Korambath,  W. Kurlancheek,  
 A. M. Lee,  M. S. Lee,  D. Liotard,  I. Lotan,  P. E. Maslen,  N. Nair,  
 D. Neuhauser,  R. Olson,  B. Peters,  J. Ritchie,  N. E. Schultz,  
 N. Shenvi,  A. C. Simmonett,  K. S. Thanthiriwatte,  Q. Wu,  W. Zhang

 Please cite Q-Chem as follows:
 Y. Shao et al., Mol. Phys. 113, 184-215 (2015)
 DOI: 10.1080/00268976.2014.952696

 Q-Chem 4.4.2 for Intel X86 EM64T Linux

 Parts of Q-Chem use Armadillo 5.200.1 (Boston Tea Smuggler).
 http://arma.sourceforge.net/

 Q-Chem begins on Wed Dec 14 00:11:42 2016  


Host: 0

     Scratch files written to /scratch/cher/qchem7828//
FILE_GEOM_ORG=        593

Checking the input file for inconsistencies... 	...done.

--------------------------------------------------------------
User input:
--------------------------------------------------------------
$molecule
0 1
  N   -0.6915268   -0.0013823   -0.1574188
  O    0.7255623    0.0014443    0.1410752
  H   -1.0389526    0.8134497    0.3533911
  H   -1.0387684   -0.8074885    0.3671593
  H    1.1139098   -0.0078395   -0.7472205
$end

$rem
   BASIS  =  6-311++G**
   JOB_TYPE  =  optimization
   METHOD  =  B3LYP
$end

--------------------------------------------------------------
 ----------------------------------------------------------------
             Standard Nuclear Orientation (Angstroms)
    I     Atom           X                Y                Z
 ----------------------------------------------------------------
    1      N      -0.6915267728    -0.0013823390    -0.1574188161
    2      O       0.7255623177     0.0014443340     0.1410752283
    3      H      -1.0389525823     0.8134498090     0.3533908415
    4      H      -1.0387683962    -0.8074883871     0.3671595017
    5      H       1.1139098460    -0.0078397214    -0.7472204567
 ----------------------------------------------------------------
 Molecular Point Group                 C1    NOp =  1
 Largest Abelian Subgroup              C1    NOp =  1
 Nuclear Repulsion Energy =    39.0988259731 hartrees
 There are        9 alpha and        9 beta electrons
 Requested basis set is 6-311++G(d,p)
 There are 27 shells and 65 basis functions

 Total QAlloc Memory Limit   2000 MB
 Mega-Array Size        61 MB
 MEM_STATIC part        62 MB
 A cutoff of  1.0D-11 yielded    378 shell pairs
 There are      2222 function pairs (      2365 Cartesian)

 -------------------------------------------------------
 OpenMP Integral Computing Module                       
 Release: version 1.0, May 2013, Q-Chem Inc. Pittsburgh 
 -------------------------------------------------------
 Integral Job Info:
 Integral job number is                      11
 Integral operator is                         1
 short-range coefficients                     0
 long-range coefficients              100000000
 Omega coefficients                           0
 if combine SR and LR in K                    0
 Integral screening is                        0
 Integral computing path is                   2
 max size of driver memory is            800000
 size of driver memory is                593474
 size of scratch memory is              2260544
 max col of scratch BK array               1296
 max len of scratch array in speh3          155
 max len of scratch index in speh4           18
 max int batch size is                      520
 min int batch size is                       52
 fixed nKL is                                52
 max L of basis functions is                  2
 order of int derivative is                   0
 number of shells is                         27
 number of basis is                          67
 number of cartesian basis is                67
 number of contracted shell pairs           378
 number of primitive shell pairs           1036
 maxK2 (contraction) of shell pair           36
 max number of K2 of shell pair               1
 max number of CS2 of shell pair             54
 max number of PS2 of shell pair            120
 mem total for path MDJ                   10660
 -------------------------------------------------------
 Smallest overlap matrix eigenvalue = 1.05E-03

 Scale SEOQF with 1.000000e-01/1.000000e-01/1.000000e-01

 Standard Electronic Orientation quadrupole field applied
 Nucleus-field energy     =     0.0000000004 hartrees
 Guess from superposition of atomic densities
 Warning:  Energy on first SCF cycle will be non-variational
 A restricted hybrid HF-DFT SCF calculation will be
 performed using Pulay DIIS extrapolation
 Exchange:     0.2000 Hartree-Fock + 0.0800 Slater + 0.7200 B88
 Correlation:  0.1900 VWN1RPA + 0.8100 LYP
 Using SG-1 standard quadrature grid
 SCF converges when DIIS error is below 1.0E-08
 ---------------------------------------
  Cycle       Energy         DIIS Error
 ---------------------------------------
    1    -131.8708580490      6.72E-02
    2    -131.7245283800      9.97E-03
    3    -131.6946087931      1.36E-02
    4    -131.7655463301      1.77E-03
    5    -131.7663613376      9.18E-04
    6    -131.7666845561      1.07E-04
    7    -131.7666891255      7.35E-06
    8    -131.7666891457      1.01E-06
    9    -131.7666891465      1.05E-07
   10    -131.7666891466      3.62E-08
   11    -131.7666891465      2.42E-09 Convergence criterion met
 ---------------------------------------
 SCF time:  CPU 4.63 s  wall 4.63 s
 SCF   energy in the final basis set = -131.7666891465
 Total energy in the final basis set = -131.7666891465

 --------------------------------------------------------------

                    Orbital Energies (a.u.)
 --------------------------------------------------------------

 Alpha MOs
 -- Occupied --
-19.156 -14.359  -1.064  -0.815  -0.510  -0.505  -0.447  -0.305
 -0.276
 -- Virtual --
 -0.013   0.002   0.031   0.065   0.116   0.123   0.140   0.151
  0.168   0.180   0.189   0.195   0.222   0.280   0.335   0.487
  0.529   0.612   0.763   0.773   0.791   0.992   0.999   1.024
  1.062   1.219   1.237   1.414   1.474   1.605   1.645   1.687
  1.850   1.986   2.020   2.238   2.278   2.460   2.496   2.536
  2.715   2.843   3.028   3.080   3.123   3.207   3.268   3.794
  4.069   4.349   4.607   4.980   5.338   5.571  35.453  49.861
 --------------------------------------------------------------

          Ground-State Mulliken Net Atomic Charges

     Atom                 Charge (a.u.)
  ----------------------------------------
      1 N                    -0.498280
      2 O                    -0.280563
      3 H                     0.250705
      4 H                     0.250661
      5 H                     0.277478
  ----------------------------------------
  Sum of atomic charges =    -0.000000

 -----------------------------------------------------------------
                    Cartesian Multipole Moments
 -----------------------------------------------------------------
    Charge (ESU x 10^10)
                -0.0000
    Dipole Moment (Debye)
         X      -0.6718      Y      -0.0031      Z       0.0120
       Tot       0.6720
    Quadrupole Moments (Debye-Ang)
        XX     -11.5794     XY      -0.0395     YY     -11.8988
        XZ      -4.1062     YZ      -0.0080     ZZ     -13.1948
    Octopole Moments (Debye-Ang^2)
       XXX       1.8102    XXY      -0.0065    XYY      -1.7636
       YYY       0.0206    XXZ      -0.2595    XYZ       0.0401
       YYZ       0.8727    XZZ       2.5908    YZZ      -0.0113
       ZZZ       0.5927
    Hexadecapole Moments (Debye-Ang^3)
      XXXX     -53.3394   XXXY      -0.0639   XXYY     -11.3594
      XYYY      -0.0481   YYYY     -15.0806   XXXZ      -6.5705
      XXYZ      -0.0066   XYYZ      -1.7701   YYYZ      -0.0155
      XXZZ     -12.5345   XYZZ      -0.0101   YYZZ      -5.5809
      XZZZ      -4.3932   YZZZ      -0.0115   ZZZZ     -18.1662
 -----------------------------------------------------------------
 Calculating analytic gradient of the SCF energy
 Gradient of SCF Energy
            1           2           3           4           5
    1   0.0014492  -0.0027296   0.0002588   0.0002687   0.0007530
    2  -0.0000796   0.0001183   0.0013300  -0.0012768  -0.0000919
    3  -0.0081867   0.0095859   0.0027669   0.0027664  -0.0069325
 Max gradient component =       9.586E-03
 RMS gradient           =       3.966E-03
 Gradient time:  CPU 1.18 s  wall 1.19 s
 Geometry Optimization Parameters
   NAtoms,    NIC,     NZ,  NCons,   NDum,   NFix, NCnnct, MaxDiis
        5      20       0       0       0       0       0       0


** GEOMETRY OPTIMIZATION IN DELOCALIZED INTERNAL COORDINATES **
   Searching for a Minimum

   Optimization Cycle:   1

                       Coordinates (Angstroms)
     ATOM                X               Y               Z
      1  N        -0.6915267728   -0.0013823390   -0.1574188161
      2  O         0.7255623177    0.0014443340    0.1410752283
      3  H        -1.0389525823    0.8134498090    0.3533908415
      4  H        -1.0387683962   -0.8074883871    0.3671595017
      5  H         1.1139098460   -0.0078397214   -0.7472204567
   Point Group: c1    Number of degrees of freedom:     9


   Energy is   -131.766689147


 Attempting to Generate Delocalized Internal Coordinates

  9 Hessian modes will be used to form the next step
  Hessian Eigenvalues:
     0.002733    0.095841    0.160000    0.160000    0.160000    0.384833
     0.439357    0.439370    0.534751

 Minimum Search - Taking Simple RFO Step
 Searching for Lamda that Minimizes Along All modes
 Value Taken    Lamda =  -0.00042024
 Step Taken.  Stepsize is  0.052462

                             Maximum     Tolerance    Cnvgd?
         Gradient           0.006159      0.000300      NO
         Displacement       0.033544      0.001200      NO
         Energy change     *********      0.000001      NO


 New Cartesian Coordinates Obtained by Inverse Iteration

 Displacement from previous Coordinates is:  0.047786
 ----------------------------------------------------------------
             Standard Nuclear Orientation (Angstroms)
    I     Atom           X                Y                Z
 ----------------------------------------------------------------
    1      N      -0.6915208313    -0.0019797608    -0.1430297116
    2      O       0.7323597025    -0.0003451171     0.1316316723
    3      H      -1.0468286861     0.8166751069     0.3502632598
    4      H      -1.0481354561    -0.8103941271     0.3659918815
    5      H       1.1243496836    -0.0057724064    -0.7478708034
 ----------------------------------------------------------------
 Molecular Point Group                 C1    NOp =  1
 Largest Abelian Subgroup              C1    NOp =  1
 Nuclear Repulsion Energy =    39.0674399501 hartrees
 There are        9 alpha and        9 beta electrons
 Applying Cartesian multipole field
    Component          Value
    ---------          -----
     (2,0,0)        1.00000E-11
     (0,2,0)        2.00000E-11
     (0,0,2)       -3.00000E-11
 Nucleus-field energy     =     0.0000000004 hartrees
 Requested basis set is 6-311++G(d,p)
 There are 27 shells and 65 basis functions
 A cutoff of  1.0D-11 yielded    378 shell pairs
 There are      2222 function pairs (      2365 Cartesian)
 Smallest overlap matrix eigenvalue = 1.11E-03
 Guess MOs from SCF MO coefficient file
 Reading MOs from coefficient file
 Reading MOs from coefficient file
 A restricted hybrid HF-DFT SCF calculation will be
 performed using Pulay DIIS extrapolation
 Exchange:     0.2000 Hartree-Fock + 0.0800 Slater + 0.7200 B88
 Correlation:  0.1900 VWN1RPA + 0.8100 LYP
 Using SG-1 standard quadrature grid
 SCF converges when DIIS error is below 1.0E-08
 Geometry optimization detected.  Setting ReadMinima to 0
 Setting SaveMinima to 0
 ---------------------------------------
  Cycle       Energy         DIIS Error
 ---------------------------------------
    1    -131.7755530824      9.23E-04
    2    -131.7668136999      2.09E-04
    3    -131.7668099765      2.54E-04
    4    -131.7668362274      1.86E-05
    5    -131.7668363120      1.13E-05
    6    -131.7668363463      5.40E-06
    7    -131.7668363606      4.26E-07
    8    -131.7668363604      9.31E-08
    9    -131.7668363604      6.57E-09 Convergence criterion met
 ---------------------------------------
 SCF time:  CPU 3.87 s  wall 3.88 s
 SCF   energy in the final basis set = -131.7668363604
 Total energy in the final basis set = -131.7668363604

 --------------------------------------------------------------

                    Orbital Energies (a.u.)
 --------------------------------------------------------------

 Alpha MOs
 -- Occupied --
-19.156 -14.358  -1.062  -0.816  -0.511  -0.509  -0.445  -0.306
 -0.273
 -- Virtual --
 -0.012   0.002   0.031   0.066   0.115   0.125   0.142   0.150
  0.168   0.180   0.189   0.196   0.222   0.278   0.336   0.490
  0.531   0.608   0.761   0.771   0.791   0.992   1.002   1.025
  1.061   1.217   1.244   1.413   1.479   1.601   1.665   1.679
  1.855   1.985   2.022   2.248   2.281   2.457   2.491   2.523
  2.721   2.848   3.021   3.092   3.126   3.205   3.270   3.801
  4.052   4.348   4.623   4.978   5.331   5.587  35.458  49.863
 --------------------------------------------------------------

          Ground-State Mulliken Net Atomic Charges

     Atom                 Charge (a.u.)
  ----------------------------------------
      1 N                    -0.496454
      2 O                    -0.281456
      3 H                     0.250070
      4 H                     0.250160
      5 H                     0.277680
  ----------------------------------------
  Sum of atomic charges =     0.000000

 -----------------------------------------------------------------
                    Cartesian Multipole Moments
 -----------------------------------------------------------------
    Charge (ESU x 10^10)
                -0.0000
    Dipole Moment (Debye)
         X      -0.6867      Y       0.0061      Z      -0.0101
       Tot       0.6868
    Quadrupole Moments (Debye-Ang)
        XX     -11.4862     XY      -0.0301     YY     -11.8595
        XZ      -4.1120     YZ      -0.0170     ZZ     -13.1978
    Octopole Moments (Debye-Ang^2)
       XXX       1.6764    XXY       0.0126    XYY      -1.8568
       YYY       0.0625    XXZ      -0.3282    XYZ       0.0414
       YYZ       0.8506    XZZ       2.5844    YZZ       0.0018
       ZZZ       0.4427
    Hexadecapole Moments (Debye-Ang^3)
      XXXX     -53.5057   XXXY      -0.0405   XXYY     -11.3435
      XYYY      -0.0320   YYYY     -15.0340   XXXZ      -6.4839
      XXYZ      -0.0170   XYYZ      -1.6881   YYYZ      -0.0136
      XXZZ     -12.5529   XYZZ      -0.0014   YYZZ      -5.5516
      XZZZ      -4.0785   YZZZ      -0.0125   ZZZZ     -17.9374
 -----------------------------------------------------------------
 Calculating analytic gradient of the SCF energy
 Gradient of SCF Energy
            1           2           3           4           5
    1  -0.0018847   0.0035233  -0.0014270  -0.0014934   0.0012818
    2  -0.0000299  -0.0000115   0.0003352  -0.0003261   0.0000323
    3  -0.0003470  -0.0008884   0.0004675   0.0005004   0.0002676
 Max gradient component =       3.523E-03
 RMS gradient           =       1.253E-03
 Gradient time:  CPU 1.18 s  wall 1.18 s
 Geometry Optimization Parameters
   NAtoms,    NIC,     NZ,  NCons,   NDum,   NFix, NCnnct, MaxDiis
        5      20       0       0       0       0       0       0

 Cartesian Hessian Update
 Hessian Updated using BFGS Update


** GEOMETRY OPTIMIZATION IN DELOCALIZED INTERNAL COORDINATES **
   Searching for a Minimum

   Optimization Cycle:   2

                       Coordinates (Angstroms)
     ATOM                X               Y               Z
      1  N        -0.6915208313   -0.0019797608   -0.1430297116
      2  O         0.7323597025   -0.0003451171    0.1316316723
      3  H        -1.0468286861    0.8166751069    0.3502632598
      4  H        -1.0481354561   -0.8103941271    0.3659918815
      5  H         1.1243496836   -0.0057724064   -0.7478708034
   Point Group: c1    Number of degrees of freedom:     9


   Energy is   -131.766836360

 Hessian Updated using BFGS Update

  8 Hessian modes will be used to form the next step
  Hessian Eigenvalues:
     0.002735    0.086197    0.159572    0.209644    0.404174    0.439356
     0.450827    0.546069

 Minimum Search - Taking Simple RFO Step
 Searching for Lamda that Minimizes Along All modes
 Value Taken    Lamda =  -0.00008921
 Step Taken.  Stepsize is  0.018820

                             Maximum     Tolerance    Cnvgd?
         Gradient           0.005369      0.000300      NO
         Displacement       0.015268      0.001200      NO
         Energy change     -0.000147      0.000001      NO


 New Cartesian Coordinates Obtained by Inverse Iteration

 Displacement from previous Coordinates is:  0.026275
 ----------------------------------------------------------------
             Standard Nuclear Orientation (Angstroms)
    I     Atom           X                Y                Z
 ----------------------------------------------------------------
    1      N      -0.6902710555    -0.0010283776    -0.1437170722
    2      O       0.7282621734     0.0016302055     0.1344261137
    3      H      -1.0422462661     0.8175898060     0.3492353142
    4      H      -1.0414752910    -0.8117198610     0.3626693579
    5      H       1.1159548516    -0.0082880774    -0.7456274149
 ----------------------------------------------------------------
 Molecular Point Group                 C1    NOp =  1
 Largest Abelian Subgroup              C1    NOp =  1
 Nuclear Repulsion Energy =    39.1788875744 hartrees
 There are        9 alpha and        9 beta electrons
 Applying Cartesian multipole field
    Component          Value
    ---------          -----
     (2,0,0)        1.00000E-11
     (0,2,0)        2.00000E-11
     (0,0,2)       -3.00000E-11
 Nucleus-field energy     =     0.0000000004 hartrees
 Requested basis set is 6-311++G(d,p)
 There are 27 shells and 65 basis functions
 A cutoff of  1.0D-11 yielded    378 shell pairs
 There are      2222 function pairs (      2365 Cartesian)
 Smallest overlap matrix eigenvalue = 1.11E-03
 Guess MOs from SCF MO coefficient file
 Reading MOs from coefficient file
 Reading MOs from coefficient file
 A restricted hybrid HF-DFT SCF calculation will be
 performed using Pulay DIIS extrapolation
 Exchange:     0.2000 Hartree-Fock + 0.0800 Slater + 0.7200 B88
 Correlation:  0.1900 VWN1RPA + 0.8100 LYP
 Using SG-1 standard quadrature grid
 SCF converges when DIIS error is below 1.0E-08
 Geometry optimization detected.  Setting ReadMinima to 0
 Setting SaveMinima to 0
 ---------------------------------------
  Cycle       Energy         DIIS Error
 ---------------------------------------
    1    -131.7695984096      3.48E-04
    2    -131.7668782826      6.00E-05
    3    -131.7668790573      3.87E-05
    4    -131.7668793953      2.25E-05
    5    -131.7668795767      1.19E-06
    6    -131.7668795755      8.79E-07
    7    -131.7668795765      1.01E-07
    8    -131.7668795765      8.46E-09 Convergence criterion met
 ---------------------------------------
 SCF time:  CPU 3.44 s  wall 3.45 s
 SCF   energy in the final basis set = -131.7668795765
 Total energy in the final basis set = -131.7668795765

 --------------------------------------------------------------

                    Orbital Energies (a.u.)
 --------------------------------------------------------------

 Alpha MOs
 -- Occupied --
-19.156 -14.357  -1.065  -0.816  -0.512  -0.508  -0.446  -0.306
 -0.273
 -- Virtual --
 -0.012   0.003   0.031   0.066   0.116   0.125   0.142   0.151
  0.169   0.180   0.189   0.196   0.222   0.278   0.336   0.492
  0.532   0.608   0.762   0.771   0.791   0.992   1.001   1.023
  1.061   1.217   1.244   1.414   1.479   1.599   1.660   1.685
  1.859   1.987   2.025   2.248   2.281   2.457   2.488   2.523
  2.729   2.850   3.021   3.094   3.129   3.210   3.272   3.801
  4.055   4.351   4.630   4.981   5.340   5.593  35.461  49.864
 --------------------------------------------------------------

          Ground-State Mulliken Net Atomic Charges

     Atom                 Charge (a.u.)
  ----------------------------------------
      1 N                    -0.496295
      2 O                    -0.281290
      3 H                     0.250070
      4 H                     0.249980
      5 H                     0.277536
  ----------------------------------------
  Sum of atomic charges =    -0.000000

 -----------------------------------------------------------------
                    Cartesian Multipole Moments
 -----------------------------------------------------------------
    Charge (ESU x 10^10)
                -0.0000
    Dipole Moment (Debye)
         X      -0.6810      Y      -0.0050      Z      -0.0127
       Tot       0.6812
    Quadrupole Moments (Debye-Ang)
        XX     -11.5383     XY      -0.0416     YY     -11.8375
        XZ      -4.0855     YZ      -0.0066     ZZ     -13.2004
    Octopole Moments (Debye-Ang^2)
       XXX       1.7183    XXY      -0.0103    XYY      -1.8367
       YYY       0.0115    XXZ      -0.3268    XYZ       0.0404
       YYZ       0.8393    XZZ       2.5880    YZZ      -0.0152
       ZZZ       0.4248
    Hexadecapole Moments (Debye-Ang^3)
      XXXX     -53.2670   XXXY      -0.0665   XXYY     -11.2878
      XYYY      -0.0465   YYYY     -14.9961   XXXZ      -6.4359
      XXYZ      -0.0045   XYYZ      -1.7028   YYYZ      -0.0152
      XXZZ     -12.5236   XYZZ      -0.0094   YYZZ      -5.5488
      XZZZ      -4.1262   YZZZ      -0.0094   ZZZZ     -17.9376
 -----------------------------------------------------------------
 Calculating analytic gradient of the SCF energy
 Gradient of SCF Energy
            1           2           3           4           5
    1  -0.0008567   0.0009856   0.0001056   0.0001841  -0.0004186
    2   0.0000399  -0.0000084   0.0000474  -0.0000528  -0.0000261
    3  -0.0002089  -0.0004696  -0.0000515  -0.0000683   0.0007984
 Max gradient component =       9.856E-04
 RMS gradient           =       4.353E-04
 Gradient time:  CPU 1.18 s  wall 1.18 s
 Geometry Optimization Parameters
   NAtoms,    NIC,     NZ,  NCons,   NDum,   NFix, NCnnct, MaxDiis
        5      20       0       0       0       0       0       0

 Cartesian Hessian Update
 Hessian Updated using BFGS Update


** GEOMETRY OPTIMIZATION IN DELOCALIZED INTERNAL COORDINATES **
   Searching for a Minimum

   Optimization Cycle:   3

                       Coordinates (Angstroms)
     ATOM                X               Y               Z
      1  N        -0.6902710555   -0.0010283776   -0.1437170722
      2  O         0.7282621734    0.0016302055    0.1344261137
      3  H        -1.0422462661    0.8175898060    0.3492353142
      4  H        -1.0414752910   -0.8117198610    0.3626693579
      5  H         1.1159548516   -0.0082880774   -0.7456274149
   Point Group: c1    Number of degrees of freedom:     9


   Energy is   -131.766879577

 Hessian Updated using BFGS Update

  9 Hessian modes will be used to form the next step
  Hessian Eigenvalues:
     0.002759    0.086567    0.159770    0.159972    0.228940    0.411524
     0.429358    0.439541    0.521710

 Minimum Search - Taking Simple RFO Step
 Searching for Lamda that Minimizes Along All modes
 Value Taken    Lamda =  -0.00000383
 Step Taken.  Stepsize is  0.015079

                             Maximum     Tolerance    Cnvgd?
         Gradient           0.000912      0.000300      NO
         Displacement       0.012981      0.001200      NO
         Energy change     -0.000043      0.000001      NO


 New Cartesian Coordinates Obtained by Inverse Iteration

 Displacement from previous Coordinates is:  0.012182
 ----------------------------------------------------------------
             Standard Nuclear Orientation (Angstroms)
    I     Atom           X                Y                Z
 ----------------------------------------------------------------
    1      N      -0.6896927795    -0.0025438816    -0.1434236941
    2      O       0.7278872575    -0.0014465467     0.1345158597
    3      H      -1.0409581110     0.8175995302     0.3474599129
    4      H      -1.0434736973    -0.8111454417     0.3645481351
    5      H       1.1164617428    -0.0042799647    -0.7461139150
 ----------------------------------------------------------------
 Molecular Point Group                 C1    NOp =  1
 Largest Abelian Subgroup              C1    NOp =  1
 Nuclear Repulsion Energy =    39.1889895944 hartrees
 There are        9 alpha and        9 beta electrons
 Applying Cartesian multipole field
    Component          Value
    ---------          -----
     (2,0,0)        1.00000E-11
     (0,2,0)        2.00000E-11
     (0,0,2)       -3.00000E-11
 Nucleus-field energy     =     0.0000000004 hartrees
 Requested basis set is 6-311++G(d,p)
 There are 27 shells and 65 basis functions
 A cutoff of  1.0D-11 yielded    378 shell pairs
 There are      2222 function pairs (      2365 Cartesian)
 Smallest overlap matrix eigenvalue = 1.11E-03
 Guess MOs from SCF MO coefficient file
 Reading MOs from coefficient file
 Reading MOs from coefficient file
 A restricted hybrid HF-DFT SCF calculation will be
 performed using Pulay DIIS extrapolation
 Exchange:     0.2000 Hartree-Fock + 0.0800 Slater + 0.7200 B88
 Correlation:  0.1900 VWN1RPA + 0.8100 LYP
 Using SG-1 standard quadrature grid
 SCF converges when DIIS error is below 1.0E-08
 Geometry optimization detected.  Setting ReadMinima to 0
 Setting SaveMinima to 0
 ---------------------------------------
  Cycle       Energy         DIIS Error
 ---------------------------------------
    1    -131.7668653835      1.62E-04
    2    -131.7668810408      2.93E-05
    3    -131.7668812968      1.12E-05
    4    -131.7668813417      4.22E-06
    5    -131.7668813435      1.57E-06
    6    -131.7668813451      4.95E-07
    7    -131.7668813456      1.03E-07
    8    -131.7668813454      9.93E-09 Convergence criterion met
 ---------------------------------------
 SCF time:  CPU 3.44 s  wall 3.62 s
 SCF   energy in the final basis set = -131.7668813454
 Total energy in the final basis set = -131.7668813454

 --------------------------------------------------------------

                    Orbital Energies (a.u.)
 --------------------------------------------------------------

 Alpha MOs
 -- Occupied --
-19.156 -14.357  -1.065  -0.816  -0.512  -0.509  -0.446  -0.306
 -0.273
 -- Virtual --
 -0.012   0.003   0.031   0.067   0.116   0.125   0.143   0.150
  0.169   0.180   0.189   0.196   0.222   0.278   0.336   0.492
  0.532   0.608   0.762   0.771   0.791   0.992   1.001   1.023
  1.060   1.217   1.244   1.414   1.479   1.600   1.661   1.685
  1.858   1.988   2.023   2.248   2.281   2.457   2.489   2.523
  2.729   2.850   3.021   3.095   3.128   3.210   3.272   3.801
  4.055   4.352   4.630   4.981   5.340   5.593  35.462  49.864
 --------------------------------------------------------------

          Ground-State Mulliken Net Atomic Charges

     Atom                 Charge (a.u.)
  ----------------------------------------
      1 N                    -0.496458
      2 O                    -0.280981
      3 H                     0.249817
      4 H                     0.250012
      5 H                     0.277610
  ----------------------------------------
  Sum of atomic charges =     0.000000

 -----------------------------------------------------------------
                    Cartesian Multipole Moments
 -----------------------------------------------------------------
    Charge (ESU x 10^10)
                 0.0000
    Dipole Moment (Debye)
         X      -0.6793      Y       0.0126      Z      -0.0136
       Tot       0.6795
    Quadrupole Moments (Debye-Ang)
        XX     -11.5343     XY      -0.0231     YY     -11.8401
        XZ      -4.0869     YZ      -0.0234     ZZ     -13.1991
    Octopole Moments (Debye-Ang^2)
       XXX       1.7153    XXY       0.0257    XYY      -1.8348
       YYY       0.0914    XXZ      -0.3305    XYZ       0.0417
       YYZ       0.8370    XZZ       2.5881    YZZ       0.0116
       ZZZ       0.4178
    Hexadecapole Moments (Debye-Ang^3)
      XXXX     -53.2237   XXXY      -0.0251   XXYY     -11.2834
      XYYY      -0.0243   YYYY     -14.9987   XXXZ      -6.4317
      XXYZ      -0.0245   XYYZ      -1.6994   YYYZ      -0.0130
      XXZZ     -12.5151   XYZZ       0.0029   YYZZ      -5.5497
      XZZZ      -4.1196   YZZZ      -0.0144   ZZZZ     -17.9382
 -----------------------------------------------------------------
 Calculating analytic gradient of the SCF energy
 Gradient of SCF Energy
            1           2           3           4           5
    1  -0.0003225   0.0002424   0.0001398  -0.0000067  -0.0000530
    2  -0.0000731  -0.0000020  -0.0000183   0.0000245   0.0000688
    3  -0.0001218   0.0001520  -0.0000579  -0.0000112   0.0000389
 Max gradient component =       3.225E-04
 RMS gradient           =       1.263E-04
 Gradient time:  CPU 1.18 s  wall 1.18 s
 Geometry Optimization Parameters
   NAtoms,    NIC,     NZ,  NCons,   NDum,   NFix, NCnnct, MaxDiis
        5      20       0       0       0       0       0       0

 Cartesian Hessian Update
 Hessian Updated using BFGS Update


** GEOMETRY OPTIMIZATION IN DELOCALIZED INTERNAL COORDINATES **
   Searching for a Minimum

   Optimization Cycle:   4

                       Coordinates (Angstroms)
     ATOM                X               Y               Z
      1  N        -0.6896927795   -0.0025438816   -0.1434236941
      2  O         0.7278872575   -0.0014465467    0.1345158597
      3  H        -1.0409581110    0.8175995302    0.3474599129
      4  H        -1.0434736973   -0.8111454417    0.3645481351
      5  H         1.1164617428   -0.0042799647   -0.7461139150
   Point Group: c1    Number of degrees of freedom:     9


   Energy is   -131.766881345

 Hessian Updated using BFGS Update

  9 Hessian modes will be used to form the next step
  Hessian Eigenvalues:
     0.005090    0.087090    0.141814    0.162670    0.176978    0.396053
     0.413038    0.439903    0.507199

 Minimum Search - Taking Simple RFO Step
 Searching for Lamda that Minimizes Along All modes
 Value Taken    Lamda =  -0.00000243
 Step Taken.  Stepsize is  0.018384

                             Maximum     Tolerance    Cnvgd?
         Gradient           0.000264      0.000300     YES
         Displacement       0.016001      0.001200      NO
         Energy change     -0.000002      0.000001      NO


 New Cartesian Coordinates Obtained by Inverse Iteration

 Displacement from previous Coordinates is:  0.014864
 ----------------------------------------------------------------
             Standard Nuclear Orientation (Angstroms)
    I     Atom           X                Y                Z
 ----------------------------------------------------------------
    1      N      -0.6891700840    -0.0007028913    -0.1430195206
    2      O       0.7276632816     0.0023686909     0.1343236179
    3      H      -1.0433996209     0.8171062136     0.3497607499
    4      H      -1.0419625344    -0.8113851103     0.3623511426
    5      H       1.1170933701    -0.0092032075    -0.7464296912
 ----------------------------------------------------------------
 Molecular Point Group                 C1    NOp =  1
 Largest Abelian Subgroup              C1    NOp =  1
 Nuclear Repulsion Energy =    39.1974399327 hartrees
 There are        9 alpha and        9 beta electrons
 Applying Cartesian multipole field
    Component          Value
    ---------          -----
     (2,0,0)        1.00000E-11
     (0,2,0)        2.00000E-11
     (0,0,2)       -3.00000E-11
 Nucleus-field energy     =     0.0000000004 hartrees
 Requested basis set is 6-311++G(d,p)
 There are 27 shells and 65 basis functions
 A cutoff of  1.0D-11 yielded    378 shell pairs
 There are      2222 function pairs (      2365 Cartesian)
 Smallest overlap matrix eigenvalue = 1.11E-03
 Guess MOs from SCF MO coefficient file
 Reading MOs from coefficient file
 Reading MOs from coefficient file
 A restricted hybrid HF-DFT SCF calculation will be
 performed using Pulay DIIS extrapolation
 Exchange:     0.2000 Hartree-Fock + 0.0800 Slater + 0.7200 B88
 Correlation:  0.1900 VWN1RPA + 0.8100 LYP
 Using SG-1 standard quadrature grid
 SCF converges when DIIS error is below 1.0E-08
 Geometry optimization detected.  Setting ReadMinima to 0
 Setting SaveMinima to 0
 ---------------------------------------
  Cycle       Energy         DIIS Error
 ---------------------------------------
    1    -131.7669889663      1.81E-04
    2    -131.7668810837      3.35E-05
    3    -131.7668814044      1.37E-05
    4    -131.7668814658      7.30E-06
    5    -131.7668814794      1.79E-06
    6    -131.7668814801      8.64E-07
    7    -131.7668814810      8.53E-08
    8    -131.7668814806      1.16E-08
    9    -131.7668814808      1.12E-09 Convergence criterion met
 ---------------------------------------
 SCF time:  CPU 3.78 s  wall 3.78 s
 SCF   energy in the final basis set = -131.7668814808
 Total energy in the final basis set = -131.7668814808

 --------------------------------------------------------------

                    Orbital Energies (a.u.)
 --------------------------------------------------------------

 Alpha MOs
 -- Occupied --
-19.156 -14.357  -1.065  -0.816  -0.512  -0.509  -0.446  -0.306
 -0.273
 -- Virtual --
 -0.012   0.003   0.031   0.067   0.116   0.125   0.143   0.150
  0.169   0.180   0.189   0.196   0.222   0.278   0.336   0.492
  0.531   0.608   0.762   0.771   0.791   0.992   1.001   1.023
  1.060   1.217   1.244   1.414   1.480   1.600   1.661   1.685
  1.858   1.988   2.022   2.248   2.281   2.457   2.489   2.523
  2.729   2.850   3.020   3.097   3.128   3.211   3.273   3.800
  4.055   4.353   4.629   4.981   5.340   5.594  35.462  49.863
 --------------------------------------------------------------

          Ground-State Mulliken Net Atomic Charges

     Atom                 Charge (a.u.)
  ----------------------------------------
      1 N                    -0.496583
      2 O                    -0.280717
      3 H                     0.249882
      4 H                     0.249733
      5 H                     0.277685
  ----------------------------------------
  Sum of atomic charges =    -0.000000

 -----------------------------------------------------------------
                    Cartesian Multipole Moments
 -----------------------------------------------------------------
    Charge (ESU x 10^10)
                -0.0000
    Dipole Moment (Debye)
         X      -0.6778      Y      -0.0092      Z      -0.0144
       Tot       0.6780
    Quadrupole Moments (Debye-Ang)
        XX     -11.5292     XY      -0.0458     YY     -11.8411
        XZ      -4.0878     YZ      -0.0028     ZZ     -13.1987
    Octopole Moments (Debye-Ang^2)
       XXX       1.7114    XXY      -0.0189    XYY      -1.8345
       YYY      -0.0070    XXZ      -0.3337    XYZ       0.0401
       YYZ       0.8358    XZZ       2.5882    YZZ      -0.0213
       ZZZ       0.4126
    Hexadecapole Moments (Debye-Ang^3)
      XXXX     -53.1879   XXXY      -0.0762   XXYY     -11.2786
      XYYY      -0.0522   YYYY     -15.0009   XXXZ      -6.4259
      XXYZ       0.0000   XYYZ      -1.6951   YYYZ      -0.0159
      XXZZ     -12.5086   XYZZ      -0.0126   YYZZ      -5.5498
      XZZZ      -4.1078   YZZZ      -0.0084   ZZZZ     -17.9357
 -----------------------------------------------------------------
 Calculating analytic gradient of the SCF energy
 Gradient of SCF Energy
            1           2           3           4           5
    1   0.0001458  -0.0002758  -0.0001111   0.0000034   0.0002376
    2   0.0000518   0.0000121  -0.0000495   0.0000485  -0.0000629
    3   0.0000120   0.0004190   0.0000076  -0.0000326  -0.0004060
 Max gradient component =       4.190E-04
 RMS gradient           =       1.861E-04
 Gradient time:  CPU 1.17 s  wall 1.17 s
 Geometry Optimization Parameters
   NAtoms,    NIC,     NZ,  NCons,   NDum,   NFix, NCnnct, MaxDiis
        5      20       0       0       0       0       0       0

 Cartesian Hessian Update
 Hessian Updated using BFGS Update


** GEOMETRY OPTIMIZATION IN DELOCALIZED INTERNAL COORDINATES **
   Searching for a Minimum

   Optimization Cycle:   5

                       Coordinates (Angstroms)
     ATOM                X               Y               Z
      1  N        -0.6891700840   -0.0007028913   -0.1430195206
      2  O         0.7276632816    0.0023686909    0.1343236179
      3  H        -1.0433996209    0.8171062136    0.3497607499
      4  H        -1.0419625344   -0.8113851103    0.3623511426
      5  H         1.1170933701   -0.0092032075   -0.7464296912
   Point Group: c1    Number of degrees of freedom:     9


   Energy is   -131.766881481

 Hessian Updated using BFGS Update

  9 Hessian modes will be used to form the next step
  Hessian Eigenvalues:
     0.007668    0.085858    0.158728    0.166000    0.180241    0.401112
     0.415180    0.441352    0.544998

 Minimum Search - Taking Simple RFO Step
 Searching for Lamda that Minimizes Along All modes
 Value Taken    Lamda =  -0.00000119
 Step Taken.  Stepsize is  0.008188

                             Maximum     Tolerance    Cnvgd?
         Gradient           0.000457      0.000300      NO
         Displacement       0.007123      0.001200      NO
         Energy change     -0.000000      0.000001     YES


 New Cartesian Coordinates Obtained by Inverse Iteration

 Displacement from previous Coordinates is:  0.006630
 ----------------------------------------------------------------
             Standard Nuclear Orientation (Angstroms)
    I     Atom           X                Y                Z
 ----------------------------------------------------------------
    1      N      -0.6893510927    -0.0015121181    -0.1430825190
    2      O       0.7277362754     0.0006631643     0.1342771345
    3      H      -1.0423033830     0.8174421004     0.3486878753
    4      H      -1.0426003149    -0.8113927870     0.3632775833
    5      H       1.1167429276    -0.0070166641    -0.7461737754
 ----------------------------------------------------------------
 Molecular Point Group                 C1    NOp =  1
 Largest Abelian Subgroup              C1    NOp =  1
 Nuclear Repulsion Energy =    39.1965451760 hartrees
 There are        9 alpha and        9 beta electrons
 Applying Cartesian multipole field
    Component          Value
    ---------          -----
     (2,0,0)        1.00000E-11
     (0,2,0)        2.00000E-11
     (0,0,2)       -3.00000E-11
 Nucleus-field energy     =     0.0000000004 hartrees
 Requested basis set is 6-311++G(d,p)
 There are 27 shells and 65 basis functions
 A cutoff of  1.0D-11 yielded    378 shell pairs
 There are      2222 function pairs (      2365 Cartesian)
 Smallest overlap matrix eigenvalue = 1.11E-03
 Guess MOs from SCF MO coefficient file
 Reading MOs from coefficient file
 Reading MOs from coefficient file
 A restricted hybrid HF-DFT SCF calculation will be
 performed using Pulay DIIS extrapolation
 Exchange:     0.2000 Hartree-Fock + 0.0800 Slater + 0.7200 B88
 Correlation:  0.1900 VWN1RPA + 0.8100 LYP
 Using SG-1 standard quadrature grid
 SCF converges when DIIS error is below 1.0E-08
 Geometry optimization detected.  Setting ReadMinima to 0
 Setting SaveMinima to 0
 ---------------------------------------
  Cycle       Energy         DIIS Error
 ---------------------------------------
    1    -131.7670123476      8.29E-05
    2    -131.7668820172      1.47E-05
    3    -131.7668820868      4.86E-06
    4    -131.7668820945      8.65E-07
    5    -131.7668820957      6.29E-07
    6    -131.7668820956      1.10E-07
    7    -131.7668820955      6.24E-08
    8    -131.7668820957      8.84E-09 Convergence criterion met
 ---------------------------------------
 SCF time:  CPU 3.38 s  wall 3.38 s
 SCF   energy in the final basis set = -131.7668820957
 Total energy in the final basis set = -131.7668820957

 --------------------------------------------------------------

                    Orbital Energies (a.u.)
 --------------------------------------------------------------

 Alpha MOs
 -- Occupied --
-19.156 -14.357  -1.065  -0.816  -0.512  -0.509  -0.446  -0.306
 -0.273
 -- Virtual --
 -0.012   0.003   0.031   0.067   0.116   0.125   0.143   0.150
  0.169   0.180   0.189   0.196   0.222   0.278   0.336   0.492
  0.532   0.608   0.762   0.771   0.791   0.992   1.001   1.023
  1.060   1.217   1.244   1.414   1.480   1.600   1.661   1.685
  1.858   1.988   2.023   2.248   2.281   2.457   2.489   2.523
  2.729   2.850   3.021   3.096   3.128   3.211   3.273   3.801
  4.055   4.352   4.630   4.981   5.341   5.594  35.462  49.864
 --------------------------------------------------------------

          Ground-State Mulliken Net Atomic Charges

     Atom                 Charge (a.u.)
  ----------------------------------------
      1 N                    -0.496508
      2 O                    -0.280834
      3 H                     0.249842
      4 H                     0.249844
      5 H                     0.277656
  ----------------------------------------
  Sum of atomic charges =     0.000000

 -----------------------------------------------------------------
                    Cartesian Multipole Moments
 -----------------------------------------------------------------
    Charge (ESU x 10^10)
                 0.0000
    Dipole Moment (Debye)
         X      -0.6784      Y       0.0005      Z      -0.0142
       Tot       0.6785
    Quadrupole Moments (Debye-Ang)
        XX     -11.5316     XY      -0.0357     YY     -11.8395
        XZ      -4.0868     YZ      -0.0119     ZZ     -13.1992
    Octopole Moments (Debye-Ang^2)
       XXX       1.7136    XXY       0.0010    XYY      -1.8351
       YYY       0.0367    XXZ      -0.3325    XYZ       0.0408
       YYZ       0.8364    XZZ       2.5883    YZZ      -0.0067
       ZZZ       0.4145
    Hexadecapole Moments (Debye-Ang^3)
      XXXX     -53.1987   XXXY      -0.0534   XXYY     -11.2790
      XYYY      -0.0396   YYYY     -14.9991   XXXZ      -6.4260
      XXYZ      -0.0109   XYYZ      -1.6962   YYYZ      -0.0145
      XXZZ     -12.5108   XYZZ      -0.0056   YYZZ      -5.5493
      XZZZ      -4.1097   YZZZ      -0.0110   ZZZZ     -17.9340
 -----------------------------------------------------------------
 Calculating analytic gradient of the SCF energy
 Gradient of SCF Energy
            1           2           3           4           5
    1  -0.0000197   0.0000062  -0.0000072  -0.0000050   0.0000257
    2   0.0000015   0.0000002  -0.0000014   0.0000012  -0.0000014
    3  -0.0000080   0.0000363  -0.0000294  -0.0000280   0.0000291
 Max gradient component =       3.632E-05
 RMS gradient           =       1.834E-05
 Gradient time:  CPU 1.18 s  wall 1.18 s
 Geometry Optimization Parameters
   NAtoms,    NIC,     NZ,  NCons,   NDum,   NFix, NCnnct, MaxDiis
        5      20       0       0       0       0       0       0

 Cartesian Hessian Update
 Hessian Updated using BFGS Update


** GEOMETRY OPTIMIZATION IN DELOCALIZED INTERNAL COORDINATES **
   Searching for a Minimum

   Optimization Cycle:   6

                       Coordinates (Angstroms)
     ATOM                X               Y               Z
      1  N        -0.6893510927   -0.0015121181   -0.1430825190
      2  O         0.7277362754    0.0006631643    0.1342771345
      3  H        -1.0423033830    0.8174421004    0.3486878753
      4  H        -1.0426003149   -0.8113927870    0.3632775833
      5  H         1.1167429276   -0.0070166641   -0.7461737754
   Point Group: c1    Number of degrees of freedom:     9


   Energy is   -131.766882096

 Hessian Updated using BFGS Update

  9 Hessian modes will be used to form the next step
  Hessian Eigenvalues:
     0.007586    0.085977    0.159924    0.167995    0.179641    0.402601
     0.415303    0.441339    0.536487

 Minimum Search - Taking Simple RFO Step
 Searching for Lamda that Minimizes Along All modes
 Value Taken    Lamda =   0.00000000
 Step Taken.  Stepsize is  0.000156

                             Maximum     Tolerance    Cnvgd?
         Gradient           0.000013      0.000300     YES
         Displacement       0.000114      0.001200     YES
         Energy change     -0.000001      0.000001     YES


                       Distance Matrix (Angstroms)
             N (  1)   O (  2)   H (  3)   H (  4)
   O (  2)  1.443977
   H (  3)  1.018381  1.961158
   H (  4)  1.018377  1.961114  1.628900
   H (  5)  1.904134  0.962590  2.557330  2.557473

 Final energy is   -131.76688209571313     


 ******************************
 **  OPTIMIZATION CONVERGED  **
 ******************************

                       Coordinates (Angstroms)
     ATOM                X               Y               Z
      1  N        -0.6893510927   -0.0015121181   -0.1430825190
      2  O         0.7277362754    0.0006631643    0.1342771345
      3  H        -1.0423033830    0.8174421004    0.3486878753
      4  H        -1.0426003149   -0.8113927870    0.3632775833
      5  H         1.1167429276   -0.0070166641   -0.7461737754

Z-matrix Print:
$molecule
0 1
N 
H  1 1.018377
H  1 1.018381 2 106.212752
O  1 1.443977 2 104.247232 3 109.774706 0
H  4 0.962590 1 102.761754 2 124.414873 0
$end


 --------------------------------------------------------------

                    Orbital Energies (a.u.)
 --------------------------------------------------------------

 Alpha MOs
 -- Occupied --
-19.156 -14.357  -1.065  -0.816  -0.512  -0.509  -0.446  -0.306
 -0.273
 -- Virtual --
 -0.012   0.003   0.031   0.067   0.116   0.125   0.143   0.150
  0.169   0.180   0.189   0.196   0.222   0.278   0.336   0.492
  0.532   0.608   0.762   0.771   0.791   0.992   1.001   1.023
  1.060   1.217   1.244   1.414   1.480   1.600   1.661   1.685
  1.858   1.988   2.023   2.248   2.281   2.457   2.489   2.523
  2.729   2.850   3.021   3.096   3.128   3.211   3.273   3.801
  4.055   4.352   4.630   4.981   5.341   5.594  35.462  49.864
 --------------------------------------------------------------

          Ground-State Mulliken Net Atomic Charges

     Atom                 Charge (a.u.)
  ----------------------------------------
      1 N                    -0.496508
      2 O                    -0.280834
      3 H                     0.249842
      4 H                     0.249844
      5 H                     0.277656
  ----------------------------------------
  Sum of atomic charges =     0.000000

 -----------------------------------------------------------------
                    Cartesian Multipole Moments
 -----------------------------------------------------------------
    Charge (ESU x 10^10)
                 0.0000
    Dipole Moment (Debye)
         X      -0.6784      Y       0.0005      Z      -0.0142
       Tot       0.6785
    Quadrupole Moments (Debye-Ang)
        XX     -11.5316     XY      -0.0357     YY     -11.8395
        XZ      -4.0868     YZ      -0.0119     ZZ     -13.1992
    Octopole Moments (Debye-Ang^2)
       XXX       1.7136    XXY       0.0010    XYY      -1.8351
       YYY       0.0367    XXZ      -0.3325    XYZ       0.0408
       YYZ       0.8364    XZZ       2.5883    YZZ      -0.0067
       ZZZ       0.4145
    Hexadecapole Moments (Debye-Ang^3)
      XXXX     -53.1987   XXXY      -0.0534   XXYY     -11.2790
      XYYY      -0.0396   YYYY     -14.9991   XXXZ      -6.4260
      XXYZ      -0.0109   XYYZ      -1.6962   YYYZ      -0.0145
      XXZZ     -12.5108   XYZZ      -0.0056   YYZZ      -5.5493
      XZZZ      -4.1097   YZZZ      -0.0110   ZZZZ     -17.9340
 -----------------------------------------------------------------
Archival summary:
1\1\pikachu\OPT\ProcedureUnspecified\BasisUnspecified\113\cher\WedDec1400:12:122016WedDec1400:12:122016\0\\#,OPT,ProcedureUnspecified,BasisUnspecified,\\0,1\N\H,1,1.01838\H,1,1.01838,2,106.213\O,1,1.44398,2,104.247,3,109.775,0\H,4,0.96259,1,102.762,2,124.415,0\\\@

 Total job time:  30.22s(wall), 29.98s(cpu) 
 Wed Dec 14 00:12:12 2016

        *************************************************************
        *                                                           *
        *  Thank you very much for using Q-Chem.  Have a nice day.  *
        *                                                           *
        *************************************************************


 
User input: 2 of 3 
 
pikachu 127.0.1
Q-Chem Developer Version! Running on 127.0.1.*
                  Welcome to Q-Chem
     A Quantum Leap Into The Future Of Chemistry


 Q-Chem 4.4, Q-Chem, Inc., Pleasanton, CA (2016)

 Y. Shao,  Z. Gan,  E. Epifanovsky,  A. T. B. Gilbert,  M. Wormit,  
 J. Kussmann,  A. W. Lange,  A. Behn,  J. Deng,  X. Feng,  D. Ghosh,  
 M. Goldey,  P. R. Horn,  L. D. Jacobson,  I. Kaliman,  F. Rob,  
 R. Z. Khaliullin,  T. Kus,  A. Landau,  J. Liu,  E. I. Proynov,  Y. M. Rhee,  
 R. M. Richard,  M. A. Rohrdanz,  R. P. Steele,  E. J. Sundstrom,  
 H. L. Woodcock III,  P. M. Zimmerman,  D. Zuev,  B. Albrecht,  E. Alguire,  
 B. Austin,  S. A. Baeppler,  G. J. O. Beran,  Y. A. Bernard,  E. Berquist,  
 K. Brandhorst,  K. B. Bravaya,  S. T. Brown,  D. Casanova,  C.-M. Chang,  
 Y. Chen,  S. H. Chien,  K. D. Closser,  M. P. Coons,  D. L. Crittenden,  
 S. Dasgupta,  M. Diedenhofen,  R. A. DiStasio Jr.,  H. Do,  A. D. Dutoi,  
 R. G. Edgar,  P.-T. Fang,  S. Fatehi,  Q. Feng,  L. Fusti-Molnar,  
 A. Ghysels,  A. Golubeva-Zadorozhnaya,  J. Gomes,  A. Gunina,  
 M. W. D. Hanson-Heine,  P. H. P. Harbach,  A. W. Hauser,  J. E. Herr,  
 E. G. Hohenstein,  Z. C. Holden,  K. Hui,  T.-C. Jagau,  H. Ji,  B. Kaduk,  
 K. Khistyaev,  Jaehoon Kim,  Jihan Kim,  R. A. King,  P. Klunzinger,  
 K. Koh,  D. Kosenkov,  T. Kowalczyk,  C. M. Krauter,  A. Kunitsa,  
 K. U. Lao,  A. Laurent,  K. V. Lawler,  J. Lee,  D. Lefrancois,  S. Lehtola,  
 S. V. Levchenko,  C. Y. Lin,  Y.-S. Lin,  F. Liu,  E. Livshits,  
 R. C. Lochan,  A. Luenser,  P. Manohar,  S. F. Manzer,  S.-P. Mao,  Y. Mao,  
 N. Mardirossian,  A. V. Marenich,  L. A. Martinez-Martinez,  S. A. Maurer,  
 N. J. Mayhall,  J.-M. Mewes,  A. F. Morrison,  K. Nanda,  T. S. Nguyen-Beck,  
 C. M. Oana,  R. Olivares-Amaya,  D. P. O'Neill,  J. A. Parkhill,  
 T. M. Perrine,  R. Peverati,  P. A. Pieniazek,  F. Plasser,  A. Prociuk,  
 D. R. Rehn,  E. Rosta,  N. J. Russ,  N. Sergueev,  S. M. Sharada,  
 S. Sharma,  D. W. Small,  A. Sodt,  T. Stauch,  T. Stein,  D. Stuck,  
 Y.-C. Su,  A. J. W. Thom,  T. Tsuchimochi,  L. Vogt,  O. Vydrov,  T. Wang,  
 M. A. Watson,  J. Wenzel,  A. White,  C. F. Williams,  V. Vanovschi,  
 K. Yao,  S. Yeganeh,  S. R. Yost,  Z.-Q. You,  I. Y. Zhang,  X. Zhang,  
 Y. Zhao,  B. R. Brooks,  G. K. L. Chan,  D. M. Chipman,  C. J. Cramer,  
 W. A. Goddard III,  M. S. Gordon,  W. J. Hehre,  A. Klamt,  
 H. F. Schaefer III,  M. W. Schmidt,  C. D. Sherrill,  D. G. Truhlar,  
 A. Warshel,  X. Xu,  A. Aspuru-Guzik,  R. Baer,  A. T. Bell,  N. A. Besley,  
 J.-D. Chai,  A. Dreuw,  B. D. Dunietz,  T. R. Furlani,  S. R. Gwaltney,  
 C.-P. Hsu,  Y. Jung,  J. Kong,  D. S. Lambrecht,  W. Liang,  C. Ochsenfeld,  
 V. A. Rassolov,  L. V. Slipchenko,  J. E. Subotnik,  T. Van Voorhis,  
 J. M. Herbert,  A. I. Krylov,  P. M. W. Gill,  M. Head-Gordon

 Contributors to earlier versions of Q-Chem not listed above: 
 R. D. Adamson,  J. Baker,  E. F. C. Byrd,  A. K. Chakraborty,  C.-L. Cheng,  
 H. Dachsel,  R. J. Doerksen,  G. Hawkins,  A. Heyden,  S. Hirata,  
 G. Kedziora,  F. J. Keil,  C. Kelley,  P. P. Korambath,  W. Kurlancheek,  
 A. M. Lee,  M. S. Lee,  D. Liotard,  I. Lotan,  P. E. Maslen,  N. Nair,  
 D. Neuhauser,  R. Olson,  B. Peters,  J. Ritchie,  N. E. Schultz,  
 N. Shenvi,  A. C. Simmonett,  K. S. Thanthiriwatte,  Q. Wu,  W. Zhang

 Please cite Q-Chem as follows:
 Y. Shao et al., Mol. Phys. 113, 184-215 (2015)
 DOI: 10.1080/00268976.2014.952696

 Q-Chem 4.4.2 for Intel X86 EM64T Linux

 Parts of Q-Chem use Armadillo 5.200.1 (Boston Tea Smuggler).
 http://arma.sourceforge.net/

 Q-Chem begins on Wed Dec 14 00:12:12 2016  


Host: 0

     Scratch files written to /scratch/cher/qchem7828//
The previous job contains 0 fragments, simply inherited here
FILE_GEOM_ORG=        593

Checking the input file for inconsistencies... 	...done.

--------------------------------------------------------------
User input:
--------------------------------------------------------------

$molecule
   read
$end

$rem
   BASIS 6-311++G**
   JOB_TYPE FREQUENCY
   METHOD B3LYP
$end

--------------------------------------------------------------
 ----------------------------------------------------------------
             Standard Nuclear Orientation (Angstroms)
    I     Atom           X                Y                Z
 ----------------------------------------------------------------
    1      N      -0.6893657469     0.0001538252    -0.1524375534
    2      O       0.7247444100    -0.0001726990     0.1397303357
    3      H      -1.0476687336     0.8141255547     0.3437160974
    4      H      -1.0476612704    -0.8147739393     0.3421423901
    5      H       1.1229349519     0.0009532006    -0.7366382994
 ----------------------------------------------------------------
 Molecular Point Group                 C1    NOp =  1
 Largest Abelian Subgroup              C1    NOp =  1
 Nuclear Repulsion Energy =    39.1965451760 hartrees
 There are        9 alpha and        9 beta electrons
 Requested basis set is 6-311++G(d,p)
 There are 27 shells and 65 basis functions

 Total QAlloc Memory Limit   2000 MB
 Mega-Array Size        61 MB
 MEM_STATIC part        62 MB

                       Distance Matrix (Angstroms)
             N (  1)   O (  2)   H (  3)   H (  4)
   O (  2)  1.443977
   H (  3)  1.018381  1.961158
   H (  4)  1.018377  1.961114  1.628900
   H (  5)  1.904134  0.962590  2.557330  2.557473

 A cutoff of  1.0D-11 yielded    378 shell pairs
 There are      2222 function pairs (      2365 Cartesian)

 -------------------------------------------------------
 OpenMP Integral Computing Module                       
 Release: version 1.0, May 2013, Q-Chem Inc. Pittsburgh 
 -------------------------------------------------------
 Integral Job Info:
 Integral job number is                      11
 Integral operator is                         1
 short-range coefficients                     0
 long-range coefficients              100000000
 Omega coefficients                           0
 if combine SR and LR in K                    0
 Integral screening is                        0
 Integral computing path is                   2
 max size of driver memory is            800000
 size of driver memory is                593474
 size of scratch memory is              2260544
 max col of scratch BK array               1296
 max len of scratch array in speh3          155
 max len of scratch index in speh4           18
 max int batch size is                      520
 min int batch size is                       52
 fixed nKL is                                52
 max L of basis functions is                  2
 order of int derivative is                   0
 number of shells is                         27
 number of basis is                          67
 number of cartesian basis is                67
 number of contracted shell pairs           378
 number of primitive shell pairs           1036
 maxK2 (contraction) of shell pair           36
 max number of K2 of shell pair               1
 max number of CS2 of shell pair             54
 max number of PS2 of shell pair            120
 mem total for path MDJ                   10660
 -------------------------------------------------------
 Smallest overlap matrix eigenvalue = 1.11E-03
 Guess from superposition of atomic densities
 Warning:  Energy on first SCF cycle will be non-variational
 A restricted hybrid HF-DFT SCF calculation will be
 performed using Pulay DIIS extrapolation
 Exchange:     0.2000 Hartree-Fock + 0.0800 Slater + 0.7200 B88
 Correlation:  0.1900 VWN1RPA + 0.8100 LYP
 Using SG-1 standard quadrature grid
 SCF converges when DIIS error is below 1.0E-08
 ---------------------------------------
  Cycle       Energy         DIIS Error
 ---------------------------------------
    1    -131.8809933271      6.77E-02
    2    -131.7242154757      1.00E-02
    3    -131.6947659494      1.36E-02
    4    -131.7657963190      1.73E-03
    5    -131.7665686963      8.97E-04
    6    -131.7668753496      1.07E-04
    7    -131.7668799196      7.28E-06
    8    -131.7668799391      9.91E-07
    9    -131.7668799399      9.36E-08
   10    -131.7668799399      2.54E-08
   11    -131.7668799401      1.93E-09 Convergence criterion met
 ---------------------------------------
 SCF time:  CPU 4.61 s  wall 4.61 s
 SCF   energy in the final basis set = -131.7668799401
 Total energy in the final basis set = -131.7668799401

 --------------------------------------------------------------

                    Orbital Energies (a.u.)
 --------------------------------------------------------------

 Alpha MOs
 -- Occupied --
-19.156 -14.357  -1.065  -0.816  -0.512  -0.509  -0.446  -0.306
 -0.273
 -- Virtual --
 -0.012   0.003   0.031   0.067   0.116   0.125   0.143   0.150
  0.169   0.180   0.189   0.196   0.222   0.278   0.336   0.492
  0.532   0.608   0.762   0.771   0.791   0.992   1.001   1.023
  1.060   1.217   1.244   1.414   1.480   1.600   1.661   1.685
  1.858   1.988   2.023   2.248   2.281   2.457   2.489   2.523
  2.729   2.850   3.021   3.096   3.128   3.211   3.273   3.801
  4.055   4.352   4.630   4.981   5.341   5.594  35.462  49.864
 --------------------------------------------------------------

          Ground-State Mulliken Net Atomic Charges

     Atom                 Charge (a.u.)
  ----------------------------------------
      1 N                    -0.496505
      2 O                    -0.280837
      3 H                     0.249837
      4 H                     0.249843
      5 H                     0.277661
  ----------------------------------------
  Sum of atomic charges =     0.000000

 -----------------------------------------------------------------
                    Cartesian Multipole Moments
 -----------------------------------------------------------------
    Charge (ESU x 10^10)
                -0.0000
    Dipole Moment (Debye)
         X      -0.6782      Y       0.0005      Z      -0.0213
       Tot       0.6785
    Quadrupole Moments (Debye-Ang)
        XX     -11.4442     XY       0.0046     YY     -11.8394
        XZ      -4.0672     YZ       0.0009     ZZ     -13.2845
    Octopole Moments (Debye-Ang^2)
       XXX       1.7777    XXY       0.0011    XYY      -1.8258
       YYY      -0.0022    XXZ      -0.3313    XYZ      -0.0048
       YYZ       0.8429    XZZ       2.6146    YZZ       0.0013
       ZZZ       0.5812
    Hexadecapole Moments (Debye-Ang^3)
      XXXX     -52.9374   XXXY       0.0075   XXYY     -11.2372
      XYYY       0.0055   YYYY     -14.9989   XXXZ      -6.5900
      XXYZ       0.0008   XYYZ      -1.7532   YYYZ       0.0019
      XXZZ     -12.5655   XYZZ       0.0012   YYZZ      -5.5890
      XZZZ      -4.3322   YZZZ       0.0012   ZZZZ     -18.1151
 -----------------------------------------------------------------
 Calculating MO derivatives via CPSCF
   1         3          15      0.185656    0.050775
   2         3          15      0.020230    0.006625
   3         3          15      0.001354    0.000464
   4         4          14      0.000065    0.000022
   5        18           0      0.000000    0.000000    Roots Converged
 Calculating analytic Hessian of the SCF energy
 Polarizability Matrix (a.u.)
            1           2           3
    1 -19.2354489  -0.0008010   0.8905397
    2  -0.0008010 -14.9109050  -0.0000634
    3   0.8905397  -0.0000634 -14.7013667

 Direct stationary perturbation theory relativistic correction:

 rels  =       0.047026048719
 relv  =      -0.185505463365
 rel2e =       0.059210198377
 E_rel =      -0.079269216269

 Hessian of the SCF Energy
            1           2           3           4           5           6
    1   0.3992107   0.0001251  -0.1227295  -0.2152701   0.0000163  -0.0239991
    2   0.0001251   0.6358940   0.0003181   0.0000198  -0.0547921   0.0000207
    3  -0.1227295   0.0003181   0.2965800  -0.0148933   0.0000147  -0.0628090
    4  -0.2152701   0.0000198  -0.0148933   0.3855951   0.0001888  -0.1582619
    5   0.0000163  -0.0547921   0.0000147   0.0001888   0.0398458  -0.0006178
    6  -0.0239991   0.0000207  -0.0628090  -0.1582619  -0.0006178   0.5193196
    7  -0.0778889   0.0755385   0.0514566  -0.0350236   0.0279110   0.0224719
    8   0.0900511  -0.2884743  -0.1330244  -0.0036800   0.0086674   0.0014915
    9   0.0821358  -0.1843726  -0.1244184  -0.0109822   0.0132001   0.0028216
   10  -0.0778856  -0.0756378   0.0513106  -0.0350249  -0.0279576   0.0224238
   11  -0.0902145  -0.2890906   0.1327087   0.0037027   0.0086939  -0.0014778
   12   0.0819715   0.1840570  -0.1238047  -0.0109789  -0.0131848   0.0027923
   13  -0.0281661  -0.0000455   0.0348556  -0.1002765  -0.0001585   0.1373653
   14   0.0000220  -0.0035371  -0.0000171  -0.0002314  -0.0024150   0.0005834
   15  -0.0173787  -0.0000233   0.0144521   0.1951162   0.0005879  -0.4621245
            7           8           9          10          11          12
    1  -0.0778889   0.0900511   0.0821358  -0.0778856  -0.0902145   0.0819715
    2   0.0755385  -0.2884743  -0.1843726  -0.0756378  -0.2890906   0.1840570
    3   0.0514566  -0.1330244  -0.1244184   0.0513106   0.1327087  -0.1238047
    4  -0.0350236  -0.0036800  -0.0109822  -0.0350249   0.0037027  -0.0109789
    5   0.0279110   0.0086674   0.0132001  -0.0279576   0.0086939  -0.0131848
    6   0.0224719   0.0014915   0.0028216   0.0224238  -0.0014778   0.0027923
    7   0.1116697  -0.0961769  -0.0647509   0.0079470  -0.0109364  -0.0068224
    8  -0.0961769   0.3076312   0.1518711   0.0109491  -0.0281809  -0.0214077
    9  -0.0647509   0.1518711   0.1164584  -0.0068005   0.0213426   0.0047831
   10   0.0079470   0.0109491  -0.0068005   0.1116718   0.0963051  -0.0645688
   11  -0.0109364  -0.0281809   0.0213426   0.0963051   0.3082225  -0.1515038
   12  -0.0068224  -0.0214077   0.0047831  -0.0645688  -0.1515038   0.1158709
   13  -0.0067042  -0.0011434   0.0003978  -0.0067084   0.0011432   0.0003985
   14   0.0036639   0.0003566  -0.0020412  -0.0036588   0.0003551   0.0020393
   15  -0.0023552   0.0010695   0.0003553  -0.0023651  -0.0010698   0.0003585
           13          14          15
    1  -0.0281661   0.0000220  -0.0173787
    2  -0.0000455  -0.0035371  -0.0000233
    3   0.0348556  -0.0000171   0.0144521
    4  -0.1002765  -0.0002314   0.1951162
    5  -0.0001585  -0.0024150   0.0005879
    6   0.1373653   0.0005834  -0.4621245
    7  -0.0067042   0.0036639  -0.0023552
    8  -0.0011434   0.0003566   0.0010695
    9   0.0003978  -0.0020412   0.0003553
   10  -0.0067084  -0.0036588  -0.0023651
   11   0.0011432   0.0003551  -0.0010698
   12   0.0003985   0.0020393   0.0003585
   13   0.1418552   0.0002043  -0.1730172
   14   0.0002043   0.0052403  -0.0005644
   15  -0.1730172  -0.0005644   0.4469585
 Gradient time:  CPU 40.22 s  wall 40.23 s
 **********************************************************************
 **                                                                  **
 **                       VIBRATIONAL ANALYSIS                       **
 **                       --------------------                       **
 **                                                                  **
 **        VIBRATIONAL FREQUENCIES (CM**-1) AND NORMAL MODES         **
 **     FORCE CONSTANTS (mDYN/ANGSTROM) AND REDUCED MASSES (AMU)     **
 **                  INFRARED INTENSITIES (KM/MOL)                   **
 **                                                                  **
 **********************************************************************


 Mode:                 1                      2                      3
 Frequency:       444.57                 925.49                1131.94
 Force Cnst:      0.1240                 3.5804                 0.9196
 Red. Mass:       1.0652                 7.0947                 1.2181
 IR Active:          YES                    YES                    YES
 IR Intens:      198.543                 14.966                132.577
 Raman Active:       YES                    YES                    YES
               X      Y      Z        X      Y      Z        X      Y      Z
 N         -0.000 -0.022 -0.000    0.485 -0.000  0.186    0.026  0.000 -0.068
 O         -0.000 -0.058 -0.000   -0.402  0.000 -0.103   -0.096  0.000 -0.014
 H          0.025  0.203 -0.339   -0.116  0.113 -0.494    0.391 -0.142  0.478
 H         -0.025  0.203  0.339   -0.116 -0.112 -0.494    0.391  0.141  0.478
 H          0.000  0.826  0.001   -0.131 -0.000  0.032    0.377 -0.000  0.203
 TransDip   0.000  0.451  0.001    0.076  0.000 -0.098    0.279 -0.000  0.241

 Mode:                 4                      5                      6
 Frequency:      1327.52                1388.67                1672.26
 Force Cnst:      1.1516                 1.3303                 1.7304
 Red. Mass:       1.1091                 1.1709                 1.0503
 IR Active:          YES                    YES                    YES
 IR Intens:        0.015                 29.337                 20.843
 Raman Active:       YES                    YES                    YES
               X      Y      Z        X      Y      Z        X      Y      Z
 N          0.000 -0.073 -0.000   -0.059 -0.000  0.073   -0.048 -0.000  0.015
 O         -0.000  0.046  0.000    0.007  0.000 -0.057   -0.016 -0.000  0.021
 H          0.675  0.102  0.168   -0.074  0.142 -0.213    0.539  0.365 -0.244
 H         -0.674  0.102 -0.168   -0.075 -0.141 -0.213    0.539 -0.365 -0.244
 H         -0.001  0.072 -0.000    0.863 -0.000  0.319   -0.169  0.000 -0.046
 TransDip  -0.000 -0.004  0.000    0.156 -0.000 -0.076    0.050  0.000 -0.138

 Mode:                 7                      8                      9
 Frequency:      3443.63                3523.98                3827.14
 Force Cnst:      7.3185                 8.0220                 9.2225
 Red. Mass:       1.0475                 1.0964                 1.0687
 IR Active:          YES                    YES                    YES
 IR Intens:        1.666                  1.857                 46.353
 Raman Active:       YES                    YES                    YES
               X      Y      Z        X      Y      Z        X      Y      Z
 N         -0.034 -0.000  0.044   -0.000 -0.083 -0.000   -0.001 -0.000 -0.000
 O          0.001 -0.000 -0.000    0.000  0.001  0.000    0.027  0.000 -0.058
 H          0.232 -0.591 -0.308   -0.235  0.564  0.350   -0.006  0.010  0.003
 H          0.232  0.592 -0.307    0.235  0.565 -0.349   -0.006 -0.010  0.003
 H         -0.007 -0.000  0.014   -0.000 -0.005  0.000   -0.404 -0.001  0.912
 TransDip  -0.037 -0.000  0.019    0.000  0.044  0.000   -0.133 -0.000  0.173

 STANDARD THERMODYNAMIC QUANTITIES AT   298.15 K  AND     1.00 ATM

   This Molecule has  0 Imaginary Frequencies
   Zero point vibrational energy:       25.282 kcal/mol

   Atom    1 Element N  Has Mass   14.00307
   Atom    2 Element O  Has Mass   15.99491
   Atom    3 Element H  Has Mass    1.00783
   Atom    4 Element H  Has Mass    1.00783
   Atom    5 Element H  Has Mass    1.00783
   Molecular Mass:    33.021470 amu
   Principal axes and moments of inertia in amu*Bohr^2:
                             1           2           3
    Eigenvalues --        9.36453    71.18185    71.36668
          X               0.99607     0.00044    -0.08859
          Y              -0.00010     0.99999     0.00387
          Z               0.08859    -0.00384     0.99606
   Rotational Symmetry Number is   1
   The Molecule is an Asymmetric Top
   Translational Enthalpy:        0.889 kcal/mol
   Rotational Enthalpy:           0.889 kcal/mol
   Vibrational Enthalpy:         25.508 kcal/mol
   gas constant (RT):             0.592 kcal/mol
   Translational Entropy:        36.415  cal/mol.K
   Rotational Entropy:           18.504  cal/mol.K
   Vibrational Entropy:           1.042  cal/mol.K

   Total Enthalpy:               27.878 kcal/mol
   Total Entropy:                55.961  cal/mol.K

 ======================================================================

 STANDARD THERMODYNAMIC QUANTITIES FOR ANHARMONIC VIBRATION -- TOSH

   Zero point vibrational energy: ************ kcal/mol

   Vibrational Enthalpy:       Infinity kcal/mol
   Vibrational Entropy:             NaN  cal/mol.K

   Total Enthalpy:             Infinity kcal/mol
   Total Entropy:                   NaN  cal/mol.K

 ======================================================================

 STANDARD THERMODYNAMIC QUANTITIES FOR ANHARMONIC VIBRATION -- VPT2

   Zero point vibrational energy: ************ kcal/mol

   Vibrational Enthalpy:       Infinity kcal/mol
   Vibrational Entropy:             NaN  cal/mol.K

   Total Enthalpy:             Infinity kcal/mol
   Total Entropy:                   NaN  cal/mol.K

 ======================================================================

Archival summary:
1\1\pikachu\FREQ\ProcedureUnspecified\BasisUnspecified\113\cher\WedDec1400:12:572016WedDec1400:12:572016\0\\#,FREQ,ProcedureUnspecified,BasisUnspecified,\\0,1\N\H,1,1.01838\H,1,1.01838,2,106.213\O,1,1.44398,2,104.247,3,109.775,0\H,4,0.96259,1,102.762,2,124.415,0\\\@

 Total job time:  44.95s(wall), 44.93s(cpu) 
 Wed Dec 14 00:12:57 2016

        *************************************************************
        *                                                           *
        *  Thank you very much for using Q-Chem.  Have a nice day.  *
        *                                                           *
        *************************************************************


 
User input: 3 of 3 
 
pikachu 127.0.1
Q-Chem Developer Version! Running on 127.0.1.*
                  Welcome to Q-Chem
     A Quantum Leap Into The Future Of Chemistry


 Q-Chem 4.4, Q-Chem, Inc., Pleasanton, CA (2016)

 Y. Shao,  Z. Gan,  E. Epifanovsky,  A. T. B. Gilbert,  M. Wormit,  
 J. Kussmann,  A. W. Lange,  A. Behn,  J. Deng,  X. Feng,  D. Ghosh,  
 M. Goldey,  P. R. Horn,  L. D. Jacobson,  I. Kaliman,  F. Rob,  
 R. Z. Khaliullin,  T. Kus,  A. Landau,  J. Liu,  E. I. Proynov,  Y. M. Rhee,  
 R. M. Richard,  M. A. Rohrdanz,  R. P. Steele,  E. J. Sundstrom,  
 H. L. Woodcock III,  P. M. Zimmerman,  D. Zuev,  B. Albrecht,  E. Alguire,  
 B. Austin,  S. A. Baeppler,  G. J. O. Beran,  Y. A. Bernard,  E. Berquist,  
 K. Brandhorst,  K. B. Bravaya,  S. T. Brown,  D. Casanova,  C.-M. Chang,  
 Y. Chen,  S. H. Chien,  K. D. Closser,  M. P. Coons,  D. L. Crittenden,  
 S. Dasgupta,  M. Diedenhofen,  R. A. DiStasio Jr.,  H. Do,  A. D. Dutoi,  
 R. G. Edgar,  P.-T. Fang,  S. Fatehi,  Q. Feng,  L. Fusti-Molnar,  
 A. Ghysels,  A. Golubeva-Zadorozhnaya,  J. Gomes,  A. Gunina,  
 M. W. D. Hanson-Heine,  P. H. P. Harbach,  A. W. Hauser,  J. E. Herr,  
 E. G. Hohenstein,  Z. C. Holden,  K. Hui,  T.-C. Jagau,  H. Ji,  B. Kaduk,  
 K. Khistyaev,  Jaehoon Kim,  Jihan Kim,  R. A. King,  P. Klunzinger,  
 K. Koh,  D. Kosenkov,  T. Kowalczyk,  C. M. Krauter,  A. Kunitsa,  
 K. U. Lao,  A. Laurent,  K. V. Lawler,  J. Lee,  D. Lefrancois,  S. Lehtola,  
 S. V. Levchenko,  C. Y. Lin,  Y.-S. Lin,  F. Liu,  E. Livshits,  
 R. C. Lochan,  A. Luenser,  P. Manohar,  S. F. Manzer,  S.-P. Mao,  Y. Mao,  
 N. Mardirossian,  A. V. Marenich,  L. A. Martinez-Martinez,  S. A. Maurer,  
 N. J. Mayhall,  J.-M. Mewes,  A. F. Morrison,  K. Nanda,  T. S. Nguyen-Beck,  
 C. M. Oana,  R. Olivares-Amaya,  D. P. O'Neill,  J. A. Parkhill,  
 T. M. Perrine,  R. Peverati,  P. A. Pieniazek,  F. Plasser,  A. Prociuk,  
 D. R. Rehn,  E. Rosta,  N. J. Russ,  N. Sergueev,  S. M. Sharada,  
 S. Sharma,  D. W. Small,  A. Sodt,  T. Stauch,  T. Stein,  D. Stuck,  
 Y.-C. Su,  A. J. W. Thom,  T. Tsuchimochi,  L. Vogt,  O. Vydrov,  T. Wang,  
 M. A. Watson,  J. Wenzel,  A. White,  C. F. Williams,  V. Vanovschi,  
 K. Yao,  S. Yeganeh,  S. R. Yost,  Z.-Q. You,  I. Y. Zhang,  X. Zhang,  
 Y. Zhao,  B. R. Brooks,  G. K. L. Chan,  D. M. Chipman,  C. J. Cramer,  
 W. A. Goddard III,  M. S. Gordon,  W. J. Hehre,  A. Klamt,  
 H. F. Schaefer III,  M. W. Schmidt,  C. D. Sherrill,  D. G. Truhlar,  
 A. Warshel,  X. Xu,  A. Aspuru-Guzik,  R. Baer,  A. T. Bell,  N. A. Besley,  
 J.-D. Chai,  A. Dreuw,  B. D. Dunietz,  T. R. Furlani,  S. R. Gwaltney,  
 C.-P. Hsu,  Y. Jung,  J. Kong,  D. S. Lambrecht,  W. Liang,  C. Ochsenfeld,  
 V. A. Rassolov,  L. V. Slipchenko,  J. E. Subotnik,  T. Van Voorhis,  
 J. M. Herbert,  A. I. Krylov,  P. M. W. Gill,  M. Head-Gordon

 Contributors to earlier versions of Q-Chem not listed above: 
 R. D. Adamson,  J. Baker,  E. F. C. Byrd,  A. K. Chakraborty,  C.-L. Cheng,  
 H. Dachsel,  R. J. Doerksen,  G. Hawkins,  A. Heyden,  S. Hirata,  
 G. Kedziora,  F. J. Keil,  C. Kelley,  P. P. Korambath,  W. Kurlancheek,  
 A. M. Lee,  M. S. Lee,  D. Liotard,  I. Lotan,  P. E. Maslen,  N. Nair,  
 D. Neuhauser,  R. Olson,  B. Peters,  J. Ritchie,  N. E. Schultz,  
 N. Shenvi,  A. C. Simmonett,  K. S. Thanthiriwatte,  Q. Wu,  W. Zhang

 Please cite Q-Chem as follows:
 Y. Shao et al., Mol. Phys. 113, 184-215 (2015)
 DOI: 10.1080/00268976.2014.952696

 Q-Chem 4.4.2 for Intel X86 EM64T Linux

 Parts of Q-Chem use Armadillo 5.200.1 (Boston Tea Smuggler).
 http://arma.sourceforge.net/

 Q-Chem begins on Wed Dec 14 00:12:57 2016  


Host: 0

     Scratch files written to /scratch/cher/qchem7828//
The previous job contains 0 fragments, simply inherited here
FILE_GEOM_ORG=        593

Checking the input file for inconsistencies... 	...done.

--------------------------------------------------------------
User input:
--------------------------------------------------------------

$molecule
   read
$end
$rem
   BASIS  =  6-311++G**
   JOB_TYPE  =  SP
   METHOD  =  B3LYP
   SOLVENT_METHOD SMD
$end

--------------------------------------------------------------
 ----------------------------------------------------------------
             Standard Nuclear Orientation (Angstroms)
    I     Atom           X                Y                Z
 ----------------------------------------------------------------
    1      N      -0.6893510927    -0.0015121181    -0.1430825190
    2      O       0.7277362754     0.0006631643     0.1342771345
    3      H      -1.0423033830     0.8174421004     0.3486878753
    4      H      -1.0426003149    -0.8113927870     0.3632775833
    5      H       1.1167429276    -0.0070166641    -0.7461737754
 ----------------------------------------------------------------
 Nuclear Repulsion Energy =    39.1965451760 hartrees
 There are        9 alpha and        9 beta electrons
 Requested basis set is 6-311++G(d,p)
 There are 27 shells and 65 basis functions

 Total QAlloc Memory Limit   2000 MB
 Mega-Array Size        61 MB
 MEM_STATIC part        62 MB

                       Distance Matrix (Angstroms)
             N (  1)   O (  2)   H (  3)   H (  4)
   O (  2)  1.443977
   H (  3)  1.018381  1.961158
   H (  4)  1.018377  1.961114  1.628900
   H (  5)  1.904134  0.962590  2.557330  2.557473

 A cutoff of  1.0D-08 yielded    378 shell pairs
 There are      2222 function pairs (      2365 Cartesian)

 -------------------------------------------------------
 OpenMP Integral Computing Module                       
 Release: version 1.0, May 2013, Q-Chem Inc. Pittsburgh 
 -------------------------------------------------------
 Integral Job Info:
 Integral job number is                      11
 Integral operator is                         1
 short-range coefficients                     0
 long-range coefficients              100000000
 Omega coefficients                           0
 if combine SR and LR in K                    0
 Integral screening is                        0
 Integral computing path is                   2
 max size of driver memory is            800000
 size of driver memory is                593474
 size of scratch memory is              2260544
 max col of scratch BK array               1296
 max len of scratch array in speh3          155
 max len of scratch index in speh4           18
 max int batch size is                      520
 min int batch size is                       52
 fixed nKL is                                52
 max L of basis functions is                  2
 order of int derivative is                   0
 number of shells is                         27
 number of basis is                          67
 number of cartesian basis is                67
 number of contracted shell pairs           378
 number of primitive shell pairs           1009
 maxK2 (contraction) of shell pair           36
 max number of K2 of shell pair               1
 max number of CS2 of shell pair             54
 max number of PS2 of shell pair            126
 mem total for path MDJ                   10660
 -------------------------------------------------------
 Smallest overlap matrix eigenvalue = 1.11E-03

 Scale SEOQF with 1.000000e-01/1.000000e-01/1.000000e-01

 Standard Electronic Orientation quadrupole field applied
 Nucleus-field energy     =     0.0000000004 hartrees
 Guess from superposition of atomic densities
 Warning:  Energy on first SCF cycle will be non-variational
 A restricted hybrid HF-DFT SCF calculation will be
 performed using Pulay DIIS extrapolation
 Exchange:     0.2000 Hartree-Fock + 0.0800 Slater + 0.7200 B88
 Correlation:  0.1900 VWN1RPA + 0.8100 LYP
 Using SG-1 standard quadrature grid
 SCF converges when DIIS error is below 1.0E-05
 ---------------------------------------
  Cycle       Energy         DIIS Error
 ---------------------------------------
    1    -131.8809961798      6.77E-02
    2    -131.7240875956      1.00E-02
    3    -131.6946538529      1.36E-02
    4    -131.7656766008      1.73E-03
    5    -131.7664479701      8.97E-04
    6    -131.7667546035      1.07E-04
    7    -131.7667591971      7.27E-06 Convergence criterion met
 ---------------------------------------
 SCF time:  CPU 2.87 s  wall 2.87 s

 Citation of the SMD model:
 Marenich, A.V.; Cramer, C.J.; Truhlar, D.G.
 J. Phys. Chem. B 2009, 113, 6378-6396.
 iSolventCode=           1
 Solvent: water                                                           

 vradii
            1           2           3           4           5
    1   1.8900000   1.5200000   1.2000000   1.2000000   1.2000000
Changing PCM_TESSEL_METHOD to VTN
Changing PCM_VDW_RADII to SMD_RADIUS
 Discretize the solute cavity surface with Lebedev spheres
	Using 302 Lebedev grid points for each H atom
	Using 302 Lebedev grid points for other atoms
	Atomic van der Waals radii will be scaled by 1.20
 Removing interior tesserae...
 Keep 636 surface tesserae and discard 874 interior tesserae
 Molecular Surface Area = 58.873 Angst**2
 A restricted hybrid HF-DFT SCF calculation will be
 performed using Pulay DIIS extrapolation
 Polarizable Continuum solvation model will be applied
 Exchange:     0.2000 Hartree-Fock + 0.0800 Slater + 0.7200 B88
 Correlation:  0.1900 VWN1RPA + 0.8100 LYP
 Using SG-1 standard quadrature grid
 SCF converges when DIIS error is below 1.0E-05

 Citation of the SMD model:
 Marenich, A.V.; Cramer, C.J.; Truhlar, D.G.
 J. Phys. Chem. B 2009, 113, 6378-6396.
 iSolventCode=           1
 Solvent: water                                                           

 vradii
            1           2           3           4           5
    1   1.8900000   1.5200000   1.2000000   1.2000000   1.2000000
 ---------------------------------------
  Cycle       Energy         DIIS Error
 ---------------------------------------
    1    -131.7668820768      1.71E-06
 Time req'd to invert C: 0.34 s (CPU) 0.34 s (wall)
    2    -131.7801047315      1.11E-03
    3    -131.7801036193      1.11E-03
    4    -131.7801064267      1.11E-03
    5    -131.7801010904      1.11E-03
    6    -131.7801098757      1.10E-03
    7    -131.7801166962      1.10E-03
    8    -131.7801191237      1.10E-03
    9    -131.7801178505      1.10E-03
   10    -131.7801157504      1.10E-03
   11    -131.7801157570      1.10E-03
   12    -131.7801154624      1.10E-03
   13    -131.7814518057      7.13E-04
   14    -131.7815594909      5.41E-04
   15    -131.7816618076      9.71E-05
   16    -131.7816643167      4.95E-05
   17    -131.7816655943      3.33E-06 Convergence criterion met
 ---------------------------------------
 SCF time:  CPU 7.90 s  wall 7.94 s
(0)  E-EN(g) gas-phase elect-nuc energy                 -131.766882077 a.u.
(3)  G-ENP(liq) elect-nuc-pol free energy of system     -131.781665594 a.u.
(4)  G-CDS(liq) cavity-dispersion-solvent structure 
     free energy                                                3.1823 kcal/mol
(6)  G-S(liq) free energy of system                     -131.776594308 a.u.
(9)  DeltaG-S(liq) free energy of  solvation
     (9) = (6) - (0)                                           -6.0945 kcal/mol
 SCF   energy in the final basis set = -131.7765943076
 Total energy in the final basis set = -131.7765943076

 --------------------------------------------------------------

                    Orbital Energies (a.u.)
 --------------------------------------------------------------

 Alpha MOs
 -- Occupied --
-19.156 -14.350  -1.063  -0.808  -0.505  -0.504  -0.450  -0.309
 -0.273
 -- Virtual --
 -0.003   0.014   0.041   0.069   0.121   0.130   0.147   0.164
  0.175   0.179   0.187   0.197   0.223   0.286   0.334   0.503
  0.543   0.620   0.769   0.776   0.796   0.990   0.997   1.021
  1.058   1.229   1.248   1.422   1.483   1.617   1.668   1.694
  1.874   1.998   2.038   2.254   2.288   2.470   2.505   2.534
  2.741   2.864   3.025   3.097   3.129   3.210   3.274   3.800
  4.058   4.355   4.639   4.978   5.338   5.597  35.468  49.863
 --------------------------------------------------------------

          Ground-State Mulliken Net Atomic Charges

     Atom                 Charge (a.u.)
  ----------------------------------------
      1 N                    -0.555587
      2 O                    -0.354657
      3 H                     0.289968
      4 H                     0.289985
      5 H                     0.330291
  ----------------------------------------
  Sum of atomic charges =    -0.000000

 -----------------------------------------------------------------
                    Cartesian Multipole Moments
 -----------------------------------------------------------------
    Charge (ESU x 10^10)
                -0.0000
    Dipole Moment (Debye)
         X      -0.8948      Y       0.0001      Z      -0.0242
       Tot       0.8951
    Quadrupole Moments (Debye-Ang)
        XX     -11.3508     XY      -0.0407     YY     -11.7656
        XZ      -4.6408     YZ      -0.0128     ZZ     -13.2331
    Octopole Moments (Debye-Ang^2)
       XXX       1.2056    XXY       0.0003    XYY      -2.1462
       YYY       0.0403    XXZ      -0.3680    XYZ       0.0443
       YYZ       0.9824    XZZ       2.6198    YZZ      -0.0087
       ZZZ       0.4991
    Hexadecapole Moments (Debye-Ang^3)
      XXXX     -52.6822   XXXY      -0.0642   XXYY     -11.0500
      XYYY      -0.0493   YYYY     -14.7942   XXXZ      -7.6408
      XXYZ      -0.0120   XYYZ      -2.0573   YYYZ      -0.0167
      XXZZ     -12.4210   XYZZ      -0.0076   YYZZ      -5.5611
      XZZZ      -5.0561   YZZZ      -0.0129   ZZZZ     -18.1956
 -----------------------------------------------------------------
Archival summary:
1\1\pikachu\SP\ProcedureUnspecified\BasisUnspecified\113\cher\WedDec1400:13:082016WedDec1400:13:082016\0\\#,ProcedureUnspecified,BasisUnspecified,\\0,1\N\H,1,1.01838\H,1,1.01838,2,106.213\O,1,1.44398,2,104.247,3,109.775,0\H,4,0.96259,1,102.762,2,124.415,0\\\@

 Total job time:  10.87s(wall), 10.82s(cpu) 
 Wed Dec 14 00:13:08 2016

        *************************************************************
        *                                                           *
        *  Thank you very much for using Q-Chem.  Have a nice day.  *
        *                                                           *
        *************************************************************
