# Supplementary material for: A DFT investigation of the blue bottle experiment: E∘half-cell analysis of autoxidation catalysed by redox indicators
Source: R Soc Open Sci. 2017 Nov 8;4(11):170708. doi: 10.1098/rsos.170708 (PMC5717635; doi:10.1098/rsos.170708)
Supplement: output.zip [file rsos170708supp2.zip › B3LYP_6-311++Gdp_reducing_agents/H4N+.out]

TWL02 127.0.1
Q-Chem Developer Version! Running on 127.0.1.*
                  Welcome to Q-Chem
     A Quantum Leap Into The Future Of Chemistry


 Q-Chem 4.4, Q-Chem, Inc., Pleasanton, CA (2016)

 Y. Shao,  Z. Gan,  E. Epifanovsky,  A. T. B. Gilbert,  M. Wormit,  
 J. Kussmann,  A. W. Lange,  A. Behn,  J. Deng,  X. Feng,  D. Ghosh,  
 M. Goldey,  P. R. Horn,  L. D. Jacobson,  I. Kaliman,  F. Rob,  
 R. Z. Khaliullin,  T. Kus,  A. Landau,  J. Liu,  E. I. Proynov,  Y. M. Rhee,  
 R. M. Richard,  M. A. Rohrdanz,  R. P. Steele,  E. J. Sundstrom,  
 H. L. Woodcock III,  P. M. Zimmerman,  D. Zuev,  B. Albrecht,  E. Alguire,  
 B. Austin,  S. A. Baeppler,  G. J. O. Beran,  Y. A. Bernard,  E. Berquist,  
 K. Brandhorst,  K. B. Bravaya,  S. T. Brown,  D. Casanova,  C.-M. Chang,  
 Y. Chen,  S. H. Chien,  K. D. Closser,  M. P. Coons,  D. L. Crittenden,  
 S. Dasgupta,  M. Diedenhofen,  R. A. DiStasio Jr.,  H. Do,  A. D. Dutoi,  
 R. G. Edgar,  P.-T. Fang,  S. Fatehi,  Q. Feng,  L. Fusti-Molnar,  
 A. Ghysels,  A. Golubeva-Zadorozhnaya,  J. Gomes,  A. Gunina,  
 M. W. D. Hanson-Heine,  P. H. P. Harbach,  A. W. Hauser,  J. E. Herr,  
 E. G. Hohenstein,  Z. C. Holden,  K. Hui,  T.-C. Jagau,  H. Ji,  B. Kaduk,  
 K. Khistyaev,  Jaehoon Kim,  Jihan Kim,  R. A. King,  P. Klunzinger,  
 K. Koh,  D. Kosenkov,  T. Kowalczyk,  C. M. Krauter,  A. Kunitsa,  
 K. U. Lao,  A. Laurent,  K. V. Lawler,  J. Lee,  D. Lefrancois,  S. Lehtola,  
 S. V. Levchenko,  C. Y. Lin,  Y.-S. Lin,  F. Liu,  E. Livshits,  
 R. C. Lochan,  A. Luenser,  P. Manohar,  S. F. Manzer,  S.-P. Mao,  Y. Mao,  
 N. Mardirossian,  A. V. Marenich,  L. A. Martinez-Martinez,  S. A. Maurer,  
 N. J. Mayhall,  J.-M. Mewes,  A. F. Morrison,  K. Nanda,  T. S. Nguyen-Beck,  
 C. M. Oana,  R. Olivares-Amaya,  D. P. O'Neill,  J. A. Parkhill,  
 T. M. Perrine,  R. Peverati,  P. A. Pieniazek,  F. Plasser,  A. Prociuk,  
 D. R. Rehn,  E. Rosta,  N. J. Russ,  N. Sergueev,  S. M. Sharada,  
 S. Sharma,  D. W. Small,  A. Sodt,  T. Stauch,  T. Stein,  D. Stuck,  
 Y.-C. Su,  A. J. W. Thom,  T. Tsuchimochi,  L. Vogt,  O. Vydrov,  T. Wang,  
 M. A. Watson,  J. Wenzel,  A. White,  C. F. Williams,  V. Vanovschi,  
 K. Yao,  S. Yeganeh,  S. R. Yost,  Z.-Q. You,  I. Y. Zhang,  X. Zhang,  
 Y. Zhao,  B. R. Brooks,  G. K. L. Chan,  D. M. Chipman,  C. J. Cramer,  
 W. A. Goddard III,  M. S. Gordon,  W. J. Hehre,  A. Klamt,  
 H. F. Schaefer III,  M. W. Schmidt,  C. D. Sherrill,  D. G. Truhlar,  
 A. Warshel,  X. Xu,  A. Aspuru-Guzik,  R. Baer,  A. T. Bell,  N. A. Besley,  
 J.-D. Chai,  A. Dreuw,  B. D. Dunietz,  T. R. Furlani,  S. R. Gwaltney,  
 C.-P. Hsu,  Y. Jung,  J. Kong,  D. S. Lambrecht,  W. Liang,  C. Ochsenfeld,  
 V. A. Rassolov,  L. V. Slipchenko,  J. E. Subotnik,  T. Van Voorhis,  
 J. M. Herbert,  A. I. Krylov,  P. M. W. Gill,  M. Head-Gordon

 Contributors to earlier versions of Q-Chem not listed above: 
 R. D. Adamson,  J. Baker,  E. F. C. Byrd,  A. K. Chakraborty,  C.-L. Cheng,  
 H. Dachsel,  R. J. Doerksen,  G. Hawkins,  A. Heyden,  S. Hirata,  
 G. Kedziora,  F. J. Keil,  C. Kelley,  P. P. Korambath,  W. Kurlancheek,  
 A. M. Lee,  M. S. Lee,  D. Liotard,  I. Lotan,  P. E. Maslen,  N. Nair,  
 D. Neuhauser,  R. Olson,  B. Peters,  J. Ritchie,  N. E. Schultz,  
 N. Shenvi,  A. C. Simmonett,  K. S. Thanthiriwatte,  Q. Wu,  W. Zhang

 Please cite Q-Chem as follows:
 Y. Shao et al., Mol. Phys. 113, 184-215 (2015)
 DOI: 10.1080/00268976.2014.952696

 Q-Chem 4.4.2 for Intel X86 EM64T Linux

 Parts of Q-Chem use Armadillo 5.200.1 (Boston Tea Smuggler).
 http://arma.sourceforge.net/

 Q-Chem begins on Mon Dec 12 17:34:20 2016  


Host: 0

     Scratch files written to /scratch/cher/qchem1638//
FILE_GEOM_ORG=        593

Checking the input file for inconsistencies... 	...done.

--------------------------------------------------------------
User input:
--------------------------------------------------------------
$molecule
1 1
  N    0.0000037    0.0000040   -0.0000017
  H    0.4305081    0.7716246    0.5279233
  H    0.7198780   -0.4747860   -0.5619619
  H   -0.7291768    0.3749191   -0.6222346
  H   -0.4212351   -0.6717854    0.6562850
$end
$rem
   BASIS  =  6-311++G**
   JOB_TYPE  =  optimization
   METHOD  =  B3LYP
   SYM_IGNORE  TRUE
$end

--------------------------------------------------------------
 ----------------------------------------------------------------
             Standard Nuclear Orientation (Angstroms)
    I     Atom           X                Y                Z
 ----------------------------------------------------------------
    1      N       0.0000037000     0.0000040000    -0.0000017000
    2      H       0.4305081000     0.7716246000     0.5279233000
    3      H       0.7198780000    -0.4747860000    -0.5619619000
    4      H      -0.7291768000     0.3749191000    -0.6222346000
    5      H      -0.4212351000    -0.6717854000     0.6562850000
 ----------------------------------------------------------------
 Nuclear Repulsion Energy =    16.2842692832 hartrees
 There are        5 alpha and        5 beta electrons
 Requested basis set is 6-311++G(d,p)
 There are 26 shells and 50 basis functions

 Total QAlloc Memory Limit   2000 MB
 Mega-Array Size        61 MB
 MEM_STATIC part        62 MB
 A cutoff of  1.0D-11 yielded    351 shell pairs
 There are      1321 function pairs (      1377 Cartesian)

 -------------------------------------------------------
 OpenMP Integral Computing Module                       
 Release: version 1.0, May 2013, Q-Chem Inc. Pittsburgh 
 -------------------------------------------------------
 Integral Job Info:
 Integral job number is                      11
 Integral operator is                         1
 short-range coefficients                     0
 long-range coefficients              100000000
 Omega coefficients                           0
 if combine SR and LR in K                    0
 Integral screening is                        0
 Integral computing path is                   2
 max size of driver memory is            800000
 size of driver memory is                593474
 size of scratch memory is              2260544
 max col of scratch BK array               1296
 max len of scratch array in speh3          155
 max len of scratch index in speh4           18
 max int batch size is                      520
 min int batch size is                       52
 fixed nKL is                                52
 max L of basis functions is                  2
 order of int derivative is                   0
 number of shells is                         26
 number of basis is                          51
 number of cartesian basis is                51
 number of contracted shell pairs           351
 number of primitive shell pairs            843
 maxK2 (contraction) of shell pair           36
 max number of K2 of shell pair               1
 max number of CS2 of shell pair             78
 max number of PS2 of shell pair            144
 mem total for path MDJ                    9644
 -------------------------------------------------------
 Smallest overlap matrix eigenvalue = 1.16E-03

 Scale SEOQF with 1.000000e-01/1.000000e-01/1.000000e-01

 Standard Electronic Orientation quadrupole field applied
 Guess from superposition of atomic densities
 Warning:  Energy on first SCF cycle will be non-variational
 A restricted hybrid HF-DFT SCF calculation will be
 performed using Pulay DIIS extrapolation
 Exchange:     0.2000 Hartree-Fock + 0.0800 Slater + 0.7200 B88
 Correlation:  0.1900 VWN1RPA + 0.8100 LYP
 Using SG-1 standard quadrature grid
 SCF converges when DIIS error is below 1.0E-08
 Inaccurate integrated density:
   Number of electrons =    10
   Numerical integral  =    10.999880435380
   Relative error      =     9.9988043538 %
 ---------------------------------------
  Cycle       Energy         DIIS Error
 ---------------------------------------
    1     -57.2631345346      8.59E-02
    2     -56.9086748343      7.12E-03
    3     -56.9059641484      7.78E-03
    4     -56.9202073024      6.30E-04
    5     -56.9203102096      3.15E-05
    6     -56.9203104584      9.97E-07
    7     -56.9203104587      2.49E-08
    8     -56.9203104587      1.28E-09 Convergence criterion met
 ---------------------------------------
 SCF time:  CPU 1.08 s  wall 1.08 s
 SCF   energy in the final basis set = -56.9203104587
 Total energy in the final basis set = -56.9203104587

 --------------------------------------------------------------

                    Orbital Energies (a.u.)
 --------------------------------------------------------------

 Alpha MOs
 -- Occupied --
-14.690  -1.247  -0.825  -0.825  -0.825
 -- Virtual --
 -0.240  -0.158  -0.158  -0.158  -0.108  -0.108  -0.108  -0.048
 -0.009  -0.009  -0.009   0.089   0.216   0.216   0.216   0.455
  0.487   0.487   0.487   0.699   0.699   0.732   1.174   1.174
  1.174   1.451   1.451   1.451   1.771   1.771   1.771   2.092
  2.246   2.246   2.246   2.333   2.333   2.687   2.687   2.687
  2.691   4.377   4.377   4.377  35.280
 --------------------------------------------------------------

          Ground-State Mulliken Net Atomic Charges

     Atom                 Charge (a.u.)
  ----------------------------------------
      1 N                    -0.468162
      2 H                     0.367053
      3 H                     0.367025
      4 H                     0.367048
      5 H                     0.367037
  ----------------------------------------
  Sum of atomic charges =     1.000000

 -----------------------------------------------------------------
                    Cartesian Multipole Moments
 -----------------------------------------------------------------
    Charge (ESU x 10^10)
                 4.8032
    Dipole Moment (Debye)
         X      -0.0001      Y      -0.0000      Z       0.0000
       Tot       0.0001
    Quadrupole Moments (Debye-Ang)
        XX      -4.3570     XY      -0.0000     YY      -4.3571
        XZ       0.0000     YZ       0.0000     ZZ      -4.3578
    Octopole Moments (Debye-Ang^2)
       XXX      -0.0211    XXY      -0.0503    XYY       0.2771
       YYY       0.2242    XXZ      -0.8966    XYZ       1.5902
       YYZ       0.8715    XZZ      -0.2560    YZZ      -0.1739
       ZZZ       0.0251
    Hexadecapole Moments (Debye-Ang^3)
      XXXX      -7.3150   XXXY      -0.5555   XXYY      -1.9736
      XYYY       0.5537   YYYY      -7.2842   XXXZ       0.0650
      XXYZ       0.0303   XYYZ      -0.0444   YYYZ       0.1870
      XXZZ      -1.6687   XYZZ       0.0018   YYZZ      -1.6995
      XZZZ      -0.0206   YZZZ      -0.2173   ZZZZ      -7.5894
 -----------------------------------------------------------------
 Calculating analytic gradient of the SCF energy
 Gradient of SCF Energy
            1           2           3           4           5
    1   0.0000245   0.0010159   0.0016633  -0.0016964  -0.0010074
    2  -0.0000221   0.0017494  -0.0010834   0.0009407  -0.0015844
    3   0.0000131   0.0012684  -0.0013351  -0.0014087   0.0014624
 Max gradient component =       1.749E-03
 RMS gradient           =       1.234E-03
 Gradient time:  CPU 0.39 s  wall 2.97 s
 Geometry Optimization Parameters
   NAtoms,    NIC,     NZ,  NCons,   NDum,   NFix, NCnnct, MaxDiis
        5      20       0       0       0       0       0       0


** GEOMETRY OPTIMIZATION IN DELOCALIZED INTERNAL COORDINATES **
   Searching for a Minimum

   Optimization Cycle:   1

                       Coordinates (Angstroms)
     ATOM                X               Y               Z
      1  N         0.0000037000    0.0000040000   -0.0000017000
      2  H         0.4305081000    0.7716246000    0.5279233000
      3  H         0.7198780000   -0.4747860000   -0.5619619000
      4  H        -0.7291768000    0.3749191000   -0.6222346000
      5  H        -0.4212351000   -0.6717854000    0.6562850000
   Point Group: c1    Number of degrees of freedom:     9


   Energy is    -56.920310459


 Attempting to Generate Delocalized Internal Coordinates

  9 Hessian modes will be used to form the next step
  Hessian Eigenvalues:
     0.160000    0.160000    0.160000    0.160000    0.160000    0.428871
     0.428879    0.428883    0.428884

 Minimum Search - Taking Simple RFO Step
 Searching for Lamda that Minimizes Along All modes
 Value Taken    Lamda =  -0.00005321
 Step Taken.  Stepsize is  0.011139

                             Maximum     Tolerance    Cnvgd?
         Gradient           0.004777      0.000300      NO
         Displacement       0.011137      0.001200      NO
         Energy change     *********      0.000001      NO


 New Cartesian Coordinates Obtained by Inverse Iteration

 Displacement from previous Coordinates is:  0.011139
 ----------------------------------------------------------------
             Standard Nuclear Orientation (Angstroms)
    I     Atom           X                Y                Z
 ----------------------------------------------------------------
    1      N      -0.0000272535     0.0000254131    -0.0000045941
    2      H       0.4292833946     0.7693911927     0.5264482361
    3      H       0.7177729833    -0.4734135399    -0.5603579790
    4      H      -0.7270669803     0.3738401237    -0.6205194810
    5      H      -0.4199842441    -0.6698668896     0.6544439181
 ----------------------------------------------------------------
 Nuclear Repulsion Energy =    16.3310213458 hartrees
 There are        5 alpha and        5 beta electrons
 Applying Cartesian multipole field
    Component          Value
    ---------          -----
     (2,0,0)        1.00000E-11
     (0,2,0)        2.00000E-11
     (0,0,2)       -3.00000E-11
 Requested basis set is 6-311++G(d,p)
 There are 26 shells and 50 basis functions
 A cutoff of  1.0D-11 yielded    351 shell pairs
 There are      1321 function pairs (      1377 Cartesian)
 Smallest overlap matrix eigenvalue = 1.15E-03
 Guess MOs from SCF MO coefficient file
 Reading MOs from coefficient file
 Reading MOs from coefficient file
 A restricted hybrid HF-DFT SCF calculation will be
 performed using Pulay DIIS extrapolation
 Exchange:     0.2000 Hartree-Fock + 0.0800 Slater + 0.7200 B88
 Correlation:  0.1900 VWN1RPA + 0.8100 LYP
 Using SG-1 standard quadrature grid
 SCF converges when DIIS error is below 1.0E-08
 Geometry optimization detected.  Setting ReadMinima to 0
 Setting SaveMinima to 0
 ---------------------------------------
  Cycle       Energy         DIIS Error
 ---------------------------------------
    1     -56.9269744807      2.77E-04
    2     -56.9203330760      1.17E-04
    3     -56.9203338732      1.20E-04
    4     -56.9203371289      7.27E-06
    5     -56.9203371430      2.06E-07
    6     -56.9203371430      9.84E-09 Convergence criterion met
 ---------------------------------------
 SCF time:  CPU 0.84 s  wall 0.86 s
 SCF   energy in the final basis set = -56.9203371430
 Total energy in the final basis set = -56.9203371430

 --------------------------------------------------------------

                    Orbital Energies (a.u.)
 --------------------------------------------------------------

 Alpha MOs
 -- Occupied --
-14.689  -1.249  -0.827  -0.827  -0.827
 -- Virtual --
 -0.240  -0.158  -0.158  -0.158  -0.108  -0.107  -0.107  -0.048
 -0.009  -0.009  -0.009   0.090   0.216   0.216   0.216   0.458
  0.487   0.487   0.487   0.698   0.698   0.730   1.176   1.176
  1.176   1.454   1.454   1.454   1.774   1.774   1.774   2.098
  2.243   2.243   2.243   2.337   2.337   2.689   2.691   2.691
  2.691   4.387   4.387   4.387  35.288
 --------------------------------------------------------------

          Ground-State Mulliken Net Atomic Charges

     Atom                 Charge (a.u.)
  ----------------------------------------
      1 N                    -0.466741
      2 H                     0.366698
      3 H                     0.366666
      4 H                     0.366694
      5 H                     0.366683
  ----------------------------------------
  Sum of atomic charges =     1.000000

 -----------------------------------------------------------------
                    Cartesian Multipole Moments
 -----------------------------------------------------------------
    Charge (ESU x 10^10)
                 4.8032
    Dipole Moment (Debye)
         X       0.0000      Y      -0.0001      Z       0.0001
       Tot       0.0001
    Quadrupole Moments (Debye-Ang)
        XX      -4.3625     XY       0.0000     YY      -4.3623
        XZ       0.0003     YZ      -0.0001     ZZ      -4.3625
    Octopole Moments (Debye-Ang^2)
       XXX      -0.0205    XXY      -0.0498    XYY       0.2745
       YYY       0.2215    XXZ      -0.8877    XYZ       1.5746
       YYZ       0.8630    XZZ      -0.2535    YZZ      -0.1722
       ZZZ       0.0249
    Hexadecapole Moments (Debye-Ang^3)
      XXXX      -7.2862   XXXY      -0.5488   XXYY      -1.9696
      XYYY       0.5470   YYYY      -7.2559   XXXZ       0.0644
      XXYZ       0.0300   XYYZ      -0.0439   YYYZ       0.1847
      XXZZ      -1.6683   XYZZ       0.0018   YYZZ      -1.6986
      XZZZ      -0.0202   YZZZ      -0.2148   ZZZZ      -7.5573
 -----------------------------------------------------------------
 Calculating analytic gradient of the SCF energy
 Gradient of SCF Energy
            1           2           3           4           5
    1   0.0000072   0.0000215  -0.0000153   0.0000080  -0.0000214
    2  -0.0000059  -0.0000475   0.0000203   0.0000661  -0.0000330
    3   0.0000003   0.0000531  -0.0000316   0.0000264  -0.0000482
 Max gradient component =       6.607E-05
 RMS gradient           =       3.292E-05
 Gradient time:  CPU 0.33 s  wall 0.33 s
 Geometry Optimization Parameters
   NAtoms,    NIC,     NZ,  NCons,   NDum,   NFix, NCnnct, MaxDiis
        5      20       0       0       0       0       0       0

 Cartesian Hessian Update
 Hessian Updated using BFGS Update


** GEOMETRY OPTIMIZATION IN DELOCALIZED INTERNAL COORDINATES **
   Searching for a Minimum

   Optimization Cycle:   2

                       Coordinates (Angstroms)
     ATOM                X               Y               Z
      1  N        -0.0000272535    0.0000254131   -0.0000045941
      2  H         0.4292833946    0.7693911927    0.5264482361
      3  H         0.7177729833   -0.4734135399   -0.5603579790
      4  H        -0.7270669803    0.3738401237   -0.6205194810
      5  H        -0.4199842441   -0.6698668896    0.6544439181
   Point Group: c1    Number of degrees of freedom:     9


   Energy is    -56.920337143

 Hessian Updated using BFGS Update

  6 Hessian modes will be used to form the next step
  Hessian Eigenvalues:
     0.159993    0.160000    0.428571    0.428873    0.428883    0.429262

 Minimum Search - Taking Simple RFO Step
 Searching for Lamda that Minimizes Along All modes
 Value Taken    Lamda =   0.00000000
 Step Taken.  Stepsize is  0.000032

                             Maximum     Tolerance    Cnvgd?
         Gradient           0.000005      0.000300     YES
         Displacement       0.000023      0.001200     YES
         Energy change     -0.000027      0.000001      NO


                       Distance Matrix (Angstroms)
             N (  1)   H (  2)   H (  3)   H (  4)
   H (  2)  1.026345
   H (  3)  1.026342  1.675989
   H (  4)  1.026335  1.676049  1.676013
   H (  5)  1.026364  1.676038  1.675956  1.676054

 Final energy is   -56.920337142959241     


 ******************************
 **  OPTIMIZATION CONVERGED  **
 ******************************

                       Coordinates (Angstroms)
     ATOM                X               Y               Z
      1  N        -0.0000272535    0.0000254131   -0.0000045941
      2  H         0.4292833946    0.7693911927    0.5264482361
      3  H         0.7177729833   -0.4734135399   -0.5603579790
      4  H        -0.7270669803    0.3738401237   -0.6205194810
      5  H        -0.4199842441   -0.6698668896    0.6544439181

Z-matrix Print:
$molecule
1 1
N 
H  1 1.026335
H  1 1.026342 2 109.472184
H  1 1.026345 2 109.475432 3 120.000425 0
H  1 1.026364 2 109.474355 3 -119.994118 0
$end


 --------------------------------------------------------------

                    Orbital Energies (a.u.)
 --------------------------------------------------------------

 Alpha MOs
 -- Occupied --
-14.689  -1.249  -0.827  -0.827  -0.827
 -- Virtual --
 -0.240  -0.158  -0.158  -0.158  -0.108  -0.107  -0.107  -0.048
 -0.009  -0.009  -0.009   0.090   0.216   0.216   0.216   0.458
  0.487   0.487   0.487   0.698   0.698   0.730   1.176   1.176
  1.176   1.454   1.454   1.454   1.774   1.774   1.774   2.098
  2.243   2.243   2.243   2.337   2.337   2.689   2.691   2.691
  2.691   4.387   4.387   4.387  35.288
 --------------------------------------------------------------

          Ground-State Mulliken Net Atomic Charges

     Atom                 Charge (a.u.)
  ----------------------------------------
      1 N                    -0.466741
      2 H                     0.366698
      3 H                     0.366666
      4 H                     0.366694
      5 H                     0.366683
  ----------------------------------------
  Sum of atomic charges =     1.000000

 -----------------------------------------------------------------
                    Cartesian Multipole Moments
 -----------------------------------------------------------------
    Charge (ESU x 10^10)
                 4.8032
    Dipole Moment (Debye)
         X       0.0000      Y      -0.0001      Z       0.0001
       Tot       0.0001
    Quadrupole Moments (Debye-Ang)
        XX      -4.3625     XY       0.0000     YY      -4.3623
        XZ       0.0003     YZ      -0.0001     ZZ      -4.3625
    Octopole Moments (Debye-Ang^2)
       XXX      -0.0205    XXY      -0.0498    XYY       0.2745
       YYY       0.2215    XXZ      -0.8877    XYZ       1.5746
       YYZ       0.8630    XZZ      -0.2535    YZZ      -0.1722
       ZZZ       0.0249
    Hexadecapole Moments (Debye-Ang^3)
      XXXX      -7.2862   XXXY      -0.5488   XXYY      -1.9696
      XYYY       0.5470   YYYY      -7.2559   XXXZ       0.0644
      XXYZ       0.0300   XYYZ      -0.0439   YYYZ       0.1847
      XXZZ      -1.6683   XYZZ       0.0018   YYZZ      -1.6986
      XZZZ      -0.0202   YZZZ      -0.2148   ZZZZ      -7.5573
 -----------------------------------------------------------------
Archival summary:
1\1\TWL02\OPT\ProcedureUnspecified\BasisUnspecified\14(1+,1)\cher\MonDec1217:34:262016MonDec1217:34:262016\0\\#,OPT,ProcedureUnspecified,BasisUnspecified,\\1,1\N\H,1,1.02633\H,1,1.02634,2,109.472\H,1,1.02634,2,109.475,3,120,0\H,1,1.02636,2,109.474,3,-119.994,0\\\@

 Total job time:  5.40s(wall), 2.71s(cpu) 
 Mon Dec 12 17:34:26 2016

        *************************************************************
        *                                                           *
        *  Thank you very much for using Q-Chem.  Have a nice day.  *
        *                                                           *
        *************************************************************


 
User input: 2 of 3 
 
TWL02 127.0.1
Q-Chem Developer Version! Running on 127.0.1.*
                  Welcome to Q-Chem
     A Quantum Leap Into The Future Of Chemistry


 Q-Chem 4.4, Q-Chem, Inc., Pleasanton, CA (2016)

 Y. Shao,  Z. Gan,  E. Epifanovsky,  A. T. B. Gilbert,  M. Wormit,  
 J. Kussmann,  A. W. Lange,  A. Behn,  J. Deng,  X. Feng,  D. Ghosh,  
 M. Goldey,  P. R. Horn,  L. D. Jacobson,  I. Kaliman,  F. Rob,  
 R. Z. Khaliullin,  T. Kus,  A. Landau,  J. Liu,  E. I. Proynov,  Y. M. Rhee,  
 R. M. Richard,  M. A. Rohrdanz,  R. P. Steele,  E. J. Sundstrom,  
 H. L. Woodcock III,  P. M. Zimmerman,  D. Zuev,  B. Albrecht,  E. Alguire,  
 B. Austin,  S. A. Baeppler,  G. J. O. Beran,  Y. A. Bernard,  E. Berquist,  
 K. Brandhorst,  K. B. Bravaya,  S. T. Brown,  D. Casanova,  C.-M. Chang,  
 Y. Chen,  S. H. Chien,  K. D. Closser,  M. P. Coons,  D. L. Crittenden,  
 S. Dasgupta,  M. Diedenhofen,  R. A. DiStasio Jr.,  H. Do,  A. D. Dutoi,  
 R. G. Edgar,  P.-T. Fang,  S. Fatehi,  Q. Feng,  L. Fusti-Molnar,  
 A. Ghysels,  A. Golubeva-Zadorozhnaya,  J. Gomes,  A. Gunina,  
 M. W. D. Hanson-Heine,  P. H. P. Harbach,  A. W. Hauser,  J. E. Herr,  
 E. G. Hohenstein,  Z. C. Holden,  K. Hui,  T.-C. Jagau,  H. Ji,  B. Kaduk,  
 K. Khistyaev,  Jaehoon Kim,  Jihan Kim,  R. A. King,  P. Klunzinger,  
 K. Koh,  D. Kosenkov,  T. Kowalczyk,  C. M. Krauter,  A. Kunitsa,  
 K. U. Lao,  A. Laurent,  K. V. Lawler,  J. Lee,  D. Lefrancois,  S. Lehtola,  
 S. V. Levchenko,  C. Y. Lin,  Y.-S. Lin,  F. Liu,  E. Livshits,  
 R. C. Lochan,  A. Luenser,  P. Manohar,  S. F. Manzer,  S.-P. Mao,  Y. Mao,  
 N. Mardirossian,  A. V. Marenich,  L. A. Martinez-Martinez,  S. A. Maurer,  
 N. J. Mayhall,  J.-M. Mewes,  A. F. Morrison,  K. Nanda,  T. S. Nguyen-Beck,  
 C. M. Oana,  R. Olivares-Amaya,  D. P. O'Neill,  J. A. Parkhill,  
 T. M. Perrine,  R. Peverati,  P. A. Pieniazek,  F. Plasser,  A. Prociuk,  
 D. R. Rehn,  E. Rosta,  N. J. Russ,  N. Sergueev,  S. M. Sharada,  
 S. Sharma,  D. W. Small,  A. Sodt,  T. Stauch,  T. Stein,  D. Stuck,  
 Y.-C. Su,  A. J. W. Thom,  T. Tsuchimochi,  L. Vogt,  O. Vydrov,  T. Wang,  
 M. A. Watson,  J. Wenzel,  A. White,  C. F. Williams,  V. Vanovschi,  
 K. Yao,  S. Yeganeh,  S. R. Yost,  Z.-Q. You,  I. Y. Zhang,  X. Zhang,  
 Y. Zhao,  B. R. Brooks,  G. K. L. Chan,  D. M. Chipman,  C. J. Cramer,  
 W. A. Goddard III,  M. S. Gordon,  W. J. Hehre,  A. Klamt,  
 H. F. Schaefer III,  M. W. Schmidt,  C. D. Sherrill,  D. G. Truhlar,  
 A. Warshel,  X. Xu,  A. Aspuru-Guzik,  R. Baer,  A. T. Bell,  N. A. Besley,  
 J.-D. Chai,  A. Dreuw,  B. D. Dunietz,  T. R. Furlani,  S. R. Gwaltney,  
 C.-P. Hsu,  Y. Jung,  J. Kong,  D. S. Lambrecht,  W. Liang,  C. Ochsenfeld,  
 V. A. Rassolov,  L. V. Slipchenko,  J. E. Subotnik,  T. Van Voorhis,  
 J. M. Herbert,  A. I. Krylov,  P. M. W. Gill,  M. Head-Gordon

 Contributors to earlier versions of Q-Chem not listed above: 
 R. D. Adamson,  J. Baker,  E. F. C. Byrd,  A. K. Chakraborty,  C.-L. Cheng,  
 H. Dachsel,  R. J. Doerksen,  G. Hawkins,  A. Heyden,  S. Hirata,  
 G. Kedziora,  F. J. Keil,  C. Kelley,  P. P. Korambath,  W. Kurlancheek,  
 A. M. Lee,  M. S. Lee,  D. Liotard,  I. Lotan,  P. E. Maslen,  N. Nair,  
 D. Neuhauser,  R. Olson,  B. Peters,  J. Ritchie,  N. E. Schultz,  
 N. Shenvi,  A. C. Simmonett,  K. S. Thanthiriwatte,  Q. Wu,  W. Zhang

 Please cite Q-Chem as follows:
 Y. Shao et al., Mol. Phys. 113, 184-215 (2015)
 DOI: 10.1080/00268976.2014.952696

 Q-Chem 4.4.2 for Intel X86 EM64T Linux

 Parts of Q-Chem use Armadillo 5.200.1 (Boston Tea Smuggler).
 http://arma.sourceforge.net/

 Q-Chem begins on Mon Dec 12 17:34:26 2016  


Host: 0

     Scratch files written to /scratch/cher/qchem1638//
The previous job contains 0 fragments, simply inherited here
FILE_GEOM_ORG=        593

Checking the input file for inconsistencies... 	...done.

--------------------------------------------------------------
User input:
--------------------------------------------------------------

$molecule
   read
$end

$rem
   BASIS 6-311++G**
   JOB_TYPE FREQUENCY
   METHOD B3LYP
   SYM_IGNORE  TRUE
$end

--------------------------------------------------------------
 ----------------------------------------------------------------
             Standard Nuclear Orientation (Angstroms)
    I     Atom           X                Y                Z
 ----------------------------------------------------------------
    1      N      -0.0000272535     0.0000254131    -0.0000045941
    2      H       0.4292833946     0.7693911927     0.5264482361
    3      H       0.7177729833    -0.4734135399    -0.5603579790
    4      H      -0.7270669803     0.3738401237    -0.6205194810
    5      H      -0.4199842441    -0.6698668896     0.6544439181
 ----------------------------------------------------------------
 Nuclear Repulsion Energy =    16.3310213458 hartrees
 There are        5 alpha and        5 beta electrons
 Requested basis set is 6-311++G(d,p)
 There are 26 shells and 50 basis functions

 Total QAlloc Memory Limit   2000 MB
 Mega-Array Size        61 MB
 MEM_STATIC part        62 MB

                       Distance Matrix (Angstroms)
             N (  1)   H (  2)   H (  3)   H (  4)
   H (  2)  1.026345
   H (  3)  1.026342  1.675989
   H (  4)  1.026335  1.676049  1.676013
   H (  5)  1.026364  1.676038  1.675956  1.676054

 A cutoff of  1.0D-11 yielded    351 shell pairs
 There are      1321 function pairs (      1377 Cartesian)

 -------------------------------------------------------
 OpenMP Integral Computing Module                       
 Release: version 1.0, May 2013, Q-Chem Inc. Pittsburgh 
 -------------------------------------------------------
 Integral Job Info:
 Integral job number is                      11
 Integral operator is                         1
 short-range coefficients                     0
 long-range coefficients              100000000
 Omega coefficients                           0
 if combine SR and LR in K                    0
 Integral screening is                        0
 Integral computing path is                   2
 max size of driver memory is            800000
 size of driver memory is                593474
 size of scratch memory is              2260544
 max col of scratch BK array               1296
 max len of scratch array in speh3          155
 max len of scratch index in speh4           18
 max int batch size is                      520
 min int batch size is                       52
 fixed nKL is                                52
 max L of basis functions is                  2
 order of int derivative is                   0
 number of shells is                         26
 number of basis is                          51
 number of cartesian basis is                51
 number of contracted shell pairs           351
 number of primitive shell pairs            843
 maxK2 (contraction) of shell pair           36
 max number of K2 of shell pair               1
 max number of CS2 of shell pair             78
 max number of PS2 of shell pair            144
 mem total for path MDJ                    9644
 -------------------------------------------------------
 Smallest overlap matrix eigenvalue = 1.15E-03
 Guess from superposition of atomic densities
 Warning:  Energy on first SCF cycle will be non-variational
 A restricted hybrid HF-DFT SCF calculation will be
 performed using Pulay DIIS extrapolation
 Exchange:     0.2000 Hartree-Fock + 0.0800 Slater + 0.7200 B88
 Correlation:  0.1900 VWN1RPA + 0.8100 LYP
 Using SG-1 standard quadrature grid
 SCF converges when DIIS error is below 1.0E-08
 Inaccurate integrated density:
   Number of electrons =    10
   Numerical integral  =    10.999880064571
   Relative error      =     9.9988006457 %
 ---------------------------------------
  Cycle       Energy         DIIS Error
 ---------------------------------------
    1     -57.2691595551      8.65E-02
    2     -56.9084471200      7.21E-03
    3     -56.9056982033      7.87E-03
    4     -56.9202358536      6.24E-04
    5     -56.9203368971      3.13E-05
    6     -56.9203371427      9.91E-07
    7     -56.9203371430      2.51E-08
    8     -56.9203371430      1.84E-09 Convergence criterion met
 ---------------------------------------
 SCF time:  CPU 1.08 s  wall 1.08 s
 SCF   energy in the final basis set = -56.9203371430
 Total energy in the final basis set = -56.9203371430

 --------------------------------------------------------------

                    Orbital Energies (a.u.)
 --------------------------------------------------------------

 Alpha MOs
 -- Occupied --
-14.689  -1.249  -0.827  -0.827  -0.827
 -- Virtual --
 -0.240  -0.158  -0.158  -0.158  -0.108  -0.107  -0.107  -0.048
 -0.009  -0.009  -0.009   0.090   0.216   0.216   0.216   0.458
  0.487   0.487   0.487   0.698   0.698   0.730   1.176   1.176
  1.176   1.454   1.454   1.454   1.774   1.774   1.774   2.098
  2.243   2.243   2.243   2.337   2.337   2.689   2.691   2.691
  2.691   4.387   4.387   4.387  35.288
 --------------------------------------------------------------

          Ground-State Mulliken Net Atomic Charges

     Atom                 Charge (a.u.)
  ----------------------------------------
      1 N                    -0.466741
      2 H                     0.366698
      3 H                     0.366666
      4 H                     0.366694
      5 H                     0.366683
  ----------------------------------------
  Sum of atomic charges =     1.000000

 -----------------------------------------------------------------
                    Cartesian Multipole Moments
 -----------------------------------------------------------------
    Charge (ESU x 10^10)
                 4.8032
    Dipole Moment (Debye)
         X       0.0000      Y      -0.0001      Z       0.0001
       Tot       0.0001
    Quadrupole Moments (Debye-Ang)
        XX      -4.3625     XY       0.0000     YY      -4.3623
        XZ       0.0003     YZ      -0.0001     ZZ      -4.3625
    Octopole Moments (Debye-Ang^2)
       XXX      -0.0205    XXY      -0.0498    XYY       0.2745
       YYY       0.2215    XXZ      -0.8877    XYZ       1.5746
       YYZ       0.8630    XZZ      -0.2535    YZZ      -0.1722
       ZZZ       0.0249
    Hexadecapole Moments (Debye-Ang^3)
      XXXX      -7.2862   XXXY      -0.5488   XXYY      -1.9696
      XYYY       0.5470   YYYY      -7.2559   XXXZ       0.0644
      XXYZ       0.0300   XYYZ      -0.0439   YYYZ       0.1847
      XXZZ      -1.6683   XYZZ       0.0018   YYZZ      -1.6986
      XZZZ      -0.0202   YZZZ      -0.2148   ZZZZ      -7.5573
 -----------------------------------------------------------------
 Calculating MO derivatives via CPSCF
   1         3          15      0.107964    0.017075
   2         3          15      0.007495    0.000995
   3         3          15      0.000366    0.000057
   4        15           3      0.000004    0.000001
   5        18           0      0.000000    0.000000    Roots Converged
 Calculating analytic Hessian of the SCF energy
 Polarizability Matrix (a.u.)
            1           2           3
    1  -8.2174920  -0.0000670  -0.0001188
    2  -0.0000670  -8.2177150   0.0001183
    3  -0.0001188   0.0001183  -8.2175246

 Direct stationary perturbation theory relativistic correction:

 rels  =       0.017567411095
 relv  =      -0.065345561821
 rel2e =       0.019584305951
 E_rel =      -0.028193844775

 Hessian of the SCF Energy
            1           2           3           4           5           6
    1   0.6990318   0.0001767   0.0007045  -0.1211633  -0.1064034  -0.0730074
    2   0.0001767   0.6992987  -0.0001374  -0.1064653  -0.2525778  -0.1303808
    3   0.0007045  -0.0001374   0.6990373  -0.0729396  -0.1303533  -0.1508916
    4  -0.1211633  -0.1064653  -0.0729396   0.1200371   0.1157240   0.0793053
    5  -0.1064034  -0.2525778  -0.1303533   0.1157240   0.2630697   0.1418427
    6  -0.0730074  -0.1303808  -0.1508916   0.0793053   0.1418427   0.1524190
    7  -0.2275286   0.1096229   0.1295043   0.0171046  -0.0068703  -0.0100818
    8   0.1095913  -0.1337717  -0.0855478   0.0218260  -0.0110797  -0.0132200
    9   0.1294903  -0.0855109  -0.1624450   0.0133844  -0.0062744  -0.0097485
   10  -0.2321384   0.0873108  -0.1455974  -0.0095009   0.0054780  -0.0066417
   11   0.0873645  -0.1067280   0.0747673  -0.0217946   0.0164586  -0.0174786
   12  -0.1455146   0.0747070  -0.1859073  -0.0111560   0.0080092  -0.0104998
   13  -0.1182014  -0.0906451   0.0883282  -0.0064775  -0.0079283   0.0104256
   14  -0.0907290  -0.2062211   0.1412712  -0.0092901  -0.0158708   0.0192368
   15   0.0883272   0.1413221  -0.1997935  -0.0085941  -0.0132242   0.0187208
            7           8           9          10          11          12
    1  -0.2275286   0.1095913   0.1294903  -0.2321384   0.0873645  -0.1455146
    2   0.1096229  -0.1337717  -0.0855109   0.0873108  -0.1067280   0.0747070
    3   0.1295043  -0.0855478  -0.1624450  -0.1455974   0.0747673  -0.1859073
    4   0.0171046   0.0218260   0.0133844  -0.0095009  -0.0217946  -0.0111560
    5  -0.0068703  -0.0110797  -0.0062744   0.0054780   0.0164586   0.0080092
    6  -0.0100818  -0.0132200  -0.0097485  -0.0066417  -0.0174786  -0.0104998
    7   0.2359323  -0.1192482  -0.1410097  -0.0161927   0.0101125   0.0157379
    8  -0.1192482   0.1338728   0.0930537   0.0072931  -0.0063203  -0.0074707
    9  -0.1410097   0.0930537   0.1651771  -0.0166505   0.0116258   0.0188115
   10  -0.0161927   0.0072931  -0.0166505   0.2407965  -0.0950511   0.1582494
   11   0.0101125  -0.0063203   0.0116258  -0.0950511   0.1043994  -0.0813157
   12   0.0157379  -0.0074707   0.0188115   0.1582494  -0.0813157   0.1904339
   13  -0.0093156  -0.0194621   0.0147856   0.0170356   0.0193687  -0.0173168
   14   0.0063831   0.0172989  -0.0128942  -0.0050308  -0.0078097   0.0060702
   15   0.0058493   0.0131848  -0.0117951   0.0106402   0.0124013  -0.0128383
           13          14          15
    1  -0.1182014  -0.0907290   0.0883272
    2  -0.0906451  -0.2062211   0.1413221
    3   0.0883282   0.1412712  -0.1997935
    4  -0.0064775  -0.0092901  -0.0085941
    5  -0.0079283  -0.0158708  -0.0132242
    6   0.0104256   0.0192368   0.0187208
    7  -0.0093156   0.0063831   0.0058493
    8  -0.0194621   0.0172989   0.0131848
    9   0.0147856  -0.0128942  -0.0117951
   10   0.0170356  -0.0050308   0.0106402
   11   0.0193687  -0.0078097   0.0124013
   12  -0.0173168   0.0060702  -0.0128383
   13   0.1169589   0.0986668  -0.0962226
   14   0.0986668   0.2126028  -0.1536840
   15  -0.0962226  -0.1536840   0.2057060
 Gradient time:  CPU 10.75 s  wall 12.91 s
 **********************************************************************
 **                                                                  **
 **                       VIBRATIONAL ANALYSIS                       **
 **                       --------------------                       **
 **                                                                  **
 **        VIBRATIONAL FREQUENCIES (CM**-1) AND NORMAL MODES         **
 **     FORCE CONSTANTS (mDYN/ANGSTROM) AND REDUCED MASSES (AMU)     **
 **                  INFRARED INTENSITIES (KM/MOL)                   **
 **                                                                  **
 **********************************************************************


 Mode:                 1                      2                      3
 Frequency:      1488.01                1489.22                1489.35
 Force Cnst:      1.5109                 1.5132                 1.5134
 Red. Mass:       1.1582                 1.1580                 1.1580
 IR Active:          YES                    YES                    YES
 IR Intens:      162.989                162.759                162.721
 Raman Active:       YES                    YES                    YES
               X      Y      Z        X      Y      Z        X      Y      Z
 N          0.073 -0.025 -0.075   -0.034  0.082 -0.060   -0.072 -0.065 -0.047
 H         -0.481  0.010  0.334    0.236 -0.382  0.393    0.126 -0.134 -0.076
 H          0.060 -0.167  0.059    0.061 -0.378  0.443    0.430  0.347  0.249
 H         -0.340  0.106  0.483   -0.222 -0.247 -0.015    0.146  0.496  0.050
 H         -0.246  0.400  0.171    0.401 -0.135  0.017    0.293  0.189  0.436
 TransDip  -0.276  0.095  0.287    0.130 -0.312  0.229    0.272  0.246  0.180

 Mode:                 4                      5                      6
 Frequency:      1726.27                1726.81                3368.96
 Force Cnst:      1.7695                 1.7706                 6.7395
 Red. Mass:       1.0078                 1.0078                 1.0078
 IR Active:          YES                    YES                    YES
 IR Intens:        0.002                  0.003                  0.002
 Raman Active:       YES                    YES                    YES
               X      Y      Z        X      Y      Z        X      Y      Z
 N         -0.000 -0.000 -0.000    0.000 -0.000  0.000    0.000 -0.000 -0.000
 H         -0.308 -0.091  0.383   -0.335  0.320 -0.195    0.210  0.376  0.257
 H         -0.333 -0.074 -0.363   -0.128 -0.436  0.205    0.348 -0.230 -0.272
 H          0.328  0.014 -0.377    0.130  0.466  0.129   -0.355  0.182 -0.303
 H          0.315  0.154  0.359    0.329 -0.346 -0.142   -0.205 -0.326  0.319
 TransDip   0.001  0.001  0.001   -0.001  0.001 -0.001   -0.000  0.001  0.001

 Mode:                 7                      8                      9
 Frequency:      3471.20                3471.84                3472.32
 Force Cnst:      7.7570                 7.7608                 7.7633
 Red. Mass:       1.0927                 1.0928                 1.0928
 IR Active:          YES                    YES                    YES
 IR Intens:      182.750                182.945                183.017
 Raman Active:       YES                    YES                    YES
               X      Y      Z        X      Y      Z        X      Y      Z
 N         -0.055  0.013  0.057   -0.016 -0.079  0.002   -0.057  0.010 -0.057
 H         -0.080 -0.130 -0.082    0.291  0.515  0.359    0.197  0.368  0.244
 H          0.569 -0.378 -0.442   -0.182  0.108  0.140    0.093 -0.065 -0.086
 H          0.062 -0.034  0.067   -0.144  0.063 -0.121    0.591 -0.306  0.503
 H          0.216  0.358 -0.341    0.263  0.413 -0.413   -0.093 -0.136  0.128
 TransDip   0.296 -0.071 -0.308    0.088  0.424 -0.013    0.304 -0.053  0.304

 STANDARD THERMODYNAMIC QUANTITIES AT   298.15 K  AND     1.00 ATM

   This Molecule has  0 Imaginary Frequencies
   Zero point vibrational energy:       31.027 kcal/mol

   Atom    1 Element N  Has Mass   14.00307
   Atom    2 Element H  Has Mass    1.00783
   Atom    3 Element H  Has Mass    1.00783
   Atom    4 Element H  Has Mass    1.00783
   Atom    5 Element H  Has Mass    1.00783
   Molecular Mass:    18.034390 amu
   Principal axes and moments of inertia in amu*Bohr^2:
                             1           2           3
    Eigenvalues --       10.10949    10.10964    10.11021
          X               0.50476     0.55250    -0.66330
          Y              -0.58017     0.78608     0.21326
          Z               0.63923     0.27718     0.71733
   Rotational Symmetry Number is   1
   The Molecule is an Asymmetric Top
   Translational Enthalpy:        0.889 kcal/mol
   Rotational Enthalpy:           0.889 kcal/mol
   Vibrational Enthalpy:         31.039 kcal/mol
   gas constant (RT):             0.592 kcal/mol
   Translational Entropy:        34.612  cal/mol.K
   Rotational Entropy:           14.699  cal/mol.K
   Vibrational Entropy:           0.046  cal/mol.K

   Total Enthalpy:               33.409 kcal/mol
   Total Entropy:                49.357  cal/mol.K

 ======================================================================

 STANDARD THERMODYNAMIC QUANTITIES FOR ANHARMONIC VIBRATION -- TOSH

   Zero point vibrational energy: ************ kcal/mol

   Vibrational Enthalpy:       Infinity kcal/mol
   Vibrational Entropy:             NaN  cal/mol.K

   Total Enthalpy:             Infinity kcal/mol
   Total Entropy:                   NaN  cal/mol.K

 ======================================================================

 STANDARD THERMODYNAMIC QUANTITIES FOR ANHARMONIC VIBRATION -- VPT2

   Zero point vibrational energy: ************ kcal/mol

   Vibrational Enthalpy:       Infinity kcal/mol
   Vibrational Entropy:             NaN  cal/mol.K

   Total Enthalpy:             Infinity kcal/mol
   Total Entropy:                   NaN  cal/mol.K

 ======================================================================

Archival summary:
1\1\TWL02\FREQ\ProcedureUnspecified\BasisUnspecified\14(1+,1)\cher\MonDec1217:34:402016MonDec1217:34:402016\0\\#,FREQ,ProcedureUnspecified,BasisUnspecified,\\1,1\N\H,1,1.02633\H,1,1.02634,2,109.472\H,1,1.02634,2,109.475,3,120,0\H,1,1.02636,2,109.474,3,-119.994,0\\\@

 Total job time:  14.05s(wall), 11.88s(cpu) 
 Mon Dec 12 17:34:40 2016

        *************************************************************
        *                                                           *
        *  Thank you very much for using Q-Chem.  Have a nice day.  *
        *                                                           *
        *************************************************************


 
User input: 3 of 3 
 
TWL02 127.0.1
Q-Chem Developer Version! Running on 127.0.1.*
                  Welcome to Q-Chem
     A Quantum Leap Into The Future Of Chemistry


 Q-Chem 4.4, Q-Chem, Inc., Pleasanton, CA (2016)

 Y. Shao,  Z. Gan,  E. Epifanovsky,  A. T. B. Gilbert,  M. Wormit,  
 J. Kussmann,  A. W. Lange,  A. Behn,  J. Deng,  X. Feng,  D. Ghosh,  
 M. Goldey,  P. R. Horn,  L. D. Jacobson,  I. Kaliman,  F. Rob,  
 R. Z. Khaliullin,  T. Kus,  A. Landau,  J. Liu,  E. I. Proynov,  Y. M. Rhee,  
 R. M. Richard,  M. A. Rohrdanz,  R. P. Steele,  E. J. Sundstrom,  
 H. L. Woodcock III,  P. M. Zimmerman,  D. Zuev,  B. Albrecht,  E. Alguire,  
 B. Austin,  S. A. Baeppler,  G. J. O. Beran,  Y. A. Bernard,  E. Berquist,  
 K. Brandhorst,  K. B. Bravaya,  S. T. Brown,  D. Casanova,  C.-M. Chang,  
 Y. Chen,  S. H. Chien,  K. D. Closser,  M. P. Coons,  D. L. Crittenden,  
 S. Dasgupta,  M. Diedenhofen,  R. A. DiStasio Jr.,  H. Do,  A. D. Dutoi,  
 R. G. Edgar,  P.-T. Fang,  S. Fatehi,  Q. Feng,  L. Fusti-Molnar,  
 A. Ghysels,  A. Golubeva-Zadorozhnaya,  J. Gomes,  A. Gunina,  
 M. W. D. Hanson-Heine,  P. H. P. Harbach,  A. W. Hauser,  J. E. Herr,  
 E. G. Hohenstein,  Z. C. Holden,  K. Hui,  T.-C. Jagau,  H. Ji,  B. Kaduk,  
 K. Khistyaev,  Jaehoon Kim,  Jihan Kim,  R. A. King,  P. Klunzinger,  
 K. Koh,  D. Kosenkov,  T. Kowalczyk,  C. M. Krauter,  A. Kunitsa,  
 K. U. Lao,  A. Laurent,  K. V. Lawler,  J. Lee,  D. Lefrancois,  S. Lehtola,  
 S. V. Levchenko,  C. Y. Lin,  Y.-S. Lin,  F. Liu,  E. Livshits,  
 R. C. Lochan,  A. Luenser,  P. Manohar,  S. F. Manzer,  S.-P. Mao,  Y. Mao,  
 N. Mardirossian,  A. V. Marenich,  L. A. Martinez-Martinez,  S. A. Maurer,  
 N. J. Mayhall,  J.-M. Mewes,  A. F. Morrison,  K. Nanda,  T. S. Nguyen-Beck,  
 C. M. Oana,  R. Olivares-Amaya,  D. P. O'Neill,  J. A. Parkhill,  
 T. M. Perrine,  R. Peverati,  P. A. Pieniazek,  F. Plasser,  A. Prociuk,  
 D. R. Rehn,  E. Rosta,  N. J. Russ,  N. Sergueev,  S. M. Sharada,  
 S. Sharma,  D. W. Small,  A. Sodt,  T. Stauch,  T. Stein,  D. Stuck,  
 Y.-C. Su,  A. J. W. Thom,  T. Tsuchimochi,  L. Vogt,  O. Vydrov,  T. Wang,  
 M. A. Watson,  J. Wenzel,  A. White,  C. F. Williams,  V. Vanovschi,  
 K. Yao,  S. Yeganeh,  S. R. Yost,  Z.-Q. You,  I. Y. Zhang,  X. Zhang,  
 Y. Zhao,  B. R. Brooks,  G. K. L. Chan,  D. M. Chipman,  C. J. Cramer,  
 W. A. Goddard III,  M. S. Gordon,  W. J. Hehre,  A. Klamt,  
 H. F. Schaefer III,  M. W. Schmidt,  C. D. Sherrill,  D. G. Truhlar,  
 A. Warshel,  X. Xu,  A. Aspuru-Guzik,  R. Baer,  A. T. Bell,  N. A. Besley,  
 J.-D. Chai,  A. Dreuw,  B. D. Dunietz,  T. R. Furlani,  S. R. Gwaltney,  
 C.-P. Hsu,  Y. Jung,  J. Kong,  D. S. Lambrecht,  W. Liang,  C. Ochsenfeld,  
 V. A. Rassolov,  L. V. Slipchenko,  J. E. Subotnik,  T. Van Voorhis,  
 J. M. Herbert,  A. I. Krylov,  P. M. W. Gill,  M. Head-Gordon

 Contributors to earlier versions of Q-Chem not listed above: 
 R. D. Adamson,  J. Baker,  E. F. C. Byrd,  A. K. Chakraborty,  C.-L. Cheng,  
 H. Dachsel,  R. J. Doerksen,  G. Hawkins,  A. Heyden,  S. Hirata,  
 G. Kedziora,  F. J. Keil,  C. Kelley,  P. P. Korambath,  W. Kurlancheek,  
 A. M. Lee,  M. S. Lee,  D. Liotard,  I. Lotan,  P. E. Maslen,  N. Nair,  
 D. Neuhauser,  R. Olson,  B. Peters,  J. Ritchie,  N. E. Schultz,  
 N. Shenvi,  A. C. Simmonett,  K. S. Thanthiriwatte,  Q. Wu,  W. Zhang

 Please cite Q-Chem as follows:
 Y. Shao et al., Mol. Phys. 113, 184-215 (2015)
 DOI: 10.1080/00268976.2014.952696

 Q-Chem 4.4.2 for Intel X86 EM64T Linux

 Parts of Q-Chem use Armadillo 5.200.1 (Boston Tea Smuggler).
 http://arma.sourceforge.net/

 Q-Chem begins on Mon Dec 12 17:34:40 2016  


Host: 0

     Scratch files written to /scratch/cher/qchem1638//
The previous job contains 0 fragments, simply inherited here
FILE_GEOM_ORG=        593

Checking the input file for inconsistencies... 	...done.

--------------------------------------------------------------
User input:
--------------------------------------------------------------

$molecule
   read
$end
$rem
   BASIS  =  6-311++G**
   JOB_TYPE  =  SP
   METHOD  =  B3LYP
   SOLVENT_METHOD SMD
$end
--------------------------------------------------------------
 ----------------------------------------------------------------
             Standard Nuclear Orientation (Angstroms)
    I     Atom           X                Y                Z
 ----------------------------------------------------------------
    1      N      -0.0000272535     0.0000254131    -0.0000045941
    2      H       0.4292833946     0.7693911927     0.5264482361
    3      H       0.7177729833    -0.4734135399    -0.5603579790
    4      H      -0.7270669803     0.3738401237    -0.6205194810
    5      H      -0.4199842441    -0.6698668896     0.6544439181
 ----------------------------------------------------------------
 Nuclear Repulsion Energy =    16.3310213458 hartrees
 There are        5 alpha and        5 beta electrons
 Requested basis set is 6-311++G(d,p)
 There are 26 shells and 50 basis functions

 Total QAlloc Memory Limit   2000 MB
 Mega-Array Size        61 MB
 MEM_STATIC part        62 MB

                       Distance Matrix (Angstroms)
             N (  1)   H (  2)   H (  3)   H (  4)
   H (  2)  1.026345
   H (  3)  1.026342  1.675989
   H (  4)  1.026335  1.676049  1.676013
   H (  5)  1.026364  1.676038  1.675956  1.676054

 A cutoff of  1.0D-08 yielded    351 shell pairs
 There are      1321 function pairs (      1377 Cartesian)

 -------------------------------------------------------
 OpenMP Integral Computing Module                       
 Release: version 1.0, May 2013, Q-Chem Inc. Pittsburgh 
 -------------------------------------------------------
 Integral Job Info:
 Integral job number is                      11
 Integral operator is                         1
 short-range coefficients                     0
 long-range coefficients              100000000
 Omega coefficients                           0
 if combine SR and LR in K                    0
 Integral screening is                        0
 Integral computing path is                   2
 max size of driver memory is            800000
 size of driver memory is                593474
 size of scratch memory is              2260544
 max col of scratch BK array               1296
 max len of scratch array in speh3          155
 max len of scratch index in speh4           18
 max int batch size is                      520
 min int batch size is                       52
 fixed nKL is                                52
 max L of basis functions is                  2
 order of int derivative is                   0
 number of shells is                         26
 number of basis is                          51
 number of cartesian basis is                51
 number of contracted shell pairs           351
 number of primitive shell pairs            831
 maxK2 (contraction) of shell pair           36
 max number of K2 of shell pair               1
 max number of CS2 of shell pair             78
 max number of PS2 of shell pair            144
 mem total for path MDJ                    9644
 -------------------------------------------------------
 Smallest overlap matrix eigenvalue = 1.15E-03

 Scale SEOQF with 1.000000e-01/1.000000e-01/1.000000e-01

 Standard Electronic Orientation quadrupole field applied
 Guess from superposition of atomic densities
 Warning:  Energy on first SCF cycle will be non-variational
 A restricted hybrid HF-DFT SCF calculation will be
 performed using Pulay DIIS extrapolation
 Exchange:     0.2000 Hartree-Fock + 0.0800 Slater + 0.7200 B88
 Correlation:  0.1900 VWN1RPA + 0.8100 LYP
 Using SG-1 standard quadrature grid
 SCF converges when DIIS error is below 1.0E-05
 Inaccurate integrated density:
   Number of electrons =    10
   Numerical integral  =    10.999880055900
   Relative error      =     9.9988005590 %
 ---------------------------------------
  Cycle       Energy         DIIS Error
 ---------------------------------------
    1     -57.2691595464      8.65E-02
    2     -56.9084471152      7.21E-03
    3     -56.9056980737      7.87E-03
    4     -56.9202358556      6.24E-04
    5     -56.9203368910      3.15E-05
    6     -56.9203372601      1.21E-06 Convergence criterion met
 ---------------------------------------
 SCF time:  CPU 0.79 s  wall 0.79 s

 Citation of the SMD model:
 Marenich, A.V.; Cramer, C.J.; Truhlar, D.G.
 J. Phys. Chem. B 2009, 113, 6378-6396.
 iSolventCode=           1
 Solvent: water                                                           

 vradii
            1           2           3           4           5
    1   1.8900000   1.2000000   1.2000000   1.2000000   1.2000000
Changing PCM_TESSEL_METHOD to VTN
Changing PCM_VDW_RADII to SMD_RADIUS
 Discretize the solute cavity surface with Lebedev spheres
	Using 302 Lebedev grid points for each H atom
	Using 302 Lebedev grid points for other atoms
	Atomic van der Waals radii will be scaled by 1.20
 Removing interior tesserae...
 Keep 547 surface tesserae and discard 963 interior tesserae
 Molecular Surface Area = 49.045 Angst**2
 A restricted hybrid HF-DFT SCF calculation will be
 performed using Pulay DIIS extrapolation
 Polarizable Continuum solvation model will be applied
 Exchange:     0.2000 Hartree-Fock + 0.0800 Slater + 0.7200 B88
 Correlation:  0.1900 VWN1RPA + 0.8100 LYP
 Using SG-1 standard quadrature grid
 SCF converges when DIIS error is below 1.0E-05

 Citation of the SMD model:
 Marenich, A.V.; Cramer, C.J.; Truhlar, D.G.
 J. Phys. Chem. B 2009, 113, 6378-6396.
 iSolventCode=           1
 Solvent: water                                                           

 vradii
            1           2           3           4           5
    1   1.8900000   1.2000000   1.2000000   1.2000000   1.2000000
 ---------------------------------------
  Cycle       Energy         DIIS Error
 ---------------------------------------
    1     -56.9203371343      2.28E-07
 Time req'd to invert C: 0.09 s (CPU) 0.09 s (wall)
    2     -57.0558716292      3.56E-04
    3     -57.0558715986      3.56E-04
    4     -57.0559738931      3.55E-05
    5     -57.0559741094      3.29E-05
    6     -57.0559742746      3.90E-06 Convergence criterion met
 ---------------------------------------
 SCF time:  CPU 1.01 s  wall 1.04 s
(0)  E-EN(g) gas-phase elect-nuc energy                  -56.920337134 a.u.
(3)  G-ENP(liq) elect-nuc-pol free energy of system      -57.055974275 a.u.
(4)  G-CDS(liq) cavity-dispersion-solvent structure 
     free energy                                                2.9505 kcal/mol
(6)  G-S(liq) free energy of system                      -57.051272383 a.u.
(9)  DeltaG-S(liq) free energy of  solvation
     (9) = (6) - (0)                                          -82.1631 kcal/mol
 SCF   energy in the final basis set = -57.0512723831
 Total energy in the final basis set = -57.0512723831

 --------------------------------------------------------------

                    Orbital Energies (a.u.)
 --------------------------------------------------------------

 Alpha MOs
 -- Occupied --
-14.424  -0.983  -0.561  -0.561  -0.561
 -- Virtual --
 -0.018   0.039   0.039   0.039   0.120   0.120   0.120   0.124
  0.175   0.175   0.175   0.293   0.445   0.445   0.445   0.694
  0.728   0.728   0.728   0.965   0.965   0.984   1.443   1.443
  1.443   1.716   1.716   1.716   2.037   2.037   2.037   2.357
  2.504   2.504   2.504   2.603   2.603   2.950   2.954   2.954
  2.954   4.652   4.652   4.652  35.553
 --------------------------------------------------------------

          Ground-State Mulliken Net Atomic Charges

     Atom                 Charge (a.u.)
  ----------------------------------------
      1 N                    -0.488931
      2 H                     0.371879
      3 H                     0.372414
      4 H                     0.372257
      5 H                     0.372381
  ----------------------------------------
  Sum of atomic charges =     1.000000

 -----------------------------------------------------------------
                    Cartesian Multipole Moments
 -----------------------------------------------------------------
    Charge (ESU x 10^10)
                 4.8032
    Dipole Moment (Debye)
         X       0.0013      Y      -0.0017      Z      -0.0009
       Tot       0.0023
    Quadrupole Moments (Debye-Ang)
        XX      -4.3994     XY      -0.0003     YY      -4.3999
        XZ      -0.0000     YZ      -0.0011     ZZ      -4.3994
    Octopole Moments (Debye-Ang^2)
       XXX      -0.0187    XXY      -0.0508    XYY       0.2758
       YYY       0.2203    XXZ      -0.8916    XYZ       1.5807
       YYZ       0.8656    XZZ      -0.2544    YZZ      -0.1739
       ZZZ       0.0240
    Hexadecapole Moments (Debye-Ang^3)
      XXXX      -7.4847   XXXY      -0.5506   XXYY      -2.0346
      XYYY       0.5480   YYYY      -7.4555   XXXZ       0.0641
      XXYZ       0.0299   XYYZ      -0.0443   YYYZ       0.1840
      XXZZ      -1.7323   XYZZ       0.0015   YYZZ      -1.7631
      XZZZ      -0.0205   YZZZ      -0.2165   ZZZZ      -7.7564
 -----------------------------------------------------------------
Archival summary:
1\1\TWL02\SP\ProcedureUnspecified\BasisUnspecified\14(1+,1)\cher\MonDec1217:34:422016MonDec1217:34:422016\0\\#,ProcedureUnspecified,BasisUnspecified,\\1,1\N\H,1,1.02633\H,1,1.02634,2,109.472\H,1,1.02634,2,109.475,3,120,0\H,1,1.02636,2,109.474,3,-119.994,0\\\@

 Total job time:  1.87s(wall), 1.82s(cpu) 
 Mon Dec 12 17:34:42 2016

        *************************************************************
        *                                                           *
        *  Thank you very much for using Q-Chem.  Have a nice day.  *
        *                                                           *
        *************************************************************
