# Supplementary material for: A DFT investigation of the blue bottle experiment: E∘half-cell analysis of autoxidation catalysed by redox indicators
Source: R Soc Open Sci. 2017 Nov 8;4(11):170708. doi: 10.1098/rsos.170708 (PMC5717635; doi:10.1098/rsos.170708)
Supplement: output.zip [file rsos170708supp2.zip › B3LYP_6-311++Gdp_reducing_agents/HNO.out]

pikachu 127.0.1
Q-Chem Developer Version! Running on 127.0.1.*
                  Welcome to Q-Chem
     A Quantum Leap Into The Future Of Chemistry


 Q-Chem 4.4, Q-Chem, Inc., Pleasanton, CA (2016)

 Y. Shao,  Z. Gan,  E. Epifanovsky,  A. T. B. Gilbert,  M. Wormit,  
 J. Kussmann,  A. W. Lange,  A. Behn,  J. Deng,  X. Feng,  D. Ghosh,  
 M. Goldey,  P. R. Horn,  L. D. Jacobson,  I. Kaliman,  F. Rob,  
 R. Z. Khaliullin,  T. Kus,  A. Landau,  J. Liu,  E. I. Proynov,  Y. M. Rhee,  
 R. M. Richard,  M. A. Rohrdanz,  R. P. Steele,  E. J. Sundstrom,  
 H. L. Woodcock III,  P. M. Zimmerman,  D. Zuev,  B. Albrecht,  E. Alguire,  
 B. Austin,  S. A. Baeppler,  G. J. O. Beran,  Y. A. Bernard,  E. Berquist,  
 K. Brandhorst,  K. B. Bravaya,  S. T. Brown,  D. Casanova,  C.-M. Chang,  
 Y. Chen,  S. H. Chien,  K. D. Closser,  M. P. Coons,  D. L. Crittenden,  
 S. Dasgupta,  M. Diedenhofen,  R. A. DiStasio Jr.,  H. Do,  A. D. Dutoi,  
 R. G. Edgar,  P.-T. Fang,  S. Fatehi,  Q. Feng,  L. Fusti-Molnar,  
 A. Ghysels,  A. Golubeva-Zadorozhnaya,  J. Gomes,  A. Gunina,  
 M. W. D. Hanson-Heine,  P. H. P. Harbach,  A. W. Hauser,  J. E. Herr,  
 E. G. Hohenstein,  Z. C. Holden,  K. Hui,  T.-C. Jagau,  H. Ji,  B. Kaduk,  
 K. Khistyaev,  Jaehoon Kim,  Jihan Kim,  R. A. King,  P. Klunzinger,  
 K. Koh,  D. Kosenkov,  T. Kowalczyk,  C. M. Krauter,  A. Kunitsa,  
 K. U. Lao,  A. Laurent,  K. V. Lawler,  J. Lee,  D. Lefrancois,  S. Lehtola,  
 S. V. Levchenko,  C. Y. Lin,  Y.-S. Lin,  F. Liu,  E. Livshits,  
 R. C. Lochan,  A. Luenser,  P. Manohar,  S. F. Manzer,  S.-P. Mao,  Y. Mao,  
 N. Mardirossian,  A. V. Marenich,  L. A. Martinez-Martinez,  S. A. Maurer,  
 N. J. Mayhall,  J.-M. Mewes,  A. F. Morrison,  K. Nanda,  T. S. Nguyen-Beck,  
 C. M. Oana,  R. Olivares-Amaya,  D. P. O'Neill,  J. A. Parkhill,  
 T. M. Perrine,  R. Peverati,  P. A. Pieniazek,  F. Plasser,  A. Prociuk,  
 D. R. Rehn,  E. Rosta,  N. J. Russ,  N. Sergueev,  S. M. Sharada,  
 S. Sharma,  D. W. Small,  A. Sodt,  T. Stauch,  T. Stein,  D. Stuck,  
 Y.-C. Su,  A. J. W. Thom,  T. Tsuchimochi,  L. Vogt,  O. Vydrov,  T. Wang,  
 M. A. Watson,  J. Wenzel,  A. White,  C. F. Williams,  V. Vanovschi,  
 K. Yao,  S. Yeganeh,  S. R. Yost,  Z.-Q. You,  I. Y. Zhang,  X. Zhang,  
 Y. Zhao,  B. R. Brooks,  G. K. L. Chan,  D. M. Chipman,  C. J. Cramer,  
 W. A. Goddard III,  M. S. Gordon,  W. J. Hehre,  A. Klamt,  
 H. F. Schaefer III,  M. W. Schmidt,  C. D. Sherrill,  D. G. Truhlar,  
 A. Warshel,  X. Xu,  A. Aspuru-Guzik,  R. Baer,  A. T. Bell,  N. A. Besley,  
 J.-D. Chai,  A. Dreuw,  B. D. Dunietz,  T. R. Furlani,  S. R. Gwaltney,  
 C.-P. Hsu,  Y. Jung,  J. Kong,  D. S. Lambrecht,  W. Liang,  C. Ochsenfeld,  
 V. A. Rassolov,  L. V. Slipchenko,  J. E. Subotnik,  T. Van Voorhis,  
 J. M. Herbert,  A. I. Krylov,  P. M. W. Gill,  M. Head-Gordon

 Contributors to earlier versions of Q-Chem not listed above: 
 R. D. Adamson,  J. Baker,  E. F. C. Byrd,  A. K. Chakraborty,  C.-L. Cheng,  
 H. Dachsel,  R. J. Doerksen,  G. Hawkins,  A. Heyden,  S. Hirata,  
 G. Kedziora,  F. J. Keil,  C. Kelley,  P. P. Korambath,  W. Kurlancheek,  
 A. M. Lee,  M. S. Lee,  D. Liotard,  I. Lotan,  P. E. Maslen,  N. Nair,  
 D. Neuhauser,  R. Olson,  B. Peters,  J. Ritchie,  N. E. Schultz,  
 N. Shenvi,  A. C. Simmonett,  K. S. Thanthiriwatte,  Q. Wu,  W. Zhang

 Please cite Q-Chem as follows:
 Y. Shao et al., Mol. Phys. 113, 184-215 (2015)
 DOI: 10.1080/00268976.2014.952696

 Q-Chem 4.4.2 for Intel X86 EM64T Linux

 Parts of Q-Chem use Armadillo 5.200.1 (Boston Tea Smuggler).
 http://arma.sourceforge.net/

 Q-Chem begins on Wed Dec 14 08:21:20 2016  


Host: 0

     Scratch files written to /scratch/cher/qchem9457//
FILE_GEOM_ORG=        593

Checking the input file for inconsistencies... 	...done.

--------------------------------------------------------------
User input:
--------------------------------------------------------------
$molecule
0 1
  N    0.5640411    0.1596196    0.0000000
  O   -0.6266985   -0.0413768    0.0000000
  H    1.0653004   -0.7863232    0.0000000
$end

$rem
   BASIS  =  6-311++G**
   JOB_TYPE  =  optimization
   METHOD  =  B3LYP
$end

--------------------------------------------------------------
 ----------------------------------------------------------------
             Standard Nuclear Orientation (Angstroms)
    I     Atom           X                Y                Z
 ----------------------------------------------------------------
    1      N       0.5640410913     0.1596196337    -0.0000000000
    2      O      -0.6266985056    -0.0413767847    -0.0000000000
    3      H       1.0653004059    -0.7863231585     0.0000000000
 ----------------------------------------------------------------
 Molecular Point Group                 Cs    NOp =  2
 Largest Abelian Subgroup              Cs    NOp =  2
 Nuclear Repulsion Energy =    30.2898807167 hartrees
 There are        8 alpha and        8 beta electrons
 Requested basis set is 6-311++G(d,p)
 There are 17 shells and 51 basis functions

 Total QAlloc Memory Limit   2000 MB
 Mega-Array Size        61 MB
 MEM_STATIC part        62 MB
 A cutoff of  1.0D-11 yielded    153 shell pairs
 There are      1397 function pairs (      1512 Cartesian)

 -------------------------------------------------------
 OpenMP Integral Computing Module                       
 Release: version 1.0, May 2013, Q-Chem Inc. Pittsburgh 
 -------------------------------------------------------
 Integral Job Info:
 Integral job number is                      11
 Integral operator is                         1
 short-range coefficients                     0
 long-range coefficients              100000000
 Omega coefficients                           0
 if combine SR and LR in K                    0
 Integral screening is                        0
 Integral computing path is                   2
 max size of driver memory is            800000
 size of driver memory is                593474
 size of scratch memory is              2260544
 max col of scratch BK array               1296
 max len of scratch array in speh3          155
 max len of scratch index in speh4           18
 max int batch size is                      520
 min int batch size is                       52
 fixed nKL is                                52
 max L of basis functions is                  2
 order of int derivative is                   0
 number of shells is                         17
 number of basis is                          53
 number of cartesian basis is                53
 number of contracted shell pairs           153
 number of primitive shell pairs            529
 maxK2 (contraction) of shell pair           36
 max number of K2 of shell pair               1
 max number of CS2 of shell pair             21
 max number of PS2 of shell pair             72
 mem total for path MDJ                   10660
 -------------------------------------------------------
 Smallest overlap matrix eigenvalue = 1.74E-03

 Scale SEOQF with 1.000000e-01/1.000000e-01/1.000000e-01

 Standard Electronic Orientation quadrupole field applied
 Nucleus-field energy     =     0.0000000003 hartrees
 Guess from superposition of atomic densities
 Warning:  Energy on first SCF cycle will be non-variational
 A restricted hybrid HF-DFT SCF calculation will be
 performed using Pulay DIIS extrapolation
 Exchange:     0.2000 Hartree-Fock + 0.0800 Slater + 0.7200 B88
 Correlation:  0.1900 VWN1RPA + 0.8100 LYP
 Using SG-1 standard quadrature grid
 SCF converges when DIIS error is below 1.0E-08
 ---------------------------------------
  Cycle       Energy         DIIS Error
 ---------------------------------------
    1    -130.7237699972      8.10E-02
    2    -130.4920637521      9.92E-03
    3    -130.3980227987      2.23E-02
    4    -130.5143666863      2.12E-03
    5    -130.5153748482      4.49E-04
    6    -130.5154248124      1.45E-04
    7    -130.5154301320      1.27E-05
    8    -130.5154302078      1.42E-06
    9    -130.5154302141      2.81E-07
   10    -130.5154302160      4.34E-08
   11    -130.5154302160      1.52E-09 Convergence criterion met
 ---------------------------------------
 SCF time:  CPU 2.12 s  wall 2.12 s
 SCF   energy in the final basis set = -130.5154302160
 Total energy in the final basis set = -130.5154302160

 --------------------------------------------------------------
             Orbital Energies (a.u.) and Symmetries
 --------------------------------------------------------------

 Alpha MOs, Restricted
 -- Occupied --                  
-19.221 -14.454  -1.193  -0.739  -0.547  -0.477  -0.466  -0.261
  1 A'    2 A'    3 A'    4 A'    5 A'    1 A"    6 A'    7 A'                 
 -- Virtual --                   
 -0.126  -0.014   0.063   0.094   0.095   0.128   0.163   0.180
  2 A"    8 A'    9 A'   10 A'    3 A"   11 A'   12 A'   13 A'                 
  0.204   0.205   0.316   0.359   0.501   0.721   0.724   0.767
 14 A'    4 A"   15 A'   16 A'   17 A'    5 A"   18 A'   19 A'                 
  0.979   1.009   1.019   1.028   1.234   1.357   1.506   1.775
 20 A'   21 A'    6 A"   22 A'    7 A"   23 A'   24 A'   25 A'                 
  1.805   2.085   2.180   2.366   2.567   2.743   2.793   2.882
  8 A"   26 A'    9 A"   27 A'   28 A'   29 A'   10 A"   30 A'                 
  3.183   3.337   3.481   3.765   4.071   4.481   4.915   4.979
 11 A"   31 A'   32 A'   12 A"   33 A'   34 A'   13 A"   35 A'                 
  5.770  35.359  49.822
 36 A'   37 A'   38 A'                                                         

 Beta MOs, Restricted
 -- Occupied --                  
-19.221 -14.454  -1.193  -0.739  -0.547  -0.477  -0.466  -0.261
  1 A'    2 A'    3 A'    4 A'    5 A'    1 A"    6 A'    7 A'                 
 -- Virtual --                   
 -0.126  -0.014   0.063   0.094   0.095   0.128   0.163   0.180
  2 A"    8 A'    9 A'   10 A'    3 A"   11 A'   12 A'   13 A'                 
  0.204   0.205   0.316   0.359   0.501   0.721   0.724   0.767
 14 A'    4 A"   15 A'   16 A'   17 A'    5 A"   18 A'   19 A'                 
  0.979   1.009   1.019   1.028   1.234   1.357   1.506   1.775
 20 A'   21 A'    6 A"   22 A'    7 A"   23 A'   24 A'   25 A'                 
  1.805   2.085   2.180   2.366   2.567   2.743   2.793   2.882
  8 A"   26 A'    9 A"   27 A'   28 A'   29 A'   10 A"   30 A'                 
  3.183   3.337   3.481   3.765   4.071   4.481   4.915   4.979
 11 A"   31 A'   32 A'   12 A"   33 A'   34 A'   13 A"   35 A'                 
  5.770  35.359  49.822
 36 A'   37 A'   38 A'                                                         
 --------------------------------------------------------------

          Ground-State Mulliken Net Atomic Charges

     Atom                 Charge (a.u.)
  ----------------------------------------
      1 N                    -0.142228
      2 O                    -0.040114
      3 H                     0.182343
  ----------------------------------------
  Sum of atomic charges =     0.000000

 -----------------------------------------------------------------
                    Cartesian Multipole Moments
 -----------------------------------------------------------------
    Charge (ESU x 10^10)
                 0.0000
    Dipole Moment (Debye)
         X       1.1999      Y      -1.3356      Z       0.0000
       Tot       1.7954
    Quadrupole Moments (Debye-Ang)
        XX     -11.7631     XY      -1.5610     YY     -11.8213
        XZ       0.0000     YZ       0.0000     ZZ     -10.6476
    Octopole Moments (Debye-Ang^2)
       XXX      -0.4638    XXY      -1.8400    XYY      -0.2831
       YYY      -1.6090    XXZ      -0.0000    XYZ       0.0000
       YYZ      -0.0000    XZZ      -0.5132    YZZ      -0.3180
       ZZZ       0.0000
    Hexadecapole Moments (Debye-Ang^3)
      XXXX     -37.4751   XXXY      -1.8928   XXYY      -9.4491
      XYYY      -1.6736   YYYY     -14.6523   XXXZ       0.0000
      XXYZ       0.0000   XYYZ       0.0000   YYYZ       0.0000
      XXZZ      -7.6006   XYZZ      -0.2704   YYZZ      -3.9526
      XZZZ       0.0000   YZZZ       0.0000   ZZZZ      -8.6513
 -----------------------------------------------------------------
 Calculating analytic gradient of the SCF energy
 Gradient of SCF Energy
            1           2           3
    1   0.0105002  -0.0117264   0.0012261
    2   0.0069418  -0.0027666  -0.0041752
    3  -0.0000000   0.0000000   0.0000000
 Max gradient component =       1.173E-02
 RMS gradient           =       5.986E-03
 Gradient time:  CPU 0.61 s  wall 0.61 s
 Geometry Optimization Parameters
   NAtoms,    NIC,     NZ,  NCons,   NDum,   NFix, NCnnct, MaxDiis
        3       9       0       0       0       0       0       0


** GEOMETRY OPTIMIZATION IN DELOCALIZED INTERNAL COORDINATES **
   Searching for a Minimum

   Optimization Cycle:   1

                       Coordinates (Angstroms)
     ATOM                X               Y               Z
      1  N         0.5640410913    0.1596196337    0.0000000000
      2  O        -0.6266985056   -0.0413767847    0.0000000000
      3  H         1.0653004059   -0.7863231585    0.0000000000
   Point Group: cs    Number of degrees of freedom:     3


   Energy is   -130.515430216


 Attempting to Generate Delocalized Internal Coordinates

  3 Hessian modes will be used to form the next step
  Hessian Eigenvalues:
     0.160000    0.371612    1.011026

 Minimum Search - Taking Simple RFO Step
 Searching for Lamda that Minimizes Along All modes
 Value Taken    Lamda =  -0.00021140
 Step Taken.  Stepsize is  0.019862

                             Maximum     Tolerance    Cnvgd?
         Gradient           0.010365      0.000300      NO
         Displacement       0.019754      0.001200      NO
         Energy change     *********      0.000001      NO


 New Cartesian Coordinates Obtained by Inverse Iteration

 Displacement from previous Coordinates is:  0.013879
 ----------------------------------------------------------------
             Standard Nuclear Orientation (Angstroms)
    I     Atom           X                Y                Z
 ----------------------------------------------------------------
    1      N       0.5613754718     0.1544927281     0.0000000000
    2      O      -0.6241524623    -0.0394886093     0.0000000000
    3      H       1.0654199822    -0.7830844283     0.0000000000
 ----------------------------------------------------------------
 Molecular Point Group                 Cs    NOp =  2
 Largest Abelian Subgroup              Cs    NOp =  2
 Nuclear Repulsion Energy =    30.4415561950 hartrees
 There are        8 alpha and        8 beta electrons
 Applying Cartesian multipole field
    Component          Value
    ---------          -----
     (2,0,0)        1.00000E-11
     (0,2,0)        2.00000E-11
     (0,0,2)       -3.00000E-11
 Nucleus-field energy     =     0.0000000003 hartrees
 Requested basis set is 6-311++G(d,p)
 There are 17 shells and 51 basis functions
 A cutoff of  1.0D-11 yielded    153 shell pairs
 There are      1397 function pairs (      1512 Cartesian)
 Smallest overlap matrix eigenvalue = 1.72E-03
 Guess MOs from SCF MO coefficient file
 Reading MOs from coefficient file
 Reading MOs from coefficient file
 A restricted hybrid HF-DFT SCF calculation will be
 performed using Pulay DIIS extrapolation
 Exchange:     0.2000 Hartree-Fock + 0.0800 Slater + 0.7200 B88
 Correlation:  0.1900 VWN1RPA + 0.8100 LYP
 Using SG-1 standard quadrature grid
 SCF converges when DIIS error is below 1.0E-08
 Geometry optimization detected.  Setting ReadMinima to 0
 Setting SaveMinima to 0
 ---------------------------------------
  Cycle       Energy         DIIS Error
 ---------------------------------------
    1    -130.5236418936      1.07E-03
    2    -130.5155378492      2.30E-04
    3    -130.5155254537      3.31E-04
    4    -130.5155470004      1.20E-04
    5    -130.5155501753      2.15E-05
    6    -130.5155503002      2.14E-06
    7    -130.5155503170      2.63E-07
    8    -130.5155503164      2.93E-08
    9    -130.5155503162      5.21E-09 Convergence criterion met
 ---------------------------------------
 SCF time:  CPU 1.73 s  wall 1.73 s
 SCF   energy in the final basis set = -130.5155503162
 Total energy in the final basis set = -130.5155503162

 --------------------------------------------------------------
             Orbital Energies (a.u.) and Symmetries
 --------------------------------------------------------------

 Alpha MOs, Restricted
 -- Occupied --                  
-19.220 -14.453  -1.197  -0.739  -0.549  -0.480  -0.467  -0.259
  1 A'    2 A'    3 A'    4 A'    5 A'    1 A"    6 A'    7 A'                 
 -- Virtual --                   
 -0.124  -0.013   0.063   0.094   0.095   0.130   0.164   0.180
  2 A"    8 A'    9 A'   10 A'    3 A"   11 A'   12 A'   13 A'                 
  0.204   0.206   0.320   0.363   0.505   0.721   0.724   0.768
 14 A'    4 A"   15 A'   16 A'   17 A'    5 A"   18 A'   19 A'                 
  0.979   1.010   1.019   1.028   1.235   1.360   1.506   1.781
 20 A'   21 A'    6 A"   22 A'    7 A"   23 A'   24 A'   25 A'                 
  1.806   2.088   2.182   2.373   2.570   2.741   2.795   2.887
  8 A"   26 A'    9 A"   27 A'   28 A'   29 A'   10 A"   30 A'                 
  3.190   3.352   3.493   3.769   4.072   4.495   4.916   4.981
 11 A"   31 A'   32 A'   12 A"   33 A'   34 A'   13 A"   35 A'                 
  5.779  35.373  49.828
 36 A'   37 A'   38 A'                                                         

 Beta MOs, Restricted
 -- Occupied --                  
-19.220 -14.453  -1.197  -0.739  -0.549  -0.480  -0.467  -0.259
  1 A'    2 A'    3 A'    4 A'    5 A'    1 A"    6 A'    7 A'                 
 -- Virtual --                   
 -0.124  -0.013   0.063   0.094   0.095   0.130   0.164   0.180
  2 A"    8 A'    9 A'   10 A'    3 A"   11 A'   12 A'   13 A'                 
  0.204   0.206   0.320   0.363   0.505   0.721   0.724   0.768
 14 A'    4 A"   15 A'   16 A'   17 A'    5 A"   18 A'   19 A'                 
  0.979   1.010   1.019   1.028   1.235   1.360   1.506   1.781
 20 A'   21 A'    6 A"   22 A'    7 A"   23 A'   24 A'   25 A'                 
  1.806   2.088   2.182   2.373   2.570   2.741   2.795   2.887
  8 A"   26 A'    9 A"   27 A'   28 A'   29 A'   10 A"   30 A'                 
  3.190   3.352   3.493   3.769   4.072   4.495   4.916   4.981
 11 A"   31 A'   32 A'   12 A"   33 A'   34 A'   13 A"   35 A'                 
  5.779  35.373  49.828
 36 A'   37 A'   38 A'                                                         
 --------------------------------------------------------------

          Ground-State Mulliken Net Atomic Charges

     Atom                 Charge (a.u.)
  ----------------------------------------
      1 N                    -0.144472
      2 O                    -0.038315
      3 H                     0.182787
  ----------------------------------------
  Sum of atomic charges =     0.000000

 -----------------------------------------------------------------
                    Cartesian Multipole Moments
 -----------------------------------------------------------------
    Charge (ESU x 10^10)
                 0.0000
    Dipole Moment (Debye)
         X       1.1870      Y      -1.3412      Z      -0.0000
       Tot       1.7910
    Quadrupole Moments (Debye-Ang)
        XX     -11.7567     XY      -1.5670     YY     -11.8209
        XZ      -0.0000     YZ       0.0000     ZZ     -10.6272
    Octopole Moments (Debye-Ang^2)
       XXX      -0.4646    XXY      -1.8271    XYY      -0.3020
       YYY      -1.5568    XXZ      -0.0000    XYZ       0.0000
       YYZ      -0.0000    XZZ      -0.5138    YZZ      -0.3101
       ZZZ      -0.0000
    Hexadecapole Moments (Debye-Ang^3)
      XXXX     -37.2426   XXXY      -1.8626   XXYY      -9.4179
      XYYY      -1.5981   YYYY     -14.5852   XXXZ      -0.0000
      XXYZ       0.0000   XYYZ      -0.0000   YYYZ       0.0000
      XXZZ      -7.5587   XYZZ      -0.2591   YYZZ      -3.9336
      XZZZ      -0.0000   YZZZ       0.0000   ZZZZ      -8.6205
 -----------------------------------------------------------------
 Calculating analytic gradient of the SCF energy
 Gradient of SCF Energy
            1           2           3
    1   0.0024840  -0.0028729   0.0003890
    2   0.0001102  -0.0001501   0.0000399
    3  -0.0000000   0.0000000  -0.0000000
 Max gradient component =       2.873E-03
 RMS gradient           =       1.274E-03
 Gradient time:  CPU 0.60 s  wall 0.60 s
 Geometry Optimization Parameters
   NAtoms,    NIC,     NZ,  NCons,   NDum,   NFix, NCnnct, MaxDiis
        3       9       0       0       0       0       0       0

 Cartesian Hessian Update
 Hessian Updated using BFGS Update


** GEOMETRY OPTIMIZATION IN DELOCALIZED INTERNAL COORDINATES **
   Searching for a Minimum

   Optimization Cycle:   2

                       Coordinates (Angstroms)
     ATOM                X               Y               Z
      1  N         0.5613754718    0.1544927281    0.0000000000
      2  O        -0.6241524623   -0.0394886093    0.0000000000
      3  H         1.0654199822   -0.7830844283    0.0000000000
   Point Group: cs    Number of degrees of freedom:     3


   Energy is   -130.515550316

 Hessian Updated using BFGS Update

  3 Hessian modes will be used to form the next step
  Hessian Eigenvalues:
     0.175737    0.376951    0.788650

 Minimum Search - Taking Simple RFO Step
 Searching for Lamda that Minimizes Along All modes
 Value Taken    Lamda =  -0.00001448
 Step Taken.  Stepsize is  0.006122

                             Maximum     Tolerance    Cnvgd?
         Gradient           0.001985      0.000300      NO
         Displacement       0.005800      0.001200      NO
         Energy change     -0.000120      0.000001      NO


 New Cartesian Coordinates Obtained by Inverse Iteration

 Displacement from previous Coordinates is:  0.007352
 ----------------------------------------------------------------
             Standard Nuclear Orientation (Angstroms)
    I     Atom           X                Y                Z
 ----------------------------------------------------------------
    1      N       0.5613710925     0.1555342956     0.0000000000
    2      O      -0.6217002439    -0.0408761485     0.0000000000
    3      H       1.0629721430    -0.7827384565     0.0000000000
 ----------------------------------------------------------------
 Molecular Point Group                 Cs    NOp =  2
 Largest Abelian Subgroup              Cs    NOp =  2
 Nuclear Repulsion Energy =    30.4915173312 hartrees
 There are        8 alpha and        8 beta electrons
 Applying Cartesian multipole field
    Component          Value
    ---------          -----
     (2,0,0)        1.00000E-11
     (0,2,0)        2.00000E-11
     (0,0,2)       -3.00000E-11
 Nucleus-field energy     =     0.0000000003 hartrees
 Requested basis set is 6-311++G(d,p)
 There are 17 shells and 51 basis functions
 A cutoff of  1.0D-11 yielded    153 shell pairs
 There are      1397 function pairs (      1512 Cartesian)
 Smallest overlap matrix eigenvalue = 1.71E-03
 Guess MOs from SCF MO coefficient file
 Reading MOs from coefficient file
 Reading MOs from coefficient file
 A restricted hybrid HF-DFT SCF calculation will be
 performed using Pulay DIIS extrapolation
 Exchange:     0.2000 Hartree-Fock + 0.0800 Slater + 0.7200 B88
 Correlation:  0.1900 VWN1RPA + 0.8100 LYP
 Using SG-1 standard quadrature grid
 SCF converges when DIIS error is below 1.0E-08
 Geometry optimization detected.  Setting ReadMinima to 0
 Setting SaveMinima to 0
 ---------------------------------------
  Cycle       Energy         DIIS Error
 ---------------------------------------
    1    -130.5175866712      3.96E-04
    2    -130.5155519098      7.09E-05
    3    -130.5155518719      7.18E-05
    4    -130.5155528553      3.63E-05
    5    -130.5155531653      8.48E-06
    6    -130.5155531051      4.83E-07
    7    -130.5155531112      5.20E-08
    8    -130.5155531110      1.24E-08
    9    -130.5155531110      1.33E-09 Convergence criterion met
 ---------------------------------------
 SCF time:  CPU 1.71 s  wall 1.71 s
 SCF   energy in the final basis set = -130.5155531110
 Total energy in the final basis set = -130.5155531110

 --------------------------------------------------------------
             Orbital Energies (a.u.) and Symmetries
 --------------------------------------------------------------

 Alpha MOs, Restricted
 -- Occupied --                  
-19.220 -14.453  -1.199  -0.739  -0.549  -0.480  -0.468  -0.259
  1 A'    2 A'    3 A'    4 A'    5 A'    1 A"    6 A'    7 A'                 
 -- Virtual --                   
 -0.123  -0.013   0.063   0.094   0.095   0.130   0.163   0.180
  2 A"    8 A'    9 A'   10 A'    3 A"   11 A'   12 A'   13 A'                 
  0.204   0.206   0.321   0.364   0.505   0.721   0.724   0.769
 14 A'    4 A"   15 A'   16 A'   17 A'    5 A"   18 A'   19 A'                 
  0.979   1.010   1.019   1.028   1.235   1.359   1.505   1.783
 20 A'   21 A'    6 A"   22 A'    7 A"   23 A'   24 A'   25 A'                 
  1.806   2.089   2.182   2.373   2.572   2.742   2.795   2.887
  8 A"   26 A'    9 A"   27 A'   28 A'   29 A'   10 A"   30 A'                 
  3.192   3.353   3.497   3.770   4.074   4.497   4.917   4.983
 11 A"   31 A'   32 A'   12 A"   33 A'   34 A'   13 A"   35 A'                 
  5.780  35.376  49.830
 36 A'   37 A'   38 A'                                                         

 Beta MOs, Restricted
 -- Occupied --                  
-19.220 -14.453  -1.199  -0.739  -0.549  -0.480  -0.468  -0.259
  1 A'    2 A'    3 A'    4 A'    5 A'    1 A"    6 A'    7 A'                 
 -- Virtual --                   
 -0.123  -0.013   0.063   0.094   0.095   0.130   0.163   0.180
  2 A"    8 A'    9 A'   10 A'    3 A"   11 A'   12 A'   13 A'                 
  0.204   0.206   0.321   0.364   0.505   0.721   0.724   0.769
 14 A'    4 A"   15 A'   16 A'   17 A'    5 A"   18 A'   19 A'                 
  0.979   1.010   1.019   1.028   1.235   1.359   1.505   1.783
 20 A'   21 A'    6 A"   22 A'    7 A"   23 A'   24 A'   25 A'                 
  1.806   2.089   2.182   2.373   2.572   2.742   2.795   2.887
  8 A"   26 A'    9 A"   27 A'   28 A'   29 A'   10 A"   30 A'                 
  3.192   3.353   3.497   3.770   4.074   4.497   4.917   4.983
 11 A"   31 A'   32 A'   12 A"   33 A'   34 A'   13 A"   35 A'                 
  5.780  35.376  49.830
 36 A'   37 A'   38 A'                                                         
 --------------------------------------------------------------

          Ground-State Mulliken Net Atomic Charges

     Atom                 Charge (a.u.)
  ----------------------------------------
      1 N                    -0.144425
      2 O                    -0.037806
      3 H                     0.182232
  ----------------------------------------
  Sum of atomic charges =     0.000000

 -----------------------------------------------------------------
                    Cartesian Multipole Moments
 -----------------------------------------------------------------
    Charge (ESU x 10^10)
                 0.0000
    Dipole Moment (Debye)
         X       1.1803      Y      -1.3373      Z      -0.0000
       Tot       1.7837
    Quadrupole Moments (Debye-Ang)
        XX     -11.7659     XY      -1.5607     YY     -11.8174
        XZ      -0.0000     YZ       0.0000     ZZ     -10.6220
    Octopole Moments (Debye-Ang^2)
       XXX      -0.5189    XXY      -1.8149    XYY      -0.3214
       YYY      -1.5516    XXZ      -0.0000    XYZ       0.0000
       YYZ      -0.0000    XZZ      -0.5254    YZZ      -0.3085
       ZZZ      -0.0000
    Hexadecapole Moments (Debye-Ang^3)
      XXXX     -37.1608   XXXY      -1.8632   XXYY      -9.4075
      XYYY      -1.6222   YYYY     -14.5953   XXXZ      -0.0000
      XXYZ       0.0000   XYYZ      -0.0000   YYYZ       0.0000
      XXZZ      -7.5393   XYZZ      -0.2660   YYZZ      -3.9333
      XZZZ      -0.0000   YZZZ       0.0000   ZZZZ      -8.6113
 -----------------------------------------------------------------
 Calculating analytic gradient of the SCF energy
 Gradient of SCF Energy
            1           2           3
    1  -0.0001897   0.0008694  -0.0006798
    2   0.0003028  -0.0003704   0.0000677
    3  -0.0000000   0.0000000   0.0000000
 Max gradient component =       8.694E-04
 RMS gradient           =       4.065E-04
 Gradient time:  CPU 0.60 s  wall 0.60 s
 Geometry Optimization Parameters
   NAtoms,    NIC,     NZ,  NCons,   NDum,   NFix, NCnnct, MaxDiis
        3       9       0       0       0       0       0       0

 Cartesian Hessian Update
 Hessian Updated using BFGS Update


** GEOMETRY OPTIMIZATION IN DELOCALIZED INTERNAL COORDINATES **
   Searching for a Minimum

   Optimization Cycle:   3

                       Coordinates (Angstroms)
     ATOM                X               Y               Z
      1  N         0.5613710925    0.1555342956    0.0000000000
      2  O        -0.6217002439   -0.0408761485    0.0000000000
      3  H         1.0629721430   -0.7827384565    0.0000000000
   Point Group: cs    Number of degrees of freedom:     3


   Energy is   -130.515553111

 Hessian Updated using BFGS Update

  3 Hessian modes will be used to form the next step
  Hessian Eigenvalues:
     0.261707    0.388343    0.826003

 Minimum Search - Taking Simple RFO Step
 Searching for Lamda that Minimizes Along All modes
 Value Taken    Lamda =  -0.00000486
 Step Taken.  Stepsize is  0.003807

                             Maximum     Tolerance    Cnvgd?
         Gradient           0.001416      0.000300      NO
         Displacement       0.003609      0.001200      NO
         Energy change     -0.000003      0.000001      NO


 New Cartesian Coordinates Obtained by Inverse Iteration

 Displacement from previous Coordinates is:  0.004570
 ----------------------------------------------------------------
             Standard Nuclear Orientation (Angstroms)
    I     Atom           X                Y                Z
 ----------------------------------------------------------------
    1      N       0.5608247954     0.1546877468     0.0000000000
    2      O      -0.6227683070    -0.0398495026     0.0000000000
    3      H       1.0645865032    -0.7829185538     0.0000000000
 ----------------------------------------------------------------
 Molecular Point Group                 Cs    NOp =  2
 Largest Abelian Subgroup              Cs    NOp =  2
 Nuclear Repulsion Energy =    30.4821155823 hartrees
 There are        8 alpha and        8 beta electrons
 Applying Cartesian multipole field
    Component          Value
    ---------          -----
     (2,0,0)        1.00000E-11
     (0,2,0)        2.00000E-11
     (0,0,2)       -3.00000E-11
 Nucleus-field energy     =     0.0000000003 hartrees
 Requested basis set is 6-311++G(d,p)
 There are 17 shells and 51 basis functions
 A cutoff of  1.0D-11 yielded    153 shell pairs
 There are      1397 function pairs (      1512 Cartesian)
 Smallest overlap matrix eigenvalue = 1.72E-03
 Guess MOs from SCF MO coefficient file
 Reading MOs from coefficient file
 Reading MOs from coefficient file
 A restricted hybrid HF-DFT SCF calculation will be
 performed using Pulay DIIS extrapolation
 Exchange:     0.2000 Hartree-Fock + 0.0800 Slater + 0.7200 B88
 Correlation:  0.1900 VWN1RPA + 0.8100 LYP
 Using SG-1 standard quadrature grid
 SCF converges when DIIS error is below 1.0E-08
 Geometry optimization detected.  Setting ReadMinima to 0
 Setting SaveMinima to 0
 ---------------------------------------
  Cycle       Energy         DIIS Error
 ---------------------------------------
    1    -130.5152632278      1.89E-04
    2    -130.5155551460      3.75E-05
    3    -130.5155538462      8.48E-05
    4    -130.5155553854      4.92E-06
    5    -130.5155554786      1.71E-06
    6    -130.5155555025      4.11E-07
    7    -130.5155554971      3.19E-08
    8    -130.5155554972      7.05E-09 Convergence criterion met
 ---------------------------------------
 SCF time:  CPU 1.54 s  wall 1.54 s
 SCF   energy in the final basis set = -130.5155554972
 Total energy in the final basis set = -130.5155554972

 --------------------------------------------------------------
             Orbital Energies (a.u.) and Symmetries
 --------------------------------------------------------------

 Alpha MOs, Restricted
 -- Occupied --                  
-19.220 -14.453  -1.198  -0.739  -0.549  -0.480  -0.468  -0.259
  1 A'    2 A'    3 A'    4 A'    5 A'    1 A"    6 A'    7 A'                 
 -- Virtual --                   
 -0.123  -0.013   0.063   0.094   0.095   0.130   0.164   0.180
  2 A"    8 A'    9 A'   10 A'    3 A"   11 A'   12 A'   13 A'                 
  0.204   0.206   0.321   0.364   0.505   0.721   0.724   0.769
 14 A'    4 A"   15 A'   16 A'   17 A'    5 A"   18 A'   19 A'                 
  0.979   1.010   1.019   1.028   1.235   1.360   1.506   1.781
 20 A'   21 A'    6 A"   22 A'    7 A"   23 A'   24 A'   25 A'                 
  1.806   2.088   2.182   2.374   2.572   2.741   2.795   2.887
  8 A"   26 A'    9 A"   27 A'   28 A'   29 A'   10 A"   30 A'                 
  3.192   3.354   3.496   3.770   4.072   4.497   4.917   4.982
 11 A"   31 A'   32 A'   12 A"   33 A'   34 A'   13 A"   35 A'                 
  5.780  35.376  49.830
 36 A'   37 A'   38 A'                                                         

 Beta MOs, Restricted
 -- Occupied --                  
-19.220 -14.453  -1.198  -0.739  -0.549  -0.480  -0.468  -0.259
  1 A'    2 A'    3 A'    4 A'    5 A'    1 A"    6 A'    7 A'                 
 -- Virtual --                   
 -0.123  -0.013   0.063   0.094   0.095   0.130   0.164   0.180
  2 A"    8 A'    9 A'   10 A'    3 A"   11 A'   12 A'   13 A'                 
  0.204   0.206   0.321   0.364   0.505   0.721   0.724   0.769
 14 A'    4 A"   15 A'   16 A'   17 A'    5 A"   18 A'   19 A'                 
  0.979   1.010   1.019   1.028   1.235   1.360   1.506   1.781
 20 A'   21 A'    6 A"   22 A'    7 A"   23 A'   24 A'   25 A'                 
  1.806   2.088   2.182   2.374   2.572   2.741   2.795   2.887
  8 A"   26 A'    9 A"   27 A'   28 A'   29 A'   10 A"   30 A'                 
  3.192   3.354   3.496   3.770   4.072   4.497   4.917   4.982
 11 A"   31 A'   32 A'   12 A"   33 A'   34 A'   13 A"   35 A'                 
  5.780  35.376  49.830
 36 A'   37 A'   38 A'                                                         
 --------------------------------------------------------------

          Ground-State Mulliken Net Atomic Charges

     Atom                 Charge (a.u.)
  ----------------------------------------
      1 N                    -0.144536
      2 O                    -0.037661
      3 H                     0.182197
  ----------------------------------------
  Sum of atomic charges =     0.000000

 -----------------------------------------------------------------
                    Cartesian Multipole Moments
 -----------------------------------------------------------------
    Charge (ESU x 10^10)
                 0.0000
    Dipole Moment (Debye)
         X       1.1810      Y      -1.3384      Z      -0.0000
       Tot       1.7850
    Quadrupole Moments (Debye-Ang)
        XX     -11.7618     XY      -1.5626     YY     -11.8204
        XZ       0.0000     YZ       0.0000     ZZ     -10.6228
    Octopole Moments (Debye-Ang^2)
       XXX      -0.4904    XXY      -1.8182    XYY      -0.3146
       YYY      -1.5503    XXZ       0.0000    XYZ      -0.0000
       YYZ       0.0000    XZZ      -0.5193    YZZ      -0.3087
       ZZZ       0.0000
    Hexadecapole Moments (Debye-Ang^3)
      XXXX     -37.1828   XXXY      -1.8518   XXYY      -9.4128
      XYYY      -1.5957   YYYY     -14.5944   XXXZ      -0.0000
      XXYZ      -0.0000   XYYZ       0.0000   YYYZ      -0.0000
      XXZZ      -7.5456   XYZZ      -0.2592   YYZZ      -3.9333
      XZZZ      -0.0000   YZZZ      -0.0000   ZZZZ      -8.6128
 -----------------------------------------------------------------
 Calculating analytic gradient of the SCF energy
 Gradient of SCF Energy
            1           2           3
    1  -0.0000347   0.0000568  -0.0000221
    2  -0.0001839   0.0000459   0.0001380
    3  -0.0000000   0.0000000  -0.0000000
 Max gradient component =       1.839E-04
 RMS gradient           =       8.156E-05
 Gradient time:  CPU 0.60 s  wall 0.60 s
 Geometry Optimization Parameters
   NAtoms,    NIC,     NZ,  NCons,   NDum,   NFix, NCnnct, MaxDiis
        3       9       0       0       0       0       0       0

 Cartesian Hessian Update
 Hessian Updated using BFGS Update


** GEOMETRY OPTIMIZATION IN DELOCALIZED INTERNAL COORDINATES **
   Searching for a Minimum

   Optimization Cycle:   4

                       Coordinates (Angstroms)
     ATOM                X               Y               Z
      1  N         0.5608247954    0.1546877468    0.0000000000
      2  O        -0.6227683070   -0.0398495026    0.0000000000
      3  H         1.0645865032   -0.7829185538    0.0000000000
   Point Group: cs    Number of degrees of freedom:     3


   Energy is   -130.515555497

 Hessian Updated using BFGS Update

  3 Hessian modes will be used to form the next step
  Hessian Eigenvalues:
     0.293036    0.372157    0.800026

 Minimum Search - Taking Simple RFO Step
 Searching for Lamda that Minimizes Along All modes
 Value Taken    Lamda =   0.00000000
 Step Taken.  Stepsize is  0.000480

                             Maximum     Tolerance    Cnvgd?
         Gradient           0.000167      0.000300     YES
         Displacement       0.000457      0.001200     YES
         Energy change     -0.000002      0.000001      NO


                       Distance Matrix (Angstroms)
             N (  1)   O (  2)
   O (  2)  1.199474
   H (  3)  1.064369  1.843724

 Final energy is   -130.51555549724156     


 ******************************
 **  OPTIMIZATION CONVERGED  **
 ******************************

                       Coordinates (Angstroms)
     ATOM                X               Y               Z
      1  N         0.5608247954    0.1546877468    0.0000000000
      2  O        -0.6227683070   -0.0398495026    0.0000000000
      3  H         1.0645865032   -0.7829185538    0.0000000000

Z-matrix Print:
$molecule
0 1
N 
H  1 1.064369
O  1 1.199474 2 108.914694
$end


 --------------------------------------------------------------
             Orbital Energies (a.u.) and Symmetries
 --------------------------------------------------------------

 Alpha MOs, Restricted
 -- Occupied --                  
-19.220 -14.453  -1.198  -0.739  -0.549  -0.480  -0.468  -0.259
  1 A'    2 A'    3 A'    4 A'    5 A'    1 A"    6 A'    7 A'                 
 -- Virtual --                   
 -0.123  -0.013   0.063   0.094   0.095   0.130   0.164   0.180
  2 A"    8 A'    9 A'   10 A'    3 A"   11 A'   12 A'   13 A'                 
  0.204   0.206   0.321   0.364   0.505   0.721   0.724   0.769
 14 A'    4 A"   15 A'   16 A'   17 A'    5 A"   18 A'   19 A'                 
  0.979   1.010   1.019   1.028   1.235   1.360   1.506   1.781
 20 A'   21 A'    6 A"   22 A'    7 A"   23 A'   24 A'   25 A'                 
  1.806   2.088   2.182   2.374   2.572   2.741   2.795   2.887
  8 A"   26 A'    9 A"   27 A'   28 A'   29 A'   10 A"   30 A'                 
  3.192   3.354   3.496   3.770   4.072   4.497   4.917   4.982
 11 A"   31 A'   32 A'   12 A"   33 A'   34 A'   13 A"   35 A'                 
  5.780  35.376  49.830
 36 A'   37 A'   38 A'                                                         

 Beta MOs, Restricted
 -- Occupied --                  
-19.220 -14.453  -1.198  -0.739  -0.549  -0.480  -0.468  -0.259
  1 A'    2 A'    3 A'    4 A'    5 A'    1 A"    6 A'    7 A'                 
 -- Virtual --                   
 -0.123  -0.013   0.063   0.094   0.095   0.130   0.164   0.180
  2 A"    8 A'    9 A'   10 A'    3 A"   11 A'   12 A'   13 A'                 
  0.204   0.206   0.321   0.364   0.505   0.721   0.724   0.769
 14 A'    4 A"   15 A'   16 A'   17 A'    5 A"   18 A'   19 A'                 
  0.979   1.010   1.019   1.028   1.235   1.360   1.506   1.781
 20 A'   21 A'    6 A"   22 A'    7 A"   23 A'   24 A'   25 A'                 
  1.806   2.088   2.182   2.374   2.572   2.741   2.795   2.887
  8 A"   26 A'    9 A"   27 A'   28 A'   29 A'   10 A"   30 A'                 
  3.192   3.354   3.496   3.770   4.072   4.497   4.917   4.982
 11 A"   31 A'   32 A'   12 A"   33 A'   34 A'   13 A"   35 A'                 
  5.780  35.376  49.830
 36 A'   37 A'   38 A'                                                         
 --------------------------------------------------------------

          Ground-State Mulliken Net Atomic Charges

     Atom                 Charge (a.u.)
  ----------------------------------------
      1 N                    -0.144536
      2 O                    -0.037661
      3 H                     0.182197
  ----------------------------------------
  Sum of atomic charges =     0.000000

 -----------------------------------------------------------------
                    Cartesian Multipole Moments
 -----------------------------------------------------------------
    Charge (ESU x 10^10)
                 0.0000
    Dipole Moment (Debye)
         X       1.1810      Y      -1.3384      Z      -0.0000
       Tot       1.7850
    Quadrupole Moments (Debye-Ang)
        XX     -11.7618     XY      -1.5626     YY     -11.8204
        XZ       0.0000     YZ       0.0000     ZZ     -10.6228
    Octopole Moments (Debye-Ang^2)
       XXX      -0.4904    XXY      -1.8182    XYY      -0.3146
       YYY      -1.5503    XXZ       0.0000    XYZ      -0.0000
       YYZ       0.0000    XZZ      -0.5193    YZZ      -0.3087
       ZZZ       0.0000
    Hexadecapole Moments (Debye-Ang^3)
      XXXX     -37.1828   XXXY      -1.8518   XXYY      -9.4128
      XYYY      -1.5957   YYYY     -14.5944   XXXZ      -0.0000
      XXYZ      -0.0000   XYYZ       0.0000   YYYZ      -0.0000
      XXZZ      -7.5456   XYZZ      -0.2592   YYZZ      -3.9333
      XZZZ      -0.0000   YZZZ      -0.0000   ZZZZ      -8.6128
 -----------------------------------------------------------------
Archival summary:
1\1\pikachu\OPT\ProcedureUnspecified\BasisUnspecified\111\cher\WedDec1408:21:302016WedDec1408:21:302016\0\\#,OPT,ProcedureUnspecified,BasisUnspecified,\\0,1\N\H,1,1.06437\O,1,1.19947,2,108.915\\\@

 Total job time:  9.83s(wall), 9.73s(cpu) 
 Wed Dec 14 08:21:30 2016

        *************************************************************
        *                                                           *
        *  Thank you very much for using Q-Chem.  Have a nice day.  *
        *                                                           *
        *************************************************************


 
User input: 2 of 3 
 
pikachu 127.0.1
Q-Chem Developer Version! Running on 127.0.1.*
                  Welcome to Q-Chem
     A Quantum Leap Into The Future Of Chemistry


 Q-Chem 4.4, Q-Chem, Inc., Pleasanton, CA (2016)

 Y. Shao,  Z. Gan,  E. Epifanovsky,  A. T. B. Gilbert,  M. Wormit,  
 J. Kussmann,  A. W. Lange,  A. Behn,  J. Deng,  X. Feng,  D. Ghosh,  
 M. Goldey,  P. R. Horn,  L. D. Jacobson,  I. Kaliman,  F. Rob,  
 R. Z. Khaliullin,  T. Kus,  A. Landau,  J. Liu,  E. I. Proynov,  Y. M. Rhee,  
 R. M. Richard,  M. A. Rohrdanz,  R. P. Steele,  E. J. Sundstrom,  
 H. L. Woodcock III,  P. M. Zimmerman,  D. Zuev,  B. Albrecht,  E. Alguire,  
 B. Austin,  S. A. Baeppler,  G. J. O. Beran,  Y. A. Bernard,  E. Berquist,  
 K. Brandhorst,  K. B. Bravaya,  S. T. Brown,  D. Casanova,  C.-M. Chang,  
 Y. Chen,  S. H. Chien,  K. D. Closser,  M. P. Coons,  D. L. Crittenden,  
 S. Dasgupta,  M. Diedenhofen,  R. A. DiStasio Jr.,  H. Do,  A. D. Dutoi,  
 R. G. Edgar,  P.-T. Fang,  S. Fatehi,  Q. Feng,  L. Fusti-Molnar,  
 A. Ghysels,  A. Golubeva-Zadorozhnaya,  J. Gomes,  A. Gunina,  
 M. W. D. Hanson-Heine,  P. H. P. Harbach,  A. W. Hauser,  J. E. Herr,  
 E. G. Hohenstein,  Z. C. Holden,  K. Hui,  T.-C. Jagau,  H. Ji,  B. Kaduk,  
 K. Khistyaev,  Jaehoon Kim,  Jihan Kim,  R. A. King,  P. Klunzinger,  
 K. Koh,  D. Kosenkov,  T. Kowalczyk,  C. M. Krauter,  A. Kunitsa,  
 K. U. Lao,  A. Laurent,  K. V. Lawler,  J. Lee,  D. Lefrancois,  S. Lehtola,  
 S. V. Levchenko,  C. Y. Lin,  Y.-S. Lin,  F. Liu,  E. Livshits,  
 R. C. Lochan,  A. Luenser,  P. Manohar,  S. F. Manzer,  S.-P. Mao,  Y. Mao,  
 N. Mardirossian,  A. V. Marenich,  L. A. Martinez-Martinez,  S. A. Maurer,  
 N. J. Mayhall,  J.-M. Mewes,  A. F. Morrison,  K. Nanda,  T. S. Nguyen-Beck,  
 C. M. Oana,  R. Olivares-Amaya,  D. P. O'Neill,  J. A. Parkhill,  
 T. M. Perrine,  R. Peverati,  P. A. Pieniazek,  F. Plasser,  A. Prociuk,  
 D. R. Rehn,  E. Rosta,  N. J. Russ,  N. Sergueev,  S. M. Sharada,  
 S. Sharma,  D. W. Small,  A. Sodt,  T. Stauch,  T. Stein,  D. Stuck,  
 Y.-C. Su,  A. J. W. Thom,  T. Tsuchimochi,  L. Vogt,  O. Vydrov,  T. Wang,  
 M. A. Watson,  J. Wenzel,  A. White,  C. F. Williams,  V. Vanovschi,  
 K. Yao,  S. Yeganeh,  S. R. Yost,  Z.-Q. You,  I. Y. Zhang,  X. Zhang,  
 Y. Zhao,  B. R. Brooks,  G. K. L. Chan,  D. M. Chipman,  C. J. Cramer,  
 W. A. Goddard III,  M. S. Gordon,  W. J. Hehre,  A. Klamt,  
 H. F. Schaefer III,  M. W. Schmidt,  C. D. Sherrill,  D. G. Truhlar,  
 A. Warshel,  X. Xu,  A. Aspuru-Guzik,  R. Baer,  A. T. Bell,  N. A. Besley,  
 J.-D. Chai,  A. Dreuw,  B. D. Dunietz,  T. R. Furlani,  S. R. Gwaltney,  
 C.-P. Hsu,  Y. Jung,  J. Kong,  D. S. Lambrecht,  W. Liang,  C. Ochsenfeld,  
 V. A. Rassolov,  L. V. Slipchenko,  J. E. Subotnik,  T. Van Voorhis,  
 J. M. Herbert,  A. I. Krylov,  P. M. W. Gill,  M. Head-Gordon

 Contributors to earlier versions of Q-Chem not listed above: 
 R. D. Adamson,  J. Baker,  E. F. C. Byrd,  A. K. Chakraborty,  C.-L. Cheng,  
 H. Dachsel,  R. J. Doerksen,  G. Hawkins,  A. Heyden,  S. Hirata,  
 G. Kedziora,  F. J. Keil,  C. Kelley,  P. P. Korambath,  W. Kurlancheek,  
 A. M. Lee,  M. S. Lee,  D. Liotard,  I. Lotan,  P. E. Maslen,  N. Nair,  
 D. Neuhauser,  R. Olson,  B. Peters,  J. Ritchie,  N. E. Schultz,  
 N. Shenvi,  A. C. Simmonett,  K. S. Thanthiriwatte,  Q. Wu,  W. Zhang

 Please cite Q-Chem as follows:
 Y. Shao et al., Mol. Phys. 113, 184-215 (2015)
 DOI: 10.1080/00268976.2014.952696

 Q-Chem 4.4.2 for Intel X86 EM64T Linux

 Parts of Q-Chem use Armadillo 5.200.1 (Boston Tea Smuggler).
 http://arma.sourceforge.net/

 Q-Chem begins on Wed Dec 14 08:21:30 2016  


Host: 0

     Scratch files written to /scratch/cher/qchem9457//
The previous job contains 0 fragments, simply inherited here
FILE_GEOM_ORG=        593

Checking the input file for inconsistencies... 	...done.

--------------------------------------------------------------
User input:
--------------------------------------------------------------

$molecule
   read
$end

$rem
   BASIS 6-311++G**
   JOB_TYPE FREQUENCY
   METHOD B3LYP
$end

--------------------------------------------------------------
 ----------------------------------------------------------------
             Standard Nuclear Orientation (Angstroms)
    I     Atom           X                Y                Z
 ----------------------------------------------------------------
    1      N       0.5595406732     0.1586136838    -0.0000000000
    2      O      -0.6230846257    -0.0417229720    -0.0000000000
    3      H       1.0678922930    -0.7765120104     0.0000000000
 ----------------------------------------------------------------
 Molecular Point Group                 Cs    NOp =  2
 Largest Abelian Subgroup              Cs    NOp =  2
 Nuclear Repulsion Energy =    30.4821155823 hartrees
 There are        8 alpha and        8 beta electrons
 Requested basis set is 6-311++G(d,p)
 There are 17 shells and 51 basis functions

 Total QAlloc Memory Limit   2000 MB
 Mega-Array Size        61 MB
 MEM_STATIC part        62 MB

                       Distance Matrix (Angstroms)
             N (  1)   O (  2)
   O (  2)  1.199474
   H (  3)  1.064369  1.843724

 A cutoff of  1.0D-11 yielded    153 shell pairs
 There are      1397 function pairs (      1512 Cartesian)

 -------------------------------------------------------
 OpenMP Integral Computing Module                       
 Release: version 1.0, May 2013, Q-Chem Inc. Pittsburgh 
 -------------------------------------------------------
 Integral Job Info:
 Integral job number is                      11
 Integral operator is                         1
 short-range coefficients                     0
 long-range coefficients              100000000
 Omega coefficients                           0
 if combine SR and LR in K                    0
 Integral screening is                        0
 Integral computing path is                   2
 max size of driver memory is            800000
 size of driver memory is                593474
 size of scratch memory is              2260544
 max col of scratch BK array               1296
 max len of scratch array in speh3          155
 max len of scratch index in speh4           18
 max int batch size is                      520
 min int batch size is                       52
 fixed nKL is                                52
 max L of basis functions is                  2
 order of int derivative is                   0
 number of shells is                         17
 number of basis is                          53
 number of cartesian basis is                53
 number of contracted shell pairs           153
 number of primitive shell pairs            529
 maxK2 (contraction) of shell pair           36
 max number of K2 of shell pair               1
 max number of CS2 of shell pair             21
 max number of PS2 of shell pair             72
 mem total for path MDJ                   10660
 -------------------------------------------------------
 Smallest overlap matrix eigenvalue = 1.72E-03
 Guess from superposition of atomic densities
 Warning:  Energy on first SCF cycle will be non-variational
 A restricted hybrid HF-DFT SCF calculation will be
 performed using Pulay DIIS extrapolation
 Exchange:     0.2000 Hartree-Fock + 0.0800 Slater + 0.7200 B88
 Correlation:  0.1900 VWN1RPA + 0.8100 LYP
 Using SG-1 standard quadrature grid
 SCF converges when DIIS error is below 1.0E-08
 ---------------------------------------
  Cycle       Energy         DIIS Error
 ---------------------------------------
    1    -130.7433311166      8.24E-02
    2    -130.4930986959      9.75E-03
    3    -130.4079852864      2.14E-02
    4    -130.5144481261      2.16E-03
    5    -130.5154961754      4.66E-04
    6    -130.5155507071      1.37E-04
    7    -130.5155554238      1.22E-05
    8    -130.5155554771      1.34E-06
    9    -130.5155554839      2.62E-07
   10    -130.5155554858      4.06E-08
   11    -130.5155554858      1.60E-09 Convergence criterion met
 ---------------------------------------
 SCF time:  CPU 2.11 s  wall 2.11 s
 SCF   energy in the final basis set = -130.5155554858
 Total energy in the final basis set = -130.5155554858

 --------------------------------------------------------------
             Orbital Energies (a.u.) and Symmetries
 --------------------------------------------------------------

 Alpha MOs, Restricted
 -- Occupied --                  
-19.220 -14.453  -1.198  -0.739  -0.549  -0.480  -0.468  -0.259
  1 A'    2 A'    3 A'    4 A'    5 A'    1 A"    6 A'    7 A'                 
 -- Virtual --                   
 -0.123  -0.013   0.063   0.094   0.095   0.130   0.164   0.180
  2 A"    8 A'    9 A'   10 A'    3 A"   11 A'   12 A'   13 A'                 
  0.204   0.206   0.321   0.364   0.505   0.721   0.724   0.769
 14 A'    4 A"   15 A'   16 A'   17 A'    5 A"   18 A'   19 A'                 
  0.979   1.010   1.019   1.028   1.235   1.360   1.506   1.781
 20 A'   21 A'    6 A"   22 A'    7 A"   23 A'   24 A'   25 A'                 
  1.806   2.088   2.182   2.374   2.572   2.741   2.795   2.887
  8 A"   26 A'    9 A"   27 A'   28 A'   29 A'   10 A"   30 A'                 
  3.192   3.354   3.496   3.770   4.072   4.497   4.917   4.982
 11 A"   31 A'   32 A'   12 A"   33 A'   34 A'   13 A"   35 A'                 
  5.780  35.376  49.830
 36 A'   37 A'   38 A'                                                         

 Beta MOs, Restricted
 -- Occupied --                  
-19.220 -14.453  -1.198  -0.739  -0.549  -0.480  -0.468  -0.259
  1 A'    2 A'    3 A'    4 A'    5 A'    1 A"    6 A'    7 A'                 
 -- Virtual --                   
 -0.123  -0.013   0.063   0.094   0.095   0.130   0.164   0.180
  2 A"    8 A'    9 A'   10 A'    3 A"   11 A'   12 A'   13 A'                 
  0.204   0.206   0.321   0.364   0.505   0.721   0.724   0.769
 14 A'    4 A"   15 A'   16 A'   17 A'    5 A"   18 A'   19 A'                 
  0.979   1.010   1.019   1.028   1.235   1.360   1.506   1.781
 20 A'   21 A'    6 A"   22 A'    7 A"   23 A'   24 A'   25 A'                 
  1.806   2.088   2.182   2.374   2.572   2.741   2.795   2.887
  8 A"   26 A'    9 A"   27 A'   28 A'   29 A'   10 A"   30 A'                 
  3.192   3.354   3.496   3.770   4.072   4.497   4.917   4.982
 11 A"   31 A'   32 A'   12 A"   33 A'   34 A'   13 A"   35 A'                 
  5.780  35.376  49.830
 36 A'   37 A'   38 A'                                                         
 --------------------------------------------------------------

          Ground-State Mulliken Net Atomic Charges

     Atom                 Charge (a.u.)
  ----------------------------------------
      1 N                    -0.144541
      2 O                    -0.037658
      3 H                     0.182198
  ----------------------------------------
  Sum of atomic charges =     0.000000

 -----------------------------------------------------------------
                    Cartesian Multipole Moments
 -----------------------------------------------------------------
    Charge (ESU x 10^10)
                 0.0000
    Dipole Moment (Debye)
         X       1.1876      Y      -1.3326      Z       0.0000
       Tot       1.7850
    Quadrupole Moments (Debye-Ang)
        XX     -11.7477     XY      -1.5601     YY     -11.8389
        XZ       0.0000     YZ       0.0000     ZZ     -10.6228
    Octopole Moments (Debye-Ang^2)
       XXX      -0.4454    XXY      -1.8297    XYY      -0.3224
       YYY      -1.5968    XXZ      -0.0000    XYZ       0.0000
       YYZ      -0.0000    XZZ      -0.5122    YZZ      -0.3238
       ZZZ       0.0000
    Hexadecapole Moments (Debye-Ang^3)
      XXXX     -37.1451   XXXY      -1.8932   XXYY      -9.4191
      XYYY      -1.6628   YYYY     -14.6338   XXXZ       0.0000
      XXYZ       0.0000   XYYZ      -0.0000   YYYZ       0.0000
      XXZZ      -7.5424   XYZZ      -0.2773   YYZZ      -3.9367
      XZZZ       0.0000   YZZZ       0.0000   ZZZZ      -8.6128
 -----------------------------------------------------------------
 Calculating MO derivatives via CPSCF
   1         3           9      0.228640    0.086190
   2         3           9      0.023128    0.009507
   3         3           9      0.001956    0.000897
   4         3           9      0.000129    0.000072
   5        11           1      0.000004    0.000004
   6        12           0      0.000000    0.000000    Roots Converged
 Calculating analytic Hessian of the SCF energy
 Polarizability Matrix (a.u.)
            1           2           3
    1 -18.0589721   2.1299290  -0.0000000
    2   2.1299290 -12.0842964   0.0000000
    3  -0.0000000   0.0000000  -7.6475327

 Direct stationary perturbation theory relativistic correction:

 rels  =       0.047263614752
 relv  =      -0.184715489470
 rel2e =       0.057895170586
 E_rel =      -0.079556704132

 Hessian of the SCF Energy
            1           2           3           4           5           6
    1   0.7798019   0.0756240  -0.0000000  -0.7355031  -0.1343548   0.0000000
    2   0.0756240   0.3989109   0.0000000  -0.1151480  -0.1116670  -0.0000000
    3  -0.0000000   0.0000000  -0.0004759   0.0000000  -0.0000000   0.0001083
    4  -0.7355031  -0.1151480   0.0000000   0.8176265   0.0860395  -0.0000000
    5  -0.1343548  -0.1116670  -0.0000000   0.0860395   0.0704369   0.0000000
    6   0.0000000  -0.0000000   0.0001083  -0.0000000   0.0000000  -0.0000678
    7  -0.0442988   0.0395241  -0.0000000  -0.0821234   0.0483153   0.0000000
    8   0.0587308  -0.2872440   0.0000000   0.0291085   0.0412301  -0.0000000
    9  -0.0000000  -0.0000000   0.0003676   0.0000000   0.0000000  -0.0000405
            7           8           9
    1  -0.0442988   0.0587308  -0.0000000
    2   0.0395241  -0.2872440  -0.0000000
    3  -0.0000000   0.0000000   0.0003676
    4  -0.0821234   0.0291085   0.0000000
    5   0.0483153   0.0412301   0.0000000
    6   0.0000000  -0.0000000  -0.0000405
    7   0.1264222  -0.0878393  -0.0000000
    8  -0.0878393   0.2460139   0.0000000
    9  -0.0000000   0.0000000  -0.0003271
 Gradient time:  CPU 12.42 s  wall 12.42 s
 **********************************************************************
 **                                                                  **
 **                       VIBRATIONAL ANALYSIS                       **
 **                       --------------------                       **
 **                                                                  **
 **        VIBRATIONAL FREQUENCIES (CM**-1) AND NORMAL MODES         **
 **     FORCE CONSTANTS (mDYN/ANGSTROM) AND REDUCED MASSES (AMU)     **
 **                  INFRARED INTENSITIES (KM/MOL)                   **
 **                                                                  **
 **********************************************************************


 Mode:                 1                      2                      3
 Frequency:      1564.00                1669.90                2867.42
 Force Cnst:      1.7724                14.4222                 5.2181
 Red. Mass:       1.2298                 8.7781                 1.0772
 IR Active:          YES                    YES                    YES
 IR Intens:        3.566                 92.048                159.210
 Raman Active:       YES                    YES                    YES
               X      Y      Z        X      Y      Z        X      Y      Z
 N         -0.071 -0.091  0.000   -0.542 -0.032 -0.000    0.016 -0.070  0.000
 O          0.004  0.057 -0.000    0.511  0.049 -0.000    0.014  0.005  0.000
 H          0.920  0.369 -0.000   -0.580 -0.325  0.000   -0.443  0.894 -0.000
 TransDip   0.045  0.041 -0.000   -0.285  0.116 -0.000    0.264 -0.306  0.000

 STANDARD THERMODYNAMIC QUANTITIES AT   298.15 K  AND     1.00 ATM

   This Molecule has  0 Imaginary Frequencies
   Zero point vibrational energy:        8.722 kcal/mol

   Atom    1 Element N  Has Mass   14.00307
   Atom    2 Element O  Has Mass   15.99491
   Atom    3 Element H  Has Mass    1.00783
   Molecular Mass:    31.005810 amu
   Principal axes and moments of inertia in amu*Bohr^2:
                             1           2           3
    Eigenvalues --        3.22084    42.04612    45.26696
          X               0.99693    -0.07834     0.00000
          Y               0.07834     0.99693     0.00000
          Z               0.00000    -0.00000     1.00000
   Rotational Symmetry Number is   1
   The Molecule is an Asymmetric Top
   Translational Enthalpy:        0.889 kcal/mol
   Rotational Enthalpy:           0.889 kcal/mol
   Vibrational Enthalpy:          8.726 kcal/mol
   gas constant (RT):             0.592 kcal/mol
   Translational Entropy:        36.227  cal/mol.K
   Rotational Entropy:           16.468  cal/mol.K
   Vibrational Entropy:           0.015  cal/mol.K

   Total Enthalpy:               11.096 kcal/mol
   Total Entropy:                52.710  cal/mol.K

 ======================================================================

 STANDARD THERMODYNAMIC QUANTITIES FOR ANHARMONIC VIBRATION -- TOSH

   Zero point vibrational energy: ************ kcal/mol

   Vibrational Enthalpy:   ************ kcal/mol
   Vibrational Entropy:           0.000  cal/mol.K

   Total Enthalpy:         ************ kcal/mol
   Total Entropy:                52.695  cal/mol.K

 ======================================================================

 STANDARD THERMODYNAMIC QUANTITIES FOR ANHARMONIC VIBRATION -- VPT2

   Zero point vibrational energy: ************ kcal/mol

   Vibrational Enthalpy:   ************ kcal/mol
   Vibrational Entropy:           0.000  cal/mol.K

   Total Enthalpy:         ************ kcal/mol
   Total Entropy:                52.695  cal/mol.K

 ======================================================================

Archival summary:
1\1\pikachu\FREQ\ProcedureUnspecified\BasisUnspecified\111\cher\WedDec1408:21:442016WedDec1408:21:442016\0\\#,FREQ,ProcedureUnspecified,BasisUnspecified,\\0,1\N\H,1,1.06437\O,1,1.19947,2,108.915\\\@

 Total job time:  14.63s(wall), 14.63s(cpu) 
 Wed Dec 14 08:21:44 2016

        *************************************************************
        *                                                           *
        *  Thank you very much for using Q-Chem.  Have a nice day.  *
        *                                                           *
        *************************************************************


 
User input: 3 of 3 
 
pikachu 127.0.1
Q-Chem Developer Version! Running on 127.0.1.*
                  Welcome to Q-Chem
     A Quantum Leap Into The Future Of Chemistry


 Q-Chem 4.4, Q-Chem, Inc., Pleasanton, CA (2016)

 Y. Shao,  Z. Gan,  E. Epifanovsky,  A. T. B. Gilbert,  M. Wormit,  
 J. Kussmann,  A. W. Lange,  A. Behn,  J. Deng,  X. Feng,  D. Ghosh,  
 M. Goldey,  P. R. Horn,  L. D. Jacobson,  I. Kaliman,  F. Rob,  
 R. Z. Khaliullin,  T. Kus,  A. Landau,  J. Liu,  E. I. Proynov,  Y. M. Rhee,  
 R. M. Richard,  M. A. Rohrdanz,  R. P. Steele,  E. J. Sundstrom,  
 H. L. Woodcock III,  P. M. Zimmerman,  D. Zuev,  B. Albrecht,  E. Alguire,  
 B. Austin,  S. A. Baeppler,  G. J. O. Beran,  Y. A. Bernard,  E. Berquist,  
 K. Brandhorst,  K. B. Bravaya,  S. T. Brown,  D. Casanova,  C.-M. Chang,  
 Y. Chen,  S. H. Chien,  K. D. Closser,  M. P. Coons,  D. L. Crittenden,  
 S. Dasgupta,  M. Diedenhofen,  R. A. DiStasio Jr.,  H. Do,  A. D. Dutoi,  
 R. G. Edgar,  P.-T. Fang,  S. Fatehi,  Q. Feng,  L. Fusti-Molnar,  
 A. Ghysels,  A. Golubeva-Zadorozhnaya,  J. Gomes,  A. Gunina,  
 M. W. D. Hanson-Heine,  P. H. P. Harbach,  A. W. Hauser,  J. E. Herr,  
 E. G. Hohenstein,  Z. C. Holden,  K. Hui,  T.-C. Jagau,  H. Ji,  B. Kaduk,  
 K. Khistyaev,  Jaehoon Kim,  Jihan Kim,  R. A. King,  P. Klunzinger,  
 K. Koh,  D. Kosenkov,  T. Kowalczyk,  C. M. Krauter,  A. Kunitsa,  
 K. U. Lao,  A. Laurent,  K. V. Lawler,  J. Lee,  D. Lefrancois,  S. Lehtola,  
 S. V. Levchenko,  C. Y. Lin,  Y.-S. Lin,  F. Liu,  E. Livshits,  
 R. C. Lochan,  A. Luenser,  P. Manohar,  S. F. Manzer,  S.-P. Mao,  Y. Mao,  
 N. Mardirossian,  A. V. Marenich,  L. A. Martinez-Martinez,  S. A. Maurer,  
 N. J. Mayhall,  J.-M. Mewes,  A. F. Morrison,  K. Nanda,  T. S. Nguyen-Beck,  
 C. M. Oana,  R. Olivares-Amaya,  D. P. O'Neill,  J. A. Parkhill,  
 T. M. Perrine,  R. Peverati,  P. A. Pieniazek,  F. Plasser,  A. Prociuk,  
 D. R. Rehn,  E. Rosta,  N. J. Russ,  N. Sergueev,  S. M. Sharada,  
 S. Sharma,  D. W. Small,  A. Sodt,  T. Stauch,  T. Stein,  D. Stuck,  
 Y.-C. Su,  A. J. W. Thom,  T. Tsuchimochi,  L. Vogt,  O. Vydrov,  T. Wang,  
 M. A. Watson,  J. Wenzel,  A. White,  C. F. Williams,  V. Vanovschi,  
 K. Yao,  S. Yeganeh,  S. R. Yost,  Z.-Q. You,  I. Y. Zhang,  X. Zhang,  
 Y. Zhao,  B. R. Brooks,  G. K. L. Chan,  D. M. Chipman,  C. J. Cramer,  
 W. A. Goddard III,  M. S. Gordon,  W. J. Hehre,  A. Klamt,  
 H. F. Schaefer III,  M. W. Schmidt,  C. D. Sherrill,  D. G. Truhlar,  
 A. Warshel,  X. Xu,  A. Aspuru-Guzik,  R. Baer,  A. T. Bell,  N. A. Besley,  
 J.-D. Chai,  A. Dreuw,  B. D. Dunietz,  T. R. Furlani,  S. R. Gwaltney,  
 C.-P. Hsu,  Y. Jung,  J. Kong,  D. S. Lambrecht,  W. Liang,  C. Ochsenfeld,  
 V. A. Rassolov,  L. V. Slipchenko,  J. E. Subotnik,  T. Van Voorhis,  
 J. M. Herbert,  A. I. Krylov,  P. M. W. Gill,  M. Head-Gordon

 Contributors to earlier versions of Q-Chem not listed above: 
 R. D. Adamson,  J. Baker,  E. F. C. Byrd,  A. K. Chakraborty,  C.-L. Cheng,  
 H. Dachsel,  R. J. Doerksen,  G. Hawkins,  A. Heyden,  S. Hirata,  
 G. Kedziora,  F. J. Keil,  C. Kelley,  P. P. Korambath,  W. Kurlancheek,  
 A. M. Lee,  M. S. Lee,  D. Liotard,  I. Lotan,  P. E. Maslen,  N. Nair,  
 D. Neuhauser,  R. Olson,  B. Peters,  J. Ritchie,  N. E. Schultz,  
 N. Shenvi,  A. C. Simmonett,  K. S. Thanthiriwatte,  Q. Wu,  W. Zhang

 Please cite Q-Chem as follows:
 Y. Shao et al., Mol. Phys. 113, 184-215 (2015)
 DOI: 10.1080/00268976.2014.952696

 Q-Chem 4.4.2 for Intel X86 EM64T Linux

 Parts of Q-Chem use Armadillo 5.200.1 (Boston Tea Smuggler).
 http://arma.sourceforge.net/

 Q-Chem begins on Wed Dec 14 08:21:44 2016  


Host: 0

     Scratch files written to /scratch/cher/qchem9457//
The previous job contains 0 fragments, simply inherited here
FILE_GEOM_ORG=        593

Checking the input file for inconsistencies... 	...done.

--------------------------------------------------------------
User input:
--------------------------------------------------------------

$molecule
   read
$end
$rem
   BASIS  =  6-311++G**
   JOB_TYPE  =  SP
   METHOD  =  B3LYP
   SOLVENT_METHOD SMD
$end
--------------------------------------------------------------
 ----------------------------------------------------------------
             Standard Nuclear Orientation (Angstroms)
    I     Atom           X                Y                Z
 ----------------------------------------------------------------
    1      N       0.5608247954     0.1546877468     0.0000000000
    2      O      -0.6227683070    -0.0398495026     0.0000000000
    3      H       1.0645865032    -0.7829185538     0.0000000000
 ----------------------------------------------------------------
 Nuclear Repulsion Energy =    30.4821155823 hartrees
 There are        8 alpha and        8 beta electrons
 Requested basis set is 6-311++G(d,p)
 There are 17 shells and 51 basis functions

 Total QAlloc Memory Limit   2000 MB
 Mega-Array Size        61 MB
 MEM_STATIC part        62 MB

                       Distance Matrix (Angstroms)
             N (  1)   O (  2)
   O (  2)  1.199474
   H (  3)  1.064369  1.843724

 A cutoff of  1.0D-08 yielded    153 shell pairs
 There are      1397 function pairs (      1512 Cartesian)

 -------------------------------------------------------
 OpenMP Integral Computing Module                       
 Release: version 1.0, May 2013, Q-Chem Inc. Pittsburgh 
 -------------------------------------------------------
 Integral Job Info:
 Integral job number is                      11
 Integral operator is                         1
 short-range coefficients                     0
 long-range coefficients              100000000
 Omega coefficients                           0
 if combine SR and LR in K                    0
 Integral screening is                        0
 Integral computing path is                   2
 max size of driver memory is            800000
 size of driver memory is                593474
 size of scratch memory is              2260544
 max col of scratch BK array               1296
 max len of scratch array in speh3          155
 max len of scratch index in speh4           18
 max int batch size is                      520
 min int batch size is                       52
 fixed nKL is                                52
 max L of basis functions is                  2
 order of int derivative is                   0
 number of shells is                         17
 number of basis is                          53
 number of cartesian basis is                53
 number of contracted shell pairs           153
 number of primitive shell pairs            521
 maxK2 (contraction) of shell pair           36
 max number of K2 of shell pair               1
 max number of CS2 of shell pair             21
 max number of PS2 of shell pair             72
 mem total for path MDJ                   10660
 -------------------------------------------------------
 Smallest overlap matrix eigenvalue = 1.72E-03

 Scale SEOQF with 1.000000e-01/1.000000e-01/1.000000e-01

 Standard Electronic Orientation quadrupole field applied
 Nucleus-field energy     =     0.0000000003 hartrees
 Guess from superposition of atomic densities
 Warning:  Energy on first SCF cycle will be non-variational
 A restricted hybrid HF-DFT SCF calculation will be
 performed using Pulay DIIS extrapolation
 Exchange:     0.2000 Hartree-Fock + 0.0800 Slater + 0.7200 B88
 Correlation:  0.1900 VWN1RPA + 0.8100 LYP
 Using SG-1 standard quadrature grid
 SCF converges when DIIS error is below 1.0E-05
 ---------------------------------------
  Cycle       Energy         DIIS Error
 ---------------------------------------
    1    -130.7433312544      8.24E-02
    2    -130.4930987864      9.75E-03
    3    -130.4080156945      2.14E-02
    4    -130.5144729847      2.16E-03
    5    -130.5155043257      4.66E-04
    6    -130.5155665194      1.37E-04
    7    -130.5155696684      1.22E-05
    8    -130.5155697698      1.36E-06 Convergence criterion met
 ---------------------------------------
 SCF time:  CPU 1.46 s  wall 1.46 s

 Citation of the SMD model:
 Marenich, A.V.; Cramer, C.J.; Truhlar, D.G.
 J. Phys. Chem. B 2009, 113, 6378-6396.
 iSolventCode=           1
 Solvent: water                                                           

 vradii
            1           2           3
    1   1.8900000   1.5200000   1.2000000
Changing PCM_TESSEL_METHOD to VTN
Changing PCM_VDW_RADII to SMD_RADIUS
 Discretize the solute cavity surface with Lebedev spheres
	Using 302 Lebedev grid points for each H atom
	Using 302 Lebedev grid points for other atoms
	Atomic van der Waals radii will be scaled by 1.20
 Removing interior tesserae...
 Keep 466 surface tesserae and discard 440 interior tesserae
 Molecular Surface Area = 52.844 Angst**2
 A restricted hybrid HF-DFT SCF calculation will be
 performed using Pulay DIIS extrapolation
 Polarizable Continuum solvation model will be applied
 Exchange:     0.2000 Hartree-Fock + 0.0800 Slater + 0.7200 B88
 Correlation:  0.1900 VWN1RPA + 0.8100 LYP
 Using SG-1 standard quadrature grid
 SCF converges when DIIS error is below 1.0E-05

 Citation of the SMD model:
 Marenich, A.V.; Cramer, C.J.; Truhlar, D.G.
 J. Phys. Chem. B 2009, 113, 6378-6396.
 iSolventCode=           1
 Solvent: water                                                           

 vradii
            1           2           3
    1   1.8900000   1.5200000   1.2000000
 ---------------------------------------
  Cycle       Energy         DIIS Error
 ---------------------------------------
    1    -130.5155554722      3.89E-07
 Time req'd to invert C: 0.14 s (CPU) 0.14 s (wall)
    2    -130.5218820687      1.24E-03
    3    -130.5218814358      1.24E-03
    4    -130.5218820702      1.24E-03
    5    -130.5218809405      1.24E-03
    6    -130.5218837658      1.23E-03
    7    -130.5218820030      1.24E-03
    8    -130.5218820449      1.24E-03
    9    -130.5230430020      1.17E-03
   10    -130.5232425233      8.27E-04
   11    -130.5233941935      1.67E-04
   12    -130.5233994291      6.14E-05
   13    -130.5234014761      5.33E-06 Convergence criterion met
 ---------------------------------------
 SCF time:  CPU 3.03 s  wall 3.03 s
(0)  E-EN(g) gas-phase elect-nuc energy                 -130.515555472 a.u.
(3)  G-ENP(liq) elect-nuc-pol free energy of system     -130.523401476 a.u.
(4)  G-CDS(liq) cavity-dispersion-solvent structure 
     free energy                                                2.8882 kcal/mol
(6)  G-S(liq) free energy of system                     -130.518798909 a.u.
(9)  DeltaG-S(liq) free energy of  solvation
     (9) = (6) - (0)                                           -2.0353 kcal/mol
 SCF   energy in the final basis set = -130.5187989090
 Total energy in the final basis set = -130.5187989090

 --------------------------------------------------------------

                    Orbital Energies (a.u.)
 --------------------------------------------------------------

 Alpha MOs
 -- Occupied --
-19.215 -14.444  -1.192  -0.729  -0.544  -0.474  -0.466  -0.254
 -- Virtual --
 -0.117   0.006   0.064   0.091   0.103   0.147   0.168   0.184
  0.200   0.206   0.324   0.367   0.528   0.726   0.731   0.775
  0.975   1.015   1.021   1.026   1.257   1.378   1.508   1.804
  1.812   2.100   2.195   2.388   2.588   2.750   2.799   2.895
  3.197   3.358   3.500   3.778   4.079   4.505   4.921   4.985
  5.785  35.384  49.835
 --------------------------------------------------------------

          Ground-State Mulliken Net Atomic Charges

     Atom                 Charge (a.u.)
  ----------------------------------------
      1 N                    -0.167384
      2 O                    -0.085719
      3 H                     0.253103
  ----------------------------------------
  Sum of atomic charges =    -0.000000

 -----------------------------------------------------------------
                    Cartesian Multipole Moments
 -----------------------------------------------------------------
    Charge (ESU x 10^10)
                -0.0000
    Dipole Moment (Debye)
         X       1.6544      Y      -1.7233      Z      -0.0000
       Tot       2.3889
    Quadrupole Moments (Debye-Ang)
        XX     -11.6399     XY      -1.9530     YY     -11.7307
        XZ      -0.0000     YZ       0.0000     ZZ     -10.6263
    Octopole Moments (Debye-Ang^2)
       XXX       0.5493    XXY      -2.4044    XYY       0.1235
       YYY      -2.3737    XXZ      -0.0000    XYZ       0.0000
       YYZ      -0.0000    XZZ      -0.3383    YZZ      -0.4531
       ZZZ       0.0000
    Hexadecapole Moments (Debye-Ang^3)
      XXXX     -36.7217   XXXY      -2.7750   XXYY      -9.0847
      XYYY      -2.4994   YYYY     -14.3589   XXXZ      -0.0000
      XXYZ       0.0000   XYYZ      -0.0000   YYYZ       0.0000
      XXZZ      -7.5277   XYZZ      -0.4113   YYZZ      -3.9319
      XZZZ      -0.0000   YZZZ       0.0000   ZZZZ      -8.6344
 -----------------------------------------------------------------
Archival summary:
1\1\pikachu\SP\ProcedureUnspecified\BasisUnspecified\111\cher\WedDec1408:21:492016WedDec1408:21:492016\0\\#,ProcedureUnspecified,BasisUnspecified,\\0,1\N\H,1,1.06437\O,1,1.19947,2,108.915\\\@

 Total job time:  4.55s(wall), 4.54s(cpu) 
 Wed Dec 14 08:21:49 2016

        *************************************************************
        *                                                           *
        *  Thank you very much for using Q-Chem.  Have a nice day.  *
        *                                                           *
        *************************************************************
