# Supplementary material for: A DFT investigation of the blue bottle experiment: E∘half-cell analysis of autoxidation catalysed by redox indicators
Source: R Soc Open Sci. 2017 Nov 8;4(11):170708. doi: 10.1098/rsos.170708 (PMC5717635; doi:10.1098/rsos.170708)
Supplement: output.zip [file rsos170708supp2.zip › B3LYP_6-311++Gdp_reducing_agents/I2.out]

pikachu 127.0.1
Q-Chem Developer Version! Running on 127.0.1.*
                  Welcome to Q-Chem
     A Quantum Leap Into The Future Of Chemistry


 Q-Chem 4.4, Q-Chem, Inc., Pleasanton, CA (2016)

 Y. Shao,  Z. Gan,  E. Epifanovsky,  A. T. B. Gilbert,  M. Wormit,  
 J. Kussmann,  A. W. Lange,  A. Behn,  J. Deng,  X. Feng,  D. Ghosh,  
 M. Goldey,  P. R. Horn,  L. D. Jacobson,  I. Kaliman,  F. Rob,  
 R. Z. Khaliullin,  T. Kus,  A. Landau,  J. Liu,  E. I. Proynov,  Y. M. Rhee,  
 R. M. Richard,  M. A. Rohrdanz,  R. P. Steele,  E. J. Sundstrom,  
 H. L. Woodcock III,  P. M. Zimmerman,  D. Zuev,  B. Albrecht,  E. Alguire,  
 B. Austin,  S. A. Baeppler,  G. J. O. Beran,  Y. A. Bernard,  
 E. J. Berquist,  K. Brandhorst,  K. B. Bravaya,  S. T. Brown,  D. Casanova,  
 C.-M. Chang,  Y. Chen,  S. H. Chien,  K. D. Closser,  M. P. Coons,  
 D. L. Crittenden,  S. Dasgupta,  M. Diedenhofen,  R. A. DiStasio Jr.,  
 H. Do,  A. D. Dutoi,  R. G. Edgar,  P.-T. Fang,  S. Fatehi,  Q. Feng,  
 L. Fusti-Molnar,  A. Ghysels,  A. Golubeva-Zadorozhnaya,  J. Gomes,  
 A. Gunina,  M. W. D. Hanson-Heine,  P. H. P. Harbach,  A. W. Hauser,  
 J. E. Herr,  E. G. Hohenstein,  Z. C. Holden,  K. Hui,  T.-C. Jagau,  H. Ji,  
 B. Kaduk,  K. Khistyaev,  Jaehoon Kim,  Jihan Kim,  R. A. King,  
 P. Klunzinger,  K. Koh,  D. Kosenkov,  T. Kowalczyk,  C. M. Krauter,  
 A. Kunitsa,  K. U. Lao,  A. Laurent,  K. V. Lawler,  J. Lee,  D. Lefrancois,  
 S. Lehtola,  S. V. Levchenko,  C. Y. Lin,  Y.-S. Lin,  F. Liu,  E. Livshits,  
 R. C. Lochan,  A. Luenser,  P. Manohar,  S. F. Manzer,  S.-P. Mao,  Y. Mao,  
 N. Mardirossian,  A. V. Marenich,  L. A. Martinez-Martinez,  S. A. Maurer,  
 N. J. Mayhall,  J.-M. Mewes,  A. F. Morrison,  K. Nanda,  T. S. Nguyen-Beck,  
 C. M. Oana,  R. Olivares-Amaya,  D. P. O'Neill,  J. A. Parkhill,  
 T. M. Perrine,  R. Peverati,  P. A. Pieniazek,  F. Plasser,  A. Prociuk,  
 D. R. Rehn,  E. Rosta,  N. J. Russ,  N. Sergueev,  S. M. Sharada,  
 S. Sharma,  D. W. Small,  A. Sodt,  T. Stauch,  T. Stein,  D. Stuck,  
 Y.-C. Su,  A. J. W. Thom,  T. Tsuchimochi,  L. Vogt,  O. Vydrov,  T. Wang,  
 M. A. Watson,  J. Wenzel,  A. White,  C. F. Williams,  V. Vanovschi,  
 K. Yao,  S. Yeganeh,  S. R. Yost,  Z.-Q. You,  I. Y. Zhang,  X. Zhang,  
 Y. Zhao,  B. R. Brooks,  G. K. L. Chan,  D. M. Chipman,  C. J. Cramer,  
 W. A. Goddard III,  M. S. Gordon,  W. J. Hehre,  A. Klamt,  
 H. F. Schaefer III,  M. W. Schmidt,  C. D. Sherrill,  D. G. Truhlar,  
 A. Warshel,  X. Xu,  A. Aspuru-Guzik,  R. Baer,  A. T. Bell,  N. A. Besley,  
 J.-D. Chai,  A. Dreuw,  B. D. Dunietz,  T. R. Furlani,  S. R. Gwaltney,  
 C.-P. Hsu,  Y. Jung,  J. Kong,  D. S. Lambrecht,  W. Liang,  C. Ochsenfeld,  
 V. A. Rassolov,  L. V. Slipchenko,  J. E. Subotnik,  T. Van Voorhis,  
 J. M. Herbert,  A. I. Krylov,  P. M. W. Gill,  M. Head-Gordon

 Contributors to earlier versions of Q-Chem not listed above: 
 R. D. Adamson,  J. Baker,  E. F. C. Byrd,  A. K. Chakraborty,  C.-L. Cheng,  
 H. Dachsel,  R. J. Doerksen,  G. Hawkins,  A. Heyden,  S. Hirata,  
 G. Kedziora,  F. J. Keil,  C. Kelley,  P. P. Korambath,  W. Kurlancheek,  
 A. M. Lee,  M. S. Lee,  D. Liotard,  I. Lotan,  P. E. Maslen,  N. Nair,  
 D. Neuhauser,  R. Olson,  B. Peters,  J. Ritchie,  N. E. Schultz,  
 N. Shenvi,  A. C. Simmonett,  K. S. Thanthiriwatte,  Q. Wu,  W. Zhang

 Please cite Q-Chem as follows:
 Y. Shao et al., Mol. Phys. 113, 184-215 (2015)
 DOI: 10.1080/00268976.2014.952696

 Q-Chem 4.4.2 for Intel X86 EM64T Linux

 Parts of Q-Chem use Armadillo 5.200.1 (Boston Tea Smuggler).
 http://arma.sourceforge.net/

 Q-Chem begins on Sun Aug 13 20:24:09 2017  


Host: 0

     Scratch files written to /scratch/taweetham/qchem22294//

Checking the input file for inconsistencies... 	...done.

--------------------------------------------------------------
User input:
--------------------------------------------------------------
$molecule
0 1
  I   0.0 0.0 0.0
  I   1.5 0.0 0.0
$end

$rem
   job_type optimization
   BASIS  =  6-311++G**
   METHOD  =  B3LYP
$end

--------------------------------------------------------------
 ----------------------------------------------------------------
             Standard Nuclear Orientation (Angstroms)
    I     Atom           X                Y                Z
 ----------------------------------------------------------------
    1      I       0.0000000000     0.0000000000    -0.7500000000
    2      I       0.0000000000     0.0000000000     0.7500000000
 ----------------------------------------------------------------
 Molecular Point Group                 D*h   NOp =***
 Largest Abelian Subgroup              D2h   NOp =  1
 Nuclear Repulsion Energy =   990.9725234248 hartrees
 There are       53 alpha and       53 beta electrons
 Requested basis set is 6-311++G(d,p)
 There are 48 shells and 124 basis functions

 Total QAlloc Memory Limit   2000 MB
 Mega-Array Size        61 MB
 MEM_STATIC part        62 MB
 A cutoff of  1.0D-11 yielded   1032 shell pairs
 There are      7120 function pairs (      8349 Cartesian)

 -------------------------------------------------------
 OpenMP Integral Computing Module                       
 Release: version 1.0, May 2013, Q-Chem Inc. Pittsburgh 
 -------------------------------------------------------
 Integral Job Info:
 Integral job number is                      11
 Integral operator is                         1
 short-range coefficients                     0
 long-range coefficients              100000000
 Omega coefficients                           0
 if combine SR and LR in K                    0
 Integral screening is                        0
 Integral computing path is                   2
 max size of driver memory is            800000
 size of driver memory is                593474
 size of scratch memory is             11213332
 max col of scratch BK array               1296
 max len of scratch array in speh3          155
 max len of scratch index in speh4           18
 max int batch size is                      520
 min int batch size is                       52
 fixed nKL is                                52
 max L of basis functions is                  2
 order of int derivative is                   0
 number of shells is                         48
 number of basis is                         134
 number of cartesian basis is               134
 number of contracted shell pairs          1032
 number of primitive shell pairs           1902
 maxK2 (contraction) of shell pair           25
 max number of K2 of shell pair               1
 max number of CS2 of shell pair            232
 max number of PS2 of shell pair            232
 mem total for path MDJ                   31608
 -------------------------------------------------------
 Smallest overlap matrix eigenvalue = 1.62E-03

 Scale SEOQF with 1.000000e+00/1.000000e+00/1.000000e-01

 Standard Electronic Orientation quadrupole field applied
 Nucleus-field energy     =    -0.0000000064 hartrees
 Guess from superposition of atomic densities
 Warning:  Energy on first SCF cycle will be non-variational
 A restricted hybrid HF-DFT SCF calculation will be
 performed using Pulay DIIS extrapolation
 Exchange:     0.2000 Hartree-Fock + 0.0800 Slater + 0.7200 B88
 Correlation:  0.1900 VWN1RPA + 0.8100 LYP
 Using SG-1 standard quadrature grid
 SCF converges when DIIS error is below 1.0E-08
 ---------------------------------------
  Cycle       Energy         DIIS Error
 ---------------------------------------
    1  -13842.9931426835      2.29E-01
    2  -13836.8543928709      3.65E-03
    3  -13836.8607389471      3.57E-03
    4  -13836.8743414087      5.35E-04
    5  -13836.8744734803      4.09E-05
    6  -13836.8744755389      1.97E-05
    7  -13836.8744763301      2.45E-06
    8  -13836.8744763364      1.37E-07
    9  -13836.8744763367      6.26E-09 Convergence criterion met
 ---------------------------------------
 SCF time:  CPU 12.08 s  wall 12.09 s
 SCF   energy in the final basis set = -13836.8744763367
 Total energy in the final basis set = -13836.8744763367

 --------------------------------------------------------------

                    Orbital Energies (a.u.)
 --------------------------------------------------------------

 Alpha MOs
 -- Occupied --
***************-176.421-176.421-165.823-165.823-165.820-165.820
*******-165.820 -35.937 -35.937 -31.435 -31.435 -31.419 -31.419
-31.419 -31.419 -23.080 -23.080 -23.077 -23.077 -23.077 -23.077
-23.067 -23.067 -23.067 -23.067  -6.584  -6.516  -5.084  -4.921
 -4.921  -4.911  -4.896  -4.896  -2.429  -2.321  -2.321  -2.170
 -2.170  -2.142  -2.142  -2.139  -2.139  -2.093  -1.008  -0.536
 -0.524  -0.524  -0.357  -0.193  -0.193
 -- Virtual --
  0.069   0.091   0.100   0.100   0.185   0.185   0.189   0.229
  0.229   0.255   0.359   0.359   0.470   0.470   0.481   0.693
  0.738   0.738   1.008   1.075   1.080   1.080   1.266   1.266
  1.360   3.245   3.598   3.598   3.790   3.791   3.894   3.894
  4.071   4.114   4.114   4.603   4.944   5.807   5.807   5.820
  5.908   5.908   6.063  27.309  27.945  28.163  28.163  28.194
 28.194  28.198  28.298  28.298  28.384  28.384  28.416  28.442
 28.442  28.649  28.649  28.658  29.105 127.738 127.738 127.786
127.786 127.808 127.919 151.296 152.0521901.4791902.255
 --------------------------------------------------------------

          Ground-State Mulliken Net Atomic Charges

     Atom                 Charge (a.u.)
  ----------------------------------------
      1 I                    -0.000000
      2 I                     0.000000
  ----------------------------------------
  Sum of atomic charges =     0.000000

 -----------------------------------------------------------------
                    Cartesian Multipole Moments
 -----------------------------------------------------------------
    Charge (ESU x 10^10)
                -0.0000
    Dipole Moment (Debye)
         X       0.0000      Y       0.0000      Z       0.0000
       Tot       0.0000
    Quadrupole Moments (Debye-Ang)
        XX     -55.1193     XY      -0.0000     YY     -55.1193
        XZ       0.0000     YZ      -0.0000     ZZ     -60.4664
    Octopole Moments (Debye-Ang^2)
       XXX       0.0000    XXY       0.0000    XYY       0.0000
       YYY       0.0000    XXZ       0.0000    XYZ       0.0000
       YYZ       0.0000    XZZ       0.0000    YZZ       0.0000
       ZZZ       0.0000
    Hexadecapole Moments (Debye-Ang^3)
      XXXX     -71.5260   XXXY      -0.0000   XXYY     -23.8420
      XYYY      -0.0000   YYYY     -71.5260   XXXZ       0.0000
      XXYZ      -0.0000   XYYZ       0.0000   YYYZ      -0.0000
      XXZZ     -64.0478   XYZZ       0.0000   YYZZ     -64.0478
      XZZZ      -0.0000   YZZZ      -0.0000   ZZZZ    -274.2511
 -----------------------------------------------------------------
 Calculating analytic gradient of the SCF energy
 Gradient of SCF Energy
            1           2
    1   0.0000000  -0.0000000
    2  -0.0000000   0.0000000
    3   4.1680785  -4.1680785
 Max gradient component =       4.168E+00
 RMS gradient           =       2.406E+00
 Gradient time:  CPU 6.30 s  wall 6.31 s
 Geometry Optimization Parameters
   NAtoms,    NIC,     NZ,  NCons,   NDum,   NFix, NCnnct, MaxDiis
        2       5       0       0       0       0       0       0


** GEOMETRY OPTIMIZATION IN DELOCALIZED INTERNAL COORDINATES **
   Searching for a Minimum

   Optimization Cycle:   1

                       Coordinates (Angstroms)
     ATOM                X               Y               Z
      1  I         0.0000000000    0.0000000000   -0.7500000000
      2  I         0.0000000000    0.0000000000    0.7500000000
   Point Group: d*h   Number of degrees of freedom:     1


   Energy is -13836.874476337


 Attempting to Generate Delocalized Internal Coordinates

 ** Taking Steepest Descent Step **
 Calculated Step too Large.  Step scaled by  0.071976
 Step Taken.  Stepsize is  0.300000

                             Maximum     Tolerance    Cnvgd?
         Gradient           4.168079      0.000300      NO
         Displacement       0.300000      0.001200      NO
         Energy change     *********      0.000001      NO


 New Cartesian Coordinates Obtained by Inverse Iteration

 Displacement from previous Coordinates is:  0.212132
 ----------------------------------------------------------------
             Standard Nuclear Orientation (Angstroms)
    I     Atom           X                Y                Z
 ----------------------------------------------------------------
    1      I       0.0000000000     0.0000000000    -0.8293765816
    2      I       0.0000000000     0.0000000000     0.8293765816
 ----------------------------------------------------------------
 Molecular Point Group                 D*h   NOp =***
 Largest Abelian Subgroup              D2h   NOp =  1
 Nuclear Repulsion Energy =   896.1301886736 hartrees
 There are       53 alpha and       53 beta electrons
 Applying Cartesian multipole field
    Component          Value
    ---------          -----
     (2,0,0)        1.00000E-10
     (0,2,0)        2.00000E-10
     (0,0,2)       -3.00000E-11
 Nucleus-field energy     =    -0.0000000078 hartrees
 Requested basis set is 6-311++G(d,p)
 There are 48 shells and 124 basis functions
 A cutoff of  1.0D-11 yielded   1024 shell pairs
 There are      7080 function pairs (      8301 Cartesian)
 Smallest overlap matrix eigenvalue = 2.18E-03
 Guess MOs from SCF MO coefficient file
 Reading MOs from coefficient file
 Reading MOs from coefficient file
 A restricted hybrid HF-DFT SCF calculation will be
 performed using Pulay DIIS extrapolation
 Exchange:     0.2000 Hartree-Fock + 0.0800 Slater + 0.7200 B88
 Correlation:  0.1900 VWN1RPA + 0.8100 LYP
 Using SG-1 standard quadrature grid
 SCF converges when DIIS error is below 1.0E-08
 Geometry optimization detected.  Setting ReadMinima to 0
 Setting SaveMinima to 0
 Inaccurate integrated density:
   Number of electrons =   106
   Numerical integral  =   106.763170033360
   Relative error      =     0.7199717296 %
 ---------------------------------------
  Cycle       Energy         DIIS Error
 ---------------------------------------
    1  -13838.1994118655      5.56E-02
    2  -13837.7577186174      7.11E-03
    3  -13837.7708078878      8.75E-03
    4  -13837.8357656995      7.89E-04
    5  -13837.8371086208      4.56E-05
    6  -13837.8371111366      1.13E-05
    7  -13837.8371113280      2.75E-06
    8  -13837.8371113430      2.65E-07
    9  -13837.8371113428      1.78E-08
   10  -13837.8371113421      4.67E-10 Convergence criterion met
 ---------------------------------------
 SCF time:  CPU 12.90 s  wall 13.00 s
 SCF   energy in the final basis set = -13837.8371113421
 Total energy in the final basis set = -13837.8371113421

 --------------------------------------------------------------

                    Orbital Energies (a.u.)
 --------------------------------------------------------------

 Alpha MOs
 -- Occupied --
***************-176.370-176.370-165.772-165.772-165.770-165.770
*******-165.770 -35.878 -35.878 -31.373 -31.373 -31.363 -31.363
-31.363 -31.363 -23.021 -23.020 -23.018 -23.018 -23.018 -23.018
-23.012 -23.012 -23.012 -23.012  -6.472  -6.450  -4.936  -4.862
 -4.845  -4.845  -4.837  -4.837  -2.281  -2.193  -2.193  -2.104
 -2.104  -2.100  -2.100  -2.091  -2.091  -2.075  -0.971  -0.544
 -0.480  -0.480  -0.377  -0.202  -0.202
 -- Virtual --
  0.053   0.087   0.109   0.109   0.190   0.223   0.223   0.227
  0.227   0.236   0.332   0.332   0.461   0.467   0.467   0.663
  0.721   0.721   1.030   1.054   1.148   1.148   1.274   1.274
  1.305   3.622   3.829   3.829   3.855   3.856   3.927   3.927
  4.016   4.016   4.061   4.450   4.614   5.837   5.837   5.893
  5.963   5.963   6.159  27.542  28.058  28.217  28.217  28.217
 28.250  28.250  28.301  28.435  28.435  28.448  28.448  28.486
 28.486  28.518  28.607  28.607  28.980 127.784 127.784 127.806
127.839 127.839 127.996 151.406 151.9001901.5791902.093
 --------------------------------------------------------------

          Ground-State Mulliken Net Atomic Charges

     Atom                 Charge (a.u.)
  ----------------------------------------
      1 I                    -0.000000
      2 I                     0.000000
  ----------------------------------------
  Sum of atomic charges =     0.000000

 -----------------------------------------------------------------
                    Cartesian Multipole Moments
 -----------------------------------------------------------------
    Charge (ESU x 10^10)
                 0.0000
    Dipole Moment (Debye)
         X      -0.0000      Y      -0.0000      Z       0.0000
       Tot       0.0000
    Quadrupole Moments (Debye-Ang)
        XX     -55.4864     XY       0.0000     YY     -55.4864
        XZ       0.0000     YZ      -0.0000     ZZ     -58.7829
    Octopole Moments (Debye-Ang^2)
       XXX      -0.0000    XXY      -0.0000    XYY      -0.0000
       YYY      -0.0000    XXZ       0.0000    XYZ      -0.0000
       YYZ       0.0000    XZZ      -0.0000    YZZ      -0.0000
       ZZZ       0.0000
    Hexadecapole Moments (Debye-Ang^3)
      XXXX     -72.8828   XXXY       0.0000   XXYY     -24.2942
      XYYY       0.0000   YYYY     -72.8828   XXXZ       0.0000
      XXYZ      -0.0000   XYYZ       0.0000   YYYZ      -0.0000
      XXZZ     -70.1153   XYZZ       0.0000   YYZZ     -70.1153
      XZZZ       0.0000   YZZZ       0.0000   ZZZZ    -305.8298
 -----------------------------------------------------------------
 Calculating analytic gradient of the SCF energy
 Gradient of SCF Energy
            1           2
    1  -0.0000000   0.0000000
    2   0.0000000  -0.0000000
    3   2.4108782  -2.4108782
 Max gradient component =       2.411E+00
 RMS gradient           =       1.392E+00
 Gradient time:  CPU 6.01 s  wall 6.01 s
 Geometry Optimization Parameters
   NAtoms,    NIC,     NZ,  NCons,   NDum,   NFix, NCnnct, MaxDiis
        2       5       0       0       0       0       0       0


** GEOMETRY OPTIMIZATION IN DELOCALIZED INTERNAL COORDINATES **
   Searching for a Minimum

   Optimization Cycle:   2

                       Coordinates (Angstroms)
     ATOM                X               Y               Z
      1  I         0.0000000000    0.0000000000   -0.8293765816
      2  I         0.0000000000    0.0000000000    0.8293765816
   Point Group: d*h   Number of degrees of freedom:     1


   Energy is -13837.837111342

 Hessian Updated using BFGS Update

 ** Taking Steepest Descent Step **
 Calculated Step too Large.  Step scaled by  0.124436
 Step Taken.  Stepsize is  0.300000

                             Maximum     Tolerance    Cnvgd?
         Gradient           2.410878      0.000300      NO
         Displacement       0.300000      0.001200      NO
         Energy change     -0.962635      0.000001      NO


 New Cartesian Coordinates Obtained by Inverse Iteration

 Displacement from previous Coordinates is:  0.212132
 ----------------------------------------------------------------
             Standard Nuclear Orientation (Angstroms)
    I     Atom           X                Y                Z
 ----------------------------------------------------------------
    1      I       0.0000000000     0.0000000000    -0.9087531632
    2      I       0.0000000000     0.0000000000     0.9087531632
 ----------------------------------------------------------------
 Molecular Point Group                 D*h   NOp =***
 Largest Abelian Subgroup              D2h   NOp =  1
 Nuclear Repulsion Energy =   817.8561821108 hartrees
 There are       53 alpha and       53 beta electrons
 Applying Cartesian multipole field
    Component          Value
    ---------          -----
     (2,0,0)        1.00000E-10
     (0,2,0)        2.00000E-10
     (0,0,2)       -3.00000E-11
 Nucleus-field energy     =    -0.0000000094 hartrees
 Requested basis set is 6-311++G(d,p)
 There are 48 shells and 124 basis functions
 A cutoff of  1.0D-11 yielded    990 shell pairs
 There are      6810 function pairs (      7983 Cartesian)
 Smallest overlap matrix eigenvalue = 2.32E-03
 Guess MOs from SCF MO coefficient file
 Reading MOs from coefficient file
 Reading MOs from coefficient file
 A restricted hybrid HF-DFT SCF calculation will be
 performed using Pulay DIIS extrapolation
 Exchange:     0.2000 Hartree-Fock + 0.0800 Slater + 0.7200 B88
 Correlation:  0.1900 VWN1RPA + 0.8100 LYP
 Using SG-1 standard quadrature grid
 SCF converges when DIIS error is below 1.0E-08
 Geometry optimization detected.  Setting ReadMinima to 0
 Setting SaveMinima to 0
 Inaccurate integrated density:
   Number of electrons =   106
   Numerical integral  =   106.474338989206
   Relative error      =     0.4474896125 %
 ---------------------------------------
  Cycle       Energy         DIIS Error
 ---------------------------------------
    1  -13838.5835759199      3.74E-02
    2  -13838.3735654676      3.89E-03
    3  -13838.3775370190      4.73E-03
    4  -13838.3957281635      3.80E-04
    5  -13838.3960163649      1.69E-05
    6  -13838.3960167568      3.76E-06
    7  -13838.3960167778      1.57E-06
    8  -13838.3960167823      1.08E-07
    9  -13838.3960167826      6.27E-09 Convergence criterion met
 ---------------------------------------
 SCF time:  CPU 11.31 s  wall 11.34 s
 SCF   energy in the final basis set = -13838.3960167826
 Total energy in the final basis set = -13838.3960167826

 --------------------------------------------------------------

                    Orbital Energies (a.u.)
 --------------------------------------------------------------

 Alpha MOs
 -- Occupied --
***************-176.342-176.342-165.744-165.744-165.743-165.743
*******-165.743 -35.845 -35.845 -31.339 -31.339 -31.332 -31.332
-31.332 -31.332 -22.988 -22.988 -22.986 -22.986 -22.986 -22.986
-22.982 -22.982 -22.982 -22.982  -6.417  -6.410  -4.857  -4.826
 -4.805  -4.805  -4.802  -4.802  -2.180  -2.120  -2.120  -2.073
 -2.073  -2.067  -2.067  -2.061  -2.061  -2.060  -0.928  -0.553
 -0.442  -0.442  -0.390  -0.213  -0.213
 -- Virtual --
  0.030   0.087   0.120   0.120   0.191   0.217   0.224   0.224
  0.257   0.257   0.307   0.307   0.441   0.459   0.459   0.626
  0.699   0.699   1.017   1.108   1.195   1.195   1.274   1.277
  1.277   3.885   3.885   3.911   3.952   3.952   3.952   3.953
  3.984   3.984   4.079   4.143   4.566   5.858   5.858   5.992
  5.992   6.006   6.043  27.585  27.962  28.205  28.239  28.239
 28.304  28.304  28.342  28.480  28.480  28.513  28.513  28.513
 28.513  28.569  28.569  28.586  28.863 127.805 127.805 127.865
127.870 127.870 127.930 151.427 151.8071901.5891901.993
 --------------------------------------------------------------

          Ground-State Mulliken Net Atomic Charges

     Atom                 Charge (a.u.)
  ----------------------------------------
      1 I                     0.000000
      2 I                    -0.000000
  ----------------------------------------
  Sum of atomic charges =    -0.000000

 -----------------------------------------------------------------
                    Cartesian Multipole Moments
 -----------------------------------------------------------------
    Charge (ESU x 10^10)
                -0.0000
    Dipole Moment (Debye)
         X      -0.0000      Y      -0.0000      Z       0.0000
       Tot       0.0000
    Quadrupole Moments (Debye-Ang)
        XX     -55.8894     XY       0.0000     YY     -55.8894
        XZ       0.0000     YZ       0.0000     ZZ     -57.1356
    Octopole Moments (Debye-Ang^2)
       XXX      -0.0000    XXY      -0.0000    XYY      -0.0000
       YYY      -0.0000    XXZ      -0.0000    XYZ      -0.0000
       YYZ       0.0000    XZZ      -0.0000    YZZ      -0.0000
       ZZZ       0.0000
    Hexadecapole Moments (Debye-Ang^3)
      XXXX     -74.3051   XXXY       0.0000   XXYY     -24.7684
      XYYY       0.0000   YYYY     -74.3051   XXXZ      -0.0000
      XXYZ      -0.0000   XYYZ      -0.0000   YYYZ      -0.0000
      XXZZ     -76.9409   XYZZ       0.0000   YYZZ     -76.9409
      XZZZ       0.0000   YZZZ       0.0000   ZZZZ    -340.6213
 -----------------------------------------------------------------
 Calculating analytic gradient of the SCF energy
 Gradient of SCF Energy
            1           2
    1   0.0000000  -0.0000000
    2   0.0000000  -0.0000000
    3   1.3952365  -1.3952365
 Max gradient component =       1.395E+00
 RMS gradient           =       8.055E-01
 Gradient time:  CPU 5.80 s  wall 5.80 s
 Geometry Optimization Parameters
   NAtoms,    NIC,     NZ,  NCons,   NDum,   NFix, NCnnct, MaxDiis
        2       5       0       0       0       0       0       0


** GEOMETRY OPTIMIZATION IN DELOCALIZED INTERNAL COORDINATES **
   Searching for a Minimum

   Optimization Cycle:   3

                       Coordinates (Angstroms)
     ATOM                X               Y               Z
      1  I         0.0000000000    0.0000000000   -0.9087531632
      2  I         0.0000000000    0.0000000000    0.9087531632
   Point Group: d*h   Number of degrees of freedom:     1


   Energy is -13838.396016783

 Hessian Updated using BFGS Update

 ** Taking Steepest Descent Step **
 Calculated Step too Large.  Step scaled by  0.215017
 Step Taken.  Stepsize is  0.300000

                             Maximum     Tolerance    Cnvgd?
         Gradient           1.395236      0.000300      NO
         Displacement       0.300000      0.001200      NO
         Energy change     -0.558905      0.000001      NO


 New Cartesian Coordinates Obtained by Inverse Iteration

 Displacement from previous Coordinates is:  0.212132
 ----------------------------------------------------------------
             Standard Nuclear Orientation (Angstroms)
    I     Atom           X                Y                Z
 ----------------------------------------------------------------
    1      I       0.0000000000     0.0000000000    -0.9881297449
    2      I       0.0000000000     0.0000000000     0.9881297449
 ----------------------------------------------------------------
 Molecular Point Group                 D*h   NOp =***
 Largest Abelian Subgroup              D2h   NOp =  1
 Nuclear Repulsion Energy =   752.1576963295 hartrees
 There are       53 alpha and       53 beta electrons
 Applying Cartesian multipole field
    Component          Value
    ---------          -----
     (2,0,0)        1.00000E-10
     (0,2,0)        2.00000E-10
     (0,0,2)       -3.00000E-11
 Nucleus-field energy     =    -0.0000000111 hartrees
 Requested basis set is 6-311++G(d,p)
 There are 48 shells and 124 basis functions
 A cutoff of  1.0D-11 yielded    966 shell pairs
 There are      6634 function pairs (      7769 Cartesian)
 Smallest overlap matrix eigenvalue = 2.38E-03
 Guess MOs from SCF MO coefficient file
 Reading MOs from coefficient file
 Reading MOs from coefficient file
 A restricted hybrid HF-DFT SCF calculation will be
 performed using Pulay DIIS extrapolation
 Exchange:     0.2000 Hartree-Fock + 0.0800 Slater + 0.7200 B88
 Correlation:  0.1900 VWN1RPA + 0.8100 LYP
 Using SG-1 standard quadrature grid
 SCF converges when DIIS error is below 1.0E-08
 Geometry optimization detected.  Setting ReadMinima to 0
 Setting SaveMinima to 0
 Inaccurate integrated density:
   Number of electrons =   106
   Numerical integral  =   106.291399901706
   Relative error      =     0.2749055676 %
 ---------------------------------------
  Cycle       Energy         DIIS Error
 ---------------------------------------
    1  -13838.8057941086      2.59E-02
    2  -13838.7092600662      2.20E-03
    3  -13838.7111407963      2.57E-03
    4  -13838.7157654479      2.01E-04
    5  -13838.7158370924      1.94E-05
    6  -13838.7158376860      1.16E-05
    7  -13838.7158379789      6.25E-07
    8  -13838.7158379791      3.38E-08
    9  -13838.7158379789      1.78E-09 Convergence criterion met
 ---------------------------------------
 SCF time:  CPU 10.86 s  wall 10.87 s
 SCF   energy in the final basis set = -13838.7158379789
 Total energy in the final basis set = -13838.7158379789

 --------------------------------------------------------------

                    Orbital Energies (a.u.)
 --------------------------------------------------------------

 Alpha MOs
 -- Occupied --
***************-176.329-176.329-165.732-165.732-165.731-165.731
*******-165.731 -35.830 -35.830 -31.323 -31.323 -31.317 -31.317
-31.317 -31.317 -22.973 -22.973 -22.971 -22.971 -22.971 -22.971
-22.967 -22.967 -22.967 -22.967  -6.391  -6.389  -4.818  -4.805
 -4.784  -4.784  -4.783  -4.783  -2.118  -2.082  -2.082  -2.058
 -2.058  -2.053  -2.047  -2.047  -2.044  -2.044  -0.879  -0.565
 -0.409  -0.409  -0.397  -0.223  -0.223
 -- Virtual --
  0.001   0.090   0.134   0.134   0.192   0.201   0.222   0.222
  0.285   0.285   0.286   0.286   0.418   0.449   0.449   0.587
  0.671   0.671   0.974   1.204   1.221   1.221   1.253   1.279
  1.279   3.898   3.898   3.968   3.968   3.975   3.975   3.999
  4.001   4.001   4.032   4.192   4.495   5.813   5.887   5.887
  5.995   5.995   6.140  27.562  27.933  28.238  28.259  28.259
 28.287  28.329  28.329  28.494  28.494  28.527  28.527  28.532
 28.532  28.559  28.559  28.663  28.744 127.819 127.822 127.822
127.878 127.878 127.949 151.401 151.7411901.5571901.918
 --------------------------------------------------------------

          Ground-State Mulliken Net Atomic Charges

     Atom                 Charge (a.u.)
  ----------------------------------------
      1 I                    -0.000000
      2 I                     0.000000
  ----------------------------------------
  Sum of atomic charges =    -0.000000

 -----------------------------------------------------------------
                    Cartesian Multipole Moments
 -----------------------------------------------------------------
    Charge (ESU x 10^10)
                -0.0000
    Dipole Moment (Debye)
         X      -0.0000      Y      -0.0000      Z       0.0000
       Tot       0.0000
    Quadrupole Moments (Debye-Ang)
        XX     -56.3259     XY       0.0000     YY     -56.3259
        XZ       0.0000     YZ      -0.0000     ZZ     -55.6217
    Octopole Moments (Debye-Ang^2)
       XXX      -0.0000    XXY      -0.0000    XYY      -0.0000
       YYY      -0.0000    XXZ       0.0000    XYZ      -0.0000
       YYZ       0.0000    XZZ      -0.0000    YZZ      -0.0000
       ZZZ       0.0000
    Hexadecapole Moments (Debye-Ang^3)
      XXXX     -75.8702   XXXY       0.0000   XXYY     -25.2901
      XYYY       0.0000   YYYY     -75.8702   XXXZ       0.0000
      XXYZ      -0.0000   XYYZ       0.0000   YYYZ      -0.0000
      XXZZ     -84.6348   XYZZ       0.0000   YYZZ     -84.6348
      XZZZ       0.0000   YZZZ      -0.0000   ZZZZ    -379.1309
 -----------------------------------------------------------------
 Calculating analytic gradient of the SCF energy
 Gradient of SCF Energy
            1           2
    1   0.0000000  -0.0000000
    2  -0.0000000   0.0000000
    3   0.7942756  -0.7942756
 Max gradient component =       7.943E-01
 RMS gradient           =       4.586E-01
 Gradient time:  CPU 5.64 s  wall 5.64 s
 Geometry Optimization Parameters
   NAtoms,    NIC,     NZ,  NCons,   NDum,   NFix, NCnnct, MaxDiis
        2       5       0       0       0       0       0       0


** GEOMETRY OPTIMIZATION IN DELOCALIZED INTERNAL COORDINATES **
   Searching for a Minimum

   Optimization Cycle:   4

                       Coordinates (Angstroms)
     ATOM                X               Y               Z
      1  I         0.0000000000    0.0000000000   -0.9881297449
      2  I         0.0000000000    0.0000000000    0.9881297449
   Point Group: d*h   Number of degrees of freedom:     1


   Energy is -13838.715837979

 Hessian Updated using BFGS Update

 ** Taking Steepest Descent Step **
 Calculated Step too Large.  Step scaled by  0.377703
 Step Taken.  Stepsize is  0.300000

                             Maximum     Tolerance    Cnvgd?
         Gradient           0.794276      0.000300      NO
         Displacement       0.300000      0.001200      NO
         Energy change     -0.319821      0.000001      NO


 New Cartesian Coordinates Obtained by Inverse Iteration

 Displacement from previous Coordinates is:  0.212132
 ----------------------------------------------------------------
             Standard Nuclear Orientation (Angstroms)
    I     Atom           X                Y                Z
 ----------------------------------------------------------------
    1      I       0.0000000000     0.0000000000    -1.0675063265
    2      I       0.0000000000     0.0000000000     1.0675063265
 ----------------------------------------------------------------
 Molecular Point Group                 D*h   NOp =***
 Largest Abelian Subgroup              D2h   NOp =  1
 Nuclear Repulsion Energy =   696.2294968493 hartrees
 There are       53 alpha and       53 beta electrons
 Applying Cartesian multipole field
    Component          Value
    ---------          -----
     (2,0,0)        1.00000E-10
     (0,2,0)        2.00000E-10
     (0,0,2)       -3.00000E-11
 Nucleus-field energy     =    -0.0000000129 hartrees
 Requested basis set is 6-311++G(d,p)
 There are 48 shells and 124 basis functions
 A cutoff of  1.0D-11 yielded    960 shell pairs
 There are      6616 function pairs (      7749 Cartesian)
 Smallest overlap matrix eigenvalue = 2.42E-03
 Guess MOs from SCF MO coefficient file
 Reading MOs from coefficient file
 Reading MOs from coefficient file
 A restricted hybrid HF-DFT SCF calculation will be
 performed using Pulay DIIS extrapolation
 Exchange:     0.2000 Hartree-Fock + 0.0800 Slater + 0.7200 B88
 Correlation:  0.1900 VWN1RPA + 0.8100 LYP
 Using SG-1 standard quadrature grid
 SCF converges when DIIS error is below 1.0E-08
 Geometry optimization detected.  Setting ReadMinima to 0
 Setting SaveMinima to 0
 Inaccurate integrated density:
   Number of electrons =   106
   Numerical integral  =   106.172395728468
   Relative error      =     0.1626374797 %
 ---------------------------------------
  Cycle       Energy         DIIS Error
 ---------------------------------------
    1  -13838.9283520281      1.84E-02
    2  -13838.8926866741      1.30E-03
    3  -13838.8937671618      1.38E-03
    4  -13838.8947928733      1.16E-04
    5  -13838.8948163151      1.75E-05
    6  -13838.8948168622      9.62E-06
    7  -13838.8948170512      3.75E-07
    8  -13838.8948170512      2.32E-08
    9  -13838.8948170514      1.32E-09 Convergence criterion met
 ---------------------------------------
 SCF time:  CPU 10.47 s  wall 10.47 s
 SCF   energy in the final basis set = -13838.8948170514
 Total energy in the final basis set = -13838.8948170514

 --------------------------------------------------------------

                    Orbital Energies (a.u.)
 --------------------------------------------------------------

 Alpha MOs
 -- Occupied --
***************-176.325-176.325-165.729-165.729-165.727-165.727
*******-165.727 -35.824 -35.824 -31.317 -31.317 -31.311 -31.311
-31.311 -31.311 -22.967 -22.967 -22.966 -22.966 -22.966 -22.966
-22.962 -22.962 -22.962 -22.962  -6.380  -6.379  -4.800  -4.795
 -4.775  -4.775  -4.774  -4.774  -2.085  -2.062  -2.062  -2.051
 -2.051  -2.050  -2.038  -2.038  -2.037  -2.036  -0.832  -0.578
 -0.400  -0.382  -0.382  -0.234  -0.234
 -- Virtual --
 -0.033   0.097   0.150   0.150   0.188   0.193   0.219   0.219
  0.268   0.268   0.310   0.310   0.395   0.438   0.438   0.547
  0.638   0.638   0.927   1.231   1.231   1.247   1.283   1.283
  1.286   3.904   3.905   3.948   3.948   3.973   3.973   3.991
  4.034   4.034   4.040   4.252   4.422   5.774   5.915   5.915
  5.984   5.984   6.138  27.530  27.877  28.215  28.275  28.275
 28.328  28.328  28.391  28.500  28.500  28.521  28.521  28.531
 28.531  28.568  28.568  28.643  28.673 127.793 127.835 127.835
127.873 127.873 127.965 151.376 151.6781901.5301901.848
 --------------------------------------------------------------

          Ground-State Mulliken Net Atomic Charges

     Atom                 Charge (a.u.)
  ----------------------------------------
      1 I                    -0.000000
      2 I                     0.000000
  ----------------------------------------
  Sum of atomic charges =     0.000000

 -----------------------------------------------------------------
                    Cartesian Multipole Moments
 -----------------------------------------------------------------
    Charge (ESU x 10^10)
                 0.0000
    Dipole Moment (Debye)
         X      -0.0000      Y      -0.0000      Z       0.0000
       Tot       0.0000
    Quadrupole Moments (Debye-Ang)
        XX     -56.7778     XY      -0.0000     YY     -56.7778
        XZ      -0.0000     YZ      -0.0000     ZZ     -54.2810
    Octopole Moments (Debye-Ang^2)
       XXX      -0.0000    XXY      -0.0000    XYY      -0.0000
       YYY      -0.0000    XXZ      -0.0000    XYZ      -0.0000
       YYZ       0.0000    XZZ       0.0000    YZZ      -0.0000
       ZZZ       0.0000
    Hexadecapole Moments (Debye-Ang^3)
      XXXX     -77.5622   XXXY      -0.0000   XXYY     -25.8541
      XYYY      -0.0000   YYYY     -77.5622   XXXZ      -0.0000
      XXYZ      -0.0000   XYYZ      -0.0000   YYYZ      -0.0000
      XXZZ     -93.2805   XYZZ      -0.0000   YYZZ     -93.2805
      XZZZ      -0.0000   YZZZ      -0.0000   ZZZZ    -421.7875
 -----------------------------------------------------------------
 Calculating analytic gradient of the SCF energy
 Gradient of SCF Energy
            1           2
    1   0.0000000  -0.0000000
    2  -0.0000000   0.0000000
    3   0.4296438  -0.4296438
 Max gradient component =       4.296E-01
 RMS gradient           =       2.481E-01
 Gradient time:  CPU 5.46 s  wall 5.46 s
 Geometry Optimization Parameters
   NAtoms,    NIC,     NZ,  NCons,   NDum,   NFix, NCnnct, MaxDiis
        2       5       0       0       0       0       0       0


** GEOMETRY OPTIMIZATION IN DELOCALIZED INTERNAL COORDINATES **
   Searching for a Minimum

   Optimization Cycle:   5

                       Coordinates (Angstroms)
     ATOM                X               Y               Z
      1  I         0.0000000000    0.0000000000   -1.0675063265
      2  I         0.0000000000    0.0000000000    1.0675063265
   Point Group: d*h   Number of degrees of freedom:     1


   Energy is -13838.894817051

 Hessian Updated using BFGS Update

 ** Taking Steepest Descent Step **
 Calculated Step too Large.  Step scaled by  0.698253
 Step Taken.  Stepsize is  0.300000

                             Maximum     Tolerance    Cnvgd?
         Gradient           0.429644      0.000300      NO
         Displacement       0.300000      0.001200      NO
         Energy change     -0.178979      0.000001      NO


 New Cartesian Coordinates Obtained by Inverse Iteration

 Displacement from previous Coordinates is:  0.212132
 ----------------------------------------------------------------
             Standard Nuclear Orientation (Angstroms)
    I     Atom           X                Y                Z
 ----------------------------------------------------------------
    1      I       0.0000000000     0.0000000000    -1.1468829081
    2      I       0.0000000000     0.0000000000     1.1468829081
 ----------------------------------------------------------------
 Molecular Point Group                 D*h   NOp =***
 Largest Abelian Subgroup              D2h   NOp =  1
 Nuclear Repulsion Energy =   648.0429582824 hartrees
 There are       53 alpha and       53 beta electrons
 Applying Cartesian multipole field
    Component          Value
    ---------          -----
     (2,0,0)        1.00000E-10
     (0,2,0)        2.00000E-10
     (0,0,2)       -3.00000E-11
 Nucleus-field energy     =    -0.0000000149 hartrees
 Requested basis set is 6-311++G(d,p)
 There are 48 shells and 124 basis functions
 A cutoff of  1.0D-11 yielded    956 shell pairs
 There are      6552 function pairs (      7668 Cartesian)
 Smallest overlap matrix eigenvalue = 2.45E-03
 Guess MOs from SCF MO coefficient file
 Reading MOs from coefficient file
 Reading MOs from coefficient file
 A restricted hybrid HF-DFT SCF calculation will be
 performed using Pulay DIIS extrapolation
 Exchange:     0.2000 Hartree-Fock + 0.0800 Slater + 0.7200 B88
 Correlation:  0.1900 VWN1RPA + 0.8100 LYP
 Using SG-1 standard quadrature grid
 SCF converges when DIIS error is below 1.0E-08
 Geometry optimization detected.  Setting ReadMinima to 0
 Setting SaveMinima to 0
 ---------------------------------------
  Cycle       Energy         DIIS Error
 ---------------------------------------
    1  -13838.9918541058      1.32E-02
    2  -13838.9891357441      8.78E-04
    3  -13838.9896946136      8.21E-04
    4  -13838.9902686724      6.02E-05
    5  -13838.9902745832      1.56E-05
    6  -13838.9902748687      6.69E-06
    7  -13838.9902749447      2.90E-07
    8  -13838.9902749447      1.96E-08
    9  -13838.9902749449      1.23E-09 Convergence criterion met
 ---------------------------------------
 SCF time:  CPU 10.18 s  wall 10.21 s
 SCF   energy in the final basis set = -13838.9902749449
 Total energy in the final basis set = -13838.9902749449

 --------------------------------------------------------------

                    Orbital Energies (a.u.)
 --------------------------------------------------------------

 Alpha MOs
 -- Occupied --
***************-176.325-176.325-165.729-165.729-165.727-165.727
*******-165.727 -35.823 -35.823 -31.316 -31.316 -31.310 -31.310
-31.310 -31.310 -22.967 -22.967 -22.965 -22.965 -22.965 -22.965
-22.960 -22.960 -22.960 -22.960  -6.375  -6.375  -4.792  -4.790
 -4.771  -4.771  -4.771  -4.771  -2.068  -2.054  -2.054  -2.050
 -2.048  -2.048  -2.034  -2.034  -2.033  -2.033  -0.790  -0.590
 -0.400  -0.361  -0.361  -0.244  -0.244
 -- Virtual --
 -0.068   0.106   0.165   0.165   0.178   0.194   0.216   0.216
  0.258   0.258   0.329   0.329   0.372   0.427   0.427   0.506
  0.603   0.603   0.879   1.231   1.231   1.261   1.288   1.288
  1.331   3.910   3.911   3.912   3.912   3.962   3.971   3.972
  4.057   4.057   4.101   4.217   4.355   5.874   5.932   5.932
  5.974   5.974   6.065  27.519  27.810  28.251  28.286  28.286
 28.321  28.321  28.394  28.502  28.502  28.503  28.503  28.530
 28.530  28.575  28.575  28.624  28.654 127.835 127.841 127.841
127.866 127.866 127.925 151.368 151.6171901.5211901.780
 --------------------------------------------------------------

          Ground-State Mulliken Net Atomic Charges

     Atom                 Charge (a.u.)
  ----------------------------------------
      1 I                    -0.000000
      2 I                     0.000000
  ----------------------------------------
  Sum of atomic charges =     0.000000

 -----------------------------------------------------------------
                    Cartesian Multipole Moments
 -----------------------------------------------------------------
    Charge (ESU x 10^10)
                 0.0000
    Dipole Moment (Debye)
         X       0.0000      Y       0.0000      Z      -0.0000
       Tot       0.0000
    Quadrupole Moments (Debye-Ang)
        XX     -57.2155     XY       0.0000     YY     -57.2155
        XZ      -0.0000     YZ      -0.0000     ZZ     -53.1260
    Octopole Moments (Debye-Ang^2)
       XXX       0.0000    XXY       0.0000    XYY       0.0000
       YYY       0.0000    XXZ      -0.0000    XYZ      -0.0000
       YYZ      -0.0000    XZZ       0.0000    YZZ       0.0000
       ZZZ      -0.0000
    Hexadecapole Moments (Debye-Ang^3)
      XXXX     -79.2703   XXXY       0.0000   XXYY     -26.4234
      XYYY       0.0000   YYYY     -79.2703   XXXZ      -0.0000
      XXYZ      -0.0000   XYYZ      -0.0000   YYYZ      -0.0000
      XXZZ    -102.8996   XYZZ      -0.0000   YYZZ    -102.8996
      XZZZ      -0.0000   YZZZ      -0.0000   ZZZZ    -468.9170
 -----------------------------------------------------------------
 Calculating analytic gradient of the SCF energy
 Gradient of SCF Energy
            1           2
    1   0.0000000  -0.0000000
    2  -0.0000000   0.0000000
    3   0.2252543  -0.2252543
 Max gradient component =       2.253E-01
 RMS gradient           =       1.301E-01
 Gradient time:  CPU 5.18 s  wall 5.18 s
 Geometry Optimization Parameters
   NAtoms,    NIC,     NZ,  NCons,   NDum,   NFix, NCnnct, MaxDiis
        2       5       0       0       0       0       0       0

 Cartesian Hessian Update
 Hessian Updated using BFGS Update


** GEOMETRY OPTIMIZATION IN DELOCALIZED INTERNAL COORDINATES **
   Searching for a Minimum

   Optimization Cycle:   6

                       Coordinates (Angstroms)
     ATOM                X               Y               Z
      1  I         0.0000000000    0.0000000000   -1.1468829081
      2  I         0.0000000000    0.0000000000    1.1468829081
   Point Group: d*h   Number of degrees of freedom:     1


   Energy is -13838.990274945

 Hessian Updated using BFGS Update

  1 Hessian modes will be used to form the next step
  Hessian Eigenvalues:
     0.681298

 Minimum Search - Taking Simple RFO Step
 Searching for Lamda that Minimizes Along All modes
 Value Taken    Lamda =  -0.06774000
 Calculated Step too Large.  Step scaled by  0.997590
 Step Taken.  Stepsize is  0.300000

                             Maximum     Tolerance    Cnvgd?
         Gradient           0.225254      0.000300      NO
         Displacement       0.300000      0.001200      NO
         Energy change     -0.095458      0.000001      NO


 New Cartesian Coordinates Obtained by Inverse Iteration

 Displacement from previous Coordinates is:  0.212132
 ----------------------------------------------------------------
             Standard Nuclear Orientation (Angstroms)
    I     Atom           X                Y                Z
 ----------------------------------------------------------------
    1      I       0.0000000000     0.0000000000    -1.2262594897
    2      I       0.0000000000     0.0000000000     1.2262594897
 ----------------------------------------------------------------
 Molecular Point Group                 D*h   NOp =***
 Largest Abelian Subgroup              D2h   NOp =  1
 Nuclear Repulsion Energy =   606.0947122524 hartrees
 There are       53 alpha and       53 beta electrons
 Applying Cartesian multipole field
    Component          Value
    ---------          -----
     (2,0,0)        1.00000E-10
     (0,2,0)        2.00000E-10
     (0,0,2)       -3.00000E-11
 Nucleus-field energy     =    -0.0000000171 hartrees
 Requested basis set is 6-311++G(d,p)
 There are 48 shells and 124 basis functions
 A cutoff of  1.0D-11 yielded    951 shell pairs
 There are      6535 function pairs (      7649 Cartesian)
 Smallest overlap matrix eigenvalue = 2.48E-03
 Guess MOs from SCF MO coefficient file
 Reading MOs from coefficient file
 Reading MOs from coefficient file
 A restricted hybrid HF-DFT SCF calculation will be
 performed using Pulay DIIS extrapolation
 Exchange:     0.2000 Hartree-Fock + 0.0800 Slater + 0.7200 B88
 Correlation:  0.1900 VWN1RPA + 0.8100 LYP
 Using SG-1 standard quadrature grid
 SCF converges when DIIS error is below 1.0E-08
 Geometry optimization detected.  Setting ReadMinima to 0
 Setting SaveMinima to 0
 ---------------------------------------
  Cycle       Energy         DIIS Error
 ---------------------------------------
    1  -13839.0218833056      9.42E-03
    2  -13839.0360626435      7.49E-04
    3  -13839.0362557250      7.02E-04
    4  -13839.0371622971      6.59E-05
    5  -13839.0371672286      2.87E-05
    6  -13839.0371680139      1.72E-06
    7  -13839.0371680173      1.07E-07
    8  -13839.0371680178      1.84E-08
    9  -13839.0371680173      1.16E-09 Convergence criterion met
 ---------------------------------------
 SCF time:  CPU 9.83 s  wall 9.92 s
 SCF   energy in the final basis set = -13839.0371680173
 Total energy in the final basis set = -13839.0371680173

 --------------------------------------------------------------

                    Orbital Energies (a.u.)
 --------------------------------------------------------------

 Alpha MOs
 -- Occupied --
***************-176.327-176.327-165.731-165.731-165.728-165.728
*******-165.728 -35.824 -35.824 -31.318 -31.318 -31.310 -31.310
-31.310 -31.310 -22.968 -22.968 -22.966 -22.966 -22.966 -22.966
-22.961 -22.961 -22.961 -22.961  -6.374  -6.374  -4.790  -4.789
 -4.770  -4.770  -4.770  -4.770  -2.061  -2.051  -2.051  -2.051
 -2.048  -2.048  -2.033  -2.033  -2.033  -2.032  -0.754  -0.601
 -0.396  -0.344  -0.344  -0.253  -0.253
 -- Virtual --
 -0.102   0.117   0.170   0.178   0.178   0.196   0.214   0.214
  0.255   0.255   0.345   0.345   0.351   0.417   0.417   0.465
  0.567   0.567   0.831   1.227   1.227   1.290   1.291   1.291
  1.336   3.884   3.884   3.916   3.916   3.925   3.966   3.967
  4.061   4.061   4.165   4.170   4.293   5.936   5.936   5.968
  5.968   5.983   5.984  27.524  27.745  28.288  28.288  28.306
 28.315  28.315  28.342  28.488  28.488  28.505  28.505  28.527
 28.527  28.573  28.573  28.612  28.651 127.841 127.841 127.862
127.862 127.878 127.884 151.371 151.5621901.5241901.721
 --------------------------------------------------------------

          Ground-State Mulliken Net Atomic Charges

     Atom                 Charge (a.u.)
  ----------------------------------------
      1 I                     0.000000
      2 I                    -0.000000
  ----------------------------------------
  Sum of atomic charges =    -0.000000

 -----------------------------------------------------------------
                    Cartesian Multipole Moments
 -----------------------------------------------------------------
    Charge (ESU x 10^10)
                -0.0000
    Dipole Moment (Debye)
         X       0.0000      Y       0.0000      Z      -0.0000
       Tot       0.0000
    Quadrupole Moments (Debye-Ang)
        XX     -57.6125     XY      -0.0000     YY     -57.6125
        XZ      -0.0000     YZ      -0.0000     ZZ     -52.1509
    Octopole Moments (Debye-Ang^2)
       XXX       0.0000    XXY       0.0000    XYY       0.0000
       YYY       0.0000    XXZ       0.0000    XYZ      -0.0000
       YYZ       0.0000    XZZ      -0.0000    YZZ       0.0000
       ZZZ      -0.0000
    Hexadecapole Moments (Debye-Ang^3)
      XXXX     -80.8633   XXXY      -0.0000   XXYY     -26.9544
      XYYY      -0.0000   YYYY     -80.8633   XXXZ      -0.0000
      XXYZ      -0.0000   XYYZ      -0.0000   YYYZ      -0.0000
      XXZZ    -113.4643   XYZZ      -0.0000   YYZZ    -113.4643
      XZZZ      -0.0000   YZZZ      -0.0000   ZZZZ    -520.7123
 -----------------------------------------------------------------
 Calculating analytic gradient of the SCF energy
 Gradient of SCF Energy
            1           2
    1   0.0000000  -0.0000000
    2  -0.0000000   0.0000000
    3   0.0992229  -0.0992229
 Max gradient component =       9.922E-02
 RMS gradient           =       5.729E-02
 Gradient time:  CPU 4.95 s  wall 4.95 s
 Geometry Optimization Parameters
   NAtoms,    NIC,     NZ,  NCons,   NDum,   NFix, NCnnct, MaxDiis
        2       5       0       0       0       0       0       0

 Cartesian Hessian Update
 Hessian Updated using BFGS Update


** GEOMETRY OPTIMIZATION IN DELOCALIZED INTERNAL COORDINATES **
   Searching for a Minimum

   Optimization Cycle:   7

                       Coordinates (Angstroms)
     ATOM                X               Y               Z
      1  I         0.0000000000    0.0000000000   -1.2262594897
      2  I         0.0000000000    0.0000000000    1.2262594897
   Point Group: d*h   Number of degrees of freedom:     1


   Energy is -13839.037168017

 Hessian Updated using BFGS Update

  1 Hessian modes will be used to form the next step
  Hessian Eigenvalues:
     0.420105

 Minimum Search - Taking Simple RFO Step
 Searching for Lamda that Minimizes Along All modes
 Value Taken    Lamda =  -0.02225585
 Step Taken.  Stepsize is  0.224303

                             Maximum     Tolerance    Cnvgd?
         Gradient           0.099223      0.000300      NO
         Displacement       0.224303      0.001200      NO
         Energy change     -0.046893      0.000001      NO


 New Cartesian Coordinates Obtained by Inverse Iteration

 Displacement from previous Coordinates is:  0.158606
 ----------------------------------------------------------------
             Standard Nuclear Orientation (Angstroms)
    I     Atom           X                Y                Z
 ----------------------------------------------------------------
    1      I       0.0000000000     0.0000000000    -1.2856075468
    2      I       0.0000000000     0.0000000000     1.2856075468
 ----------------------------------------------------------------
 Molecular Point Group                 D*h   NOp =***
 Largest Abelian Subgroup              D2h   NOp =  1
 Nuclear Repulsion Energy =   578.1152999790 hartrees
 There are       53 alpha and       53 beta electrons
 Applying Cartesian multipole field
    Component          Value
    ---------          -----
     (2,0,0)        1.00000E-10
     (0,2,0)        2.00000E-10
     (0,0,2)       -3.00000E-11
 Nucleus-field energy     =    -0.0000000188 hartrees
 Requested basis set is 6-311++G(d,p)
 There are 48 shells and 124 basis functions
 A cutoff of  1.0D-11 yielded    937 shell pairs
 There are      6501 function pairs (      7615 Cartesian)
 Smallest overlap matrix eigenvalue = 2.49E-03
 Guess MOs from SCF MO coefficient file
 Reading MOs from coefficient file
 Reading MOs from coefficient file
 A restricted hybrid HF-DFT SCF calculation will be
 performed using Pulay DIIS extrapolation
 Exchange:     0.2000 Hartree-Fock + 0.0800 Slater + 0.7200 B88
 Correlation:  0.1900 VWN1RPA + 0.8100 LYP
 Using SG-1 standard quadrature grid
 SCF converges when DIIS error is below 1.0E-08
 Geometry optimization detected.  Setting ReadMinima to 0
 Setting SaveMinima to 0
 ---------------------------------------
  Cycle       Energy         DIIS Error
 ---------------------------------------
    1  -13839.0342423853      5.32E-03
    2  -13839.0523303995      5.38E-04
    3  -13839.0523361304      5.36E-04
    4  -13839.0529927301      5.18E-05
    5  -13839.0529947918      9.57E-06
    6  -13839.0529948487      1.40E-06
    7  -13839.0529948508      6.56E-08
    8  -13839.0529948508      7.96E-09 Convergence criterion met
 ---------------------------------------
 SCF time:  CPU 8.65 s  wall 8.65 s
 SCF   energy in the final basis set = -13839.0529948508
 Total energy in the final basis set = -13839.0529948508

 --------------------------------------------------------------

                    Orbital Energies (a.u.)
 --------------------------------------------------------------

 Alpha MOs
 -- Occupied --
***************-176.328-176.328-165.733-165.733-165.730-165.730
*******-165.730 -35.825 -35.825 -31.319 -31.319 -31.312 -31.312
-31.312 -31.312 -22.969 -22.969 -22.968 -22.968 -22.967 -22.967
-22.962 -22.962 -22.962 -22.962  -6.375  -6.375  -4.790  -4.790
 -4.771  -4.771  -4.771  -4.771  -2.058  -2.052  -2.050  -2.050
 -2.048  -2.048  -2.033  -2.033  -2.033  -2.033  -0.733  -0.609
 -0.391  -0.335  -0.335  -0.259  -0.259
 -- Virtual --
 -0.125   0.126   0.166   0.183   0.183   0.197   0.212   0.212
  0.259   0.259   0.337   0.354   0.354   0.411   0.411   0.436
  0.542   0.542   0.796   1.224   1.224   1.291   1.291   1.316
  1.318   3.871   3.871   3.900   3.920   3.920   3.962   3.962
  4.053   4.053   4.133   4.205   4.253   5.934   5.934   5.947
  5.967   5.967   6.029  27.531  27.705  28.286  28.286  28.313
 28.313  28.314  28.340  28.481  28.481  28.506  28.506  28.524
 28.524  28.567  28.567  28.571  28.666 127.838 127.838 127.858
127.860 127.860 127.901 151.377 151.5281901.5301901.686
 --------------------------------------------------------------

          Ground-State Mulliken Net Atomic Charges

     Atom                 Charge (a.u.)
  ----------------------------------------
      1 I                     0.000000
      2 I                    -0.000000
  ----------------------------------------
  Sum of atomic charges =    -0.000000

 -----------------------------------------------------------------
                    Cartesian Multipole Moments
 -----------------------------------------------------------------
    Charge (ESU x 10^10)
                -0.0000
    Dipole Moment (Debye)
         X       0.0000      Y      -0.0000      Z      -0.0000
       Tot       0.0000
    Quadrupole Moments (Debye-Ang)
        XX     -57.8727     XY       0.0000     YY     -57.8727
        XZ      -0.0000     YZ      -0.0000     ZZ     -51.5294
    Octopole Moments (Debye-Ang^2)
       XXX       0.0000    XXY      -0.0000    XYY       0.0000
       YYY      -0.0000    XXZ       0.0000    XYZ      -0.0000
       YYZ       0.0000    XZZ      -0.0000    YZZ      -0.0000
       ZZZ      -0.0000
    Hexadecapole Moments (Debye-Ang^3)
      XXXX     -81.9207   XXXY       0.0000   XXYY     -27.3069
      XYYY       0.0000   YYYY     -81.9207   XXXZ      -0.0000
      XXYZ      -0.0000   XYYZ      -0.0000   YYYZ      -0.0000
      XXZZ    -121.9512   XYZZ       0.0000   YYZZ    -121.9512
      XZZZ      -0.0000   YZZZ      -0.0000   ZZZZ    -562.5423
 -----------------------------------------------------------------
 Calculating analytic gradient of the SCF energy
 Gradient of SCF Energy
            1           2
    1  -0.0000000   0.0000000
    2  -0.0000000   0.0000000
    3   0.0466987  -0.0466987
 Max gradient component =       4.670E-02
 RMS gradient           =       2.696E-02
 Gradient time:  CPU 4.85 s  wall 4.85 s
 Geometry Optimization Parameters
   NAtoms,    NIC,     NZ,  NCons,   NDum,   NFix, NCnnct, MaxDiis
        2       5       0       0       0       0       0       0

 Cartesian Hessian Update
 Hessian Updated using BFGS Update


** GEOMETRY OPTIMIZATION IN DELOCALIZED INTERNAL COORDINATES **
   Searching for a Minimum

   Optimization Cycle:   8

                       Coordinates (Angstroms)
     ATOM                X               Y               Z
      1  I         0.0000000000    0.0000000000   -1.2856075468
      2  I         0.0000000000    0.0000000000    1.2856075468
   Point Group: d*h   Number of degrees of freedom:     1


   Energy is -13839.052994851

 Hessian Updated using BFGS Update

  1 Hessian modes will be used to form the next step
  Hessian Eigenvalues:
     0.234166

 Minimum Search - Taking Simple RFO Step
 Searching for Lamda that Minimizes Along All modes
 Value Taken    Lamda =  -0.00896983
 Step Taken.  Stepsize is  0.192068

                             Maximum     Tolerance    Cnvgd?
         Gradient           0.046699      0.000300      NO
         Displacement       0.192068      0.001200      NO
         Energy change     -0.015827      0.000001      NO


 New Cartesian Coordinates Obtained by Inverse Iteration

 Displacement from previous Coordinates is:  0.135813
 ----------------------------------------------------------------
             Standard Nuclear Orientation (Angstroms)
    I     Atom           X                Y                Z
 ----------------------------------------------------------------
    1      I       0.0000000000     0.0000000000    -1.3364266458
    2      I       0.0000000000     0.0000000000     1.3364266458
 ----------------------------------------------------------------
 Molecular Point Group                 D*h   NOp =***
 Largest Abelian Subgroup              D2h   NOp =  1
 Nuclear Repulsion Energy =   556.1318273013 hartrees
 There are       53 alpha and       53 beta electrons
 Applying Cartesian multipole field
    Component          Value
    ---------          -----
     (2,0,0)        1.00000E-10
     (0,2,0)        2.00000E-10
     (0,0,2)       -3.00000E-11
 Nucleus-field energy     =    -0.0000000203 hartrees
 Requested basis set is 6-311++G(d,p)
 There are 48 shells and 124 basis functions
 A cutoff of  1.0D-11 yielded    919 shell pairs
 There are      6387 function pairs (      7495 Cartesian)
 Smallest overlap matrix eigenvalue = 2.50E-03
 Guess MOs from SCF MO coefficient file
 Reading MOs from coefficient file
 Reading MOs from coefficient file
 A restricted hybrid HF-DFT SCF calculation will be
 performed using Pulay DIIS extrapolation
 Exchange:     0.2000 Hartree-Fock + 0.0800 Slater + 0.7200 B88
 Correlation:  0.1900 VWN1RPA + 0.8100 LYP
 Using SG-1 standard quadrature grid
 SCF converges when DIIS error is below 1.0E-08
 Geometry optimization detected.  Setting ReadMinima to 0
 Setting SaveMinima to 0
 ---------------------------------------
  Cycle       Energy         DIIS Error
 ---------------------------------------
    1  -13839.0414328139      3.67E-03
    2  -13839.0584298331      4.50E-04
    3  -13839.0584100624      4.62E-04
    4  -13839.0589204312      3.96E-05
    5  -13839.0589212933      5.12E-06
    6  -13839.0589213082      9.70E-07
    7  -13839.0589213091      8.03E-08
    8  -13839.0589213092      4.12E-09 Convergence criterion met
 ---------------------------------------
 SCF time:  CPU 8.48 s  wall 8.48 s
 SCF   energy in the final basis set = -13839.0589213092
 Total energy in the final basis set = -13839.0589213092

 --------------------------------------------------------------

                    Orbital Energies (a.u.)
 --------------------------------------------------------------

 Alpha MOs
 -- Occupied --
***************-176.330-176.330-165.734-165.734-165.731-165.731
*******-165.731 -35.826 -35.826 -31.320 -31.320 -31.313 -31.313
-31.313 -31.313 -22.971 -22.971 -22.969 -22.969 -22.969 -22.969
-22.963 -22.963 -22.963 -22.963  -6.375  -6.375  -4.791  -4.790
 -4.771  -4.771  -4.771  -4.771  -2.058  -2.053  -2.050  -2.050
 -2.049  -2.049  -2.033  -2.033  -2.033  -2.033  -0.718  -0.615
 -0.386  -0.328  -0.328  -0.264  -0.264
 -- Virtual --
 -0.143   0.134   0.164   0.184   0.184   0.198   0.211   0.211
  0.267   0.267   0.327   0.360   0.360   0.406   0.406   0.412
  0.521   0.521   0.768   1.222   1.222   1.291   1.291   1.293
  1.336   3.866   3.866   3.884   3.923   3.923   3.958   3.958
  4.041   4.041   4.112   4.195   4.246   5.931   5.931   5.937
  5.968   5.968   6.038  27.537  27.678  28.283  28.283  28.303
 28.312  28.312  28.355  28.479  28.479  28.506  28.506  28.521
 28.521  28.536  28.560  28.560  28.671 127.835 127.835 127.853
127.859 127.859 127.901 151.382 151.5051901.5351901.662
 --------------------------------------------------------------

          Ground-State Mulliken Net Atomic Charges

     Atom                 Charge (a.u.)
  ----------------------------------------
      1 I                    -0.000000
      2 I                     0.000000
  ----------------------------------------
  Sum of atomic charges =    -0.000000

 -----------------------------------------------------------------
                    Cartesian Multipole Moments
 -----------------------------------------------------------------
    Charge (ESU x 10^10)
                -0.0000
    Dipole Moment (Debye)
         X      -0.0000      Y      -0.0000      Z       0.0000
       Tot       0.0000
    Quadrupole Moments (Debye-Ang)
        XX     -58.0682     XY      -0.0000     YY     -58.0682
        XZ       0.0000     YZ      -0.0000     ZZ     -51.0636
    Octopole Moments (Debye-Ang^2)
       XXX      -0.0000    XXY      -0.0000    XYY      -0.0000
       YYY      -0.0000    XXZ      -0.0000    XYZ       0.0000
       YYZ      -0.0000    XZZ      -0.0000    YZZ      -0.0000
       ZZZ       0.0000
    Hexadecapole Moments (Debye-Ang^3)
      XXXX     -82.7162   XXXY      -0.0000   XXYY     -27.5720
      XYYY      -0.0000   YYYY     -82.7162   XXXZ       0.0000
      XXYZ      -0.0000   XYYZ       0.0000   YYYZ      -0.0000
      XXZZ    -129.6002   XYZZ      -0.0000   YYZZ    -129.6002
      XZZZ       0.0000   YZZZ      -0.0000   ZZZZ    -600.4825
 -----------------------------------------------------------------
 Calculating analytic gradient of the SCF energy
 Gradient of SCF Energy
            1           2
    1  -0.0000000   0.0000000
    2  -0.0000000   0.0000000
    3   0.0160145  -0.0160145
 Max gradient component =       1.601E-02
 RMS gradient           =       9.246E-03
 Gradient time:  CPU 4.76 s  wall 4.76 s
 Geometry Optimization Parameters
   NAtoms,    NIC,     NZ,  NCons,   NDum,   NFix, NCnnct, MaxDiis
        2       5       0       0       0       0       0       0

 Cartesian Hessian Update
 Hessian Updated using BFGS Update


** GEOMETRY OPTIMIZATION IN DELOCALIZED INTERNAL COORDINATES **
   Searching for a Minimum

   Optimization Cycle:   9

                       Coordinates (Angstroms)
     ATOM                X               Y               Z
      1  I         0.0000000000    0.0000000000   -1.3364266458
      2  I         0.0000000000    0.0000000000    1.3364266458
   Point Group: d*h   Number of degrees of freedom:     1


   Energy is -13839.058921309

 Hessian Updated using BFGS Update

  1 Hessian modes will be used to form the next step
  Hessian Eigenvalues:
     0.159757

 Minimum Search - Taking Simple RFO Step
 Searching for Lamda that Minimizes Along All modes
 Value Taken    Lamda =  -0.00158936
 Step Taken.  Stepsize is  0.099255

                             Maximum     Tolerance    Cnvgd?
         Gradient           0.016014      0.000300      NO
         Displacement       0.099255      0.001200      NO
         Energy change     -0.005926      0.000001      NO


 New Cartesian Coordinates Obtained by Inverse Iteration

 Displacement from previous Coordinates is:  0.070184
 ----------------------------------------------------------------
             Standard Nuclear Orientation (Angstroms)
    I     Atom           X                Y                Z
 ----------------------------------------------------------------
    1      I       0.0000000000     0.0000000000    -1.3626884690
    2      I       0.0000000000     0.0000000000     1.3626884690
 ----------------------------------------------------------------
 Molecular Point Group                 D*h   NOp =***
 Largest Abelian Subgroup              D2h   NOp =  1
 Nuclear Repulsion Energy =   545.4140175520 hartrees
 There are       53 alpha and       53 beta electrons
 Applying Cartesian multipole field
    Component          Value
    ---------          -----
     (2,0,0)        1.00000E-10
     (0,2,0)        2.00000E-10
     (0,0,2)       -3.00000E-11
 Nucleus-field energy     =    -0.0000000211 hartrees
 Requested basis set is 6-311++G(d,p)
 There are 48 shells and 124 basis functions
 A cutoff of  1.0D-11 yielded    901 shell pairs
 There are      6297 function pairs (      7391 Cartesian)
 Smallest overlap matrix eigenvalue = 2.50E-03
 Guess MOs from SCF MO coefficient file
 Reading MOs from coefficient file
 Reading MOs from coefficient file
 A restricted hybrid HF-DFT SCF calculation will be
 performed using Pulay DIIS extrapolation
 Exchange:     0.2000 Hartree-Fock + 0.0800 Slater + 0.7200 B88
 Correlation:  0.1900 VWN1RPA + 0.8100 LYP
 Using SG-1 standard quadrature grid
 SCF converges when DIIS error is below 1.0E-08
 Geometry optimization detected.  Setting ReadMinima to 0
 Setting SaveMinima to 0
 ---------------------------------------
  Cycle       Energy         DIIS Error
 ---------------------------------------
    1  -13839.0502128791      1.66E-03
    2  -13839.0596925743      2.28E-04
    3  -13839.0596861665      2.37E-04
    4  -13839.0598215704      1.88E-05
    5  -13839.0598217270      2.06E-06
    6  -13839.0598217299      3.69E-07
    7  -13839.0598217298      4.63E-08
    8  -13839.0598217301      3.56E-09 Convergence criterion met
 ---------------------------------------
 SCF time:  CPU 8.29 s  wall 8.29 s
 SCF   energy in the final basis set = -13839.0598217301
 Total energy in the final basis set = -13839.0598217301

 --------------------------------------------------------------

                    Orbital Energies (a.u.)
 --------------------------------------------------------------

 Alpha MOs
 -- Occupied --
***************-176.331-176.331-165.735-165.735-165.732-165.732
*******-165.732 -35.827 -35.827 -31.321 -31.321 -31.313 -31.313
-31.313 -31.313 -22.971 -22.971 -22.969 -22.969 -22.969 -22.969
-22.964 -22.964 -22.964 -22.964  -6.376  -6.376  -4.791  -4.791
 -4.772  -4.772  -4.772  -4.772  -2.058  -2.054  -2.051  -2.051
 -2.050  -2.050  -2.034  -2.034  -2.034  -2.034  -0.711  -0.618
 -0.383  -0.325  -0.325  -0.266  -0.266
 -- Virtual --
 -0.151   0.138   0.163   0.184   0.184   0.199   0.210   0.210
  0.272   0.272   0.322   0.363   0.363   0.400   0.404   0.404
  0.511   0.511   0.754   1.222   1.222   1.279   1.290   1.290
  1.345   3.865   3.865   3.878   3.924   3.924   3.956   3.956
  4.034   4.034   4.103   4.178   4.250   5.929   5.929   5.938
  5.968   5.968   6.034  27.540  27.666  28.281  28.281  28.301
 28.312  28.312  28.356  28.478  28.478  28.506  28.506  28.520
 28.520  28.521  28.556  28.556  28.671 127.834 127.834 127.854
127.858 127.858 127.897 151.384 151.4961901.5361901.652
 --------------------------------------------------------------

          Ground-State Mulliken Net Atomic Charges

     Atom                 Charge (a.u.)
  ----------------------------------------
      1 I                    -0.000000
      2 I                     0.000000
  ----------------------------------------
  Sum of atomic charges =    -0.000000

 -----------------------------------------------------------------
                    Cartesian Multipole Moments
 -----------------------------------------------------------------
    Charge (ESU x 10^10)
                -0.0000
    Dipole Moment (Debye)
         X      -0.0000      Y      -0.0000      Z       0.0000
       Tot       0.0000
    Quadrupole Moments (Debye-Ang)
        XX     -58.1594     XY       0.0000     YY     -58.1594
        XZ       0.0000     YZ       0.0000     ZZ     -50.8451
    Octopole Moments (Debye-Ang^2)
       XXX       0.0000    XXY       0.0000    XYY      -0.0000
       YYY       0.0000    XXZ      -0.0000    XYZ       0.0000
       YYZ      -0.0000    XZZ      -0.0000    YZZ      -0.0000
       ZZZ       0.0000
    Hexadecapole Moments (Debye-Ang^3)
      XXXX     -83.0853   XXXY       0.0000   XXYY     -27.6951
      XYYY       0.0000   YYYY     -83.0853   XXXZ       0.0000
      XXYZ      -0.0000   XYYZ       0.0000   YYYZ       0.0000
      XXZZ    -133.6865   XYZZ       0.0000   YYZZ    -133.6865
      XZZZ       0.0000   YZZZ       0.0000   ZZZZ    -620.8585
 -----------------------------------------------------------------
 Calculating analytic gradient of the SCF energy
 Gradient of SCF Energy
            1           2
    1   0.0000000  -0.0000000
    2   0.0000000  -0.0000000
    3   0.0024770  -0.0024770
 Max gradient component =       2.477E-03
 RMS gradient           =       1.430E-03
 Gradient time:  CPU 4.70 s  wall 4.70 s
 Geometry Optimization Parameters
   NAtoms,    NIC,     NZ,  NCons,   NDum,   NFix, NCnnct, MaxDiis
        2       5       0       0       0       0       0       0

 Cartesian Hessian Update
 Hessian Updated using BFGS Update


** GEOMETRY OPTIMIZATION IN DELOCALIZED INTERNAL COORDINATES **
   Searching for a Minimum

   Optimization Cycle:  10

                       Coordinates (Angstroms)
     ATOM                X               Y               Z
      1  I         0.0000000000    0.0000000000   -1.3626884690
      2  I         0.0000000000    0.0000000000    1.3626884690
   Point Group: d*h   Number of degrees of freedom:     1


   Energy is -13839.059821730

 Hessian Updated using BFGS Update

  1 Hessian modes will be used to form the next step
  Hessian Eigenvalues:
     0.136391

 Minimum Search - Taking Simple RFO Step
 Searching for Lamda that Minimizes Along All modes
 Value Taken    Lamda =  -0.00004498
 Step Taken.  Stepsize is  0.018155

                             Maximum     Tolerance    Cnvgd?
         Gradient           0.002477      0.000300      NO
         Displacement       0.018155      0.001200      NO
         Energy change     -0.000900      0.000001      NO


 New Cartesian Coordinates Obtained by Inverse Iteration

 Displacement from previous Coordinates is:  0.012837
 ----------------------------------------------------------------
             Standard Nuclear Orientation (Angstroms)
    I     Atom           X                Y                Z
 ----------------------------------------------------------------
    1      I       0.0000000000     0.0000000000    -1.3674920030
    2      I       0.0000000000     0.0000000000     1.3674920030
 ----------------------------------------------------------------
 Molecular Point Group                 D*h   NOp =***
 Largest Abelian Subgroup              D2h   NOp =  1
 Nuclear Repulsion Energy =   543.4981637600 hartrees
 There are       53 alpha and       53 beta electrons
 Applying Cartesian multipole field
    Component          Value
    ---------          -----
     (2,0,0)        1.00000E-10
     (0,2,0)        2.00000E-10
     (0,0,2)       -3.00000E-11
 Nucleus-field energy     =    -0.0000000212 hartrees
 Requested basis set is 6-311++G(d,p)
 There are 48 shells and 124 basis functions
 A cutoff of  1.0D-11 yielded    901 shell pairs
 There are      6297 function pairs (      7391 Cartesian)
 Smallest overlap matrix eigenvalue = 2.50E-03
 Guess MOs from SCF MO coefficient file
 Reading MOs from coefficient file
 Reading MOs from coefficient file
 A restricted hybrid HF-DFT SCF calculation will be
 performed using Pulay DIIS extrapolation
 Exchange:     0.2000 Hartree-Fock + 0.0800 Slater + 0.7200 B88
 Correlation:  0.1900 VWN1RPA + 0.8100 LYP
 Using SG-1 standard quadrature grid
 SCF converges when DIIS error is below 1.0E-08
 Geometry optimization detected.  Setting ReadMinima to 0
 Setting SaveMinima to 0
 ---------------------------------------
  Cycle       Energy         DIIS Error
 ---------------------------------------
    1  -13839.0580208889      2.91E-04
    2  -13839.0598421096      4.14E-05
    3  -13839.0598418924      4.32E-05
    4  -13839.0598463923      3.36E-06
    5  -13839.0598463973      3.45E-07
    6  -13839.0598463971      5.60E-08
    7  -13839.0598463972      7.93E-09 Convergence criterion met
 ---------------------------------------
 SCF time:  CPU 7.23 s  wall 7.23 s
 SCF   energy in the final basis set = -13839.0598463972
 Total energy in the final basis set = -13839.0598463972

 --------------------------------------------------------------

                    Orbital Energies (a.u.)
 --------------------------------------------------------------

 Alpha MOs
 -- Occupied --
***************-176.331-176.331-165.735-165.735-165.732-165.732
*******-165.732 -35.827 -35.827 -31.321 -31.321 -31.313 -31.313
-31.313 -31.313 -22.971 -22.971 -22.970 -22.970 -22.970 -22.970
-22.964 -22.964 -22.964 -22.964  -6.376  -6.376  -4.791  -4.791
 -4.772  -4.772  -4.772  -4.772  -2.058  -2.054  -2.051  -2.051
 -2.050  -2.050  -2.034  -2.034  -2.034  -2.034  -0.710  -0.618
 -0.382  -0.324  -0.324  -0.266  -0.266
 -- Virtual --
 -0.153   0.139   0.163   0.184   0.184   0.199   0.210   0.210
  0.273   0.273   0.321   0.363   0.363   0.398   0.403   0.403
  0.509   0.509   0.751   1.222   1.222   1.276   1.290   1.290
  1.347   3.865   3.865   3.877   3.925   3.925   3.955   3.955
  4.033   4.033   4.102   4.174   4.251   5.929   5.929   5.939
  5.968   5.968   6.033  27.541  27.665  28.281  28.281  28.301
 28.312  28.312  28.356  28.478  28.478  28.507  28.507  28.519
 28.519  28.519  28.555  28.555  28.671 127.833 127.833 127.854
127.858 127.858 127.895 151.384 151.4941901.5371901.650
 --------------------------------------------------------------

          Ground-State Mulliken Net Atomic Charges

     Atom                 Charge (a.u.)
  ----------------------------------------
      1 I                     0.000000
      2 I                    -0.000000
  ----------------------------------------
  Sum of atomic charges =    -0.000000

 -----------------------------------------------------------------
                    Cartesian Multipole Moments
 -----------------------------------------------------------------
    Charge (ESU x 10^10)
                -0.0000
    Dipole Moment (Debye)
         X       0.0000      Y       0.0000      Z      -0.0000
       Tot       0.0000
    Quadrupole Moments (Debye-Ang)
        XX     -58.1753     XY       0.0000     YY     -58.1753
        XZ       0.0000     YZ       0.0000     ZZ     -50.8067
    Octopole Moments (Debye-Ang^2)
       XXX       0.0000    XXY       0.0000    XYY       0.0000
       YYY       0.0000    XXZ       0.0000    XYZ       0.0000
       YYZ       0.0000    XZZ       0.0000    YZZ       0.0000
       ZZZ      -0.0000
    Hexadecapole Moments (Debye-Ang^3)
      XXXX     -83.1498   XXXY       0.0000   XXYY     -27.7166
      XYYY       0.0000   YYYY     -83.1498   XXXZ       0.0000
      XXYZ      -0.0000   XYYZ       0.0000   YYYZ       0.0000
      XXZZ    -134.4436   XYZZ       0.0000   YYZZ    -134.4436
      XZZZ       0.0000   YZZZ       0.0000   ZZZZ    -624.6422
 -----------------------------------------------------------------
 Calculating analytic gradient of the SCF energy
 Gradient of SCF Energy
            1           2
    1  -0.0000000   0.0000000
    2   0.0000000  -0.0000000
    3   0.0002557  -0.0002557
 Max gradient component =       2.557E-04
 RMS gradient           =       1.476E-04
 Gradient time:  CPU 4.68 s  wall 4.68 s
 Geometry Optimization Parameters
   NAtoms,    NIC,     NZ,  NCons,   NDum,   NFix, NCnnct, MaxDiis
        2       5       0       0       0       0       0       0

 Cartesian Hessian Update
 Hessian Updated using BFGS Update


** GEOMETRY OPTIMIZATION IN DELOCALIZED INTERNAL COORDINATES **
   Searching for a Minimum

   Optimization Cycle:  11

                       Coordinates (Angstroms)
     ATOM                X               Y               Z
      1  I         0.0000000000    0.0000000000   -1.3674920030
      2  I         0.0000000000    0.0000000000    1.3674920030
   Point Group: d*h   Number of degrees of freedom:     1


   Energy is -13839.059846397

 Hessian Updated using BFGS Update

  1 Hessian modes will be used to form the next step
  Hessian Eigenvalues:
     0.122349

 Minimum Search - Taking Simple RFO Step
 Searching for Lamda that Minimizes Along All modes
 Value Taken    Lamda =   0.00000000
 Step Taken.  Stepsize is  0.002090

                             Maximum     Tolerance    Cnvgd?
         Gradient           0.000256      0.000300     YES
         Displacement       0.002090      0.001200      NO
         Energy change     -0.000025      0.000001      NO


 New Cartesian Coordinates Obtained by Inverse Iteration

 Displacement from previous Coordinates is:  0.001478
 ----------------------------------------------------------------
             Standard Nuclear Orientation (Angstroms)
    I     Atom           X                Y                Z
 ----------------------------------------------------------------
    1      I       0.0000000000     0.0000000000    -1.3680450424
    2      I       0.0000000000     0.0000000000     1.3680450424
 ----------------------------------------------------------------
 Molecular Point Group                 D*h   NOp =***
 Largest Abelian Subgroup              D2h   NOp =  1
 Nuclear Repulsion Energy =   543.2784517396 hartrees
 There are       53 alpha and       53 beta electrons
 Applying Cartesian multipole field
    Component          Value
    ---------          -----
     (2,0,0)        1.00000E-10
     (0,2,0)        2.00000E-10
     (0,0,2)       -3.00000E-11
 Nucleus-field energy     =    -0.0000000213 hartrees
 Requested basis set is 6-311++G(d,p)
 There are 48 shells and 124 basis functions
 A cutoff of  1.0D-11 yielded    901 shell pairs
 There are      6297 function pairs (      7391 Cartesian)
 Smallest overlap matrix eigenvalue = 2.50E-03
 Guess MOs from SCF MO coefficient file
 Reading MOs from coefficient file
 Reading MOs from coefficient file
 A restricted hybrid HF-DFT SCF calculation will be
 performed using Pulay DIIS extrapolation
 Exchange:     0.2000 Hartree-Fock + 0.0800 Slater + 0.7200 B88
 Correlation:  0.1900 VWN1RPA + 0.8100 LYP
 Using SG-1 standard quadrature grid
 SCF converges when DIIS error is below 1.0E-08
 Geometry optimization detected.  Setting ReadMinima to 0
 Setting SaveMinima to 0
 ---------------------------------------
  Cycle       Energy         DIIS Error
 ---------------------------------------
    1  -13839.0596351140      3.32E-05
    2  -13839.0598466137      4.77E-06
    3  -13839.0598466114      4.97E-06
    4  -13839.0598466705      3.86E-07
    5  -13839.0598466698      3.91E-08
    6  -13839.0598466714      6.15E-09 Convergence criterion met
 ---------------------------------------
 SCF time:  CPU 6.08 s  wall 6.08 s
 SCF   energy in the final basis set = -13839.0598466714
 Total energy in the final basis set = -13839.0598466714

 --------------------------------------------------------------

                    Orbital Energies (a.u.)
 --------------------------------------------------------------

 Alpha MOs
 -- Occupied --
***************-176.331-176.331-165.735-165.735-165.732-165.732
*******-165.732 -35.827 -35.827 -31.321 -31.321 -31.313 -31.313
-31.313 -31.313 -22.971 -22.971 -22.970 -22.970 -22.970 -22.970
-22.964 -22.964 -22.964 -22.964  -6.376  -6.376  -4.791  -4.791
 -4.772  -4.772  -4.772  -4.772  -2.058  -2.054  -2.051  -2.051
 -2.050  -2.050  -2.034  -2.034  -2.034  -2.034  -0.710  -0.618
 -0.382  -0.324  -0.324  -0.266  -0.266
 -- Virtual --
 -0.153   0.139   0.163   0.184   0.184   0.199   0.210   0.210
  0.274   0.274   0.321   0.363   0.363   0.397   0.403   0.403
  0.509   0.509   0.751   1.222   1.222   1.276   1.290   1.290
  1.347   3.865   3.865   3.877   3.925   3.925   3.955   3.955
  4.033   4.033   4.101   4.174   4.251   5.929   5.929   5.939
  5.968   5.968   6.033  27.541  27.664  28.281  28.281  28.301
 28.312  28.312  28.355  28.478  28.478  28.507  28.507  28.518
 28.519  28.519  28.555  28.555  28.671 127.833 127.833 127.854
127.858 127.858 127.895 151.384 151.4941901.5371901.650
 --------------------------------------------------------------

          Ground-State Mulliken Net Atomic Charges

     Atom                 Charge (a.u.)
  ----------------------------------------
      1 I                     0.000000
      2 I                    -0.000000
  ----------------------------------------
  Sum of atomic charges =    -0.000000

 -----------------------------------------------------------------
                    Cartesian Multipole Moments
 -----------------------------------------------------------------
    Charge (ESU x 10^10)
                -0.0000
    Dipole Moment (Debye)
         X      -0.0000      Y      -0.0000      Z      -0.0000
       Tot       0.0000
    Quadrupole Moments (Debye-Ang)
        XX     -58.1772     XY       0.0000     YY     -58.1772
        XZ      -0.0000     YZ       0.0000     ZZ     -50.8023
    Octopole Moments (Debye-Ang^2)
       XXX      -0.0000    XXY       0.0000    XYY      -0.0000
       YYY       0.0000    XXZ      -0.0000    XYZ       0.0000
       YYZ      -0.0000    XZZ       0.0000    YZZ      -0.0000
       ZZZ      -0.0000
    Hexadecapole Moments (Debye-Ang^3)
      XXXX     -83.1571   XXXY       0.0000   XXYY     -27.7190
      XYYY       0.0000   YYYY     -83.1571   XXXZ      -0.0000
      XXYZ      -0.0000   XYYZ      -0.0000   YYYZ       0.0000
      XXZZ    -134.5310   XYZZ      -0.0000   YYZZ    -134.5310
      XZZZ      -0.0000   YZZZ       0.0000   ZZZZ    -625.0790
 -----------------------------------------------------------------
 Calculating analytic gradient of the SCF energy
 Gradient of SCF Energy
            1           2
    1   0.0000000  -0.0000000
    2   0.0000000  -0.0000000
    3   0.0000059  -0.0000059
 Max gradient component =       5.946E-06
 RMS gradient           =       3.433E-06
 Gradient time:  CPU 4.69 s  wall 4.69 s
 Geometry Optimization Parameters
   NAtoms,    NIC,     NZ,  NCons,   NDum,   NFix, NCnnct, MaxDiis
        2       5       0       0       0       0       0       0

 Cartesian Hessian Update
 Hessian Updated using BFGS Update


** GEOMETRY OPTIMIZATION IN DELOCALIZED INTERNAL COORDINATES **
   Searching for a Minimum

   Optimization Cycle:  12

                       Coordinates (Angstroms)
     ATOM                X               Y               Z
      1  I         0.0000000000    0.0000000000   -1.3680450424
      2  I         0.0000000000    0.0000000000    1.3680450424
   Point Group: d*h   Number of degrees of freedom:     1


   Energy is -13839.059846671

 Hessian Updated using BFGS Update

  1 Hessian modes will be used to form the next step
  Hessian Eigenvalues:
     0.119505

 Minimum Search - Taking Simple RFO Step
 Searching for Lamda that Minimizes Along All modes
 Value Taken    Lamda =   0.00000000
 Step Taken.  Stepsize is  0.000050

                             Maximum     Tolerance    Cnvgd?
         Gradient           0.000006      0.000300     YES
         Displacement       0.000050      0.001200     YES
         Energy change     -0.000000      0.000001     YES


                       Distance Matrix (Angstroms)
             I (  1)
   I (  2)  2.736090

 Final energy is   -13839.059846671418     


 ******************************
 **  OPTIMIZATION CONVERGED  **
 ******************************

                       Coordinates (Angstroms)
     ATOM                X               Y               Z
      1  I         0.0000000000    0.0000000000   -1.3680450424
      2  I         0.0000000000    0.0000000000    1.3680450424

Z-matrix Print:
$molecule
0 1
I 
I  1 2.736090
$end


 --------------------------------------------------------------

                    Orbital Energies (a.u.)
 --------------------------------------------------------------

 Alpha MOs
 -- Occupied --
***************-176.331-176.331-165.735-165.735-165.732-165.732
*******-165.732 -35.827 -35.827 -31.321 -31.321 -31.313 -31.313
-31.313 -31.313 -22.971 -22.971 -22.970 -22.970 -22.970 -22.970
-22.964 -22.964 -22.964 -22.964  -6.376  -6.376  -4.791  -4.791
 -4.772  -4.772  -4.772  -4.772  -2.058  -2.054  -2.051  -2.051
 -2.050  -2.050  -2.034  -2.034  -2.034  -2.034  -0.710  -0.618
 -0.382  -0.324  -0.324  -0.266  -0.266
 -- Virtual --
 -0.153   0.139   0.163   0.184   0.184   0.199   0.210   0.210
  0.274   0.274   0.321   0.363   0.363   0.397   0.403   0.403
  0.509   0.509   0.751   1.222   1.222   1.276   1.290   1.290
  1.347   3.865   3.865   3.877   3.925   3.925   3.955   3.955
  4.033   4.033   4.101   4.174   4.251   5.929   5.929   5.939
  5.968   5.968   6.033  27.541  27.664  28.281  28.281  28.301
 28.312  28.312  28.355  28.478  28.478  28.507  28.507  28.518
 28.519  28.519  28.555  28.555  28.671 127.833 127.833 127.854
127.858 127.858 127.895 151.384 151.4941901.5371901.650
 --------------------------------------------------------------

          Ground-State Mulliken Net Atomic Charges

     Atom                 Charge (a.u.)
  ----------------------------------------
      1 I                     0.000000
      2 I                    -0.000000
  ----------------------------------------
  Sum of atomic charges =    -0.000000

 -----------------------------------------------------------------
                    Cartesian Multipole Moments
 -----------------------------------------------------------------
    Charge (ESU x 10^10)
                -0.0000
    Dipole Moment (Debye)
         X      -0.0000      Y      -0.0000      Z      -0.0000
       Tot       0.0000
    Quadrupole Moments (Debye-Ang)
        XX     -58.1772     XY       0.0000     YY     -58.1772
        XZ      -0.0000     YZ       0.0000     ZZ     -50.8023
    Octopole Moments (Debye-Ang^2)
       XXX      -0.0000    XXY       0.0000    XYY      -0.0000
       YYY       0.0000    XXZ      -0.0000    XYZ       0.0000
       YYZ      -0.0000    XZZ       0.0000    YZZ      -0.0000
       ZZZ      -0.0000
    Hexadecapole Moments (Debye-Ang^3)
      XXXX     -83.1571   XXXY       0.0000   XXYY     -27.7190
      XYYY       0.0000   YYYY     -83.1571   XXXZ      -0.0000
      XXYZ      -0.0000   XYYZ      -0.0000   YYYZ       0.0000
      XXZZ    -134.5310   XYZZ      -0.0000   YYZZ    -134.5310
      XZZZ      -0.0000   YZZZ       0.0000   ZZZZ    -625.0790
 -----------------------------------------------------------------
Archival summary:
1\1\pikachu\OPT\ProcedureUnspecified\BasisUnspecified\2\taweetha\SunAug1320:27:102017SunAug1320:27:102017\0\\#,OPT,ProcedureUnspecified,BasisUnspecified,\\0,1\I\I,1,2.73609\\\@

 Total job time:  181.14s(wall), 180.61s(cpu) 
 Sun Aug 13 20:27:10 2017

        *************************************************************
        *                                                           *
        *  Thank you very much for using Q-Chem.  Have a nice day.  *
        *                                                           *
        *************************************************************


 
User input: 2 of 3 
 
pikachu 127.0.1
Q-Chem Developer Version! Running on 127.0.1.*
                  Welcome to Q-Chem
     A Quantum Leap Into The Future Of Chemistry


 Q-Chem 4.4, Q-Chem, Inc., Pleasanton, CA (2016)

 Y. Shao,  Z. Gan,  E. Epifanovsky,  A. T. B. Gilbert,  M. Wormit,  
 J. Kussmann,  A. W. Lange,  A. Behn,  J. Deng,  X. Feng,  D. Ghosh,  
 M. Goldey,  P. R. Horn,  L. D. Jacobson,  I. Kaliman,  F. Rob,  
 R. Z. Khaliullin,  T. Kus,  A. Landau,  J. Liu,  E. I. Proynov,  Y. M. Rhee,  
 R. M. Richard,  M. A. Rohrdanz,  R. P. Steele,  E. J. Sundstrom,  
 H. L. Woodcock III,  P. M. Zimmerman,  D. Zuev,  B. Albrecht,  E. Alguire,  
 B. Austin,  S. A. Baeppler,  G. J. O. Beran,  Y. A. Bernard,  
 E. J. Berquist,  K. Brandhorst,  K. B. Bravaya,  S. T. Brown,  D. Casanova,  
 C.-M. Chang,  Y. Chen,  S. H. Chien,  K. D. Closser,  M. P. Coons,  
 D. L. Crittenden,  S. Dasgupta,  M. Diedenhofen,  R. A. DiStasio Jr.,  
 H. Do,  A. D. Dutoi,  R. G. Edgar,  P.-T. Fang,  S. Fatehi,  Q. Feng,  
 L. Fusti-Molnar,  A. Ghysels,  A. Golubeva-Zadorozhnaya,  J. Gomes,  
 A. Gunina,  M. W. D. Hanson-Heine,  P. H. P. Harbach,  A. W. Hauser,  
 J. E. Herr,  E. G. Hohenstein,  Z. C. Holden,  K. Hui,  T.-C. Jagau,  H. Ji,  
 B. Kaduk,  K. Khistyaev,  Jaehoon Kim,  Jihan Kim,  R. A. King,  
 P. Klunzinger,  K. Koh,  D. Kosenkov,  T. Kowalczyk,  C. M. Krauter,  
 A. Kunitsa,  K. U. Lao,  A. Laurent,  K. V. Lawler,  J. Lee,  D. Lefrancois,  
 S. Lehtola,  S. V. Levchenko,  C. Y. Lin,  Y.-S. Lin,  F. Liu,  E. Livshits,  
 R. C. Lochan,  A. Luenser,  P. Manohar,  S. F. Manzer,  S.-P. Mao,  Y. Mao,  
 N. Mardirossian,  A. V. Marenich,  L. A. Martinez-Martinez,  S. A. Maurer,  
 N. J. Mayhall,  J.-M. Mewes,  A. F. Morrison,  K. Nanda,  T. S. Nguyen-Beck,  
 C. M. Oana,  R. Olivares-Amaya,  D. P. O'Neill,  J. A. Parkhill,  
 T. M. Perrine,  R. Peverati,  P. A. Pieniazek,  F. Plasser,  A. Prociuk,  
 D. R. Rehn,  E. Rosta,  N. J. Russ,  N. Sergueev,  S. M. Sharada,  
 S. Sharma,  D. W. Small,  A. Sodt,  T. Stauch,  T. Stein,  D. Stuck,  
 Y.-C. Su,  A. J. W. Thom,  T. Tsuchimochi,  L. Vogt,  O. Vydrov,  T. Wang,  
 M. A. Watson,  J. Wenzel,  A. White,  C. F. Williams,  V. Vanovschi,  
 K. Yao,  S. Yeganeh,  S. R. Yost,  Z.-Q. You,  I. Y. Zhang,  X. Zhang,  
 Y. Zhao,  B. R. Brooks,  G. K. L. Chan,  D. M. Chipman,  C. J. Cramer,  
 W. A. Goddard III,  M. S. Gordon,  W. J. Hehre,  A. Klamt,  
 H. F. Schaefer III,  M. W. Schmidt,  C. D. Sherrill,  D. G. Truhlar,  
 A. Warshel,  X. Xu,  A. Aspuru-Guzik,  R. Baer,  A. T. Bell,  N. A. Besley,  
 J.-D. Chai,  A. Dreuw,  B. D. Dunietz,  T. R. Furlani,  S. R. Gwaltney,  
 C.-P. Hsu,  Y. Jung,  J. Kong,  D. S. Lambrecht,  W. Liang,  C. Ochsenfeld,  
 V. A. Rassolov,  L. V. Slipchenko,  J. E. Subotnik,  T. Van Voorhis,  
 J. M. Herbert,  A. I. Krylov,  P. M. W. Gill,  M. Head-Gordon

 Contributors to earlier versions of Q-Chem not listed above: 
 R. D. Adamson,  J. Baker,  E. F. C. Byrd,  A. K. Chakraborty,  C.-L. Cheng,  
 H. Dachsel,  R. J. Doerksen,  G. Hawkins,  A. Heyden,  S. Hirata,  
 G. Kedziora,  F. J. Keil,  C. Kelley,  P. P. Korambath,  W. Kurlancheek,  
 A. M. Lee,  M. S. Lee,  D. Liotard,  I. Lotan,  P. E. Maslen,  N. Nair,  
 D. Neuhauser,  R. Olson,  B. Peters,  J. Ritchie,  N. E. Schultz,  
 N. Shenvi,  A. C. Simmonett,  K. S. Thanthiriwatte,  Q. Wu,  W. Zhang

 Please cite Q-Chem as follows:
 Y. Shao et al., Mol. Phys. 113, 184-215 (2015)
 DOI: 10.1080/00268976.2014.952696

 Q-Chem 4.4.2 for Intel X86 EM64T Linux

 Parts of Q-Chem use Armadillo 5.200.1 (Boston Tea Smuggler).
 http://arma.sourceforge.net/

 Q-Chem begins on Sun Aug 13 20:27:10 2017  


Host: 0

     Scratch files written to /scratch/taweetham/qchem22294//
The previous job contains 0 fragments, simply inherited here

Checking the input file for inconsistencies... 	...done.

--------------------------------------------------------------
User input:
--------------------------------------------------------------

$molecule
read
$end

$rem
   BASIS  =  6-311++G**
   JOB_TYPE  =  frequency
   METHOD  =  B3LYP
   SCF_GUESS = read
$end

--------------------------------------------------------------
 ----------------------------------------------------------------
             Standard Nuclear Orientation (Angstroms)
    I     Atom           X                Y                Z
 ----------------------------------------------------------------
    1      I       0.0000000000     0.0000000000    -1.3680450424
    2      I       0.0000000000     0.0000000000     1.3680450424
 ----------------------------------------------------------------
 Molecular Point Group                 D*h   NOp =***
 Largest Abelian Subgroup              D2h   NOp =  1
 Nuclear Repulsion Energy =   543.2784517396 hartrees
 There are       53 alpha and       53 beta electrons
 Requested basis set is 6-311++G(d,p)
 There are 48 shells and 124 basis functions

 Total QAlloc Memory Limit   2000 MB
 Mega-Array Size        61 MB
 MEM_STATIC part        62 MB

                       Distance Matrix (Angstroms)
             I (  1)
   I (  2)  2.736090

 A cutoff of  1.0D-11 yielded    901 shell pairs
 There are      6297 function pairs (      7391 Cartesian)

 -------------------------------------------------------
 OpenMP Integral Computing Module                       
 Release: version 1.0, May 2013, Q-Chem Inc. Pittsburgh 
 -------------------------------------------------------
 Integral Job Info:
 Integral job number is                      11
 Integral operator is                         1
 short-range coefficients                     0
 long-range coefficients              100000000
 Omega coefficients                           0
 if combine SR and LR in K                    0
 Integral screening is                        0
 Integral computing path is                   2
 max size of driver memory is            800000
 size of driver memory is                593474
 size of scratch memory is             11213332
 max col of scratch BK array               1296
 max len of scratch array in speh3          155
 max len of scratch index in speh4           18
 max int batch size is                      520
 min int batch size is                       52
 fixed nKL is                                52
 max L of basis functions is                  2
 order of int derivative is                   0
 number of shells is                         48
 number of basis is                         134
 number of cartesian basis is               134
 number of contracted shell pairs           901
 number of primitive shell pairs           1667
 maxK2 (contraction) of shell pair           25
 max number of K2 of shell pair               1
 max number of CS2 of shell pair            204
 max number of PS2 of shell pair            204
 mem total for path MDJ                   29112
 -------------------------------------------------------
 Smallest overlap matrix eigenvalue = 2.50E-03
 Guess MOs from SCF MO coefficient file
 Reading MOs from coefficient file
 Reading MOs from coefficient file
 A restricted hybrid HF-DFT SCF calculation will be
 performed using Pulay DIIS extrapolation
 Exchange:     0.2000 Hartree-Fock + 0.0800 Slater + 0.7200 B88
 Correlation:  0.1900 VWN1RPA + 0.8100 LYP
 Using SG-1 standard quadrature grid
 SCF converges when DIIS error is below 1.0E-08
 ---------------------------------------
  Cycle       Energy         DIIS Error
 ---------------------------------------
    1  -13839.0598466584      1.02E-09
    2  -13839.0598466586      1.09E-09 Convergence criterion met
 ---------------------------------------
 SCF time:  CPU 2.15 s  wall 2.19 s
 SCF   energy in the final basis set = -13839.0598466586
 Total energy in the final basis set = -13839.0598466586

 --------------------------------------------------------------

                    Orbital Energies (a.u.)
 --------------------------------------------------------------

 Alpha MOs
 -- Occupied --
***************-176.331-176.331-165.735-165.735-165.732-165.732
*******-165.732 -35.827 -35.827 -31.321 -31.321 -31.313 -31.313
-31.313 -31.313 -22.971 -22.971 -22.970 -22.970 -22.970 -22.970
-22.964 -22.964 -22.964 -22.964  -6.376  -6.376  -4.791  -4.791
 -4.772  -4.772  -4.772  -4.772  -2.058  -2.054  -2.051  -2.051
 -2.050  -2.050  -2.034  -2.034  -2.034  -2.034  -0.710  -0.618
 -0.382  -0.324  -0.324  -0.266  -0.266
 -- Virtual --
 -0.153   0.139   0.163   0.184   0.184   0.199   0.210   0.210
  0.274   0.274   0.321   0.363   0.363   0.397   0.403   0.403
  0.509   0.509   0.751   1.222   1.222   1.276   1.290   1.290
  1.347   3.865   3.865   3.877   3.925   3.925   3.955   3.955
  4.033   4.033   4.101   4.174   4.251   5.929   5.929   5.939
  5.968   5.968   6.033  27.541  27.664  28.281  28.281  28.301
 28.312  28.312  28.355  28.478  28.478  28.507  28.507  28.518
 28.519  28.519  28.555  28.555  28.671 127.833 127.833 127.854
127.858 127.858 127.895 151.384 151.4941901.5371901.650
 --------------------------------------------------------------

          Ground-State Mulliken Net Atomic Charges

     Atom                 Charge (a.u.)
  ----------------------------------------
      1 I                     0.000000
      2 I                    -0.000000
  ----------------------------------------
  Sum of atomic charges =    -0.000000

 -----------------------------------------------------------------
                    Cartesian Multipole Moments
 -----------------------------------------------------------------
    Charge (ESU x 10^10)
                -0.0000
    Dipole Moment (Debye)
         X      -0.0000      Y       0.0000      Z      -0.0000
       Tot       0.0000
    Quadrupole Moments (Debye-Ang)
        XX     -58.1772     XY       0.0000     YY     -58.1772
        XZ      -0.0000     YZ       0.0000     ZZ     -50.8023
    Octopole Moments (Debye-Ang^2)
       XXX      -0.0000    XXY       0.0000    XYY      -0.0000
       YYY       0.0000    XXZ       0.0000    XYZ      -0.0000
       YYZ       0.0000    XZZ       0.0000    YZZ       0.0000
       ZZZ      -0.0000
    Hexadecapole Moments (Debye-Ang^3)
      XXXX     -83.1571   XXXY      -0.0000   XXYY     -27.7190
      XYYY      -0.0000   YYYY     -83.1571   XXXZ      -0.0000
      XXYZ       0.0000   XYYZ      -0.0000   YYYZ       0.0000
      XXZZ    -134.5310   XYZZ      -0.0000   YYZZ    -134.5310
      XZZZ       0.0000   YZZZ       0.0000   ZZZZ    -625.0790
 -----------------------------------------------------------------
 Calculating MO derivatives via CPSCF
   1         3           6      0.087805    0.041359
   2         3           6      0.014567    0.009154
   3         3           6      0.001604    0.000887
   4         5           4      0.000243    0.000212
   5         7           2      0.000027    0.000026
   6         8           1      0.000002    0.000002
   7         9           0      0.000000    0.000000    Roots Converged
 Calculating analytic Hessian of the SCF energy
 Polarizability Matrix (a.u.)
            1           2           3
    1 -32.6101431  -0.0000000  -0.0000000
    2  -0.0000000 -32.6101431  -0.0000000
    3  -0.0000000  -0.0000000 -85.5243953

 Direct stationary perturbation theory relativistic correction:

 rels  =     193.907529160714
 relv  =    -643.389989854852
 rel2e =      84.082185491853
 E_rel =    -365.400275202285

 Hessian of the SCF Energy
            1           2           3           4           5           6
    1  -0.0021805   0.0000000   0.0000000   0.0021805  -0.0000000  -0.0000000
    2   0.0000000  -0.0021805  -0.0000000  -0.0000000   0.0021805   0.0000000
    3   0.0000000  -0.0000000   0.1192057  -0.0000000   0.0000000  -0.1192057
    4   0.0021805  -0.0000000  -0.0000000  -0.0021805   0.0000000   0.0000000
    5  -0.0000000   0.0021805   0.0000000   0.0000000  -0.0021805  -0.0000000
    6  -0.0000000   0.0000000  -0.1192057   0.0000000  -0.0000000   0.1192057
 Gradient time:  CPU 57.82 s  wall 57.83 s
 **********************************************************************
 **                                                                  **
 **                       VIBRATIONAL ANALYSIS                       **
 **                       --------------------                       **
 **                                                                  **
 **        VIBRATIONAL FREQUENCIES (CM**-1) AND NORMAL MODES         **
 **     FORCE CONSTANTS (mDYN/ANGSTROM) AND REDUCED MASSES (AMU)     **
 **                  INFRARED INTENSITIES (KM/MOL)                   **
 **                                                                  **
 **********************************************************************


 Mode:                 1
 Frequency:       222.81
 Force Cnst:      3.7118
 Red. Mass:     126.9044
 IR Active:          YES
 IR Intens:        0.000
 Raman Active:       YES
               X      Y      Z        X      Y      Z        X      Y      Z
 I          0.000 -0.000 -0.707
 I         -0.000  0.000  0.707
 TransDip   0.000 -0.000 -0.000

 STANDARD THERMODYNAMIC QUANTITIES AT   298.15 K  AND     1.00 ATM

   This Molecule has  0 Imaginary Frequencies
   Zero point vibrational energy:        0.319 kcal/mol

   Atom    1 Element I  Has Mass  126.90440
   Atom    2 Element I  Has Mass  126.90440
   Molecular Mass:   253.808800 amu
   Principal axes and moments of inertia in amu*Bohr^2:
                             1           2           3
    Eigenvalues --        0.00000  1696.30993  1696.30993
          X               0.00000     0.00000     1.00000
          Y               0.00000     1.00000     0.00000
          Z               1.00000     0.00000     0.00000
   Rotational Symmetry Number is   2
   The Molecule is a Symmetric Top
   Translational Enthalpy:        0.889 kcal/mol
   Rotational Enthalpy:           0.592 kcal/mol
   Vibrational Enthalpy:          0.648 kcal/mol
   gas constant (RT):             0.592 kcal/mol
   Translational Entropy:        42.494  cal/mol.K
   Rotational Entropy:           17.843  cal/mol.K
   Vibrational Entropy:           1.936  cal/mol.K

   Total Enthalpy:                2.722 kcal/mol
   Total Entropy:                62.274  cal/mol.K

 ======================================================================

 STANDARD THERMODYNAMIC QUANTITIES FOR ANHARMONIC VIBRATION -- TOSH

   Zero point vibrational energy: ************ kcal/mol

   Vibrational Enthalpy:   ************ kcal/mol
   Vibrational Entropy:           0.000  cal/mol.K

   Total Enthalpy:         ************ kcal/mol
   Total Entropy:                60.338  cal/mol.K

 ======================================================================

 STANDARD THERMODYNAMIC QUANTITIES FOR ANHARMONIC VIBRATION -- VPT2

   Zero point vibrational energy: ************ kcal/mol

   Vibrational Enthalpy:   ************ kcal/mol
   Vibrational Entropy:           0.000  cal/mol.K

   Total Enthalpy:         ************ kcal/mol
   Total Entropy:                60.338  cal/mol.K

 ======================================================================

Archival summary:
1\1\pikachu\FREQ\ProcedureUnspecified\BasisUnspecified\2\taweetha\SunAug1320:28:102017SunAug1320:28:102017\0\\#,FREQ,ProcedureUnspecified,BasisUnspecified,\\0,1\I\I,1,2.73609\\\@

 Total job time:  60.18s(wall), 60.12s(cpu) 
 Sun Aug 13 20:28:10 2017

        *************************************************************
        *                                                           *
        *  Thank you very much for using Q-Chem.  Have a nice day.  *
        *                                                           *
        *************************************************************


 
User input: 3 of 3 
 
pikachu 127.0.1
Q-Chem Developer Version! Running on 127.0.1.*
                  Welcome to Q-Chem
     A Quantum Leap Into The Future Of Chemistry


 Q-Chem 4.4, Q-Chem, Inc., Pleasanton, CA (2016)

 Y. Shao,  Z. Gan,  E. Epifanovsky,  A. T. B. Gilbert,  M. Wormit,  
 J. Kussmann,  A. W. Lange,  A. Behn,  J. Deng,  X. Feng,  D. Ghosh,  
 M. Goldey,  P. R. Horn,  L. D. Jacobson,  I. Kaliman,  F. Rob,  
 R. Z. Khaliullin,  T. Kus,  A. Landau,  J. Liu,  E. I. Proynov,  Y. M. Rhee,  
 R. M. Richard,  M. A. Rohrdanz,  R. P. Steele,  E. J. Sundstrom,  
 H. L. Woodcock III,  P. M. Zimmerman,  D. Zuev,  B. Albrecht,  E. Alguire,  
 B. Austin,  S. A. Baeppler,  G. J. O. Beran,  Y. A. Bernard,  
 E. J. Berquist,  K. Brandhorst,  K. B. Bravaya,  S. T. Brown,  D. Casanova,  
 C.-M. Chang,  Y. Chen,  S. H. Chien,  K. D. Closser,  M. P. Coons,  
 D. L. Crittenden,  S. Dasgupta,  M. Diedenhofen,  R. A. DiStasio Jr.,  
 H. Do,  A. D. Dutoi,  R. G. Edgar,  P.-T. Fang,  S. Fatehi,  Q. Feng,  
 L. Fusti-Molnar,  A. Ghysels,  A. Golubeva-Zadorozhnaya,  J. Gomes,  
 A. Gunina,  M. W. D. Hanson-Heine,  P. H. P. Harbach,  A. W. Hauser,  
 J. E. Herr,  E. G. Hohenstein,  Z. C. Holden,  K. Hui,  T.-C. Jagau,  H. Ji,  
 B. Kaduk,  K. Khistyaev,  Jaehoon Kim,  Jihan Kim,  R. A. King,  
 P. Klunzinger,  K. Koh,  D. Kosenkov,  T. Kowalczyk,  C. M. Krauter,  
 A. Kunitsa,  K. U. Lao,  A. Laurent,  K. V. Lawler,  J. Lee,  D. Lefrancois,  
 S. Lehtola,  S. V. Levchenko,  C. Y. Lin,  Y.-S. Lin,  F. Liu,  E. Livshits,  
 R. C. Lochan,  A. Luenser,  P. Manohar,  S. F. Manzer,  S.-P. Mao,  Y. Mao,  
 N. Mardirossian,  A. V. Marenich,  L. A. Martinez-Martinez,  S. A. Maurer,  
 N. J. Mayhall,  J.-M. Mewes,  A. F. Morrison,  K. Nanda,  T. S. Nguyen-Beck,  
 C. M. Oana,  R. Olivares-Amaya,  D. P. O'Neill,  J. A. Parkhill,  
 T. M. Perrine,  R. Peverati,  P. A. Pieniazek,  F. Plasser,  A. Prociuk,  
 D. R. Rehn,  E. Rosta,  N. J. Russ,  N. Sergueev,  S. M. Sharada,  
 S. Sharma,  D. W. Small,  A. Sodt,  T. Stauch,  T. Stein,  D. Stuck,  
 Y.-C. Su,  A. J. W. Thom,  T. Tsuchimochi,  L. Vogt,  O. Vydrov,  T. Wang,  
 M. A. Watson,  J. Wenzel,  A. White,  C. F. Williams,  V. Vanovschi,  
 K. Yao,  S. Yeganeh,  S. R. Yost,  Z.-Q. You,  I. Y. Zhang,  X. Zhang,  
 Y. Zhao,  B. R. Brooks,  G. K. L. Chan,  D. M. Chipman,  C. J. Cramer,  
 W. A. Goddard III,  M. S. Gordon,  W. J. Hehre,  A. Klamt,  
 H. F. Schaefer III,  M. W. Schmidt,  C. D. Sherrill,  D. G. Truhlar,  
 A. Warshel,  X. Xu,  A. Aspuru-Guzik,  R. Baer,  A. T. Bell,  N. A. Besley,  
 J.-D. Chai,  A. Dreuw,  B. D. Dunietz,  T. R. Furlani,  S. R. Gwaltney,  
 C.-P. Hsu,  Y. Jung,  J. Kong,  D. S. Lambrecht,  W. Liang,  C. Ochsenfeld,  
 V. A. Rassolov,  L. V. Slipchenko,  J. E. Subotnik,  T. Van Voorhis,  
 J. M. Herbert,  A. I. Krylov,  P. M. W. Gill,  M. Head-Gordon

 Contributors to earlier versions of Q-Chem not listed above: 
 R. D. Adamson,  J. Baker,  E. F. C. Byrd,  A. K. Chakraborty,  C.-L. Cheng,  
 H. Dachsel,  R. J. Doerksen,  G. Hawkins,  A. Heyden,  S. Hirata,  
 G. Kedziora,  F. J. Keil,  C. Kelley,  P. P. Korambath,  W. Kurlancheek,  
 A. M. Lee,  M. S. Lee,  D. Liotard,  I. Lotan,  P. E. Maslen,  N. Nair,  
 D. Neuhauser,  R. Olson,  B. Peters,  J. Ritchie,  N. E. Schultz,  
 N. Shenvi,  A. C. Simmonett,  K. S. Thanthiriwatte,  Q. Wu,  W. Zhang

 Please cite Q-Chem as follows:
 Y. Shao et al., Mol. Phys. 113, 184-215 (2015)
 DOI: 10.1080/00268976.2014.952696

 Q-Chem 4.4.2 for Intel X86 EM64T Linux

 Parts of Q-Chem use Armadillo 5.200.1 (Boston Tea Smuggler).
 http://arma.sourceforge.net/

 Q-Chem begins on Sun Aug 13 20:28:10 2017  


Host: 0

     Scratch files written to /scratch/taweetham/qchem22294//
The previous job contains 0 fragments, simply inherited here

Checking the input file for inconsistencies... 	...done.

--------------------------------------------------------------
User input:
--------------------------------------------------------------

$molecule
read
$end

$rem
   BASIS  =  6-311++G**
   METHOD  =  B3LYP
   SCF_GUESS = read
   SOLVENT_METHOD = SMD
$end


--------------------------------------------------------------
 ----------------------------------------------------------------
             Standard Nuclear Orientation (Angstroms)
    I     Atom           X                Y                Z
 ----------------------------------------------------------------
    1      I       0.0000000000     0.0000000000    -1.3680450424
    2      I       0.0000000000     0.0000000000     1.3680450424
 ----------------------------------------------------------------
 Nuclear Repulsion Energy =   543.2784517396 hartrees
 There are       53 alpha and       53 beta electrons
 Requested basis set is 6-311++G(d,p)
 There are 48 shells and 124 basis functions

 Total QAlloc Memory Limit   2000 MB
 Mega-Array Size        61 MB
 MEM_STATIC part        62 MB

                       Distance Matrix (Angstroms)
             I (  1)
   I (  2)  2.736090

 A cutoff of  1.0D-08 yielded    861 shell pairs
 There are      5869 function pairs (      6849 Cartesian)

 -------------------------------------------------------
 OpenMP Integral Computing Module                       
 Release: version 1.0, May 2013, Q-Chem Inc. Pittsburgh 
 -------------------------------------------------------
 Integral Job Info:
 Integral job number is                      11
 Integral operator is                         1
 short-range coefficients                     0
 long-range coefficients              100000000
 Omega coefficients                           0
 if combine SR and LR in K                    0
 Integral screening is                        0
 Integral computing path is                   2
 max size of driver memory is            800000
 size of driver memory is                593474
 size of scratch memory is             11213332
 max col of scratch BK array               1296
 max len of scratch array in speh3          155
 max len of scratch index in speh4           18
 max int batch size is                      520
 min int batch size is                       52
 fixed nKL is                                52
 max L of basis functions is                  2
 order of int derivative is                   0
 number of shells is                         48
 number of basis is                         134
 number of cartesian basis is               134
 number of contracted shell pairs           861
 number of primitive shell pairs           1611
 maxK2 (contraction) of shell pair           25
 max number of K2 of shell pair               1
 max number of CS2 of shell pair            198
 max number of PS2 of shell pair            198
 mem total for path MDJ                   27032
 -------------------------------------------------------
 Smallest overlap matrix eigenvalue = 2.50E-03

 Scale SEOQF with 1.000000e+00/1.000000e+00/1.000000e-01

 Standard Electronic Orientation quadrupole field applied
 Nucleus-field energy     =    -0.0000000213 hartrees
 Guess MOs from SCF MO coefficient file
 Reading MOs from coefficient file
 Reading MOs from coefficient file
 A restricted hybrid HF-DFT SCF calculation will be
 performed using Pulay DIIS extrapolation
 Exchange:     0.2000 Hartree-Fock + 0.0800 Slater + 0.7200 B88
 Correlation:  0.1900 VWN1RPA + 0.8100 LYP
 Using SG-1 standard quadrature grid
 SCF converges when DIIS error is below 1.0E-05
 ---------------------------------------
  Cycle       Energy         DIIS Error
 ---------------------------------------
    1  -13839.0598451829      2.65E-05
    2  -13839.0598447149      7.53E-08 Convergence criterion met
 ---------------------------------------
 SCF time:  CPU 1.95 s  wall 1.95 s

 Citation of the SMD model:
 Marenich, A.V.; Cramer, C.J.; Truhlar, D.G.
 J. Phys. Chem. B 2009, 113, 6378-6396.
 iSolventCode=           1
 Solvent: water                                                           

 vradii
            1           2
    1   2.3364000   2.3364000
Changing PCM_TESSEL_METHOD to VTN
Changing PCM_VDW_RADII to SMD_RADIUS
 Discretize the solute cavity surface with Lebedev spheres
	Using 302 Lebedev grid points for each H atom
	Using 302 Lebedev grid points for other atoms
	Atomic van der Waals radii will be scaled by 1.20
 Removing interior tesserae...
 Keep 490 surface tesserae and discard 114 interior tesserae
 Molecular Surface Area = 111.005 Angst**2
Using SCRF singleton
 A restricted hybrid HF-DFT SCF calculation will be
 performed using Pulay DIIS extrapolation
 Polarizable Continuum solvation model will be applied
 Exchange:     0.2000 Hartree-Fock + 0.0800 Slater + 0.7200 B88
 Correlation:  0.1900 VWN1RPA + 0.8100 LYP
 Using SG-1 standard quadrature grid
 SCF converges when DIIS error is below 1.0E-05

 Citation of the SMD model:
 Marenich, A.V.; Cramer, C.J.; Truhlar, D.G.
 J. Phys. Chem. B 2009, 113, 6378-6396.
 iSolventCode=           1
 Solvent: water                                                           

 vradii
            1           2
    1   3.5513280   3.5513280
 ---------------------------------------
  Cycle       Energy         DIIS Error
 ---------------------------------------
    1  -13839.0598451751      8.93E-08
 Time req'd to invert C: 0.15 s (CPU) 0.15 s (wall)
    2  -13839.0625739041      1.51E-04
    3  -13839.0625749123      1.51E-04
    4  -13839.0625736820      1.51E-04
    5  -13839.0625749987      1.51E-04
    6  -13839.0625737126      1.51E-04
    7  -13839.0625756492      1.51E-04
    8  -13839.0625743882      1.51E-04
    9  -13839.0625750465      1.51E-04
   10  -13839.0625759650      1.51E-04
   11  -13839.0625769630      1.51E-04
   12  -13839.0625759839      1.51E-04
   13  -13839.0625750709      1.51E-04
   14  -13839.0625758530      1.51E-04
   15  -13839.0625760979      1.51E-04
   16  -13839.0625739453      1.51E-04
   17  -13839.0626586815      9.93E-05
   18  -13839.0626813222      1.88E-05
   19  -13839.0626813583      6.83E-06 Convergence criterion met
 ---------------------------------------
 SCF time:  CPU 11.34 s  wall 11.39 s
(0)  E-EN(g) gas-phase elect-nuc energy               -13839.059845175 a.u.
(3)  G-ENP(liq) elect-nuc-pol free energy of system   -13839.062681358 a.u.
(4)  G-CDS(liq) cavity-dispersion-solvent structure 
     free energy                                                0.0000 kcal/mol
(6)  G-S(liq) free energy of system                   -13839.062681358 a.u.
(9)  DeltaG-S(liq) free energy of  solvation
     (9) = (6) - (0)                                           -1.7797 kcal/mol
 SCF   energy in the final basis set = -13839.0626813583
 Total energy in the final basis set = -13839.0626813583

 --------------------------------------------------------------

                    Orbital Energies (a.u.)
 --------------------------------------------------------------

 Alpha MOs
 -- Occupied --
***************-176.326-176.326-165.730-165.730-165.727-165.727
*******-165.727 -35.822 -35.822 -31.316 -31.316 -31.308 -31.308
-31.308 -31.308 -22.966 -22.966 -22.964 -22.964 -22.964 -22.964
-22.959 -22.959 -22.959 -22.959  -6.371  -6.371  -4.786  -4.785
 -4.767  -4.767  -4.767  -4.767  -2.052  -2.049  -2.045  -2.045
 -2.044  -2.044  -2.029  -2.029  -2.029  -2.029  -0.705  -0.613
 -0.375  -0.320  -0.320  -0.262  -0.262
 -- Virtual --
 -0.144   0.148   0.176   0.187   0.187   0.205   0.213   0.213
  0.280   0.280   0.324   0.367   0.367   0.405   0.407   0.407
  0.515   0.515   0.759   1.226   1.226   1.284   1.294   1.294
  1.354   3.871   3.871   3.883   3.930   3.930   3.960   3.960
  4.038   4.038   4.107   4.179   4.256   5.934   5.934   5.945
  5.973   5.973   6.039  27.546  27.670  28.286  28.286  28.307
 28.317  28.317  28.361  28.484  28.484  28.512  28.512  28.524
 28.524  28.524  28.560  28.560  28.676 127.839 127.839 127.860
127.863 127.863 127.901 151.389 151.4991901.5421901.655
 --------------------------------------------------------------

          Ground-State Mulliken Net Atomic Charges

     Atom                 Charge (a.u.)
  ----------------------------------------
      1 I                    -0.000001
      2 I                     0.000001
  ----------------------------------------
  Sum of atomic charges =     0.000000

 -----------------------------------------------------------------
                    Cartesian Multipole Moments
 -----------------------------------------------------------------
    Charge (ESU x 10^10)
                 0.0000
    Dipole Moment (Debye)
         X      -0.0000      Y      -0.0000      Z       0.0000
       Tot       0.0000
    Quadrupole Moments (Debye-Ang)
        XX     -58.2717     XY      -0.0000     YY     -58.2717
        XZ      -0.0000     YZ      -0.0000     ZZ     -50.3264
    Octopole Moments (Debye-Ang^2)
       XXX       0.0000    XXY      -0.0000    XYY       0.0000
       YYY      -0.0000    XXZ       0.0000    XYZ       0.0000
       YYZ       0.0000    XZZ      -0.0000    YZZ      -0.0000
       ZZZ       0.0001
    Hexadecapole Moments (Debye-Ang^3)
      XXXX     -83.5847   XXXY      -0.0000   XXYY     -27.8615
      XYYY      -0.0000   YYYY     -83.5847   XXXZ      -0.0000
      XXYZ      -0.0000   XYYZ      -0.0000   YYYZ      -0.0000
      XXZZ    -134.5491   XYZZ      -0.0000   YYZZ    -134.5491
      XZZZ      -0.0000   YZZZ      -0.0000   ZZZZ    -621.1721
 -----------------------------------------------------------------
Archival summary:
1\1\pikachu\SP\ProcedureUnspecified\BasisUnspecified\2\taweetha\SunAug1320:28:242017SunAug1320:28:242017\0\\#,ProcedureUnspecified,BasisUnspecified,\\0,1\I\I,1,2.73609\\\@

 Total job time:  13.44s(wall), 13.38s(cpu) 
 Sun Aug 13 20:28:24 2017

        *************************************************************
        *                                                           *
        *  Thank you very much for using Q-Chem.  Have a nice day.  *
        *                                                           *
        *************************************************************
