# Supplementary material for: A DFT investigation of the blue bottle experiment: E∘half-cell analysis of autoxidation catalysed by redox indicators
Source: R Soc Open Sci. 2017 Nov 8;4(11):170708. doi: 10.1098/rsos.170708 (PMC5717635; doi:10.1098/rsos.170708)
Supplement: output.zip [file rsos170708supp2.zip › B3LYP_6-311++Gdp_reducing_agents/S2O3-2.out]

pikachu 127.0.1
Q-Chem Developer Version! Running on 127.0.1.*
                  Welcome to Q-Chem
     A Quantum Leap Into The Future Of Chemistry


 Q-Chem 4.4, Q-Chem, Inc., Pleasanton, CA (2016)

 Y. Shao,  Z. Gan,  E. Epifanovsky,  A. T. B. Gilbert,  M. Wormit,  
 J. Kussmann,  A. W. Lange,  A. Behn,  J. Deng,  X. Feng,  D. Ghosh,  
 M. Goldey,  P. R. Horn,  L. D. Jacobson,  I. Kaliman,  F. Rob,  
 R. Z. Khaliullin,  T. Kus,  A. Landau,  J. Liu,  E. I. Proynov,  Y. M. Rhee,  
 R. M. Richard,  M. A. Rohrdanz,  R. P. Steele,  E. J. Sundstrom,  
 H. L. Woodcock III,  P. M. Zimmerman,  D. Zuev,  B. Albrecht,  E. Alguire,  
 B. Austin,  S. A. Baeppler,  G. J. O. Beran,  Y. A. Bernard,  
 E. J. Berquist,  K. Brandhorst,  K. B. Bravaya,  S. T. Brown,  D. Casanova,  
 C.-M. Chang,  Y. Chen,  S. H. Chien,  K. D. Closser,  M. P. Coons,  
 D. L. Crittenden,  S. Dasgupta,  M. Diedenhofen,  R. A. DiStasio Jr.,  
 H. Do,  A. D. Dutoi,  R. G. Edgar,  P.-T. Fang,  S. Fatehi,  Q. Feng,  
 L. Fusti-Molnar,  A. Ghysels,  A. Golubeva-Zadorozhnaya,  J. Gomes,  
 A. Gunina,  M. W. D. Hanson-Heine,  P. H. P. Harbach,  A. W. Hauser,  
 J. E. Herr,  E. G. Hohenstein,  Z. C. Holden,  K. Hui,  T.-C. Jagau,  H. Ji,  
 B. Kaduk,  K. Khistyaev,  Jaehoon Kim,  Jihan Kim,  R. A. King,  
 P. Klunzinger,  K. Koh,  D. Kosenkov,  T. Kowalczyk,  C. M. Krauter,  
 A. Kunitsa,  K. U. Lao,  A. Laurent,  K. V. Lawler,  J. Lee,  D. Lefrancois,  
 S. Lehtola,  S. V. Levchenko,  C. Y. Lin,  Y.-S. Lin,  F. Liu,  E. Livshits,  
 R. C. Lochan,  A. Luenser,  P. Manohar,  S. F. Manzer,  S.-P. Mao,  Y. Mao,  
 N. Mardirossian,  A. V. Marenich,  L. A. Martinez-Martinez,  S. A. Maurer,  
 N. J. Mayhall,  J.-M. Mewes,  A. F. Morrison,  K. Nanda,  T. S. Nguyen-Beck,  
 C. M. Oana,  R. Olivares-Amaya,  D. P. O'Neill,  J. A. Parkhill,  
 T. M. Perrine,  R. Peverati,  P. A. Pieniazek,  F. Plasser,  A. Prociuk,  
 D. R. Rehn,  E. Rosta,  N. J. Russ,  N. Sergueev,  S. M. Sharada,  
 S. Sharma,  D. W. Small,  A. Sodt,  T. Stauch,  T. Stein,  D. Stuck,  
 Y.-C. Su,  A. J. W. Thom,  T. Tsuchimochi,  L. Vogt,  O. Vydrov,  T. Wang,  
 M. A. Watson,  J. Wenzel,  A. White,  C. F. Williams,  V. Vanovschi,  
 K. Yao,  S. Yeganeh,  S. R. Yost,  Z.-Q. You,  I. Y. Zhang,  X. Zhang,  
 Y. Zhao,  B. R. Brooks,  G. K. L. Chan,  D. M. Chipman,  C. J. Cramer,  
 W. A. Goddard III,  M. S. Gordon,  W. J. Hehre,  A. Klamt,  
 H. F. Schaefer III,  M. W. Schmidt,  C. D. Sherrill,  D. G. Truhlar,  
 A. Warshel,  X. Xu,  A. Aspuru-Guzik,  R. Baer,  A. T. Bell,  N. A. Besley,  
 J.-D. Chai,  A. Dreuw,  B. D. Dunietz,  T. R. Furlani,  S. R. Gwaltney,  
 C.-P. Hsu,  Y. Jung,  J. Kong,  D. S. Lambrecht,  W. Liang,  C. Ochsenfeld,  
 V. A. Rassolov,  L. V. Slipchenko,  J. E. Subotnik,  T. Van Voorhis,  
 J. M. Herbert,  A. I. Krylov,  P. M. W. Gill,  M. Head-Gordon

 Contributors to earlier versions of Q-Chem not listed above: 
 R. D. Adamson,  J. Baker,  E. F. C. Byrd,  A. K. Chakraborty,  C.-L. Cheng,  
 H. Dachsel,  R. J. Doerksen,  G. Hawkins,  A. Heyden,  S. Hirata,  
 G. Kedziora,  F. J. Keil,  C. Kelley,  P. P. Korambath,  W. Kurlancheek,  
 A. M. Lee,  M. S. Lee,  D. Liotard,  I. Lotan,  P. E. Maslen,  N. Nair,  
 D. Neuhauser,  R. Olson,  B. Peters,  J. Ritchie,  N. E. Schultz,  
 N. Shenvi,  A. C. Simmonett,  K. S. Thanthiriwatte,  Q. Wu,  W. Zhang

 Please cite Q-Chem as follows:
 Y. Shao et al., Mol. Phys. 113, 184-215 (2015)
 DOI: 10.1080/00268976.2014.952696

 Q-Chem 4.4.2 for Intel X86 EM64T Linux

 Parts of Q-Chem use Armadillo 5.200.1 (Boston Tea Smuggler).
 http://arma.sourceforge.net/

 Q-Chem begins on Sun Aug 13 20:05:50 2017  


Host: 0

     Scratch files written to /scratch/taweetham/qchem21719//

Checking the input file for inconsistencies... 	...done.

--------------------------------------------------------------
User input:
--------------------------------------------------------------
$molecule
-2 1
  S   -4.5651081   -0.1818875   -0.0915033
  O   -6.0480184   -0.3479724   -0.4546745
  O   -4.0899602    0.8207945   -1.1532441
  O   -4.5499889    0.6800330    1.3926975
  S   -3.4992071   -2.0214555   -0.1822333
$end

$rem
   BASIS  =  6-311++G**
   JOB_TYPE  =  Optimization
   METHOD  =  B3LYP
$end

--------------------------------------------------------------
 ----------------------------------------------------------------
             Standard Nuclear Orientation (Angstroms)
    I     Atom           X                Y                Z
 ----------------------------------------------------------------
    1      S      -0.3266306328     0.0125899540    -0.0000270642
    2      O      -0.8712364147     0.8128885852    -1.1922632470
    3      O      -0.8710189905     0.8122742920     1.1926910591
    4      O      -1.2019552146    -1.4638227178    -0.0002559023
    5      S       1.7987359427    -0.0932600337    -0.0000588907
 ----------------------------------------------------------------
 Molecular Point Group                 C1    NOp =  1
 Largest Abelian Subgroup              C1    NOp =  1
 Nuclear Repulsion Energy =   296.4648349259 hartrees
 There are       29 alpha and       29 beta electrons
 Requested basis set is 6-311++G(d,p)
 There are 44 shells and 126 basis functions

 Total QAlloc Memory Limit   2000 MB
 Mega-Array Size        61 MB
 MEM_STATIC part        62 MB
 A cutoff of  1.0D-11 yielded    880 shell pairs
 There are      7662 function pairs (      8302 Cartesian)

 -------------------------------------------------------
 OpenMP Integral Computing Module                       
 Release: version 1.0, May 2013, Q-Chem Inc. Pittsburgh 
 -------------------------------------------------------
 Integral Job Info:
 Integral job number is                      11
 Integral operator is                         1
 short-range coefficients                     0
 long-range coefficients              100000000
 Omega coefficients                           0
 if combine SR and LR in K                    0
 Integral screening is                        0
 Integral computing path is                   2
 max size of driver memory is            800000
 size of driver memory is                593474
 size of scratch memory is              4103008
 max col of scratch BK array               1296
 max len of scratch array in speh3          155
 max len of scratch index in speh4           18
 max int batch size is                      520
 min int batch size is                       52
 fixed nKL is                                52
 max L of basis functions is                  2
 order of int derivative is                   0
 number of shells is                         44
 number of basis is                         131
 number of cartesian basis is               131
 number of contracted shell pairs           880
 number of primitive shell pairs           2467
 maxK2 (contraction) of shell pair           36
 max number of K2 of shell pair               1
 max number of CS2 of shell pair             91
 max number of PS2 of shell pair            324
 mem total for path MDJ                   17892
 -------------------------------------------------------
 Smallest overlap matrix eigenvalue = 6.83E-04

 Scale SEOQF with 1.000000e-01/1.000000e-01/1.000000e-01

 Standard Electronic Orientation quadrupole field applied
 Nucleus-field energy     =     0.0000000023 hartrees
 Guess from superposition of atomic densities
 Warning:  Energy on first SCF cycle will be non-variational
 A restricted hybrid HF-DFT SCF calculation will be
 performed using Pulay DIIS extrapolation
 Exchange:     0.2000 Hartree-Fock + 0.0800 Slater + 0.7200 B88
 Correlation:  0.1900 VWN1RPA + 0.8100 LYP
 Using SG-1 standard quadrature grid
 SCF converges when DIIS error is below 1.0E-08
 Inaccurate integrated density:
   Number of electrons =    58
   Numerical integral  =    47.435760894641
   Relative error      =   -18.2142053541 %
 ---------------------------------------
  Cycle       Energy         DIIS Error
 ---------------------------------------
    1    -986.7630595906      1.17E+00
    2    -977.0513769951      1.51E-01
    3    -986.4659019502      1.26E-01
    4    -998.7275391499      7.38E-02
    5   -1002.2217113203      8.05E-02
    6   -1019.2439330501      3.69E-02
    7   -1019.0994223092      2.74E-02
    8   -1021.7021520344      1.39E-02
    9   -1021.8940928741      1.03E-02
   10   -1022.0177489762      5.87E-03
   11   -1022.0774245857      1.14E-03
   12   -1022.0780503176      7.75E-04
   13   -1022.0794962001      2.41E-04
   14   -1022.0795290322      2.19E-04
   15   -1022.0795973300      3.16E-05
   16   -1022.0795994533      4.26E-06
   17   -1022.0795994972      7.20E-07
   18   -1022.0795994979      1.94E-07
   19   -1022.0795994985      4.66E-08
   20   -1022.0795994986      1.14E-08
   21   -1022.0795994986      1.26E-09 Convergence criterion met
 ---------------------------------------
 SCF time:  CPU 32.74 s  wall 33.87 s
 SCF   energy in the final basis set = -1022.0795994986
 Total energy in the final basis set = -1022.0795994986

 --------------------------------------------------------------

                    Orbital Energies (a.u.)
 --------------------------------------------------------------

 Alpha MOs
 -- Occupied --
-88.707 -88.488 -18.747 -18.747 -18.742  -7.765  -7.573  -5.727
 -5.727  -5.727  -5.539  -5.529  -5.529  -0.720  -0.598  -0.551
 -0.377  -0.230  -0.102  -0.097  -0.094   0.026   0.037   0.051
  0.057   0.068   0.104   0.104   0.105
 -- Virtual --
  0.241   0.288   0.299   0.299   0.308   0.331   0.331   0.346
  0.390   0.394   0.397   0.472   0.474   0.480   0.518   0.520
  0.547   0.549   0.570   0.580   0.584   0.588   0.617   0.620
  0.625   0.648   0.660   0.681   0.693   0.697   0.995   1.015
  1.023   1.067   1.156   1.164   1.193   1.199   1.226   1.288
  1.313   1.375   1.415   1.422   1.445   1.459   1.470   1.487
  1.546   1.566   1.568   1.902   1.907   1.980   1.997   2.003
  2.121   2.127   2.131   2.235   3.159   3.191   3.199   3.202
  3.213   3.224   3.234   3.235   3.240   3.339   3.369   3.428
  3.595   3.772   3.875   5.315   5.317   5.342   5.380   5.385
  5.399   5.433   5.508   5.524   8.135   8.333  17.601  17.606
 17.638  17.681  17.683  17.778  50.207  50.217  50.251 189.301
189.422
 --------------------------------------------------------------

          Ground-State Mulliken Net Atomic Charges

     Atom                 Charge (a.u.)
  ----------------------------------------
      1 S                     0.333549
      2 O                    -0.516023
      3 O                    -0.516041
      4 O                    -0.619225
      5 S                    -0.682260
  ----------------------------------------
  Sum of atomic charges =    -2.000000

 -----------------------------------------------------------------
                    Cartesian Multipole Moments
 -----------------------------------------------------------------
    Charge (ESU x 10^10)
                -9.6064
    Dipole Moment (Debye)
         X       1.1956      Y       0.6697      Z      -0.0001
       Tot       1.3704
    Quadrupole Moments (Debye-Ang)
        XX     -71.6395     XY      -0.9173     YY     -63.6530
        XZ       0.0001     YZ      -0.0002     ZZ     -61.2804
    Octopole Moments (Debye-Ang^2)
       XXX     -29.8257    XXY       6.1782    XYY       3.0123
       YYY      12.7088    XXZ       0.0043    XYZ      -0.0002
       YYZ       0.0062    XZZ      -1.0069    YZZ      -6.4809
       ZZZ      -0.0039
    Hexadecapole Moments (Debye-Ang^3)
      XXXX    -572.3660   XXXY      -2.3458   XXYY    -147.3643
      XYYY      -8.2508   YYYY    -248.2930   XXXZ       0.0031
      XXYZ      -0.0006   XYYZ      -0.0043   YYYZ      -0.0004
      XXZZ    -137.3313   XYZZ       6.1883   YYZZ     -77.5674
      XZZZ       0.0060   YZZZ      -0.0017   ZZZZ    -213.1461
 -----------------------------------------------------------------
 Calculating analytic gradient of the SCF energy
 Gradient of SCF Energy
            1           2           3           4           5
    1   0.1066964  -0.0277521  -0.0277418  -0.0575080   0.0063056
    2   0.0135506   0.0170000   0.0169881  -0.0531150   0.0055763
    3  -0.0000188   0.0051169  -0.0051095   0.0000026   0.0000089
 Max gradient component =       1.067E-01
 RMS gradient           =       3.646E-02
 Gradient time:  CPU 6.01 s  wall 7.99 s
 Geometry Optimization Parameters
   NAtoms,    NIC,     NZ,  NCons,   NDum,   NFix, NCnnct, MaxDiis
        5      20       0       0       0       0       0       0


** GEOMETRY OPTIMIZATION IN DELOCALIZED INTERNAL COORDINATES **
   Searching for a Minimum

   Optimization Cycle:   1

                       Coordinates (Angstroms)
     ATOM                X               Y               Z
      1  S        -0.3266306328    0.0125899540   -0.0000270642
      2  O        -0.8712364147    0.8128885852   -1.1922632470
      3  O        -0.8710189905    0.8122742920    1.1926910591
      4  O        -1.2019552146   -1.4638227178   -0.0002559023
      5  S         1.7987359427   -0.0932600337   -0.0000588907
   Point Group: c1    Number of degrees of freedom:     9


   Energy is  -1022.079599499


 Attempting to Generate Delocalized Internal Coordinates

  9 Hessian modes will be used to form the next step
  Hessian Eigenvalues:
     0.232657    0.250000    0.250000    0.250000    0.250000    0.250000
     0.339880    0.659613    0.659675

 Minimum Search - Taking Simple RFO Step
 Searching for Lamda that Minimizes Along All modes
 Value Taken    Lamda =  -0.04678507
 Calculated Step too Large.  Step scaled by  0.787646
 Step Taken.  Stepsize is  0.300000

                             Maximum     Tolerance    Cnvgd?
         Gradient           0.066779      0.000300      NO
         Displacement       0.171041      0.001200      NO
         Energy change     *********      0.000001      NO


 New Cartesian Coordinates Obtained by Inverse Iteration

 Displacement from previous Coordinates is:  0.405704
 ----------------------------------------------------------------
             Standard Nuclear Orientation (Angstroms)
    I     Atom           X                Y                Z
 ----------------------------------------------------------------
    1      S      -0.4070897868     0.0558342943     0.0000348060
    2      O      -0.8337494793     0.7884163079    -1.2700712714
    3      O      -0.8335813982     0.7878356889     1.2705169592
    4      O      -1.1017497941    -1.4248364560    -0.0002891678
    5      S       1.7040651484    -0.1265797555    -0.0001053711
 ----------------------------------------------------------------
 Molecular Point Group                 C1    NOp =  1
 Largest Abelian Subgroup              C1    NOp =  1
 Nuclear Repulsion Energy =   301.1321466385 hartrees
 There are       29 alpha and       29 beta electrons
 Applying Cartesian multipole field
    Component          Value
    ---------          -----
     (2,0,0)        1.00000E-11
     (0,2,0)        2.00000E-11
     (0,0,2)       -3.00000E-11
 Nucleus-field energy     =     0.0000000016 hartrees
 Requested basis set is 6-311++G(d,p)
 There are 44 shells and 126 basis functions
 A cutoff of  1.0D-11 yielded    885 shell pairs
 There are      7705 function pairs (      8353 Cartesian)
 Smallest overlap matrix eigenvalue = 7.28E-04
 Guess MOs from SCF MO coefficient file
 Reading MOs from coefficient file
 Reading MOs from coefficient file
 A restricted hybrid HF-DFT SCF calculation will be
 performed using Pulay DIIS extrapolation
 Exchange:     0.2000 Hartree-Fock + 0.0800 Slater + 0.7200 B88
 Correlation:  0.1900 VWN1RPA + 0.8100 LYP
 Using SG-1 standard quadrature grid
 SCF converges when DIIS error is below 1.0E-08
 Geometry optimization detected.  Setting ReadMinima to 0
 Setting SaveMinima to 0
 ---------------------------------------
  Cycle       Energy         DIIS Error
 ---------------------------------------
    1   -1022.1393229760      6.29E-03
    2   -1022.0994363102      1.33E-03
    3   -1022.0932238263      2.30E-03
    4   -1022.1037737953      3.48E-04
    5   -1022.1038955750      2.02E-04
    6   -1022.1039512835      6.49E-05
    7   -1022.1039570180      3.18E-05
    8   -1022.1039583459      6.92E-06
    9   -1022.1039584469      1.96E-06
   10   -1022.1039584527      2.95E-07
   11   -1022.1039584532      5.16E-08
   12   -1022.1039584531      3.59E-08
   13   -1022.1039584532      1.15E-08
   14   -1022.1039584522      1.00E-09 Convergence criterion met
 ---------------------------------------
 SCF time:  CPU 21.07 s  wall 21.12 s
 SCF   energy in the final basis set = -1022.1039584522
 Total energy in the final basis set = -1022.1039584522

 --------------------------------------------------------------

                    Orbital Energies (a.u.)
 --------------------------------------------------------------

 Alpha MOs
 -- Occupied --
-88.709 -88.469 -18.756 -18.756 -18.741  -7.766  -7.554  -5.729
 -5.729  -5.728  -5.520  -5.510  -5.510  -0.731  -0.618  -0.575
 -0.361  -0.223  -0.104  -0.103  -0.101   0.020   0.023   0.041
  0.054   0.063   0.094   0.115   0.116
 -- Virtual --
  0.252   0.297   0.305   0.305   0.320   0.329   0.329   0.350
  0.396   0.407   0.423   0.460   0.480   0.483   0.521   0.522
  0.529   0.546   0.573   0.582   0.582   0.591   0.614   0.620
  0.626   0.660   0.663   0.678   0.685   0.697   1.002   1.006
  1.036   1.073   1.181   1.182   1.219   1.223   1.242   1.306
  1.309   1.390   1.410   1.420   1.451   1.457   1.470   1.478
  1.537   1.541   1.549   1.882   1.900   1.983   2.011   2.012
  2.115   2.155   2.169   2.252   3.144   3.181   3.187   3.190
  3.201   3.218   3.225   3.237   3.248   3.385   3.387   3.426
  3.583   3.815   3.871   5.306   5.309   5.323   5.356   5.363
  5.399   5.425   5.517   5.554   8.140   8.353  17.605  17.613
 17.636  17.699  17.710  17.796  50.201  50.209  50.251 189.306
189.433
 --------------------------------------------------------------

          Ground-State Mulliken Net Atomic Charges

     Atom                 Charge (a.u.)
  ----------------------------------------
      1 S                     0.285101
      2 O                    -0.484162
      3 O                    -0.484151
      4 O                    -0.578546
      5 S                    -0.738242
  ----------------------------------------
  Sum of atomic charges =    -2.000000

 -----------------------------------------------------------------
                    Cartesian Multipole Moments
 -----------------------------------------------------------------
    Charge (ESU x 10^10)
                -9.6064
    Dipole Moment (Debye)
         X       0.0973      Y       0.7450      Z       0.0003
       Tot       0.7513
    Quadrupole Moments (Debye-Ang)
        XX     -70.7214     XY      -0.6333     YY     -62.8221
        XZ       0.0000     YZ      -0.0002     ZZ     -61.9144
    Octopole Moments (Debye-Ang^2)
       XXX     -28.3525    XXY       4.4684    XYY       2.1489
       YYY      10.6147    XXZ       0.0028    XYZ      -0.0001
       YYZ       0.0057    XZZ      -0.3140    YZZ      -7.1089
       ZZZ      -0.0048
    Hexadecapole Moments (Debye-Ang^3)
      XXXX    -536.4934   XXXY       1.2542   XXYY    -139.5738
      XYYY      -0.7810   YYYY    -236.3404   XXXZ       0.0046
      XXYZ      -0.0003   XYYZ      -0.0021   YYYZ      -0.0002
      XXZZ    -134.8462   XYZZ       8.9612   YYZZ     -78.7729
      XZZZ       0.0126   YZZZ      -0.0037   ZZZZ    -227.3014
 -----------------------------------------------------------------
 Calculating analytic gradient of the SCF energy
 Gradient of SCF Energy
            1           2           3           4           5
    1   0.0464643  -0.0067624  -0.0067546  -0.0311626  -0.0017847
    2   0.0442918   0.0045408   0.0045333  -0.0544651   0.0010992
    3   0.0000164  -0.0158533   0.0158496  -0.0000144   0.0000017
 Max gradient component =       5.447E-02
 RMS gradient           =       2.408E-02
 Gradient time:  CPU 6.02 s  wall 6.02 s
 Geometry Optimization Parameters
   NAtoms,    NIC,     NZ,  NCons,   NDum,   NFix, NCnnct, MaxDiis
        5      20       0       0       0       0       0       0

 Cartesian Hessian Update
 Hessian Updated using BFGS Update


** GEOMETRY OPTIMIZATION IN DELOCALIZED INTERNAL COORDINATES **
   Searching for a Minimum

   Optimization Cycle:   2

                       Coordinates (Angstroms)
     ATOM                X               Y               Z
      1  S        -0.4070897868    0.0558342943    0.0000348060
      2  O        -0.8337494793    0.7884163079   -1.2700712714
      3  O        -0.8335813982    0.7878356889    1.2705169592
      4  O        -1.1017497941   -1.4248364560   -0.0002891678
      5  S         1.7040651484   -0.1265797555   -0.0001053711
   Point Group: c1    Number of degrees of freedom:     9


   Energy is  -1022.103958452

 Hessian Updated using BFGS Update

  6 Hessian modes will be used to form the next step
  Hessian Eigenvalues:
     0.182586    0.232912    0.259467    0.457192    0.659644    0.662864

 Minimum Search - Taking Simple RFO Step
 Searching for Lamda that Minimizes Along All modes
 Value Taken    Lamda =  -0.02063837
 Calculated Step too Large.  Step scaled by  0.966949
 Step Taken.  Stepsize is  0.300000

                             Maximum     Tolerance    Cnvgd?
         Gradient           0.046340      0.000300      NO
         Displacement       0.182295      0.001200      NO
         Energy change     -0.024359      0.000001      NO


 New Cartesian Coordinates Obtained by Inverse Iteration

 Displacement from previous Coordinates is:  0.277475
 ----------------------------------------------------------------
             Standard Nuclear Orientation (Angstroms)
    I     Atom           X                Y                Z
 ----------------------------------------------------------------
    1      S      -0.4597533020     0.0371475088     0.0000371322
    2      O      -0.8274486410     0.7769622323    -1.2596320010
    3      O      -0.8273316718     0.7763820994     1.2600806542
    4      O      -1.0108427405    -1.3484999334    -0.0002639068
    5      S       1.6532710454    -0.1613218275    -0.0001359237
 ----------------------------------------------------------------
 Molecular Point Group                 C1    NOp =  1
 Largest Abelian Subgroup              C1    NOp =  1
 Nuclear Repulsion Energy =   309.3263760431 hartrees
 There are       29 alpha and       29 beta electrons
 Applying Cartesian multipole field
    Component          Value
    ---------          -----
     (2,0,0)        1.00000E-11
     (0,2,0)        2.00000E-11
     (0,0,2)       -3.00000E-11
 Nucleus-field energy     =     0.0000000014 hartrees
 Requested basis set is 6-311++G(d,p)
 There are 44 shells and 126 basis functions
 A cutoff of  1.0D-11 yielded    899 shell pairs
 There are      7771 function pairs (      8423 Cartesian)
 Smallest overlap matrix eigenvalue = 7.50E-04
 Guess MOs from SCF MO coefficient file
 Reading MOs from coefficient file
 Reading MOs from coefficient file
 A restricted hybrid HF-DFT SCF calculation will be
 performed using Pulay DIIS extrapolation
 Exchange:     0.2000 Hartree-Fock + 0.0800 Slater + 0.7200 B88
 Correlation:  0.1900 VWN1RPA + 0.8100 LYP
 Using SG-1 standard quadrature grid
 SCF converges when DIIS error is below 1.0E-08
 Geometry optimization detected.  Setting ReadMinima to 0
 Setting SaveMinima to 0
 ---------------------------------------
  Cycle       Energy         DIIS Error
 ---------------------------------------
    1   -1022.2078492293      8.19E-03
    2   -1022.1070781681      1.63E-03
    3   -1022.0997533063      2.65E-03
    4   -1022.1125124832      4.32E-04
    5   -1022.1126866995      2.29E-04
    6   -1022.1127636568      2.96E-05
    7   -1022.1127647478      2.31E-05
    8   -1022.1127655335      4.37E-06
    9   -1022.1127655631      1.11E-06
   10   -1022.1127655636      3.36E-07
   11   -1022.1127655641      3.18E-08
   12   -1022.1127655642      6.06E-09 Convergence criterion met
 ---------------------------------------
 SCF time:  CPU 19.12 s  wall 19.19 s
 SCF   energy in the final basis set = -1022.1127655642
 Total energy in the final basis set = -1022.1127655642

 --------------------------------------------------------------

                    Orbital Energies (a.u.)
 --------------------------------------------------------------

 Alpha MOs
 -- Occupied --
-88.703 -88.452 -18.749 -18.749 -18.747  -7.762  -7.537  -5.725
 -5.724  -5.724  -5.503  -5.493  -5.493  -0.757  -0.623  -0.622
 -0.344  -0.211  -0.109  -0.108  -0.107   0.008   0.011   0.039
  0.040   0.064   0.087   0.129   0.129
 -- Virtual --
  0.260   0.295   0.310   0.310   0.326   0.326   0.331   0.361
  0.402   0.431   0.432   0.477   0.496   0.500   0.524   0.524
  0.526   0.547   0.572   0.582   0.582   0.598   0.624   0.625
  0.631   0.670   0.672   0.689   0.703   0.704   1.021   1.023
  1.047   1.080   1.199   1.200   1.241   1.242   1.268   1.315
  1.315   1.404   1.431   1.442   1.454   1.460   1.480   1.483
  1.528   1.534   1.541   1.884   1.887   1.985   2.022   2.023
  2.116   2.183   2.194   2.275   3.126   3.182   3.182   3.183
  3.202   3.203   3.204   3.259   3.261   3.427   3.450   3.461
  3.655   3.896   3.913   5.315   5.315   5.343   5.355   5.359
  5.390   5.418   5.578   5.583   8.152   8.436  17.618  17.662
 17.664  17.734  17.735  17.815  50.210  50.214  50.255 189.318
189.514
 --------------------------------------------------------------

          Ground-State Mulliken Net Atomic Charges

     Atom                 Charge (a.u.)
  ----------------------------------------
      1 S                     0.246235
      2 O                    -0.474294
      3 O                    -0.474287
      4 O                    -0.471985
      5 S                    -0.825669
  ----------------------------------------
  Sum of atomic charges =    -2.000000

 -----------------------------------------------------------------
                    Cartesian Multipole Moments
 -----------------------------------------------------------------
    Charge (ESU x 10^10)
                -9.6064
    Dipole Moment (Debye)
         X      -1.1490      Y       0.1785      Z       0.0002
       Tot       1.1628
    Quadrupole Moments (Debye-Ang)
        XX     -70.5314     XY       0.8145     YY     -61.6491
        XZ       0.0007     YZ       0.0000     ZZ     -61.9633
    Octopole Moments (Debye-Ang^2)
       XXX     -32.4491    XXY       3.2264    XYY      -0.2809
       YYY       9.0556    XXZ       0.0023    XYZ      -0.0003
       YYZ       0.0056    XZZ      -1.0054    YZZ      -7.0692
       ZZZ      -0.0043
    Hexadecapole Moments (Debye-Ang^3)
      XXXX    -525.0008   XXXY      11.4334   XXYY    -134.7767
      XYYY      10.1202   YYYY    -221.9552   XXXZ       0.0100
      XXYZ       0.0004   XYYZ       0.0000   YYYZ       0.0009
      XXZZ    -133.5961   XYZZ      12.5339   YYZZ     -76.4348
      XZZZ       0.0192   YZZZ      -0.0028   ZZZZ    -227.3879
 -----------------------------------------------------------------
 Calculating analytic gradient of the SCF energy
 Gradient of SCF Energy
            1           2           3           4           5
    1  -0.0156598   0.0065628   0.0065615   0.0114260  -0.0088904
    2  -0.0035214  -0.0036875  -0.0036868   0.0113435  -0.0004479
    3   0.0000033  -0.0027980   0.0027949   0.0000006  -0.0000008
 Max gradient component =       1.566E-02
 RMS gradient           =       6.952E-03
 Gradient time:  CPU 6.20 s  wall 6.20 s
 Geometry Optimization Parameters
   NAtoms,    NIC,     NZ,  NCons,   NDum,   NFix, NCnnct, MaxDiis
        5      20       0       0       0       0       0       0

 Cartesian Hessian Update
 Hessian Updated using BFGS Update


** GEOMETRY OPTIMIZATION IN DELOCALIZED INTERNAL COORDINATES **
   Searching for a Minimum

   Optimization Cycle:   3

                       Coordinates (Angstroms)
     ATOM                X               Y               Z
      1  S        -0.4597533020    0.0371475088    0.0000371322
      2  O        -0.8274486410    0.7769622323   -1.2596320010
      3  O        -0.8273316718    0.7763820994    1.2600806542
      4  O        -1.0108427405   -1.3484999334   -0.0002639068
      5  S         1.6532710454   -0.1613218275   -0.0001359237
   Point Group: c1    Number of degrees of freedom:     9


   Energy is  -1022.112765564

 Hessian Updated using BFGS Update

  7 Hessian modes will be used to form the next step
  Hessian Eigenvalues:
     0.223758    0.249098    0.254001    0.297675    0.459527    0.652596
     0.659644

 Minimum Search - Taking Simple RFO Step
 Searching for Lamda that Minimizes Along All modes
 Value Taken    Lamda =  -0.00262803
 Step Taken.  Stepsize is  0.083571

                             Maximum     Tolerance    Cnvgd?
         Gradient           0.021002      0.000300      NO
         Displacement       0.049350      0.001200      NO
         Energy change     -0.008807      0.000001      NO


 New Cartesian Coordinates Obtained by Inverse Iteration

 Displacement from previous Coordinates is:  0.110224
 ----------------------------------------------------------------
             Standard Nuclear Orientation (Angstroms)
    I     Atom           X                Y                Z
 ----------------------------------------------------------------
    1      S      -0.4388498716     0.0338266299     0.0000332321
    2      O      -0.8412430101     0.7820771209    -1.2469193312
    3      O      -0.8411177458     0.7815017351     1.2473696956
    4      O      -1.0393223580    -1.3599343586    -0.0002658874
    5      S       1.6884276756    -0.1568010475    -0.0001317541
 ----------------------------------------------------------------
 Molecular Point Group                 C1    NOp =  1
 Largest Abelian Subgroup              C1    NOp =  1
 Nuclear Repulsion Energy =   306.9590865009 hartrees
 There are       29 alpha and       29 beta electrons
 Applying Cartesian multipole field
    Component          Value
    ---------          -----
     (2,0,0)        1.00000E-11
     (0,2,0)        2.00000E-11
     (0,0,2)       -3.00000E-11
 Nucleus-field energy     =     0.0000000016 hartrees
 Requested basis set is 6-311++G(d,p)
 There are 44 shells and 126 basis functions
 A cutoff of  1.0D-11 yielded    894 shell pairs
 There are      7754 function pairs (      8406 Cartesian)
 Smallest overlap matrix eigenvalue = 7.58E-04
 Guess MOs from SCF MO coefficient file
 Reading MOs from coefficient file
 Reading MOs from coefficient file
 A restricted hybrid HF-DFT SCF calculation will be
 performed using Pulay DIIS extrapolation
 Exchange:     0.2000 Hartree-Fock + 0.0800 Slater + 0.7200 B88
 Correlation:  0.1900 VWN1RPA + 0.8100 LYP
 Using SG-1 standard quadrature grid
 SCF converges when DIIS error is below 1.0E-08
 Geometry optimization detected.  Setting ReadMinima to 0
 Setting SaveMinima to 0
 ---------------------------------------
  Cycle       Energy         DIIS Error
 ---------------------------------------
    1   -1022.0953764528      2.06E-03
    2   -1022.1132940831      4.83E-04
    3   -1022.1125484907      7.96E-04
    4   -1022.1138891979      1.15E-04
    5   -1022.1139038242      5.62E-05
    6   -1022.1139078913      1.45E-05
    7   -1022.1139081539      8.39E-06
    8   -1022.1139082456      2.03E-06
    9   -1022.1139082515      5.38E-07
   10   -1022.1139082525      9.19E-08
   11   -1022.1139082521      1.02E-08
   12   -1022.1139082514      1.95E-09 Convergence criterion met
 ---------------------------------------
 SCF time:  CPU 18.52 s  wall 18.60 s
 SCF   energy in the final basis set = -1022.1139082514
 Total energy in the final basis set = -1022.1139082514

 --------------------------------------------------------------

                    Orbital Energies (a.u.)
 --------------------------------------------------------------

 Alpha MOs
 -- Occupied --
-88.704 -88.458 -18.748 -18.748 -18.746  -7.762  -7.543  -5.725
 -5.725  -5.724  -5.509  -5.500  -5.500  -0.751  -0.619  -0.614
 -0.347  -0.214  -0.107  -0.107  -0.106   0.013   0.013   0.042
  0.045   0.060   0.090   0.123   0.124
 -- Virtual --
  0.257   0.296   0.308   0.308   0.327   0.327   0.328   0.356
  0.399   0.428   0.430   0.484   0.490   0.492   0.523   0.523
  0.531   0.547   0.573   0.583   0.583   0.595   0.622   0.622
  0.630   0.668   0.668   0.691   0.698   0.700   1.021   1.022
  1.041   1.079   1.193   1.193   1.231   1.232   1.265   1.314
  1.315   1.399   1.430   1.431   1.456   1.456   1.472   1.485
  1.532   1.543   1.544   1.886   1.889   1.981   2.018   2.018
  2.116   2.177   2.181   2.268   3.131   3.184   3.186   3.186
  3.203   3.207   3.208   3.252   3.254   3.436   3.443   3.443
  3.639   3.894   3.898   5.315   5.316   5.340   5.361   5.362
  5.392   5.421   5.567   5.572   8.148   8.423  17.623  17.648
 17.653  17.721  17.725  17.805  50.211  50.213  50.254 189.313
189.500
 --------------------------------------------------------------

          Ground-State Mulliken Net Atomic Charges

     Atom                 Charge (a.u.)
  ----------------------------------------
      1 S                     0.285899
      2 O                    -0.487898
      3 O                    -0.487893
      4 O                    -0.498999
      5 S                    -0.811109
  ----------------------------------------
  Sum of atomic charges =    -2.000000

 -----------------------------------------------------------------
                    Cartesian Multipole Moments
 -----------------------------------------------------------------
    Charge (ESU x 10^10)
                -9.6064
    Dipole Moment (Debye)
         X      -0.7992      Y       0.2410      Z       0.0002
       Tot       0.8347
    Quadrupole Moments (Debye-Ang)
        XX     -70.8487     XY       0.6494     YY     -61.8766
        XZ       0.0006     YZ      -0.0001     ZZ     -61.8021
    Octopole Moments (Debye-Ang^2)
       XXX     -32.8535    XXY       3.6451    XYY      -0.0472
       YYY       9.5424    XXZ       0.0025    XYZ      -0.0003
       YYZ       0.0056    XZZ      -1.2009    YZZ      -6.9477
       ZZZ      -0.0042
    Hexadecapole Moments (Debye-Ang^3)
      XXXX    -536.8271   XXXY      10.5479   XXYY    -137.1978
      XYYY       8.7265   YYYY    -224.4263   XXXZ       0.0097
      XXYZ       0.0001   XYYZ      -0.0001   YYYZ       0.0003
      XXZZ    -134.7593   XYZZ      11.9433   YYZZ     -76.2340
      XZZZ       0.0183   YZZZ      -0.0031   ZZZZ    -224.2853
 -----------------------------------------------------------------
 Calculating analytic gradient of the SCF energy
 Gradient of SCF Energy
            1           2           3           4           5
    1   0.0066793  -0.0004155  -0.0004156  -0.0032767  -0.0025716
    2   0.0073442  -0.0012041  -0.0012032  -0.0050858   0.0001489
    3   0.0000045  -0.0009937   0.0009919  -0.0000023  -0.0000004
 Max gradient component =       7.344E-03
 RMS gradient           =       3.131E-03
 Gradient time:  CPU 6.13 s  wall 6.13 s
 Geometry Optimization Parameters
   NAtoms,    NIC,     NZ,  NCons,   NDum,   NFix, NCnnct, MaxDiis
        5      20       0       0       0       0       0       0

 Cartesian Hessian Update
 Hessian Updated using BFGS Update


** GEOMETRY OPTIMIZATION IN DELOCALIZED INTERNAL COORDINATES **
   Searching for a Minimum

   Optimization Cycle:   4

                       Coordinates (Angstroms)
     ATOM                X               Y               Z
      1  S        -0.4388498716    0.0338266299    0.0000332321
      2  O        -0.8412430101    0.7820771209   -1.2469193312
      3  O        -0.8411177458    0.7815017351    1.2473696956
      4  O        -1.0393223580   -1.3599343586   -0.0002658874
      5  S         1.6884276756   -0.1568010475   -0.0001317541
   Point Group: c1    Number of degrees of freedom:     9


   Energy is  -1022.113908251

 Hessian Updated using BFGS Update

  8 Hessian modes will be used to form the next step
  Hessian Eigenvalues:
     0.216932    0.249158    0.250000    0.257940    0.355198    0.435450
     0.652236    0.659644

 Minimum Search - Taking Simple RFO Step
 Searching for Lamda that Minimizes Along All modes
 Value Taken    Lamda =  -0.00020067
 Step Taken.  Stepsize is  0.026088

                             Maximum     Tolerance    Cnvgd?
         Gradient           0.005521      0.000300      NO
         Displacement       0.019833      0.001200      NO
         Energy change     -0.001143      0.000001      NO


 New Cartesian Coordinates Obtained by Inverse Iteration

 Displacement from previous Coordinates is:  0.022620
 ----------------------------------------------------------------
             Standard Nuclear Orientation (Angstroms)
    I     Atom           X                Y                Z
 ----------------------------------------------------------------
    1      S      -0.4429532897     0.0288452294     0.0000278469
    2      O      -0.8427832807     0.7852961012    -1.2422489038
    3      O      -0.8426548428     0.7847159057     1.2426981707
    4      O      -1.0354995275    -1.3589835238    -0.0002614965
    5      S       1.6917856307    -0.1592036328    -0.0001296624
 ----------------------------------------------------------------
 Molecular Point Group                 C1    NOp =  1
 Largest Abelian Subgroup              C1    NOp =  1
 Nuclear Repulsion Energy =   307.0385845830 hartrees
 There are       29 alpha and       29 beta electrons
 Applying Cartesian multipole field
    Component          Value
    ---------          -----
     (2,0,0)        1.00000E-11
     (0,2,0)        2.00000E-11
     (0,0,2)       -3.00000E-11
 Nucleus-field energy     =     0.0000000016 hartrees
 Requested basis set is 6-311++G(d,p)
 There are 44 shells and 126 basis functions
 A cutoff of  1.0D-11 yielded    893 shell pairs
 There are      7747 function pairs (      8399 Cartesian)
 Smallest overlap matrix eigenvalue = 7.69E-04
 Guess MOs from SCF MO coefficient file
 Reading MOs from coefficient file
 Reading MOs from coefficient file
 A restricted hybrid HF-DFT SCF calculation will be
 performed using Pulay DIIS extrapolation
 Exchange:     0.2000 Hartree-Fock + 0.0800 Slater + 0.7200 B88
 Correlation:  0.1900 VWN1RPA + 0.8100 LYP
 Using SG-1 standard quadrature grid
 SCF converges when DIIS error is below 1.0E-08
 Geometry optimization detected.  Setting ReadMinima to 0
 Setting SaveMinima to 0
 ---------------------------------------
  Cycle       Energy         DIIS Error
 ---------------------------------------
    1   -1022.1174328330      6.34E-04
    2   -1022.1139546954      1.82E-04
    3   -1022.1138196835      3.59E-04
    4   -1022.1140184513      3.01E-05
    5   -1022.1140195860      1.80E-05
    6   -1022.1140201456      3.97E-06
    7   -1022.1140201695      1.72E-06
    8   -1022.1140201730      4.31E-07
    9   -1022.1140201741      1.30E-07
   10   -1022.1140201741      2.92E-08
   11   -1022.1140201741      2.74E-09 Convergence criterion met
 ---------------------------------------
 SCF time:  CPU 16.91 s  wall 16.96 s
 SCF   energy in the final basis set = -1022.1140201741
 Total energy in the final basis set = -1022.1140201741

 --------------------------------------------------------------

                    Orbital Energies (a.u.)
 --------------------------------------------------------------

 Alpha MOs
 -- Occupied --
-88.704 -88.458 -18.748 -18.748 -18.748  -7.762  -7.543  -5.725
 -5.725  -5.724  -5.509  -5.499  -5.499  -0.753  -0.618  -0.618
 -0.345  -0.213  -0.107  -0.107  -0.107   0.012   0.012   0.043
  0.043   0.061   0.089   0.124   0.124
 -- Virtual --
  0.257   0.295   0.308   0.308   0.327   0.327   0.327   0.356
  0.399   0.430   0.430   0.485   0.491   0.491   0.523   0.523
  0.531   0.547   0.572   0.583   0.583   0.594   0.622   0.622
  0.630   0.668   0.668   0.692   0.700   0.700   1.023   1.023
  1.040   1.079   1.193   1.194   1.231   1.231   1.267   1.315
  1.315   1.397   1.432   1.432   1.456   1.456   1.470   1.485
  1.532   1.543   1.543   1.886   1.886   1.981   2.018   2.019
  2.113   2.179   2.179   2.269   3.129   3.184   3.184   3.185
  3.203   3.206   3.206   3.253   3.253   3.436   3.446   3.446
  3.643   3.899   3.899   5.315   5.315   5.341   5.361   5.361
  5.392   5.420   5.572   5.572   8.147   8.427  17.624  17.652
 17.652  17.725  17.725  17.804  50.212  50.212  50.254 189.312
189.505
 --------------------------------------------------------------

          Ground-State Mulliken Net Atomic Charges

     Atom                 Charge (a.u.)
  ----------------------------------------
      1 S                     0.286618
      2 O                    -0.489395
      3 O                    -0.489396
      4 O                    -0.489200
      5 S                    -0.818628
  ----------------------------------------
  Sum of atomic charges =    -2.000000

 -----------------------------------------------------------------
                    Cartesian Multipole Moments
 -----------------------------------------------------------------
    Charge (ESU x 10^10)
                -9.6064
    Dipole Moment (Debye)
         X      -0.9022      Y       0.1766      Z       0.0001
       Tot       0.9193
    Quadrupole Moments (Debye-Ang)
        XX     -70.9467     XY       0.8101     YY     -61.8621
        XZ       0.0007     YZ      -0.0001     ZZ     -61.7860
    Octopole Moments (Debye-Ang^2)
       XXX     -33.5386    XXY       3.6586    XYY      -0.2737
       YYY       9.5685    XXZ       0.0026    XYZ      -0.0003
       YYZ       0.0056    XZZ      -1.3649    YZZ      -6.8993
       ZZZ      -0.0041
    Hexadecapole Moments (Debye-Ang^3)
      XXXX    -539.3614   XXXY      11.6058   XXYY    -137.6692
      XYYY       9.6001   YYYY    -224.5392   XXXZ       0.0100
      XXYZ       0.0001   XYYZ      -0.0001   YYYZ       0.0005
      XXZZ    -135.1147   XYZZ      12.2251   YYZZ     -76.1078
      XZZZ       0.0183   YZZZ      -0.0029   ZZZZ    -223.6696
 -----------------------------------------------------------------
 Calculating analytic gradient of the SCF energy
 Gradient of SCF Energy
            1           2           3           4           5
    1   0.0019687  -0.0000537  -0.0000538  -0.0004460  -0.0014152
    2  -0.0001307  -0.0000874  -0.0000874  -0.0000048   0.0003102
    3   0.0000000   0.0003428  -0.0003435   0.0000004   0.0000003
 Max gradient component =       1.969E-03
 RMS gradient           =       6.556E-04
 Gradient time:  CPU 6.12 s  wall 6.12 s
 Geometry Optimization Parameters
   NAtoms,    NIC,     NZ,  NCons,   NDum,   NFix, NCnnct, MaxDiis
        5      20       0       0       0       0       0       0

 Cartesian Hessian Update
 Hessian Updated using BFGS Update


** GEOMETRY OPTIMIZATION IN DELOCALIZED INTERNAL COORDINATES **
   Searching for a Minimum

   Optimization Cycle:   5

                       Coordinates (Angstroms)
     ATOM                X               Y               Z
      1  S        -0.4429532897    0.0288452294    0.0000278469
      2  O        -0.8427832807    0.7852961012   -1.2422489038
      3  O        -0.8426548428    0.7847159057    1.2426981707
      4  O        -1.0354995275   -1.3589835238   -0.0002614965
      5  S         1.6917856307   -0.1592036328   -0.0001296624
   Point Group: c1    Number of degrees of freedom:     9


   Energy is  -1022.114020174

 Hessian Updated using BFGS Update

  9 Hessian modes will be used to form the next step
  Hessian Eigenvalues:
     0.168443    0.248994    0.250000    0.250000    0.259237    0.407901
     0.429973    0.656016    0.659644

 Minimum Search - Taking Simple RFO Step
 Searching for Lamda that Minimizes Along All modes
 Value Taken    Lamda =  -0.00001609
 Step Taken.  Stepsize is  0.009240

                             Maximum     Tolerance    Cnvgd?
         Gradient           0.001294      0.000300      NO
         Displacement       0.007485      0.001200      NO
         Energy change     -0.000112      0.000001      NO


 New Cartesian Coordinates Obtained by Inverse Iteration

 Displacement from previous Coordinates is:  0.008504
 ----------------------------------------------------------------
             Standard Nuclear Orientation (Angstroms)
    I     Atom           X                Y                Z
 ----------------------------------------------------------------
    1      S      -0.4447050238     0.0293489944     0.0000282142
    2      O      -0.8439977857     0.7860298418    -1.2425208876
    3      O      -0.8438686764     0.7854507333     1.2429711004
    4      O      -1.0337385403    -1.3590064141    -0.0002624543
    5      S       1.6942047164    -0.1611530757    -0.0001300178
 ----------------------------------------------------------------
 Molecular Point Group                 C1    NOp =  1
 Largest Abelian Subgroup              C1    NOp =  1
 Nuclear Repulsion Energy =   306.8548576599 hartrees
 There are       29 alpha and       29 beta electrons
 Applying Cartesian multipole field
    Component          Value
    ---------          -----
     (2,0,0)        1.00000E-11
     (0,2,0)        2.00000E-11
     (0,0,2)       -3.00000E-11
 Nucleus-field energy     =     0.0000000016 hartrees
 Requested basis set is 6-311++G(d,p)
 There are 44 shells and 126 basis functions
 A cutoff of  1.0D-11 yielded    893 shell pairs
 There are      7747 function pairs (      8399 Cartesian)
 Smallest overlap matrix eigenvalue = 7.75E-04
 Guess MOs from SCF MO coefficient file
 Reading MOs from coefficient file
 Reading MOs from coefficient file
 A restricted hybrid HF-DFT SCF calculation will be
 performed using Pulay DIIS extrapolation
 Exchange:     0.2000 Hartree-Fock + 0.0800 Slater + 0.7200 B88
 Correlation:  0.1900 VWN1RPA + 0.8100 LYP
 Using SG-1 standard quadrature grid
 SCF converges when DIIS error is below 1.0E-08
 Geometry optimization detected.  Setting ReadMinima to 0
 Setting SaveMinima to 0
 ---------------------------------------
  Cycle       Energy         DIIS Error
 ---------------------------------------
    1   -1022.1135051729      1.65E-04
    2   -1022.1140263130      4.50E-05
    3   -1022.1140204504      7.73E-05
    4   -1022.1140306391      7.19E-06
    5   -1022.1140307374      2.73E-06
    6   -1022.1140307473      6.22E-07
    7   -1022.1140307477      4.80E-07
    8   -1022.1140307481      1.35E-07
    9   -1022.1140307479      4.48E-08
   10   -1022.1140307476      9.50E-09 Convergence criterion met
 ---------------------------------------
 SCF time:  CPU 15.17 s  wall 15.22 s
 SCF   energy in the final basis set = -1022.1140307476
 Total energy in the final basis set = -1022.1140307476

 --------------------------------------------------------------

                    Orbital Energies (a.u.)
 --------------------------------------------------------------

 Alpha MOs
 -- Occupied --
-88.704 -88.458 -18.748 -18.748 -18.748  -7.763  -7.543  -5.725
 -5.725  -5.725  -5.508  -5.499  -5.499  -0.753  -0.619  -0.618
 -0.344  -0.214  -0.108  -0.107  -0.107   0.011   0.012   0.043
  0.043   0.061   0.089   0.124   0.124
 -- Virtual --
  0.257   0.295   0.308   0.308   0.326   0.327   0.327   0.355
  0.399   0.430   0.430   0.484   0.491   0.491   0.523   0.523
  0.530   0.547   0.572   0.582   0.582   0.594   0.622   0.622
  0.630   0.668   0.669   0.693   0.699   0.700   1.024   1.024
  1.039   1.078   1.193   1.194   1.231   1.231   1.268   1.315
  1.315   1.396   1.432   1.432   1.455   1.455   1.469   1.485
  1.532   1.542   1.543   1.886   1.886   1.980   2.018   2.019
  2.111   2.179   2.179   2.269   3.129   3.184   3.184   3.185
  3.202   3.206   3.206   3.253   3.253   3.435   3.446   3.446
  3.643   3.898   3.899   5.315   5.315   5.340   5.360   5.360
  5.391   5.419   5.571   5.572   8.146   8.427  17.624  17.652
 17.652  17.725  17.725  17.802  50.211  50.212  50.253 189.311
189.505
 --------------------------------------------------------------

          Ground-State Mulliken Net Atomic Charges

     Atom                 Charge (a.u.)
  ----------------------------------------
      1 S                     0.286867
      2 O                    -0.488855
      3 O                    -0.488856
      4 O                    -0.488159
      5 S                    -0.820997
  ----------------------------------------
  Sum of atomic charges =    -2.000000

 -----------------------------------------------------------------
                    Cartesian Multipole Moments
 -----------------------------------------------------------------
    Charge (ESU x 10^10)
                -9.6064
    Dipole Moment (Debye)
         X      -0.9400      Y       0.1766      Z       0.0001
       Tot       0.9564
    Quadrupole Moments (Debye-Ang)
        XX     -71.0093     XY       0.8391     YY     -61.8710
        XZ       0.0007     YZ      -0.0001     ZZ     -61.7954
    Octopole Moments (Debye-Ang^2)
       XXX     -33.8331    XXY       3.6396    XYY      -0.3505
       YYY       9.5993    XXZ       0.0026    XYZ      -0.0003
       YYZ       0.0056    XZZ      -1.4212    YZZ      -6.8853
       ZZZ      -0.0041
    Hexadecapole Moments (Debye-Ang^3)
      XXXX    -540.9565   XXXY      11.9153   XXYY    -137.9540
      XYYY       9.9784   YYYY    -224.7016   XXXZ       0.0101
      XXYZ       0.0001   XYYZ      -0.0001   YYYZ       0.0004
      XXZZ    -135.4150   XYZZ      12.3553   YYZZ     -76.1618
      XZZZ       0.0184   YZZZ      -0.0030   ZZZZ    -223.7769
 -----------------------------------------------------------------
 Calculating analytic gradient of the SCF energy
 Gradient of SCF Energy
            1           2           3           4           5
    1   0.0005983  -0.0000273  -0.0000274   0.0001168  -0.0006603
    2  -0.0005399   0.0000763   0.0000767   0.0003308   0.0000561
    3  -0.0000001   0.0000856  -0.0000859   0.0000003   0.0000001
 Max gradient component =       6.603E-04
 RMS gradient           =       2.875E-04
 Gradient time:  CPU 6.13 s  wall 6.13 s
 Geometry Optimization Parameters
   NAtoms,    NIC,     NZ,  NCons,   NDum,   NFix, NCnnct, MaxDiis
        5      20       0       0       0       0       0       0

 Cartesian Hessian Update
 Hessian Updated using BFGS Update


** GEOMETRY OPTIMIZATION IN DELOCALIZED INTERNAL COORDINATES **
   Searching for a Minimum

   Optimization Cycle:   6

                       Coordinates (Angstroms)
     ATOM                X               Y               Z
      1  S        -0.4447050238    0.0293489944    0.0000282142
      2  O        -0.8439977857    0.7860298418   -1.2425208876
      3  O        -0.8438686764    0.7854507333    1.2429711004
      4  O        -1.0337385403   -1.3590064141   -0.0002624543
      5  S         1.6942047164   -0.1611530757   -0.0001300178
   Point Group: c1    Number of degrees of freedom:     9


   Energy is  -1022.114030748

 Hessian Updated using BFGS Update

  9 Hessian modes will be used to form the next step
  Hessian Eigenvalues:
     0.108826    0.250000    0.250000    0.258317    0.260899    0.396894
     0.444748    0.659642    0.660488

 Minimum Search - Taking Simple RFO Step
 Searching for Lamda that Minimizes Along All modes
 Value Taken    Lamda =  -0.00000418
 Step Taken.  Stepsize is  0.005811

                             Maximum     Tolerance    Cnvgd?
         Gradient           0.000585      0.000300      NO
         Displacement       0.004270      0.001200      NO
         Energy change     -0.000011      0.000001      NO


 New Cartesian Coordinates Obtained by Inverse Iteration

 Displacement from previous Coordinates is:  0.004653
 ----------------------------------------------------------------
             Standard Nuclear Orientation (Angstroms)
    I     Atom           X                Y                Z
 ----------------------------------------------------------------
    1      S      -0.4455981594     0.0296880196     0.0000281700
    2      O      -0.8444535620     0.7861321447    -1.2428391844
    3      O      -0.8443242523     0.7855528004     1.2432894897
    4      O      -1.0340030600    -1.3591998280    -0.0002624243
    5      S       1.6962737237    -0.1615030569    -0.0001300961
 ----------------------------------------------------------------
 Molecular Point Group                 C1    NOp =  1
 Largest Abelian Subgroup              C1    NOp =  1
 Nuclear Repulsion Energy =   306.6969012613 hartrees
 There are       29 alpha and       29 beta electrons
 Applying Cartesian multipole field
    Component          Value
    ---------          -----
     (2,0,0)        1.00000E-11
     (0,2,0)        2.00000E-11
     (0,0,2)       -3.00000E-11
 Nucleus-field energy     =     0.0000000016 hartrees
 Requested basis set is 6-311++G(d,p)
 There are 44 shells and 126 basis functions
 A cutoff of  1.0D-11 yielded    893 shell pairs
 There are      7747 function pairs (      8399 Cartesian)
 Smallest overlap matrix eigenvalue = 7.79E-04
 Guess MOs from SCF MO coefficient file
 Reading MOs from coefficient file
 Reading MOs from coefficient file
 A restricted hybrid HF-DFT SCF calculation will be
 performed using Pulay DIIS extrapolation
 Exchange:     0.2000 Hartree-Fock + 0.0800 Slater + 0.7200 B88
 Correlation:  0.1900 VWN1RPA + 0.8100 LYP
 Using SG-1 standard quadrature grid
 SCF converges when DIIS error is below 1.0E-08
 Geometry optimization detected.  Setting ReadMinima to 0
 Setting SaveMinima to 0
 ---------------------------------------
  Cycle       Energy         DIIS Error
 ---------------------------------------
    1   -1022.1133527692      8.93E-05
    2   -1022.1140315494      2.80E-05
    3   -1022.1140296566      4.63E-05
    4   -1022.1140330627      4.74E-06
    5   -1022.1140331015      2.23E-06
    6   -1022.1140331077      6.53E-07
    7   -1022.1140331081      2.13E-07
    8   -1022.1140331088      7.65E-08
    9   -1022.1140331084      2.07E-08
   10   -1022.1140331089      4.21E-09 Convergence criterion met
 ---------------------------------------
 SCF time:  CPU 14.93 s  wall 15.01 s
 SCF   energy in the final basis set = -1022.1140331089
 Total energy in the final basis set = -1022.1140331089

 --------------------------------------------------------------

                    Orbital Energies (a.u.)
 --------------------------------------------------------------

 Alpha MOs
 -- Occupied --
-88.705 -88.458 -18.748 -18.748 -18.748  -7.763  -7.543  -5.725
 -5.725  -5.725  -5.509  -5.499  -5.499  -0.753  -0.619  -0.619
 -0.344  -0.214  -0.108  -0.107  -0.107   0.011   0.011   0.042
  0.043   0.061   0.089   0.124   0.124
 -- Virtual --
  0.257   0.295   0.308   0.308   0.326   0.327   0.327   0.355
  0.399   0.429   0.429   0.484   0.491   0.491   0.523   0.523
  0.530   0.547   0.572   0.582   0.582   0.594   0.622   0.622
  0.630   0.668   0.669   0.693   0.699   0.699   1.024   1.024
  1.038   1.078   1.193   1.194   1.230   1.230   1.268   1.315
  1.315   1.396   1.432   1.432   1.455   1.455   1.468   1.484
  1.531   1.542   1.542   1.886   1.886   1.980   2.018   2.018
  2.109   2.178   2.179   2.269   3.129   3.183   3.183   3.184
  3.202   3.206   3.206   3.253   3.253   3.434   3.446   3.446
  3.642   3.898   3.898   5.315   5.315   5.340   5.360   5.360
  5.391   5.419   5.571   5.571   8.146   8.427  17.624  17.652
 17.652  17.725  17.725  17.801  50.211  50.211  50.253 189.311
189.504
 --------------------------------------------------------------

          Ground-State Mulliken Net Atomic Charges

     Atom                 Charge (a.u.)
  ----------------------------------------
      1 S                     0.287427
      2 O                    -0.488483
      3 O                    -0.488484
      4 O                    -0.488193
      5 S                    -0.822267
  ----------------------------------------
  Sum of atomic charges =    -2.000000

 -----------------------------------------------------------------
                    Cartesian Multipole Moments
 -----------------------------------------------------------------
    Charge (ESU x 10^10)
                -9.6064
    Dipole Moment (Debye)
         X      -0.9594      Y       0.1809      Z       0.0001
       Tot       0.9763
    Quadrupole Moments (Debye-Ang)
        XX     -71.0564     XY       0.8402     YY     -61.8779
        XZ       0.0007     YZ      -0.0001     ZZ     -61.8010
    Octopole Moments (Debye-Ang^2)
       XXX     -34.0208    XXY       3.6455    XYY      -0.3932
       YYY       9.6132    XXZ       0.0026    XYZ      -0.0003
       YYZ       0.0056    XZZ      -1.4636    YZZ      -6.8790
       ZZZ      -0.0041
    Hexadecapole Moments (Debye-Ang^3)
      XXXX    -542.1850   XXXY      11.9644   XXYY    -138.1750
      XYYY      10.0461   YYYY    -224.7781   XXXZ       0.0101
      XXYZ       0.0001   XYYZ      -0.0001   YYYZ       0.0004
      XXZZ    -135.6381   XYZZ      12.3794   YYZZ     -76.1898
      XZZZ       0.0185   YZZZ      -0.0030   ZZZZ    -223.8499
 -----------------------------------------------------------------
 Calculating analytic gradient of the SCF energy
 Gradient of SCF Energy
            1           2           3           4           5
    1   0.0000572  -0.0000179  -0.0000179   0.0000805  -0.0001018
    2  -0.0002218   0.0000936   0.0000939   0.0000630  -0.0000287
    3  -0.0000002  -0.0000571   0.0000570   0.0000003   0.0000001
 Max gradient component =       2.218E-04
 RMS gradient           =       8.117E-05
 Gradient time:  CPU 6.14 s  wall 6.14 s
 Geometry Optimization Parameters
   NAtoms,    NIC,     NZ,  NCons,   NDum,   NFix, NCnnct, MaxDiis
        5      20       0       0       0       0       0       0

 Cartesian Hessian Update
 Hessian Updated using BFGS Update


** GEOMETRY OPTIMIZATION IN DELOCALIZED INTERNAL COORDINATES **
   Searching for a Minimum

   Optimization Cycle:   7

                       Coordinates (Angstroms)
     ATOM                X               Y               Z
      1  S        -0.4455981594    0.0296880196    0.0000281700
      2  O        -0.8444535620    0.7861321447   -1.2428391844
      3  O        -0.8443242523    0.7855528004    1.2432894897
      4  O        -1.0340030600   -1.3591998280   -0.0002624243
      5  S         1.6962737237   -0.1615030569   -0.0001300961
   Point Group: c1    Number of degrees of freedom:     9


   Energy is  -1022.114033109

 Hessian Updated using BFGS Update

  8 Hessian modes will be used to form the next step
  Hessian Eigenvalues:
     0.098264    0.250000    0.257840    0.259977    0.382413    0.440424
     0.659644    0.670261

 Minimum Search - Taking Simple RFO Step
 Searching for Lamda that Minimizes Along All modes
 Value Taken    Lamda =   0.00000000
 Step Taken.  Stepsize is  0.001149

                             Maximum     Tolerance    Cnvgd?
         Gradient           0.000166      0.000300     YES
         Displacement       0.000655      0.001200     YES
         Energy change     -0.000002      0.000001      NO


                       Distance Matrix (Angstroms)
             S (  1)   O (  2)   O (  3)   O (  4)
   O (  2)  1.508646
   O (  3)  1.508646  2.486129
   O (  4)  1.508387  2.486438  2.486436
   S (  5)  2.150388  2.982890  2.982892  2.981424

 Final energy is   -1022.1140331088624     


 ******************************
 **  OPTIMIZATION CONVERGED  **
 ******************************

                       Coordinates (Angstroms)
     ATOM                X               Y               Z
      1  S        -0.4455981594    0.0296880196    0.0000281700
      2  O        -0.8444535620    0.7861321447   -1.2428391844
      3  O        -0.8443242523    0.7855528004    1.2432894897
      4  O        -1.0340030600   -1.3591998280   -0.0002624243
      5  S         1.6962737237   -0.1615030569   -0.0001300961

Z-matrix Print:
$molecule
-2 1
S 
O  1 1.508387
O  1 1.508646 2 111.001529
O  1 1.508646 2 111.001364 3 123.912654 0
S  1 2.150388 2 107.859128 3 -118.043656 0
$end


 --------------------------------------------------------------

                    Orbital Energies (a.u.)
 --------------------------------------------------------------

 Alpha MOs
 -- Occupied --
-88.705 -88.458 -18.748 -18.748 -18.748  -7.763  -7.543  -5.725
 -5.725  -5.725  -5.509  -5.499  -5.499  -0.753  -0.619  -0.619
 -0.344  -0.214  -0.108  -0.107  -0.107   0.011   0.011   0.042
  0.043   0.061   0.089   0.124   0.124
 -- Virtual --
  0.257   0.295   0.308   0.308   0.326   0.327   0.327   0.355
  0.399   0.429   0.429   0.484   0.491   0.491   0.523   0.523
  0.530   0.547   0.572   0.582   0.582   0.594   0.622   0.622
  0.630   0.668   0.669   0.693   0.699   0.699   1.024   1.024
  1.038   1.078   1.193   1.194   1.230   1.230   1.268   1.315
  1.315   1.396   1.432   1.432   1.455   1.455   1.468   1.484
  1.531   1.542   1.542   1.886   1.886   1.980   2.018   2.018
  2.109   2.178   2.179   2.269   3.129   3.183   3.183   3.184
  3.202   3.206   3.206   3.253   3.253   3.434   3.446   3.446
  3.642   3.898   3.898   5.315   5.315   5.340   5.360   5.360
  5.391   5.419   5.571   5.571   8.146   8.427  17.624  17.652
 17.652  17.725  17.725  17.801  50.211  50.211  50.253 189.311
189.504
 --------------------------------------------------------------

          Ground-State Mulliken Net Atomic Charges

     Atom                 Charge (a.u.)
  ----------------------------------------
      1 S                     0.287427
      2 O                    -0.488483
      3 O                    -0.488484
      4 O                    -0.488193
      5 S                    -0.822267
  ----------------------------------------
  Sum of atomic charges =    -2.000000

 -----------------------------------------------------------------
                    Cartesian Multipole Moments
 -----------------------------------------------------------------
    Charge (ESU x 10^10)
                -9.6064
    Dipole Moment (Debye)
         X      -0.9594      Y       0.1809      Z       0.0001
       Tot       0.9763
    Quadrupole Moments (Debye-Ang)
        XX     -71.0564     XY       0.8402     YY     -61.8779
        XZ       0.0007     YZ      -0.0001     ZZ     -61.8010
    Octopole Moments (Debye-Ang^2)
       XXX     -34.0208    XXY       3.6455    XYY      -0.3932
       YYY       9.6132    XXZ       0.0026    XYZ      -0.0003
       YYZ       0.0056    XZZ      -1.4636    YZZ      -6.8790
       ZZZ      -0.0041
    Hexadecapole Moments (Debye-Ang^3)
      XXXX    -542.1850   XXXY      11.9644   XXYY    -138.1750
      XYYY      10.0461   YYYY    -224.7781   XXXZ       0.0101
      XXYZ       0.0001   XYYZ      -0.0001   YYYZ       0.0004
      XXZZ    -135.6381   XYZZ      12.3794   YYZZ     -76.1898
      XZZZ       0.0185   YZZZ      -0.0030   ZZZZ    -223.8499
 -----------------------------------------------------------------
Archival summary:
1\1\pikachu\OPT\ProcedureUnspecified\BasisUnspecified\23(2-,1)\taweetha\SunAug1320:08:572017SunAug1320:08:572017\0\\#,OPT,ProcedureUnspecified,BasisUnspecified,\\-2,1\S\O,1,1.50839\O,1,1.50865,2,111.002\O,1,1.50865,2,111.001,3,123.913,0\S,1,2.15039,2,107.859,3,-118.044,0\\\@

 Total job time:  187.07s(wall), 182.01s(cpu) 
 Sun Aug 13 20:08:57 2017

        *************************************************************
        *                                                           *
        *  Thank you very much for using Q-Chem.  Have a nice day.  *
        *                                                           *
        *************************************************************


 
User input: 2 of 3 
 
pikachu 127.0.1
Q-Chem Developer Version! Running on 127.0.1.*
                  Welcome to Q-Chem
     A Quantum Leap Into The Future Of Chemistry


 Q-Chem 4.4, Q-Chem, Inc., Pleasanton, CA (2016)

 Y. Shao,  Z. Gan,  E. Epifanovsky,  A. T. B. Gilbert,  M. Wormit,  
 J. Kussmann,  A. W. Lange,  A. Behn,  J. Deng,  X. Feng,  D. Ghosh,  
 M. Goldey,  P. R. Horn,  L. D. Jacobson,  I. Kaliman,  F. Rob,  
 R. Z. Khaliullin,  T. Kus,  A. Landau,  J. Liu,  E. I. Proynov,  Y. M. Rhee,  
 R. M. Richard,  M. A. Rohrdanz,  R. P. Steele,  E. J. Sundstrom,  
 H. L. Woodcock III,  P. M. Zimmerman,  D. Zuev,  B. Albrecht,  E. Alguire,  
 B. Austin,  S. A. Baeppler,  G. J. O. Beran,  Y. A. Bernard,  
 E. J. Berquist,  K. Brandhorst,  K. B. Bravaya,  S. T. Brown,  D. Casanova,  
 C.-M. Chang,  Y. Chen,  S. H. Chien,  K. D. Closser,  M. P. Coons,  
 D. L. Crittenden,  S. Dasgupta,  M. Diedenhofen,  R. A. DiStasio Jr.,  
 H. Do,  A. D. Dutoi,  R. G. Edgar,  P.-T. Fang,  S. Fatehi,  Q. Feng,  
 L. Fusti-Molnar,  A. Ghysels,  A. Golubeva-Zadorozhnaya,  J. Gomes,  
 A. Gunina,  M. W. D. Hanson-Heine,  P. H. P. Harbach,  A. W. Hauser,  
 J. E. Herr,  E. G. Hohenstein,  Z. C. Holden,  K. Hui,  T.-C. Jagau,  H. Ji,  
 B. Kaduk,  K. Khistyaev,  Jaehoon Kim,  Jihan Kim,  R. A. King,  
 P. Klunzinger,  K. Koh,  D. Kosenkov,  T. Kowalczyk,  C. M. Krauter,  
 A. Kunitsa,  K. U. Lao,  A. Laurent,  K. V. Lawler,  J. Lee,  D. Lefrancois,  
 S. Lehtola,  S. V. Levchenko,  C. Y. Lin,  Y.-S. Lin,  F. Liu,  E. Livshits,  
 R. C. Lochan,  A. Luenser,  P. Manohar,  S. F. Manzer,  S.-P. Mao,  Y. Mao,  
 N. Mardirossian,  A. V. Marenich,  L. A. Martinez-Martinez,  S. A. Maurer,  
 N. J. Mayhall,  J.-M. Mewes,  A. F. Morrison,  K. Nanda,  T. S. Nguyen-Beck,  
 C. M. Oana,  R. Olivares-Amaya,  D. P. O'Neill,  J. A. Parkhill,  
 T. M. Perrine,  R. Peverati,  P. A. Pieniazek,  F. Plasser,  A. Prociuk,  
 D. R. Rehn,  E. Rosta,  N. J. Russ,  N. Sergueev,  S. M. Sharada,  
 S. Sharma,  D. W. Small,  A. Sodt,  T. Stauch,  T. Stein,  D. Stuck,  
 Y.-C. Su,  A. J. W. Thom,  T. Tsuchimochi,  L. Vogt,  O. Vydrov,  T. Wang,  
 M. A. Watson,  J. Wenzel,  A. White,  C. F. Williams,  V. Vanovschi,  
 K. Yao,  S. Yeganeh,  S. R. Yost,  Z.-Q. You,  I. Y. Zhang,  X. Zhang,  
 Y. Zhao,  B. R. Brooks,  G. K. L. Chan,  D. M. Chipman,  C. J. Cramer,  
 W. A. Goddard III,  M. S. Gordon,  W. J. Hehre,  A. Klamt,  
 H. F. Schaefer III,  M. W. Schmidt,  C. D. Sherrill,  D. G. Truhlar,  
 A. Warshel,  X. Xu,  A. Aspuru-Guzik,  R. Baer,  A. T. Bell,  N. A. Besley,  
 J.-D. Chai,  A. Dreuw,  B. D. Dunietz,  T. R. Furlani,  S. R. Gwaltney,  
 C.-P. Hsu,  Y. Jung,  J. Kong,  D. S. Lambrecht,  W. Liang,  C. Ochsenfeld,  
 V. A. Rassolov,  L. V. Slipchenko,  J. E. Subotnik,  T. Van Voorhis,  
 J. M. Herbert,  A. I. Krylov,  P. M. W. Gill,  M. Head-Gordon

 Contributors to earlier versions of Q-Chem not listed above: 
 R. D. Adamson,  J. Baker,  E. F. C. Byrd,  A. K. Chakraborty,  C.-L. Cheng,  
 H. Dachsel,  R. J. Doerksen,  G. Hawkins,  A. Heyden,  S. Hirata,  
 G. Kedziora,  F. J. Keil,  C. Kelley,  P. P. Korambath,  W. Kurlancheek,  
 A. M. Lee,  M. S. Lee,  D. Liotard,  I. Lotan,  P. E. Maslen,  N. Nair,  
 D. Neuhauser,  R. Olson,  B. Peters,  J. Ritchie,  N. E. Schultz,  
 N. Shenvi,  A. C. Simmonett,  K. S. Thanthiriwatte,  Q. Wu,  W. Zhang

 Please cite Q-Chem as follows:
 Y. Shao et al., Mol. Phys. 113, 184-215 (2015)
 DOI: 10.1080/00268976.2014.952696

 Q-Chem 4.4.2 for Intel X86 EM64T Linux

 Parts of Q-Chem use Armadillo 5.200.1 (Boston Tea Smuggler).
 http://arma.sourceforge.net/

 Q-Chem begins on Sun Aug 13 20:08:57 2017  


Host: 0

     Scratch files written to /scratch/taweetham/qchem21719//
The previous job contains 0 fragments, simply inherited here

Checking the input file for inconsistencies... 	...done.

--------------------------------------------------------------
User input:
--------------------------------------------------------------

$molecule
read
$end

$rem
   BASIS  =  6-311++G**
   JOB_TYPE  =  frequency
   METHOD  =  B3LYP
   SCF_GUESS = read
$end

--------------------------------------------------------------
 ----------------------------------------------------------------
             Standard Nuclear Orientation (Angstroms)
    I     Atom           X                Y                Z
 ----------------------------------------------------------------
    1      S      -0.4156150535    -0.0001360340    -0.0000009249
    2      O      -0.8803617607     0.7216110101    -1.2406073531
    3      O      -0.8803663040     0.7131166247     1.2455068804
    4      O      -0.8775876351    -1.4360284899    -0.0049053737
    5      S       1.7347729034     0.0007864616     0.0000038481
 ----------------------------------------------------------------
 Molecular Point Group                 C1    NOp =  1
 Largest Abelian Subgroup              C1    NOp =  1
 Nuclear Repulsion Energy =   306.6969012613 hartrees
 There are       29 alpha and       29 beta electrons
 Requested basis set is 6-311++G(d,p)
 There are 44 shells and 126 basis functions

 Total QAlloc Memory Limit   2000 MB
 Mega-Array Size        61 MB
 MEM_STATIC part        62 MB

                       Distance Matrix (Angstroms)
             S (  1)   O (  2)   O (  3)   O (  4)
   O (  2)  1.508646
   O (  3)  1.508646  2.486129
   O (  4)  1.508387  2.486438  2.486436
   S (  5)  2.150388  2.982890  2.982892  2.981424

 A cutoff of  1.0D-11 yielded    893 shell pairs
 There are      7747 function pairs (      8399 Cartesian)

 -------------------------------------------------------
 OpenMP Integral Computing Module                       
 Release: version 1.0, May 2013, Q-Chem Inc. Pittsburgh 
 -------------------------------------------------------
 Integral Job Info:
 Integral job number is                      11
 Integral operator is                         1
 short-range coefficients                     0
 long-range coefficients              100000000
 Omega coefficients                           0
 if combine SR and LR in K                    0
 Integral screening is                        0
 Integral computing path is                   2
 max size of driver memory is            800000
 size of driver memory is                593474
 size of scratch memory is              4103008
 max col of scratch BK array               1296
 max len of scratch array in speh3          155
 max len of scratch index in speh4           18
 max int batch size is                      520
 min int batch size is                       52
 fixed nKL is                                52
 max L of basis functions is                  2
 order of int derivative is                   0
 number of shells is                         44
 number of basis is                         131
 number of cartesian basis is               131
 number of contracted shell pairs           893
 number of primitive shell pairs           2512
 maxK2 (contraction) of shell pair           36
 max number of K2 of shell pair               1
 max number of CS2 of shell pair             91
 max number of PS2 of shell pair            330
 mem total for path MDJ                   17892
 -------------------------------------------------------
 Smallest overlap matrix eigenvalue = 7.79E-04
 Guess MOs from SCF MO coefficient file
 Reading MOs from coefficient file
 Reading MOs from coefficient file
 A restricted hybrid HF-DFT SCF calculation will be
 performed using Pulay DIIS extrapolation
 Exchange:     0.2000 Hartree-Fock + 0.0800 Slater + 0.7200 B88
 Correlation:  0.1900 VWN1RPA + 0.8100 LYP
 Using SG-1 standard quadrature grid
 SCF converges when DIIS error is below 1.0E-08
 ---------------------------------------
  Cycle       Energy         DIIS Error
 ---------------------------------------
    1   -1022.1126419474      5.44E-03
    2   -1022.1136335766      4.05E-04
    3   -1022.1131052275      7.69E-04
    4   -1022.1139997885      1.14E-04
    5   -1022.1140151596      4.41E-05
    6   -1022.1140183740      1.55E-05
    7   -1022.1140188219      7.03E-06
    8   -1022.1140189291      1.84E-06
    9   -1022.1140189338      4.88E-07
   10   -1022.1140189344      1.66E-07
   11   -1022.1140189342      2.57E-08
   12   -1022.1140189339      2.38E-08
   13   -1022.1140189343      3.02E-09 Convergence criterion met
 ---------------------------------------
 SCF time:  CPU 19.84 s  wall 19.91 s
 SCF   energy in the final basis set = -1022.1140189343
 Total energy in the final basis set = -1022.1140189343

 --------------------------------------------------------------

                    Orbital Energies (a.u.)
 --------------------------------------------------------------

 Alpha MOs
 -- Occupied --
-88.705 -88.458 -18.748 -18.748 -18.748  -7.763  -7.543  -5.725
 -5.725  -5.725  -5.509  -5.499  -5.499  -0.753  -0.619  -0.619
 -0.344  -0.214  -0.108  -0.107  -0.107   0.011   0.011   0.042
  0.043   0.061   0.089   0.124   0.124
 -- Virtual --
  0.257   0.295   0.308   0.308   0.326   0.327   0.327   0.355
  0.399   0.429   0.429   0.484   0.491   0.491   0.523   0.523
  0.530   0.547   0.572   0.582   0.582   0.594   0.622   0.622
  0.630   0.669   0.669   0.693   0.699   0.699   1.024   1.024
  1.038   1.078   1.193   1.194   1.230   1.230   1.268   1.315
  1.315   1.396   1.432   1.432   1.455   1.455   1.468   1.484
  1.531   1.542   1.542   1.886   1.886   1.980   2.018   2.019
  2.109   2.178   2.179   2.269   3.129   3.183   3.183   3.184
  3.202   3.206   3.206   3.253   3.253   3.434   3.446   3.446
  3.642   3.898   3.898   5.314   5.315   5.340   5.360   5.360
  5.391   5.419   5.571   5.571   8.145   8.427  17.624  17.652
 17.652  17.725  17.725  17.801  50.211  50.211  50.253 189.310
189.504
 --------------------------------------------------------------

          Ground-State Mulliken Net Atomic Charges

     Atom                 Charge (a.u.)
  ----------------------------------------
      1 S                     0.286531
      2 O                    -0.488185
      3 O                    -0.488186
      4 O                    -0.488106
      5 S                    -0.822055
  ----------------------------------------
  Sum of atomic charges =    -2.000000

 -----------------------------------------------------------------
                    Cartesian Multipole Moments
 -----------------------------------------------------------------
    Charge (ESU x 10^10)
                -9.6064
    Dipole Moment (Debye)
         X      -1.2684      Y      -0.0013      Z       0.0000
       Tot       1.2684
    Quadrupole Moments (Debye-Ang)
        XX     -71.2004     XY       0.0022     YY     -61.8041
        XZ       0.0000     YZ      -0.0001     ZZ     -61.8006
    Octopole Moments (Debye-Ang^2)
       XXX     -41.1872    XXY      -0.0379    XYY      -2.7724
       YYY       7.5922    XXZ      -0.0002    XYZ      -0.0001
       YYZ       0.0780    XZZ      -2.7511    YZZ      -7.6018
       ZZZ      -0.0776
    Hexadecapole Moments (Debye-Ang^3)
      XXXX    -549.0631   XXXY      -0.0137   XXYY    -137.4578
      XYYY      -6.6852   YYYY    -223.9011   XXXZ      -0.0003
      XXYZ      -0.0000   XYYZ      -0.0683   YYYZ      -0.0003
      XXZZ    -137.4724   XYZZ       6.6533   YYZZ     -74.6108
      XZZZ       0.0680   YZZZ      -0.0003   ZZZZ    -223.8443
 -----------------------------------------------------------------
 Calculating MO derivatives via CPSCF
   1         3          15      0.279275    0.087459
   2         3          15      0.036241    0.011570
   3         3          15      0.004805    0.001705
   4         3          15      0.000424    0.000150
   5        11           7      0.000036    0.000019
   6        17           1      0.000002    0.000002
   7        18           0      0.000000    0.000000    Roots Converged
 Calculating analytic Hessian of the SCF energy
 Polarizability Matrix (a.u.)
            1           2           3
    1-104.9020019  -0.0038209  -0.0003912
    2  -0.0038209 -68.6273078  -0.0004654
    3  -0.0003912  -0.0004654 -68.6106225

 Direct stationary perturbation theory relativistic correction:

 rels  =       1.276292851779
 relv  =      -4.797517776609
 rel2e =       1.227047299769
 E_rel =      -2.294177625061

 Hessian of the SCF Energy
            1           2           3           4           5           6
    1   0.3829623  -0.0010815   0.0000012  -0.1064421   0.0391859  -0.0669129
    2  -0.0010815   0.6691659   0.0000071   0.0488849  -0.1459424   0.1138869
    3   0.0000012   0.0000071   0.6713318  -0.0836070   0.1136892  -0.2752435
    4  -0.1064421   0.0488849  -0.0836070   0.0831294  -0.0494944   0.0847987
    5   0.0391859  -0.1459424   0.1136892  -0.0494944   0.1469468  -0.1411669
    6  -0.0669129   0.1138869  -0.2752435   0.0847987  -0.1411669   0.3072933
    7  -0.1064461   0.0483165   0.0839281   0.0183377  -0.0009933  -0.0092184
    8   0.0387339  -0.1444492  -0.1127746  -0.0010594   0.0173355   0.0113232
    9   0.0671681  -0.1129823  -0.2768165   0.0092095  -0.0109495  -0.0394570
   10  -0.1056905  -0.0960784  -0.0003208   0.0181793   0.0084208  -0.0037196
   11  -0.0767275  -0.3395153  -0.0009187  -0.0075122  -0.0257853   0.0131297
   12  -0.0002588  -0.0009113  -0.0800413   0.0054241   0.0356448   0.0032310
   13  -0.0643835  -0.0000415  -0.0000014  -0.0132043   0.0028809  -0.0049479
   14  -0.0001108  -0.0392591  -0.0000029   0.0091810   0.0074454   0.0028271
   15   0.0000023  -0.0000004  -0.0392305  -0.0158254   0.0027823   0.0041762
            7           8           9          10          11          12
    1  -0.1064461   0.0387339   0.0671681  -0.1056905  -0.0767275  -0.0002588
    2   0.0483165  -0.1444492  -0.1129823  -0.0960784  -0.3395153  -0.0009113
    3   0.0839281  -0.1127746  -0.2768165  -0.0003208  -0.0009187  -0.0800413
    4   0.0183377  -0.0010594   0.0092095   0.0181793  -0.0075122   0.0054241
    5  -0.0009933   0.0173355  -0.0109495   0.0084208  -0.0257853   0.0356448
    6  -0.0092184   0.0113232  -0.0394570  -0.0037196   0.0131297   0.0032310
    7   0.0831310  -0.0489141  -0.0851228   0.0181832  -0.0074780  -0.0054758
    8  -0.0489141   0.1450919   0.1400594   0.0083904  -0.0254597  -0.0358481
    9  -0.0851228   0.1400594   0.3092528   0.0037779  -0.0133231   0.0028855
   10   0.0181832   0.0083904   0.0037779   0.0826243   0.0975252   0.0003275
   11  -0.0074780  -0.0254597  -0.0133231   0.0975252   0.3883626   0.0011317
   12  -0.0054758  -0.0358481   0.0028855   0.0003275   0.0011317   0.0649923
   13  -0.0132058   0.0028493   0.0049672  -0.0132962  -0.0058075  -0.0000171
   14   0.0090690   0.0074815  -0.0028046  -0.0182580   0.0023977  -0.0000172
   15   0.0158889  -0.0027599   0.0041351  -0.0000651  -0.0000197   0.0089325
           13          14          15
    1  -0.0643835  -0.0001108   0.0000023
    2  -0.0000415  -0.0392591  -0.0000004
    3  -0.0000014  -0.0000029  -0.0392305
    4  -0.0132043   0.0091810  -0.0158254
    5   0.0028809   0.0074454   0.0027823
    6  -0.0049479   0.0028271   0.0041762
    7  -0.0132058   0.0090690   0.0158889
    8   0.0028493   0.0074815  -0.0027599
    9   0.0049672  -0.0028046   0.0041351
   10  -0.0132962  -0.0182580  -0.0000651
   11  -0.0058075   0.0023977  -0.0000197
   12  -0.0000171  -0.0000172   0.0089325
   13   0.1040898   0.0001188  -0.0000008
   14   0.0001188   0.0219345  -0.0000024
   15  -0.0000008  -0.0000024   0.0219867
 Gradient time:  CPU 149.47 s  wall 152.13 s
 **********************************************************************
 **                                                                  **
 **                       VIBRATIONAL ANALYSIS                       **
 **                       --------------------                       **
 **                                                                  **
 **        VIBRATIONAL FREQUENCIES (CM**-1) AND NORMAL MODES         **
 **     FORCE CONSTANTS (mDYN/ANGSTROM) AND REDUCED MASSES (AMU)     **
 **                  INFRARED INTENSITIES (KM/MOL)                   **
 **                                                                  **
 **********************************************************************


 Mode:                 1                      2                      3
 Frequency:       281.53                 281.68                 341.00
 Force Cnst:      0.8551                 0.8558                 1.7719
 Red. Mass:      18.3100                18.3068                25.8621
 IR Active:          YES                    YES                    YES
 IR Intens:        0.004                  0.001                 17.329
 Raman Active:       YES                    YES                    YES
               X      Y      Z        X      Y      Z        X      Y      Z
 S         -0.001  0.187  0.001    0.000 -0.001  0.187   -0.222 -0.000  0.000
 O         -0.360  0.154  0.101    0.629  0.100  0.038   -0.353 -0.024  0.038
 O         -0.365  0.154 -0.100   -0.626 -0.102  0.038   -0.353 -0.023 -0.039
 O          0.724 -0.020  0.001   -0.003 -0.001  0.213   -0.356  0.045  0.000
 S          0.002 -0.332 -0.002   -0.000  0.002 -0.332    0.754  0.001 -0.000
 TransDip  -0.001  0.001 -0.000    0.000 -0.000  0.001   -0.133 -0.000  0.000

 Mode:                 4                      5                      6
 Frequency:       494.94                 495.07                 603.68
 Force Cnst:      2.5385                 2.5400                 4.6273
 Red. Mass:      17.5882                17.5895                21.5507
 IR Active:          YES                    YES                    YES
 IR Intens:       13.559                 13.555                265.888
 Raman Active:       YES                    YES                    YES
               X      Y      Z        X      Y      Z        X      Y      Z
 S         -0.000 -0.086 -0.294   -0.000 -0.294  0.086    0.583  0.001 -0.000
 O         -0.040  0.553  0.025    0.041  0.267  0.469   -0.329 -0.166  0.286
 O          0.055 -0.318 -0.235    0.013  0.527 -0.404   -0.329 -0.165 -0.287
 O         -0.016 -0.107  0.649   -0.053 -0.356 -0.193   -0.328  0.330  0.001
 S          0.000  0.022  0.075    0.000  0.074 -0.022   -0.090 -0.001  0.000
 TransDip  -0.000 -0.033 -0.113   -0.001 -0.113  0.033    0.522  0.000 -0.000

 Mode:                 7                      8                      9
 Frequency:       917.69                1056.68                1058.28
 Force Cnst:      8.5765                13.6088                13.6541
 Red. Mass:      17.2848                20.6865                20.6925
 IR Active:          YES                    YES                    YES
 IR Intens:      330.392                344.815                344.910
 Raman Active:       YES                    YES                    YES
               X      Y      Z        X      Y      Z        X      Y      Z
 S         -0.284 -0.004 -0.000   -0.003  0.542 -0.004   -0.000  0.004  0.542
 O          0.187 -0.261  0.447    0.103 -0.206  0.272   -0.171  0.262 -0.499
 O          0.187 -0.258 -0.449    0.099 -0.198 -0.262    0.173 -0.263 -0.507
 O          0.189  0.526  0.002   -0.196 -0.650 -0.002   -0.002 -0.007 -0.048
 S          0.002 -0.000  0.000    0.000 -0.014  0.000   -0.000 -0.000 -0.014
 TransDip  -0.582 -0.005 -0.000   -0.005  0.595 -0.004   -0.000  0.004  0.595

 STANDARD THERMODYNAMIC QUANTITIES AT   298.15 K  AND     1.00 ATM

   This Molecule has  0 Imaginary Frequencies
   Zero point vibrational energy:        7.906 kcal/mol

   Atom    1 Element S  Has Mass   31.97207
   Atom    2 Element O  Has Mass   15.99491
   Atom    3 Element O  Has Mass   15.99491
   Atom    4 Element O  Has Mass   15.99491
   Atom    5 Element S  Has Mass   31.97207
   Molecular Mass:   111.928870 amu
   Principal axes and moments of inertia in amu*Bohr^2:
                             1           2           3
    Eigenvalues --      353.10051   672.37318   672.43137
          X               1.00000     0.00000     0.00000
          Y              -0.00000     1.00000     0.00000
          Z              -0.00000    -0.00000     1.00000
   Rotational Symmetry Number is   1
   The Molecule is an Asymmetric Top
   Translational Enthalpy:        0.889 kcal/mol
   Rotational Enthalpy:           0.889 kcal/mol
   Vibrational Enthalpy:          9.150 kcal/mol
   gas constant (RT):             0.592 kcal/mol
   Translational Entropy:        40.054  cal/mol.K
   Rotational Entropy:           26.570  cal/mol.K
   Vibrational Entropy:           6.318  cal/mol.K

   Total Enthalpy:               11.520 kcal/mol
   Total Entropy:                72.942  cal/mol.K

 ======================================================================

 STANDARD THERMODYNAMIC QUANTITIES FOR ANHARMONIC VIBRATION -- TOSH

   Zero point vibrational energy: ************ kcal/mol

   Vibrational Enthalpy:       Infinity kcal/mol
   Vibrational Entropy:             NaN  cal/mol.K

   Total Enthalpy:             Infinity kcal/mol
   Total Entropy:                   NaN  cal/mol.K

 ======================================================================

 STANDARD THERMODYNAMIC QUANTITIES FOR ANHARMONIC VIBRATION -- VPT2

   Zero point vibrational energy: ************ kcal/mol

   Vibrational Enthalpy:       Infinity kcal/mol
   Vibrational Entropy:             NaN  cal/mol.K

   Total Enthalpy:             Infinity kcal/mol
   Total Entropy:                   NaN  cal/mol.K

 ======================================================================

Archival summary:
1\1\pikachu\FREQ\ProcedureUnspecified\BasisUnspecified\23(2-,1)\taweetha\SunAug1320:11:502017SunAug1320:11:502017\0\\#,FREQ,ProcedureUnspecified,BasisUnspecified,\\-2,1\S\O,1,1.50839\O,1,1.50865,2,111.002\O,1,1.50865,2,111.001,3,123.913,0\S,1,2.15039,2,107.859,3,-118.044,0\\\@

 Total job time:  172.23s(wall), 169.48s(cpu) 
 Sun Aug 13 20:11:50 2017

        *************************************************************
        *                                                           *
        *  Thank you very much for using Q-Chem.  Have a nice day.  *
        *                                                           *
        *************************************************************


 
User input: 3 of 3 
 
pikachu 127.0.1
Q-Chem Developer Version! Running on 127.0.1.*
                  Welcome to Q-Chem
     A Quantum Leap Into The Future Of Chemistry


 Q-Chem 4.4, Q-Chem, Inc., Pleasanton, CA (2016)

 Y. Shao,  Z. Gan,  E. Epifanovsky,  A. T. B. Gilbert,  M. Wormit,  
 J. Kussmann,  A. W. Lange,  A. Behn,  J. Deng,  X. Feng,  D. Ghosh,  
 M. Goldey,  P. R. Horn,  L. D. Jacobson,  I. Kaliman,  F. Rob,  
 R. Z. Khaliullin,  T. Kus,  A. Landau,  J. Liu,  E. I. Proynov,  Y. M. Rhee,  
 R. M. Richard,  M. A. Rohrdanz,  R. P. Steele,  E. J. Sundstrom,  
 H. L. Woodcock III,  P. M. Zimmerman,  D. Zuev,  B. Albrecht,  E. Alguire,  
 B. Austin,  S. A. Baeppler,  G. J. O. Beran,  Y. A. Bernard,  
 E. J. Berquist,  K. Brandhorst,  K. B. Bravaya,  S. T. Brown,  D. Casanova,  
 C.-M. Chang,  Y. Chen,  S. H. Chien,  K. D. Closser,  M. P. Coons,  
 D. L. Crittenden,  S. Dasgupta,  M. Diedenhofen,  R. A. DiStasio Jr.,  
 H. Do,  A. D. Dutoi,  R. G. Edgar,  P.-T. Fang,  S. Fatehi,  Q. Feng,  
 L. Fusti-Molnar,  A. Ghysels,  A. Golubeva-Zadorozhnaya,  J. Gomes,  
 A. Gunina,  M. W. D. Hanson-Heine,  P. H. P. Harbach,  A. W. Hauser,  
 J. E. Herr,  E. G. Hohenstein,  Z. C. Holden,  K. Hui,  T.-C. Jagau,  H. Ji,  
 B. Kaduk,  K. Khistyaev,  Jaehoon Kim,  Jihan Kim,  R. A. King,  
 P. Klunzinger,  K. Koh,  D. Kosenkov,  T. Kowalczyk,  C. M. Krauter,  
 A. Kunitsa,  K. U. Lao,  A. Laurent,  K. V. Lawler,  J. Lee,  D. Lefrancois,  
 S. Lehtola,  S. V. Levchenko,  C. Y. Lin,  Y.-S. Lin,  F. Liu,  E. Livshits,  
 R. C. Lochan,  A. Luenser,  P. Manohar,  S. F. Manzer,  S.-P. Mao,  Y. Mao,  
 N. Mardirossian,  A. V. Marenich,  L. A. Martinez-Martinez,  S. A. Maurer,  
 N. J. Mayhall,  J.-M. Mewes,  A. F. Morrison,  K. Nanda,  T. S. Nguyen-Beck,  
 C. M. Oana,  R. Olivares-Amaya,  D. P. O'Neill,  J. A. Parkhill,  
 T. M. Perrine,  R. Peverati,  P. A. Pieniazek,  F. Plasser,  A. Prociuk,  
 D. R. Rehn,  E. Rosta,  N. J. Russ,  N. Sergueev,  S. M. Sharada,  
 S. Sharma,  D. W. Small,  A. Sodt,  T. Stauch,  T. Stein,  D. Stuck,  
 Y.-C. Su,  A. J. W. Thom,  T. Tsuchimochi,  L. Vogt,  O. Vydrov,  T. Wang,  
 M. A. Watson,  J. Wenzel,  A. White,  C. F. Williams,  V. Vanovschi,  
 K. Yao,  S. Yeganeh,  S. R. Yost,  Z.-Q. You,  I. Y. Zhang,  X. Zhang,  
 Y. Zhao,  B. R. Brooks,  G. K. L. Chan,  D. M. Chipman,  C. J. Cramer,  
 W. A. Goddard III,  M. S. Gordon,  W. J. Hehre,  A. Klamt,  
 H. F. Schaefer III,  M. W. Schmidt,  C. D. Sherrill,  D. G. Truhlar,  
 A. Warshel,  X. Xu,  A. Aspuru-Guzik,  R. Baer,  A. T. Bell,  N. A. Besley,  
 J.-D. Chai,  A. Dreuw,  B. D. Dunietz,  T. R. Furlani,  S. R. Gwaltney,  
 C.-P. Hsu,  Y. Jung,  J. Kong,  D. S. Lambrecht,  W. Liang,  C. Ochsenfeld,  
 V. A. Rassolov,  L. V. Slipchenko,  J. E. Subotnik,  T. Van Voorhis,  
 J. M. Herbert,  A. I. Krylov,  P. M. W. Gill,  M. Head-Gordon

 Contributors to earlier versions of Q-Chem not listed above: 
 R. D. Adamson,  J. Baker,  E. F. C. Byrd,  A. K. Chakraborty,  C.-L. Cheng,  
 H. Dachsel,  R. J. Doerksen,  G. Hawkins,  A. Heyden,  S. Hirata,  
 G. Kedziora,  F. J. Keil,  C. Kelley,  P. P. Korambath,  W. Kurlancheek,  
 A. M. Lee,  M. S. Lee,  D. Liotard,  I. Lotan,  P. E. Maslen,  N. Nair,  
 D. Neuhauser,  R. Olson,  B. Peters,  J. Ritchie,  N. E. Schultz,  
 N. Shenvi,  A. C. Simmonett,  K. S. Thanthiriwatte,  Q. Wu,  W. Zhang

 Please cite Q-Chem as follows:
 Y. Shao et al., Mol. Phys. 113, 184-215 (2015)
 DOI: 10.1080/00268976.2014.952696

 Q-Chem 4.4.2 for Intel X86 EM64T Linux

 Parts of Q-Chem use Armadillo 5.200.1 (Boston Tea Smuggler).
 http://arma.sourceforge.net/

 Q-Chem begins on Sun Aug 13 20:11:50 2017  


Host: 0

     Scratch files written to /scratch/taweetham/qchem21719//
The previous job contains 0 fragments, simply inherited here

Checking the input file for inconsistencies... 	...done.

--------------------------------------------------------------
User input:
--------------------------------------------------------------

$molecule
read
$end

$rem
   BASIS  =  6-311++G**
   METHOD  =  B3LYP
   SCF_GUESS = read
   SOLVENT_METHOD = SMD
$end


--------------------------------------------------------------
 ----------------------------------------------------------------
             Standard Nuclear Orientation (Angstroms)
    I     Atom           X                Y                Z
 ----------------------------------------------------------------
    1      S      -0.4455981594     0.0296880196     0.0000281700
    2      O      -0.8444535620     0.7861321447    -1.2428391844
    3      O      -0.8443242523     0.7855528004     1.2432894897
    4      O      -1.0340030600    -1.3591998280    -0.0002624243
    5      S       1.6962737237    -0.1615030569    -0.0001300961
 ----------------------------------------------------------------
 Nuclear Repulsion Energy =   306.6969012613 hartrees
 There are       29 alpha and       29 beta electrons
 Requested basis set is 6-311++G(d,p)
 There are 44 shells and 126 basis functions

 Total QAlloc Memory Limit   2000 MB
 Mega-Array Size        61 MB
 MEM_STATIC part        62 MB

                       Distance Matrix (Angstroms)
             S (  1)   O (  2)   O (  3)   O (  4)
   O (  2)  1.508646
   O (  3)  1.508646  2.486129
   O (  4)  1.508387  2.486438  2.486436
   S (  5)  2.150388  2.982890  2.982892  2.981424

 A cutoff of  1.0D-08 yielded    847 shell pairs
 There are      7469 function pairs (      8100 Cartesian)

 -------------------------------------------------------
 OpenMP Integral Computing Module                       
 Release: version 1.0, May 2013, Q-Chem Inc. Pittsburgh 
 -------------------------------------------------------
 Integral Job Info:
 Integral job number is                      11
 Integral operator is                         1
 short-range coefficients                     0
 long-range coefficients              100000000
 Omega coefficients                           0
 if combine SR and LR in K                    0
 Integral screening is                        0
 Integral computing path is                   2
 max size of driver memory is            800000
 size of driver memory is                593474
 size of scratch memory is              4103008
 max col of scratch BK array               1296
 max len of scratch array in speh3          155
 max len of scratch index in speh4           18
 max int batch size is                      520
 min int batch size is                       52
 fixed nKL is                                52
 max L of basis functions is                  2
 order of int derivative is                   0
 number of shells is                         44
 number of basis is                         131
 number of cartesian basis is               131
 number of contracted shell pairs           847
 number of primitive shell pairs           2360
 maxK2 (contraction) of shell pair           36
 max number of K2 of shell pair               1
 max number of CS2 of shell pair             85
 max number of PS2 of shell pair            276
 mem total for path MDJ                   18920
 -------------------------------------------------------
 Smallest overlap matrix eigenvalue = 7.79E-04

 Scale SEOQF with 1.000000e-01/1.000000e-01/1.000000e-01

 Standard Electronic Orientation quadrupole field applied
 Nucleus-field energy     =     0.0000000016 hartrees
 Guess MOs from SCF MO coefficient file
 Reading MOs from coefficient file
 Reading MOs from coefficient file
 A restricted hybrid HF-DFT SCF calculation will be
 performed using Pulay DIIS extrapolation
 Exchange:     0.2000 Hartree-Fock + 0.0800 Slater + 0.7200 B88
 Correlation:  0.1900 VWN1RPA + 0.8100 LYP
 Using SG-1 standard quadrature grid
 SCF converges when DIIS error is below 1.0E-05
 ---------------------------------------
  Cycle       Energy         DIIS Error
 ---------------------------------------
    1   -1022.1127631546      5.48E-03
    2   -1022.1137769585      2.97E-04
    3   -1022.1138075351      3.54E-04
    4   -1022.1140064349      1.32E-04
    5   -1022.1140288931      4.82E-05
    6   -1022.1140315598      1.70E-05
    7   -1022.1140331412      7.29E-06 Convergence criterion met
 ---------------------------------------
 SCF time:  CPU 9.60 s  wall 9.62 s

 Citation of the SMD model:
 Marenich, A.V.; Cramer, C.J.; Truhlar, D.G.
 J. Phys. Chem. B 2009, 113, 6378-6396.
 iSolventCode=           1
 Solvent: water                                                           

 vradii
            1           2           3           4           5
    1   2.4900000   1.5200000   1.5200000   1.5200000   2.4900000
Changing PCM_TESSEL_METHOD to VTN
Changing PCM_VDW_RADII to SMD_RADIUS
 Discretize the solute cavity surface with Lebedev spheres
	Using 302 Lebedev grid points for each H atom
	Using 302 Lebedev grid points for other atoms
	Atomic van der Waals radii will be scaled by 1.20
 Removing interior tesserae...
 Keep 651 surface tesserae and discard 859 interior tesserae
 Molecular Surface Area = 120.248 Angst**2
Using SCRF singleton
 A restricted hybrid HF-DFT SCF calculation will be
 performed using Pulay DIIS extrapolation
 Polarizable Continuum solvation model will be applied
 Exchange:     0.2000 Hartree-Fock + 0.0800 Slater + 0.7200 B88
 Correlation:  0.1900 VWN1RPA + 0.8100 LYP
 Using SG-1 standard quadrature grid
 SCF converges when DIIS error is below 1.0E-05

 Citation of the SMD model:
 Marenich, A.V.; Cramer, C.J.; Truhlar, D.G.
 J. Phys. Chem. B 2009, 113, 6378-6396.
 iSolventCode=           1
 Solvent: water                                                           

 vradii
            1           2           3           4           5
    1   2.4900000   1.5200000   1.5200000   1.5200000   2.4900000
 ---------------------------------------
  Cycle       Energy         DIIS Error
 ---------------------------------------
    1   -1022.1140331751      1.67E-06
 Time req'd to invert C: 0.34 s (CPU) 0.36 s (wall)
    2   -1022.4466888337      7.87E-04
    3   -1022.4466873338      7.87E-04
    4   -1022.4466975221      7.87E-04
    5   -1022.4466396285      7.91E-04
    6   -1022.4466838663      7.88E-04
    7   -1022.4466917994      7.87E-04
    8   -1022.4467029539      7.87E-04
    9   -1022.4467003913      7.87E-04
   10   -1022.4466993747      7.87E-04
   11   -1022.4466999474      7.87E-04
   12   -1022.4466992044      7.87E-04
   13   -1022.4467016777      7.87E-04
   14   -1022.4467000223      7.87E-04
   15   -1022.4467008622      7.87E-04
   16   -1022.4466959807      7.87E-04
   17   -1022.4512229853      9.07E-04
   18   -1022.4527319447      1.96E-04
   19   -1022.4527729464      1.55E-04
   20   -1022.4528179899      4.10E-05
   21   -1022.4528199301      1.56E-05
   22   -1022.4528213908      3.98E-06 Convergence criterion met
 ---------------------------------------
 SCF time:  CPU 27.88 s  wall 27.99 s
(0)  E-EN(g) gas-phase elect-nuc energy                -1022.114033175 a.u.
(3)  G-ENP(liq) elect-nuc-pol free energy of system    -1022.452821391 a.u.
(4)  G-CDS(liq) cavity-dispersion-solvent structure 
     free energy                                               -0.4371 kcal/mol
(6)  G-S(liq) free energy of system                    -1022.453517938 a.u.
(9)  DeltaG-S(liq) free energy of  solvation
     (9) = (6) - (0)                                         -213.0299 kcal/mol
 SCF   energy in the final basis set = -1022.4535179382
 Total energy in the final basis set = -1022.4535179382

 --------------------------------------------------------------

                    Orbital Energies (a.u.)
 --------------------------------------------------------------

 Alpha MOs
 -- Occupied --
-89.038 -88.776 -19.085 -19.084 -19.084  -8.097  -7.861  -6.059
 -6.059  -6.058  -5.827  -5.817  -5.817  -1.091  -0.958  -0.958
 -0.670  -0.549  -0.448  -0.448  -0.440  -0.330  -0.330  -0.297
 -0.297  -0.269  -0.253  -0.197  -0.197
 -- Virtual --
 -0.009   0.021   0.041   0.053   0.053   0.071   0.071   0.085
  0.120   0.120   0.131   0.157   0.180   0.180   0.214   0.214
  0.219   0.243   0.283   0.290   0.290   0.303   0.303   0.309
  0.324   0.364   0.364   0.375   0.379   0.379   0.691   0.691
  0.713   0.764   0.874   0.874   0.908   0.908   0.940   0.982
  0.982   1.066   1.096   1.096   1.121   1.121   1.143   1.148
  1.199   1.208   1.208   1.550   1.550   1.647   1.698   1.699
  1.780   1.848   1.848   1.946   2.788   2.842   2.842   2.844
  2.862   2.865   2.865   2.913   2.913   3.095   3.105   3.105
  3.303   3.559   3.559   4.976   4.976   5.001   5.022   5.022
  5.052   5.082   5.233   5.233   7.828   8.093  17.292  17.324
 17.325  17.400  17.400  17.482  49.875  49.875  49.917 188.992
189.171
 --------------------------------------------------------------

          Ground-State Mulliken Net Atomic Charges

     Atom                 Charge (a.u.)
  ----------------------------------------
      1 S                     0.305279
      2 O                    -0.550471
      3 O                    -0.550457
      4 O                    -0.549759
      5 S                    -0.654592
  ----------------------------------------
  Sum of atomic charges =    -2.000000

 -----------------------------------------------------------------
                    Cartesian Multipole Moments
 -----------------------------------------------------------------
    Charge (ESU x 10^10)
                -9.6064
    Dipole Moment (Debye)
         X       0.8035      Y       0.0199      Z       0.0000
       Tot       0.8038
    Quadrupole Moments (Debye-Ang)
        XX     -65.6146     XY       0.4223     YY     -60.8952
        XZ       0.0003     YZ       0.0001     ZZ     -60.8334
    Octopole Moments (Debye-Ang^2)
       XXX     -17.5637    XXY       2.7881    XYY       3.3719
       YYY       9.0877    XXZ       0.0020    XYZ      -0.0003
       YYZ       0.0059    XZZ       2.1294    YZZ      -7.7210
       ZZZ      -0.0052
    Hexadecapole Moments (Debye-Ang^3)
      XXXX    -472.1996   XXXY       8.7500   XXYY    -126.1304
      XYYY       7.4422   YYYY    -213.1477   XXXZ       0.0076
      XXYZ       0.0003   XYYZ      -0.0011   YYYZ       0.0009
      XXZZ    -123.5857   XYZZ      11.8981   YYZZ     -72.4477
      XZZZ       0.0168   YZZZ      -0.0027   ZZZZ    -212.6179
 -----------------------------------------------------------------
Archival summary:
1\1\pikachu\SP\ProcedureUnspecified\BasisUnspecified\23(2-,1)\taweetha\SunAug1320:12:282017SunAug1320:12:282017\0\\#,ProcedureUnspecified,BasisUnspecified,\\-2,1\S\O,1,1.50839\O,1,1.50865,2,111.002\O,1,1.50865,2,111.001,3,123.913,0\S,1,2.15039,2,107.859,3,-118.044,0\\\@

 Total job time:  37.75s(wall), 37.58s(cpu) 
 Sun Aug 13 20:12:28 2017

        *************************************************************
        *                                                           *
        *  Thank you very much for using Q-Chem.  Have a nice day.  *
        *                                                           *
        *************************************************************
