# Supplementary material for: A DFT investigation of the blue bottle experiment: E∘half-cell analysis of autoxidation catalysed by redox indicators
Source: R Soc Open Sci. 2017 Nov 8;4(11):170708. doi: 10.1098/rsos.170708 (PMC5717635; doi:10.1098/rsos.170708)
Supplement: output.zip [file rsos170708supp2.zip › B3LYP_6-311++Gdp_reducing_agents/S4O6-2.out]

pikachu 127.0.1
Q-Chem Developer Version! Running on 127.0.1.*
                  Welcome to Q-Chem
     A Quantum Leap Into The Future Of Chemistry


 Q-Chem 4.4, Q-Chem, Inc., Pleasanton, CA (2016)

 Y. Shao,  Z. Gan,  E. Epifanovsky,  A. T. B. Gilbert,  M. Wormit,  
 J. Kussmann,  A. W. Lange,  A. Behn,  J. Deng,  X. Feng,  D. Ghosh,  
 M. Goldey,  P. R. Horn,  L. D. Jacobson,  I. Kaliman,  F. Rob,  
 R. Z. Khaliullin,  T. Kus,  A. Landau,  J. Liu,  E. I. Proynov,  Y. M. Rhee,  
 R. M. Richard,  M. A. Rohrdanz,  R. P. Steele,  E. J. Sundstrom,  
 H. L. Woodcock III,  P. M. Zimmerman,  D. Zuev,  B. Albrecht,  E. Alguire,  
 B. Austin,  S. A. Baeppler,  G. J. O. Beran,  Y. A. Bernard,  
 E. J. Berquist,  K. Brandhorst,  K. B. Bravaya,  S. T. Brown,  D. Casanova,  
 C.-M. Chang,  Y. Chen,  S. H. Chien,  K. D. Closser,  M. P. Coons,  
 D. L. Crittenden,  S. Dasgupta,  M. Diedenhofen,  R. A. DiStasio Jr.,  
 H. Do,  A. D. Dutoi,  R. G. Edgar,  P.-T. Fang,  S. Fatehi,  Q. Feng,  
 L. Fusti-Molnar,  A. Ghysels,  A. Golubeva-Zadorozhnaya,  J. Gomes,  
 A. Gunina,  M. W. D. Hanson-Heine,  P. H. P. Harbach,  A. W. Hauser,  
 J. E. Herr,  E. G. Hohenstein,  Z. C. Holden,  K. Hui,  T.-C. Jagau,  H. Ji,  
 B. Kaduk,  K. Khistyaev,  Jaehoon Kim,  Jihan Kim,  R. A. King,  
 P. Klunzinger,  K. Koh,  D. Kosenkov,  T. Kowalczyk,  C. M. Krauter,  
 A. Kunitsa,  K. U. Lao,  A. Laurent,  K. V. Lawler,  J. Lee,  D. Lefrancois,  
 S. Lehtola,  S. V. Levchenko,  C. Y. Lin,  Y.-S. Lin,  F. Liu,  E. Livshits,  
 R. C. Lochan,  A. Luenser,  P. Manohar,  S. F. Manzer,  S.-P. Mao,  Y. Mao,  
 N. Mardirossian,  A. V. Marenich,  L. A. Martinez-Martinez,  S. A. Maurer,  
 N. J. Mayhall,  J.-M. Mewes,  A. F. Morrison,  K. Nanda,  T. S. Nguyen-Beck,  
 C. M. Oana,  R. Olivares-Amaya,  D. P. O'Neill,  J. A. Parkhill,  
 T. M. Perrine,  R. Peverati,  P. A. Pieniazek,  F. Plasser,  A. Prociuk,  
 D. R. Rehn,  E. Rosta,  N. J. Russ,  N. Sergueev,  S. M. Sharada,  
 S. Sharma,  D. W. Small,  A. Sodt,  T. Stauch,  T. Stein,  D. Stuck,  
 Y.-C. Su,  A. J. W. Thom,  T. Tsuchimochi,  L. Vogt,  O. Vydrov,  T. Wang,  
 M. A. Watson,  J. Wenzel,  A. White,  C. F. Williams,  V. Vanovschi,  
 K. Yao,  S. Yeganeh,  S. R. Yost,  Z.-Q. You,  I. Y. Zhang,  X. Zhang,  
 Y. Zhao,  B. R. Brooks,  G. K. L. Chan,  D. M. Chipman,  C. J. Cramer,  
 W. A. Goddard III,  M. S. Gordon,  W. J. Hehre,  A. Klamt,  
 H. F. Schaefer III,  M. W. Schmidt,  C. D. Sherrill,  D. G. Truhlar,  
 A. Warshel,  X. Xu,  A. Aspuru-Guzik,  R. Baer,  A. T. Bell,  N. A. Besley,  
 J.-D. Chai,  A. Dreuw,  B. D. Dunietz,  T. R. Furlani,  S. R. Gwaltney,  
 C.-P. Hsu,  Y. Jung,  J. Kong,  D. S. Lambrecht,  W. Liang,  C. Ochsenfeld,  
 V. A. Rassolov,  L. V. Slipchenko,  J. E. Subotnik,  T. Van Voorhis,  
 J. M. Herbert,  A. I. Krylov,  P. M. W. Gill,  M. Head-Gordon

 Contributors to earlier versions of Q-Chem not listed above: 
 R. D. Adamson,  J. Baker,  E. F. C. Byrd,  A. K. Chakraborty,  C.-L. Cheng,  
 H. Dachsel,  R. J. Doerksen,  G. Hawkins,  A. Heyden,  S. Hirata,  
 G. Kedziora,  F. J. Keil,  C. Kelley,  P. P. Korambath,  W. Kurlancheek,  
 A. M. Lee,  M. S. Lee,  D. Liotard,  I. Lotan,  P. E. Maslen,  N. Nair,  
 D. Neuhauser,  R. Olson,  B. Peters,  J. Ritchie,  N. E. Schultz,  
 N. Shenvi,  A. C. Simmonett,  K. S. Thanthiriwatte,  Q. Wu,  W. Zhang

 Please cite Q-Chem as follows:
 Y. Shao et al., Mol. Phys. 113, 184-215 (2015)
 DOI: 10.1080/00268976.2014.952696

 Q-Chem 4.4.2 for Intel X86 EM64T Linux

 Parts of Q-Chem use Armadillo 5.200.1 (Boston Tea Smuggler).
 http://arma.sourceforge.net/

 Q-Chem begins on Sun Aug 13 20:10:27 2017  


Host: 0

     Scratch files written to /scratch/taweetham/qchem21771//

Checking the input file for inconsistencies... 	...done.

--------------------------------------------------------------
User input:
--------------------------------------------------------------
$molecule
-2 1
  S   -3.6534168   -0.5934676   -0.5121383
  O   -5.1511507   -0.8338935   -0.2729403
  O   -3.6455575    0.9178180   -0.7862606
  O   -2.9313111   -0.8250660    1.0274883
  S   -2.9849441   -1.7546293   -2.1684622
  S   -0.4324058   -1.9166327   -3.8905612
  O   -0.5323195   -3.4342163   -3.6791055
  O    1.0830803   -1.7509640   -4.0762319
  O   -1.0952358   -1.5851905   -5.4387283
  S   -1.0956727   -0.7729084   -2.2196182
$end

$rem
   BASIS  =  6-311++G**
   JOB_TYPE  =  Optimization
   METHOD  =  B3LYP
$end

--------------------------------------------------------------
 ----------------------------------------------------------------
             Standard Nuclear Orientation (Angstroms)
    I     Atom           X                Y                Z
 ----------------------------------------------------------------
    1      S       2.4252820465     0.0230686337    -0.0010255872
    2      O       3.5101704986     1.1083285009     0.0577553530
    3      O       2.6468446172    -0.5277634426    -1.4175999833
    4      O       2.9663424085    -1.1829990767     1.0935879935
    5      S       0.5028859992     0.8996566446     0.2720092134
    6      S      -2.4262358916    -0.0237540505    -0.0016319340
    7      O      -2.6330188018     0.6292192550     1.3726398492
    8      O      -3.5059750260    -1.1153540979     0.0328729127
    9      O      -2.9845435869     1.0979959875    -1.1746572023
   10      S      -0.5018422089    -0.9036847909    -0.2516511535
 ----------------------------------------------------------------
 Molecular Point Group                 C1    NOp =  1
 Largest Abelian Subgroup              C1    NOp =  1
 Nuclear Repulsion Energy =   998.6758924092 hartrees
 There are       57 alpha and       57 beta electrons
 Requested basis set is 6-311++G(d,p)
 There are 88 shells and 252 basis functions

 Total QAlloc Memory Limit   2000 MB
 Mega-Array Size        61 MB
 MEM_STATIC part        62 MB
 A cutoff of  1.0D-11 yielded   2874 shell pairs
 There are     24711 function pairs (     26575 Cartesian)

 -------------------------------------------------------
 OpenMP Integral Computing Module                       
 Release: version 1.0, May 2013, Q-Chem Inc. Pittsburgh 
 -------------------------------------------------------
 Integral Job Info:
 Integral job number is                      11
 Integral operator is                         1
 short-range coefficients                     0
 long-range coefficients              100000000
 Omega coefficients                           0
 if combine SR and LR in K                    0
 Integral screening is                        0
 Integral computing path is                   2
 max size of driver memory is            800000
 size of driver memory is                593474
 size of scratch memory is              4103008
 max col of scratch BK array               1296
 max len of scratch array in speh3          155
 max len of scratch index in speh4           18
 max int batch size is                      520
 min int batch size is                       52
 fixed nKL is                                52
 max L of basis functions is                  2
 order of int derivative is                   0
 number of shells is                         88
 number of basis is                         262
 number of cartesian basis is               262
 number of contracted shell pairs          2874
 number of primitive shell pairs           7259
 maxK2 (contraction) of shell pair           36
 max number of K2 of shell pair               1
 max number of CS2 of shell pair            322
 max number of PS2 of shell pair            984
 mem total for path MDJ                   42632
 -------------------------------------------------------
 Smallest overlap matrix eigenvalue = 1.42E-04

 Scale SEOQF with 1.000000e-01/1.000000e-01/1.000000e-01

 Standard Electronic Orientation quadrupole field applied
 Nucleus-field energy     =     0.0000000224 hartrees
 Guess from superposition of atomic densities
 Warning:  Energy on first SCF cycle will be non-variational
 A restricted hybrid HF-DFT SCF calculation will be
 performed using Pulay DIIS extrapolation
 Exchange:     0.2000 Hartree-Fock + 0.0800 Slater + 0.7200 B88
 Correlation:  0.1900 VWN1RPA + 0.8100 LYP
 Using SG-1 standard quadrature grid
 SCF converges when DIIS error is below 1.0E-08
 Inaccurate integrated density:
   Number of electrons =   114
   Numerical integral  =    94.872700754011
   Relative error      =   -16.7783326719 %
 ---------------------------------------
  Cycle       Energy         DIIS Error
 ---------------------------------------
    1   -1961.0231600533      8.28E-01
    2   -1863.5095390105      1.11E-01
    3   -1641.4550227678      1.16E-01
    4   -2023.9696320268      8.12E-02
    5   -2001.0138906844      6.09E-02
    6   -1838.2761513946      9.87E-02
    7   -2034.2625154705      3.37E-02
    8   -2010.7759640713      5.24E-02
    9   -2030.1476858436      3.47E-02
   10   -2042.0186408594      1.88E-02
   11   -2042.4312173344      1.62E-02
   12   -2043.7538980889      7.61E-03
   13   -2044.0176309583      4.64E-03
   14   -2044.1770940584      1.12E-03
   15   -2044.1796545140      9.67E-04
   16   -2044.1849265426      3.69E-04
   17   -2044.1855562300      2.10E-04
   18   -2044.1858289393      8.21E-05
   19   -2044.1858592196      5.29E-05
   20   -2044.1858739297      2.46E-05
   21   -2044.1858779816      8.29E-06
   22   -2044.1858783601      2.79E-06
   23   -2044.1858784111      5.18E-07
   24   -2044.1858784112      3.10E-07
   25   -2044.1858784122      1.04E-07
   26   -2044.1858784132      3.15E-08
   27   -2044.1858784141      1.06E-08
   28   -2044.1858784139      3.11E-09 Convergence criterion met
 ---------------------------------------
 SCF time:  CPU 274.73 s  wall 275.10 s
 SCF   energy in the final basis set = -2044.1858784139
 Total energy in the final basis set = -2044.1858784139

 --------------------------------------------------------------

                    Orbital Energies (a.u.)
 --------------------------------------------------------------

 Alpha MOs
 -- Occupied --
-88.817 -88.817 -88.677 -88.677 -18.858 -18.857 -18.855 -18.855
-18.853 -18.852  -7.876  -7.876  -7.762  -7.761  -5.839  -5.839
 -5.838  -5.838  -5.837  -5.837  -5.726  -5.726  -5.723  -5.723
 -5.713  -5.713  -0.830  -0.829  -0.704  -0.703  -0.658  -0.657
 -0.604  -0.501  -0.376  -0.348  -0.239  -0.235  -0.205  -0.202
 -0.199  -0.195  -0.151  -0.115  -0.082  -0.080  -0.068  -0.062
 -0.062  -0.058  -0.035  -0.030  -0.028  -0.015  -0.007   0.003
  0.003
 -- Virtual --
  0.132   0.147   0.157   0.234   0.243   0.253   0.260   0.262
  0.263   0.266   0.279   0.285   0.285   0.290   0.305   0.308
  0.312   0.314   0.314   0.344   0.353   0.354   0.369   0.384
  0.400   0.412   0.425   0.431   0.451   0.454   0.472   0.474
  0.475   0.483   0.485   0.493   0.494   0.509   0.517   0.524
  0.528   0.529   0.530   0.542   0.545   0.548   0.553   0.563
  0.564   0.571   0.579   0.582   0.600   0.605   0.619   0.631
  0.641   0.655   0.658   0.680   0.693   0.849   0.874   0.887
  0.901   0.908   0.916   0.935   0.940   0.966   0.981   1.015
  1.047   1.051   1.090   1.098   1.119   1.132   1.190   1.190
  1.254   1.259   1.266   1.308   1.318   1.321   1.327   1.329
  1.348   1.372   1.383   1.389   1.392   1.400   1.403   1.418
  1.430   1.468   1.470   1.483   1.484   1.501   1.504   1.820
  1.825   1.847   1.851   1.860   1.890   1.893   1.916   1.951
  1.990   1.999   2.016   2.039   2.058   2.075   2.127   2.161
  2.173   3.056   3.056   3.087   3.090   3.097   3.098   3.100
  3.103   3.111   3.114   3.121   3.125   3.130   3.131   3.135
  3.135   3.140   3.141   3.236   3.240   3.267   3.269   3.320
  3.323   3.496   3.500   3.670   3.672   3.772   3.773   5.228
  5.236   5.240   5.243   5.251   5.271   5.281   5.284   5.300
  5.302   5.306   5.323   5.338   5.342   5.413   5.419   5.435
  5.437   8.020   8.031   8.234   8.242  17.460  17.475  17.500
 17.530  17.544  17.548  17.559  17.565  17.581  17.612  17.651
 17.684  50.107  50.109  50.124  50.126  50.144  50.161 189.195
189.214 189.326 189.332
 --------------------------------------------------------------

          Ground-State Mulliken Net Atomic Charges

     Atom                 Charge (a.u.)
  ----------------------------------------
      1 S                    -0.001581
      2 O                    -0.431236
      3 O                    -0.350669
      4 O                    -0.417004
      5 S                     0.196817
      6 S                     0.000399
      7 O                    -0.350960
      8 O                    -0.430487
      9 O                    -0.418997
     10 S                     0.203717
  ----------------------------------------
  Sum of atomic charges =    -2.000000

 -----------------------------------------------------------------
                    Cartesian Multipole Moments
 -----------------------------------------------------------------
    Charge (ESU x 10^10)
                -9.6064
    Dipole Moment (Debye)
         X      -0.0070      Y       0.0084      Z       0.1088
       Tot       0.1093
    Quadrupole Moments (Debye-Ang)
        XX    -197.5827     XY       5.0142     YY    -106.1478
        XZ      -1.6610     YZ       3.4779     ZZ    -109.7849
    Octopole Moments (Debye-Ang^2)
       XXX       0.1459    XXY       0.2647    XYY      -0.5389
       YYY       0.8510    XXZ       0.4677    XYZ      -0.3934
       YYZ      -1.0597    XZZ       0.5120    YZZ      -0.5344
       ZZZ       1.6941
    Hexadecapole Moments (Debye-Ang^3)
      XXXX   -4359.9819   XXXY     -59.6052   XXYY    -771.1799
      XYYY       1.4038   YYYY    -482.2845   XXXZ     -64.9322
      XXYZ      29.2437   XYYZ     -18.4043   YYYZ      11.8383
      XXZZ    -729.7798   XYZZ      38.5074   YYZZ    -153.7426
      XZZZ      -0.5589   YZZZ       1.9863   ZZZZ    -410.8155
 -----------------------------------------------------------------
 Calculating analytic gradient of the SCF energy
 Gradient of SCF Energy
            1           2           3           4           5           6
    1  -0.1644320   0.0470808   0.0448790   0.0566806  -0.0035812   0.1645102
    2   0.0660890  -0.0060827  -0.0002127  -0.0618951  -0.0009414  -0.0662370
    3   0.0086677  -0.0226805  -0.0278085   0.0454853  -0.0040683  -0.0033257
            7           8           9          10
    1  -0.0450521  -0.0468995  -0.0569499   0.0037641
    2   0.0023996   0.0071463   0.0582615   0.0014726
    3   0.0275934   0.0227723  -0.0495584   0.0029226
 Max gradient component =       1.645E-01
 RMS gradient           =       5.548E-02
 Gradient time:  CPU 44.12 s  wall 44.13 s
 Geometry Optimization Parameters
   NAtoms,    NIC,     NZ,  NCons,   NDum,   NFix, NCnnct, MaxDiis
       10      50       0       0       0       0       0       0


** GEOMETRY OPTIMIZATION IN DELOCALIZED INTERNAL COORDINATES **
   Searching for a Minimum

   Optimization Cycle:   1

                       Coordinates (Angstroms)
     ATOM                X               Y               Z
      1  S         2.4252820465    0.0230686337   -0.0010255872
      2  O         3.5101704986    1.1083285009    0.0577553530
      3  O         2.6468446172   -0.5277634426   -1.4175999833
      4  O         2.9663424085   -1.1829990767    1.0935879935
      5  S         0.5028859992    0.8996566446    0.2720092134
      6  S        -2.4262358916   -0.0237540505   -0.0016319340
      7  O        -2.6330188018    0.6292192550    1.3726398492
      8  O        -3.5059750260   -1.1153540979    0.0328729127
      9  O        -2.9845435869    1.0979959875   -1.1746572023
     10  S        -0.5018422089   -0.9036847909   -0.2516511535
   Point Group: c1    Number of degrees of freedom:    24


   Energy is  -2044.185878414


 Attempting to Generate Delocalized Internal Coordinates

 24 Hessian modes will be used to form the next step
  Hessian Eigenvalues:
     0.002000    0.002000    0.002000    0.125604    0.126538    0.149368
     0.149921    0.230813    0.231051    0.231495    0.250000    0.250000
     0.250000    0.250000    0.250000    0.250000    0.250000    0.250000
     0.339870    0.340031    0.659006    0.659509    0.659854    0.660270

 Minimum Search - Taking Simple RFO Step
 Searching for Lamda that Minimizes Along All modes
 Value Taken    Lamda =  -0.13705836
 Calculated Step too Large.  Step scaled by  0.508809
 Step Taken.  Stepsize is  0.300000

                             Maximum     Tolerance    Cnvgd?
         Gradient           0.128100      0.000300      NO
         Displacement       0.175068      0.001200      NO
         Energy change     *********      0.000001      NO


 New Cartesian Coordinates Obtained by Inverse Iteration

 Displacement from previous Coordinates is:  0.353826
 ----------------------------------------------------------------
             Standard Nuclear Orientation (Angstroms)
    I     Atom           X                Y                Z
 ----------------------------------------------------------------
    1      S       2.4749486697     0.0137008579    -0.0222482135
    2      O       3.4838927277     1.1524986633     0.0975273228
    3      O       2.5959652097    -0.5575673894    -1.4310956604
    4      O       2.9008455030    -1.1598607637     1.0797535699
    5      S       0.5405140265     0.8829360785     0.2678288603
    6      S      -2.4756062965    -0.0130965429     0.0182484087
    7      O      -2.5795108353     0.6581809375     1.3833450362
    8      O      -3.4814621436    -1.1606843094    -0.0046780977
    9      O      -2.9193908891     1.0775646613    -1.1593764538
   10      S      -0.5402859173    -0.8889586300    -0.2470053112
 ----------------------------------------------------------------
 Molecular Point Group                 C1    NOp =  1
 Largest Abelian Subgroup              C1    NOp =  1
 Nuclear Repulsion Energy =  1001.6518492267 hartrees
 There are       57 alpha and       57 beta electrons
 Applying Cartesian multipole field
    Component          Value
    ---------          -----
     (2,0,0)        1.00000E-11
     (0,2,0)        2.00000E-11
     (0,0,2)       -3.00000E-11
 Nucleus-field energy     =     0.0000000223 hartrees
 Requested basis set is 6-311++G(d,p)
 There are 88 shells and 252 basis functions
 A cutoff of  1.0D-11 yielded   2879 shell pairs
 There are     24806 function pairs (     26675 Cartesian)
 Smallest overlap matrix eigenvalue = 1.46E-04
 Guess MOs from SCF MO coefficient file
 Reading MOs from coefficient file
 Reading MOs from coefficient file
 A restricted hybrid HF-DFT SCF calculation will be
 performed using Pulay DIIS extrapolation
 Exchange:     0.2000 Hartree-Fock + 0.0800 Slater + 0.7200 B88
 Correlation:  0.1900 VWN1RPA + 0.8100 LYP
 Using SG-1 standard quadrature grid
 SCF converges when DIIS error is below 1.0E-08
 Geometry optimization detected.  Setting ReadMinima to 0
 Setting SaveMinima to 0
 ---------------------------------------
  Cycle       Energy         DIIS Error
 ---------------------------------------
    1   -2044.2785409650      2.91E-03
    2   -2044.2409586099      7.42E-04
    3   -2044.2345512046      1.20E-03
    4   -2044.2461592671      2.54E-04
    5   -2044.2464628474      9.52E-05
    6   -2044.2465135996      2.37E-05
    7   -2044.2465134423      2.54E-05
    8   -2044.2465173520      3.58E-06
    9   -2044.2465174198      2.26E-06
   10   -2044.2465174496      4.01E-07
   11   -2044.2465174506      1.30E-07
   12   -2044.2465174522      1.29E-07
   13   -2044.2465174516      1.46E-08
   14   -2044.2465174520      6.39E-09 Convergence criterion met
 ---------------------------------------
 SCF time:  CPU 128.30 s  wall 128.50 s
 SCF   energy in the final basis set = -2044.2465174520
 Total energy in the final basis set = -2044.2465174520

 --------------------------------------------------------------

                    Orbital Energies (a.u.)
 --------------------------------------------------------------

 Alpha MOs
 -- Occupied --
-88.817 -88.817 -88.662 -88.662 -18.860 -18.860 -18.859 -18.859
-18.850 -18.850  -7.876  -7.875  -7.746  -7.746  -5.839  -5.839
 -5.838  -5.837  -5.837  -5.837  -5.711  -5.711  -5.708  -5.708
 -5.698  -5.698  -0.836  -0.835  -0.716  -0.716  -0.671  -0.671
 -0.585  -0.485  -0.367  -0.336  -0.236  -0.233  -0.205  -0.203
 -0.202  -0.200  -0.140  -0.105  -0.081  -0.081  -0.071  -0.070
 -0.070  -0.055  -0.040  -0.040  -0.034  -0.019  -0.004  -0.003
  0.003
 -- Virtual --
  0.149   0.169   0.171   0.239   0.249   0.253   0.265   0.266
  0.275   0.279   0.281   0.287   0.294   0.298   0.311   0.315
  0.317   0.318   0.334   0.350   0.355   0.358   0.374   0.379
  0.389   0.410   0.423   0.431   0.451   0.457   0.466   0.469
  0.476   0.485   0.489   0.494   0.500   0.512   0.517   0.526
  0.527   0.530   0.532   0.542   0.548   0.551   0.558   0.565
  0.568   0.575   0.581   0.586   0.596   0.600   0.615   0.639
  0.641   0.658   0.663   0.690   0.704   0.863   0.884   0.905
  0.909   0.910   0.920   0.938   0.951   0.976   0.987   1.017
  1.062   1.063   1.101   1.111   1.138   1.147   1.200   1.213
  1.256   1.262   1.267   1.307   1.324   1.326   1.335   1.340
  1.354   1.376   1.384   1.388   1.391   1.397   1.402   1.419
  1.431   1.460   1.466   1.471   1.474   1.485   1.496   1.817
  1.823   1.836   1.838   1.866   1.892   1.903   1.915   1.972
  1.992   2.005   2.037   2.057   2.061   2.089   2.132   2.170
  2.195   3.048   3.048   3.083   3.086   3.090   3.092   3.094
  3.097   3.105   3.110   3.120   3.128   3.132   3.134   3.135
  3.136   3.140   3.141   3.266   3.270   3.289   3.290   3.327
  3.332   3.484   3.485   3.700   3.701   3.782   3.782   5.224
  5.230   5.231   5.238   5.251   5.252   5.270   5.277   5.292
  5.302   5.307   5.313   5.336   5.342   5.419   5.423   5.460
  5.461   8.030   8.037   8.252   8.255  17.473  17.485  17.513
 17.532  17.543  17.557  17.559  17.576  17.604  17.622  17.663
 17.689  50.108  50.112  50.116  50.117  50.146  50.166 189.206
189.219 189.338 189.339
 --------------------------------------------------------------

          Ground-State Mulliken Net Atomic Charges

     Atom                 Charge (a.u.)
  ----------------------------------------
      1 S                    -0.021397
      2 O                    -0.415937
      3 O                    -0.338511
      4 O                    -0.396140
      5 S                     0.168519
      6 S                    -0.022136
      7 O                    -0.339015
      8 O                    -0.415305
      9 O                    -0.396891
     10 S                     0.176814
  ----------------------------------------
  Sum of atomic charges =    -2.000000

 -----------------------------------------------------------------
                    Cartesian Multipole Moments
 -----------------------------------------------------------------
    Charge (ESU x 10^10)
                -9.6064
    Dipole Moment (Debye)
         X      -0.0076      Y       0.0100      Z       0.0939
       Tot       0.0947
    Quadrupole Moments (Debye-Ang)
        XX    -191.1711     XY       4.0482     YY    -106.4652
        XZ      -1.9404     YZ       2.8125     ZZ    -109.4078
    Octopole Moments (Debye-Ang^2)
       XXX       0.1944    XXY       0.3103    XYY      -0.4349
       YYY       0.7850    XXZ       0.3797    XYZ      -0.4372
       YYZ      -1.0530    XZZ       0.3713    YZZ      -0.5317
       ZZZ       1.6454
    Hexadecapole Moments (Debye-Ang^3)
      XXXX   -4249.1395   XXXY     -75.9530   XXYY    -765.2204
      XYYY     -10.2948   YYYY    -482.8399   XXXZ     -62.4008
      XXYZ      23.1418   XYYZ     -16.5558   YYYZ       6.0481
      XXZZ    -719.8931   XYZZ      34.7255   YYZZ    -152.6267
      XZZZ       5.2200   YZZZ      -4.2553   ZZZZ    -406.7177
 -----------------------------------------------------------------
 Calculating analytic gradient of the SCF energy
 Gradient of SCF Energy
            1           2           3           4           5           6
    1  -0.1189873   0.0384834   0.0250775   0.0422117  -0.0010272   0.1191819
    2   0.0637124   0.0068793  -0.0088553  -0.0619579  -0.0005803  -0.0629881
    3  -0.0077094  -0.0088780  -0.0300333   0.0503433  -0.0032486   0.0124157
            7           8           9          10
    1  -0.0251913  -0.0382691  -0.0425464   0.0010667
    2   0.0111951  -0.0065442   0.0580477   0.0010912
    3   0.0291875   0.0100422  -0.0543069   0.0021874
 Max gradient component =       1.192E-01
 RMS gradient           =       4.448E-02
 Gradient time:  CPU 44.54 s  wall 44.55 s
 Geometry Optimization Parameters
   NAtoms,    NIC,     NZ,  NCons,   NDum,   NFix, NCnnct, MaxDiis
       10      50       0       0       0       0       0       0

 Cartesian Hessian Update
 Hessian Updated using BFGS Update


** GEOMETRY OPTIMIZATION IN DELOCALIZED INTERNAL COORDINATES **
   Searching for a Minimum

   Optimization Cycle:   2

                       Coordinates (Angstroms)
     ATOM                X               Y               Z
      1  S         2.4749486697    0.0137008579   -0.0222482135
      2  O         3.4838927277    1.1524986633    0.0975273228
      3  O         2.5959652097   -0.5575673894   -1.4310956604
      4  O         2.9008455030   -1.1598607637    1.0797535699
      5  S         0.5405140265    0.8829360785    0.2678288603
      6  S        -2.4756062965   -0.0130965429    0.0182484087
      7  O        -2.5795108353    0.6581809375    1.3833450362
      8  O        -3.4814621436   -1.1606843094   -0.0046780977
      9  O        -2.9193908891    1.0775646613   -1.1593764538
     10  S        -0.5402859173   -0.8889586300   -0.2470053112
   Point Group: c1    Number of degrees of freedom:    24


   Energy is  -2044.246517452

 Hessian Updated using BFGS Update

 17 Hessian modes will be used to form the next step
  Hessian Eigenvalues:
     0.002000    0.002000    0.125579    0.126481    0.139132    0.149648
     0.178931    0.230925    0.231577    0.232306    0.256330    0.339950
     0.403095    0.651761    0.659366    0.659708    0.660151

 Minimum Search - Taking Simple RFO Step
 Searching for Lamda that Minimizes Along All modes
 Value Taken    Lamda =  -0.12440586
 Calculated Step too Large.  Step scaled by  0.444012
 Step Taken.  Stepsize is  0.300000

                             Maximum     Tolerance    Cnvgd?
         Gradient           0.112853      0.000300      NO
         Displacement       0.194227      0.001200      NO
         Energy change     -0.060639      0.000001      NO


 New Cartesian Coordinates Obtained by Inverse Iteration

 Displacement from previous Coordinates is:  0.295374
 ----------------------------------------------------------------
             Standard Nuclear Orientation (Angstroms)
    I     Atom           X                Y                Z
 ----------------------------------------------------------------
    1      S       2.5284751736    -0.0119197093    -0.0334700709
    2      O       3.4551648317     1.1686831457     0.1160427813
    3      O       2.5945076283    -0.5669115786    -1.4313397984
    4      O       2.8478780833    -1.1212208825     1.0525970953
    5      S       0.5817488520     0.8605926127     0.2631858861
    6      S      -2.5289806250     0.0130437257     0.0273613511
    7      O      -2.5742953590     0.6657030250     1.3830780679
    8      O      -3.4546507104    -1.1766709652    -0.0233800447
    9      O      -2.8677413899     1.0423283542    -1.1294722915
   10      S      -0.5821964296    -0.8689141647    -0.2423035149
 ----------------------------------------------------------------
 Molecular Point Group                 C1    NOp =  1
 Largest Abelian Subgroup              C1    NOp =  1
 Nuclear Repulsion Energy =  1007.9219059879 hartrees
 There are       57 alpha and       57 beta electrons
 Applying Cartesian multipole field
    Component          Value
    ---------          -----
     (2,0,0)        1.00000E-11
     (0,2,0)        2.00000E-11
     (0,0,2)       -3.00000E-11
 Nucleus-field energy     =     0.0000000224 hartrees
 Requested basis set is 6-311++G(d,p)
 There are 88 shells and 252 basis functions
 A cutoff of  1.0D-11 yielded   2887 shell pairs
 There are     24912 function pairs (     26807 Cartesian)
 Smallest overlap matrix eigenvalue = 1.50E-04
 Guess MOs from SCF MO coefficient file
 Reading MOs from coefficient file
 Reading MOs from coefficient file
 A restricted hybrid HF-DFT SCF calculation will be
 performed using Pulay DIIS extrapolation
 Exchange:     0.2000 Hartree-Fock + 0.0800 Slater + 0.7200 B88
 Correlation:  0.1900 VWN1RPA + 0.8100 LYP
 Using SG-1 standard quadrature grid
 SCF converges when DIIS error is below 1.0E-08
 Geometry optimization detected.  Setting ReadMinima to 0
 Setting SaveMinima to 0
 ---------------------------------------
  Cycle       Energy         DIIS Error
 ---------------------------------------
    1   -2044.3737927263      3.44E-03
    2   -2044.2862526106      8.74E-04
    3   -2044.2786735088      1.36E-03
    4   -2044.2929572974      3.27E-04
    5   -2044.2934527480      1.36E-04
    6   -2044.2935578099      3.48E-05
    7   -2044.2935641423      1.57E-05
    8   -2044.2935655702      2.84E-06
    9   -2044.2935656292      1.12E-06
   10   -2044.2935656351      5.13E-07
   11   -2044.2935656365      5.42E-08
   12   -2044.2935656371      4.56E-08
   13   -2044.2935656369      1.30E-08
   14   -2044.2935656382      1.68E-09 Convergence criterion met
 ---------------------------------------
 SCF time:  CPU 127.90 s  wall 128.12 s
 SCF   energy in the final basis set = -2044.2935656382
 Total energy in the final basis set = -2044.2935656382

 --------------------------------------------------------------

                    Orbital Energies (a.u.)
 --------------------------------------------------------------

 Alpha MOs
 -- Occupied --
-88.814 -88.814 -88.643 -88.643 -18.857 -18.857 -18.856 -18.855
-18.850 -18.850  -7.872  -7.872  -7.728  -7.728  -5.835  -5.835
 -5.834  -5.834  -5.834  -5.834  -5.692  -5.692  -5.689  -5.689
 -5.680  -5.680  -0.847  -0.847  -0.724  -0.724  -0.697  -0.697
 -0.564  -0.466  -0.353  -0.322  -0.234  -0.232  -0.205  -0.205
 -0.204  -0.202  -0.127  -0.094  -0.084  -0.083  -0.078  -0.077
 -0.072  -0.052  -0.045  -0.042  -0.041  -0.025  -0.007  -0.007
  0.015
 -- Virtual --
  0.168   0.183   0.194   0.243   0.250   0.254   0.265   0.267
  0.278   0.282   0.290   0.294   0.298   0.304   0.311   0.328
  0.339   0.340   0.354   0.359   0.360   0.366   0.378   0.380
  0.389   0.413   0.424   0.434   0.449   0.456   0.464   0.469
  0.480   0.488   0.491   0.504   0.506   0.518   0.519   0.528
  0.530   0.530   0.534   0.542   0.551   0.556   0.568   0.572
  0.573   0.578   0.590   0.595   0.595   0.605   0.619   0.643
  0.649   0.667   0.669   0.702   0.716   0.880   0.898   0.915
  0.919   0.929   0.932   0.941   0.969   0.982   0.998   1.024
  1.077   1.080   1.115   1.129   1.172   1.173   1.217   1.238
  1.261   1.266   1.285   1.307   1.335   1.336   1.350   1.354
  1.358   1.377   1.381   1.391   1.394   1.398   1.402   1.420
  1.433   1.454   1.459   1.461   1.464   1.476   1.496   1.814
  1.821   1.831   1.833   1.876   1.894   1.915   1.916   1.984
  1.991   2.015   2.042   2.072   2.089   2.104   2.138   2.190
  2.226   3.037   3.037   3.082   3.084   3.087   3.089   3.091
  3.092   3.102   3.107   3.113   3.121   3.122   3.131   3.148
  3.148   3.152   3.152   3.312   3.314   3.320   3.323   3.339
  3.341   3.516   3.521   3.751   3.752   3.800   3.801   5.229
  5.230   5.234   5.242   5.253   5.256   5.267   5.275   5.288
  5.300   5.305   5.310   5.332   5.340   5.448   5.452   5.483
  5.484   8.047   8.048   8.298   8.300  17.493  17.506  17.527
 17.532  17.536  17.583  17.584  17.601  17.627  17.638  17.684
 17.702  50.112  50.115  50.118  50.119  50.149  50.172 189.224
189.228 189.378 189.380
 --------------------------------------------------------------

          Ground-State Mulliken Net Atomic Charges

     Atom                 Charge (a.u.)
  ----------------------------------------
      1 S                    -0.047906
      2 O                    -0.410945
      3 O                    -0.321792
      4 O                    -0.348528
      5 S                     0.126296
      6 S                    -0.050357
      7 O                    -0.323196
      8 O                    -0.410066
      9 O                    -0.347754
     10 S                     0.134249
  ----------------------------------------
  Sum of atomic charges =    -2.000000

 -----------------------------------------------------------------
                    Cartesian Multipole Moments
 -----------------------------------------------------------------
    Charge (ESU x 10^10)
                -9.6064
    Dipole Moment (Debye)
         X      -0.0094      Y       0.0016      Z       0.0668
       Tot       0.0675
    Quadrupole Moments (Debye-Ang)
        XX    -184.9424     XY       2.1031     YY    -106.3372
        XZ      -0.9967     YZ       1.9531     ZZ    -108.6346
    Octopole Moments (Debye-Ang^2)
       XXX       0.1939    XXY       0.2384    XYY      -0.2923
       YYY       0.7086    XXZ       0.2580    XYZ      -0.4569
       YYZ      -1.0331    XZZ       0.1920    YZZ      -0.5137
       ZZZ       1.5708
    Hexadecapole Moments (Debye-Ang^3)
      XXXX   -4162.3277   XXXY     -95.7721   XXYY    -757.7638
      XYYY     -18.9633   YYYY    -473.0265   XXXZ     -43.9213
      XXYZ      15.3820   XYYZ     -12.7774   YYYZ       0.4007
      XXZZ    -712.1326   XYZZ      31.7402   YYZZ    -149.2666
      XZZZ      15.9319   YZZZ     -10.3563   ZZZZ    -396.8942
 -----------------------------------------------------------------
 Calculating analytic gradient of the SCF energy
 Gradient of SCF Energy
            1           2           3           4           5           6
    1  -0.0717843   0.0221580   0.0125331   0.0255023   0.0015995   0.0720999
    2   0.0462297   0.0061860  -0.0048468  -0.0466695  -0.0006984  -0.0452682
    3  -0.0138279  -0.0048469  -0.0196908   0.0417214  -0.0022979   0.0169699
            7           8           9          10
    1  -0.0125660  -0.0220427  -0.0258420  -0.0016578
    2   0.0063836  -0.0060463   0.0435682   0.0011617
    3   0.0192509   0.0058056  -0.0445422   0.0014580
 Max gradient component =       7.210E-02
 RMS gradient           =       2.966E-02
 Gradient time:  CPU 44.94 s  wall 44.95 s
 Geometry Optimization Parameters
   NAtoms,    NIC,     NZ,  NCons,   NDum,   NFix, NCnnct, MaxDiis
       10      50       0       0       0       0       0       0

 Cartesian Hessian Update
 Hessian Updated using BFGS Update


** GEOMETRY OPTIMIZATION IN DELOCALIZED INTERNAL COORDINATES **
   Searching for a Minimum

   Optimization Cycle:   3

                       Coordinates (Angstroms)
     ATOM                X               Y               Z
      1  S         2.5284751736   -0.0119197093   -0.0334700709
      2  O         3.4551648317    1.1686831457    0.1160427813
      3  O         2.5945076283   -0.5669115786   -1.4313397984
      4  O         2.8478780833   -1.1212208825    1.0525970953
      5  S         0.5817488520    0.8605926127    0.2631858861
      6  S        -2.5289806250    0.0130437257    0.0273613511
      7  O        -2.5742953590    0.6657030250    1.3830780679
      8  O        -3.4546507104   -1.1766709652   -0.0233800447
      9  O        -2.8677413899    1.0423283542   -1.1294722915
     10  S        -0.5821964296   -0.8689141647   -0.2423035149
   Point Group: c1    Number of degrees of freedom:    24


   Energy is  -2044.293565638

 Hessian Updated using BFGS Update

 19 Hessian modes will be used to form the next step
  Hessian Eigenvalues:
     0.001999    0.002000    0.002000    0.125951    0.128088    0.149627
     0.170298    0.172602    0.230932    0.231572    0.235591    0.251090
     0.257866    0.339950    0.438110    0.651153    0.659421    0.659708
     0.660226

 Minimum Search - Taking Simple RFO Step
 Searching for Lamda that Minimizes Along All modes
 Value Taken    Lamda =  -0.06371492
 Calculated Step too Large.  Step scaled by  0.584580
 Step Taken.  Stepsize is  0.300000

                             Maximum     Tolerance    Cnvgd?
         Gradient           0.079921      0.000300      NO
         Displacement       0.199507      0.001200      NO
         Energy change     -0.047048      0.000001      NO


 New Cartesian Coordinates Obtained by Inverse Iteration

 Displacement from previous Coordinates is:  0.323513
 ----------------------------------------------------------------
             Standard Nuclear Orientation (Angstroms)
    I     Atom           X                Y                Z
 ----------------------------------------------------------------
    1      S       2.5916829493    -0.0358040148    -0.0458147395
    2      O       3.4458800632     1.1747665797     0.1396722850
    3      O       2.6300721426    -0.5799929046    -1.4301996321
    4      O       2.8191061336    -1.0769559004     1.0028145302
    5      S       0.6236143863     0.8361553247     0.2593934672
    6      S      -2.5919959770     0.0376690176     0.0371519850
    7      O      -2.6130938103     0.6848816673     1.3768261312
    8      O      -3.4470517809    -1.1834037657    -0.0465424830
    9      O      -2.8348012488     0.9958958355    -1.0848472831
   10      S      -0.6235028032    -0.8484982762    -0.2261547996
 ----------------------------------------------------------------
 Molecular Point Group                 C1    NOp =  1
 Largest Abelian Subgroup              C1    NOp =  1
 Nuclear Repulsion Energy =  1012.9243844423 hartrees
 There are       57 alpha and       57 beta electrons
 Applying Cartesian multipole field
    Component          Value
    ---------          -----
     (2,0,0)        1.00000E-11
     (0,2,0)        2.00000E-11
     (0,0,2)       -3.00000E-11
 Nucleus-field energy     =     0.0000000228 hartrees
 Requested basis set is 6-311++G(d,p)
 There are 88 shells and 252 basis functions
 A cutoff of  1.0D-11 yielded   2869 shell pairs
 There are     24816 function pairs (     26709 Cartesian)
 Smallest overlap matrix eigenvalue = 1.56E-04
 Guess MOs from SCF MO coefficient file
 Reading MOs from coefficient file
 Reading MOs from coefficient file
 A restricted hybrid HF-DFT SCF calculation will be
 performed using Pulay DIIS extrapolation
 Exchange:     0.2000 Hartree-Fock + 0.0800 Slater + 0.7200 B88
 Correlation:  0.1900 VWN1RPA + 0.8100 LYP
 Using SG-1 standard quadrature grid
 SCF converges when DIIS error is below 1.0E-08
 Geometry optimization detected.  Setting ReadMinima to 0
 Setting SaveMinima to 0
 ---------------------------------------
  Cycle       Energy         DIIS Error
 ---------------------------------------
    1   -2044.4220838717      4.22E-03
    2   -2044.3109448428      8.89E-04
    3   -2044.3029654600      1.40E-03
    4   -2044.3180068734      2.60E-04
    5   -2044.3182946191      1.21E-04
    6   -2044.3183771031      2.62E-05
    7   -2044.3183805909      1.41E-05
    8   -2044.3183816963      2.61E-06
    9   -2044.3183817470      5.96E-07
   10   -2044.3183817469      4.66E-07
   11   -2044.3183817484      3.64E-08
   12   -2044.3183817490      1.55E-08
   13   -2044.3183817492      1.05E-08
   14   -2044.3183817496      1.60E-09 Convergence criterion met
 ---------------------------------------
 SCF time:  CPU 126.42 s  wall 126.65 s
 SCF   energy in the final basis set = -2044.3183817496
 Total energy in the final basis set = -2044.3183817496

 --------------------------------------------------------------

                    Orbital Energies (a.u.)
 --------------------------------------------------------------

 Alpha MOs
 -- Occupied --
-88.809 -88.809 -88.624 -88.624 -18.853 -18.853 -18.852 -18.851
-18.851 -18.851  -7.868  -7.868  -7.709  -7.708  -5.831  -5.831
 -5.830  -5.830  -5.830  -5.830  -5.673  -5.673  -5.670  -5.669
 -5.661  -5.661  -0.864  -0.864  -0.730  -0.730  -0.727  -0.726
 -0.542  -0.446  -0.340  -0.311  -0.236  -0.229  -0.208  -0.207
 -0.206  -0.205  -0.116  -0.091  -0.089  -0.089  -0.088  -0.084
 -0.070  -0.058  -0.050  -0.046  -0.033  -0.028  -0.011  -0.011
  0.030
 -- Virtual --
  0.187   0.196   0.213   0.249   0.249   0.258   0.264   0.267
  0.277   0.283   0.294   0.297   0.302   0.305   0.311   0.340
  0.358   0.361   0.363   0.367   0.376   0.376   0.378   0.386
  0.398   0.421   0.426   0.440   0.449   0.454   0.466   0.468
  0.483   0.490   0.492   0.510   0.513   0.519   0.522   0.530
  0.533   0.534   0.535   0.542   0.554   0.559   0.572   0.577
  0.580   0.586   0.597   0.606   0.607   0.611   0.625   0.645
  0.659   0.676   0.676   0.712   0.727   0.898   0.914   0.929
  0.932   0.941   0.942   0.954   0.987   0.988   1.008   1.034
  1.092   1.096   1.129   1.144   1.189   1.196   1.230   1.257
  1.270   1.272   1.313   1.315   1.355   1.360   1.362   1.365
  1.373   1.375   1.381   1.390   1.396   1.400   1.404   1.419
  1.433   1.448   1.453   1.457   1.458   1.468   1.499   1.812
  1.818   1.828   1.829   1.885   1.897   1.920   1.925   1.977
  2.003   2.024   2.035   2.086   2.104   2.118   2.142   2.211
  2.252   3.026   3.026   3.082   3.082   3.082   3.083   3.083
  3.087   3.103   3.104   3.106   3.109   3.110   3.130   3.165
  3.166   3.167   3.168   3.317   3.322   3.368   3.369   3.372
  3.374   3.574   3.584   3.812   3.813   3.817   3.819   5.235
  5.236   5.248   5.248   5.260   5.261   5.264   5.274   5.286
  5.296   5.301   5.308   5.329   5.338   5.494   5.501   5.506
  5.510   8.058   8.067   8.356   8.356  17.517  17.526  17.536
 17.539  17.553  17.615  17.631  17.635  17.647  17.659  17.705
 17.719  50.117  50.120  50.122  50.123  50.151  50.176 189.237
189.243 189.435 189.438
 --------------------------------------------------------------

          Ground-State Mulliken Net Atomic Charges

     Atom                 Charge (a.u.)
  ----------------------------------------
      1 S                    -0.078291
      2 O                    -0.409444
      3 O                    -0.300887
      4 O                    -0.287076
      5 S                     0.073155
      6 S                    -0.081335
      7 O                    -0.303191
      8 O                    -0.408548
      9 O                    -0.285060
     10 S                     0.080678
  ----------------------------------------
  Sum of atomic charges =    -2.000000

 -----------------------------------------------------------------
                    Cartesian Multipole Moments
 -----------------------------------------------------------------
    Charge (ESU x 10^10)
                -9.6064
    Dipole Moment (Debye)
         X      -0.0086      Y      -0.0111      Z       0.0509
       Tot       0.0528
    Quadrupole Moments (Debye-Ang)
        XX    -179.8200     XY      -0.0641     YY    -106.1047
        XZ       0.5073     YZ       0.8225     ZZ    -107.6919
    Octopole Moments (Debye-Ang^2)
       XXX       0.1113    XXY       0.1696    XYY      -0.1199
       YYY       0.6849    XXZ      -0.0241    XYZ      -0.4203
       YYZ      -1.1715    XZZ       0.0017    YZZ      -0.5263
       ZZZ       1.2966
    Hexadecapole Moments (Debye-Ang^3)
      XXXX   -4137.2503   XXXY    -117.1710   XXYY    -756.8708
      XYYY     -26.9624   YYYY    -461.8149   XXXZ     -16.0006
      XXYZ       4.1827   XYYZ      -7.2800   YYYZ      -6.7378
      XXZZ    -711.6168   XYZZ      28.9412   YYZZ    -145.2222
      XZZZ      30.9674   YZZZ     -17.8215   ZZZZ    -384.1478
 -----------------------------------------------------------------
 Calculating analytic gradient of the SCF energy
 Gradient of SCF Energy
            1           2           3           4           5           6
    1  -0.0267933   0.0072934   0.0034353   0.0064262   0.0042210   0.0268570
    2   0.0111179   0.0013234  -0.0019352  -0.0080806  -0.0020522  -0.0114332
    3   0.0014499  -0.0009593  -0.0058614   0.0072728  -0.0006944   0.0000267
            7           8           9          10
    1  -0.0035633  -0.0072822  -0.0063262  -0.0042680
    2   0.0024630  -0.0012013   0.0074156   0.0023825
    3   0.0056177   0.0012263  -0.0079694  -0.0001089
 Max gradient component =       2.686E-02
 RMS gradient           =       8.703E-03
 Gradient time:  CPU 45.14 s  wall 45.15 s
 Geometry Optimization Parameters
   NAtoms,    NIC,     NZ,  NCons,   NDum,   NFix, NCnnct, MaxDiis
       10      50       0       0       0       0       0       0

 Cartesian Hessian Update
 Hessian Updated using BFGS Update


** GEOMETRY OPTIMIZATION IN DELOCALIZED INTERNAL COORDINATES **
   Searching for a Minimum

   Optimization Cycle:   4

                       Coordinates (Angstroms)
     ATOM                X               Y               Z
      1  S         2.5916829493   -0.0358040148   -0.0458147395
      2  O         3.4458800632    1.1747665797    0.1396722850
      3  O         2.6300721426   -0.5799929046   -1.4301996321
      4  O         2.8191061336   -1.0769559004    1.0028145302
      5  S         0.6236143863    0.8361553247    0.2593934672
      6  S        -2.5919959770    0.0376690176    0.0371519850
      7  O        -2.6130938103    0.6848816673    1.3768261312
      8  O        -3.4470517809   -1.1834037657   -0.0465424830
      9  O        -2.8348012488    0.9958958355   -1.0848472831
     10  S        -0.6235028032   -0.8484982762   -0.2261547996
   Point Group: c1    Number of degrees of freedom:    24


   Energy is  -2044.318381750

 Hessian Updated using BFGS Update

 20 Hessian modes will be used to form the next step
  Hessian Eigenvalues:
     0.002000    0.002000    0.002001    0.125951    0.128291    0.149635
     0.169472    0.211615    0.230934    0.231575    0.244709    0.250011
     0.251399    0.339949    0.350195    0.431405    0.651820    0.659478
     0.659709    0.660291

 Minimum Search - Taking Simple RFO Step
 Searching for Lamda that Minimizes Along All modes
 Value Taken    Lamda =  -0.00577862
 Step Taken.  Stepsize is  0.294884

                             Maximum     Tolerance    Cnvgd?
         Gradient           0.024572      0.000300      NO
         Displacement       0.210535      0.001200      NO
         Energy change     -0.024816      0.000001      NO


 New Cartesian Coordinates Obtained by Inverse Iteration

 Displacement from previous Coordinates is:  0.495234
 ----------------------------------------------------------------
             Standard Nuclear Orientation (Angstroms)
    I     Atom           X                Y                Z
 ----------------------------------------------------------------
    1      S       2.6572692886    -0.0499537596    -0.0757625265
    2      O       3.4567186787     1.1846023544     0.1404527305
    3      O       2.6907443773    -0.5610414054    -1.4643777361
    4      O       2.8448332929    -1.0841092557     0.9537197207
    5      S       0.6595338135     0.8206500047     0.2483566850
    6      S      -2.6577992793     0.0549924833     0.0498101982
    7      O      -2.7532044777     0.6973989458     1.3798282899
    8      O      -3.4632877032    -1.1865686301    -0.0896505586
    9      O      -2.7790391207     0.9869161291    -1.0823318579
   10      S      -0.6558588153    -0.8581733034    -0.0777454838
 ----------------------------------------------------------------
 Molecular Point Group                 C1    NOp =  1
 Largest Abelian Subgroup              C1    NOp =  1
 Nuclear Repulsion Energy =  1007.7404706287 hartrees
 There are       57 alpha and       57 beta electrons
 Applying Cartesian multipole field
    Component          Value
    ---------          -----
     (2,0,0)        1.00000E-11
     (0,2,0)        2.00000E-11
     (0,0,2)       -3.00000E-11
 Nucleus-field energy     =     0.0000000237 hartrees
 Requested basis set is 6-311++G(d,p)
 There are 88 shells and 252 basis functions
 A cutoff of  1.0D-11 yielded   2844 shell pairs
 There are     24616 function pairs (     26501 Cartesian)
 Smallest overlap matrix eigenvalue = 1.66E-04
 Guess MOs from SCF MO coefficient file
 Reading MOs from coefficient file
 Reading MOs from coefficient file
 A restricted hybrid HF-DFT SCF calculation will be
 performed using Pulay DIIS extrapolation
 Exchange:     0.2000 Hartree-Fock + 0.0800 Slater + 0.7200 B88
 Correlation:  0.1900 VWN1RPA + 0.8100 LYP
 Using SG-1 standard quadrature grid
 SCF converges when DIIS error is below 1.0E-08
 Geometry optimization detected.  Setting ReadMinima to 0
 Setting SaveMinima to 0
 ---------------------------------------
  Cycle       Energy         DIIS Error
 ---------------------------------------
    1   -2044.3390601379      3.02E-03
    2   -2044.3183923730      5.30E-04
    3   -2044.3142453267      9.50E-04
    4   -2044.3212567905      1.17E-04
    5   -2044.3213331925      5.20E-05
    6   -2044.3213464159      2.04E-05
    7   -2044.3213487132      9.27E-06
    8   -2044.3213491675      2.49E-06
    9   -2044.3213492164      5.16E-07
   10   -2044.3213492161      3.59E-07
   11   -2044.3213492171      8.75E-08
   12   -2044.3213492171      2.32E-08
   13   -2044.3213492171      1.35E-08
   14   -2044.3213492170      4.06E-09 Convergence criterion met
 ---------------------------------------
 SCF time:  CPU 126.34 s  wall 126.49 s
 SCF   energy in the final basis set = -2044.3213492170
 Total energy in the final basis set = -2044.3213492170

 --------------------------------------------------------------

                    Orbital Energies (a.u.)
 --------------------------------------------------------------

 Alpha MOs
 -- Occupied --
-88.808 -88.808 -88.614 -88.614 -18.855 -18.855 -18.855 -18.854
-18.854 -18.853  -7.868  -7.868  -7.699  -7.699  -5.831  -5.831
 -5.830  -5.830  -5.830  -5.830  -5.664  -5.663  -5.660  -5.660
 -5.651  -5.651  -0.872  -0.872  -0.738  -0.738  -0.735  -0.735
 -0.529  -0.433  -0.337  -0.309  -0.239  -0.227  -0.211  -0.210
 -0.209  -0.209  -0.111  -0.094  -0.094  -0.094  -0.092  -0.083
 -0.069  -0.063  -0.053  -0.047  -0.029  -0.025  -0.015  -0.014
  0.038
 -- Virtual --
  0.194   0.198   0.216   0.246   0.251   0.260   0.262   0.267
  0.276   0.281   0.295   0.298   0.303   0.303   0.311   0.344
  0.359   0.363   0.368   0.369   0.373   0.375   0.383   0.384
  0.403   0.426   0.429   0.437   0.448   0.454   0.465   0.470
  0.479   0.488   0.491   0.508   0.514   0.521   0.523   0.528
  0.534   0.534   0.538   0.541   0.553   0.559   0.570   0.577
  0.584   0.587   0.602   0.609   0.612   0.616   0.624   0.647
  0.660   0.674   0.679   0.716   0.731   0.905   0.917   0.935
  0.938   0.940   0.943   0.965   0.987   0.997   1.012   1.036
  1.096   1.100   1.135   1.147   1.199   1.199   1.234   1.260
  1.269   1.274   1.311   1.314   1.355   1.364   1.366   1.374
  1.379   1.380   1.385   1.387   1.395   1.397   1.401   1.415
  1.431   1.445   1.448   1.453   1.454   1.459   1.498   1.809
  1.811   1.822   1.825   1.888   1.897   1.922   1.930   1.963
  2.004   2.017   2.026   2.087   2.108   2.116   2.133   2.221
  2.262   3.019   3.020   3.077   3.077   3.077   3.078   3.079
  3.082   3.098   3.100   3.100   3.102   3.105   3.125   3.171
  3.172   3.175   3.176   3.305   3.308   3.379   3.379   3.388
  3.389   3.594   3.607   3.817   3.818   3.830   3.832   5.232
  5.232   5.247   5.251   5.257   5.260   5.265   5.269   5.280
  5.292   5.295   5.302   5.323   5.332   5.508   5.514   5.519
  5.521   8.059   8.076   8.372   8.373  17.519  17.526  17.531
 17.552  17.561  17.625  17.647  17.653  17.653  17.665  17.712
 17.728  50.115  50.118  50.120  50.121  50.149  50.173 189.236
189.251 189.453 189.457
 --------------------------------------------------------------

          Ground-State Mulliken Net Atomic Charges

     Atom                 Charge (a.u.)
  ----------------------------------------
      1 S                    -0.084316
      2 O                    -0.405316
      3 O                    -0.280212
      4 O                    -0.268538
      5 S                     0.037214
      6 S                    -0.084192
      7 O                    -0.282454
      8 O                    -0.404825
      9 O                    -0.267184
     10 S                     0.039823
  ----------------------------------------
  Sum of atomic charges =    -2.000000

 -----------------------------------------------------------------
                    Cartesian Multipole Moments
 -----------------------------------------------------------------
    Charge (ESU x 10^10)
                -9.6064
    Dipole Moment (Debye)
         X       0.0003      Y      -0.0280      Z       0.0964
       Tot       0.1004
    Quadrupole Moments (Debye-Ang)
        XX    -178.1390     XY      -0.8467     YY    -106.2284
        XZ       1.5410     YZ       0.2636     ZZ    -107.6016
    Octopole Moments (Debye-Ang^2)
       XXX      -0.0038    XXY       0.4903    XYY      -0.2796
       YYY       1.2108    XXZ      -2.0179    XYZ       0.3832
       YYZ      -2.1583    XZZ       0.2058    YZZ      -0.5127
       ZZZ      -1.3328
    Hexadecapole Moments (Debye-Ang^3)
      XXXX   -4215.6937   XXXY    -120.8325   XXYY    -772.3258
      XYYY     -27.2398   YYYY    -462.2694   XXXZ      19.3480
      XXYZ      -2.4147   XYYZ      -1.9065   YYYZ      -5.3400
      XXZZ    -730.0103   XYZZ      28.5254   YYZZ    -145.3166
      XZZZ      52.4657   YZZZ     -15.7544   ZZZZ    -380.0310
 -----------------------------------------------------------------
 Calculating analytic gradient of the SCF energy
 Gradient of SCF Energy
            1           2           3           4           5           6
    1  -0.0026133  -0.0004787  -0.0010832  -0.0018929   0.0048474   0.0028742
    2  -0.0061623   0.0002183   0.0010570   0.0069923  -0.0015059   0.0047566
    3   0.0078858  -0.0004885  -0.0002131  -0.0057446  -0.0009790  -0.0052985
            7           8           9          10
    1   0.0008136   0.0003070   0.0018579  -0.0046321
    2  -0.0009756   0.0000195  -0.0063652   0.0019652
    3  -0.0001886   0.0001856   0.0058037  -0.0009628
 Max gradient component =       7.886E-03
 RMS gradient           =       3.590E-03
 Gradient time:  CPU 44.78 s  wall 44.79 s
 Geometry Optimization Parameters
   NAtoms,    NIC,     NZ,  NCons,   NDum,   NFix, NCnnct, MaxDiis
       10      50       0       0       0       0       0       0

 Cartesian Hessian Update
 Hessian Updated using BFGS Update


** GEOMETRY OPTIMIZATION IN DELOCALIZED INTERNAL COORDINATES **
   Searching for a Minimum

   Optimization Cycle:   5

                       Coordinates (Angstroms)
     ATOM                X               Y               Z
      1  S         2.6572692886   -0.0499537596   -0.0757625265
      2  O         3.4567186787    1.1846023544    0.1404527305
      3  O         2.6907443773   -0.5610414054   -1.4643777361
      4  O         2.8448332929   -1.0841092557    0.9537197207
      5  S         0.6595338135    0.8206500047    0.2483566850
      6  S        -2.6577992793    0.0549924833    0.0498101982
      7  O        -2.7532044777    0.6973989458    1.3798282899
      8  O        -3.4632877032   -1.1865686301   -0.0896505586
      9  O        -2.7790391207    0.9869161291   -1.0823318579
     10  S        -0.6558588153   -0.8581733034   -0.0777454838
   Point Group: c1    Number of degrees of freedom:    24


   Energy is  -2044.321349217

 Hessian Updated using BFGS Update

 21 Hessian modes will be used to form the next step
  Hessian Eigenvalues:
     0.001906    0.002000    0.002168    0.125909    0.128365    0.147121
     0.154485    0.173633    0.230934    0.231591    0.244631    0.250011
     0.250075    0.253495    0.339941    0.418044    0.507268    0.652506
     0.659553    0.659787    0.660277

 Minimum Search - Taking Simple RFO Step
 Searching for Lamda that Minimizes Along All modes
 Value Taken    Lamda =  -0.00171033
 Calculated Step too Large.  Step scaled by  0.612762
 Step Taken.  Stepsize is  0.300000

                             Maximum     Tolerance    Cnvgd?
         Gradient           0.010895      0.000300      NO
         Displacement       0.184215      0.001200      NO
         Energy change     -0.002967      0.000001      NO


 New Cartesian Coordinates Obtained by Inverse Iteration

 Displacement from previous Coordinates is:  1.032020
 ----------------------------------------------------------------
             Standard Nuclear Orientation (Angstroms)
    I     Atom           X                Y                Z
 ----------------------------------------------------------------
    1      S       2.6518821737    -0.0416426790    -0.1154082522
    2      O       3.4590601179     1.1795739478     0.1387804326
    3      O       2.5672805738    -0.4354128055    -1.5386270625
    4      O       2.9329918678    -1.1615309235     0.8031918192
    5      S       0.6779777342     0.7798911736     0.4649629225
    6      S      -2.6540205296     0.0566986460     0.0268675193
    7      O      -2.8957954090     0.8062440601     1.2791953457
    8      O      -3.4581857067    -1.1849112197    -0.1112358076
    9      O      -2.6196812594     0.9003964363    -1.1826595398
   10      S      -0.6615995079    -0.8945930729     0.2172320842
 ----------------------------------------------------------------
 Molecular Point Group                 C1    NOp =  1
 Largest Abelian Subgroup              C1    NOp =  1
 Nuclear Repulsion Energy =  1005.4288296684 hartrees
 There are       57 alpha and       57 beta electrons
 Applying Cartesian multipole field
    Component          Value
    ---------          -----
     (2,0,0)        1.00000E-11
     (0,2,0)        2.00000E-11
     (0,0,2)       -3.00000E-11
 Nucleus-field energy     =     0.0000000233 hartrees
 Requested basis set is 6-311++G(d,p)
 There are 88 shells and 252 basis functions
 A cutoff of  1.0D-11 yielded   2852 shell pairs
 There are     24720 function pairs (     26611 Cartesian)
 Smallest overlap matrix eigenvalue = 2.01E-04
 Guess MOs from SCF MO coefficient file
 Reading MOs from coefficient file
 Reading MOs from coefficient file
 A restricted hybrid HF-DFT SCF calculation will be
 performed using Pulay DIIS extrapolation
 Exchange:     0.2000 Hartree-Fock + 0.0800 Slater + 0.7200 B88
 Correlation:  0.1900 VWN1RPA + 0.8100 LYP
 Using SG-1 standard quadrature grid
 SCF converges when DIIS error is below 1.0E-08
 Geometry optimization detected.  Setting ReadMinima to 0
 Setting SaveMinima to 0
 ---------------------------------------
  Cycle       Energy         DIIS Error
 ---------------------------------------
    1   -2044.2981618711      5.87E-03
    2   -2044.3200704644      5.60E-04
    3   -2044.3165064821      1.01E-03
    4   -2044.3226049537      2.01E-04
    5   -2044.3228223849      5.46E-05
    6   -2044.3228402329      2.06E-05
    7   -2044.3228428341      1.14E-05
    8   -2044.3228434954      5.21E-06
    9   -2044.3228436639      4.68E-07
   10   -2044.3228436672      2.79E-07
   11   -2044.3228436683      1.60E-07
   12   -2044.3228436682      2.85E-08
   13   -2044.3228436692      1.68E-08
   14   -2044.3228436694      4.44E-09 Convergence criterion met
 ---------------------------------------
 SCF time:  CPU 126.84 s  wall 126.90 s
 SCF   energy in the final basis set = -2044.3228436694
 Total energy in the final basis set = -2044.3228436694

 --------------------------------------------------------------

                    Orbital Energies (a.u.)
 --------------------------------------------------------------

 Alpha MOs
 -- Occupied --
-88.808 -88.808 -88.615 -88.615 -18.856 -18.856 -18.855 -18.855
-18.853 -18.853  -7.867  -7.867  -7.699  -7.699  -5.830  -5.830
 -5.829  -5.829  -5.829  -5.829  -5.664  -5.664  -5.660  -5.660
 -5.652  -5.652  -0.871  -0.871  -0.737  -0.736  -0.736  -0.735
 -0.527  -0.431  -0.337  -0.310  -0.239  -0.226  -0.211  -0.209
 -0.209  -0.208  -0.110  -0.094  -0.094  -0.093  -0.092  -0.082
 -0.070  -0.062  -0.053  -0.048  -0.033  -0.019  -0.015  -0.014
  0.035
 -- Virtual --
  0.192   0.198   0.215   0.247   0.251   0.259   0.260   0.269
  0.277   0.279   0.291   0.298   0.302   0.306   0.312   0.345
  0.351   0.361   0.366   0.369   0.370   0.374   0.386   0.388
  0.398   0.423   0.429   0.440   0.448   0.453   0.464   0.476
  0.478   0.489   0.494   0.497   0.517   0.522   0.524   0.526
  0.527   0.534   0.539   0.546   0.551   0.561   0.570   0.572
  0.586   0.587   0.605   0.612   0.614   0.618   0.621   0.647
  0.650   0.675   0.680   0.709   0.730   0.906   0.915   0.927
  0.938   0.941   0.945   0.969   0.988   0.997   1.019   1.034
  1.095   1.099   1.135   1.144   1.201   1.202   1.238   1.265
  1.266   1.277   1.305   1.308   1.356   1.364   1.372   1.373
  1.377   1.378   1.379   1.381   1.393   1.397   1.408   1.411
  1.426   1.445   1.449   1.453   1.456   1.458   1.495   1.809
  1.814   1.821   1.822   1.883   1.905   1.918   1.932   1.959
  2.003   2.011   2.022   2.085   2.103   2.112   2.132   2.222
  2.259   3.020   3.020   3.077   3.077   3.078   3.078   3.079
  3.082   3.098   3.099   3.102   3.102   3.106   3.122   3.170
  3.172   3.174   3.175   3.304   3.307   3.378   3.378   3.387
  3.388   3.594   3.603   3.817   3.817   3.829   3.829   5.231
  5.236   5.250   5.253   5.253   5.261   5.262   5.265   5.282
  5.292   5.294   5.299   5.321   5.330   5.507   5.513   5.517
  5.520   8.065   8.073   8.371   8.372  17.520  17.520  17.534
 17.550  17.562  17.625  17.643  17.649  17.652  17.661  17.708
 17.727  50.115  50.118  50.119  50.120  50.150  50.169 189.243
189.247 189.453 189.454
 --------------------------------------------------------------

          Ground-State Mulliken Net Atomic Charges

     Atom                 Charge (a.u.)
  ----------------------------------------
      1 S                    -0.068799
      2 O                    -0.407102
      3 O                    -0.279330
      4 O                    -0.277293
      5 S                     0.033494
      6 S                    -0.068567
      7 O                    -0.278421
      8 O                    -0.406674
      9 O                    -0.278330
     10 S                     0.031023
  ----------------------------------------
  Sum of atomic charges =    -2.000000

 -----------------------------------------------------------------
                    Cartesian Multipole Moments
 -----------------------------------------------------------------
    Charge (ESU x 10^10)
                -9.6064
    Dipole Moment (Debye)
         X       0.0113      Y      -0.0612      Z       0.3281
       Tot       0.3339
    Quadrupole Moments (Debye-Ang)
        XX    -177.8327     XY      -0.7010     YY    -106.2924
        XZ       1.6682     YZ       0.1725     ZZ    -107.5721
    Octopole Moments (Debye-Ang^2)
       XXX      -0.4054    XXY       1.5545    XYY      -1.0202
       YYY       3.7011    XXZ      -9.2880    XYZ       2.5075
       YYZ      -7.1049    XZZ       1.0100    YZZ      -1.1017
       ZZZ      -9.4395
    Hexadecapole Moments (Debye-Ang^3)
      XXXX   -4209.3005   XXXY    -117.1770   XXYY    -772.6939
      XYYY     -26.6465   YYYY    -463.8455   XXXZ      30.6689
      XXYZ      -5.1844   XYYZ       0.8671   YYYZ      -3.0979
      XXZZ    -725.4233   XYZZ      24.8094   YYZZ    -147.1068
      XZZZ      57.1504   YZZZ     -10.9793   ZZZZ    -396.3407
 -----------------------------------------------------------------
 Calculating analytic gradient of the SCF energy
 Gradient of SCF Energy
            1           2           3           4           5           6
    1  -0.0002055  -0.0012091  -0.0014671  -0.0014068   0.0049058   0.0011176
    2  -0.0039304  -0.0003974   0.0006885   0.0043400   0.0024868   0.0014913
    3   0.0069644  -0.0006300   0.0003545  -0.0035051  -0.0027395   0.0026097
            7           8           9          10
    1   0.0004313   0.0011322   0.0015660  -0.0048643
    2  -0.0007476   0.0006974  -0.0031946  -0.0014338
    3  -0.0017349  -0.0007396   0.0028574  -0.0034370
 Max gradient component =       6.964E-03
 RMS gradient           =       2.673E-03
 Gradient time:  CPU 44.66 s  wall 44.66 s
 Geometry Optimization Parameters
   NAtoms,    NIC,     NZ,  NCons,   NDum,   NFix, NCnnct, MaxDiis
       10      50       0       0       0       0       0       0

 Cartesian Hessian Update
 Hessian Updated using BFGS Update
**WARNING** Hereditary positive definiteness endangered


** GEOMETRY OPTIMIZATION IN DELOCALIZED INTERNAL COORDINATES **
   Searching for a Minimum

   Optimization Cycle:   6

                       Coordinates (Angstroms)
     ATOM                X               Y               Z
      1  S         2.6518821737   -0.0416426790   -0.1154082522
      2  O         3.4590601179    1.1795739478    0.1387804326
      3  O         2.5672805738   -0.4354128055   -1.5386270625
      4  O         2.9329918678   -1.1615309235    0.8031918192
      5  S         0.6779777342    0.7798911736    0.4649629225
      6  S        -2.6540205296    0.0566986460    0.0268675193
      7  O        -2.8957954090    0.8062440601    1.2791953457
      8  O        -3.4581857067   -1.1849112197   -0.1112358076
      9  O        -2.6196812594    0.9003964363   -1.1826595398
     10  S        -0.6615995079   -0.8945930729    0.2172320842
   Point Group: c1    Number of degrees of freedom:    24


   Energy is  -2044.322843669

 Hessian Updated using BFGS Update
**WARNING** Hereditary positive definiteness endangered

 22 Hessian modes will be used to form the next step
  Hessian Eigenvalues:
    -0.025952    0.001260    0.002009    0.058869    0.123729    0.128423
     0.140957    0.170037    0.215865    0.230931    0.241981    0.245537
     0.250002    0.250019    0.251981    0.327045    0.339972    0.434219
     0.649938    0.658706    0.659655    0.660228
**WARNING** Hessian does not have the Desired Local Structure

 Minimum Search - Taking Simple RFO Step
 Searching for Lamda that Minimizes Along All modes
 Value Taken    Lamda =  -0.02669945
 Calculated Step too Large.  Step scaled by  0.051672
 Step Taken.  Stepsize is  0.300000

                             Maximum     Tolerance    Cnvgd?
         Gradient           0.007889      0.000300      NO
         Displacement       0.165735      0.001200      NO
         Energy change     -0.001494      0.000001      NO


 New Cartesian Coordinates Obtained by Inverse Iteration

 Displacement from previous Coordinates is:  1.138152
 ----------------------------------------------------------------
             Standard Nuclear Orientation (Angstroms)
    I     Atom           X                Y                Z
 ----------------------------------------------------------------
    1      S       2.5777080084    -0.0260475638    -0.1404271940
    2      O       3.4125742852     1.1680295590     0.1598677562
    3      O       2.3527008445    -0.2684112014    -1.5827910662
    4      O       2.9376216003    -1.2161893057     0.6327042008
    5      S       0.6881271595     0.7098116967     0.7238364289
    6      S      -2.5795273373     0.0521694271    -0.0230209839
    7      O      -2.8695355630     0.9289961389     1.1355935958
    8      O      -3.4322158100    -1.1654533375    -0.0780527161
    9      O      -2.4241458852     0.7545177545    -1.2942360020
   10      S      -0.6633972475    -0.9327096047     0.4488254418
 ----------------------------------------------------------------
 Molecular Point Group                 C1    NOp =  1
 Largest Abelian Subgroup              C1    NOp =  1
 Nuclear Repulsion Energy =  1013.3253130875 hartrees
 There are       57 alpha and       57 beta electrons
 Applying Cartesian multipole field
    Component          Value
    ---------          -----
     (2,0,0)        1.00000E-11
     (0,2,0)        2.00000E-11
     (0,0,2)       -3.00000E-11
 Nucleus-field energy     =     0.0000000214 hartrees
 Requested basis set is 6-311++G(d,p)
 There are 88 shells and 252 basis functions
 A cutoff of  1.0D-11 yielded   2873 shell pairs
 There are     24834 function pairs (     26725 Cartesian)
 Smallest overlap matrix eigenvalue = 2.78E-04
 Guess MOs from SCF MO coefficient file
 Reading MOs from coefficient file
 Reading MOs from coefficient file
 A restricted hybrid HF-DFT SCF calculation will be
 performed using Pulay DIIS extrapolation
 Exchange:     0.2000 Hartree-Fock + 0.0800 Slater + 0.7200 B88
 Correlation:  0.1900 VWN1RPA + 0.8100 LYP
 Using SG-1 standard quadrature grid
 SCF converges when DIIS error is below 1.0E-08
 Geometry optimization detected.  Setting ReadMinima to 0
 Setting SaveMinima to 0
 ---------------------------------------
  Cycle       Energy         DIIS Error
 ---------------------------------------
    1   -2044.3195054314      6.37E-03
    2   -2044.3213268860      5.30E-04
    3   -2044.3190762473      8.51E-04
    4   -2044.3235794637      2.16E-04
    5   -2044.3238204923      6.28E-05
    6   -2044.3238433726      2.28E-05
    7   -2044.3238467611      1.33E-05
    8   -2044.3238479064      3.91E-06
    9   -2044.3238479984      7.02E-07
   10   -2044.3238480011      5.88E-07
   11   -2044.3238480030      9.54E-08
   12   -2044.3238480031      2.40E-08
   13   -2044.3238480028      1.94E-08
   14   -2044.3238480021      2.63E-09 Convergence criterion met
 ---------------------------------------
 SCF time:  CPU 128.21 s  wall 128.32 s
 SCF   energy in the final basis set = -2044.3238480021
 Total energy in the final basis set = -2044.3238480021

 --------------------------------------------------------------

                    Orbital Energies (a.u.)
 --------------------------------------------------------------

 Alpha MOs
 -- Occupied --
-88.804 -88.804 -88.616 -88.615 -18.853 -18.852 -18.851 -18.851
-18.849 -18.849  -7.863  -7.863  -7.700  -7.700  -5.826  -5.826
 -5.825  -5.825  -5.825  -5.825  -5.664  -5.664  -5.661  -5.660
 -5.653  -5.652  -0.871  -0.870  -0.738  -0.737  -0.731  -0.731
 -0.530  -0.431  -0.334  -0.306  -0.238  -0.224  -0.209  -0.207
 -0.207  -0.206  -0.111  -0.092  -0.092  -0.091  -0.090  -0.081
 -0.070  -0.060  -0.049  -0.045  -0.037  -0.012  -0.012  -0.011
  0.031
 -- Virtual --
  0.197   0.203   0.218   0.249   0.251   0.258   0.260   0.273
  0.278   0.281   0.290   0.293   0.307   0.311   0.312   0.342
  0.348   0.359   0.363   0.372   0.375   0.376   0.386   0.393
  0.397   0.425   0.433   0.448   0.454   0.455   0.465   0.475
  0.481   0.491   0.496   0.510   0.514   0.519   0.526   0.527
  0.531   0.536   0.543   0.544   0.555   0.556   0.571   0.576
  0.590   0.592   0.607   0.613   0.616   0.629   0.632   0.645
  0.651   0.669   0.685   0.698   0.724   0.913   0.913   0.926
  0.935   0.942   0.949   0.975   0.994   1.003   1.032   1.036
  1.099   1.103   1.139   1.148   1.203   1.204   1.247   1.265
  1.280   1.289   1.305   1.310   1.362   1.364   1.368   1.376
  1.378   1.383   1.386   1.387   1.395   1.401   1.406   1.425
  1.431   1.446   1.452   1.454   1.460   1.462   1.500   1.808
  1.822   1.825   1.827   1.882   1.915   1.917   1.937   1.967
  2.012   2.013   2.022   2.088   2.106   2.114   2.143   2.224
  2.261   3.022   3.022   3.079   3.079   3.079   3.080   3.083
  3.085   3.100   3.102   3.104   3.105   3.112   3.124   3.173
  3.175   3.181   3.183   3.309   3.311   3.385   3.386   3.394
  3.395   3.605   3.607   3.820   3.821   3.838   3.841   5.230
  5.246   5.248   5.254   5.257   5.263   5.268   5.277   5.290
  5.293   5.300   5.301   5.324   5.332   5.514   5.517   5.526
  5.529   8.076   8.078   8.376   8.385  17.520  17.526  17.541
 17.549  17.568  17.628  17.646  17.660  17.662  17.670  17.710
 17.729  50.118  50.122  50.123  50.126  50.157  50.169 189.250
189.260 189.460 189.468
 --------------------------------------------------------------

          Ground-State Mulliken Net Atomic Charges

     Atom                 Charge (a.u.)
  ----------------------------------------
      1 S                    -0.065624
      2 O                    -0.417671
      3 O                    -0.279989
      4 O                    -0.268590
      5 S                     0.029610
      6 S                    -0.066314
      7 O                    -0.292063
      8 O                    -0.416115
      9 O                    -0.256172
     10 S                     0.032928
  ----------------------------------------
  Sum of atomic charges =    -2.000000

 -----------------------------------------------------------------
                    Cartesian Multipole Moments
 -----------------------------------------------------------------
    Charge (ESU x 10^10)
                -9.6064
    Dipole Moment (Debye)
         X       0.0364      Y      -0.1507      Z       0.4751
       Tot       0.4997
    Quadrupole Moments (Debye-Ang)
        XX    -175.0755     XY      -1.4265     YY    -106.0985
        XZ       1.8163     YZ       0.0801     ZZ    -107.2184
    Octopole Moments (Debye-Ang^2)
       XXX       0.0769    XXY       2.7910    XYY      -1.6518
       YYY       6.6051    XXZ     -15.7908    XYZ       3.8752
       YYZ     -12.1666    XZZ       1.4758    YZZ      -1.4985
       ZZZ     -16.6431
    Hexadecapole Moments (Debye-Ang^3)
      XXXX   -4017.4487   XXXY    -128.2152   XXYY    -743.3864
      XYYY     -32.2536   YYYY    -458.8089   XXXZ      24.5306
      XXYZ      -7.2219   XYYZ       2.6620   YYYZ      -2.1669
      XXZZ    -686.1634   XYZZ      14.7380   YYZZ    -149.1875
      XZZZ      45.0639   YZZZ      -5.5639   ZZZZ    -431.7529
 -----------------------------------------------------------------
 Calculating analytic gradient of the SCF energy
 Gradient of SCF Energy
            1           2           3           4           5           6
    1   0.0016583  -0.0017339  -0.0021262  -0.0050020   0.0069437   0.0046757
    2  -0.0162074  -0.0006101   0.0015246   0.0157685   0.0048757   0.0084214
    3   0.0130481   0.0000369  -0.0010751  -0.0077233  -0.0030301  -0.0136655
            7           8           9          10
    1   0.0011125   0.0010000   0.0003324  -0.0068604
    2  -0.0025505   0.0007374  -0.0090852  -0.0028744
    3   0.0001964   0.0013958   0.0151940  -0.0043772
 Max gradient component =       1.621E-02
 RMS gradient           =       7.166E-03
 Gradient time:  CPU 45.10 s  wall 45.10 s
 Geometry Optimization Parameters
   NAtoms,    NIC,     NZ,  NCons,   NDum,   NFix, NCnnct, MaxDiis
       10      50       0       0       0       0       0       0

 Cartesian Hessian Update
 Hessian Updated using BFGS Update
**WARNING** Hereditary positive definiteness endangered


** GEOMETRY OPTIMIZATION IN DELOCALIZED INTERNAL COORDINATES **
   Searching for a Minimum

   Optimization Cycle:   7

                       Coordinates (Angstroms)
     ATOM                X               Y               Z
      1  S         2.5777080084   -0.0260475638   -0.1404271940
      2  O         3.4125742852    1.1680295590    0.1598677562
      3  O         2.3527008445   -0.2684112014   -1.5827910662
      4  O         2.9376216003   -1.2161893057    0.6327042008
      5  S         0.6881271595    0.7098116967    0.7238364289
      6  S        -2.5795273373    0.0521694271   -0.0230209839
      7  O        -2.8695355630    0.9289961389    1.1355935958
      8  O        -3.4322158100   -1.1654533375   -0.0780527161
      9  O        -2.4241458852    0.7545177545   -1.2942360020
     10  S        -0.6633972475   -0.9327096047    0.4488254418
   Point Group: c1    Number of degrees of freedom:    24


   Energy is  -2044.323848002

 Hessian Updated using BFGS Update

 23 Hessian modes will be used to form the next step
  Hessian Eigenvalues:
     0.000908    0.001988    0.003571    0.103612    0.128353    0.129823
     0.156241    0.175550    0.216034    0.230931    0.241987    0.249076
     0.250000    0.250002    0.251973    0.256960    0.339593    0.432337
     0.635989    0.650310    0.659645    0.659959    0.707812

 Minimum Search - Taking Simple RFO Step
 Searching for Lamda that Minimizes Along All modes
 Value Taken    Lamda =  -0.00640440
 Calculated Step too Large.  Step scaled by  0.416052
 Step Taken.  Stepsize is  0.300000

                             Maximum     Tolerance    Cnvgd?
         Gradient           0.017500      0.000300      NO
         Displacement       0.190544      0.001200      NO
         Energy change     -0.001004      0.000001      NO


 New Cartesian Coordinates Obtained by Inverse Iteration

 Displacement from previous Coordinates is:  1.076446
 ----------------------------------------------------------------
             Standard Nuclear Orientation (Angstroms)
    I     Atom           X                Y                Z
 ----------------------------------------------------------------
    1      S       2.5195454509    -0.0059492016    -0.1764776730
    2      O       3.4015203808     1.1383962520     0.1798179369
    3      O       2.1807055715    -0.1024270023    -1.6128900915
    4      O       2.9166715338    -1.2733145473     0.4479068641
    5      S       0.7209852981     0.6562073957     0.9433777542
    6      S      -2.5226699000     0.0398394224    -0.0604696313
    7      O      -2.8896216863     1.0282838107     0.9821821371
    8      O      -3.4029184511    -1.1598472406    -0.0657669353
    9      O      -2.2401717983     0.6178351651    -1.3714272698
   10      S      -0.6841363446    -0.9343104912     0.7160463699
 ----------------------------------------------------------------
 Molecular Point Group                 C1    NOp =  1
 Largest Abelian Subgroup              C1    NOp =  1
 Nuclear Repulsion Energy =  1013.9102534892 hartrees
 There are       57 alpha and       57 beta electrons
 Applying Cartesian multipole field
    Component          Value
    ---------          -----
     (2,0,0)        1.00000E-11
     (0,2,0)        2.00000E-11
     (0,0,2)       -3.00000E-11
 Nucleus-field energy     =     0.0000000195 hartrees
 Requested basis set is 6-311++G(d,p)
 There are 88 shells and 252 basis functions
 A cutoff of  1.0D-11 yielded   2878 shell pairs
 There are     24855 function pairs (     26729 Cartesian)
 Smallest overlap matrix eigenvalue = 4.08E-04
 Guess MOs from SCF MO coefficient file
 Reading MOs from coefficient file
 Reading MOs from coefficient file
 A restricted hybrid HF-DFT SCF calculation will be
 performed using Pulay DIIS extrapolation
 Exchange:     0.2000 Hartree-Fock + 0.0800 Slater + 0.7200 B88
 Correlation:  0.1900 VWN1RPA + 0.8100 LYP
 Using SG-1 standard quadrature grid
 SCF converges when DIIS error is below 1.0E-08
 Geometry optimization detected.  Setting ReadMinima to 0
 Setting SaveMinima to 0
 ---------------------------------------
  Cycle       Energy         DIIS Error
 ---------------------------------------
    1   -2044.3001483417      6.15E-03
    2   -2044.3235878674      5.06E-04
    3   -2044.3218873593      7.69E-04
    4   -2044.3256293731      2.19E-04
    5   -2044.3258753587      6.47E-05
    6   -2044.3259001160      1.90E-05
    7   -2044.3259024003      1.10E-05
    8   -2044.3259032114      4.29E-06
    9   -2044.3259033117      5.48E-07
   10   -2044.3259033134      4.80E-07
   11   -2044.3259033174      9.60E-08
   12   -2044.3259033161      2.12E-08
   13   -2044.3259033170      1.71E-08
   14   -2044.3259033178      2.55E-09 Convergence criterion met
 ---------------------------------------
 SCF time:  CPU 128.23 s  wall 128.34 s
 SCF   energy in the final basis set = -2044.3259033178
 Total energy in the final basis set = -2044.3259033178

 --------------------------------------------------------------

                    Orbital Energies (a.u.)
 --------------------------------------------------------------

 Alpha MOs
 -- Occupied --
-88.801 -88.801 -88.617 -88.617 -18.852 -18.850 -18.850 -18.850
-18.849 -18.846  -7.861  -7.861  -7.701  -7.701  -5.824  -5.823
 -5.823  -5.823  -5.823  -5.823  -5.666  -5.666  -5.662  -5.662
 -5.654  -5.654  -0.869  -0.868  -0.737  -0.734  -0.730  -0.728
 -0.530  -0.427  -0.334  -0.305  -0.238  -0.220  -0.207  -0.205
 -0.205  -0.204  -0.111  -0.091  -0.090  -0.090  -0.088  -0.078
 -0.071  -0.058  -0.047  -0.044  -0.041  -0.010  -0.010  -0.004
  0.025
 -- Virtual --
  0.196   0.206   0.215   0.247   0.250   0.256   0.260   0.277
  0.278   0.283   0.288   0.290   0.310   0.311   0.313   0.333
  0.348   0.354   0.363   0.374   0.375   0.379   0.381   0.391
  0.398   0.425   0.438   0.450   0.454   0.459   0.465   0.475
  0.480   0.493   0.499   0.509   0.512   0.520   0.525   0.528
  0.530   0.540   0.544   0.545   0.550   0.552   0.569   0.572
  0.595   0.600   0.606   0.612   0.617   0.635   0.638   0.645
  0.653   0.661   0.679   0.693   0.714   0.911   0.918   0.921
  0.935   0.946   0.950   0.977   1.000   1.004   1.035   1.038
  1.097   1.099   1.141   1.147   1.208   1.210   1.254   1.264
  1.283   1.296   1.297   1.305   1.367   1.368   1.369   1.375
  1.379   1.384   1.386   1.386   1.395   1.402   1.407   1.417
  1.436   1.448   1.453   1.456   1.460   1.463   1.498   1.799
  1.825   1.827   1.844   1.882   1.910   1.920   1.937   1.966
  2.000   2.013   2.016   2.086   2.103   2.110   2.152   2.227
  2.258   3.024   3.024   3.080   3.081   3.081   3.082   3.084
  3.086   3.102   3.103   3.105   3.106   3.114   3.122   3.173
  3.175   3.182   3.185   3.310   3.311   3.384   3.386   3.395
  3.396   3.604   3.610   3.821   3.822   3.838   3.842   5.232
  5.248   5.251   5.255   5.256   5.262   5.269   5.280   5.290
  5.295   5.299   5.302   5.328   5.329   5.515   5.519   5.524
  5.530   8.077   8.077   8.378   8.391  17.519  17.527  17.541
 17.545  17.574  17.625  17.642  17.654  17.661  17.671  17.708
 17.730  50.116  50.125  50.126  50.128  50.159  50.165 189.250
189.258 189.461 189.475
 --------------------------------------------------------------

          Ground-State Mulliken Net Atomic Charges

     Atom                 Charge (a.u.)
  ----------------------------------------
      1 S                    -0.039719
      2 O                    -0.427006
      3 O                    -0.270303
      4 O                    -0.279000
      5 S                     0.017800
      6 S                    -0.040297
      7 O                    -0.299723
      8 O                    -0.425089
      9 O                    -0.247888
     10 S                     0.011223
  ----------------------------------------
  Sum of atomic charges =    -2.000000

 -----------------------------------------------------------------
                    Cartesian Multipole Moments
 -----------------------------------------------------------------
    Charge (ESU x 10^10)
                -9.6064
    Dipole Moment (Debye)
         X       0.0530      Y      -0.1797      Z       0.6333
       Tot       0.6604
    Quadrupole Moments (Debye-Ang)
        XX    -173.0667     XY      -1.4563     YY    -106.2595
        XZ       1.8184     YZ      -0.0021     ZZ    -106.8825
    Octopole Moments (Debye-Ang^2)
       XXX      -0.0792    XXY       3.0733    XYY      -1.7869
       YYY       8.5417    XXZ     -21.1102    XYZ       4.7819
       YYZ     -16.3331    XZZ       1.5985    YZZ      -1.8804
       ZZZ     -25.1074
    Hexadecapole Moments (Debye-Ang^3)
      XXXX   -3890.2766   XXXY    -129.2330   XXYY    -725.2774
      XYYY     -35.2186   YYYY    -456.0063   XXXZ      27.1754
      XXYZ     -10.0874   XYYZ       6.0065   YYYZ       1.1708
      XXZZ    -658.2141   XYZZ       3.7050   YYZZ    -153.9610
      XZZZ      39.2764   YZZZ       3.1491   ZZZZ    -485.2293
 -----------------------------------------------------------------
 Calculating analytic gradient of the SCF energy
 Gradient of SCF Energy
            1           2           3           4           5           6
    1   0.0009232  -0.0014085  -0.0013720  -0.0045865   0.0081490   0.0065467
    2  -0.0127221  -0.0019273   0.0004428   0.0145089   0.0080285   0.0055521
    3   0.0065565   0.0010603  -0.0011287  -0.0040993  -0.0009956  -0.0179308
            7           8           9          10
    1   0.0010847   0.0006740  -0.0018631  -0.0081475
    2  -0.0030574   0.0017189  -0.0057463  -0.0067982
    3   0.0008891   0.0028945   0.0154929  -0.0027390
 Max gradient component =       1.793E-02
 RMS gradient           =       6.858E-03
 Gradient time:  CPU 45.27 s  wall 45.27 s
 Geometry Optimization Parameters
   NAtoms,    NIC,     NZ,  NCons,   NDum,   NFix, NCnnct, MaxDiis
       10      50       0       0       0       0       0       0

 Cartesian Hessian Update
 Hessian Updated using BFGS Update
**WARNING** Hereditary positive definiteness endangered


** GEOMETRY OPTIMIZATION IN DELOCALIZED INTERNAL COORDINATES **
   Searching for a Minimum

   Optimization Cycle:   8

                       Coordinates (Angstroms)
     ATOM                X               Y               Z
      1  S         2.5195454509   -0.0059492016   -0.1764776730
      2  O         3.4015203808    1.1383962520    0.1798179369
      3  O         2.1807055715   -0.1024270023   -1.6128900915
      4  O         2.9166715338   -1.2733145473    0.4479068641
      5  S         0.7209852981    0.6562073957    0.9433777542
      6  S        -2.5226699000    0.0398394224   -0.0604696313
      7  O        -2.8896216863    1.0282838107    0.9821821371
      8  O        -3.4029184511   -1.1598472406   -0.0657669353
      9  O        -2.2401717983    0.6178351651   -1.3714272698
     10  S        -0.6841363446   -0.9343104912    0.7160463699
   Point Group: c1    Number of degrees of freedom:    24


   Energy is  -2044.325903318

 Hessian Updated using BFGS Update

 24 Hessian modes will be used to form the next step
  Hessian Eigenvalues:
     0.001962    0.002183    0.011937    0.047038    0.128165    0.129294
     0.163147    0.175385    0.217198    0.230930    0.242181    0.249164
     0.249999    0.250000    0.250100    0.251108    0.289325    0.340819
     0.416715    0.455563    0.650886    0.659224    0.659657    0.662347

 Minimum Search - Taking Simple RFO Step
 Searching for Lamda that Minimizes Along All modes
 Value Taken    Lamda =  -0.00719450
 Calculated Step too Large.  Step scaled by  0.811183
 Step Taken.  Stepsize is  0.300000

                             Maximum     Tolerance    Cnvgd?
         Gradient           0.014499      0.000300      NO
         Displacement       0.163872      0.001200      NO
         Energy change     -0.002055      0.000001      NO


 New Cartesian Coordinates Obtained by Inverse Iteration

 Displacement from previous Coordinates is:  0.933466
 ----------------------------------------------------------------
             Standard Nuclear Orientation (Angstroms)
    I     Atom           X                Y                Z
 ----------------------------------------------------------------
    1      S       2.6400887486     0.0045599882    -0.1938056688
    2      O       3.4843450050     1.1369019359     0.2711392075
    3      O       2.3550833645    -0.0147769907    -1.6415540002
    4      O       3.0680989139    -1.3234254118     0.3532588862
    5      S       0.7661828377     0.5612285052     1.0113987641
    6      S      -2.6474409312     0.0455188880    -0.0721133714
    7      O      -2.9801447630     1.1186081252     0.8968057797
    8      O      -3.5129028845    -1.1566830963     0.0593400529
    9      O      -2.4420951438     0.5442670281    -1.4568638080
   10      S      -0.7313050925    -0.9114854087     0.7546936194
 ----------------------------------------------------------------
 Molecular Point Group                 C1    NOp =  1
 Largest Abelian Subgroup              C1    NOp =  1
 Nuclear Repulsion Energy =   989.7302084191 hartrees
 There are       57 alpha and       57 beta electrons
 Applying Cartesian multipole field
    Component          Value
    ---------          -----
     (2,0,0)        1.00000E-11
     (0,2,0)        2.00000E-11
     (0,0,2)       -3.00000E-11
 Nucleus-field energy     =     0.0000000210 hartrees
 Requested basis set is 6-311++G(d,p)
 There are 88 shells and 252 basis functions
 A cutoff of  1.0D-11 yielded   2823 shell pairs
 There are     24399 function pairs (     26229 Cartesian)
 Smallest overlap matrix eigenvalue = 5.11E-04
 Guess MOs from SCF MO coefficient file
 Reading MOs from coefficient file
 Reading MOs from coefficient file
 A restricted hybrid HF-DFT SCF calculation will be
 performed using Pulay DIIS extrapolation
 Exchange:     0.2000 Hartree-Fock + 0.0800 Slater + 0.7200 B88
 Correlation:  0.1900 VWN1RPA + 0.8100 LYP
 Using SG-1 standard quadrature grid
 SCF converges when DIIS error is below 1.0E-08
 Geometry optimization detected.  Setting ReadMinima to 0
 Setting SaveMinima to 0
 ---------------------------------------
  Cycle       Energy         DIIS Error
 ---------------------------------------
    1   -2044.2695458436      4.75E-03
    2   -2044.3255557357      4.92E-04
    3   -2044.3231419930      8.45E-04
    4   -2044.3272646676      1.53E-04
    5   -2044.3273622857      7.58E-05
    6   -2044.3273973747      1.26E-05
    7   -2044.3273978825      8.61E-06
    8   -2044.3273982676      3.79E-06
    9   -2044.3273983715      5.10E-07
   10   -2044.3273983732      3.79E-07
   11   -2044.3273983732      9.47E-08
   12   -2044.3273983753      2.86E-08
   13   -2044.3273983747      1.49E-08
   14   -2044.3273983744      5.20E-09 Convergence criterion met
 ---------------------------------------
 SCF time:  CPU 122.94 s  wall 122.98 s
 SCF   energy in the final basis set = -2044.3273983744
 Total energy in the final basis set = -2044.3273983744

 --------------------------------------------------------------

                    Orbital Energies (a.u.)
 --------------------------------------------------------------

 Alpha MOs
 -- Occupied --
-88.805 -88.805 -88.622 -88.622 -18.859 -18.859 -18.859 -18.858
-18.853 -18.853  -7.865  -7.865  -7.706  -7.705  -5.827  -5.827
 -5.827  -5.827  -5.827  -5.827  -5.670  -5.670  -5.666  -5.666
 -5.659  -5.659  -0.868  -0.867  -0.739  -0.737  -0.732  -0.728
 -0.529  -0.419  -0.341  -0.313  -0.241  -0.219  -0.211  -0.209
 -0.209  -0.208  -0.112  -0.094  -0.093  -0.093  -0.092  -0.077
 -0.075  -0.063  -0.052  -0.048  -0.048  -0.015  -0.015  -0.001
  0.020
 -- Virtual --
  0.175   0.200   0.209   0.240   0.247   0.252   0.258   0.274
  0.276   0.280   0.285   0.287   0.307   0.308   0.311   0.329
  0.343   0.350   0.359   0.368   0.368   0.370   0.374   0.382
  0.389   0.419   0.432   0.440   0.444   0.454   0.461   0.472
  0.476   0.490   0.493   0.504   0.510   0.511   0.521   0.522
  0.523   0.533   0.539   0.541   0.544   0.550   0.566   0.571
  0.587   0.597   0.599   0.600   0.619   0.624   0.625   0.642
  0.648   0.651   0.668   0.677   0.709   0.886   0.901   0.918
  0.938   0.948   0.952   0.962   0.990   0.996   1.024   1.034
  1.080   1.082   1.138   1.140   1.208   1.212   1.238   1.259
  1.272   1.274   1.277   1.284   1.346   1.359   1.362   1.366
  1.371   1.372   1.374   1.386   1.387   1.395   1.400   1.406
  1.424   1.445   1.451   1.451   1.456   1.458   1.480   1.799
  1.812   1.817   1.823   1.872   1.900   1.902   1.928   1.951
  1.963   1.992   2.002   2.069   2.087   2.090   2.128   2.224
  2.245   3.020   3.021   3.075   3.076   3.077   3.078   3.079
  3.080   3.097   3.098   3.100   3.102   3.108   3.113   3.162
  3.163   3.169   3.172   3.296   3.298   3.367   3.370   3.377
  3.382   3.582   3.589   3.807   3.809   3.820   3.821   5.213
  5.238   5.240   5.243   5.245   5.253   5.259   5.271   5.278
  5.282   5.291   5.295   5.318   5.318   5.497   5.502   5.508
  5.512   8.056   8.069   8.358   8.370  17.507  17.514  17.522
 17.530  17.559  17.605  17.621  17.636  17.643  17.645  17.688
 17.741  50.110  50.113  50.116  50.119  50.145  50.154 189.234
189.241 189.438 189.452
 --------------------------------------------------------------

          Ground-State Mulliken Net Atomic Charges

     Atom                 Charge (a.u.)
  ----------------------------------------
      1 S                     0.037561
      2 O                    -0.422487
      3 O                    -0.269826
      4 O                    -0.327104
      5 S                    -0.019322
      6 S                     0.035003
      7 O                    -0.321278
      8 O                    -0.422320
      9 O                    -0.274059
     10 S                    -0.016168
  ----------------------------------------
  Sum of atomic charges =    -2.000000

 -----------------------------------------------------------------
                    Cartesian Multipole Moments
 -----------------------------------------------------------------
    Charge (ESU x 10^10)
                -9.6064
    Dipole Moment (Debye)
         X      -0.0430      Y      -0.0947      Z       0.5959
       Tot       0.6049
    Quadrupole Moments (Debye-Ang)
        XX    -178.5421     XY      -0.0738     YY    -107.0084
        XZ       1.2396     YZ       0.2135     ZZ    -107.3220
    Octopole Moments (Debye-Ang^2)
       XXX      -2.3998    XXY       5.3118    XYY      -2.2806
       YYY      10.3126    XXZ     -20.6337    XYZ       2.6778
       YYZ     -18.0266    XZZ       1.9407    YZZ      -1.8800
       ZZZ     -24.4420
    Hexadecapole Moments (Debye-Ang^3)
      XXXX   -4263.8915   XXXY    -104.1754   XXYY    -785.5766
      XYYY     -24.0057   YYYY    -455.2569   XXXZ      22.4741
      XXYZ      -6.4836   XYYZ       7.8121   YYYZ       3.8922
      XXZZ    -718.5527   XYZZ       3.8899   YYZZ    -155.9796
      XZZZ      34.2030   YZZZ       8.9689   ZZZZ    -509.5911
 -----------------------------------------------------------------
 Calculating analytic gradient of the SCF energy
 Gradient of SCF Energy
            1           2           3           4           5           6
    1  -0.0046616   0.0003529   0.0026410   0.0041585   0.0045581  -0.0007889
    2   0.0151182  -0.0024091  -0.0023869  -0.0106696   0.0067840  -0.0073174
    3  -0.0106264   0.0010231   0.0018774   0.0050223   0.0041763  -0.0009770
            7           8           9          10
    1  -0.0005400  -0.0007699  -0.0004727  -0.0044773
    2  -0.0009703   0.0023299   0.0064740  -0.0069530
    3   0.0000702   0.0037275  -0.0052181   0.0009247
 Max gradient component =       1.512E-02
 RMS gradient           =       5.297E-03
 Gradient time:  CPU 43.62 s  wall 43.63 s
 Geometry Optimization Parameters
   NAtoms,    NIC,     NZ,  NCons,   NDum,   NFix, NCnnct, MaxDiis
       10      50       0       0       0       0       0       0

 Cartesian Hessian Update
 Hessian Updated using BFGS Update


** GEOMETRY OPTIMIZATION IN DELOCALIZED INTERNAL COORDINATES **
   Searching for a Minimum

   Optimization Cycle:   9

                       Coordinates (Angstroms)
     ATOM                X               Y               Z
      1  S         2.6400887486    0.0045599882   -0.1938056688
      2  O         3.4843450050    1.1369019359    0.2711392075
      3  O         2.3550833645   -0.0147769907   -1.6415540002
      4  O         3.0680989139   -1.3234254118    0.3532588862
      5  S         0.7661828377    0.5612285052    1.0113987641
      6  S        -2.6474409312    0.0455188880   -0.0721133714
      7  O        -2.9801447630    1.1186081252    0.8968057797
      8  O        -3.5129028845   -1.1566830963    0.0593400529
      9  O        -2.4420951438    0.5442670281   -1.4568638080
     10  S        -0.7313050925   -0.9114854087    0.7546936194
   Point Group: c1    Number of degrees of freedom:    24


   Energy is  -2044.327398374

 Hessian Updated using BFGS Update

 24 Hessian modes will be used to form the next step
  Hessian Eigenvalues:
     0.001978    0.002318    0.010448    0.089085    0.128020    0.130514
     0.164390    0.175165    0.208238    0.230935    0.245942    0.249306
     0.249995    0.250016    0.250139    0.251880    0.279418    0.342227
     0.434706    0.509740    0.652019    0.659654    0.660356    0.665882

 Minimum Search - Taking Simple RFO Step
 Searching for Lamda that Minimizes Along All modes
 Value Taken    Lamda =  -0.00322029
 Calculated Step too Large.  Step scaled by  0.917326
 Step Taken.  Stepsize is  0.300000

                             Maximum     Tolerance    Cnvgd?
         Gradient           0.010523      0.000300      NO
         Displacement       0.182750      0.001200      NO
         Energy change     -0.001495      0.000001      NO


 New Cartesian Coordinates Obtained by Inverse Iteration

 Displacement from previous Coordinates is:  1.341698
 ----------------------------------------------------------------
             Standard Nuclear Orientation (Angstroms)
    I     Atom           X                Y                Z
 ----------------------------------------------------------------
    1      S       2.5291122441     0.0256769832    -0.2075012521
    2      O       3.4567652283     1.0754111480     0.2990858858
    3      O       2.1067575868     0.2173054560    -1.6094570234
    4      O       2.9371275978    -1.3664742687     0.1192545157
    5      S       0.7913683015     0.4956986328     1.2065258672
    6      S      -2.5349318270     0.0315188209    -0.0953404401
    7      O      -2.9013839153     1.2305417274     0.7021885530
    8      O      -3.4545774421    -1.1273576967     0.0782320846
    9      O      -2.1844102022     0.3162432973    -1.5036393357
   10      S      -0.7459175169    -0.8938505371     0.9929506064
 ----------------------------------------------------------------
 Molecular Point Group                 C1    NOp =  1
 Largest Abelian Subgroup              C1    NOp =  1
 Nuclear Repulsion Energy =   999.5225410732 hartrees
 There are       57 alpha and       57 beta electrons
 Applying Cartesian multipole field
    Component          Value
    ---------          -----
     (2,0,0)        1.00000E-11
     (0,2,0)        2.00000E-11
     (0,0,2)       -3.00000E-11
 Nucleus-field energy     =     0.0000000180 hartrees
 Requested basis set is 6-311++G(d,p)
 There are 88 shells and 252 basis functions
 A cutoff of  1.0D-11 yielded   2850 shell pairs
 There are     24642 function pairs (     26489 Cartesian)
 Smallest overlap matrix eigenvalue = 5.07E-04
 Guess MOs from SCF MO coefficient file
 Reading MOs from coefficient file
 Reading MOs from coefficient file
 A restricted hybrid HF-DFT SCF calculation will be
 performed using Pulay DIIS extrapolation
 Exchange:     0.2000 Hartree-Fock + 0.0800 Slater + 0.7200 B88
 Correlation:  0.1900 VWN1RPA + 0.8100 LYP
 Using SG-1 standard quadrature grid
 SCF converges when DIIS error is below 1.0E-08
 Geometry optimization detected.  Setting ReadMinima to 0
 Setting SaveMinima to 0
 ---------------------------------------
  Cycle       Energy         DIIS Error
 ---------------------------------------
    1   -2044.3018155463      7.48E-03
    2   -2044.3206506041      9.95E-04
    3   -2044.2993704766      2.09E-03
    4   -2044.3280588799      2.73E-04
    5   -2044.3284320391      9.90E-05
    6   -2044.3284938779      3.01E-05
    7   -2044.3285001335      1.85E-05
    8   -2044.3285025506      6.95E-06
    9   -2044.3285028117      6.25E-07
   10   -2044.3285028153      4.89E-07
   11   -2044.3285028171      1.50E-07
   12   -2044.3285028163      1.66E-08
   13   -2044.3285028161      1.29E-08
   14   -2044.3285028160      4.37E-09 Convergence criterion met
 ---------------------------------------
 SCF time:  CPU 126.69 s  wall 126.79 s
 SCF   energy in the final basis set = -2044.3285028160
 Total energy in the final basis set = -2044.3285028160

 --------------------------------------------------------------

                    Orbital Energies (a.u.)
 --------------------------------------------------------------

 Alpha MOs
 -- Occupied --
-88.801 -88.801 -88.621 -88.621 -18.854 -18.854 -18.853 -18.853
-18.853 -18.852  -7.861  -7.861  -7.705  -7.705  -5.823  -5.823
 -5.823  -5.823  -5.823  -5.823  -5.669  -5.669  -5.665  -5.665
 -5.658  -5.658  -0.865  -0.865  -0.732  -0.732  -0.731  -0.730
 -0.535  -0.417  -0.339  -0.309  -0.241  -0.215  -0.207  -0.206
 -0.205  -0.205  -0.112  -0.090  -0.090  -0.090  -0.089  -0.076
 -0.076  -0.057  -0.052  -0.047  -0.046  -0.012  -0.012   0.006
  0.015
 -- Virtual --
  0.183   0.201   0.217   0.236   0.249   0.252   0.259   0.277
  0.280   0.283   0.286   0.287   0.306   0.309   0.315   0.325
  0.340   0.352   0.365   0.368   0.372   0.373   0.377   0.387
  0.388   0.424   0.439   0.440   0.455   0.456   0.466   0.470
  0.477   0.494   0.495   0.503   0.511   0.519   0.523   0.524
  0.525   0.530   0.539   0.544   0.545   0.557   0.561   0.577
  0.592   0.601   0.605   0.608   0.614   0.624   0.632   0.643
  0.652   0.659   0.669   0.688   0.694   0.888   0.905   0.920
  0.941   0.950   0.954   0.966   0.996   0.998   1.023   1.044
  1.078   1.086   1.146   1.149   1.212   1.213   1.249   1.261
  1.268   1.281   1.281   1.292   1.363   1.366   1.367   1.372
  1.374   1.379   1.385   1.390   1.392   1.402   1.403   1.408
  1.427   1.450   1.450   1.455   1.460   1.463   1.487   1.789
  1.819   1.821   1.850   1.877   1.900   1.908   1.929   1.959
  1.966   2.001   2.004   2.066   2.088   2.099   2.147   2.222
  2.248   3.023   3.023   3.080   3.080   3.081   3.081   3.082
  3.083   3.100   3.101   3.102   3.104   3.112   3.115   3.168
  3.169   3.174   3.175   3.299   3.302   3.375   3.376   3.383
  3.385   3.587   3.599   3.812   3.813   3.825   3.827   5.230
  5.242   5.242   5.250   5.251   5.255   5.266   5.268   5.277
  5.285   5.296   5.300   5.317   5.328   5.506   5.508   5.509
  5.519   8.055   8.082   8.365   8.381  17.509  17.519  17.529
 17.530  17.561  17.610  17.631  17.632  17.650  17.655  17.689
 17.745  50.110  50.120  50.120  50.129  50.152  50.155 189.234
189.254 189.445 189.465
 --------------------------------------------------------------

          Ground-State Mulliken Net Atomic Charges

     Atom                 Charge (a.u.)
  ----------------------------------------
      1 S                     0.044518
      2 O                    -0.432780
      3 O                    -0.273189
      4 O                    -0.310612
      5 S                    -0.029027
      6 S                     0.043779
      7 O                    -0.308800
      8 O                    -0.434379
      9 O                    -0.271786
     10 S                    -0.027724
  ----------------------------------------
  Sum of atomic charges =    -2.000000

 -----------------------------------------------------------------
                    Cartesian Multipole Moments
 -----------------------------------------------------------------
    Charge (ESU x 10^10)
                -9.6064
    Dipole Moment (Debye)
         X       0.0030      Y      -0.1530      Z       0.9290
       Tot       0.9415
    Quadrupole Moments (Debye-Ang)
        XX    -173.2952     XY      -1.2402     YY    -107.1216
        XZ       1.2396     YZ      -0.0202     ZZ    -106.9296
    Octopole Moments (Debye-Ang^2)
       XXX      -1.8530    XXY       4.7383    XYY      -1.6947
       YYY      11.3354    XXZ     -24.0343    XYZ       2.6111
       YYZ     -20.9924    XZZ       1.4800    YZZ      -1.5332
       ZZZ     -34.9000
    Hexadecapole Moments (Debye-Ang^3)
      XXXX   -3957.2017   XXXY    -122.9022   XXYY    -738.3797
      XYYY     -29.5597   YYYY    -450.1195   XXXZ      21.9351
      XXYZ     -10.6576   XYYZ      12.0477   YYYZ       7.2878
      XXZZ    -664.3189   XYZZ     -11.4593   YYZZ    -162.9492
      XZZZ      24.4074   YZZZ      16.4305   ZZZZ    -570.4922
 -----------------------------------------------------------------
 Calculating analytic gradient of the SCF energy
 Gradient of SCF Energy
            1           2           3           4           5           6
    1  -0.0015461   0.0000037   0.0016012   0.0000996   0.0022353   0.0009024
    2   0.0038221   0.0004044  -0.0004107  -0.0030763   0.0018084  -0.0012138
    3  -0.0019336  -0.0012707   0.0002439   0.0004386   0.0029198  -0.0015091
            7           8           9          10
    1  -0.0000352   0.0005000  -0.0012976  -0.0024632
    2   0.0017242   0.0001848  -0.0000836  -0.0031594
    3   0.0018177  -0.0011427  -0.0019420   0.0023780
 Max gradient component =       3.822E-03
 RMS gradient           =       1.745E-03
 Gradient time:  CPU 44.14 s  wall 44.15 s
 Geometry Optimization Parameters
   NAtoms,    NIC,     NZ,  NCons,   NDum,   NFix, NCnnct, MaxDiis
       10      50       0       0       0       0       0       0

 Cartesian Hessian Update
 Hessian Updated using BFGS Update


** GEOMETRY OPTIMIZATION IN DELOCALIZED INTERNAL COORDINATES **
   Searching for a Minimum

   Optimization Cycle:  10

                       Coordinates (Angstroms)
     ATOM                X               Y               Z
      1  S         2.5291122441    0.0256769832   -0.2075012521
      2  O         3.4567652283    1.0754111480    0.2990858858
      3  O         2.1067575868    0.2173054560   -1.6094570234
      4  O         2.9371275978   -1.3664742687    0.1192545157
      5  S         0.7913683015    0.4956986328    1.2065258672
      6  S        -2.5349318270    0.0315188209   -0.0953404401
      7  O        -2.9013839153    1.2305417274    0.7021885530
      8  O        -3.4545774421   -1.1273576967    0.0782320846
      9  O        -2.1844102022    0.3162432973   -1.5036393357
     10  S        -0.7459175169   -0.8938505371    0.9929506064
   Point Group: c1    Number of degrees of freedom:    24


   Energy is  -2044.328502816

 Hessian Updated using BFGS Update

 24 Hessian modes will be used to form the next step
  Hessian Eigenvalues:
     0.001932    0.002330    0.021284    0.085897    0.128128    0.131557
     0.167710    0.175817    0.193125    0.230937    0.236266    0.249103
     0.249959    0.250038    0.250159    0.251417    0.267066    0.338944
     0.426410    0.482241    0.651092    0.659331    0.659887    0.664882

 Minimum Search - Taking Simple RFO Step
 Searching for Lamda that Minimizes Along All modes
 Value Taken    Lamda =  -0.00119751
 Calculated Step too Large.  Step scaled by  0.946282
 Step Taken.  Stepsize is  0.300000

                             Maximum     Tolerance    Cnvgd?
         Gradient           0.006735      0.000300      NO
         Displacement       0.246021      0.001200      NO
         Energy change     -0.001104      0.000001      NO


 New Cartesian Coordinates Obtained by Inverse Iteration

 Displacement from previous Coordinates is:  0.606931
 ----------------------------------------------------------------
             Standard Nuclear Orientation (Angstroms)
    I     Atom           X                Y                Z
 ----------------------------------------------------------------
    1      S       2.5643690948     0.0296171254    -0.1949513385
    2      O       3.5021616715     1.0210185318     0.4030766475
    3      O       2.2387592448     0.2810799743    -1.6147336243
    4      O       2.8851552466    -1.3797623162     0.1194524914
    5      S       0.7620506707     0.5586479733     1.0852429560
    6      S      -2.5698840296     0.0170211489    -0.0783478557
    7      O      -2.8835212965     1.2353688319     0.7093089565
    8      O      -3.4803809284    -1.1342718758     0.1781961701
    9      O      -2.3003303331     0.2637439623    -1.5076512651
   10      S      -0.7184692861    -0.8877497928     0.8827063235
 ----------------------------------------------------------------
 Molecular Point Group                 C1    NOp =  1
 Largest Abelian Subgroup              C1    NOp =  1
 Nuclear Repulsion Energy =  1000.7714081327 hartrees
 There are       57 alpha and       57 beta electrons
 Applying Cartesian multipole field
    Component          Value
    ---------          -----
     (2,0,0)        1.00000E-11
     (0,2,0)        2.00000E-11
     (0,0,2)       -3.00000E-11
 Nucleus-field energy     =     0.0000000192 hartrees
 Requested basis set is 6-311++G(d,p)
 There are 88 shells and 252 basis functions
 A cutoff of  1.0D-11 yielded   2857 shell pairs
 There are     24748 function pairs (     26617 Cartesian)
 Smallest overlap matrix eigenvalue = 5.03E-04
 Guess MOs from SCF MO coefficient file
 Reading MOs from coefficient file
 Reading MOs from coefficient file
 A restricted hybrid HF-DFT SCF calculation will be
 performed using Pulay DIIS extrapolation
 Exchange:     0.2000 Hartree-Fock + 0.0800 Slater + 0.7200 B88
 Correlation:  0.1900 VWN1RPA + 0.8100 LYP
 Using SG-1 standard quadrature grid
 SCF converges when DIIS error is below 1.0E-08
 Geometry optimization detected.  Setting ReadMinima to 0
 Setting SaveMinima to 0
 ---------------------------------------
  Cycle       Energy         DIIS Error
 ---------------------------------------
    1   -2044.3313123181      3.48E-03
    2   -2044.3284203860      2.22E-04
    3   -2044.3283447240      2.88E-04
    4   -2044.3288413154      1.10E-04
    5   -2044.3289145756      2.64E-05
    6   -2044.3289173410      1.44E-05
    7   -2044.3289187989      5.76E-06
    8   -2044.3289190276      1.96E-06
    9   -2044.3289190491      2.75E-07
   10   -2044.3289190500      2.08E-07
   11   -2044.3289190491      6.44E-08
   12   -2044.3289190492      1.16E-08
   13   -2044.3289190497      6.30E-09 Convergence criterion met
 ---------------------------------------
 SCF time:  CPU 116.81 s  wall 116.88 s
 SCF   energy in the final basis set = -2044.3289190497
 Total energy in the final basis set = -2044.3289190497

 --------------------------------------------------------------

                    Orbital Energies (a.u.)
 --------------------------------------------------------------

 Alpha MOs
 -- Occupied --
-88.802 -88.802 -88.620 -88.620 -18.854 -18.854 -18.854 -18.853
-18.853 -18.852  -7.862  -7.862  -7.704  -7.704  -5.824  -5.824
 -5.824  -5.824  -5.824  -5.824  -5.668  -5.668  -5.664  -5.664
 -5.657  -5.657  -0.867  -0.866  -0.734  -0.733  -0.732  -0.732
 -0.536  -0.419  -0.339  -0.308  -0.242  -0.217  -0.208  -0.207
 -0.206  -0.206  -0.112  -0.091  -0.091  -0.091  -0.090  -0.078
 -0.076  -0.058  -0.051  -0.048  -0.045  -0.013  -0.013   0.002
  0.020
 -- Virtual --
  0.184   0.206   0.217   0.240   0.249   0.253   0.260   0.277
  0.278   0.282   0.286   0.287   0.308   0.309   0.314   0.328
  0.342   0.351   0.365   0.368   0.372   0.373   0.380   0.385
  0.387   0.425   0.439   0.443   0.452   0.454   0.465   0.474
  0.476   0.494   0.495   0.505   0.510   0.518   0.522   0.525
  0.526   0.533   0.541   0.543   0.544   0.555   0.561   0.575
  0.593   0.600   0.601   0.608   0.619   0.622   0.630   0.646
  0.650   0.652   0.670   0.683   0.700   0.891   0.909   0.920
  0.941   0.949   0.953   0.966   0.996   1.003   1.023   1.040
  1.082   1.087   1.149   1.151   1.211   1.212   1.246   1.260
  1.268   1.283   1.285   1.293   1.361   1.365   1.366   1.373
  1.376   1.380   1.381   1.388   1.395   1.402   1.404   1.411
  1.429   1.448   1.451   1.453   1.458   1.459   1.492   1.794
  1.818   1.822   1.845   1.878   1.902   1.908   1.932   1.959
  1.970   2.003   2.004   2.071   2.091   2.101   2.146   2.228
  2.249   3.022   3.022   3.079   3.079   3.080   3.081   3.081
  3.083   3.099   3.101   3.102   3.103   3.111   3.117   3.169
  3.170   3.175   3.175   3.300   3.303   3.376   3.378   3.385
  3.386   3.590   3.602   3.813   3.815   3.828   3.828   5.224
  5.242   5.243   5.251   5.253   5.254   5.264   5.271   5.280
  5.285   5.298   5.298   5.321   5.324   5.507   5.509   5.512
  5.520   8.054   8.085   8.368   8.381  17.512  17.518  17.530
 17.532  17.564  17.611  17.633  17.636  17.655  17.657  17.690
 17.749  50.112  50.119  50.120  50.128  50.152  50.156 189.234
189.258 189.450 189.464
 --------------------------------------------------------------

          Ground-State Mulliken Net Atomic Charges

     Atom                 Charge (a.u.)
  ----------------------------------------
      1 S                     0.023411
      2 O                    -0.429680
      3 O                    -0.274185
      4 O                    -0.304811
      5 S                    -0.013971
      6 S                     0.022506
      7 O                    -0.305974
      8 O                    -0.430066
      9 O                    -0.272489
     10 S                    -0.014741
  ----------------------------------------
  Sum of atomic charges =    -2.000000

 -----------------------------------------------------------------
                    Cartesian Multipole Moments
 -----------------------------------------------------------------
    Charge (ESU x 10^10)
                -9.6064
    Dipole Moment (Debye)
         X       0.0351      Y      -0.1607      Z       0.8547
       Tot       0.8703
    Quadrupole Moments (Debye-Ang)
        XX    -174.7440     XY      -1.8722     YY    -106.8044
        XZ       1.3029     YZ       0.0504     ZZ    -107.1007
    Octopole Moments (Debye-Ang^2)
       XXX      -1.2525    XXY       3.6230    XYY      -0.6494
       YYY      10.3703    XXZ     -23.1761    XYZ       1.4575
       YYZ     -19.6888    XZZ       0.7369    YZZ      -2.5875
       ZZZ     -28.3844
    Hexadecapole Moments (Debye-Ang^3)
      XXXX   -4037.8600   XXXY    -141.8020   XXYY    -746.0308
      XYYY     -34.1209   YYYY    -451.1003   XXXZ      22.6457
      XXYZ      -9.7591   XYYZ      13.9059   YYYZ       3.6736
      XXZZ    -681.1783   XYZZ     -16.2844   YYZZ    -157.6213
      XZZZ      27.0806   YZZZ      12.2328   ZZZZ    -533.6174
 -----------------------------------------------------------------
 Calculating analytic gradient of the SCF energy
 Gradient of SCF Energy
            1           2           3           4           5           6
    1   0.0006264   0.0001552  -0.0000079  -0.0010574   0.0003307   0.0007928
    2  -0.0033777   0.0001228   0.0002125   0.0030858   0.0010477   0.0010488
    3   0.0001664  -0.0000335   0.0006093  -0.0003776  -0.0002586  -0.0027867
            7           8           9          10
    1   0.0001655   0.0001558  -0.0008343  -0.0003268
    2   0.0012403  -0.0004707  -0.0015782  -0.0013314
    3   0.0010416  -0.0008702   0.0028353  -0.0003259
 Max gradient component =       3.378E-03
 RMS gradient           =       1.300E-03
 Gradient time:  CPU 44.08 s  wall 44.09 s
 Geometry Optimization Parameters
   NAtoms,    NIC,     NZ,  NCons,   NDum,   NFix, NCnnct, MaxDiis
       10      50       0       0       0       0       0       0

 Cartesian Hessian Update
 Hessian Updated using BFGS Update


** GEOMETRY OPTIMIZATION IN DELOCALIZED INTERNAL COORDINATES **
   Searching for a Minimum

   Optimization Cycle:  11

                       Coordinates (Angstroms)
     ATOM                X               Y               Z
      1  S         2.5643690948    0.0296171254   -0.1949513385
      2  O         3.5021616715    1.0210185318    0.4030766475
      3  O         2.2387592448    0.2810799743   -1.6147336243
      4  O         2.8851552466   -1.3797623162    0.1194524914
      5  S         0.7620506707    0.5586479733    1.0852429560
      6  S        -2.5698840296    0.0170211489   -0.0783478557
      7  O        -2.8835212965    1.2353688319    0.7093089565
      8  O        -3.4803809284   -1.1342718758    0.1781961701
      9  O        -2.3003303331    0.2637439623   -1.5076512651
     10  S        -0.7184692861   -0.8877497928    0.8827063235
   Point Group: c1    Number of degrees of freedom:    24


   Energy is  -2044.328919050

 Hessian Updated using BFGS Update

 24 Hessian modes will be used to form the next step
  Hessian Eigenvalues:
     0.002327    0.002455    0.026830    0.087574    0.128131    0.130933
     0.167320    0.174185    0.184210    0.225537    0.230986    0.249416
     0.250012    0.250110    0.250151    0.251734    0.256152    0.339023
     0.428869    0.507980    0.652676    0.655660    0.659726    0.664854

 Minimum Search - Taking Simple RFO Step
 Searching for Lamda that Minimizes Along All modes
 Value Taken    Lamda =  -0.00017044
 Step Taken.  Stepsize is  0.114958

                             Maximum     Tolerance    Cnvgd?
         Gradient           0.002705      0.000300      NO
         Displacement       0.108986      0.001200      NO
         Energy change     -0.000416      0.000001      NO


 New Cartesian Coordinates Obtained by Inverse Iteration

 Displacement from previous Coordinates is:  0.238686
 ----------------------------------------------------------------
             Standard Nuclear Orientation (Angstroms)
    I     Atom           X                Y                Z
 ----------------------------------------------------------------
    1      S       2.5669463710     0.0208386419    -0.1993839814
    2      O       3.4921478428     1.0425022378     0.3657100252
    3      O       2.2176461876     0.2331170001    -1.6202668120
    4      O       2.9220041595    -1.3775306842     0.1419409206
    5      S       0.7713168856     0.5498618025     1.0994146207
    6      S      -2.5734899045     0.0237614616    -0.0786174974
    7      O      -2.9252451385     1.2168134417     0.7291302261
    8      O      -3.4714128650    -1.1456345005     0.1358382501
    9      O      -2.2742297456     0.3171134789    -1.4965734894
   10      S      -0.7257737380    -0.8761293168     0.9051071989
 ----------------------------------------------------------------
 Molecular Point Group                 C1    NOp =  1
 Largest Abelian Subgroup              C1    NOp =  1
 Nuclear Repulsion Energy =   999.4141638352 hartrees
 There are       57 alpha and       57 beta electrons
 Applying Cartesian multipole field
    Component          Value
    ---------          -----
     (2,0,0)        1.00000E-11
     (0,2,0)        2.00000E-11
     (0,0,2)       -3.00000E-11
 Nucleus-field energy     =     0.0000000192 hartrees
 Requested basis set is 6-311++G(d,p)
 There are 88 shells and 252 basis functions
 A cutoff of  1.0D-11 yielded   2843 shell pairs
 There are     24564 function pairs (     26401 Cartesian)
 Smallest overlap matrix eigenvalue = 4.98E-04
 Guess MOs from SCF MO coefficient file
 Reading MOs from coefficient file
 Reading MOs from coefficient file
 A restricted hybrid HF-DFT SCF calculation will be
 performed using Pulay DIIS extrapolation
 Exchange:     0.2000 Hartree-Fock + 0.0800 Slater + 0.7200 B88
 Correlation:  0.1900 VWN1RPA + 0.8100 LYP
 Using SG-1 standard quadrature grid
 SCF converges when DIIS error is below 1.0E-08
 Geometry optimization detected.  Setting ReadMinima to 0
 Setting SaveMinima to 0
 ---------------------------------------
  Cycle       Energy         DIIS Error
 ---------------------------------------
    1   -2044.3238965420      1.77E-03
    2   -2044.3289133216      9.69E-05
    3   -2044.3289107202      1.17E-04
    4   -2044.3289872453      5.31E-05
    5   -2044.3290032844      1.42E-05
    6   -2044.3290043578      5.40E-06
    7   -2044.3290045545      2.32E-06
    8   -2044.3290045932      4.11E-07
    9   -2044.3290045937      8.80E-08
   10   -2044.3290045949      7.77E-08
   11   -2044.3290045954      1.54E-08
   12   -2044.3290045953      2.38E-09 Convergence criterion met
 ---------------------------------------
 SCF time:  CPU 106.24 s  wall 106.27 s
 SCF   energy in the final basis set = -2044.3290045953
 Total energy in the final basis set = -2044.3290045953

 --------------------------------------------------------------

                    Orbital Energies (a.u.)
 --------------------------------------------------------------

 Alpha MOs
 -- Occupied --
-88.802 -88.802 -88.620 -88.620 -18.855 -18.855 -18.854 -18.853
-18.853 -18.853  -7.862  -7.862  -7.704  -7.704  -5.824  -5.824
 -5.824  -5.824  -5.824  -5.824  -5.669  -5.668  -5.664  -5.664
 -5.658  -5.657  -0.866  -0.866  -0.733  -0.733  -0.733  -0.732
 -0.536  -0.418  -0.339  -0.309  -0.242  -0.217  -0.208  -0.207
 -0.206  -0.206  -0.112  -0.091  -0.091  -0.091  -0.090  -0.078
 -0.076  -0.059  -0.051  -0.049  -0.045  -0.013  -0.013   0.002
  0.019
 -- Virtual --
  0.183   0.205   0.218   0.239   0.249   0.253   0.260   0.277
  0.278   0.282   0.286   0.287   0.307   0.309   0.314   0.327
  0.341   0.351   0.364   0.367   0.372   0.372   0.378   0.385
  0.387   0.424   0.439   0.441   0.451   0.455   0.465   0.473
  0.475   0.493   0.496   0.504   0.510   0.518   0.522   0.524
  0.524   0.532   0.540   0.543   0.544   0.555   0.561   0.576
  0.592   0.601   0.602   0.607   0.618   0.622   0.631   0.645
  0.652   0.653   0.670   0.681   0.699   0.889   0.907   0.920
  0.940   0.949   0.953   0.965   0.996   1.001   1.023   1.041
  1.080   1.086   1.148   1.152   1.211   1.212   1.246   1.261
  1.268   1.283   1.284   1.291   1.362   1.364   1.367   1.371
  1.374   1.379   1.380   1.388   1.394   1.402   1.404   1.409
  1.428   1.448   1.450   1.454   1.458   1.459   1.491   1.793
  1.818   1.821   1.844   1.878   1.902   1.907   1.931   1.959
  1.968   2.002   2.004   2.071   2.089   2.100   2.145   2.227
  2.249   3.022   3.022   3.079   3.079   3.080   3.081   3.081
  3.082   3.099   3.100   3.101   3.103   3.111   3.116   3.168
  3.170   3.174   3.175   3.299   3.302   3.375   3.376   3.384
  3.385   3.589   3.600   3.813   3.814   3.826   3.826   5.224
  5.242   5.243   5.250   5.251   5.253   5.265   5.270   5.279
  5.285   5.296   5.298   5.320   5.325   5.508   5.508   5.509
  5.518   8.053   8.085   8.366   8.380  17.510  17.518  17.530
 17.531  17.562  17.611  17.631  17.635  17.652  17.656  17.689
 17.750  50.111  50.119  50.119  50.127  50.151  50.155 189.233
189.258 189.447 189.463
 --------------------------------------------------------------

          Ground-State Mulliken Net Atomic Charges

     Atom                 Charge (a.u.)
  ----------------------------------------
      1 S                     0.030042
      2 O                    -0.430018
      3 O                    -0.275329
      4 O                    -0.306466
      5 S                    -0.017033
      6 S                     0.027928
      7 O                    -0.305991
      8 O                    -0.428901
      9 O                    -0.276058
     10 S                    -0.018172
  ----------------------------------------
  Sum of atomic charges =    -2.000000

 -----------------------------------------------------------------
                    Cartesian Multipole Moments
 -----------------------------------------------------------------
    Charge (ESU x 10^10)
                -9.6064
    Dipole Moment (Debye)
         X       0.0284      Y      -0.1549      Z       0.8660
       Tot       0.8802
    Quadrupole Moments (Debye-Ang)
        XX    -174.8674     XY      -1.4704     YY    -106.9154
        XZ       1.3552     YZ       0.0481     ZZ    -107.0604
    Octopole Moments (Debye-Ang^2)
       XXX      -1.3768    XXY       3.6643    XYY      -0.9040
       YYY      10.5150    XXZ     -23.4154    XYZ       1.8774
       YYZ     -19.8613    XZZ       0.9000    YZZ      -2.5454
       ZZZ     -29.5139
    Hexadecapole Moments (Debye-Ang^3)
      XXXX   -4049.4737   XXXY    -129.4922   XXYY    -750.2722
      XYYY     -30.4175   YYYY    -450.0263   XXXZ      25.5445
      XXYZ     -10.4824   XYYZ      13.1922   YYYZ       4.1863
      XXZZ    -681.1939   XYZZ     -12.3546   YYZZ    -158.1998
      XZZZ      29.3997   YZZZ      12.5521   ZZZZ    -538.9393
 -----------------------------------------------------------------
 Calculating analytic gradient of the SCF energy
 Gradient of SCF Energy
            1           2           3           4           5           6
    1   0.0003786  -0.0000498  -0.0001083  -0.0001125   0.0000898  -0.0004534
    2  -0.0008961   0.0000557   0.0003018   0.0004014   0.0006212   0.0000760
    3  -0.0001243  -0.0000699  -0.0000566   0.0001589   0.0001748   0.0001402
            7           8           9          10
    1   0.0002236  -0.0001272   0.0001477   0.0000115
    2  -0.0000465  -0.0002143   0.0002654  -0.0005646
    3  -0.0001129   0.0000558  -0.0002371   0.0000712
 Max gradient component =       8.961E-04
 RMS gradient           =       2.907E-04
 Gradient time:  CPU 44.10 s  wall 44.11 s
 Geometry Optimization Parameters
   NAtoms,    NIC,     NZ,  NCons,   NDum,   NFix, NCnnct, MaxDiis
       10      50       0       0       0       0       0       0

 Cartesian Hessian Update
 Hessian Updated using BFGS Update


** GEOMETRY OPTIMIZATION IN DELOCALIZED INTERNAL COORDINATES **
   Searching for a Minimum

   Optimization Cycle:  12

                       Coordinates (Angstroms)
     ATOM                X               Y               Z
      1  S         2.5669463710    0.0208386419   -0.1993839814
      2  O         3.4921478428    1.0425022378    0.3657100252
      3  O         2.2176461876    0.2331170001   -1.6202668120
      4  O         2.9220041595   -1.3775306842    0.1419409206
      5  S         0.7713168856    0.5498618025    1.0994146207
      6  S        -2.5734899045    0.0237614616   -0.0786174974
      7  O        -2.9252451385    1.2168134417    0.7291302261
      8  O        -3.4714128650   -1.1456345005    0.1358382501
      9  O        -2.2742297456    0.3171134789   -1.4965734894
     10  S        -0.7257737380   -0.8761293168    0.9051071989
   Point Group: c1    Number of degrees of freedom:    24


   Energy is  -2044.329004595

 Hessian Updated using BFGS Update

 24 Hessian modes will be used to form the next step
  Hessian Eigenvalues:
     0.002332    0.002935    0.023252    0.086512    0.128054    0.138434
     0.160299    0.172750    0.186729    0.225295    0.230975    0.246679
     0.249947    0.250065    0.250970    0.251465    0.256787    0.338875
     0.426299    0.499386    0.649778    0.658483    0.661619    0.665243

 Minimum Search - Taking Simple RFO Step
 Searching for Lamda that Minimizes Along All modes
 Value Taken    Lamda =  -0.00001882
 Step Taken.  Stepsize is  0.045770

                             Maximum     Tolerance    Cnvgd?
         Gradient           0.000617      0.000300      NO
         Displacement       0.038970      0.001200      NO
         Energy change     -0.000086      0.000001      NO


 New Cartesian Coordinates Obtained by Inverse Iteration

 Displacement from previous Coordinates is:  0.154822
 ----------------------------------------------------------------
             Standard Nuclear Orientation (Angstroms)
    I     Atom           X                Y                Z
 ----------------------------------------------------------------
    1      S       2.5659968902     0.0267573329    -0.1997914957
    2      O       3.4972595951     1.0309795878     0.3865173340
    3      O       2.2191246301     0.2675303037    -1.6166161405
    4      O       2.9133754397    -1.3810742968     0.1125660601
    5      S       0.7733040541     0.5395630518     1.1112111643
    6      S      -2.5721282777     0.0206271354    -0.0820667689
    7      O      -2.9108963187     1.2329388267     0.7024705453
    8      O      -3.4788338360    -1.1358176421     0.1628705476
    9      O      -2.2792134832     0.2797317663    -1.5074784630
   10      S      -0.7280786388    -0.8765225026     0.9126166782
 ----------------------------------------------------------------
 Molecular Point Group                 C1    NOp =  1
 Largest Abelian Subgroup              C1    NOp =  1
 Nuclear Repulsion Energy =   999.2318158507 hartrees
 There are       57 alpha and       57 beta electrons
 Applying Cartesian multipole field
    Component          Value
    ---------          -----
     (2,0,0)        1.00000E-11
     (0,2,0)        2.00000E-11
     (0,0,2)       -3.00000E-11
 Nucleus-field energy     =     0.0000000191 hartrees
 Requested basis set is 6-311++G(d,p)
 There are 88 shells and 252 basis functions
 A cutoff of  1.0D-11 yielded   2847 shell pairs
 There are     24614 function pairs (     26461 Cartesian)
 Smallest overlap matrix eigenvalue = 4.97E-04
 Guess MOs from SCF MO coefficient file
 Reading MOs from coefficient file
 Reading MOs from coefficient file
 A restricted hybrid HF-DFT SCF calculation will be
 performed using Pulay DIIS extrapolation
 Exchange:     0.2000 Hartree-Fock + 0.0800 Slater + 0.7200 B88
 Correlation:  0.1900 VWN1RPA + 0.8100 LYP
 Using SG-1 standard quadrature grid
 SCF converges when DIIS error is below 1.0E-08
 Geometry optimization detected.  Setting ReadMinima to 0
 Setting SaveMinima to 0
 ---------------------------------------
  Cycle       Energy         DIIS Error
 ---------------------------------------
    1   -2044.3280445321      1.17E-03
    2   -2044.3289721724      6.14E-05
    3   -2044.3289767961      6.66E-05
    4   -2044.3290003498      3.71E-05
    5   -2044.3290092695      6.70E-06
    6   -2044.3290094106      4.53E-06
    7   -2044.3290095650      1.54E-06
    8   -2044.3290095801      1.71E-07
    9   -2044.3290095797      7.33E-08
   10   -2044.3290095787      4.59E-08
   11   -2044.3290095792      5.05E-09 Convergence criterion met
 ---------------------------------------
 SCF time:  CPU 98.03 s  wall 98.09 s
 SCF   energy in the final basis set = -2044.3290095792
 Total energy in the final basis set = -2044.3290095792

 --------------------------------------------------------------

                    Orbital Energies (a.u.)
 --------------------------------------------------------------

 Alpha MOs
 -- Occupied --
-88.802 -88.802 -88.620 -88.620 -18.855 -18.855 -18.853 -18.853
-18.853 -18.853  -7.862  -7.862  -7.704  -7.704  -5.824  -5.824
 -5.824  -5.824  -5.824  -5.824  -5.669  -5.669  -5.665  -5.665
 -5.658  -5.658  -0.866  -0.866  -0.733  -0.733  -0.732  -0.732
 -0.537  -0.418  -0.339  -0.309  -0.242  -0.216  -0.208  -0.207
 -0.206  -0.206  -0.112  -0.091  -0.091  -0.091  -0.090  -0.078
 -0.076  -0.059  -0.051  -0.048  -0.046  -0.013  -0.013   0.003
  0.019
 -- Virtual --
  0.183   0.204   0.219   0.239   0.249   0.253   0.260   0.277
  0.278   0.282   0.286   0.287   0.307   0.309   0.314   0.327
  0.341   0.351   0.364   0.367   0.372   0.372   0.378   0.385
  0.387   0.424   0.439   0.441   0.452   0.454   0.465   0.473
  0.475   0.494   0.495   0.504   0.510   0.518   0.522   0.524
  0.525   0.532   0.540   0.543   0.544   0.555   0.561   0.576
  0.592   0.601   0.601   0.608   0.618   0.621   0.630   0.644
  0.652   0.652   0.669   0.682   0.698   0.888   0.906   0.920
  0.940   0.949   0.953   0.964   0.996   1.002   1.022   1.041
  1.079   1.086   1.149   1.152   1.210   1.212   1.246   1.260
  1.267   1.282   1.284   1.291   1.362   1.365   1.366   1.371
  1.374   1.379   1.380   1.388   1.395   1.403   1.403   1.409
  1.428   1.448   1.451   1.454   1.459   1.459   1.491   1.792
  1.818   1.821   1.845   1.878   1.901   1.907   1.930   1.959
  1.968   2.002   2.004   2.070   2.089   2.100   2.145   2.227
  2.249   3.022   3.022   3.079   3.079   3.080   3.081   3.081
  3.082   3.099   3.101   3.101   3.102   3.111   3.116   3.168
  3.170   3.174   3.175   3.299   3.302   3.375   3.376   3.384
  3.385   3.588   3.600   3.813   3.814   3.826   3.826   5.223
  5.242   5.242   5.250   5.252   5.254   5.264   5.270   5.279
  5.285   5.297   5.298   5.320   5.324   5.507   5.508   5.510
  5.519   8.052   8.086   8.366   8.380  17.511  17.518  17.530
 17.530  17.562  17.610  17.632  17.634  17.652  17.655  17.689
 17.751  50.111  50.119  50.119  50.127  50.151  50.155 189.232
189.258 189.447 189.463
 --------------------------------------------------------------

          Ground-State Mulliken Net Atomic Charges

     Atom                 Charge (a.u.)
  ----------------------------------------
      1 S                     0.033169
      2 O                    -0.429947
      3 O                    -0.274897
      4 O                    -0.309425
      5 S                    -0.018545
      6 S                     0.030924
      7 O                    -0.308248
      8 O                    -0.429713
      9 O                    -0.274539
     10 S                    -0.018779
  ----------------------------------------
  Sum of atomic charges =    -2.000000

 -----------------------------------------------------------------
                    Cartesian Multipole Moments
 -----------------------------------------------------------------
    Charge (ESU x 10^10)
                -9.6064
    Dipole Moment (Debye)
         X       0.0238      Y      -0.1489      Z       0.8729
       Tot       0.8859
    Quadrupole Moments (Debye-Ang)
        XX    -174.9074     XY      -1.5366     YY    -106.9262
        XZ       1.3386     YZ       0.0416     ZZ    -107.0605
    Octopole Moments (Debye-Ang^2)
       XXX      -1.4100    XXY       3.8902    XYY      -0.8957
       YYY      10.6007    XXZ     -23.6468    XYZ       1.5180
       YYZ     -19.9630    XZZ       0.8156    YZZ      -2.4379
       ZZZ     -29.6808
    Hexadecapole Moments (Debye-Ang^3)
      XXXX   -4049.9571   XXXY    -132.3735   XXYY    -749.3087
      XYYY     -31.1875   YYYY    -449.3551   XXXZ      24.4609
      XXYZ     -10.1766   XYYZ      13.8077   YYYZ       4.4696
      XXZZ    -681.6290   XYZZ     -14.6200   YYZZ    -158.5237
      XZZZ      27.5212   YZZZ      13.2421   ZZZZ    -542.2986
 -----------------------------------------------------------------
 Calculating analytic gradient of the SCF energy
 Gradient of SCF Energy
            1           2           3           4           5           6
    1   0.0000003   0.0001283   0.0000244  -0.0000214  -0.0002093   0.0001213
    2   0.0004895  -0.0000685  -0.0001716  -0.0001826  -0.0000390  -0.0001016
    3  -0.0004208   0.0001041   0.0000375   0.0000865   0.0002179  -0.0008648
            7           8           9          10
    1  -0.0000113  -0.0001437  -0.0001233   0.0002346
    2  -0.0001202   0.0001588   0.0000758  -0.0000405
    3   0.0001594   0.0002225   0.0002042   0.0002535
 Max gradient component =       8.648E-04
 RMS gradient           =       2.385E-04
 Gradient time:  CPU 43.99 s  wall 44.00 s
 Geometry Optimization Parameters
   NAtoms,    NIC,     NZ,  NCons,   NDum,   NFix, NCnnct, MaxDiis
       10      50       0       0       0       0       0       0

 Cartesian Hessian Update
 Hessian Updated using BFGS Update


** GEOMETRY OPTIMIZATION IN DELOCALIZED INTERNAL COORDINATES **
   Searching for a Minimum

   Optimization Cycle:  13

                       Coordinates (Angstroms)
     ATOM                X               Y               Z
      1  S         2.5659968902    0.0267573329   -0.1997914957
      2  O         3.4972595951    1.0309795878    0.3865173340
      3  O         2.2191246301    0.2675303037   -1.6166161405
      4  O         2.9133754397   -1.3810742968    0.1125660601
      5  S         0.7733040541    0.5395630518    1.1112111643
      6  S        -2.5721282777    0.0206271354   -0.0820667689
      7  O        -2.9108963187    1.2329388267    0.7024705453
      8  O        -3.4788338360   -1.1358176421    0.1628705476
      9  O        -2.2792134832    0.2797317663   -1.5074784630
     10  S        -0.7280786388   -0.8765225026    0.9126166782
   Point Group: c1    Number of degrees of freedom:    24


   Energy is  -2044.329009579

 Hessian Updated using BFGS Update

 24 Hessian modes will be used to form the next step
  Hessian Eigenvalues:
     0.002348    0.003980    0.025851    0.088031    0.124337    0.131886
     0.155462    0.176192    0.191925    0.226764    0.231643    0.236883
     0.249918    0.250195    0.251434    0.251900    0.254300    0.350140
     0.430205    0.500043    0.649463    0.658155    0.661658    0.664865

 Minimum Search - Taking Simple RFO Step
 Searching for Lamda that Minimizes Along All modes
 Value Taken    Lamda =  -0.00000763
 Step Taken.  Stepsize is  0.022251

                             Maximum     Tolerance    Cnvgd?
         Gradient           0.000536      0.000300      NO
         Displacement       0.019163      0.001200      NO
         Energy change     -0.000005      0.000001      NO


 New Cartesian Coordinates Obtained by Inverse Iteration

 Displacement from previous Coordinates is:  0.060448
 ----------------------------------------------------------------
             Standard Nuclear Orientation (Angstroms)
    I     Atom           X                Y                Z
 ----------------------------------------------------------------
    1      S       2.5664969013     0.0238220526    -0.1998442188
    2      O       3.4953455051     1.0344154117     0.3791644796
    3      O       2.2186890317     0.2549336239    -1.6181444942
    4      O       2.9179881220    -1.3808786586     0.1209586542
    5      S       0.7735971104     0.5428034169     1.1068047147
    6      S      -2.5729326915     0.0229505863    -0.0797998169
    7      O      -2.9220366624     1.2278456299     0.7115566534
    8      O      -3.4735743319    -1.1409448019     0.1514554531
    9      O      -2.2751973877     0.2931357540    -1.5021999851
   10      S      -0.7284655420    -0.8733694518     0.9123480213
 ----------------------------------------------------------------
 Molecular Point Group                 C1    NOp =  1
 Largest Abelian Subgroup              C1    NOp =  1
 Nuclear Repulsion Energy =   999.3138117006 hartrees
 There are       57 alpha and       57 beta electrons
 Applying Cartesian multipole field
    Component          Value
    ---------          -----
     (2,0,0)        1.00000E-11
     (0,2,0)        2.00000E-11
     (0,0,2)       -3.00000E-11
 Nucleus-field energy     =     0.0000000191 hartrees
 Requested basis set is 6-311++G(d,p)
 There are 88 shells and 252 basis functions
 A cutoff of  1.0D-11 yielded   2843 shell pairs
 There are     24564 function pairs (     26401 Cartesian)
 Smallest overlap matrix eigenvalue = 4.95E-04
 Guess MOs from SCF MO coefficient file
 Reading MOs from coefficient file
 Reading MOs from coefficient file
 A restricted hybrid HF-DFT SCF calculation will be
 performed using Pulay DIIS extrapolation
 Exchange:     0.2000 Hartree-Fock + 0.0800 Slater + 0.7200 B88
 Correlation:  0.1900 VWN1RPA + 0.8100 LYP
 Using SG-1 standard quadrature grid
 SCF converges when DIIS error is below 1.0E-08
 Geometry optimization detected.  Setting ReadMinima to 0
 Setting SaveMinima to 0
 ---------------------------------------
  Cycle       Energy         DIIS Error
 ---------------------------------------
    1   -2044.3294906467      4.50E-04
    2   -2044.3290059348      2.76E-05
    3   -2044.3289996860      4.64E-05
    4   -2044.3290122386      1.09E-05
    5   -2044.3290128613      1.94E-06
    6   -2044.3290128605      2.08E-06
    7   -2044.3290128877      4.15E-07
    8   -2044.3290128881      1.17E-07
    9   -2044.3290128881      3.59E-08
   10   -2044.3290128868      1.52E-08
   11   -2044.3290128877      3.85E-09 Convergence criterion met
 ---------------------------------------
 SCF time:  CPU 94.91 s  wall 94.96 s
 SCF   energy in the final basis set = -2044.3290128877
 Total energy in the final basis set = -2044.3290128877

 --------------------------------------------------------------

                    Orbital Energies (a.u.)
 --------------------------------------------------------------

 Alpha MOs
 -- Occupied --
-88.802 -88.802 -88.620 -88.620 -18.855 -18.855 -18.854 -18.853
-18.853 -18.853  -7.862  -7.862  -7.704  -7.704  -5.824  -5.824
 -5.824  -5.824  -5.824  -5.824  -5.669  -5.669  -5.665  -5.665
 -5.658  -5.658  -0.866  -0.866  -0.733  -0.733  -0.732  -0.732
 -0.537  -0.418  -0.340  -0.309  -0.242  -0.217  -0.208  -0.207
 -0.206  -0.206  -0.113  -0.091  -0.091  -0.091  -0.090  -0.078
 -0.076  -0.059  -0.051  -0.049  -0.045  -0.013  -0.013   0.003
  0.019
 -- Virtual --
  0.183   0.205   0.219   0.239   0.249   0.253   0.260   0.277
  0.278   0.282   0.286   0.287   0.307   0.309   0.314   0.327
  0.341   0.351   0.364   0.367   0.372   0.372   0.378   0.385
  0.387   0.424   0.439   0.441   0.451   0.454   0.465   0.473
  0.475   0.494   0.495   0.504   0.510   0.518   0.522   0.524
  0.525   0.532   0.540   0.543   0.544   0.555   0.561   0.576
  0.592   0.601   0.602   0.608   0.618   0.621   0.631   0.645
  0.652   0.653   0.669   0.681   0.698   0.888   0.907   0.920
  0.940   0.949   0.953   0.964   0.996   1.002   1.022   1.041
  1.079   1.086   1.149   1.152   1.210   1.211   1.246   1.261
  1.267   1.282   1.284   1.291   1.362   1.365   1.366   1.371
  1.374   1.379   1.380   1.388   1.394   1.402   1.404   1.409
  1.428   1.448   1.450   1.454   1.459   1.459   1.491   1.792
  1.818   1.821   1.845   1.878   1.901   1.906   1.930   1.960
  1.968   2.003   2.004   2.071   2.089   2.100   2.145   2.227
  2.249   3.022   3.022   3.079   3.079   3.080   3.081   3.081
  3.082   3.099   3.101   3.101   3.103   3.111   3.116   3.168
  3.170   3.174   3.175   3.300   3.302   3.375   3.376   3.384
  3.385   3.589   3.600   3.813   3.814   3.826   3.826   5.224
  5.242   5.242   5.250   5.252   5.253   5.265   5.270   5.279
  5.285   5.296   5.298   5.320   5.324   5.507   5.508   5.509
  5.519   8.052   8.086   8.366   8.380  17.511  17.518  17.530
 17.531  17.562  17.610  17.631  17.635  17.652  17.656  17.689
 17.751  50.111  50.119  50.119  50.127  50.151  50.155 189.232
189.258 189.447 189.463
 --------------------------------------------------------------

          Ground-State Mulliken Net Atomic Charges

     Atom                 Charge (a.u.)
  ----------------------------------------
      1 S                     0.032852
      2 O                    -0.430144
      3 O                    -0.275576
      4 O                    -0.308579
      5 S                    -0.018107
      6 S                     0.030153
      7 O                    -0.306307
      8 O                    -0.429711
      9 O                    -0.276027
     10 S                    -0.018554
  ----------------------------------------
  Sum of atomic charges =    -2.000000

 -----------------------------------------------------------------
                    Cartesian Multipole Moments
 -----------------------------------------------------------------
    Charge (ESU x 10^10)
                -9.6064
    Dipole Moment (Debye)
         X       0.0210      Y      -0.1452      Z       0.8806
       Tot       0.8928
    Quadrupole Moments (Debye-Ang)
        XX    -174.9340     XY      -1.4969     YY    -106.9332
        XZ       1.3589     YZ       0.0327     ZZ    -107.0516
    Octopole Moments (Debye-Ang^2)
       XXX      -1.4486    XXY       3.7698    XYY      -0.8593
       YYY      10.5302    XXZ     -23.5765    XYZ       1.6545
       YYZ     -19.9351    XZZ       0.8007    YZZ      -2.5094
       ZZZ     -29.7040
    Hexadecapole Moments (Debye-Ang^3)
      XXXX   -4051.2250   XXXY    -130.0319   XXYY    -750.0863
      XYYY     -30.3564   YYYY    -449.3883   XXXZ      25.5012
      XXYZ     -10.5103   XYYZ      13.7263   YYYZ       4.2461
      XXZZ    -681.5578   XYZZ     -13.6397   YYZZ    -158.3734
      XZZZ      28.6724   YZZZ      12.8996   ZZZZ    -541.1803
 -----------------------------------------------------------------
 Calculating analytic gradient of the SCF energy
 Gradient of SCF Energy
            1           2           3           4           5           6
    1  -0.0000386   0.0000714   0.0000223   0.0000420  -0.0002388  -0.0000116
    2   0.0000739  -0.0000220  -0.0000509  -0.0000205  -0.0000530   0.0003157
    3   0.0000354  -0.0000254  -0.0000217  -0.0000432   0.0000300  -0.0000981
            7           8           9          10
    1  -0.0000538   0.0000419  -0.0000885   0.0002537
    2  -0.0000350   0.0000140  -0.0001958  -0.0000264
    3   0.0000397  -0.0001232   0.0001222   0.0000842
 Max gradient component =       3.157E-04
 RMS gradient           =       1.077E-04
 Gradient time:  CPU 44.10 s  wall 44.11 s
 Geometry Optimization Parameters
   NAtoms,    NIC,     NZ,  NCons,   NDum,   NFix, NCnnct, MaxDiis
       10      50       0       0       0       0       0       0

 Cartesian Hessian Update
 Hessian Updated using BFGS Update


** GEOMETRY OPTIMIZATION IN DELOCALIZED INTERNAL COORDINATES **
   Searching for a Minimum

   Optimization Cycle:  14

                       Coordinates (Angstroms)
     ATOM                X               Y               Z
      1  S         2.5664969013    0.0238220526   -0.1998442188
      2  O         3.4953455051    1.0344154117    0.3791644796
      3  O         2.2186890317    0.2549336239   -1.6181444942
      4  O         2.9179881220   -1.3808786586    0.1209586542
      5  S         0.7735971104    0.5428034169    1.1068047147
      6  S        -2.5729326915    0.0229505863   -0.0797998169
      7  O        -2.9220366624    1.2278456299    0.7115566534
      8  O        -3.4735743319   -1.1409448019    0.1514554531
      9  O        -2.2751973877    0.2931357540   -1.5021999851
     10  S        -0.7284655420   -0.8733694518    0.9123480213
   Point Group: c1    Number of degrees of freedom:    24


   Energy is  -2044.329012888

 Hessian Updated using BFGS Update

 24 Hessian modes will be used to form the next step
  Hessian Eigenvalues:
     0.002376    0.004489    0.025150    0.083303    0.128398    0.137222
     0.148742    0.174324    0.201016    0.219700    0.231547    0.243130
     0.249824    0.250605    0.251433    0.252589    0.269083    0.340094
     0.426698    0.498246    0.649527    0.658069    0.661134    0.665631

 Minimum Search - Taking Simple RFO Step
 Searching for Lamda that Minimizes Along All modes
 Value Taken    Lamda =  -0.00000161
 Step Taken.  Stepsize is  0.007955

                             Maximum     Tolerance    Cnvgd?
         Gradient           0.000348      0.000300      NO
         Displacement       0.006191      0.001200      NO
         Energy change     -0.000003      0.000001      NO


 New Cartesian Coordinates Obtained by Inverse Iteration

 Displacement from previous Coordinates is:  0.015030
 ----------------------------------------------------------------
             Standard Nuclear Orientation (Angstroms)
    I     Atom           X                Y                Z
 ----------------------------------------------------------------
    1      S       2.5665428433     0.0238297112    -0.1994546556
    2      O       3.4934232895     1.0360030322     0.3799170335
    3      O       2.2185022353     0.2553914729    -1.6176355995
    4      O       2.9196981901    -1.3802182913     0.1215053336
    5      S       0.7734916631     0.5407392341     1.1066763731
    6      S      -2.5729444111     0.0225777795    -0.0799966303
    7      O      -2.9180233648     1.2290084059     0.7107788451
    8      O      -3.4755615416    -1.1392843037     0.1540566530
    9      O      -2.2764766207     0.2920746212    -1.5029680511
   10      S      -0.7287422282    -0.8754080990     0.9094201598
 ----------------------------------------------------------------
 Molecular Point Group                 C1    NOp =  1
 Largest Abelian Subgroup              C1    NOp =  1
 Nuclear Repulsion Energy =   999.3923314026 hartrees
 There are       57 alpha and       57 beta electrons
 Applying Cartesian multipole field
    Component          Value
    ---------          -----
     (2,0,0)        1.00000E-11
     (0,2,0)        2.00000E-11
     (0,0,2)       -3.00000E-11
 Nucleus-field energy     =     0.0000000191 hartrees
 Requested basis set is 6-311++G(d,p)
 There are 88 shells and 252 basis functions
 A cutoff of  1.0D-11 yielded   2843 shell pairs
 There are     24564 function pairs (     26401 Cartesian)
 Smallest overlap matrix eigenvalue = 4.95E-04
 Guess MOs from SCF MO coefficient file
 Reading MOs from coefficient file
 Reading MOs from coefficient file
 A restricted hybrid HF-DFT SCF calculation will be
 performed using Pulay DIIS extrapolation
 Exchange:     0.2000 Hartree-Fock + 0.0800 Slater + 0.7200 B88
 Correlation:  0.1900 VWN1RPA + 0.8100 LYP
 Using SG-1 standard quadrature grid
 SCF converges when DIIS error is below 1.0E-08
 Geometry optimization detected.  Setting ReadMinima to 0
 Setting SaveMinima to 0
 ---------------------------------------
  Cycle       Energy         DIIS Error
 ---------------------------------------
    1   -2044.3290594250      9.79E-05
    2   -2044.3290124417      1.16E-05
    3   -2044.3290092425      2.67E-05
    4   -2044.3290134813      1.61E-06
    5   -2044.3290134927      8.74E-07
    6   -2044.3290134959      4.27E-07
    7   -2044.3290134974      1.67E-07
    8   -2044.3290134975      5.27E-08
    9   -2044.3290134986      1.51E-08
   10   -2044.3290134989      4.74E-09 Convergence criterion met
 ---------------------------------------
 SCF time:  CPU 85.23 s  wall 85.27 s
 SCF   energy in the final basis set = -2044.3290134989
 Total energy in the final basis set = -2044.3290134989

 --------------------------------------------------------------

                    Orbital Energies (a.u.)
 --------------------------------------------------------------

 Alpha MOs
 -- Occupied --
-88.802 -88.802 -88.620 -88.620 -18.855 -18.855 -18.854 -18.853
-18.853 -18.853  -7.862  -7.862  -7.704  -7.704  -5.824  -5.824
 -5.824  -5.824  -5.824  -5.824  -5.669  -5.669  -5.665  -5.665
 -5.658  -5.658  -0.866  -0.866  -0.733  -0.733  -0.733  -0.732
 -0.537  -0.418  -0.339  -0.309  -0.242  -0.217  -0.208  -0.207
 -0.206  -0.206  -0.112  -0.091  -0.091  -0.091  -0.090  -0.078
 -0.076  -0.059  -0.051  -0.049  -0.045  -0.013  -0.013   0.003
  0.019
 -- Virtual --
  0.183   0.205   0.219   0.239   0.249   0.253   0.260   0.277
  0.278   0.282   0.286   0.287   0.307   0.309   0.314   0.327
  0.341   0.351   0.364   0.367   0.372   0.372   0.378   0.385
  0.387   0.424   0.439   0.441   0.452   0.454   0.465   0.473
  0.475   0.494   0.495   0.504   0.510   0.518   0.522   0.524
  0.525   0.532   0.540   0.543   0.544   0.555   0.561   0.576
  0.592   0.601   0.602   0.608   0.618   0.621   0.631   0.645
  0.652   0.653   0.670   0.681   0.698   0.888   0.907   0.920
  0.940   0.949   0.953   0.964   0.996   1.002   1.022   1.041
  1.080   1.086   1.149   1.152   1.210   1.212   1.246   1.261
  1.267   1.282   1.284   1.291   1.362   1.365   1.366   1.371
  1.374   1.379   1.380   1.388   1.394   1.402   1.404   1.409
  1.428   1.448   1.450   1.454   1.459   1.459   1.491   1.792
  1.818   1.821   1.845   1.878   1.902   1.906   1.930   1.960
  1.968   2.003   2.004   2.071   2.089   2.100   2.145   2.227
  2.249   3.022   3.022   3.079   3.079   3.080   3.081   3.081
  3.082   3.099   3.101   3.101   3.103   3.111   3.116   3.168
  3.170   3.174   3.175   3.300   3.302   3.375   3.376   3.384
  3.385   3.589   3.600   3.813   3.814   3.826   3.826   5.224
  5.242   5.242   5.250   5.252   5.253   5.265   5.270   5.279
  5.285   5.296   5.298   5.320   5.324   5.507   5.508   5.509
  5.519   8.052   8.086   8.366   8.380  17.511  17.518  17.530
 17.531  17.562  17.610  17.631  17.635  17.652  17.656  17.689
 17.751  50.111  50.119  50.119  50.127  50.151  50.155 189.232
189.258 189.447 189.463
 --------------------------------------------------------------

          Ground-State Mulliken Net Atomic Charges

     Atom                 Charge (a.u.)
  ----------------------------------------
      1 S                     0.032192
      2 O                    -0.430123
      3 O                    -0.275641
      4 O                    -0.307853
      5 S                    -0.017920
      6 S                     0.029518
      7 O                    -0.306750
      8 O                    -0.429342
      9 O                    -0.275792
     10 S                    -0.018289
  ----------------------------------------
  Sum of atomic charges =    -2.000000

 -----------------------------------------------------------------
                    Cartesian Multipole Moments
 -----------------------------------------------------------------
    Charge (ESU x 10^10)
                -9.6064
    Dipole Moment (Debye)
         X       0.0241      Y      -0.1539      Z       0.8786
       Tot       0.8923
    Quadrupole Moments (Debye-Ang)
        XX    -174.9107     XY      -1.5031     YY    -106.9332
        XZ       1.3491     YZ       0.0397     ZZ    -107.0529
    Octopole Moments (Debye-Ang^2)
       XXX      -1.3651    XXY       3.8303    XYY      -0.8950
       YYY      10.5819    XXZ     -23.5590    XYZ       1.6218
       YYZ     -19.9328    XZZ       0.8316    YZZ      -2.4555
       ZZZ     -29.6054
    Hexadecapole Moments (Debye-Ang^3)
      XXXX   -4050.4782   XXXY    -130.2914   XXYY    -750.0115
      XYYY     -30.4640   YYYY    -449.4889   XXXZ      25.1687
      XXYZ     -10.3542   XYYZ      13.6796   YYYZ       4.3472
      XXZZ    -681.5030   XYZZ     -13.7065   YYZZ    -158.3227
      XZZZ      28.3553   YZZZ      13.0021   ZZZZ    -540.7313
 -----------------------------------------------------------------
 Calculating analytic gradient of the SCF energy
 Gradient of SCF Energy
            1           2           3           4           5           6
    1   0.0000936  -0.0000254  -0.0000184  -0.0000224  -0.0001107  -0.0001114
    2  -0.0002807   0.0000382   0.0000906   0.0001161  -0.0000010  -0.0000115
    3   0.0000515  -0.0000514  -0.0000184   0.0000079   0.0000230  -0.0000533
            7           8           9          10
    1   0.0000332  -0.0000296   0.0000423   0.0001490
    2   0.0000111  -0.0000233   0.0000200   0.0000404
    3  -0.0000112   0.0000213   0.0000338  -0.0000032
 Max gradient component =       2.807E-04
 RMS gradient           =       7.670E-05
 Gradient time:  CPU 44.15 s  wall 44.16 s
 Geometry Optimization Parameters
   NAtoms,    NIC,     NZ,  NCons,   NDum,   NFix, NCnnct, MaxDiis
       10      50       0       0       0       0       0       0

 Cartesian Hessian Update
 Hessian Updated using BFGS Update


** GEOMETRY OPTIMIZATION IN DELOCALIZED INTERNAL COORDINATES **
   Searching for a Minimum

   Optimization Cycle:  15

                       Coordinates (Angstroms)
     ATOM                X               Y               Z
      1  S         2.5665428433    0.0238297112   -0.1994546556
      2  O         3.4934232895    1.0360030322    0.3799170335
      3  O         2.2185022353    0.2553914729   -1.6176355995
      4  O         2.9196981901   -1.3802182913    0.1215053336
      5  S         0.7734916631    0.5407392341    1.1066763731
      6  S        -2.5729444111    0.0225777795   -0.0799966303
      7  O        -2.9180233648    1.2290084059    0.7107788451
      8  O        -3.4755615416   -1.1392843037    0.1540566530
      9  O        -2.2764766207    0.2920746212   -1.5029680511
     10  S        -0.7287422282   -0.8754080990    0.9094201598
   Point Group: c1    Number of degrees of freedom:    24


   Energy is  -2044.329013499

 Hessian Updated using BFGS Update

 24 Hessian modes will be used to form the next step
  Hessian Eigenvalues:
     0.002631    0.004492    0.025801    0.079320    0.127547    0.146505
     0.159310    0.176313    0.196213    0.222233    0.231663    0.235518
     0.248727    0.251177    0.252018    0.252801    0.268838    0.355552
     0.432554    0.489637    0.651765    0.657984    0.664079    0.665671

 Minimum Search - Taking Simple RFO Step
 Searching for Lamda that Minimizes Along All modes
 Value Taken    Lamda =   0.00000000
 Step Taken.  Stepsize is  0.006144

                             Maximum     Tolerance    Cnvgd?
         Gradient           0.000143      0.000300     YES
         Displacement       0.005020      0.001200      NO
         Energy change     -0.000001      0.000001     YES


                       Distance Matrix (Angstroms)
             S (  1)   O (  2)   O (  3)   O (  4)   S (  5)   S (  6)
   O (  2)  1.489723
   O (  3)  1.478509  2.494994
   O (  4)  1.482931  2.496810  2.488274
   S (  5)  2.277763  2.858582  3.096991  3.044149
   S (  6)  5.140876  6.167606  5.037509  5.672527  3.588219
   O (  7)  5.688712  6.422879  5.723053  6.421394  3.775941  1.483199
   O (  8)  6.163183  7.304084  6.124245  6.399879  4.667378  1.489773
   O (  9)  5.022543  6.114772  4.496591  5.695236  4.021739  1.478299
   S ( 10)  3.591258  4.664820  4.043633  3.766532  2.073907  2.277368
             O (  7)   O (  8)   O (  9)
   O (  8)  2.495916
   O (  9)  2.487992  2.496462
   S ( 10)  3.043186  2.860983  3.094853

 Final energy is   -2044.3290134989411     


 ******************************
 **  OPTIMIZATION CONVERGED  **
 ******************************

                       Coordinates (Angstroms)
     ATOM                X               Y               Z
      1  S         2.5665428433    0.0238297112   -0.1994546556
      2  O         3.4934232895    1.0360030322    0.3799170335
      3  O         2.2185022353    0.2553914729   -1.6176355995
      4  O         2.9196981901   -1.3802182913    0.1215053336
      5  S         0.7734916631    0.5407392341    1.1066763731
      6  S        -2.5729444111    0.0225777795   -0.0799966303
      7  O        -2.9180233648    1.2290084059    0.7107788451
      8  O        -3.4755615416   -1.1392843037    0.1540566530
      9  O        -2.2764766207    0.2920746212   -1.5029680511
     10  S        -0.7287422282   -0.8754080990    0.9094201598

Z-matrix Print:
$molecule
-2 1
S 
O  1 1.478299
O  1 1.483199 2 114.303865
O  1 1.489773 2 114.513577 3 134.421748 0
S  1 2.277368 2 109.127870 3 -118.614055 0
S  5 2.073907 1 111.017175 2 70.408999 0
S  6 2.277763 5 111.143453 1 -113.592922 0
O  7 1.478509 6 109.219035 5 71.905274 0
O  7 1.482931 6 106.154235 5 -51.817711 0
O  7 1.489723 6 96.463998 5 -169.424311 0
$end


 --------------------------------------------------------------

                    Orbital Energies (a.u.)
 --------------------------------------------------------------

 Alpha MOs
 -- Occupied --
-88.802 -88.802 -88.620 -88.620 -18.855 -18.855 -18.854 -18.853
-18.853 -18.853  -7.862  -7.862  -7.704  -7.704  -5.824  -5.824
 -5.824  -5.824  -5.824  -5.824  -5.669  -5.669  -5.665  -5.665
 -5.658  -5.658  -0.866  -0.866  -0.733  -0.733  -0.733  -0.732
 -0.537  -0.418  -0.339  -0.309  -0.242  -0.217  -0.208  -0.207
 -0.206  -0.206  -0.112  -0.091  -0.091  -0.091  -0.090  -0.078
 -0.076  -0.059  -0.051  -0.049  -0.045  -0.013  -0.013   0.003
  0.019
 -- Virtual --
  0.183   0.205   0.219   0.239   0.249   0.253   0.260   0.277
  0.278   0.282   0.286   0.287   0.307   0.309   0.314   0.327
  0.341   0.351   0.364   0.367   0.372   0.372   0.378   0.385
  0.387   0.424   0.439   0.441   0.452   0.454   0.465   0.473
  0.475   0.494   0.495   0.504   0.510   0.518   0.522   0.524
  0.525   0.532   0.540   0.543   0.544   0.555   0.561   0.576
  0.592   0.601   0.602   0.608   0.618   0.621   0.631   0.645
  0.652   0.653   0.670   0.681   0.698   0.888   0.907   0.920
  0.940   0.949   0.953   0.964   0.996   1.002   1.022   1.041
  1.080   1.086   1.149   1.152   1.210   1.212   1.246   1.261
  1.267   1.282   1.284   1.291   1.362   1.365   1.366   1.371
  1.374   1.379   1.380   1.388   1.394   1.402   1.404   1.409
  1.428   1.448   1.450   1.454   1.459   1.459   1.491   1.792
  1.818   1.821   1.845   1.878   1.902   1.906   1.930   1.960
  1.968   2.003   2.004   2.071   2.089   2.100   2.145   2.227
  2.249   3.022   3.022   3.079   3.079   3.080   3.081   3.081
  3.082   3.099   3.101   3.101   3.103   3.111   3.116   3.168
  3.170   3.174   3.175   3.300   3.302   3.375   3.376   3.384
  3.385   3.589   3.600   3.813   3.814   3.826   3.826   5.224
  5.242   5.242   5.250   5.252   5.253   5.265   5.270   5.279
  5.285   5.296   5.298   5.320   5.324   5.507   5.508   5.509
  5.519   8.052   8.086   8.366   8.380  17.511  17.518  17.530
 17.531  17.562  17.610  17.631  17.635  17.652  17.656  17.689
 17.751  50.111  50.119  50.119  50.127  50.151  50.155 189.232
189.258 189.447 189.463
 --------------------------------------------------------------

          Ground-State Mulliken Net Atomic Charges

     Atom                 Charge (a.u.)
  ----------------------------------------
      1 S                     0.032192
      2 O                    -0.430123
      3 O                    -0.275641
      4 O                    -0.307853
      5 S                    -0.017920
      6 S                     0.029518
      7 O                    -0.306750
      8 O                    -0.429342
      9 O                    -0.275792
     10 S                    -0.018289
  ----------------------------------------
  Sum of atomic charges =    -2.000000

 -----------------------------------------------------------------
                    Cartesian Multipole Moments
 -----------------------------------------------------------------
    Charge (ESU x 10^10)
                -9.6064
    Dipole Moment (Debye)
         X       0.0241      Y      -0.1539      Z       0.8786
       Tot       0.8923
    Quadrupole Moments (Debye-Ang)
        XX    -174.9107     XY      -1.5031     YY    -106.9332
        XZ       1.3491     YZ       0.0397     ZZ    -107.0529
    Octopole Moments (Debye-Ang^2)
       XXX      -1.3651    XXY       3.8303    XYY      -0.8950
       YYY      10.5819    XXZ     -23.5590    XYZ       1.6218
       YYZ     -19.9328    XZZ       0.8316    YZZ      -2.4555
       ZZZ     -29.6054
    Hexadecapole Moments (Debye-Ang^3)
      XXXX   -4050.4782   XXXY    -130.2914   XXYY    -750.0115
      XYYY     -30.4640   YYYY    -449.4889   XXXZ      25.1687
      XXYZ     -10.3542   XYYZ      13.6796   YYYZ       4.3472
      XXZZ    -681.5030   XYZZ     -13.7065   YYZZ    -158.3227
      XZZZ      28.3553   YZZZ      13.0021   ZZZZ    -540.7313
 -----------------------------------------------------------------
Archival summary:
1\1\pikachu\OPT\ProcedureUnspecified\BasisUnspecified\46(2-,1)\taweetha\SunAug1320:53:402017SunAug1320:53:402017\0\\#,OPT,ProcedureUnspecified,BasisUnspecified,\\-2,1\S\O,1,1.4783\O,1,1.4832,2,114.304\O,1,1.48977,2,114.514,3,134.422,0\S,1,2.27737,2,109.128,3,-118.614,0\S,5,2.07391,1,111.017,2,70.409,0\S,6,2.27776,5,111.143,1,-113.593,0\O,7,1.47851,6,109.219,5,71.9053,0\O,7,1.48293,6,106.154,5,-51.8177,0\O,7,1.48972,6,96.464,5,-169.424,0\\\@

 Total job time:  2592.63s(wall), 2590.45s(cpu) 
 Sun Aug 13 20:53:40 2017

        *************************************************************
        *                                                           *
        *  Thank you very much for using Q-Chem.  Have a nice day.  *
        *                                                           *
        *************************************************************


 
User input: 2 of 3 
 
pikachu 127.0.1
Q-Chem Developer Version! Running on 127.0.1.*
                  Welcome to Q-Chem
     A Quantum Leap Into The Future Of Chemistry


 Q-Chem 4.4, Q-Chem, Inc., Pleasanton, CA (2016)

 Y. Shao,  Z. Gan,  E. Epifanovsky,  A. T. B. Gilbert,  M. Wormit,  
 J. Kussmann,  A. W. Lange,  A. Behn,  J. Deng,  X. Feng,  D. Ghosh,  
 M. Goldey,  P. R. Horn,  L. D. Jacobson,  I. Kaliman,  F. Rob,  
 R. Z. Khaliullin,  T. Kus,  A. Landau,  J. Liu,  E. I. Proynov,  Y. M. Rhee,  
 R. M. Richard,  M. A. Rohrdanz,  R. P. Steele,  E. J. Sundstrom,  
 H. L. Woodcock III,  P. M. Zimmerman,  D. Zuev,  B. Albrecht,  E. Alguire,  
 B. Austin,  S. A. Baeppler,  G. J. O. Beran,  Y. A. Bernard,  
 E. J. Berquist,  K. Brandhorst,  K. B. Bravaya,  S. T. Brown,  D. Casanova,  
 C.-M. Chang,  Y. Chen,  S. H. Chien,  K. D. Closser,  M. P. Coons,  
 D. L. Crittenden,  S. Dasgupta,  M. Diedenhofen,  R. A. DiStasio Jr.,  
 H. Do,  A. D. Dutoi,  R. G. Edgar,  P.-T. Fang,  S. Fatehi,  Q. Feng,  
 L. Fusti-Molnar,  A. Ghysels,  A. Golubeva-Zadorozhnaya,  J. Gomes,  
 A. Gunina,  M. W. D. Hanson-Heine,  P. H. P. Harbach,  A. W. Hauser,  
 J. E. Herr,  E. G. Hohenstein,  Z. C. Holden,  K. Hui,  T.-C. Jagau,  H. Ji,  
 B. Kaduk,  K. Khistyaev,  Jaehoon Kim,  Jihan Kim,  R. A. King,  
 P. Klunzinger,  K. Koh,  D. Kosenkov,  T. Kowalczyk,  C. M. Krauter,  
 A. Kunitsa,  K. U. Lao,  A. Laurent,  K. V. Lawler,  J. Lee,  D. Lefrancois,  
 S. Lehtola,  S. V. Levchenko,  C. Y. Lin,  Y.-S. Lin,  F. Liu,  E. Livshits,  
 R. C. Lochan,  A. Luenser,  P. Manohar,  S. F. Manzer,  S.-P. Mao,  Y. Mao,  
 N. Mardirossian,  A. V. Marenich,  L. A. Martinez-Martinez,  S. A. Maurer,  
 N. J. Mayhall,  J.-M. Mewes,  A. F. Morrison,  K. Nanda,  T. S. Nguyen-Beck,  
 C. M. Oana,  R. Olivares-Amaya,  D. P. O'Neill,  J. A. Parkhill,  
 T. M. Perrine,  R. Peverati,  P. A. Pieniazek,  F. Plasser,  A. Prociuk,  
 D. R. Rehn,  E. Rosta,  N. J. Russ,  N. Sergueev,  S. M. Sharada,  
 S. Sharma,  D. W. Small,  A. Sodt,  T. Stauch,  T. Stein,  D. Stuck,  
 Y.-C. Su,  A. J. W. Thom,  T. Tsuchimochi,  L. Vogt,  O. Vydrov,  T. Wang,  
 M. A. Watson,  J. Wenzel,  A. White,  C. F. Williams,  V. Vanovschi,  
 K. Yao,  S. Yeganeh,  S. R. Yost,  Z.-Q. You,  I. Y. Zhang,  X. Zhang,  
 Y. Zhao,  B. R. Brooks,  G. K. L. Chan,  D. M. Chipman,  C. J. Cramer,  
 W. A. Goddard III,  M. S. Gordon,  W. J. Hehre,  A. Klamt,  
 H. F. Schaefer III,  M. W. Schmidt,  C. D. Sherrill,  D. G. Truhlar,  
 A. Warshel,  X. Xu,  A. Aspuru-Guzik,  R. Baer,  A. T. Bell,  N. A. Besley,  
 J.-D. Chai,  A. Dreuw,  B. D. Dunietz,  T. R. Furlani,  S. R. Gwaltney,  
 C.-P. Hsu,  Y. Jung,  J. Kong,  D. S. Lambrecht,  W. Liang,  C. Ochsenfeld,  
 V. A. Rassolov,  L. V. Slipchenko,  J. E. Subotnik,  T. Van Voorhis,  
 J. M. Herbert,  A. I. Krylov,  P. M. W. Gill,  M. Head-Gordon

 Contributors to earlier versions of Q-Chem not listed above: 
 R. D. Adamson,  J. Baker,  E. F. C. Byrd,  A. K. Chakraborty,  C.-L. Cheng,  
 H. Dachsel,  R. J. Doerksen,  G. Hawkins,  A. Heyden,  S. Hirata,  
 G. Kedziora,  F. J. Keil,  C. Kelley,  P. P. Korambath,  W. Kurlancheek,  
 A. M. Lee,  M. S. Lee,  D. Liotard,  I. Lotan,  P. E. Maslen,  N. Nair,  
 D. Neuhauser,  R. Olson,  B. Peters,  J. Ritchie,  N. E. Schultz,  
 N. Shenvi,  A. C. Simmonett,  K. S. Thanthiriwatte,  Q. Wu,  W. Zhang

 Please cite Q-Chem as follows:
 Y. Shao et al., Mol. Phys. 113, 184-215 (2015)
 DOI: 10.1080/00268976.2014.952696

 Q-Chem 4.4.2 for Intel X86 EM64T Linux

 Parts of Q-Chem use Armadillo 5.200.1 (Boston Tea Smuggler).
 http://arma.sourceforge.net/

 Q-Chem begins on Sun Aug 13 20:53:40 2017  


Host: 0

     Scratch files written to /scratch/taweetham/qchem21771//
The previous job contains 0 fragments, simply inherited here

Checking the input file for inconsistencies... 	...done.

--------------------------------------------------------------
User input:
--------------------------------------------------------------

$molecule
read
$end

$rem
   BASIS  =  6-311++G**
   JOB_TYPE  =  frequency
   METHOD  =  B3LYP
   SCF_GUESS = read
$end

--------------------------------------------------------------
 ----------------------------------------------------------------
             Standard Nuclear Orientation (Angstroms)
    I     Atom           X                Y                Z
 ----------------------------------------------------------------
    1      S      -2.5696744777     0.2655506187     0.0718191232
    2      O      -3.5130081379    -0.1592578355    -1.0000638604
    3      O      -2.2549700964     1.7101789565     0.0711695361
    4      O      -2.8778718307    -0.2919316075     1.4109654057
    5      S      -0.7672291127    -0.8948285815    -0.6981919625
    6      S       2.5692327911     0.2667400217    -0.0704190319
    7      O       2.8957824131    -0.3047758400    -1.3995597909
    8      O       3.5077910031    -0.1357781212     1.0142513105
    9      O       2.2386523564     1.7074387920    -0.0921674147
   10      S       0.7694829455    -0.9003992311     0.6944942780
 ----------------------------------------------------------------
 Molecular Point Group                 C1    NOp =  1
 Largest Abelian Subgroup              C1    NOp =  1
 Nuclear Repulsion Energy =   999.3923314026 hartrees
 There are       57 alpha and       57 beta electrons
 Requested basis set is 6-311++G(d,p)
 There are 88 shells and 252 basis functions

 Total QAlloc Memory Limit   2000 MB
 Mega-Array Size        61 MB
 MEM_STATIC part        62 MB

                       Distance Matrix (Angstroms)
             S (  1)   O (  2)   O (  3)   O (  4)   S (  5)   S (  6)
   O (  2)  1.489723
   O (  3)  1.478509  2.494994
   O (  4)  1.482931  2.496810  2.488274
   S (  5)  2.277763  2.858582  3.096991  3.044149
   S (  6)  5.140876  6.167606  5.037509  5.672527  3.588219
   O (  7)  5.688712  6.422879  5.723053  6.421394  3.775941  1.483199
   O (  8)  6.163183  7.304084  6.124245  6.399879  4.667378  1.489773
   O (  9)  5.022543  6.114772  4.496591  5.695236  4.021739  1.478299
   S ( 10)  3.591258  4.664820  4.043633  3.766532  2.073907  2.277368
             O (  7)   O (  8)   O (  9)
   O (  8)  2.495916
   O (  9)  2.487992  2.496462
   S ( 10)  3.043186  2.860983  3.094853

 A cutoff of  1.0D-11 yielded   2843 shell pairs
 There are     24564 function pairs (     26401 Cartesian)

 -------------------------------------------------------
 OpenMP Integral Computing Module                       
 Release: version 1.0, May 2013, Q-Chem Inc. Pittsburgh 
 -------------------------------------------------------
 Integral Job Info:
 Integral job number is                      11
 Integral operator is                         1
 short-range coefficients                     0
 long-range coefficients              100000000
 Omega coefficients                           0
 if combine SR and LR in K                    0
 Integral screening is                        0
 Integral computing path is                   2
 max size of driver memory is            800000
 size of driver memory is                593474
 size of scratch memory is              4103008
 max col of scratch BK array               1296
 max len of scratch array in speh3          155
 max len of scratch index in speh4           18
 max int batch size is                      520
 min int batch size is                       52
 fixed nKL is                                52
 max L of basis functions is                  2
 order of int derivative is                   0
 number of shells is                         88
 number of basis is                         262
 number of cartesian basis is               262
 number of contracted shell pairs          2843
 number of primitive shell pairs           7227
 maxK2 (contraction) of shell pair           36
 max number of K2 of shell pair               1
 max number of CS2 of shell pair            312
 max number of PS2 of shell pair           1032
 mem total for path MDJ                   43256
 -------------------------------------------------------
 Smallest overlap matrix eigenvalue = 4.95E-04
 Guess MOs from SCF MO coefficient file
 Reading MOs from coefficient file
 Reading MOs from coefficient file
 A restricted hybrid HF-DFT SCF calculation will be
 performed using Pulay DIIS extrapolation
 Exchange:     0.2000 Hartree-Fock + 0.0800 Slater + 0.7200 B88
 Correlation:  0.1900 VWN1RPA + 0.8100 LYP
 Using SG-1 standard quadrature grid
 SCF converges when DIIS error is below 1.0E-08
 Inaccurate integrated density:
   Number of electrons =   114
   Numerical integral  =   117.800961920282
   Relative error      =     3.3341771231 %
 ---------------------------------------
  Cycle       Energy         DIIS Error
 ---------------------------------------
    1   -2044.9534536632      8.10E-02
    2   -2035.1084960815      2.79E-02
    3   -1977.5070655648      7.92E-02
    4   -2038.3602825658      2.71E-02
    5   -2042.8656781195      1.43E-02
    6   -2043.4787913747      1.13E-02
    7   -2044.2817299517      2.74E-03
    8   -2044.2881336694      2.57E-03
    9   -2044.3259398300      6.89E-04
   10   -2044.3287636822      2.18E-04
   11   -2044.3290154947      7.54E-05
   12   -2044.3290582171      2.60E-05
   13   -2044.3290626334      8.57E-06
   14   -2044.3290631076      4.04E-06
   15   -2044.3290632131      1.37E-06
   16   -2044.3290632234      4.47E-07
   17   -2044.3290632230      1.94E-07
   18   -2044.3290632229      5.11E-08
   19   -2044.3290632229      2.45E-08
   20   -2044.3290632234      7.10E-09 Convergence criterion met
 ---------------------------------------
 SCF time:  CPU 196.86 s  wall 196.98 s
 SCF   energy in the final basis set = -2044.3290632234
 Total energy in the final basis set = -2044.3290632234

 --------------------------------------------------------------

                    Orbital Energies (a.u.)
 --------------------------------------------------------------

 Alpha MOs
 -- Occupied --
-88.802 -88.802 -88.620 -88.620 -18.855 -18.855 -18.854 -18.853
-18.853 -18.853  -7.862  -7.862  -7.704  -7.704  -5.824  -5.824
 -5.824  -5.824  -5.824  -5.824  -5.669  -5.669  -5.665  -5.665
 -5.658  -5.658  -0.866  -0.866  -0.733  -0.733  -0.733  -0.732
 -0.537  -0.418  -0.339  -0.309  -0.242  -0.217  -0.208  -0.207
 -0.206  -0.206  -0.112  -0.091  -0.091  -0.091  -0.090  -0.078
 -0.076  -0.059  -0.051  -0.049  -0.045  -0.013  -0.013   0.003
  0.019
 -- Virtual --
  0.183   0.205   0.219   0.239   0.249   0.253   0.260   0.277
  0.278   0.282   0.286   0.287   0.307   0.309   0.314   0.327
  0.341   0.351   0.364   0.367   0.372   0.372   0.378   0.385
  0.387   0.424   0.439   0.441   0.452   0.454   0.465   0.473
  0.475   0.494   0.495   0.504   0.510   0.518   0.522   0.524
  0.525   0.532   0.540   0.543   0.544   0.555   0.561   0.576
  0.592   0.601   0.601   0.608   0.618   0.621   0.631   0.645
  0.652   0.652   0.670   0.681   0.698   0.888   0.907   0.920
  0.940   0.949   0.953   0.964   0.996   1.002   1.022   1.041
  1.080   1.087   1.149   1.152   1.210   1.212   1.246   1.261
  1.267   1.282   1.284   1.291   1.362   1.365   1.366   1.371
  1.374   1.379   1.380   1.388   1.394   1.402   1.403   1.409
  1.428   1.448   1.450   1.454   1.459   1.459   1.492   1.792
  1.818   1.821   1.845   1.878   1.902   1.906   1.930   1.960
  1.968   2.003   2.004   2.071   2.089   2.100   2.145   2.227
  2.249   3.022   3.022   3.079   3.079   3.080   3.081   3.081
  3.082   3.099   3.101   3.101   3.103   3.111   3.116   3.168
  3.170   3.174   3.175   3.300   3.302   3.375   3.376   3.384
  3.385   3.589   3.600   3.813   3.814   3.826   3.826   5.224
  5.242   5.242   5.250   5.252   5.253   5.265   5.270   5.279
  5.285   5.296   5.298   5.320   5.324   5.507   5.508   5.509
  5.519   8.052   8.086   8.366   8.380  17.511  17.518  17.530
 17.531  17.562  17.610  17.631  17.635  17.652  17.656  17.689
 17.750  50.111  50.119  50.119  50.127  50.151  50.155 189.232
189.258 189.447 189.463
 --------------------------------------------------------------

          Ground-State Mulliken Net Atomic Charges

     Atom                 Charge (a.u.)
  ----------------------------------------
      1 S                     0.030281
      2 O                    -0.429615
      3 O                    -0.275325
      4 O                    -0.307327
      5 S                    -0.017267
      6 S                     0.028707
      7 O                    -0.306346
      8 O                    -0.429114
      9 O                    -0.275814
     10 S                    -0.018179
  ----------------------------------------
  Sum of atomic charges =    -2.000000

 -----------------------------------------------------------------
                    Cartesian Multipole Moments
 -----------------------------------------------------------------
    Charge (ESU x 10^10)
                -9.6064
    Dipole Moment (Debye)
         X      -0.0012      Y      -2.0876      Z       0.0012
       Tot       2.0876
    Quadrupole Moments (Debye-Ang)
        XX    -174.9741     XY       0.0056     YY    -107.3981
        XZ       0.3798     YZ      -0.0116     ZZ    -106.8969
    Octopole Moments (Debye-Ang^2)
       XXX      -0.1855    XXY       2.0165    XYY       0.2093
       YYY     -11.1497    XXZ       0.1383    XYZ      -1.8311
       YYZ       0.2333    XZZ      -0.1765    YZZ       8.1085
       ZZZ      -0.2854
    Hexadecapole Moments (Debye-Ang^3)
      XXXX   -4062.5768   XXXY      -0.2952   XXYY    -676.8904
      XYYY       0.4944   YYYY    -539.4435   XXXZ     -80.7636
      XXYZ      -0.8287   XYYZ      -0.8627   YYYZ       0.2105
      XXZZ    -746.9773   XYZZ      -0.0856   YYZZ    -152.3996
      XZZZ      19.7416   YZZZ      -0.1047   ZZZZ    -447.7016
 -----------------------------------------------------------------
 Calculating MO derivatives via CPSCF
   1         3          30      0.187157    0.047040
   2         3          30      0.026761    0.006963
   3         3          30      0.003976    0.001127
   4         3          30      0.000445    0.000133
   5        30           3      0.000025    0.000011
   6        33           0      0.000000    0.000000    Roots Converged
 Calculating analytic Hessian of the SCF energy
 Polarizability Matrix (a.u.)
            1           2           3
    1-194.0643313   0.0484548  -1.5824129
    2   0.0484548-107.1445281   0.0042483
    3  -1.5824129   0.0042483-102.7549743

 Direct stationary perturbation theory relativistic correction:

 rels  =       2.559343523345
 relv  =      -9.992896282360
 rel2e =       2.844482253846
 E_rel =      -4.589070505168

 Hessian of the SCF Energy
            1           2           3           4           5           6
    1   0.4363838   0.1706977   0.0870296  -0.2208474  -0.0592509  -0.1524878
    2   0.1706977   0.7218476  -0.0490799  -0.0692231  -0.1070035  -0.0705474
    3   0.0870296  -0.0490799   0.7585404  -0.1688460  -0.0654630  -0.2566457
    4  -0.2208474  -0.0692231  -0.1688460   0.2159598   0.0804471   0.1904532
    5  -0.0592509  -0.1070035  -0.0654630   0.0804471   0.0965864   0.0809829
    6  -0.1524878  -0.0705474  -0.2566457   0.1904532   0.0809829   0.2748825
    7  -0.0906732  -0.0727321  -0.0013736   0.0046618  -0.0314327  -0.0096006
    8  -0.0891315  -0.4490529   0.0038842  -0.0064647  -0.0101738  -0.0034662
    9  -0.0025176  -0.0020899  -0.0804524  -0.0112917  -0.0282530   0.0071457
   10  -0.0914176  -0.0364019   0.0760463   0.0145848   0.0035539  -0.0274930
   11  -0.0292172  -0.1310058   0.1203815  -0.0020173   0.0161170  -0.0053799
   12   0.0636484   0.1305415  -0.3820551   0.0027745   0.0096900  -0.0289048
   13  -0.0282692   0.0091872   0.0207680  -0.0081376   0.0049112  -0.0009630
   14   0.0044939  -0.0339953  -0.0174944  -0.0055380   0.0035337  -0.0009400
   15   0.0052292  -0.0150225  -0.0381139  -0.0126205   0.0045031   0.0028363
   16  -0.0124579   0.0066352   0.0032742   0.0059979  -0.0007142   0.0022309
   17  -0.0067083   0.0185515   0.0044087   0.0059397  -0.0034859   0.0013626
   18   0.0032425  -0.0044401  -0.0035893  -0.0031514   0.0016773  -0.0004534
   19   0.0040124  -0.0031544  -0.0004150  -0.0019678   0.0002728  -0.0008685
   20   0.0005591  -0.0026159  -0.0002609  -0.0004370   0.0004588  -0.0000842
   21  -0.0034279   0.0034126   0.0007541   0.0024115  -0.0005412   0.0010469
   22   0.0059781  -0.0058587  -0.0031566  -0.0031887   0.0012193  -0.0005902
   23   0.0007873  -0.0035364  -0.0016825  -0.0012415   0.0008042  -0.0000155
   24   0.0022813  -0.0013997  -0.0005253  -0.0006323   0.0000283  -0.0002463
   25   0.0026506   0.0016713  -0.0004444  -0.0009055  -0.0004683  -0.0004794
   26   0.0056349  -0.0084607  -0.0027515  -0.0026854   0.0015902  -0.0004247
   27  -0.0008441   0.0005756   0.0001251   0.0005800  -0.0001883   0.0002703
   28  -0.0053595  -0.0008212  -0.0128826  -0.0061572   0.0014617  -0.0002016
   29   0.0021350  -0.0047286   0.0080580   0.0012202   0.0015730  -0.0014878
   30  -0.0021538   0.0080497   0.0019621   0.0003224  -0.0024360   0.0000685
            7           8           9          10          11          12
    1  -0.0906732  -0.0891315  -0.0025176  -0.0914176  -0.0292172   0.0636484
    2  -0.0727321  -0.4490529  -0.0020899  -0.0364019  -0.1310058   0.1305415
    3  -0.0013736   0.0038842  -0.0804524   0.0760463   0.1203815  -0.3820551
    4   0.0046618  -0.0064647  -0.0112917   0.0145848  -0.0020173   0.0027745
    5  -0.0314327  -0.0101738  -0.0282530   0.0035539   0.0161170   0.0096900
    6  -0.0096006  -0.0034662   0.0071457  -0.0274930  -0.0053799  -0.0289048
    7   0.0709001   0.1057119   0.0033439   0.0140657  -0.0147435   0.0044215
    8   0.1057119   0.4800493  -0.0039622  -0.0064987  -0.0159497   0.0045821
    9   0.0033439  -0.0039622   0.0664599   0.0092711   0.0395242   0.0014653
   10   0.0140657  -0.0064987   0.0092711   0.0655645   0.0397404  -0.0727597
   11  -0.0147435  -0.0159497   0.0395242   0.0397404   0.1263719  -0.1481861
   12   0.0044215   0.0045821   0.0014653  -0.0727597  -0.1481861   0.4127692
   13   0.0008100  -0.0070880  -0.0008001  -0.0041386   0.0076651  -0.0015482
   14   0.0140012  -0.0067409  -0.0044821   0.0008424   0.0041761   0.0029079
   15   0.0038171  -0.0055369   0.0040486   0.0157739  -0.0045918  -0.0072358
   16   0.0026936  -0.0056377  -0.0007975   0.0039727  -0.0005805  -0.0034354
   17  -0.0016020  -0.0084839  -0.0004997   0.0031294  -0.0026318  -0.0034198
   18  -0.0004403   0.0027805   0.0001017  -0.0003966   0.0002647   0.0007404
   19  -0.0006499   0.0017842   0.0001194  -0.0015515   0.0003738   0.0011274
   20   0.0004079   0.0013955   0.0000875  -0.0003646   0.0005004   0.0003263
   21   0.0005906  -0.0017354   0.0000997   0.0011125  -0.0003304  -0.0007295
   22  -0.0009271   0.0026775   0.0005573  -0.0019256   0.0004378   0.0024047
   23   0.0004441   0.0016096   0.0001769  -0.0002885   0.0004652   0.0005624
   24  -0.0004912   0.0004430   0.0002779  -0.0008686   0.0000907   0.0010794
   25  -0.0012809  -0.0001222   0.0001995  -0.0006307  -0.0004103   0.0005824
   26   0.0000838   0.0054481   0.0006023  -0.0017676   0.0013965   0.0017397
   27   0.0001990  -0.0006567   0.0001901   0.0001355  -0.0000980   0.0000899
   28   0.0003998   0.0047692   0.0019157   0.0014764  -0.0012481   0.0027842
   29  -0.0001386   0.0018986  -0.0011039  -0.0019448   0.0005602   0.0012560
   30  -0.0004665   0.0036676   0.0006636  -0.0008214  -0.0016749   0.0027810
           13          14          15          16          17          18
    1  -0.0282692   0.0044939   0.0052292  -0.0124579  -0.0067083   0.0032425
    2   0.0091872  -0.0339953  -0.0150225   0.0066352   0.0185515  -0.0044401
    3   0.0207680  -0.0174944  -0.0381139   0.0032742   0.0044087  -0.0035893
    4  -0.0081376  -0.0055380  -0.0126205   0.0059979   0.0059397  -0.0031514
    5   0.0049112   0.0035337   0.0045031  -0.0007142  -0.0034859   0.0016773
    6  -0.0009630  -0.0009400   0.0028363   0.0022309   0.0013626  -0.0004534
    7   0.0008100   0.0140012   0.0038171   0.0026936  -0.0016020  -0.0004403
    8  -0.0070880  -0.0067409  -0.0055369  -0.0056377  -0.0084839   0.0027805
    9  -0.0008001  -0.0044821   0.0040486  -0.0007975  -0.0004997   0.0001017
   10  -0.0041386   0.0008424   0.0157739   0.0039727   0.0031294  -0.0003966
   11   0.0076651   0.0041761  -0.0045918  -0.0005805  -0.0026318   0.0002647
   12  -0.0015482   0.0029079  -0.0072358  -0.0034354  -0.0034198   0.0007404
   13   0.1189988  -0.0117945   0.0424523  -0.0054137   0.0007913  -0.0129386
   14  -0.0117945   0.0440177   0.0272337  -0.0021845  -0.0046558  -0.0080859
   15   0.0424523   0.0272337   0.1086582  -0.0022166  -0.0080198   0.0017896
   16  -0.0054137  -0.0021845  -0.0022166   0.4390761  -0.1735879   0.0860484
   17   0.0007913  -0.0046558  -0.0080198  -0.1735879   0.7204822   0.0478392
   18  -0.0129386  -0.0080859   0.0017896   0.0860484   0.0478392   0.7577267
   19   0.0014434   0.0019671  -0.0008173  -0.0933304   0.0390111   0.0793292
   20   0.0012628   0.0005492   0.0017172   0.0315376  -0.1335353  -0.1220306
   21   0.0027865  -0.0012439   0.0027074   0.0670812  -0.1322968  -0.3766859
   22  -0.0061359  -0.0013578   0.0001923  -0.2195647   0.0654461  -0.1701026
   23  -0.0015369   0.0014932   0.0023668   0.0557229  -0.1042411   0.0624917
   24  -0.0002704   0.0014876   0.0001069  -0.1536962   0.0677856  -0.2613494
   25   0.0005160   0.0001736  -0.0003668  -0.0925689   0.0768070  -0.0023452
   26  -0.0046591   0.0019822  -0.0036685   0.0931165  -0.4477412   0.0018992
   27   0.0019866   0.0010427   0.0007325  -0.0037631   0.0077823  -0.0803924
   28  -0.0696732  -0.0006034  -0.0514438  -0.0284045  -0.0092264   0.0207546
   29   0.0012609  -0.0103602   0.0010187  -0.0043074  -0.0342589   0.0176038
   30  -0.0514733  -0.0004256  -0.0755297   0.0052740   0.0150577  -0.0378878
           19          20          21          22          23          24
    1   0.0040124   0.0005591  -0.0034279   0.0059781   0.0007873   0.0022813
    2  -0.0031544  -0.0026159   0.0034126  -0.0058587  -0.0035364  -0.0013997
    3  -0.0004150  -0.0002609   0.0007541  -0.0031566  -0.0016825  -0.0005253
    4  -0.0019678  -0.0004370   0.0024115  -0.0031887  -0.0012415  -0.0006323
    5   0.0002728   0.0004588  -0.0005412   0.0012193   0.0008042   0.0000283
    6  -0.0008685  -0.0000842   0.0010469  -0.0005902  -0.0000155  -0.0002463
    7  -0.0006499   0.0004079   0.0005906  -0.0009271   0.0004441  -0.0004912
    8   0.0017842   0.0013955  -0.0017354   0.0026775   0.0016096   0.0004430
    9   0.0001194   0.0000875   0.0000997   0.0005573   0.0001769   0.0002779
   10  -0.0015515  -0.0003646   0.0011125  -0.0019256  -0.0002885  -0.0008686
   11   0.0003738   0.0005004  -0.0003304   0.0004378   0.0004652   0.0000907
   12   0.0011274   0.0003263  -0.0007295   0.0024047   0.0005624   0.0010794
   13   0.0014434   0.0012628   0.0027865  -0.0061359  -0.0015369  -0.0002704
   14   0.0019671   0.0005492  -0.0012439  -0.0013578   0.0014932   0.0014876
   15  -0.0008173   0.0017172   0.0027074   0.0001923   0.0023668   0.0001069
   16  -0.0933304   0.0315376   0.0670812  -0.2195647   0.0557229  -0.1536962
   17   0.0390111  -0.1335353  -0.1322968   0.0654461  -0.1042411   0.0677856
   18   0.0793292  -0.1220306  -0.3766859  -0.1701026   0.0624917  -0.2613494
   19   0.0677724  -0.0427148  -0.0767657   0.0147745  -0.0038062  -0.0271783
   20  -0.0427148   0.1293455   0.1502430   0.0020423   0.0160835   0.0045677
   21  -0.0767657   0.1502430   0.4068813   0.0031943  -0.0102753  -0.0292869
   22   0.0147745   0.0020423   0.0031943   0.2143940  -0.0763184   0.1916880
   23  -0.0038062   0.0160835  -0.0102753  -0.0763184   0.0928012  -0.0774927
   24  -0.0271783   0.0045677  -0.0292869   0.1916880  -0.0774927   0.2806331
   25   0.0137265   0.0154947   0.0043915   0.0045076   0.0310931  -0.0099626
   26   0.0070197  -0.0163538  -0.0042515   0.0063053  -0.0091658   0.0035522
   27   0.0097336  -0.0390694   0.0022017  -0.0115936   0.0285065   0.0065868
   28  -0.0042297  -0.0077880  -0.0013744  -0.0079123  -0.0048560  -0.0008699
   29  -0.0007534   0.0041719  -0.0029810   0.0054067   0.0036864   0.0009373
   30   0.0157353   0.0045033  -0.0069887  -0.0125935  -0.0046383   0.0027238
           25          26          27          28          29          30
    1   0.0026506   0.0056349  -0.0008441  -0.0053595   0.0021350  -0.0021538
    2   0.0016713  -0.0084607   0.0005756  -0.0008212  -0.0047286   0.0080497
    3  -0.0004444  -0.0027515   0.0001251  -0.0128826   0.0080580   0.0019621
    4  -0.0009055  -0.0026854   0.0005800  -0.0061572   0.0012202   0.0003224
    5  -0.0004683   0.0015902  -0.0001883   0.0014617   0.0015730  -0.0024360
    6  -0.0004794  -0.0004247   0.0002703  -0.0002016  -0.0014878   0.0000685
    7  -0.0012809   0.0000838   0.0001990   0.0003998  -0.0001386  -0.0004665
    8  -0.0001222   0.0054481  -0.0006567   0.0047692   0.0018986   0.0036676
    9   0.0001995   0.0006023   0.0001901   0.0019157  -0.0011039   0.0006636
   10  -0.0006307  -0.0017676   0.0001355   0.0014764  -0.0019448  -0.0008214
   11  -0.0004103   0.0013965  -0.0000980  -0.0012481   0.0005602  -0.0016749
   12   0.0005824   0.0017397   0.0000899   0.0027842   0.0012560   0.0027810
   13   0.0005160  -0.0046591   0.0019866  -0.0696732   0.0012609  -0.0514733
   14   0.0001736   0.0019822   0.0010427  -0.0006034  -0.0103602  -0.0004256
   15  -0.0003668  -0.0036685   0.0007325  -0.0514438   0.0010187  -0.0755297
   16  -0.0925689   0.0931165  -0.0037631  -0.0284045  -0.0043074   0.0052740
   17   0.0768070  -0.4477412   0.0077823  -0.0092264  -0.0342589   0.0150577
   18  -0.0023452   0.0018992  -0.0803924   0.0207546   0.0176038  -0.0378878
   19   0.0137265   0.0070197   0.0097336  -0.0042297  -0.0007534   0.0157353
   20   0.0154947  -0.0163538  -0.0390694  -0.0077880   0.0041719   0.0045033
   21   0.0043915  -0.0042515   0.0022017  -0.0013744  -0.0029810  -0.0069887
   22   0.0045076   0.0063053  -0.0115936  -0.0079123   0.0054067  -0.0125935
   23   0.0310931  -0.0091658   0.0285065  -0.0048560   0.0036864  -0.0046383
   24  -0.0099626   0.0035522   0.0065868  -0.0008699   0.0009373   0.0027238
   25   0.0732087  -0.1101609   0.0045641   0.0007764  -0.0140780   0.0038608
   26  -0.1101609   0.4782660  -0.0024898   0.0071129  -0.0069615   0.0057925
   27   0.0045641  -0.0024898   0.0662723  -0.0009981   0.0045951   0.0039238
   28   0.0007764   0.0071129  -0.0009981   0.1190838   0.0111994   0.0423160
   29  -0.0140780  -0.0069615   0.0045951   0.0111994   0.0444192  -0.0278960
   30   0.0038608   0.0057925   0.0039238   0.0423160  -0.0278960   0.1082835
 Gradient time:  CPU 1355.69 s  wall 1355.94 s
 **********************************************************************
 **                                                                  **
 **                       VIBRATIONAL ANALYSIS                       **
 **                       --------------------                       **
 **                                                                  **
 **        VIBRATIONAL FREQUENCIES (CM**-1) AND NORMAL MODES         **
 **     FORCE CONSTANTS (mDYN/ANGSTROM) AND REDUCED MASSES (AMU)     **
 **                  INFRARED INTENSITIES (KM/MOL)                   **
 **                                                                  **
 **********************************************************************


 Mode:                 1                      2                      3
 Frequency:        26.33                  38.33                  52.59
 Force Cnst:      0.0066                 0.0163                 0.0329
 Red. Mass:      16.1736                18.8276                20.1908
 IR Active:          YES                    YES                    YES
 IR Intens:        0.090                  0.974                  1.126
 Raman Active:       YES                    YES                    YES
               X      Y      Z        X      Y      Z        X      Y      Z
 S          0.007  0.015 -0.054    0.016  0.027  0.064    0.193  0.077 -0.011
 O         -0.082 -0.294  0.147   -0.197 -0.162  0.326    0.117  0.251 -0.015
 O         -0.079  0.035 -0.444   -0.128  0.060 -0.164    0.513  0.003 -0.040
 O          0.186  0.325  0.114    0.398  0.132  0.192    0.047  0.173 -0.002
 S         -0.003 -0.056  0.016   -0.037  0.133 -0.246   -0.029 -0.296  0.055
 S         -0.008  0.018  0.049    0.004 -0.021  0.069   -0.193  0.078  0.007
 O         -0.210  0.329 -0.132    0.380 -0.093  0.188   -0.069  0.184 -0.010
 O          0.094 -0.309 -0.159   -0.200  0.154  0.311   -0.109  0.239 -0.005
 O          0.090  0.048  0.455   -0.147 -0.061 -0.130   -0.503  0.004  0.050
 S          0.004 -0.043 -0.002   -0.036 -0.154 -0.250    0.032 -0.286 -0.039
 TransDip   0.000 -0.010  0.001   -0.012 -0.001 -0.029    0.000 -0.034  0.001

 Mode:                 4                      5                      6
 Frequency:        94.26                 111.12                 207.77
 Force Cnst:      0.1134                 0.1542                 0.4601
 Red. Mass:      21.6633                21.1954                18.0894
 IR Active:          YES                    YES                    YES
 IR Intens:        0.013                  1.202                  0.082
 Raman Active:       YES                    YES                    YES
               X      Y      Z        X      Y      Z        X      Y      Z
 S          0.233 -0.060 -0.044   -0.045  0.099 -0.001    0.163 -0.016  0.086
 O          0.095 -0.029  0.066    0.236 -0.163 -0.145    0.544 -0.289 -0.141
 O          0.126 -0.036  0.025   -0.421  0.186 -0.010   -0.042  0.030  0.078
 O          0.502 -0.195 -0.042   -0.116  0.087 -0.022   -0.092  0.105  0.082
 S          0.189  0.189 -0.214    0.199  0.323  0.089   -0.067  0.094  0.134
 S         -0.233 -0.059  0.044   -0.046 -0.099  0.000   -0.163 -0.018 -0.086
 O         -0.500 -0.195  0.040   -0.117 -0.079 -0.025    0.092  0.103 -0.080
 O         -0.095 -0.028 -0.065    0.234  0.159 -0.148   -0.544 -0.291  0.141
 O         -0.127 -0.036 -0.023   -0.423 -0.190 -0.002    0.042  0.031 -0.080
 S         -0.191  0.190  0.214    0.196 -0.322  0.088    0.067  0.097 -0.133
 TransDip   0.000  0.004  0.000    0.014  0.000  0.032   -0.001 -0.009 -0.000

 Mode:                 7                      8                      9
 Frequency:       237.61                 249.61                 258.45
 Force Cnst:      0.6153                 0.6857                 0.8914
 Red. Mass:      18.4980                18.6801                22.6495
 IR Active:          YES                    YES                    YES
 IR Intens:        0.075                  0.601                  0.481
 Raman Active:       YES                    YES                    YES
               X      Y      Z        X      Y      Z        X      Y      Z
 S          0.005  0.104 -0.091    0.035  0.120 -0.039   -0.162  0.015 -0.029
 O         -0.076  0.179 -0.049    0.115  0.098 -0.102   -0.442  0.208  0.143
 O         -0.359  0.191  0.070   -0.427  0.237  0.114    0.041 -0.027 -0.078
 O          0.414 -0.192 -0.128    0.336 -0.095 -0.065   -0.123 -0.010 -0.026
 S          0.002 -0.203  0.142   -0.040 -0.242  0.074    0.424 -0.029  0.010
 S          0.007 -0.100 -0.088   -0.028  0.123  0.044   -0.163 -0.007 -0.027
 O          0.403  0.193 -0.124   -0.345 -0.109  0.072   -0.146  0.001 -0.021
 O         -0.077 -0.177 -0.045   -0.084  0.119  0.093   -0.448 -0.201  0.149
 O         -0.340 -0.185  0.064    0.431  0.241 -0.107    0.071  0.045 -0.088
 S          0.004  0.194  0.143    0.020 -0.246 -0.082    0.425  0.013  0.007
 TransDip  -0.007 -0.000  0.005   -0.000 -0.025 -0.001    0.002 -0.001  0.022

 Mode:                10                     11                     12
 Frequency:       304.32                 328.97                 475.11
 Force Cnst:      1.2851                 1.5804                 3.4034
 Red. Mass:      23.5516                24.7856                25.5897
 IR Active:          YES                    YES                    YES
 IR Intens:        4.757                  0.114                  1.507
 Raman Active:       YES                    YES                    YES
               X      Y      Z        X      Y      Z        X      Y      Z
 S         -0.022  0.081  0.107    0.028 -0.045 -0.093    0.063  0.088  0.036
 O          0.192 -0.080 -0.012   -0.109  0.072 -0.027   -0.040 -0.055  0.209
 O         -0.203  0.130  0.225    0.128 -0.082 -0.194    0.044  0.127 -0.167
 O         -0.195  0.230  0.142    0.239 -0.256 -0.151   -0.148 -0.260 -0.143
 S          0.125 -0.349 -0.286   -0.370  0.178  0.304    0.390  0.005  0.368
 S         -0.021 -0.082  0.107   -0.030 -0.046  0.093   -0.062  0.084 -0.037
 O         -0.187 -0.228  0.141   -0.236 -0.259  0.152    0.147 -0.251  0.144
 O          0.194  0.078 -0.014    0.108  0.071  0.026    0.043 -0.058 -0.204
 O         -0.211 -0.133  0.226   -0.134 -0.084  0.195   -0.048  0.125  0.161
 S          0.123  0.351 -0.281    0.374  0.181 -0.305   -0.390  0.009 -0.367
 TransDip  -0.065  0.000 -0.025   -0.000  0.011  0.000    0.000  0.039 -0.000

 Mode:                13                     14                     15
 Frequency:       490.81                 494.84                 500.17
 Force Cnst:      2.4777                 2.5470                 2.5990
 Red. Mass:      17.4573                17.6545                17.6329
 IR Active:          YES                    YES                    YES
 IR Intens:        8.511                 15.669                 28.762
 Raman Active:       YES                    YES                    YES
               X      Y      Z        X      Y      Z        X      Y      Z
 S          0.068  0.181 -0.078   -0.027 -0.140  0.158   -0.098 -0.043 -0.195
 O         -0.092 -0.363  0.292    0.140  0.403 -0.185   -0.147 -0.192 -0.158
 O          0.133  0.203  0.141   -0.147 -0.144 -0.333    0.105 -0.099  0.452
 O         -0.146 -0.150 -0.302    0.034 -0.029  0.267    0.206  0.346  0.003
 S         -0.018 -0.018  0.010    0.074  0.026  0.016    0.014  0.040  0.045
 S          0.066 -0.185 -0.089    0.013 -0.128 -0.173   -0.100  0.056 -0.178
 O         -0.136  0.131 -0.314    0.001 -0.078 -0.248    0.214 -0.340  0.040
 O         -0.111  0.387  0.285   -0.156  0.403  0.144   -0.130  0.142 -0.183
 O          0.144 -0.200  0.173    0.149 -0.115  0.377    0.083  0.122  0.413
 S         -0.012  0.018  0.019   -0.071  0.022 -0.012    0.019 -0.042  0.045
 TransDip   0.043 -0.002 -0.083   -0.005 -0.127 -0.006   -0.071  0.006 -0.157

 Mode:                16                     17                     18
 Frequency:       508.60                 568.09                 594.73
 Force Cnst:      3.0549                 4.2268                 4.5475
 Red. Mass:      20.0443                22.2291                21.8217
 IR Active:          YES                    YES                    YES
 IR Intens:        9.559                644.151                 83.662
 Raman Active:       YES                    YES                    YES
               X      Y      Z        X      Y      Z        X      Y      Z
 S         -0.131 -0.108 -0.126    0.376 -0.198 -0.123   -0.350  0.197  0.125
 O         -0.103  0.000 -0.260   -0.166  0.178  0.203    0.159 -0.197 -0.199
 O          0.067 -0.178  0.283   -0.303 -0.047  0.098    0.298  0.093 -0.098
 O          0.246  0.308  0.130   -0.219  0.219 -0.091    0.196 -0.235  0.102
 S          0.169  0.043  0.226   -0.032  0.024  0.018    0.019 -0.027 -0.050
 S          0.135 -0.113  0.124    0.370  0.198 -0.122    0.353  0.201 -0.126
 O         -0.254  0.308 -0.151   -0.212 -0.221 -0.090   -0.194 -0.241 -0.102
 O          0.094  0.021  0.273   -0.165 -0.174  0.202   -0.161 -0.197  0.202
 O         -0.057 -0.191 -0.272   -0.300  0.044  0.096   -0.303  0.091  0.097
 S         -0.169  0.045 -0.225   -0.031 -0.024  0.017   -0.020 -0.027  0.050
 TransDip   0.002 -0.099 -0.001    0.799 -0.001 -0.152    0.004  0.293 -0.001

 Mode:                19                     20                     21
 Frequency:       946.89                 965.47                1150.10
 Force Cnst:      8.8197                 9.3033                16.0581
 Red. Mass:      16.6957                16.9398                20.6050
 IR Active:          YES                    YES                    YES
 IR Intens:      546.046                 42.022                505.307
 Raman Active:       YES                    YES                    YES
               X      Y      Z        X      Y      Z        X      Y      Z
 S          0.137 -0.050 -0.022    0.161 -0.053 -0.028    0.130  0.103  0.309
 O         -0.272 -0.123 -0.304   -0.288 -0.114 -0.304   -0.265 -0.115 -0.303
 O          0.084  0.371 -0.004    0.067  0.353 -0.001   -0.049 -0.185 -0.023
 O         -0.081 -0.152  0.350   -0.093 -0.143  0.352    0.050  0.100 -0.282
 S         -0.003  0.002  0.001   -0.012  0.005 -0.003    0.001 -0.006 -0.005
 S          0.137  0.051 -0.022   -0.160 -0.054  0.028    0.142 -0.095  0.369
 O         -0.086  0.156  0.348    0.098 -0.146 -0.350    0.067 -0.127 -0.341
 O         -0.270  0.116 -0.308    0.286 -0.107  0.307   -0.303  0.123 -0.354
 O          0.088 -0.369  0.002   -0.071  0.352 -0.005   -0.052  0.186 -0.030
 S         -0.003 -0.002  0.001    0.012  0.004  0.003    0.003  0.006 -0.006
 TransDip   0.745  0.001 -0.068    0.000 -0.208 -0.000    0.208  0.008  0.689

 Mode:                22                     23                     24
 Frequency:      1151.00                1171.75                1181.09
 Force Cnst:     16.1181                16.6549                16.9597
 Red. Mass:      20.6497                20.5884                20.6349
 IR Active:          YES                    YES                    YES
 IR Intens:       14.673                130.814                461.742
 Raman Active:       YES                    YES                    YES
               X      Y      Z        X      Y      Z        X      Y      Z
 S          0.129  0.068  0.381    0.118  0.330 -0.159   -0.128 -0.340  0.096
 O         -0.291 -0.126 -0.339   -0.047 -0.039 -0.029    0.080  0.058  0.072
 O         -0.041 -0.143 -0.028   -0.102 -0.459  0.011    0.109  0.481 -0.006
 O          0.071  0.139 -0.377   -0.084 -0.153  0.332    0.067  0.130 -0.257
 S          0.010 -0.003 -0.005   -0.001 -0.002  0.002   -0.001  0.006  0.001
 S         -0.100  0.032 -0.338    0.125 -0.325 -0.134    0.138 -0.350 -0.084
 O         -0.070  0.132  0.342   -0.083  0.147  0.306   -0.071  0.132  0.252
 O          0.244 -0.100  0.292   -0.058  0.042 -0.043   -0.088  0.060 -0.083
 O          0.029 -0.092  0.026   -0.107  0.454  0.003   -0.118  0.496 -0.002
 S         -0.010 -0.002  0.004   -0.001  0.002  0.001    0.001  0.006 -0.002
 TransDip   0.023  0.112  0.044    0.210  0.004 -0.300    0.010 -0.688  0.012

 STANDARD THERMODYNAMIC QUANTITIES AT   298.15 K  AND     1.00 ATM

   This Molecule has  0 Imaginary Frequencies
   Zero point vibrational energy:       17.309 kcal/mol

   Atom    1 Element S  Has Mass   31.97207
   Atom    2 Element O  Has Mass   15.99491
   Atom    3 Element O  Has Mass   15.99491
   Atom    4 Element O  Has Mass   15.99491
   Atom    5 Element S  Has Mass   31.97207
   Atom    6 Element S  Has Mass   31.97207
   Atom    7 Element O  Has Mass   15.99491
   Atom    8 Element O  Has Mass   15.99491
   Atom    9 Element O  Has Mass   15.99491
   Atom   10 Element S  Has Mass   31.97207
   Molecular Mass:   223.857740 amu
   Principal axes and moments of inertia in amu*Bohr^2:
                             1           2           3
    Eigenvalues --     1000.54838  5033.00517  5125.28151
          X               1.00000    -0.00000     0.00001
          Y               0.00000     1.00000    -0.00000
          Z              -0.00001     0.00000     1.00000
   Rotational Symmetry Number is   1
   The Molecule is an Asymmetric Top
   Translational Enthalpy:        0.889 kcal/mol
   Rotational Enthalpy:           0.889 kcal/mol
   Vibrational Enthalpy:         22.642 kcal/mol
   gas constant (RT):             0.592 kcal/mol
   Translational Entropy:        42.120  cal/mol.K
   Rotational Entropy:           31.623  cal/mol.K
   Vibrational Entropy:          37.669  cal/mol.K

   Total Enthalpy:               25.012 kcal/mol
   Total Entropy:               111.412  cal/mol.K

 ======================================================================

 STANDARD THERMODYNAMIC QUANTITIES FOR ANHARMONIC VIBRATION -- TOSH

   Zero point vibrational energy: ************ kcal/mol

   Vibrational Enthalpy:       Infinity kcal/mol
   Vibrational Entropy:             NaN  cal/mol.K

   Total Enthalpy:             Infinity kcal/mol
   Total Entropy:                   NaN  cal/mol.K

 ======================================================================

 STANDARD THERMODYNAMIC QUANTITIES FOR ANHARMONIC VIBRATION -- VPT2

   Zero point vibrational energy: ************ kcal/mol

   Vibrational Enthalpy:       Infinity kcal/mol
   Vibrational Entropy:             NaN  cal/mol.K

   Total Enthalpy:             Infinity kcal/mol
   Total Entropy:                   NaN  cal/mol.K

 ======================================================================

Archival summary:
1\1\pikachu\FREQ\ProcedureUnspecified\BasisUnspecified\46(2-,1)\taweetha\SunAug1321:19:332017SunAug1321:19:332017\0\\#,FREQ,ProcedureUnspecified,BasisUnspecified,\\-2,1\S\O,1,1.4783\O,1,1.4832,2,114.304\O,1,1.48977,2,114.514,3,134.422,0\S,1,2.27737,2,109.128,3,-118.614,0\S,5,2.07391,1,111.017,2,70.409,0\S,6,2.27776,5,111.143,1,-113.593,0\O,7,1.47851,6,109.219,5,71.9053,0\O,7,1.48293,6,106.154,5,-51.8177,0\O,7,1.48972,6,96.464,5,-169.424,0\\\@

 Total job time:  1553.37s(wall), 1553.00s(cpu) 
 Sun Aug 13 21:19:33 2017

        *************************************************************
        *                                                           *
        *  Thank you very much for using Q-Chem.  Have a nice day.  *
        *                                                           *
        *************************************************************


 
User input: 3 of 3 
 
pikachu 127.0.1
Q-Chem Developer Version! Running on 127.0.1.*
                  Welcome to Q-Chem
     A Quantum Leap Into The Future Of Chemistry


 Q-Chem 4.4, Q-Chem, Inc., Pleasanton, CA (2016)

 Y. Shao,  Z. Gan,  E. Epifanovsky,  A. T. B. Gilbert,  M. Wormit,  
 J. Kussmann,  A. W. Lange,  A. Behn,  J. Deng,  X. Feng,  D. Ghosh,  
 M. Goldey,  P. R. Horn,  L. D. Jacobson,  I. Kaliman,  F. Rob,  
 R. Z. Khaliullin,  T. Kus,  A. Landau,  J. Liu,  E. I. Proynov,  Y. M. Rhee,  
 R. M. Richard,  M. A. Rohrdanz,  R. P. Steele,  E. J. Sundstrom,  
 H. L. Woodcock III,  P. M. Zimmerman,  D. Zuev,  B. Albrecht,  E. Alguire,  
 B. Austin,  S. A. Baeppler,  G. J. O. Beran,  Y. A. Bernard,  
 E. J. Berquist,  K. Brandhorst,  K. B. Bravaya,  S. T. Brown,  D. Casanova,  
 C.-M. Chang,  Y. Chen,  S. H. Chien,  K. D. Closser,  M. P. Coons,  
 D. L. Crittenden,  S. Dasgupta,  M. Diedenhofen,  R. A. DiStasio Jr.,  
 H. Do,  A. D. Dutoi,  R. G. Edgar,  P.-T. Fang,  S. Fatehi,  Q. Feng,  
 L. Fusti-Molnar,  A. Ghysels,  A. Golubeva-Zadorozhnaya,  J. Gomes,  
 A. Gunina,  M. W. D. Hanson-Heine,  P. H. P. Harbach,  A. W. Hauser,  
 J. E. Herr,  E. G. Hohenstein,  Z. C. Holden,  K. Hui,  T.-C. Jagau,  H. Ji,  
 B. Kaduk,  K. Khistyaev,  Jaehoon Kim,  Jihan Kim,  R. A. King,  
 P. Klunzinger,  K. Koh,  D. Kosenkov,  T. Kowalczyk,  C. M. Krauter,  
 A. Kunitsa,  K. U. Lao,  A. Laurent,  K. V. Lawler,  J. Lee,  D. Lefrancois,  
 S. Lehtola,  S. V. Levchenko,  C. Y. Lin,  Y.-S. Lin,  F. Liu,  E. Livshits,  
 R. C. Lochan,  A. Luenser,  P. Manohar,  S. F. Manzer,  S.-P. Mao,  Y. Mao,  
 N. Mardirossian,  A. V. Marenich,  L. A. Martinez-Martinez,  S. A. Maurer,  
 N. J. Mayhall,  J.-M. Mewes,  A. F. Morrison,  K. Nanda,  T. S. Nguyen-Beck,  
 C. M. Oana,  R. Olivares-Amaya,  D. P. O'Neill,  J. A. Parkhill,  
 T. M. Perrine,  R. Peverati,  P. A. Pieniazek,  F. Plasser,  A. Prociuk,  
 D. R. Rehn,  E. Rosta,  N. J. Russ,  N. Sergueev,  S. M. Sharada,  
 S. Sharma,  D. W. Small,  A. Sodt,  T. Stauch,  T. Stein,  D. Stuck,  
 Y.-C. Su,  A. J. W. Thom,  T. Tsuchimochi,  L. Vogt,  O. Vydrov,  T. Wang,  
 M. A. Watson,  J. Wenzel,  A. White,  C. F. Williams,  V. Vanovschi,  
 K. Yao,  S. Yeganeh,  S. R. Yost,  Z.-Q. You,  I. Y. Zhang,  X. Zhang,  
 Y. Zhao,  B. R. Brooks,  G. K. L. Chan,  D. M. Chipman,  C. J. Cramer,  
 W. A. Goddard III,  M. S. Gordon,  W. J. Hehre,  A. Klamt,  
 H. F. Schaefer III,  M. W. Schmidt,  C. D. Sherrill,  D. G. Truhlar,  
 A. Warshel,  X. Xu,  A. Aspuru-Guzik,  R. Baer,  A. T. Bell,  N. A. Besley,  
 J.-D. Chai,  A. Dreuw,  B. D. Dunietz,  T. R. Furlani,  S. R. Gwaltney,  
 C.-P. Hsu,  Y. Jung,  J. Kong,  D. S. Lambrecht,  W. Liang,  C. Ochsenfeld,  
 V. A. Rassolov,  L. V. Slipchenko,  J. E. Subotnik,  T. Van Voorhis,  
 J. M. Herbert,  A. I. Krylov,  P. M. W. Gill,  M. Head-Gordon

 Contributors to earlier versions of Q-Chem not listed above: 
 R. D. Adamson,  J. Baker,  E. F. C. Byrd,  A. K. Chakraborty,  C.-L. Cheng,  
 H. Dachsel,  R. J. Doerksen,  G. Hawkins,  A. Heyden,  S. Hirata,  
 G. Kedziora,  F. J. Keil,  C. Kelley,  P. P. Korambath,  W. Kurlancheek,  
 A. M. Lee,  M. S. Lee,  D. Liotard,  I. Lotan,  P. E. Maslen,  N. Nair,  
 D. Neuhauser,  R. Olson,  B. Peters,  J. Ritchie,  N. E. Schultz,  
 N. Shenvi,  A. C. Simmonett,  K. S. Thanthiriwatte,  Q. Wu,  W. Zhang

 Please cite Q-Chem as follows:
 Y. Shao et al., Mol. Phys. 113, 184-215 (2015)
 DOI: 10.1080/00268976.2014.952696

 Q-Chem 4.4.2 for Intel X86 EM64T Linux

 Parts of Q-Chem use Armadillo 5.200.1 (Boston Tea Smuggler).
 http://arma.sourceforge.net/

 Q-Chem begins on Sun Aug 13 21:19:34 2017  


Host: 0

     Scratch files written to /scratch/taweetham/qchem21771//
The previous job contains 0 fragments, simply inherited here

Checking the input file for inconsistencies... 	...done.

--------------------------------------------------------------
User input:
--------------------------------------------------------------

$molecule
read
$end

$rem
   BASIS  =  6-311++G**
   METHOD  =  B3LYP
   SCF_GUESS = read
   SOLVENT_METHOD = SMD
$end


--------------------------------------------------------------
 ----------------------------------------------------------------
             Standard Nuclear Orientation (Angstroms)
    I     Atom           X                Y                Z
 ----------------------------------------------------------------
    1      S       2.5665428433     0.0238297112    -0.1994546556
    2      O       3.4934232895     1.0360030322     0.3799170335
    3      O       2.2185022353     0.2553914729    -1.6176355995
    4      O       2.9196981901    -1.3802182913     0.1215053336
    5      S       0.7734916631     0.5407392341     1.1066763731
    6      S      -2.5729444111     0.0225777795    -0.0799966303
    7      O      -2.9180233648     1.2290084059     0.7107788451
    8      O      -3.4755615416    -1.1392843037     0.1540566530
    9      O      -2.2764766207     0.2920746212    -1.5029680511
   10      S      -0.7287422282    -0.8754080990     0.9094201598
 ----------------------------------------------------------------
 Nuclear Repulsion Energy =   999.3923314026 hartrees
 There are       57 alpha and       57 beta electrons
 Requested basis set is 6-311++G(d,p)
 There are 88 shells and 252 basis functions

 Total QAlloc Memory Limit   2000 MB
 Mega-Array Size        61 MB
 MEM_STATIC part        62 MB

                       Distance Matrix (Angstroms)
             S (  1)   O (  2)   O (  3)   O (  4)   S (  5)   S (  6)
   O (  2)  1.489723
   O (  3)  1.478509  2.494994
   O (  4)  1.482931  2.496810  2.488274
   S (  5)  2.277763  2.858582  3.096991  3.044149
   S (  6)  5.140876  6.167606  5.037509  5.672527  3.588219
   O (  7)  5.688712  6.422879  5.723053  6.421394  3.775941  1.483199
   O (  8)  6.163183  7.304084  6.124245  6.399879  4.667378  1.489773
   O (  9)  5.022543  6.114772  4.496591  5.695236  4.021739  1.478299
   S ( 10)  3.591258  4.664820  4.043633  3.766532  2.073907  2.277368
             O (  7)   O (  8)   O (  9)
   O (  8)  2.495916
   O (  9)  2.487992  2.496462
   S ( 10)  3.043186  2.860983  3.094853

 A cutoff of  1.0D-08 yielded   2661 shell pairs
 There are     23141 function pairs (     24841 Cartesian)

 -------------------------------------------------------
 OpenMP Integral Computing Module                       
 Release: version 1.0, May 2013, Q-Chem Inc. Pittsburgh 
 -------------------------------------------------------
 Integral Job Info:
 Integral job number is                      11
 Integral operator is                         1
 short-range coefficients                     0
 long-range coefficients              100000000
 Omega coefficients                           0
 if combine SR and LR in K                    0
 Integral screening is                        0
 Integral computing path is                   2
 max size of driver memory is            800000
 size of driver memory is                593474
 size of scratch memory is              4103008
 max col of scratch BK array               1296
 max len of scratch array in speh3          155
 max len of scratch index in speh4           18
 max int batch size is                      520
 min int batch size is                       52
 fixed nKL is                                52
 max L of basis functions is                  2
 order of int derivative is                   0
 number of shells is                         88
 number of basis is                         262
 number of cartesian basis is               262
 number of contracted shell pairs          2661
 number of primitive shell pairs           6692
 maxK2 (contraction) of shell pair           36
 max number of K2 of shell pair               1
 max number of CS2 of shell pair            300
 max number of PS2 of shell pair            864
 mem total for path MDJ                   44920
 -------------------------------------------------------
 Smallest overlap matrix eigenvalue = 4.95E-04

 Scale SEOQF with 1.000000e-01/1.000000e-01/1.000000e-01

 Standard Electronic Orientation quadrupole field applied
 Nucleus-field energy     =     0.0000000191 hartrees
 Guess MOs from SCF MO coefficient file
 Reading MOs from coefficient file
 Reading MOs from coefficient file
 A restricted hybrid HF-DFT SCF calculation will be
 performed using Pulay DIIS extrapolation
 Exchange:     0.2000 Hartree-Fock + 0.0800 Slater + 0.7200 B88
 Correlation:  0.1900 VWN1RPA + 0.8100 LYP
 Using SG-1 standard quadrature grid
 SCF converges when DIIS error is below 1.0E-05
 Inaccurate integrated density:
   Number of electrons =   114
   Numerical integral  =   117.818984319043
   Relative error      =     3.3499862448 %
 ---------------------------------------
  Cycle       Energy         DIIS Error
 ---------------------------------------
    1   -2044.9469920839      8.11E-02
    2   -2035.0456583997      2.79E-02
    3   -1977.3467216783      7.92E-02
    4   -2038.3075451484      2.72E-02
    5   -2042.8702300169      1.43E-02
    6   -2043.4365443421      1.16E-02
    7   -2044.2780733306      2.84E-03
    8   -2044.2856387544      2.65E-03
    9   -2044.3255350614      7.26E-04
   10   -2044.3287233560      2.16E-04
   11   -2044.3289672242      7.85E-05
   12   -2044.3290134098      2.66E-05
   13   -2044.3290174721      8.75E-06 Convergence criterion met
 ---------------------------------------
 SCF time:  CPU 108.50 s  wall 108.57 s

 Citation of the SMD model:
 Marenich, A.V.; Cramer, C.J.; Truhlar, D.G.
 J. Phys. Chem. B 2009, 113, 6378-6396.
 iSolventCode=           1
 Solvent: water                                                           

 vradii
            1           2           3           4           5           6
    1   2.4900000   1.5200000   1.5200000   1.5200000   2.4900000   2.4900000
            7           8           9          10
    1   1.5200000   1.5200000   1.5200000   2.4900000
Changing PCM_TESSEL_METHOD to VTN
Changing PCM_VDW_RADII to SMD_RADIUS
 Discretize the solute cavity surface with Lebedev spheres
	Using 302 Lebedev grid points for each H atom
	Using 302 Lebedev grid points for other atoms
	Atomic van der Waals radii will be scaled by 1.20
 Removing interior tesserae...
 Keep 1092 surface tesserae and discard 1928 interior tesserae
 Molecular Surface Area = 191.553 Angst**2
Using SCRF singleton
 A restricted hybrid HF-DFT SCF calculation will be
 performed using Pulay DIIS extrapolation
 Polarizable Continuum solvation model will be applied
 Exchange:     0.2000 Hartree-Fock + 0.0800 Slater + 0.7200 B88
 Correlation:  0.1900 VWN1RPA + 0.8100 LYP
 Using SG-1 standard quadrature grid
 SCF converges when DIIS error is below 1.0E-05

 Citation of the SMD model:
 Marenich, A.V.; Cramer, C.J.; Truhlar, D.G.
 J. Phys. Chem. B 2009, 113, 6378-6396.
 iSolventCode=           1
 Solvent: water                                                           

 vradii
            1           2           3           4           5           6
    1   2.4900000   1.5200000   1.5200000   1.5200000   2.4900000   2.4900000
            7           8           9          10
    1   1.5200000   1.5200000   1.5200000   2.4900000
 ---------------------------------------
  Cycle       Energy         DIIS Error
 ---------------------------------------
    1   -2044.3290138093      4.10E-06
 Time req'd to invert C: 1.56 s (CPU) 1.55 s (wall)
    2   -2044.6032117849      3.37E-04
    3   -2044.6032167109      3.37E-04
    4   -2044.6032082396      3.37E-04
    5   -2044.6032382867      3.35E-04
    6   -2044.6033160720      3.31E-04
    7   -2044.6033023100      3.32E-04
    8   -2044.6033271013      3.31E-04
    9   -2044.6034060958      3.27E-04
   10   -2044.6033874864      3.27E-04
   11   -2044.6033844460      3.27E-04
   12   -2044.6033827286      3.28E-04
   13   -2044.6033897712      3.28E-04
   14   -2044.6033753590      3.28E-04
   15   -2044.6033775687      3.28E-04
   16   -2044.6050993477      4.15E-04
   17   -2044.6062899554      1.05E-04
   18   -2044.6063547103      4.34E-05
   19   -2044.6063680083      1.83E-05
   20   -2044.6063675732      8.85E-06 Convergence criterion met
 ---------------------------------------
 SCF time:  CPU 137.01 s  wall 137.18 s
(0)  E-EN(g) gas-phase elect-nuc energy                -2044.329013809 a.u.
(3)  G-ENP(liq) elect-nuc-pol free energy of system    -2044.606367573 a.u.
(4)  G-CDS(liq) cavity-dispersion-solvent structure 
     free energy                                               -0.5894 kcal/mol
(6)  G-S(liq) free energy of system                    -2044.607306837 a.u.
(9)  DeltaG-S(liq) free energy of  solvation
     (9) = (6) - (0)                                         -174.6315 kcal/mol
 SCF   energy in the final basis set = -2044.6073068365
 Total energy in the final basis set = -2044.6073068365

 --------------------------------------------------------------

                    Orbital Energies (a.u.)
 --------------------------------------------------------------

 Alpha MOs
 -- Occupied --
-89.073 -89.073 -88.886 -88.886 -19.126 -19.126 -19.125 -19.125
-19.124 -19.124  -8.133  -8.133  -7.969  -7.969  -6.095  -6.095
 -6.095  -6.095  -6.095  -6.095  -5.934  -5.934  -5.930  -5.930
 -5.923  -5.923  -1.138  -1.138  -1.007  -1.007  -1.004  -1.004
 -0.802  -0.685  -0.612  -0.581  -0.514  -0.486  -0.482  -0.482
 -0.481  -0.480  -0.379  -0.366  -0.365  -0.364  -0.364  -0.347
 -0.346  -0.332  -0.323  -0.319  -0.316  -0.288  -0.288  -0.263
 -0.246
 -- Virtual --
 -0.080  -0.054  -0.040   0.008   0.025   0.038   0.043   0.051
  0.060   0.062   0.069   0.072   0.083   0.087   0.092   0.100
  0.105   0.109   0.109   0.117   0.120   0.125   0.129   0.139
  0.151   0.179   0.189   0.192   0.194   0.206   0.224   0.228
  0.230   0.248   0.248   0.256   0.274   0.275   0.282   0.283
  0.287   0.295   0.300   0.303   0.304   0.310   0.313   0.332
  0.338   0.342   0.347   0.356   0.365   0.368   0.374   0.388
  0.394   0.403   0.416   0.424   0.439   0.624   0.642   0.655
  0.674   0.681   0.684   0.698   0.735   0.738   0.759   0.782
  0.815   0.822   0.885   0.889   0.946   0.947   0.978   0.992
  0.998   1.015   1.018   1.023   1.089   1.094   1.096   1.102
  1.104   1.109   1.113   1.120   1.127   1.133   1.140   1.144
  1.158   1.180   1.182   1.185   1.192   1.193   1.226   1.522
  1.551   1.553   1.574   1.614   1.636   1.642   1.666   1.691
  1.700   1.735   1.738   1.801   1.820   1.832   1.878   1.962
  1.984   2.748   2.748   2.805   2.805   2.805   2.806   2.808
  2.809   2.826   2.826   2.828   2.829   2.838   2.842   2.895
  2.897   2.899   2.900   3.026   3.029   3.102   3.103   3.109
  3.110   3.315   3.326   3.541   3.542   3.551   3.551   4.950
  4.969   4.970   4.978   4.978   4.982   4.993   4.997   5.008
  5.013   5.023   5.025   5.047   5.052   5.234   5.235   5.237
  5.246   7.788   7.821   8.095   8.109  17.241  17.249  17.264
 17.264  17.295  17.342  17.364  17.365  17.384  17.386  17.421
 17.485  49.839  49.848  49.849  49.855  49.880  49.884 188.967
188.993 189.176 189.192
 --------------------------------------------------------------

          Ground-State Mulliken Net Atomic Charges

     Atom                 Charge (a.u.)
  ----------------------------------------
      1 S                     0.133117
      2 O                    -0.469778
      3 O                    -0.340045
      4 O                    -0.360802
      5 S                     0.037920
      6 S                     0.130925
      7 O                    -0.361451
      8 O                    -0.469087
      9 O                    -0.338436
     10 S                     0.037636
  ----------------------------------------
  Sum of atomic charges =    -2.000000

 -----------------------------------------------------------------
                    Cartesian Multipole Moments
 -----------------------------------------------------------------
    Charge (ESU x 10^10)
                -9.6064
    Dipole Moment (Debye)
         X       0.0525      Y      -0.3728      Z       2.1483
       Tot       2.1811
    Quadrupole Moments (Debye-Ang)
        XX    -174.8879     XY      -0.8268     YY    -106.0007
        XZ       1.5212     YZ      -0.0699     ZZ    -105.5598
    Octopole Moments (Debye-Ang^2)
       XXX      -1.2048    XXY       3.5912    XYY      -1.1565
       YYY       9.6689    XXZ     -22.4103    XYZ       2.5517
       YYZ     -18.0588    XZZ       1.2227    YZZ      -3.1432
       ZZZ     -22.3318
    Hexadecapole Moments (Debye-Ang^3)
      XXXX   -4011.7246   XXXY    -129.7445   XXYY    -747.4280
      XYYY     -26.8855   YYYY    -440.0797   XXXZ      24.9848
      XXYZ     -10.8512   XYYZ      13.6985   YYYZ       3.2386
      XXZZ    -675.6985   XYZZ     -11.7523   YYZZ    -153.3217
      XZZZ      29.3667   YZZZ      13.0058   ZZZZ    -526.1181
 -----------------------------------------------------------------
Archival summary:
1\1\pikachu\SP\ProcedureUnspecified\BasisUnspecified\46(2-,1)\taweetha\SunAug1321:23:402017SunAug1321:23:402017\0\\#,ProcedureUnspecified,BasisUnspecified,\\-2,1\S\O,1,1.4783\O,1,1.4832,2,114.304\O,1,1.48977,2,114.514,3,134.422,0\S,1,2.27737,2,109.128,3,-118.614,0\S,5,2.07391,1,111.017,2,70.409,0\S,6,2.27776,5,111.143,1,-113.593,0\O,7,1.47851,6,109.219,5,71.9053,0\O,7,1.48293,6,106.154,5,-51.8177,0\O,7,1.48972,6,96.464,5,-169.424,0\\\@

 Total job time:  246.05s(wall), 245.81s(cpu) 
 Sun Aug 13 21:23:40 2017

        *************************************************************
        *                                                           *
        *  Thank you very much for using Q-Chem.  Have a nice day.  *
        *                                                           *
        *************************************************************
