# Supplementary material for: A DFT investigation of the blue bottle experiment: E∘half-cell analysis of autoxidation catalysed by redox indicators
Source: R Soc Open Sci. 2017 Nov 8;4(11):170708. doi: 10.1098/rsos.170708 (PMC5717635; doi:10.1098/rsos.170708)
Supplement: output.zip [file rsos170708supp2.zip › B3LYP_6-311++Gdp_reducing_agents/SO2.out]

pikachu 127.0.1
Q-Chem Developer Version! Running on 127.0.1.*
                  Welcome to Q-Chem
     A Quantum Leap Into The Future Of Chemistry


 Q-Chem 4.4, Q-Chem, Inc., Pleasanton, CA (2016)

 Y. Shao,  Z. Gan,  E. Epifanovsky,  A. T. B. Gilbert,  M. Wormit,  
 J. Kussmann,  A. W. Lange,  A. Behn,  J. Deng,  X. Feng,  D. Ghosh,  
 M. Goldey,  P. R. Horn,  L. D. Jacobson,  I. Kaliman,  F. Rob,  
 R. Z. Khaliullin,  T. Kus,  A. Landau,  J. Liu,  E. I. Proynov,  Y. M. Rhee,  
 R. M. Richard,  M. A. Rohrdanz,  R. P. Steele,  E. J. Sundstrom,  
 H. L. Woodcock III,  P. M. Zimmerman,  D. Zuev,  B. Albrecht,  E. Alguire,  
 B. Austin,  S. A. Baeppler,  G. J. O. Beran,  Y. A. Bernard,  
 E. J. Berquist,  K. Brandhorst,  K. B. Bravaya,  S. T. Brown,  D. Casanova,  
 C.-M. Chang,  Y. Chen,  S. H. Chien,  K. D. Closser,  M. P. Coons,  
 D. L. Crittenden,  S. Dasgupta,  M. Diedenhofen,  R. A. DiStasio Jr.,  
 H. Do,  A. D. Dutoi,  R. G. Edgar,  P.-T. Fang,  S. Fatehi,  Q. Feng,  
 L. Fusti-Molnar,  A. Ghysels,  A. Golubeva-Zadorozhnaya,  J. Gomes,  
 A. Gunina,  M. W. D. Hanson-Heine,  P. H. P. Harbach,  A. W. Hauser,  
 J. E. Herr,  E. G. Hohenstein,  Z. C. Holden,  K. Hui,  T.-C. Jagau,  H. Ji,  
 B. Kaduk,  K. Khistyaev,  Jaehoon Kim,  Jihan Kim,  R. A. King,  
 P. Klunzinger,  K. Koh,  D. Kosenkov,  T. Kowalczyk,  C. M. Krauter,  
 A. Kunitsa,  K. U. Lao,  A. Laurent,  K. V. Lawler,  J. Lee,  D. Lefrancois,  
 S. Lehtola,  S. V. Levchenko,  C. Y. Lin,  Y.-S. Lin,  F. Liu,  E. Livshits,  
 R. C. Lochan,  A. Luenser,  P. Manohar,  S. F. Manzer,  S.-P. Mao,  Y. Mao,  
 N. Mardirossian,  A. V. Marenich,  L. A. Martinez-Martinez,  S. A. Maurer,  
 N. J. Mayhall,  J.-M. Mewes,  A. F. Morrison,  K. Nanda,  T. S. Nguyen-Beck,  
 C. M. Oana,  R. Olivares-Amaya,  D. P. O'Neill,  J. A. Parkhill,  
 T. M. Perrine,  R. Peverati,  P. A. Pieniazek,  F. Plasser,  A. Prociuk,  
 D. R. Rehn,  E. Rosta,  N. J. Russ,  N. Sergueev,  S. M. Sharada,  
 S. Sharma,  D. W. Small,  A. Sodt,  T. Stauch,  T. Stein,  D. Stuck,  
 Y.-C. Su,  A. J. W. Thom,  T. Tsuchimochi,  L. Vogt,  O. Vydrov,  T. Wang,  
 M. A. Watson,  J. Wenzel,  A. White,  C. F. Williams,  V. Vanovschi,  
 K. Yao,  S. Yeganeh,  S. R. Yost,  Z.-Q. You,  I. Y. Zhang,  X. Zhang,  
 Y. Zhao,  B. R. Brooks,  G. K. L. Chan,  D. M. Chipman,  C. J. Cramer,  
 W. A. Goddard III,  M. S. Gordon,  W. J. Hehre,  A. Klamt,  
 H. F. Schaefer III,  M. W. Schmidt,  C. D. Sherrill,  D. G. Truhlar,  
 A. Warshel,  X. Xu,  A. Aspuru-Guzik,  R. Baer,  A. T. Bell,  N. A. Besley,  
 J.-D. Chai,  A. Dreuw,  B. D. Dunietz,  T. R. Furlani,  S. R. Gwaltney,  
 C.-P. Hsu,  Y. Jung,  J. Kong,  D. S. Lambrecht,  W. Liang,  C. Ochsenfeld,  
 V. A. Rassolov,  L. V. Slipchenko,  J. E. Subotnik,  T. Van Voorhis,  
 J. M. Herbert,  A. I. Krylov,  P. M. W. Gill,  M. Head-Gordon

 Contributors to earlier versions of Q-Chem not listed above: 
 R. D. Adamson,  J. Baker,  E. F. C. Byrd,  A. K. Chakraborty,  C.-L. Cheng,  
 H. Dachsel,  R. J. Doerksen,  G. Hawkins,  A. Heyden,  S. Hirata,  
 G. Kedziora,  F. J. Keil,  C. Kelley,  P. P. Korambath,  W. Kurlancheek,  
 A. M. Lee,  M. S. Lee,  D. Liotard,  I. Lotan,  P. E. Maslen,  N. Nair,  
 D. Neuhauser,  R. Olson,  B. Peters,  J. Ritchie,  N. E. Schultz,  
 N. Shenvi,  A. C. Simmonett,  K. S. Thanthiriwatte,  Q. Wu,  W. Zhang

 Please cite Q-Chem as follows:
 Y. Shao et al., Mol. Phys. 113, 184-215 (2015)
 DOI: 10.1080/00268976.2014.952696

 Q-Chem 4.4.2 for Intel X86 EM64T Linux

 Parts of Q-Chem use Armadillo 5.200.1 (Boston Tea Smuggler).
 http://arma.sourceforge.net/

 Q-Chem begins on Sun Aug 13 20:13:05 2017  


Host: 0

     Scratch files written to /scratch/taweetham/qchem21863//

Checking the input file for inconsistencies... 	...done.

--------------------------------------------------------------
User input:
--------------------------------------------------------------
$molecule
0 1
  S   -1.6413790   -0.2857100    3.6016758
  O   -1.1986967   -0.9902115    2.3108703
  O   -2.6006963   -1.4290236    3.9636332
$end

$rem
   BASIS  =  6-311++G**
   JOB_TYPE  =  Optimization
   METHOD  =  B3LYP
$end

--------------------------------------------------------------
 ----------------------------------------------------------------
             Standard Nuclear Orientation (Angstroms)
    I     Atom           X                Y                Z
 ----------------------------------------------------------------
    1      S      -0.0000000018     0.0000000000     0.5329218493
    2      O      -1.1056428136    -0.0000000000    -0.5329218510
    3      O       1.1056428172    -0.0000000000    -0.5329218476
 ----------------------------------------------------------------
 Molecular Point Group                 C2v   NOp =  4
 Largest Abelian Subgroup              C2v   NOp =  4
 Nuclear Repulsion Energy =   103.5273460327 hartrees
 There are       16 alpha and       16 beta electrons
 Requested basis set is 6-311++G(d,p)
 There are 25 shells and 74 basis functions

 Total QAlloc Memory Limit   2000 MB
 Mega-Array Size        61 MB
 MEM_STATIC part        62 MB
 A cutoff of  1.0D-11 yielded    318 shell pairs
 There are      2861 function pairs (      3104 Cartesian)

 -------------------------------------------------------
 OpenMP Integral Computing Module                       
 Release: version 1.0, May 2013, Q-Chem Inc. Pittsburgh 
 -------------------------------------------------------
 Integral Job Info:
 Integral job number is                      11
 Integral operator is                         1
 short-range coefficients                     0
 long-range coefficients              100000000
 Omega coefficients                           0
 if combine SR and LR in K                    0
 Integral screening is                        0
 Integral computing path is                   2
 max size of driver memory is            800000
 size of driver memory is                593474
 size of scratch memory is              4103008
 max col of scratch BK array               1296
 max len of scratch array in speh3          155
 max len of scratch index in speh4           18
 max int batch size is                      520
 min int batch size is                       52
 fixed nKL is                                52
 max L of basis functions is                  2
 order of int derivative is                   0
 number of shells is                         25
 number of basis is                          77
 number of cartesian basis is                77
 number of contracted shell pairs           318
 number of primitive shell pairs           1022
 maxK2 (contraction) of shell pair           36
 max number of K2 of shell pair               1
 max number of CS2 of shell pair             30
 max number of PS2 of shell pair            138
 mem total for path MDJ                   12286
 -------------------------------------------------------
 Smallest overlap matrix eigenvalue = 3.59E-03

 Scale SEOQF with 1.000000e-01/1.000000e-01/1.000000e-01

 Standard Electronic Orientation quadrupole field applied
 Nucleus-field energy     =    -0.0000000003 hartrees
 Guess from superposition of atomic densities
 Warning:  Energy on first SCF cycle will be non-variational
 A restricted hybrid HF-DFT SCF calculation will be
 performed using Pulay DIIS extrapolation
 Exchange:     0.2000 Hartree-Fock + 0.0800 Slater + 0.7200 B88
 Correlation:  0.1900 VWN1RPA + 0.8100 LYP
 Using SG-1 standard quadrature grid
 SCF converges when DIIS error is below 1.0E-08
 Inaccurate integrated density:
   Number of electrons =    32
   Numerical integral  =    27.718382116214
   Relative error      =   -13.3800558868 %
 ---------------------------------------
  Cycle       Energy         DIIS Error
 ---------------------------------------
    1    -533.7745665904      1.40E+00
    2    -529.1925898139      1.63E-01
    3    -535.8596784899      1.47E-01
    4    -547.4815760854      3.79E-02
    5    -548.3047993271      1.93E-02
    6    -548.5273623536      1.97E-03
    7    -548.5771069615      8.76E-04
    8    -548.5974752270      4.15E-04
    9    -548.6131377752      3.85E-05
   10    -548.6141615659      7.27E-06
   11    -548.6141525131      1.50E-06
   12    -548.6141447254      2.91E-07
   13    -548.6141422368      7.43E-08
   14    -548.6141413072      9.85E-09 Convergence criterion met
 ---------------------------------------
 SCF time:  CPU 4.16 s  wall 4.16 s
 SCF   energy in the final basis set = -548.6141413072
 Total energy in the final basis set = -548.6141413072

 --------------------------------------------------------------
             Orbital Energies (a.u.) and Symmetries
 --------------------------------------------------------------

 Alpha MOs, Restricted
 -- Occupied --                  
-89.059 -19.181 -19.181  -8.131  -6.093  -6.093  -6.089  -1.128
  1 A1    1 B1    2 A1    3 A1    1 B2    2 B1    4 A1    5 A1                 
 -1.002  -0.686  -0.491  -0.486  -0.484  -0.363  -0.345  -0.313
  3 B1    6 A1    7 A1    2 B2    4 B1    8 A1    1 A2    5 B1                 
 -- Virtual --                   
 -0.182  -0.055  -0.001   0.007   0.037   0.060   0.100   0.173
  3 B2    6 B1    9 A1   10 A1    4 B2    7 B1   11 A1   12 A1                 
  0.175   0.185   0.187   0.190   0.238   0.261   0.274   0.295
  8 B1    2 A2    5 B2   13 A1   14 A1    9 B1    6 B2   10 B1                 
  0.313   0.337   0.602   0.638   0.647   0.649   0.924   0.950
 15 A1   11 B1   16 A1    3 A2    7 B2   17 A1   18 A1   12 B1                 
  0.984   1.049   1.055   1.057   1.060   1.146   1.430   1.524
 19 A1   13 B1   20 A1    4 A2    8 B2   14 B1   21 A1    9 B2                 
  1.536   1.636   1.649   2.770   2.772   2.774   2.783   2.819
 15 B1   22 A1   16 B1   10 B2    5 A2   17 B1   23 A1    6 A2                 
  2.839   2.906   2.962   3.247   3.436   4.905   4.907   4.908
 18 B1   11 B2   24 A1   25 A1   19 B1   26 A1    7 A2   12 B2                 
  4.968   5.020   5.024   7.871  17.099  17.209  17.225  49.744
 20 B1   21 B1   27 A1   28 A1   13 B2   22 B1   29 A1   30 A1                 
 49.794 188.966
 23 B1   31 A1                                                                 

 Beta MOs, Restricted
 -- Occupied --                  
-89.059 -19.181 -19.181  -8.131  -6.093  -6.093  -6.089  -1.128
  1 A1    1 B1    2 A1    3 A1    1 B2    2 B1    4 A1    5 A1                 
 -1.002  -0.686  -0.491  -0.486  -0.484  -0.363  -0.345  -0.313
  3 B1    6 A1    7 A1    2 B2    4 B1    8 A1    1 A2    5 B1                 
 -- Virtual --                   
 -0.182  -0.055  -0.001   0.007   0.037   0.060   0.100   0.173
  3 B2    6 B1    9 A1   10 A1    4 B2    7 B1   11 A1   12 A1                 
  0.175   0.185   0.187   0.190   0.238   0.261   0.274   0.295
  8 B1    2 A2    5 B2   13 A1   14 A1    9 B1    6 B2   10 B1                 
  0.313   0.337   0.602   0.638   0.647   0.649   0.924   0.950
 15 A1   11 B1   16 A1    3 A2    7 B2   17 A1   18 A1   12 B1                 
  0.984   1.049   1.055   1.057   1.060   1.146   1.430   1.524
 19 A1   13 B1   20 A1    4 A2    8 B2   14 B1   21 A1    9 B2                 
  1.536   1.636   1.649   2.770   2.772   2.774   2.783   2.819
 15 B1   22 A1   16 B1   10 B2    5 A2   17 B1   23 A1    6 A2                 
  2.839   2.906   2.962   3.247   3.436   4.905   4.907   4.908
 18 B1   11 B2   24 A1   25 A1   19 B1   26 A1    7 A2   12 B2                 
  4.968   5.020   5.024   7.871  17.099  17.209  17.225  49.744
 20 B1   21 B1   27 A1   28 A1   13 B2   22 B1   29 A1   30 A1                 
 49.794 188.966
 23 B1   31 A1                                                                 
 --------------------------------------------------------------

          Ground-State Mulliken Net Atomic Charges

     Atom                 Charge (a.u.)
  ----------------------------------------
      1 S                     0.674943
      2 O                    -0.337472
      3 O                    -0.337472
  ----------------------------------------
  Sum of atomic charges =    -0.000000

 -----------------------------------------------------------------
                    Cartesian Multipole Moments
 -----------------------------------------------------------------
    Charge (ESU x 10^10)
                -0.0000
    Dipole Moment (Debye)
         X       0.0000      Y       0.0000      Z       3.5196
       Tot       3.5196
    Quadrupole Moments (Debye-Ang)
        XX     -28.0230     XY       0.0000     YY     -21.2450
        XZ      -0.0000     YZ       0.0000     ZZ     -22.6991
    Octopole Moments (Debye-Ang^2)
       XXX       0.0000    XXY      -0.0000    XYY       0.0000
       YYY       0.0000    XXZ       2.7943    XYZ       0.0000
       YYZ       0.5011    XZZ       0.0000    YZZ       0.0000
       ZZZ       1.5358
    Hexadecapole Moments (Debye-Ang^3)
      XXXX    -120.2674   XXXY      -0.0000   XXYY     -21.7558
      XYYY       0.0000   YYYY     -20.2234   XXXZ       0.0000
      XXYZ       0.0000   XYYZ      -0.0000   YYYZ       0.0000
      XXZZ     -28.1359   XYZZ      -0.0000   YYZZ     -13.3230
      XZZZ      -0.0000   YZZZ       0.0000   ZZZZ     -61.7102
 -----------------------------------------------------------------
 Calculating analytic gradient of the SCF energy
 Gradient of SCF Energy
            1           2           3
    1  -0.0000000   0.0247388  -0.0247388
    2  -0.0000000   0.0000000   0.0000000
    3   0.1496570  -0.0748285  -0.0748285
 Max gradient component =       1.497E-01
 RMS gradient           =       6.220E-02
 Gradient time:  CPU 1.30 s  wall 1.30 s
 Geometry Optimization Parameters
   NAtoms,    NIC,     NZ,  NCons,   NDum,   NFix, NCnnct, MaxDiis
        3       9       0       0       0       0       0       0


** GEOMETRY OPTIMIZATION IN DELOCALIZED INTERNAL COORDINATES **
   Searching for a Minimum

   Optimization Cycle:   1

                       Coordinates (Angstroms)
     ATOM                X               Y               Z
      1  S         0.0000000000    0.0000000000    0.5329218493
      2  O        -1.1056428154    0.0000000000   -0.5329218493
      3  O         1.1056428154    0.0000000000   -0.5329218493
   Point Group: c2v   Number of degrees of freedom:     2


   Energy is   -548.614141307


 Attempting to Generate Delocalized Internal Coordinates

  2 Hessian modes will be used to form the next step
  Hessian Eigenvalues:
     0.250000    0.659641

 Minimum Search - Taking Simple RFO Step
 Searching for Lamda that Minimizes Along All modes
 Value Taken    Lamda =  -0.11838149
 Calculated Step too Large.  Step scaled by  0.532770
 Step Taken.  Stepsize is  0.300000

                             Maximum     Tolerance    Cnvgd?
         Gradient           0.183652      0.000300      NO
         Displacement       0.276151      0.001200      NO
         Energy change     *********      0.000001      NO


 New Cartesian Coordinates Obtained by Inverse Iteration

 Displacement from previous Coordinates is:  0.460394
 ----------------------------------------------------------------
             Standard Nuclear Orientation (Angstroms)
    I     Atom           X                Y                Z
 ----------------------------------------------------------------
    1      S       0.0000000000     0.0000000000     0.4107786603
    2      O      -1.2416156791     0.0000000000    -0.4718502548
    3      O       1.2416156791     0.0000000000    -0.4718502548
 ----------------------------------------------------------------
 Molecular Point Group                 C2v   NOp =  4
 Largest Abelian Subgroup              C2v   NOp =  4
 Nuclear Repulsion Energy =   102.5660835022 hartrees
 There are       16 alpha and       16 beta electrons
 Applying Cartesian multipole field
    Component          Value
    ---------          -----
     (2,0,0)        1.00000E-11
     (0,2,0)        2.00000E-11
     (0,0,2)       -3.00000E-11
 Nucleus-field energy     =     0.0000000002 hartrees
 Requested basis set is 6-311++G(d,p)
 There are 25 shells and 74 basis functions
 A cutoff of  1.0D-11 yielded    317 shell pairs
 There are      2845 function pairs (      3088 Cartesian)
 Smallest overlap matrix eigenvalue = 2.97E-03
 Guess MOs from SCF MO coefficient file
 Reading MOs from coefficient file
 Reading MOs from coefficient file
 A restricted hybrid HF-DFT SCF calculation will be
 performed using Pulay DIIS extrapolation
 Exchange:     0.2000 Hartree-Fock + 0.0800 Slater + 0.7200 B88
 Correlation:  0.1900 VWN1RPA + 0.8100 LYP
 Using SG-1 standard quadrature grid
 SCF converges when DIIS error is below 1.0E-08
 Geometry optimization detected.  Setting ReadMinima to 0
 Setting SaveMinima to 0
 ---------------------------------------
  Cycle       Energy         DIIS Error
 ---------------------------------------
    1    -548.6689817324      1.20E-02
    2    -548.6500635667      1.98E-03
    3    -548.6464932897      3.47E-03
    4    -548.6527043861      6.45E-04
    5    -548.6529046512      8.35E-05
    6    -548.6529084224      2.89E-05
    7    -548.6529089381      2.01E-06
    8    -548.6529089401      2.60E-07
    9    -548.6529089400      2.17E-07
   10    -548.6529089400      1.43E-07
   11    -548.6529089400      3.87E-09 Convergence criterion met
 ---------------------------------------
 SCF time:  CPU 3.64 s  wall 3.67 s
 SCF   energy in the final basis set = -548.6529089400
 Total energy in the final basis set = -548.6529089400

 --------------------------------------------------------------
             Orbital Energies (a.u.) and Symmetries
 --------------------------------------------------------------

 Alpha MOs, Restricted
 -- Occupied --                  
-89.060 -19.196 -19.196  -8.130  -6.093  -6.092  -6.088  -1.130
  1 A1    1 B1    2 A1    3 A1    2 B1    1 B2    4 A1    5 A1                 
 -1.034  -0.677  -0.498  -0.493  -0.490  -0.366  -0.355  -0.351
  3 B1    6 A1    4 B1    7 A1    2 B2    1 A2    8 A1    5 B1                 
 -- Virtual --                   
 -0.173  -0.013  -0.003   0.007   0.038   0.072   0.082   0.172
  3 B2    6 B1    9 A1   10 A1    4 B2    7 B1   11 A1    8 B1                 
  0.173   0.181   0.188   0.189   0.224   0.257   0.275   0.302
 12 A1    2 A2    5 B2   13 A1   14 A1    9 B1    6 B2   15 A1                 
  0.312   0.330   0.602   0.641   0.651   0.658   0.931   0.944
 10 B1   11 B1   16 A1    3 A2    7 B2   17 A1   12 B1   18 A1                 
  0.986   1.041   1.053   1.056   1.061   1.129   1.455   1.465
 19 A1    4 A2   13 B1   20 A1    8 B2   14 B1   21 A1   15 B1                 
  1.528   1.610   1.704   2.755   2.759   2.765   2.767   2.778
  9 B2   22 A1   16 B1    5 A2   10 B2   17 B1   23 A1   18 B1                 
  2.841   2.875   2.992   3.235   3.451   4.874   4.888   4.904
  6 A2   11 B2   24 A1   25 A1   19 B1   26 A1    7 A2   12 B2                 
  4.915   4.953   5.089   7.874  17.100  17.197  17.256  49.745
 27 A1   20 B1   21 B1   28 A1   13 B2   29 A1   22 B1   30 A1                 
 49.758 188.971
 23 B1   31 A1                                                                 

 Beta MOs, Restricted
 -- Occupied --                  
-89.060 -19.196 -19.196  -8.130  -6.093  -6.092  -6.088  -1.130
  1 A1    1 B1    2 A1    3 A1    2 B1    1 B2    4 A1    5 A1                 
 -1.034  -0.677  -0.498  -0.493  -0.490  -0.366  -0.355  -0.351
  3 B1    6 A1    4 B1    7 A1    2 B2    1 A2    8 A1    5 B1                 
 -- Virtual --                   
 -0.173  -0.013  -0.003   0.007   0.038   0.072   0.082   0.172
  3 B2    6 B1    9 A1   10 A1    4 B2    7 B1   11 A1    8 B1                 
  0.173   0.181   0.188   0.189   0.224   0.257   0.275   0.302
 12 A1    2 A2    5 B2   13 A1   14 A1    9 B1    6 B2   15 A1                 
  0.312   0.330   0.602   0.641   0.651   0.658   0.931   0.944
 10 B1   11 B1   16 A1    3 A2    7 B2   17 A1   12 B1   18 A1                 
  0.986   1.041   1.053   1.056   1.061   1.129   1.455   1.465
 19 A1    4 A2   13 B1   20 A1    8 B2   14 B1   21 A1   15 B1                 
  1.528   1.610   1.704   2.755   2.759   2.765   2.767   2.778
  9 B2   22 A1   16 B1    5 A2   10 B2   17 B1   23 A1   18 B1                 
  2.841   2.875   2.992   3.235   3.451   4.874   4.888   4.904
  6 A2   11 B2   24 A1   25 A1   19 B1   26 A1    7 A2   12 B2                 
  4.915   4.953   5.089   7.874  17.100  17.197  17.256  49.745
 27 A1   20 B1   21 B1   28 A1   13 B2   29 A1   22 B1   30 A1                 
 49.758 188.971
 23 B1   31 A1                                                                 
 --------------------------------------------------------------

          Ground-State Mulliken Net Atomic Charges

     Atom                 Charge (a.u.)
  ----------------------------------------
      1 S                     0.650080
      2 O                    -0.325040
      3 O                    -0.325040
  ----------------------------------------
  Sum of atomic charges =    -0.000000

 -----------------------------------------------------------------
                    Cartesian Multipole Moments
 -----------------------------------------------------------------
    Charge (ESU x 10^10)
                -0.0000
    Dipole Moment (Debye)
         X       0.0000      Y      -0.0000      Z       2.7150
       Tot       2.7150
    Quadrupole Moments (Debye-Ang)
        XX     -28.3906     XY       0.0000     YY     -21.2529
        XZ      -0.0000     YZ      -0.0000     ZZ     -23.3066
    Octopole Moments (Debye-Ang^2)
       XXX       0.0000    XXY       0.0000    XYY       0.0000
       YYY      -0.0000    XXZ       3.4471    XYZ      -0.0000
       YYZ       0.9698    XZZ       0.0000    YZZ       0.0000
       ZZZ       3.1301
    Hexadecapole Moments (Debye-Ang^3)
      XXXX    -139.6864   XXXY       0.0000   XXYY     -24.8921
      XYYY       0.0000   YYYY     -20.2885   XXXZ      -0.0000
      XXYZ      -0.0000   XYYZ      -0.0000   YYYZ      -0.0000
      XXZZ     -30.3342   XYZZ       0.0000   YYZZ     -11.6503
      XZZZ      -0.0000   YZZZ      -0.0000   ZZZZ     -51.4441
 -----------------------------------------------------------------
 Calculating analytic gradient of the SCF energy
 Gradient of SCF Energy
            1           2           3
    1  -0.0000000  -0.0340734   0.0340734
    2   0.0000000  -0.0000000  -0.0000000
    3   0.0941983  -0.0470991  -0.0470991
 Max gradient component =       9.420E-02
 RMS gradient           =       4.168E-02
 Gradient time:  CPU 1.28 s  wall 1.28 s
 Geometry Optimization Parameters
   NAtoms,    NIC,     NZ,  NCons,   NDum,   NFix, NCnnct, MaxDiis
        3       9       0       0       0       0       0       0

 Cartesian Hessian Update
 Hessian Updated using BFGS Update


** GEOMETRY OPTIMIZATION IN DELOCALIZED INTERNAL COORDINATES **
   Searching for a Minimum

   Optimization Cycle:   2

                       Coordinates (Angstroms)
     ATOM                X               Y               Z
      1  S         0.0000000000    0.0000000000    0.4107786603
      2  O        -1.2416156791    0.0000000000   -0.4718502548
      3  O         1.2416156791    0.0000000000   -0.4718502548
   Point Group: c2v   Number of degrees of freedom:     2


   Energy is   -548.652908940

 Hessian Updated using BFGS Update

  2 Hessian modes will be used to form the next step
  Hessian Eigenvalues:
     0.410759    0.778404

 Minimum Search - Taking Simple RFO Step
 Searching for Lamda that Minimizes Along All modes
 Value Taken    Lamda =  -0.01959679
 Step Taken.  Stepsize is  0.209878

                             Maximum     Tolerance    Cnvgd?
         Gradient           0.089996      0.000300      NO
         Displacement       0.186916      0.001200      NO
         Energy change     -0.038768      0.000001      NO


 New Cartesian Coordinates Obtained by Inverse Iteration

 Displacement from previous Coordinates is:  0.190655
 ----------------------------------------------------------------
             Standard Nuclear Orientation (Angstroms)
    I     Atom           X                Y                Z
 ----------------------------------------------------------------
    1      S       0.0000000000     0.0000000000     0.3296131573
    2      O      -1.2538031986     0.0000000000    -0.4312675033
    3      O       1.2538031986     0.0000000000    -0.4312675033
 ----------------------------------------------------------------
 Molecular Point Group                 C2v   NOp =  4
 Largest Abelian Subgroup              C2v   NOp =  4
 Nuclear Repulsion Energy =   105.8745259567 hartrees
 There are       16 alpha and       16 beta electrons
 Applying Cartesian multipole field
    Component          Value
    ---------          -----
     (2,0,0)        1.00000E-11
     (0,2,0)        2.00000E-11
     (0,0,2)       -3.00000E-11
 Nucleus-field energy     =     0.0000000004 hartrees
 Requested basis set is 6-311++G(d,p)
 There are 25 shells and 74 basis functions
 A cutoff of  1.0D-11 yielded    319 shell pairs
 There are      2847 function pairs (      3090 Cartesian)
 Smallest overlap matrix eigenvalue = 2.05E-03
 Guess MOs from SCF MO coefficient file
 Reading MOs from coefficient file
 Reading MOs from coefficient file
 A restricted hybrid HF-DFT SCF calculation will be
 performed using Pulay DIIS extrapolation
 Exchange:     0.2000 Hartree-Fock + 0.0800 Slater + 0.7200 B88
 Correlation:  0.1900 VWN1RPA + 0.8100 LYP
 Using SG-1 standard quadrature grid
 SCF converges when DIIS error is below 1.0E-08
 Geometry optimization detected.  Setting ReadMinima to 0
 Setting SaveMinima to 0
 Inaccurate integrated density:
   Number of electrons =    32
   Numerical integral  =    32.049758426469
   Relative error      =     0.1554950827 %
 ---------------------------------------
  Cycle       Energy         DIIS Error
 ---------------------------------------
    1    -548.7365563079      8.54E-03
    2    -548.6632911690      1.36E-03
    3    -548.6642444018      7.85E-04
    4    -548.6645682655      1.95E-04
    5    -548.6645779918      1.15E-04
    6    -548.6645846426      1.93E-05
    7    -548.6645848434      2.25E-06
    8    -548.6645848459      2.10E-07
    9    -548.6645848460      2.34E-08
   10    -548.6645848458      8.09E-09 Convergence criterion met
 ---------------------------------------
 SCF time:  CPU 3.35 s  wall 3.38 s
 SCF   energy in the final basis set = -548.6645848458
 Total energy in the final basis set = -548.6645848458

 --------------------------------------------------------------
             Orbital Energies (a.u.) and Symmetries
 --------------------------------------------------------------

 Alpha MOs, Restricted
 -- Occupied --                  
-89.052 -19.195 -19.195  -8.124  -6.086  -6.086  -6.081  -1.157
  1 A1    1 B1    2 A1    3 A1    2 B1    1 B2    4 A1    5 A1                 
 -1.064  -0.660  -0.506  -0.505  -0.504  -0.382  -0.369  -0.349
  3 B1    6 A1    4 B1    2 B2    7 A1    1 A2    5 B1    8 A1                 
 -- Virtual --                   
 -0.154  -0.003   0.016   0.017   0.038   0.083   0.092   0.169
  3 B2    9 A1   10 A1    6 B1    4 B2   11 A1    7 B1   12 A1                 
  0.173   0.179   0.193   0.195   0.225   0.255   0.275   0.302
  8 B1    2 A2    5 B2   13 A1   14 A1    9 B1    6 B2   15 A1                 
  0.327   0.345   0.624   0.659   0.660   0.688   0.933   0.948
 10 B1   11 B1   16 A1    3 A2    7 B2   17 A1   12 B1   18 A1                 
  1.032   1.035   1.057   1.058   1.086   1.116   1.439   1.453
  4 A2   19 A1   20 A1    8 B2   13 B1   14 B1   21 A1   15 B1                 
  1.536   1.601   1.720   2.743   2.749   2.753   2.758   2.783
  9 B2   22 A1   16 B1    5 A2   10 B2   17 B1   23 A1   18 B1                 
  2.877   2.886   3.030   3.320   3.503   4.871   4.879   4.904
 11 B2    6 A2   24 A1   25 A1   19 B1   26 A1    7 A2   12 B2                 
  4.936   4.959   5.153   7.949  17.107  17.212  17.349  49.744
 20 B1   27 A1   21 B1   28 A1   13 B2   29 A1   22 B1   30 A1                 
 49.759 189.052
 23 B1   31 A1                                                                 

 Beta MOs, Restricted
 -- Occupied --                  
-89.052 -19.195 -19.195  -8.124  -6.086  -6.086  -6.081  -1.157
  1 A1    1 B1    2 A1    3 A1    2 B1    1 B2    4 A1    5 A1                 
 -1.064  -0.660  -0.506  -0.505  -0.504  -0.382  -0.369  -0.349
  3 B1    6 A1    4 B1    2 B2    7 A1    1 A2    5 B1    8 A1                 
 -- Virtual --                   
 -0.154  -0.003   0.016   0.017   0.038   0.083   0.092   0.169
  3 B2    9 A1   10 A1    6 B1    4 B2   11 A1    7 B1   12 A1                 
  0.173   0.179   0.193   0.195   0.225   0.255   0.275   0.302
  8 B1    2 A2    5 B2   13 A1   14 A1    9 B1    6 B2   15 A1                 
  0.327   0.345   0.624   0.659   0.660   0.688   0.933   0.948
 10 B1   11 B1   16 A1    3 A2    7 B2   17 A1   12 B1   18 A1                 
  1.032   1.035   1.057   1.058   1.086   1.116   1.439   1.453
  4 A2   19 A1   20 A1    8 B2   13 B1   14 B1   21 A1   15 B1                 
  1.536   1.601   1.720   2.743   2.749   2.753   2.758   2.783
  9 B2   22 A1   16 B1    5 A2   10 B2   17 B1   23 A1   18 B1                 
  2.877   2.886   3.030   3.320   3.503   4.871   4.879   4.904
 11 B2    6 A2   24 A1   25 A1   19 B1   26 A1    7 A2   12 B2                 
  4.936   4.959   5.153   7.949  17.107  17.212  17.349  49.744
 20 B1   27 A1   21 B1   28 A1   13 B2   29 A1   22 B1   30 A1                 
 49.759 189.052
 23 B1   31 A1                                                                 
 --------------------------------------------------------------

          Ground-State Mulliken Net Atomic Charges

     Atom                 Charge (a.u.)
  ----------------------------------------
      1 S                     0.596867
      2 O                    -0.298433
      3 O                    -0.298434
  ----------------------------------------
  Sum of atomic charges =    -0.000000

 -----------------------------------------------------------------
                    Cartesian Multipole Moments
 -----------------------------------------------------------------
    Charge (ESU x 10^10)
                -0.0000
    Dipole Moment (Debye)
         X      -0.0000      Y       0.0000      Z       2.1194
       Tot       2.1194
    Quadrupole Moments (Debye-Ang)
        XX     -28.2194     XY       0.0000     YY     -21.0731
        XZ       0.0000     YZ      -0.0000     ZZ     -23.4544
    Octopole Moments (Debye-Ang^2)
       XXX      -0.0000    XXY       0.0000    XYY      -0.0000
       YYY       0.0000    XXZ       3.9306    XYZ      -0.0000
       YYZ       1.2251    XZZ      -0.0000    YZZ       0.0000
       ZZZ       3.8039
    Hexadecapole Moments (Debye-Ang^3)
      XXXX    -139.4430   XXXY       0.0000   XXYY     -24.8700
      XYYY       0.0000   YYYY     -20.0402   XXXZ       0.0000
      XXYZ      -0.0000   XYYZ       0.0000   YYYZ      -0.0000
      XXZZ     -29.8719   XYZZ       0.0000   YYZZ     -10.6441
      XZZZ       0.0000   YZZZ      -0.0000   ZZZZ     -45.3576
 -----------------------------------------------------------------
 Calculating analytic gradient of the SCF energy
 Gradient of SCF Energy
            1           2           3
    1   0.0000001  -0.0062435   0.0062434
    2   0.0000000  -0.0000000  -0.0000000
    3   0.0135232  -0.0067616  -0.0067616
 Max gradient component =       1.352E-02
 RMS gradient           =       6.256E-03
 Gradient time:  CPU 1.30 s  wall 1.30 s
 Geometry Optimization Parameters
   NAtoms,    NIC,     NZ,  NCons,   NDum,   NFix, NCnnct, MaxDiis
        3       9       0       0       0       0       0       0

 Cartesian Hessian Update
 Hessian Updated using BFGS Update


** GEOMETRY OPTIMIZATION IN DELOCALIZED INTERNAL COORDINATES **
   Searching for a Minimum

   Optimization Cycle:   3

                       Coordinates (Angstroms)
     ATOM                X               Y               Z
      1  S         0.0000000000    0.0000000000    0.3296131573
      2  O        -1.2538031986    0.0000000000   -0.4312675033
      3  O         1.2538031986    0.0000000000   -0.4312675033
   Point Group: c2v   Number of degrees of freedom:     2


   Energy is   -548.664584846

 Hessian Updated using BFGS Update

  2 Hessian modes will be used to form the next step
  Hessian Eigenvalues:
     0.370928    0.767395

 Minimum Search - Taking Simple RFO Step
 Searching for Lamda that Minimizes Along All modes
 Value Taken    Lamda =  -0.00051409
 Step Taken.  Stepsize is  0.036445

                             Maximum     Tolerance    Cnvgd?
         Gradient           0.014004      0.000300      NO
         Displacement       0.033343      0.001200      NO
         Energy change     -0.011676      0.000001      NO


 New Cartesian Coordinates Obtained by Inverse Iteration

 Displacement from previous Coordinates is:  0.031110
 ----------------------------------------------------------------
             Standard Nuclear Orientation (Angstroms)
    I     Atom           X                Y                Z
 ----------------------------------------------------------------
    1      S       0.0000000000     0.0000000000     0.3161714839
    2      O      -1.2537873980     0.0000000000    -0.4245466666
    3      O       1.2537873980     0.0000000000    -0.4245466666
 ----------------------------------------------------------------
 Molecular Point Group                 C2v   NOp =  4
 Largest Abelian Subgroup              C2v   NOp =  4
 Nuclear Repulsion Energy =   106.5325799205 hartrees
 There are       16 alpha and       16 beta electrons
 Applying Cartesian multipole field
    Component          Value
    ---------          -----
     (2,0,0)        1.00000E-11
     (0,2,0)        2.00000E-11
     (0,0,2)       -3.00000E-11
 Nucleus-field energy     =     0.0000000004 hartrees
 Requested basis set is 6-311++G(d,p)
 There are 25 shells and 74 basis functions
 A cutoff of  1.0D-11 yielded    319 shell pairs
 There are      2847 function pairs (      3090 Cartesian)
 Smallest overlap matrix eigenvalue = 1.91E-03
 Guess MOs from SCF MO coefficient file
 Reading MOs from coefficient file
 Reading MOs from coefficient file
 A restricted hybrid HF-DFT SCF calculation will be
 performed using Pulay DIIS extrapolation
 Exchange:     0.2000 Hartree-Fock + 0.0800 Slater + 0.7200 B88
 Correlation:  0.1900 VWN1RPA + 0.8100 LYP
 Using SG-1 standard quadrature grid
 SCF converges when DIIS error is below 1.0E-08
 Geometry optimization detected.  Setting ReadMinima to 0
 Setting SaveMinima to 0
 ---------------------------------------
  Cycle       Energy         DIIS Error
 ---------------------------------------
    1    -548.6788922624      1.62E-03
    2    -548.6647437334      2.63E-04
    3    -548.6647703945      2.06E-04
    4    -548.6647866443      1.18E-04
    5    -548.6647929715      1.80E-05
    6    -548.6647931434      2.48E-06
    7    -548.6647931446      9.88E-07
    8    -548.6647931444      1.19E-06
    9    -548.6647931451      3.55E-08
   10    -548.6647931451      3.40E-09 Convergence criterion met
 ---------------------------------------
 SCF time:  CPU 3.34 s  wall 3.39 s
 SCF   energy in the final basis set = -548.6647931451
 Total energy in the final basis set = -548.6647931451

 --------------------------------------------------------------
             Orbital Energies (a.u.) and Symmetries
 --------------------------------------------------------------

 Alpha MOs, Restricted
 -- Occupied --                  
-89.050 -19.194 -19.194  -8.123  -6.085  -6.085  -6.079  -1.162
  1 A1    1 B1    2 A1    3 A1    2 B1    1 B2    4 A1    5 A1                 
 -1.069  -0.657  -0.508  -0.507  -0.506  -0.385  -0.372  -0.348
  3 B1    6 A1    2 B2    4 B1    7 A1    1 A2    5 B1    8 A1                 
 -- Virtual --                   
 -0.150  -0.003   0.018   0.021   0.039   0.083   0.097   0.168
  3 B2    9 A1   10 A1    6 B1    4 B2   11 A1    7 B1   12 A1                 
  0.173   0.179   0.194   0.196   0.226   0.255   0.275   0.302
  8 B1    2 A2    5 B2   13 A1   14 A1    9 B1    6 B2   15 A1                 
  0.329   0.349   0.628   0.661   0.663   0.693   0.932   0.947
 10 B1   11 B1   16 A1    7 B2    3 A2   17 A1   12 B1   18 A1                 
  1.030   1.039   1.058   1.066   1.089   1.119   1.436   1.452
  4 A2   19 A1    8 B2   20 A1   13 B1   14 B1   21 A1   15 B1                 
  1.538   1.600   1.721   2.741   2.747   2.750   2.757   2.787
  9 B2   22 A1   16 B1    5 A2   10 B2   17 B1   23 A1   18 B1                 
  2.877   2.896   3.036   3.337   3.513   4.872   4.878   4.904
 11 B2    6 A2   24 A1   25 A1   19 B1   26 A1    7 A2   12 B2                 
  4.933   4.971   5.165   7.964  17.108  17.215  17.370  49.744
 20 B1   27 A1   21 B1   28 A1   13 B2   29 A1   22 B1   30 A1                 
 49.760 189.068
 23 B1   31 A1                                                                 

 Beta MOs, Restricted
 -- Occupied --                  
-89.050 -19.194 -19.194  -8.123  -6.085  -6.085  -6.079  -1.162
  1 A1    1 B1    2 A1    3 A1    2 B1    1 B2    4 A1    5 A1                 
 -1.069  -0.657  -0.508  -0.507  -0.506  -0.385  -0.372  -0.348
  3 B1    6 A1    2 B2    4 B1    7 A1    1 A2    5 B1    8 A1                 
 -- Virtual --                   
 -0.150  -0.003   0.018   0.021   0.039   0.083   0.097   0.168
  3 B2    9 A1   10 A1    6 B1    4 B2   11 A1    7 B1   12 A1                 
  0.173   0.179   0.194   0.196   0.226   0.255   0.275   0.302
  8 B1    2 A2    5 B2   13 A1   14 A1    9 B1    6 B2   15 A1                 
  0.329   0.349   0.628   0.661   0.663   0.693   0.932   0.947
 10 B1   11 B1   16 A1    7 B2    3 A2   17 A1   12 B1   18 A1                 
  1.030   1.039   1.058   1.066   1.089   1.119   1.436   1.452
  4 A2   19 A1    8 B2   20 A1   13 B1   14 B1   21 A1   15 B1                 
  1.538   1.600   1.721   2.741   2.747   2.750   2.757   2.787
  9 B2   22 A1   16 B1    5 A2   10 B2   17 B1   23 A1   18 B1                 
  2.877   2.896   3.036   3.337   3.513   4.872   4.878   4.904
 11 B2    6 A2   24 A1   25 A1   19 B1   26 A1    7 A2   12 B2                 
  4.933   4.971   5.165   7.964  17.108  17.215  17.370  49.744
 20 B1   27 A1   21 B1   28 A1   13 B2   29 A1   22 B1   30 A1                 
 49.760 189.068
 23 B1   31 A1                                                                 
 --------------------------------------------------------------

          Ground-State Mulliken Net Atomic Charges

     Atom                 Charge (a.u.)
  ----------------------------------------
      1 S                     0.583762
      2 O                    -0.291881
      3 O                    -0.291881
  ----------------------------------------
  Sum of atomic charges =    -0.000000

 -----------------------------------------------------------------
                    Cartesian Multipole Moments
 -----------------------------------------------------------------
    Charge (ESU x 10^10)
                -0.0000
    Dipole Moment (Debye)
         X      -0.0000      Y       0.0000      Z       2.0124
       Tot       2.0124
    Quadrupole Moments (Debye-Ang)
        XX     -28.1687     XY       0.0000     YY     -21.0430
        XZ       0.0000     YZ       0.0000     ZZ     -23.4651
    Octopole Moments (Debye-Ang^2)
       XXX      -0.0000    XXY       0.0000    XYY      -0.0000
       YYY       0.0000    XXZ       4.0046    XYZ      -0.0000
       YYZ       1.2608    XZZ      -0.0000    YZZ       0.0000
       ZZZ       3.8998
    Hexadecapole Moments (Debye-Ang^3)
      XXXX    -139.0247   XXXY       0.0000   XXYY     -24.8061
      XYYY      -0.0000   YYYY     -20.0111   XXXZ       0.0000
      XXYZ       0.0000   XYYZ       0.0000   YYYZ       0.0000
      XXZZ     -29.7334   XYZZ      -0.0000   YYZZ     -10.4958
      XZZZ       0.0000   YZZZ       0.0000   ZZZZ     -44.4355
 -----------------------------------------------------------------
 Calculating analytic gradient of the SCF energy
 Gradient of SCF Energy
            1           2           3
    1   0.0000000   0.0018189  -0.0018189
    2  -0.0000000   0.0000000   0.0000000
    3  -0.0026744   0.0013372   0.0013372
 Max gradient component =       2.674E-03
 RMS gradient           =       1.388E-03
 Gradient time:  CPU 1.30 s  wall 1.30 s
 Geometry Optimization Parameters
   NAtoms,    NIC,     NZ,  NCons,   NDum,   NFix, NCnnct, MaxDiis
        3       9       0       0       0       0       0       0

 Cartesian Hessian Update
 Hessian Updated using BFGS Update


** GEOMETRY OPTIMIZATION IN DELOCALIZED INTERNAL COORDINATES **
   Searching for a Minimum

   Optimization Cycle:   4

                       Coordinates (Angstroms)
     ATOM                X               Y               Z
      1  S         0.0000000000    0.0000000000    0.3161714839
      2  O        -1.2537873980    0.0000000000   -0.4245466666
      3  O         1.2537873980    0.0000000000   -0.4245466666
   Point Group: c2v   Number of degrees of freedom:     2


   Energy is   -548.664793145

 Hessian Updated using BFGS Update

  2 Hessian modes will be used to form the next step
  Hessian Eigenvalues:
     0.422607    0.809465

 Minimum Search - Taking Simple RFO Step
 Searching for Lamda that Minimizes Along All modes
 Value Taken    Lamda =  -0.00001815
 Step Taken.  Stepsize is  0.005894

                             Maximum     Tolerance    Cnvgd?
         Gradient           0.003222      0.000300      NO
         Displacement       0.005758      0.001200      NO
         Energy change     -0.000208      0.000001      NO


 New Cartesian Coordinates Obtained by Inverse Iteration

 Displacement from previous Coordinates is:  0.004572
 ----------------------------------------------------------------
             Standard Nuclear Orientation (Angstroms)
    I     Atom           X                Y                Z
 ----------------------------------------------------------------
    1      S       0.0000000000     0.0000000000     0.3180221162
    2      O      -1.2543855165     0.0000000000    -0.4254719828
    3      O       1.2543855165     0.0000000000    -0.4254719828
 ----------------------------------------------------------------
 Molecular Point Group                 C2v   NOp =  4
 Largest Abelian Subgroup              C2v   NOp =  4
 Nuclear Repulsion Energy =   106.4031117693 hartrees
 There are       16 alpha and       16 beta electrons
 Applying Cartesian multipole field
    Component          Value
    ---------          -----
     (2,0,0)        1.00000E-11
     (0,2,0)        2.00000E-11
     (0,0,2)       -3.00000E-11
 Nucleus-field energy     =     0.0000000004 hartrees
 Requested basis set is 6-311++G(d,p)
 There are 25 shells and 74 basis functions
 A cutoff of  1.0D-11 yielded    319 shell pairs
 There are      2847 function pairs (      3090 Cartesian)
 Smallest overlap matrix eigenvalue = 1.93E-03
 Guess MOs from SCF MO coefficient file
 Reading MOs from coefficient file
 Reading MOs from coefficient file
 A restricted hybrid HF-DFT SCF calculation will be
 performed using Pulay DIIS extrapolation
 Exchange:     0.2000 Hartree-Fock + 0.0800 Slater + 0.7200 B88
 Correlation:  0.1900 VWN1RPA + 0.8100 LYP
 Using SG-1 standard quadrature grid
 SCF converges when DIIS error is below 1.0E-08
 Geometry optimization detected.  Setting ReadMinima to 0
 Setting SaveMinima to 0
 ---------------------------------------
  Cycle       Energy         DIIS Error
 ---------------------------------------
    1    -548.6621386430      2.92E-04
    2    -548.6648008075      4.48E-05
    3    -548.6648017294      2.74E-05
    4    -548.6648021039      8.84E-06
    5    -548.6648021304      3.78E-06
    6    -548.6648021368      3.45E-07
    7    -548.6648021372      7.03E-08
    8    -548.6648021373      8.30E-09 Convergence criterion met
 ---------------------------------------
 SCF time:  CPU 2.72 s  wall 2.76 s
 SCF   energy in the final basis set = -548.6648021373
 Total energy in the final basis set = -548.6648021373

 --------------------------------------------------------------
             Orbital Energies (a.u.) and Symmetries
 --------------------------------------------------------------

 Alpha MOs, Restricted
 -- Occupied --                  
-89.051 -19.195 -19.195  -8.123  -6.085  -6.085  -6.080  -1.161
  1 A1    1 B1    2 A1    3 A1    2 B1    1 B2    4 A1    5 A1                 
 -1.068  -0.658  -0.508  -0.507  -0.506  -0.385  -0.371  -0.348
  3 B1    6 A1    2 B2    4 B1    7 A1    1 A2    5 B1    8 A1                 
 -- Virtual --                   
 -0.151  -0.003   0.017   0.020   0.038   0.083   0.097   0.168
  3 B2    9 A1   10 A1    6 B1    4 B2   11 A1    7 B1   12 A1                 
  0.173   0.179   0.194   0.196   0.226   0.255   0.275   0.302
  8 B1    2 A2    5 B2   13 A1   14 A1    9 B1    6 B2   15 A1                 
  0.329   0.348   0.628   0.661   0.662   0.692   0.932   0.948
 10 B1   11 B1   16 A1    7 B2    3 A2   17 A1   12 B1   18 A1                 
  1.030   1.039   1.058   1.065   1.089   1.117   1.436   1.452
  4 A2   19 A1    8 B2   20 A1   13 B1   14 B1   21 A1   15 B1                 
  1.538   1.600   1.721   2.742   2.747   2.750   2.757   2.786
  9 B2   22 A1   16 B1    5 A2   10 B2   17 B1   23 A1   18 B1                 
  2.876   2.894   3.034   3.334   3.511   4.872   4.878   4.904
 11 B2    6 A2   24 A1   25 A1   19 B1   26 A1    7 A2   12 B2                 
  4.933   4.969   5.163   7.961  17.108  17.214  17.367  49.744
 20 B1   27 A1   21 B1   28 A1   13 B2   29 A1   22 B1   30 A1                 
 49.760 189.065
 23 B1   31 A1                                                                 

 Beta MOs, Restricted
 -- Occupied --                  
-89.051 -19.195 -19.195  -8.123  -6.085  -6.085  -6.080  -1.161
  1 A1    1 B1    2 A1    3 A1    2 B1    1 B2    4 A1    5 A1                 
 -1.068  -0.658  -0.508  -0.507  -0.506  -0.385  -0.371  -0.348
  3 B1    6 A1    2 B2    4 B1    7 A1    1 A2    5 B1    8 A1                 
 -- Virtual --                   
 -0.151  -0.003   0.017   0.020   0.038   0.083   0.097   0.168
  3 B2    9 A1   10 A1    6 B1    4 B2   11 A1    7 B1   12 A1                 
  0.173   0.179   0.194   0.196   0.226   0.255   0.275   0.302
  8 B1    2 A2    5 B2   13 A1   14 A1    9 B1    6 B2   15 A1                 
  0.329   0.348   0.628   0.661   0.662   0.692   0.932   0.948
 10 B1   11 B1   16 A1    7 B2    3 A2   17 A1   12 B1   18 A1                 
  1.030   1.039   1.058   1.065   1.089   1.117   1.436   1.452
  4 A2   19 A1    8 B2   20 A1   13 B1   14 B1   21 A1   15 B1                 
  1.538   1.600   1.721   2.742   2.747   2.750   2.757   2.786
  9 B2   22 A1   16 B1    5 A2   10 B2   17 B1   23 A1   18 B1                 
  2.876   2.894   3.034   3.334   3.511   4.872   4.878   4.904
 11 B2    6 A2   24 A1   25 A1   19 B1   26 A1    7 A2   12 B2                 
  4.933   4.969   5.163   7.961  17.108  17.214  17.367  49.744
 20 B1   27 A1   21 B1   28 A1   13 B2   29 A1   22 B1   30 A1                 
 49.760 189.065
 23 B1   31 A1                                                                 
 --------------------------------------------------------------

          Ground-State Mulliken Net Atomic Charges

     Atom                 Charge (a.u.)
  ----------------------------------------
      1 S                     0.585720
      2 O                    -0.292860
      3 O                    -0.292860
  ----------------------------------------
  Sum of atomic charges =    -0.000000

 -----------------------------------------------------------------
                    Cartesian Multipole Moments
 -----------------------------------------------------------------
    Charge (ESU x 10^10)
                 0.0000
    Dipole Moment (Debye)
         X      -0.0000      Y      -0.0000      Z       2.0274
       Tot       2.0274
    Quadrupole Moments (Debye-Ang)
        XX     -28.1803     XY       0.0000     YY     -21.0494
        XZ       0.0000     YZ      -0.0000     ZZ     -23.4648
    Octopole Moments (Debye-Ang^2)
       XXX      -0.0000    XXY       0.0000    XYY      -0.0000
       YYY       0.0000    XXZ       3.9955    XYZ      -0.0000
       YYZ       1.2564    XZZ      -0.0000    YZZ       0.0000
       ZZZ       3.8897
    Hexadecapole Moments (Debye-Ang^3)
      XXXX    -139.1966   XXXY       0.0000   XXYY     -24.8337
      XYYY       0.0000   YYYY     -20.0191   XXXZ       0.0000
      XXYZ       0.0000   XYYZ       0.0000   YYYZ       0.0000
      XXZZ     -29.7722   XYZZ       0.0000   YYZZ     -10.5168
      XZZZ      -0.0000   YZZZ       0.0000   ZZZZ     -44.5616
 -----------------------------------------------------------------
 Calculating analytic gradient of the SCF energy
 Gradient of SCF Energy
            1           2           3
    1   0.0000000   0.0001117  -0.0001117
    2   0.0000000  -0.0000000  -0.0000000
    3   0.0000717  -0.0000359  -0.0000359
 Max gradient component =       1.117E-04
 RMS gradient           =       6.026E-05
 Gradient time:  CPU 1.30 s  wall 1.30 s
 Geometry Optimization Parameters
   NAtoms,    NIC,     NZ,  NCons,   NDum,   NFix, NCnnct, MaxDiis
        3       9       0       0       0       0       0       0

 Cartesian Hessian Update
 Hessian Updated using BFGS Update


** GEOMETRY OPTIMIZATION IN DELOCALIZED INTERNAL COORDINATES **
   Searching for a Minimum

   Optimization Cycle:   5

                       Coordinates (Angstroms)
     ATOM                X               Y               Z
      1  S         0.0000000000    0.0000000000    0.3180221162
      2  O        -1.2543855165    0.0000000000   -0.4254719828
      3  O         1.2543855165    0.0000000000   -0.4254719828
   Point Group: c2v   Number of degrees of freedom:     2


   Energy is   -548.664802137

 Hessian Updated using BFGS Update

  2 Hessian modes will be used to form the next step
  Hessian Eigenvalues:
     0.457780    0.752443

 Minimum Search - Taking Simple RFO Step
 Searching for Lamda that Minimizes Along All modes
 Value Taken    Lamda =   0.00000000
 Step Taken.  Stepsize is  0.000435

                             Maximum     Tolerance    Cnvgd?
         Gradient           0.000263      0.000300     YES
         Displacement       0.000432      0.001200     YES
         Energy change     -0.000009      0.000001      NO


                       Distance Matrix (Angstroms)
             S (  1)   O (  2)
   O (  2)  1.458172
   O (  3)  1.458172  2.508771

 Final energy is   -548.66480213727118     


 ******************************
 **  OPTIMIZATION CONVERGED  **
 ******************************

                       Coordinates (Angstroms)
     ATOM                X               Y               Z
      1  S         0.0000000000    0.0000000000    0.3180221162
      2  O        -1.2543855165    0.0000000000   -0.4254719828
      3  O         1.2543855165    0.0000000000   -0.4254719828

Z-matrix Print:
$molecule
0 1
S 
O  1 1.458172
O  1 1.458172 2 118.688217
$end


 --------------------------------------------------------------
             Orbital Energies (a.u.) and Symmetries
 --------------------------------------------------------------

 Alpha MOs, Restricted
 -- Occupied --                  
-89.051 -19.195 -19.195  -8.123  -6.085  -6.085  -6.080  -1.161
  1 A1    1 B1    2 A1    3 A1    2 B1    1 B2    4 A1    5 A1                 
 -1.068  -0.658  -0.508  -0.507  -0.506  -0.385  -0.371  -0.348
  3 B1    6 A1    2 B2    4 B1    7 A1    1 A2    5 B1    8 A1                 
 -- Virtual --                   
 -0.151  -0.003   0.017   0.020   0.038   0.083   0.097   0.168
  3 B2    9 A1   10 A1    6 B1    4 B2   11 A1    7 B1   12 A1                 
  0.173   0.179   0.194   0.196   0.226   0.255   0.275   0.302
  8 B1    2 A2    5 B2   13 A1   14 A1    9 B1    6 B2   15 A1                 
  0.329   0.348   0.628   0.661   0.662   0.692   0.932   0.948
 10 B1   11 B1   16 A1    7 B2    3 A2   17 A1   12 B1   18 A1                 
  1.030   1.039   1.058   1.065   1.089   1.117   1.436   1.452
  4 A2   19 A1    8 B2   20 A1   13 B1   14 B1   21 A1   15 B1                 
  1.538   1.600   1.721   2.742   2.747   2.750   2.757   2.786
  9 B2   22 A1   16 B1    5 A2   10 B2   17 B1   23 A1   18 B1                 
  2.876   2.894   3.034   3.334   3.511   4.872   4.878   4.904
 11 B2    6 A2   24 A1   25 A1   19 B1   26 A1    7 A2   12 B2                 
  4.933   4.969   5.163   7.961  17.108  17.214  17.367  49.744
 20 B1   27 A1   21 B1   28 A1   13 B2   29 A1   22 B1   30 A1                 
 49.760 189.065
 23 B1   31 A1                                                                 

 Beta MOs, Restricted
 -- Occupied --                  
-89.051 -19.195 -19.195  -8.123  -6.085  -6.085  -6.080  -1.161
  1 A1    1 B1    2 A1    3 A1    2 B1    1 B2    4 A1    5 A1                 
 -1.068  -0.658  -0.508  -0.507  -0.506  -0.385  -0.371  -0.348
  3 B1    6 A1    2 B2    4 B1    7 A1    1 A2    5 B1    8 A1                 
 -- Virtual --                   
 -0.151  -0.003   0.017   0.020   0.038   0.083   0.097   0.168
  3 B2    9 A1   10 A1    6 B1    4 B2   11 A1    7 B1   12 A1                 
  0.173   0.179   0.194   0.196   0.226   0.255   0.275   0.302
  8 B1    2 A2    5 B2   13 A1   14 A1    9 B1    6 B2   15 A1                 
  0.329   0.348   0.628   0.661   0.662   0.692   0.932   0.948
 10 B1   11 B1   16 A1    7 B2    3 A2   17 A1   12 B1   18 A1                 
  1.030   1.039   1.058   1.065   1.089   1.117   1.436   1.452
  4 A2   19 A1    8 B2   20 A1   13 B1   14 B1   21 A1   15 B1                 
  1.538   1.600   1.721   2.742   2.747   2.750   2.757   2.786
  9 B2   22 A1   16 B1    5 A2   10 B2   17 B1   23 A1   18 B1                 
  2.876   2.894   3.034   3.334   3.511   4.872   4.878   4.904
 11 B2    6 A2   24 A1   25 A1   19 B1   26 A1    7 A2   12 B2                 
  4.933   4.969   5.163   7.961  17.108  17.214  17.367  49.744
 20 B1   27 A1   21 B1   28 A1   13 B2   29 A1   22 B1   30 A1                 
 49.760 189.065
 23 B1   31 A1                                                                 
 --------------------------------------------------------------

          Ground-State Mulliken Net Atomic Charges

     Atom                 Charge (a.u.)
  ----------------------------------------
      1 S                     0.585720
      2 O                    -0.292860
      3 O                    -0.292860
  ----------------------------------------
  Sum of atomic charges =    -0.000000

 -----------------------------------------------------------------
                    Cartesian Multipole Moments
 -----------------------------------------------------------------
    Charge (ESU x 10^10)
                 0.0000
    Dipole Moment (Debye)
         X      -0.0000      Y      -0.0000      Z       2.0274
       Tot       2.0274
    Quadrupole Moments (Debye-Ang)
        XX     -28.1803     XY       0.0000     YY     -21.0494
        XZ       0.0000     YZ      -0.0000     ZZ     -23.4648
    Octopole Moments (Debye-Ang^2)
       XXX      -0.0000    XXY       0.0000    XYY      -0.0000
       YYY       0.0000    XXZ       3.9955    XYZ      -0.0000
       YYZ       1.2564    XZZ      -0.0000    YZZ       0.0000
       ZZZ       3.8897
    Hexadecapole Moments (Debye-Ang^3)
      XXXX    -139.1966   XXXY       0.0000   XXYY     -24.8337
      XYYY       0.0000   YYYY     -20.0191   XXXZ       0.0000
      XXYZ       0.0000   XYYZ       0.0000   YYYZ       0.0000
      XXZZ     -29.7722   XYZZ       0.0000   YYZZ     -10.5168
      XZZZ      -0.0000   YZZZ       0.0000   ZZZZ     -44.5616
 -----------------------------------------------------------------
Archival summary:
1\1\pikachu\OPT\ProcedureUnspecified\BasisUnspecified\12\taweetha\SunAug1320:13:292017SunAug1320:13:292017\0\\#,OPT,ProcedureUnspecified,BasisUnspecified,\\0,1\S\O,1,1.45817\O,1,1.45817,2,118.688\\\@

 Total job time:  24.51s(wall), 24.06s(cpu) 
 Sun Aug 13 20:13:29 2017

        *************************************************************
        *                                                           *
        *  Thank you very much for using Q-Chem.  Have a nice day.  *
        *                                                           *
        *************************************************************


 
User input: 2 of 3 
 
pikachu 127.0.1
Q-Chem Developer Version! Running on 127.0.1.*
                  Welcome to Q-Chem
     A Quantum Leap Into The Future Of Chemistry


 Q-Chem 4.4, Q-Chem, Inc., Pleasanton, CA (2016)

 Y. Shao,  Z. Gan,  E. Epifanovsky,  A. T. B. Gilbert,  M. Wormit,  
 J. Kussmann,  A. W. Lange,  A. Behn,  J. Deng,  X. Feng,  D. Ghosh,  
 M. Goldey,  P. R. Horn,  L. D. Jacobson,  I. Kaliman,  F. Rob,  
 R. Z. Khaliullin,  T. Kus,  A. Landau,  J. Liu,  E. I. Proynov,  Y. M. Rhee,  
 R. M. Richard,  M. A. Rohrdanz,  R. P. Steele,  E. J. Sundstrom,  
 H. L. Woodcock III,  P. M. Zimmerman,  D. Zuev,  B. Albrecht,  E. Alguire,  
 B. Austin,  S. A. Baeppler,  G. J. O. Beran,  Y. A. Bernard,  
 E. J. Berquist,  K. Brandhorst,  K. B. Bravaya,  S. T. Brown,  D. Casanova,  
 C.-M. Chang,  Y. Chen,  S. H. Chien,  K. D. Closser,  M. P. Coons,  
 D. L. Crittenden,  S. Dasgupta,  M. Diedenhofen,  R. A. DiStasio Jr.,  
 H. Do,  A. D. Dutoi,  R. G. Edgar,  P.-T. Fang,  S. Fatehi,  Q. Feng,  
 L. Fusti-Molnar,  A. Ghysels,  A. Golubeva-Zadorozhnaya,  J. Gomes,  
 A. Gunina,  M. W. D. Hanson-Heine,  P. H. P. Harbach,  A. W. Hauser,  
 J. E. Herr,  E. G. Hohenstein,  Z. C. Holden,  K. Hui,  T.-C. Jagau,  H. Ji,  
 B. Kaduk,  K. Khistyaev,  Jaehoon Kim,  Jihan Kim,  R. A. King,  
 P. Klunzinger,  K. Koh,  D. Kosenkov,  T. Kowalczyk,  C. M. Krauter,  
 A. Kunitsa,  K. U. Lao,  A. Laurent,  K. V. Lawler,  J. Lee,  D. Lefrancois,  
 S. Lehtola,  S. V. Levchenko,  C. Y. Lin,  Y.-S. Lin,  F. Liu,  E. Livshits,  
 R. C. Lochan,  A. Luenser,  P. Manohar,  S. F. Manzer,  S.-P. Mao,  Y. Mao,  
 N. Mardirossian,  A. V. Marenich,  L. A. Martinez-Martinez,  S. A. Maurer,  
 N. J. Mayhall,  J.-M. Mewes,  A. F. Morrison,  K. Nanda,  T. S. Nguyen-Beck,  
 C. M. Oana,  R. Olivares-Amaya,  D. P. O'Neill,  J. A. Parkhill,  
 T. M. Perrine,  R. Peverati,  P. A. Pieniazek,  F. Plasser,  A. Prociuk,  
 D. R. Rehn,  E. Rosta,  N. J. Russ,  N. Sergueev,  S. M. Sharada,  
 S. Sharma,  D. W. Small,  A. Sodt,  T. Stauch,  T. Stein,  D. Stuck,  
 Y.-C. Su,  A. J. W. Thom,  T. Tsuchimochi,  L. Vogt,  O. Vydrov,  T. Wang,  
 M. A. Watson,  J. Wenzel,  A. White,  C. F. Williams,  V. Vanovschi,  
 K. Yao,  S. Yeganeh,  S. R. Yost,  Z.-Q. You,  I. Y. Zhang,  X. Zhang,  
 Y. Zhao,  B. R. Brooks,  G. K. L. Chan,  D. M. Chipman,  C. J. Cramer,  
 W. A. Goddard III,  M. S. Gordon,  W. J. Hehre,  A. Klamt,  
 H. F. Schaefer III,  M. W. Schmidt,  C. D. Sherrill,  D. G. Truhlar,  
 A. Warshel,  X. Xu,  A. Aspuru-Guzik,  R. Baer,  A. T. Bell,  N. A. Besley,  
 J.-D. Chai,  A. Dreuw,  B. D. Dunietz,  T. R. Furlani,  S. R. Gwaltney,  
 C.-P. Hsu,  Y. Jung,  J. Kong,  D. S. Lambrecht,  W. Liang,  C. Ochsenfeld,  
 V. A. Rassolov,  L. V. Slipchenko,  J. E. Subotnik,  T. Van Voorhis,  
 J. M. Herbert,  A. I. Krylov,  P. M. W. Gill,  M. Head-Gordon

 Contributors to earlier versions of Q-Chem not listed above: 
 R. D. Adamson,  J. Baker,  E. F. C. Byrd,  A. K. Chakraborty,  C.-L. Cheng,  
 H. Dachsel,  R. J. Doerksen,  G. Hawkins,  A. Heyden,  S. Hirata,  
 G. Kedziora,  F. J. Keil,  C. Kelley,  P. P. Korambath,  W. Kurlancheek,  
 A. M. Lee,  M. S. Lee,  D. Liotard,  I. Lotan,  P. E. Maslen,  N. Nair,  
 D. Neuhauser,  R. Olson,  B. Peters,  J. Ritchie,  N. E. Schultz,  
 N. Shenvi,  A. C. Simmonett,  K. S. Thanthiriwatte,  Q. Wu,  W. Zhang

 Please cite Q-Chem as follows:
 Y. Shao et al., Mol. Phys. 113, 184-215 (2015)
 DOI: 10.1080/00268976.2014.952696

 Q-Chem 4.4.2 for Intel X86 EM64T Linux

 Parts of Q-Chem use Armadillo 5.200.1 (Boston Tea Smuggler).
 http://arma.sourceforge.net/

 Q-Chem begins on Sun Aug 13 20:13:29 2017  


Host: 0

     Scratch files written to /scratch/taweetham/qchem21863//
The previous job contains 0 fragments, simply inherited here

Checking the input file for inconsistencies... 	...done.

--------------------------------------------------------------
User input:
--------------------------------------------------------------

$molecule
read
$end

$rem
   BASIS  =  6-311++G**
   JOB_TYPE  =  frequency
   METHOD  =  B3LYP
   SCF_GUESS = read
$end

--------------------------------------------------------------
 ----------------------------------------------------------------
             Standard Nuclear Orientation (Angstroms)
    I     Atom           X                Y                Z
 ----------------------------------------------------------------
    1      S      -0.0000000000     0.0000000000     0.3717470495
    2      O      -1.2543855165     0.0000000000    -0.3717470495
    3      O       1.2543855165     0.0000000000    -0.3717470495
 ----------------------------------------------------------------
 Molecular Point Group                 C2v   NOp =  4
 Largest Abelian Subgroup              C2v   NOp =  4
 Nuclear Repulsion Energy =   106.4031117693 hartrees
 There are       16 alpha and       16 beta electrons
 Requested basis set is 6-311++G(d,p)
 There are 25 shells and 74 basis functions

 Total QAlloc Memory Limit   2000 MB
 Mega-Array Size        61 MB
 MEM_STATIC part        62 MB

                       Distance Matrix (Angstroms)
             S (  1)   O (  2)
   O (  2)  1.458172
   O (  3)  1.458172  2.508771

 A cutoff of  1.0D-11 yielded    319 shell pairs
 There are      2847 function pairs (      3090 Cartesian)

 -------------------------------------------------------
 OpenMP Integral Computing Module                       
 Release: version 1.0, May 2013, Q-Chem Inc. Pittsburgh 
 -------------------------------------------------------
 Integral Job Info:
 Integral job number is                      11
 Integral operator is                         1
 short-range coefficients                     0
 long-range coefficients              100000000
 Omega coefficients                           0
 if combine SR and LR in K                    0
 Integral screening is                        0
 Integral computing path is                   2
 max size of driver memory is            800000
 size of driver memory is                593474
 size of scratch memory is              4103008
 max col of scratch BK array               1296
 max len of scratch array in speh3          155
 max len of scratch index in speh4           18
 max int batch size is                      520
 min int batch size is                       52
 fixed nKL is                                52
 max L of basis functions is                  2
 order of int derivative is                   0
 number of shells is                         25
 number of basis is                          77
 number of cartesian basis is                77
 number of contracted shell pairs           319
 number of primitive shell pairs           1023
 maxK2 (contraction) of shell pair           36
 max number of K2 of shell pair               1
 max number of CS2 of shell pair             28
 max number of PS2 of shell pair            138
 mem total for path MDJ                   12286
 -------------------------------------------------------
 Smallest overlap matrix eigenvalue = 1.93E-03
 Guess MOs from SCF MO coefficient file
 Reading MOs from coefficient file
 Reading MOs from coefficient file
 A restricted hybrid HF-DFT SCF calculation will be
 performed using Pulay DIIS extrapolation
 Exchange:     0.2000 Hartree-Fock + 0.0800 Slater + 0.7200 B88
 Correlation:  0.1900 VWN1RPA + 0.8100 LYP
 Using SG-1 standard quadrature grid
 SCF converges when DIIS error is below 1.0E-08
 ---------------------------------------
  Cycle       Energy         DIIS Error
 ---------------------------------------
    1    -548.6648022725      1.85E-09
    2    -548.6648021713      2.28E-09 Convergence criterion met
 ---------------------------------------
 SCF time:  CPU 0.58 s  wall 0.59 s
 SCF   energy in the final basis set = -548.6648021713
 Total energy in the final basis set = -548.6648021713

 --------------------------------------------------------------
             Orbital Energies (a.u.) and Symmetries
 --------------------------------------------------------------

 Alpha MOs, Restricted
 -- Occupied --                  
-89.051 -19.195 -19.195  -8.123  -6.085  -6.085  -6.080  -1.161
  1 A1    1 B1    2 A1    3 A1    2 B1    1 B2    4 A1    5 A1                 
 -1.068  -0.658  -0.508  -0.507  -0.506  -0.385  -0.371  -0.348
  3 B1    6 A1    2 B2    4 B1    7 A1    1 A2    5 B1    8 A1                 
 -- Virtual --                   
 -0.151  -0.003   0.017   0.020   0.038   0.083   0.097   0.168
  3 B2    9 A1   10 A1    6 B1    4 B2   11 A1    7 B1   12 A1                 
  0.173   0.179   0.194   0.196   0.226   0.255   0.275   0.302
  8 B1    2 A2    5 B2   13 A1   14 A1    9 B1    6 B2   15 A1                 
  0.329   0.348   0.628   0.661   0.662   0.692   0.932   0.948
 10 B1   11 B1   16 A1    7 B2    3 A2   17 A1   12 B1   18 A1                 
  1.030   1.039   1.058   1.065   1.089   1.117   1.436   1.452
  4 A2   19 A1    8 B2   20 A1   13 B1   14 B1   21 A1   15 B1                 
  1.538   1.600   1.721   2.742   2.747   2.750   2.757   2.786
  9 B2   22 A1   16 B1    5 A2   10 B2   17 B1   23 A1   18 B1                 
  2.876   2.894   3.034   3.334   3.511   4.872   4.878   4.904
 11 B2    6 A2   24 A1   25 A1   19 B1   26 A1    7 A2   12 B2                 
  4.933   4.969   5.163   7.961  17.108  17.214  17.367  49.744
 20 B1   27 A1   21 B1   28 A1   13 B2   29 A1   22 B1   30 A1                 
 49.760 189.065
 23 B1   31 A1                                                                 

 Beta MOs, Restricted
 -- Occupied --                  
-89.051 -19.195 -19.195  -8.123  -6.085  -6.085  -6.080  -1.161
  1 A1    1 B1    2 A1    3 A1    2 B1    1 B2    4 A1    5 A1                 
 -1.068  -0.658  -0.508  -0.507  -0.506  -0.385  -0.371  -0.348
  3 B1    6 A1    2 B2    4 B1    7 A1    1 A2    5 B1    8 A1                 
 -- Virtual --                   
 -0.151  -0.003   0.017   0.020   0.038   0.083   0.097   0.168
  3 B2    9 A1   10 A1    6 B1    4 B2   11 A1    7 B1   12 A1                 
  0.173   0.179   0.194   0.196   0.226   0.255   0.275   0.302
  8 B1    2 A2    5 B2   13 A1   14 A1    9 B1    6 B2   15 A1                 
  0.329   0.348   0.628   0.661   0.662   0.692   0.932   0.948
 10 B1   11 B1   16 A1    7 B2    3 A2   17 A1   12 B1   18 A1                 
  1.030   1.039   1.058   1.065   1.089   1.117   1.436   1.452
  4 A2   19 A1    8 B2   20 A1   13 B1   14 B1   21 A1   15 B1                 
  1.538   1.600   1.721   2.742   2.747   2.750   2.757   2.786
  9 B2   22 A1   16 B1    5 A2   10 B2   17 B1   23 A1   18 B1                 
  2.876   2.894   3.034   3.334   3.511   4.872   4.878   4.904
 11 B2    6 A2   24 A1   25 A1   19 B1   26 A1    7 A2   12 B2                 
  4.933   4.969   5.163   7.961  17.108  17.214  17.367  49.744
 20 B1   27 A1   21 B1   28 A1   13 B2   29 A1   22 B1   30 A1                 
 49.760 189.065
 23 B1   31 A1                                                                 
 --------------------------------------------------------------

          Ground-State Mulliken Net Atomic Charges

     Atom                 Charge (a.u.)
  ----------------------------------------
      1 S                     0.585720
      2 O                    -0.292860
      3 O                    -0.292860
  ----------------------------------------
  Sum of atomic charges =    -0.000000

 -----------------------------------------------------------------
                    Cartesian Multipole Moments
 -----------------------------------------------------------------
    Charge (ESU x 10^10)
                -0.0000
    Dipole Moment (Debye)
         X      -0.0000      Y       0.0000      Z       2.0274
       Tot       2.0274
    Quadrupole Moments (Debye-Ang)
        XX     -28.1803     XY       0.0000     YY     -21.0494
        XZ       0.0000     YZ       0.0000     ZZ     -23.2469
    Octopole Moments (Debye-Ang^2)
       XXX      -0.0000    XXY       0.0000    XYY      -0.0000
       YYY       0.0000    XXZ       2.4815    XYZ      -0.0000
       YYZ       0.1255    XZZ      -0.0000    YZZ       0.0000
       ZZZ       0.1254
    Hexadecapole Moments (Debye-Ang^3)
      XXXX    -139.1966   XXXY       0.0000   XXYY     -24.8337
      XYYY       0.0000   YYYY     -20.0191   XXXZ       0.0000
      XXYZ       0.0000   XYYZ       0.0000   YYYZ      -0.0000
      XXZZ     -29.4243   XYZZ       0.0000   YYZZ     -10.4426
      XZZZ       0.0000   YZZZ       0.0000   ZZZZ     -44.1308
 -----------------------------------------------------------------
 Calculating MO derivatives via CPSCF
   1         3           9      0.190760    0.080178
   2         3           9      0.020663    0.008321
   3         3           9      0.002106    0.000891
   4         3           9      0.000197    0.000084
   5        10           2      0.000011    0.000007
   6        12           0      0.000000    0.000000    Roots Converged
 Calculating analytic Hessian of the SCF energy
 Polarizability Matrix (a.u.)
            1           2           3
    1 -34.6451708  -0.0000000  -0.0000000
    2  -0.0000000 -15.2652590  -0.0000000
    3  -0.0000000  -0.0000000 -19.6022541

 Direct stationary perturbation theory relativistic correction:

 rels  =       0.659481819608
 relv  =      -2.401739757842
 rel2e =       0.568770756091
 E_rel =      -1.173487182143

 Hessian of the SCF Energy
            1           2           3           4           5           6
    1   0.8773649  -0.0000000  -0.0000000  -0.4386825   0.0000000  -0.2605561
    2  -0.0000000   0.0005080  -0.0000000   0.0000000  -0.0002540   0.0000000
    3  -0.0000000  -0.0000000   0.4281362  -0.2165569   0.0000000  -0.2140681
    4  -0.4386825   0.0000000  -0.2165569   0.4666201  -0.0000000   0.2385565
    5   0.0000000  -0.0002540   0.0000000  -0.0000000   0.0002215  -0.0000000
    6  -0.2605561   0.0000000  -0.2140681   0.2385565  -0.0000000   0.1839882
    7  -0.4386825  -0.0000000   0.2165569  -0.0279377   0.0000000   0.0219996
    8  -0.0000000  -0.0002540  -0.0000000  -0.0000000   0.0000325  -0.0000000
    9   0.2605561  -0.0000000  -0.2140681  -0.0219996  -0.0000000   0.0300799
            7           8           9
    1  -0.4386825  -0.0000000   0.2605561
    2  -0.0000000  -0.0002540  -0.0000000
    3   0.2165569  -0.0000000  -0.2140681
    4  -0.0279377  -0.0000000  -0.0219996
    5   0.0000000   0.0000325  -0.0000000
    6   0.0219996  -0.0000000   0.0300799
    7   0.4666201   0.0000000  -0.2385565
    8   0.0000000   0.0002215   0.0000000
    9  -0.2385565   0.0000000   0.1839882
 Gradient time:  CPU 23.68 s  wall 23.69 s
 **********************************************************************
 **                                                                  **
 **                       VIBRATIONAL ANALYSIS                       **
 **                       --------------------                       **
 **                                                                  **
 **        VIBRATIONAL FREQUENCIES (CM**-1) AND NORMAL MODES         **
 **     FORCE CONSTANTS (mDYN/ANGSTROM) AND REDUCED MASSES (AMU)     **
 **                  INFRARED INTENSITIES (KM/MOL)                   **
 **                                                                  **
 **********************************************************************


 Mode:                 1                      2                      3
 Frequency:       503.28                1127.50                1305.88
 Force Cnst:      2.7705                13.4840                20.4101
 Red. Mass:      18.5645                18.0025                20.3135
 IR Active:          YES                    YES                    YES
 IR Intens:       39.892                 35.609                228.902
 Raman Active:       YES                    YES                    YES
               X      Y      Z        X      Y      Z        X      Y      Z
 S         -0.000  0.000  0.401   -0.000  0.000 -0.354    0.520 -0.000 -0.000
 O          0.509 -0.000 -0.401    0.558 -0.000  0.354   -0.520  0.000 -0.308
 O         -0.509 -0.000 -0.401   -0.558  0.000  0.354   -0.520 -0.000  0.308
 TransDip   0.000 -0.000  0.202   -0.000 -0.000 -0.191    0.485 -0.000 -0.000

 STANDARD THERMODYNAMIC QUANTITIES AT   298.15 K  AND     1.00 ATM

   This Molecule has  0 Imaginary Frequencies
   Zero point vibrational energy:        4.198 kcal/mol

   Atom    1 Element S  Has Mass   31.97207
   Atom    2 Element O  Has Mass   15.99491
   Atom    3 Element O  Has Mass   15.99491
   Molecular Mass:    63.961890 amu
   Principal axes and moments of inertia in amu*Bohr^2:
                             1           2           3
    Eigenvalues --       31.56560   179.75111   211.31671
          X               1.00000     0.00000     0.00000
          Y               0.00000     0.00000     1.00000
          Z               0.00000     1.00000     0.00000
   Rotational Symmetry Number is   2
   The Molecule is an Asymmetric Top
   Translational Enthalpy:        0.889 kcal/mol
   Rotational Enthalpy:           0.889 kcal/mol
   Vibrational Enthalpy:          4.358 kcal/mol
   gas constant (RT):             0.592 kcal/mol
   Translational Entropy:        38.386  cal/mol.K
   Rotational Entropy:           20.333  cal/mol.K
   Vibrational Entropy:           0.732  cal/mol.K

   Total Enthalpy:                6.728 kcal/mol
   Total Entropy:                59.451  cal/mol.K

 ======================================================================

 STANDARD THERMODYNAMIC QUANTITIES FOR ANHARMONIC VIBRATION -- TOSH

   Zero point vibrational energy: ************ kcal/mol

   Vibrational Enthalpy:   ************ kcal/mol
   Vibrational Entropy:           0.000  cal/mol.K

   Total Enthalpy:         ************ kcal/mol
   Total Entropy:                58.719  cal/mol.K

 ======================================================================

 STANDARD THERMODYNAMIC QUANTITIES FOR ANHARMONIC VIBRATION -- VPT2

   Zero point vibrational energy: ************ kcal/mol

   Vibrational Enthalpy:   ************ kcal/mol
   Vibrational Entropy:           0.000  cal/mol.K

   Total Enthalpy:         ************ kcal/mol
   Total Entropy:                58.719  cal/mol.K

 ======================================================================

Archival summary:
1\1\pikachu\FREQ\ProcedureUnspecified\BasisUnspecified\12\taweetha\SunAug1320:13:532017SunAug1320:13:532017\0\\#,FREQ,ProcedureUnspecified,BasisUnspecified,\\0,1\S\O,1,1.45817\O,1,1.45817,2,118.688\\\@

 Total job time:  24.40s(wall), 24.39s(cpu) 
 Sun Aug 13 20:13:53 2017

        *************************************************************
        *                                                           *
        *  Thank you very much for using Q-Chem.  Have a nice day.  *
        *                                                           *
        *************************************************************


 
User input: 3 of 3 
 
pikachu 127.0.1
Q-Chem Developer Version! Running on 127.0.1.*
                  Welcome to Q-Chem
     A Quantum Leap Into The Future Of Chemistry


 Q-Chem 4.4, Q-Chem, Inc., Pleasanton, CA (2016)

 Y. Shao,  Z. Gan,  E. Epifanovsky,  A. T. B. Gilbert,  M. Wormit,  
 J. Kussmann,  A. W. Lange,  A. Behn,  J. Deng,  X. Feng,  D. Ghosh,  
 M. Goldey,  P. R. Horn,  L. D. Jacobson,  I. Kaliman,  F. Rob,  
 R. Z. Khaliullin,  T. Kus,  A. Landau,  J. Liu,  E. I. Proynov,  Y. M. Rhee,  
 R. M. Richard,  M. A. Rohrdanz,  R. P. Steele,  E. J. Sundstrom,  
 H. L. Woodcock III,  P. M. Zimmerman,  D. Zuev,  B. Albrecht,  E. Alguire,  
 B. Austin,  S. A. Baeppler,  G. J. O. Beran,  Y. A. Bernard,  
 E. J. Berquist,  K. Brandhorst,  K. B. Bravaya,  S. T. Brown,  D. Casanova,  
 C.-M. Chang,  Y. Chen,  S. H. Chien,  K. D. Closser,  M. P. Coons,  
 D. L. Crittenden,  S. Dasgupta,  M. Diedenhofen,  R. A. DiStasio Jr.,  
 H. Do,  A. D. Dutoi,  R. G. Edgar,  P.-T. Fang,  S. Fatehi,  Q. Feng,  
 L. Fusti-Molnar,  A. Ghysels,  A. Golubeva-Zadorozhnaya,  J. Gomes,  
 A. Gunina,  M. W. D. Hanson-Heine,  P. H. P. Harbach,  A. W. Hauser,  
 J. E. Herr,  E. G. Hohenstein,  Z. C. Holden,  K. Hui,  T.-C. Jagau,  H. Ji,  
 B. Kaduk,  K. Khistyaev,  Jaehoon Kim,  Jihan Kim,  R. A. King,  
 P. Klunzinger,  K. Koh,  D. Kosenkov,  T. Kowalczyk,  C. M. Krauter,  
 A. Kunitsa,  K. U. Lao,  A. Laurent,  K. V. Lawler,  J. Lee,  D. Lefrancois,  
 S. Lehtola,  S. V. Levchenko,  C. Y. Lin,  Y.-S. Lin,  F. Liu,  E. Livshits,  
 R. C. Lochan,  A. Luenser,  P. Manohar,  S. F. Manzer,  S.-P. Mao,  Y. Mao,  
 N. Mardirossian,  A. V. Marenich,  L. A. Martinez-Martinez,  S. A. Maurer,  
 N. J. Mayhall,  J.-M. Mewes,  A. F. Morrison,  K. Nanda,  T. S. Nguyen-Beck,  
 C. M. Oana,  R. Olivares-Amaya,  D. P. O'Neill,  J. A. Parkhill,  
 T. M. Perrine,  R. Peverati,  P. A. Pieniazek,  F. Plasser,  A. Prociuk,  
 D. R. Rehn,  E. Rosta,  N. J. Russ,  N. Sergueev,  S. M. Sharada,  
 S. Sharma,  D. W. Small,  A. Sodt,  T. Stauch,  T. Stein,  D. Stuck,  
 Y.-C. Su,  A. J. W. Thom,  T. Tsuchimochi,  L. Vogt,  O. Vydrov,  T. Wang,  
 M. A. Watson,  J. Wenzel,  A. White,  C. F. Williams,  V. Vanovschi,  
 K. Yao,  S. Yeganeh,  S. R. Yost,  Z.-Q. You,  I. Y. Zhang,  X. Zhang,  
 Y. Zhao,  B. R. Brooks,  G. K. L. Chan,  D. M. Chipman,  C. J. Cramer,  
 W. A. Goddard III,  M. S. Gordon,  W. J. Hehre,  A. Klamt,  
 H. F. Schaefer III,  M. W. Schmidt,  C. D. Sherrill,  D. G. Truhlar,  
 A. Warshel,  X. Xu,  A. Aspuru-Guzik,  R. Baer,  A. T. Bell,  N. A. Besley,  
 J.-D. Chai,  A. Dreuw,  B. D. Dunietz,  T. R. Furlani,  S. R. Gwaltney,  
 C.-P. Hsu,  Y. Jung,  J. Kong,  D. S. Lambrecht,  W. Liang,  C. Ochsenfeld,  
 V. A. Rassolov,  L. V. Slipchenko,  J. E. Subotnik,  T. Van Voorhis,  
 J. M. Herbert,  A. I. Krylov,  P. M. W. Gill,  M. Head-Gordon

 Contributors to earlier versions of Q-Chem not listed above: 
 R. D. Adamson,  J. Baker,  E. F. C. Byrd,  A. K. Chakraborty,  C.-L. Cheng,  
 H. Dachsel,  R. J. Doerksen,  G. Hawkins,  A. Heyden,  S. Hirata,  
 G. Kedziora,  F. J. Keil,  C. Kelley,  P. P. Korambath,  W. Kurlancheek,  
 A. M. Lee,  M. S. Lee,  D. Liotard,  I. Lotan,  P. E. Maslen,  N. Nair,  
 D. Neuhauser,  R. Olson,  B. Peters,  J. Ritchie,  N. E. Schultz,  
 N. Shenvi,  A. C. Simmonett,  K. S. Thanthiriwatte,  Q. Wu,  W. Zhang

 Please cite Q-Chem as follows:
 Y. Shao et al., Mol. Phys. 113, 184-215 (2015)
 DOI: 10.1080/00268976.2014.952696

 Q-Chem 4.4.2 for Intel X86 EM64T Linux

 Parts of Q-Chem use Armadillo 5.200.1 (Boston Tea Smuggler).
 http://arma.sourceforge.net/

 Q-Chem begins on Sun Aug 13 20:13:54 2017  


Host: 0

     Scratch files written to /scratch/taweetham/qchem21863//
The previous job contains 0 fragments, simply inherited here

Checking the input file for inconsistencies... 	...done.

--------------------------------------------------------------
User input:
--------------------------------------------------------------

$molecule
read
$end

$rem
   BASIS  =  6-311++G**
   METHOD  =  B3LYP
   SCF_GUESS = read
   SOLVENT_METHOD = SMD
$end


--------------------------------------------------------------
 ----------------------------------------------------------------
             Standard Nuclear Orientation (Angstroms)
    I     Atom           X                Y                Z
 ----------------------------------------------------------------
    1      S       0.0000000000     0.0000000000     0.3180221162
    2      O      -1.2543855165     0.0000000000    -0.4254719828
    3      O       1.2543855165     0.0000000000    -0.4254719828
 ----------------------------------------------------------------
 Nuclear Repulsion Energy =   106.4031117693 hartrees
 There are       16 alpha and       16 beta electrons
 Requested basis set is 6-311++G(d,p)
 There are 25 shells and 74 basis functions

 Total QAlloc Memory Limit   2000 MB
 Mega-Array Size        61 MB
 MEM_STATIC part        62 MB

                       Distance Matrix (Angstroms)
             S (  1)   O (  2)
   O (  2)  1.458172
   O (  3)  1.458172  2.508771

 A cutoff of  1.0D-08 yielded    313 shell pairs
 There are      2829 function pairs (      3070 Cartesian)

 -------------------------------------------------------
 OpenMP Integral Computing Module                       
 Release: version 1.0, May 2013, Q-Chem Inc. Pittsburgh 
 -------------------------------------------------------
 Integral Job Info:
 Integral job number is                      11
 Integral operator is                         1
 short-range coefficients                     0
 long-range coefficients              100000000
 Omega coefficients                           0
 if combine SR and LR in K                    0
 Integral screening is                        0
 Integral computing path is                   2
 max size of driver memory is            800000
 size of driver memory is                593474
 size of scratch memory is              4103008
 max col of scratch BK array               1296
 max len of scratch array in speh3          155
 max len of scratch index in speh4           18
 max int batch size is                      520
 min int batch size is                       52
 fixed nKL is                                52
 max L of basis functions is                  2
 order of int derivative is                   0
 number of shells is                         25
 number of basis is                          77
 number of cartesian basis is                77
 number of contracted shell pairs           313
 number of primitive shell pairs            993
 maxK2 (contraction) of shell pair           36
 max number of K2 of shell pair               1
 max number of CS2 of shell pair             30
 max number of PS2 of shell pair            114
 mem total for path MDJ                   12494
 -------------------------------------------------------
 Smallest overlap matrix eigenvalue = 1.93E-03

 Scale SEOQF with 1.000000e-01/1.000000e-01/1.000000e-01

 Standard Electronic Orientation quadrupole field applied
 Nucleus-field energy     =     0.0000000004 hartrees
 Guess MOs from SCF MO coefficient file
 Reading MOs from coefficient file
 Reading MOs from coefficient file
 A restricted hybrid HF-DFT SCF calculation will be
 performed using Pulay DIIS extrapolation
 Exchange:     0.2000 Hartree-Fock + 0.0800 Slater + 0.7200 B88
 Correlation:  0.1900 VWN1RPA + 0.8100 LYP
 Using SG-1 standard quadrature grid
 SCF converges when DIIS error is below 1.0E-05
 ---------------------------------------
  Cycle       Energy         DIIS Error
 ---------------------------------------
    1    -548.6648020909      3.55E-09
    2    -548.6648019581      2.92E-09 Convergence criterion met
 ---------------------------------------
 SCF time:  CPU 0.62 s  wall 0.62 s

 Citation of the SMD model:
 Marenich, A.V.; Cramer, C.J.; Truhlar, D.G.
 J. Phys. Chem. B 2009, 113, 6378-6396.
 iSolventCode=           1
 Solvent: water                                                           

 vradii
            1           2           3
    1   2.4900000   1.5200000   1.5200000
Changing PCM_TESSEL_METHOD to VTN
Changing PCM_VDW_RADII to SMD_RADIUS
 Discretize the solute cavity surface with Lebedev spheres
	Using 302 Lebedev grid points for each H atom
	Using 302 Lebedev grid points for other atoms
	Atomic van der Waals radii will be scaled by 1.20
 Removing interior tesserae...
 Keep 438 surface tesserae and discard 468 interior tesserae
 Molecular Surface Area = 82.848 Angst**2
Using SCRF singleton
 A restricted hybrid HF-DFT SCF calculation will be
 performed using Pulay DIIS extrapolation
 Polarizable Continuum solvation model will be applied
 Exchange:     0.2000 Hartree-Fock + 0.0800 Slater + 0.7200 B88
 Correlation:  0.1900 VWN1RPA + 0.8100 LYP
 Using SG-1 standard quadrature grid
 SCF converges when DIIS error is below 1.0E-05

 Citation of the SMD model:
 Marenich, A.V.; Cramer, C.J.; Truhlar, D.G.
 J. Phys. Chem. B 2009, 113, 6378-6396.
 iSolventCode=           1
 Solvent: water                                                           

 vradii
            1           2           3
    1   2.4900000   1.5200000   1.5200000
 ---------------------------------------
  Cycle       Energy         DIIS Error
 ---------------------------------------
    1    -548.6648020909      2.82E-09
 Time req'd to invert C: 0.11 s (CPU) 0.10 s (wall)
    2    -548.6705300037      7.70E-04
    3    -548.6705300274      7.70E-04
    4    -548.6705300110      7.70E-04
    5    -548.6705300598      7.70E-04
    6    -548.6705300385      7.70E-04
    7    -548.6705299648      7.70E-04
    8    -548.6705301023      7.70E-04
    9    -548.6705301019      7.70E-04
   10    -548.6705299818      7.70E-04
   11    -548.6705300050      7.70E-04
   12    -548.6706742410      1.18E-03
   13    -548.6714001982      1.78E-04
   14    -548.6714127971      4.88E-05
   15    -548.6714139063      1.76E-05
   16    -548.6714141519      9.94E-07 Convergence criterion met
 ---------------------------------------
 SCF time:  CPU 5.35 s  wall 5.36 s
(0)  E-EN(g) gas-phase elect-nuc energy                 -548.664802091 a.u.
(3)  G-ENP(liq) elect-nuc-pol free energy of system     -548.671414152 a.u.
(4)  G-CDS(liq) cavity-dispersion-solvent structure 
     free energy                                               -0.2829 kcal/mol
(6)  G-S(liq) free energy of system                     -548.671865042 a.u.
(9)  DeltaG-S(liq) free energy of  solvation
     (9) = (6) - (0)                                           -4.4321 kcal/mol
 SCF   energy in the final basis set = -548.6718650423
 Total energy in the final basis set = -548.6718650423

 --------------------------------------------------------------

                    Orbital Energies (a.u.)
 --------------------------------------------------------------

 Alpha MOs
 -- Occupied --
-89.055 -19.199 -19.199  -8.127  -6.089  -6.089  -6.084  -1.166
 -1.073  -0.663  -0.517  -0.510  -0.510  -0.391  -0.378  -0.353
 -- Virtual --
 -0.152  -0.002   0.024   0.031   0.049   0.078   0.098   0.158
  0.159   0.177   0.193   0.194   0.231   0.246   0.284   0.304
  0.330   0.351   0.628   0.661   0.661   0.692   0.920   0.935
  1.024   1.034   1.052   1.061   1.080   1.109   1.430   1.447
  1.540   1.600   1.721   2.735   2.741   2.744   2.750   2.779
  2.870   2.887   3.027   3.327   3.502   4.865   4.872   4.899
  4.926   4.962   5.156   7.958  17.104  17.211  17.363  49.740
 49.756 189.061
 --------------------------------------------------------------

          Ground-State Mulliken Net Atomic Charges

     Atom                 Charge (a.u.)
  ----------------------------------------
      1 S                     0.681741
      2 O                    -0.340880
      3 O                    -0.340862
  ----------------------------------------
  Sum of atomic charges =     0.000000

 -----------------------------------------------------------------
                    Cartesian Multipole Moments
 -----------------------------------------------------------------
    Charge (ESU x 10^10)
                 0.0000
    Dipole Moment (Debye)
         X       0.0001      Y      -0.0000      Z       2.4624
       Tot       2.4624
    Quadrupole Moments (Debye-Ang)
        XX     -28.8153     XY      -0.0000     YY     -20.8968
        XZ      -0.0001     YZ       0.0000     ZZ     -23.4009
    Octopole Moments (Debye-Ang^2)
       XXX       0.0001    XXY      -0.0000    XYY      -0.0000
       YYY      -0.0000    XXZ       4.7227    XYZ       0.0000
       YYZ       1.5225    XZZ      -0.0000    YZZ      -0.0000
       ZZZ       4.8024
    Hexadecapole Moments (Debye-Ang^3)
      XXXX    -142.2325   XXXY      -0.0000   XXYY     -24.9814
      XYYY      -0.0000   YYYY     -19.4673   XXXZ      -0.0001
      XXYZ       0.0000   XYYZ      -0.0000   YYYZ      -0.0000
      XXZZ     -30.2202   XYZZ      -0.0000   YYZZ     -10.3330
      XZZZ       0.0000   YZZZ      -0.0000   ZZZZ     -44.0945
 -----------------------------------------------------------------
Archival summary:
1\1\pikachu\SP\ProcedureUnspecified\BasisUnspecified\12\taweetha\SunAug1320:14:002017SunAug1320:14:002017\0\\#,ProcedureUnspecified,BasisUnspecified,\\0,1\S\O,1,1.45817\O,1,1.45817,2,118.688\\\@

 Total job time:  6.04s(wall), 6.03s(cpu) 
 Sun Aug 13 20:14:00 2017

        *************************************************************
        *                                                           *
        *  Thank you very much for using Q-Chem.  Have a nice day.  *
        *                                                           *
        *************************************************************
