# Supplementary material for: A DFT investigation of the blue bottle experiment: E∘half-cell analysis of autoxidation catalysed by redox indicators
Source: R Soc Open Sci. 2017 Nov 8;4(11):170708. doi: 10.1098/rsos.170708 (PMC5717635; doi:10.1098/rsos.170708)
Supplement: output.zip [file rsos170708supp2.zip › B3LYP_6-311++Gdp_reducing_agents/SO3-2.out]

pikachu 127.0.1
Q-Chem Developer Version! Running on 127.0.1.*
                  Welcome to Q-Chem
     A Quantum Leap Into The Future Of Chemistry


 Q-Chem 4.4, Q-Chem, Inc., Pleasanton, CA (2016)

 Y. Shao,  Z. Gan,  E. Epifanovsky,  A. T. B. Gilbert,  M. Wormit,  
 J. Kussmann,  A. W. Lange,  A. Behn,  J. Deng,  X. Feng,  D. Ghosh,  
 M. Goldey,  P. R. Horn,  L. D. Jacobson,  I. Kaliman,  F. Rob,  
 R. Z. Khaliullin,  T. Kus,  A. Landau,  J. Liu,  E. I. Proynov,  Y. M. Rhee,  
 R. M. Richard,  M. A. Rohrdanz,  R. P. Steele,  E. J. Sundstrom,  
 H. L. Woodcock III,  P. M. Zimmerman,  D. Zuev,  B. Albrecht,  E. Alguire,  
 B. Austin,  S. A. Baeppler,  G. J. O. Beran,  Y. A. Bernard,  
 E. J. Berquist,  K. Brandhorst,  K. B. Bravaya,  S. T. Brown,  D. Casanova,  
 C.-M. Chang,  Y. Chen,  S. H. Chien,  K. D. Closser,  M. P. Coons,  
 D. L. Crittenden,  S. Dasgupta,  M. Diedenhofen,  R. A. DiStasio Jr.,  
 H. Do,  A. D. Dutoi,  R. G. Edgar,  P.-T. Fang,  S. Fatehi,  Q. Feng,  
 L. Fusti-Molnar,  A. Ghysels,  A. Golubeva-Zadorozhnaya,  J. Gomes,  
 A. Gunina,  M. W. D. Hanson-Heine,  P. H. P. Harbach,  A. W. Hauser,  
 J. E. Herr,  E. G. Hohenstein,  Z. C. Holden,  K. Hui,  T.-C. Jagau,  H. Ji,  
 B. Kaduk,  K. Khistyaev,  Jaehoon Kim,  Jihan Kim,  R. A. King,  
 P. Klunzinger,  K. Koh,  D. Kosenkov,  T. Kowalczyk,  C. M. Krauter,  
 A. Kunitsa,  K. U. Lao,  A. Laurent,  K. V. Lawler,  J. Lee,  D. Lefrancois,  
 S. Lehtola,  S. V. Levchenko,  C. Y. Lin,  Y.-S. Lin,  F. Liu,  E. Livshits,  
 R. C. Lochan,  A. Luenser,  P. Manohar,  S. F. Manzer,  S.-P. Mao,  Y. Mao,  
 N. Mardirossian,  A. V. Marenich,  L. A. Martinez-Martinez,  S. A. Maurer,  
 N. J. Mayhall,  J.-M. Mewes,  A. F. Morrison,  K. Nanda,  T. S. Nguyen-Beck,  
 C. M. Oana,  R. Olivares-Amaya,  D. P. O'Neill,  J. A. Parkhill,  
 T. M. Perrine,  R. Peverati,  P. A. Pieniazek,  F. Plasser,  A. Prociuk,  
 D. R. Rehn,  E. Rosta,  N. J. Russ,  N. Sergueev,  S. M. Sharada,  
 S. Sharma,  D. W. Small,  A. Sodt,  T. Stauch,  T. Stein,  D. Stuck,  
 Y.-C. Su,  A. J. W. Thom,  T. Tsuchimochi,  L. Vogt,  O. Vydrov,  T. Wang,  
 M. A. Watson,  J. Wenzel,  A. White,  C. F. Williams,  V. Vanovschi,  
 K. Yao,  S. Yeganeh,  S. R. Yost,  Z.-Q. You,  I. Y. Zhang,  X. Zhang,  
 Y. Zhao,  B. R. Brooks,  G. K. L. Chan,  D. M. Chipman,  C. J. Cramer,  
 W. A. Goddard III,  M. S. Gordon,  W. J. Hehre,  A. Klamt,  
 H. F. Schaefer III,  M. W. Schmidt,  C. D. Sherrill,  D. G. Truhlar,  
 A. Warshel,  X. Xu,  A. Aspuru-Guzik,  R. Baer,  A. T. Bell,  N. A. Besley,  
 J.-D. Chai,  A. Dreuw,  B. D. Dunietz,  T. R. Furlani,  S. R. Gwaltney,  
 C.-P. Hsu,  Y. Jung,  J. Kong,  D. S. Lambrecht,  W. Liang,  C. Ochsenfeld,  
 V. A. Rassolov,  L. V. Slipchenko,  J. E. Subotnik,  T. Van Voorhis,  
 J. M. Herbert,  A. I. Krylov,  P. M. W. Gill,  M. Head-Gordon

 Contributors to earlier versions of Q-Chem not listed above: 
 R. D. Adamson,  J. Baker,  E. F. C. Byrd,  A. K. Chakraborty,  C.-L. Cheng,  
 H. Dachsel,  R. J. Doerksen,  G. Hawkins,  A. Heyden,  S. Hirata,  
 G. Kedziora,  F. J. Keil,  C. Kelley,  P. P. Korambath,  W. Kurlancheek,  
 A. M. Lee,  M. S. Lee,  D. Liotard,  I. Lotan,  P. E. Maslen,  N. Nair,  
 D. Neuhauser,  R. Olson,  B. Peters,  J. Ritchie,  N. E. Schultz,  
 N. Shenvi,  A. C. Simmonett,  K. S. Thanthiriwatte,  Q. Wu,  W. Zhang

 Please cite Q-Chem as follows:
 Y. Shao et al., Mol. Phys. 113, 184-215 (2015)
 DOI: 10.1080/00268976.2014.952696

 Q-Chem 4.4.2 for Intel X86 EM64T Linux

 Parts of Q-Chem use Armadillo 5.200.1 (Boston Tea Smuggler).
 http://arma.sourceforge.net/

 Q-Chem begins on Sun Aug 13 20:19:19 2017  


Host: 0

     Scratch files written to /scratch/taweetham/qchem22006//

Checking the input file for inconsistencies... 	...done.

--------------------------------------------------------------
User input:
--------------------------------------------------------------
$molecule
-2 1
  S   -1.4923836   -0.2667081    3.5479771
  O   -1.9327441   -0.7059805    1.9482558
  O   -2.0272741   -1.5883798    4.1185353
  O    0.0859262   -0.9140874    3.3587355
$end

$rem
   BASIS  =  6-311++G**
   JOB_TYPE  =  Optimization
   METHOD  =  B3LYP
$end

--------------------------------------------------------------
 ----------------------------------------------------------------
             Standard Nuclear Orientation (Angstroms)
    I     Atom           X                Y                Z
 ----------------------------------------------------------------
    1      S      -0.0000018710     0.0928562123     0.5452579068
    2      O       1.2357477711    -0.7246867988    -0.3210746483
    3      O      -0.0000972098     1.2638200871    -0.4483739083
    4      O      -1.2356468192    -0.7248457129    -0.3210672571
 ----------------------------------------------------------------
 Molecular Point Group                 C1    NOp =  1
 Largest Abelian Subgroup              C1    NOp =  1
 Nuclear Repulsion Energy =   165.6251492372 hartrees
 There are       21 alpha and       21 beta electrons
 Requested basis set is 6-311++G(d,p)
 There are 31 shells and 96 basis functions

 Total QAlloc Memory Limit   2000 MB
 Mega-Array Size        61 MB
 MEM_STATIC part        62 MB
 A cutoff of  1.0D-11 yielded    478 shell pairs
 There are      4734 function pairs (      5148 Cartesian)

 -------------------------------------------------------
 OpenMP Integral Computing Module                       
 Release: version 1.0, May 2013, Q-Chem Inc. Pittsburgh 
 -------------------------------------------------------
 Integral Job Info:
 Integral job number is                      11
 Integral operator is                         1
 short-range coefficients                     0
 long-range coefficients              100000000
 Omega coefficients                           0
 if combine SR and LR in K                    0
 Integral screening is                        0
 Integral computing path is                   2
 max size of driver memory is            800000
 size of driver memory is                593474
 size of scratch memory is              4103008
 max col of scratch BK array               1296
 max len of scratch array in speh3          155
 max len of scratch index in speh4           18
 max int batch size is                      520
 min int batch size is                       52
 fixed nKL is                                52
 max L of basis functions is                  2
 order of int derivative is                   0
 number of shells is                         31
 number of basis is                         100
 number of cartesian basis is               100
 number of contracted shell pairs           478
 number of primitive shell pairs           1483
 maxK2 (contraction) of shell pair           36
 max number of K2 of shell pair               1
 max number of CS2 of shell pair             57
 max number of PS2 of shell pair            246
 mem total for path MDJ                   15182
 -------------------------------------------------------
 Smallest overlap matrix eigenvalue = 3.75E-03

 Scale SEOQF with 1.000000e-01/1.000000e-01/1.000000e-01

 Standard Electronic Orientation quadrupole field applied
 Nucleus-field energy     =     0.0000000015 hartrees
 Guess from superposition of atomic densities
 Warning:  Energy on first SCF cycle will be non-variational
 A restricted hybrid HF-DFT SCF calculation will be
 performed using Pulay DIIS extrapolation
 Exchange:     0.2000 Hartree-Fock + 0.0800 Slater + 0.7200 B88
 Correlation:  0.1900 VWN1RPA + 0.8100 LYP
 Using SG-1 standard quadrature grid
 SCF converges when DIIS error is below 1.0E-08
 Inaccurate integrated density:
   Number of electrons =    42
   Numerical integral  =    35.718207384600
   Relative error      =   -14.9566490843 %
 ---------------------------------------
  Cycle       Energy         DIIS Error
 ---------------------------------------
    1    -608.3782047702      1.08E+00
    2    -600.2191572635      1.64E-01
    3    -595.9029783448      1.26E-01
    4    -595.6571031951      1.35E-01
    5    -622.1003376310      3.93E-02
    6    -616.1083784431      6.78E-02
    7    -623.2998989372      2.18E-02
    8    -623.6736033650      9.39E-03
    9    -623.7550605264      3.29E-03
   10    -623.7485140974      4.20E-03
   11    -623.7648274875      3.67E-04
   12    -623.7649547183      9.51E-05
   13    -623.7649633611      2.87E-05
   14    -623.7649642426      7.73E-06
   15    -623.7649643041      1.20E-06
   16    -623.7649643060      2.94E-07
   17    -623.7649643058      9.43E-08
   18    -623.7649643060      3.43E-08
   19    -623.7649643067      6.81E-09 Convergence criterion met
 ---------------------------------------
 SCF time:  CPU 14.79 s  wall 14.82 s
 SCF   energy in the final basis set = -623.7649643067
 Total energy in the final basis set = -623.7649643067

 --------------------------------------------------------------

                    Orbital Energies (a.u.)
 --------------------------------------------------------------

 Alpha MOs
 -- Occupied --
-88.597 -18.691 -18.674 -18.674  -7.663  -5.626  -5.626  -5.621
 -0.634  -0.493  -0.467  -0.217  -0.026  -0.018  -0.017   0.102
  0.108   0.141   0.153   0.163   0.181
 -- Virtual --
  0.277   0.312   0.312   0.337   0.384   0.395   0.479   0.484
  0.486   0.528   0.531   0.531   0.570   0.579   0.584   0.585
  0.625   0.638   0.672   0.699   0.717   0.736   1.081   1.098
  1.100   1.250   1.286   1.362   1.442   1.445   1.450   1.489
  1.492   1.522   1.558   1.590   1.591   1.940   2.012   2.015
  2.088   2.093   2.181   3.238   3.246   3.266   3.281   3.284
  3.284   3.287   3.302   3.311   3.356   3.375   3.405   3.674
  3.729   3.859   5.385   5.391   5.393   5.435   5.443   5.460
  5.467   5.502   5.519   8.325  17.650  17.667  17.752  50.278
 50.284  50.296 189.438
 --------------------------------------------------------------

          Ground-State Mulliken Net Atomic Charges

     Atom                 Charge (a.u.)
  ----------------------------------------
      1 S                     0.171347
      2 O                    -0.768394
      3 O                    -0.634561
      4 O                    -0.768391
  ----------------------------------------
  Sum of atomic charges =    -2.000000

 -----------------------------------------------------------------
                    Cartesian Multipole Moments
 -----------------------------------------------------------------
    Charge (ESU x 10^10)
                -9.6064
    Dipole Moment (Debye)
         X      -0.0001      Y       1.5693      Z       3.1589
       Tot       3.5273
    Quadrupole Moments (Debye-Ang)
        XX     -52.8097     XY      -0.0001     YY     -49.7805
        XZ       0.0000     YZ       0.5766     ZZ     -39.5358
    Octopole Moments (Debye-Ang^2)
       XXX      -0.0027    XXY      12.3015    XYY       0.0018
       YYY      -2.7991    XXZ       1.0228    XYZ      -0.0002
       YYZ       2.1564    XZZ      -0.0001    YZZ       0.5582
       ZZZ      -5.4346
    Hexadecapole Moments (Debye-Ang^3)
      XXXX    -249.1901   XXXY      -0.0006   XXYY     -77.4135
      XYYY      -0.0009   YYYY    -211.6906   XXXZ       0.0002
      XXYZ      -0.1411   XYYZ      -0.0002   YYYZ       2.7311
      XXZZ     -55.1305   XYZZ      -0.0002   YYZZ     -50.4452
      XZZZ       0.0000   YZZZ       0.4312   ZZZZ    -110.8896
 -----------------------------------------------------------------
 Calculating analytic gradient of the SCF energy
 Gradient of SCF Energy
            1           2           3           4
    1  -0.0000034   0.0050749   0.0000021  -0.0050736
    2   0.0688176  -0.0044410  -0.0599382  -0.0044384
    3   0.1591663  -0.0637349  -0.0316963  -0.0637351
 Max gradient component =       1.592E-01
 RMS gradient           =       5.978E-02
 Gradient time:  CPU 2.77 s  wall 2.77 s
 Geometry Optimization Parameters
   NAtoms,    NIC,     NZ,  NCons,   NDum,   NFix, NCnnct, MaxDiis
        4      17       0       0       0       0       0       0


** GEOMETRY OPTIMIZATION IN DELOCALIZED INTERNAL COORDINATES **
   Searching for a Minimum

   Optimization Cycle:   1

                       Coordinates (Angstroms)
     ATOM                X               Y               Z
      1  S        -0.0000018710    0.0928562123    0.5452579068
      2  O         1.2357477711   -0.7246867988   -0.3210746483
      3  O        -0.0000972098    1.2638200871   -0.4483739083
      4  O        -1.2356468192   -0.7248457129   -0.3210672571
   Point Group: c1    Number of degrees of freedom:     6


   Energy is   -623.764964307


 Attempting to Generate Delocalized Internal Coordinates

  6 Hessian modes will be used to form the next step
  Hessian Eigenvalues:
     0.250000    0.250000    0.250000    0.339881    0.339884    0.659648

 Minimum Search - Taking Simple RFO Step
 Searching for Lamda that Minimizes Along All modes
 Value Taken    Lamda =  -0.12950120
 Calculated Step too Large.  Step scaled by  0.516748
 Step Taken.  Stepsize is  0.300000

                             Maximum     Tolerance    Cnvgd?
         Gradient           0.190403      0.000300      NO
         Displacement       0.259465      0.001200      NO
         Energy change     *********      0.000001      NO


 New Cartesian Coordinates Obtained by Inverse Iteration

 Displacement from previous Coordinates is:  0.444838
 ----------------------------------------------------------------
             Standard Nuclear Orientation (Angstroms)
    I     Atom           X                Y                Z
 ----------------------------------------------------------------
    1      S      -0.0000032610     0.0711371038     0.4048733385
    2      O       1.3036397022    -0.7740405472    -0.2709738706
    3      O      -0.0000999517     1.3842635592    -0.4081931473
    4      O      -1.3035346185    -0.7742163281    -0.2709642274
 ----------------------------------------------------------------
 Molecular Point Group                 C1    NOp =  1
 Largest Abelian Subgroup              C1    NOp =  1
 Nuclear Repulsion Energy =   163.6265081600 hartrees
 There are       21 alpha and       21 beta electrons
 Applying Cartesian multipole field
    Component          Value
    ---------          -----
     (2,0,0)        1.00000E-11
     (0,2,0)        2.00000E-11
     (0,0,2)       -3.00000E-11
 Nucleus-field energy     =     0.0000000022 hartrees
 Requested basis set is 6-311++G(d,p)
 There are 31 shells and 96 basis functions
 A cutoff of  1.0D-11 yielded    476 shell pairs
 There are      4702 function pairs (      5116 Cartesian)
 Smallest overlap matrix eigenvalue = 3.80E-03
 Guess MOs from SCF MO coefficient file
 Reading MOs from coefficient file
 Reading MOs from coefficient file
 A restricted hybrid HF-DFT SCF calculation will be
 performed using Pulay DIIS extrapolation
 Exchange:     0.2000 Hartree-Fock + 0.0800 Slater + 0.7200 B88
 Correlation:  0.1900 VWN1RPA + 0.8100 LYP
 Using SG-1 standard quadrature grid
 SCF converges when DIIS error is below 1.0E-08
 Geometry optimization detected.  Setting ReadMinima to 0
 Setting SaveMinima to 0
 ---------------------------------------
  Cycle       Energy         DIIS Error
 ---------------------------------------
    1    -623.8314141582      9.75E-03
    2    -623.8132875565      9.59E-04
    3    -623.8142489882      6.36E-04
    4    -623.8145332420      3.57E-04
    5    -623.8146226905      1.88E-04
    6    -623.8146517557      5.45E-05
    7    -623.8146550041      4.33E-06
    8    -623.8146550211      1.35E-06
    9    -623.8146550218      1.30E-06
   10    -623.8146550230      1.47E-07
   11    -623.8146550229      1.38E-07
   12    -623.8146550231      2.94E-08
   13    -623.8146550230      2.35E-09 Convergence criterion met
 ---------------------------------------
 SCF time:  CPU 9.69 s  wall 9.71 s
 SCF   energy in the final basis set = -623.8146550230
 Total energy in the final basis set = -623.8146550230

 --------------------------------------------------------------

                    Orbital Energies (a.u.)
 --------------------------------------------------------------

 Alpha MOs
 -- Occupied --
-88.596 -18.699 -18.680 -18.680  -7.661  -5.624  -5.623  -5.618
 -0.631  -0.511  -0.483  -0.206  -0.027  -0.022  -0.021   0.093
  0.102   0.130   0.144   0.157   0.164
 -- Virtual --
  0.287   0.319   0.319   0.337   0.413   0.425   0.471   0.480
  0.484   0.530   0.531   0.536   0.573   0.580   0.582   0.585
  0.596   0.645   0.664   0.681   0.705   0.720   1.083   1.095
  1.095   1.290   1.299   1.363   1.431   1.444   1.452   1.488
  1.490   1.535   1.536   1.581   1.582   1.932   1.964   1.985
  2.121   2.128   2.136   3.226   3.239   3.251   3.274   3.274
  3.279   3.281   3.287   3.294   3.363   3.391   3.424   3.629
  3.764   3.865   5.355   5.358   5.365   5.404   5.424   5.435
  5.461   5.527   5.542   8.328  17.671  17.671  17.699  50.258
 50.267  50.300 189.434
 --------------------------------------------------------------

          Ground-State Mulliken Net Atomic Charges

     Atom                 Charge (a.u.)
  ----------------------------------------
      1 S                     0.176948
      2 O                    -0.766449
      3 O                    -0.644051
      4 O                    -0.766448
  ----------------------------------------
  Sum of atomic charges =    -2.000000

 -----------------------------------------------------------------
                    Cartesian Multipole Moments
 -----------------------------------------------------------------
    Charge (ESU x 10^10)
                -9.6064
    Dipole Moment (Debye)
         X      -0.0001      Y       1.4258      Z       2.8788
       Tot       3.2126
    Quadrupole Moments (Debye-Ang)
        XX     -52.6549     XY      -0.0001     YY     -50.1817
        XZ       0.0000     YZ       0.4883     ZZ     -39.8129
    Octopole Moments (Debye-Ang^2)
       XXX      -0.0027    XXY      13.2639    XYY       0.0021
       YYY      -3.8139    XXZ       3.5679    XYZ      -0.0001
       YYZ       4.7070    XZZ      -0.0001    YZZ       0.5075
       ZZZ      -0.1988
    Hexadecapole Moments (Debye-Ang^3)
      XXXX    -252.7464   XXXY      -0.0007   XXYY     -79.9086
      XYYY      -0.0009   YYYY    -223.0572   XXXZ       0.0004
      XXYZ      -0.4490   XYYZ      -0.0002   YYYZ       4.1898
      XXZZ     -54.1672   XYZZ      -0.0002   YYZZ     -50.5460
      XZZZ       0.0001   YZZZ       1.4001   ZZZZ     -97.2890
 -----------------------------------------------------------------
 Calculating analytic gradient of the SCF energy
 Gradient of SCF Energy
            1           2           3           4
    1  -0.0000038   0.0284151   0.0000005  -0.0284119
    2   0.0595144  -0.0215702  -0.0163711  -0.0215731
    3   0.0919887  -0.0376786  -0.0166316  -0.0376785
 Max gradient component =       9.199E-02
 RMS gradient           =       3.866E-02
 Gradient time:  CPU 2.68 s  wall 2.68 s
 Geometry Optimization Parameters
   NAtoms,    NIC,     NZ,  NCons,   NDum,   NFix, NCnnct, MaxDiis
        4      17       0       0       0       0       0       0

 Cartesian Hessian Update
 Hessian Updated using BFGS Update


** GEOMETRY OPTIMIZATION IN DELOCALIZED INTERNAL COORDINATES **
   Searching for a Minimum

   Optimization Cycle:   2

                       Coordinates (Angstroms)
     ATOM                X               Y               Z
      1  S        -0.0000032610    0.0711371038    0.4048733385
      2  O         1.3036397022   -0.7740405472   -0.2709738706
      3  O        -0.0000999517    1.3842635592   -0.4081931473
      4  O        -1.3035346185   -0.7742163281   -0.2709642274
   Point Group: c1    Number of degrees of freedom:     6


   Energy is   -623.814655023

 Hessian Updated using BFGS Update

  5 Hessian modes will be used to form the next step
  Hessian Eigenvalues:
     0.238197    0.268767    0.339882    0.501945    0.674763

 Minimum Search - Taking Simple RFO Step
 Searching for Lamda that Minimizes Along All modes
 Value Taken    Lamda =  -0.04228931
 Calculated Step too Large.  Step scaled by  0.806547
 Step Taken.  Stepsize is  0.300000

                             Maximum     Tolerance    Cnvgd?
         Gradient           0.084074      0.000300      NO
         Displacement       0.239911      0.001200      NO
         Energy change     -0.049691      0.000001      NO


 New Cartesian Coordinates Obtained by Inverse Iteration

 Displacement from previous Coordinates is:  0.316244
 ----------------------------------------------------------------
             Standard Nuclear Orientation (Angstroms)
    I     Atom           X                Y                Z
 ----------------------------------------------------------------
    1      S      -0.0000002869     0.0245168013     0.2722297983
    2      O       1.3158013783    -0.7726294224    -0.2216790381
    3      O      -0.0001022771     1.4280644566    -0.3741392083
    4      O      -1.3156969431    -0.7728080478    -0.2216694587
 ----------------------------------------------------------------
 Molecular Point Group                 C1    NOp =  1
 Largest Abelian Subgroup              C1    NOp =  1
 Nuclear Repulsion Energy =   166.9164006185 hartrees
 There are       21 alpha and       21 beta electrons
 Applying Cartesian multipole field
    Component          Value
    ---------          -----
     (2,0,0)        1.00000E-11
     (0,2,0)        2.00000E-11
     (0,0,2)       -3.00000E-11
 Nucleus-field energy     =     0.0000000025 hartrees
 Requested basis set is 6-311++G(d,p)
 There are 31 shells and 96 basis functions
 A cutoff of  1.0D-11 yielded    478 shell pairs
 There are      4708 function pairs (      5122 Cartesian)
 Smallest overlap matrix eigenvalue = 3.29E-03
 Guess MOs from SCF MO coefficient file
 Reading MOs from coefficient file
 Reading MOs from coefficient file
 A restricted hybrid HF-DFT SCF calculation will be
 performed using Pulay DIIS extrapolation
 Exchange:     0.2000 Hartree-Fock + 0.0800 Slater + 0.7200 B88
 Correlation:  0.1900 VWN1RPA + 0.8100 LYP
 Using SG-1 standard quadrature grid
 SCF converges when DIIS error is below 1.0E-08
 Geometry optimization detected.  Setting ReadMinima to 0
 Setting SaveMinima to 0
 ---------------------------------------
  Cycle       Energy         DIIS Error
 ---------------------------------------
    1    -623.9041596729      8.99E-03
    2    -623.8311113910      1.55E-03
    3    -623.8291204596      2.38E-03
    4    -623.8336252186      9.12E-04
    5    -623.8343291645      7.06E-05
    6    -623.8343305673      6.49E-05
    7    -623.8343339315      1.39E-05
    8    -623.8343341036      2.19E-06
    9    -623.8343341099      5.76E-07
   10    -623.8343341102      1.76E-07
   11    -623.8343341104      2.81E-08
   12    -623.8343341105      2.65E-08
   13    -623.8343341106      7.49E-09 Convergence criterion met
 ---------------------------------------
 SCF time:  CPU 9.72 s  wall 9.87 s
 SCF   energy in the final basis set = -623.8343341106
 Total energy in the final basis set = -623.8343341106

 --------------------------------------------------------------

                    Orbital Energies (a.u.)
 --------------------------------------------------------------

 Alpha MOs
 -- Occupied --
-88.591 -18.695 -18.687 -18.687  -7.655  -5.618  -5.618  -5.612
 -0.642  -0.533  -0.516  -0.190  -0.033  -0.031  -0.024   0.082
  0.088   0.115   0.123   0.149   0.179
 -- Virtual --
  0.299   0.323   0.324   0.334   0.450   0.451   0.467   0.489
  0.490   0.533   0.534   0.543   0.564   0.569   0.581   0.582
  0.599   0.660   0.665   0.669   0.708   0.717   1.070   1.105
  1.106   1.335   1.338   1.370   1.431   1.437   1.460   1.487
  1.489   1.523   1.536   1.563   1.566   1.917   1.928   1.973
  2.069   2.173   2.178   3.208   3.241   3.247   3.257   3.260
  3.268   3.274   3.285   3.288   3.412   3.432   3.435   3.606
  3.839   3.886   5.347   5.349   5.351   5.404   5.414   5.419
  5.453   5.543   5.561   8.371  17.638  17.705  17.722  50.257
 50.261  50.286 189.462
 --------------------------------------------------------------

          Ground-State Mulliken Net Atomic Charges

     Atom                 Charge (a.u.)
  ----------------------------------------
      1 S                    -0.092033
      2 O                    -0.656448
      3 O                    -0.595071
      4 O                    -0.656449
  ----------------------------------------
  Sum of atomic charges =    -2.000000

 -----------------------------------------------------------------
                    Cartesian Multipole Moments
 -----------------------------------------------------------------
    Charge (ESU x 10^10)
                -9.6064
    Dipole Moment (Debye)
         X      -0.0000      Y       0.7926      Z       2.1794
       Tot       2.3191
    Quadrupole Moments (Debye-Ang)
        XX     -51.9088     XY      -0.0001     YY     -50.4401
        XZ      -0.0000     YZ       0.5506     ZZ     -40.8862
    Octopole Moments (Debye-Ang^2)
       XXX      -0.0025    XXY      12.6653    XYY       0.0021
       YYY      -5.1653    XXZ       5.3992    XYZ      -0.0001
       YYZ       6.4656    XZZ      -0.0000    YZZ       0.2224
       ZZZ       2.4651
    Hexadecapole Moments (Debye-Ang^3)
      XXXX    -247.4548   XXXY      -0.0003   XXYY     -80.1734
      XYYY      -0.0007   YYYY    -228.2091   XXXZ       0.0005
      XXYZ      -0.9600   XYYZ      -0.0005   YYYZ       6.3778
      XXZZ     -54.2828   XYZZ      -0.0001   YYZZ     -52.2932
      XZZZ      -0.0000   YZZZ       3.2881   ZZZZ     -97.8636
 -----------------------------------------------------------------
 Calculating analytic gradient of the SCF energy
 Gradient of SCF Energy
            1           2           3           4
    1  -0.0000017   0.0218809  -0.0000000  -0.0218792
    2   0.0297285  -0.0119457  -0.0058348  -0.0119480
    3  -0.0020105  -0.0028561   0.0077229  -0.0028563
 Max gradient component =       2.973E-02
 RMS gradient           =       1.366E-02
 Gradient time:  CPU 2.68 s  wall 2.68 s
 Geometry Optimization Parameters
   NAtoms,    NIC,     NZ,  NCons,   NDum,   NFix, NCnnct, MaxDiis
        4      17       0       0       0       0       0       0

 Cartesian Hessian Update
 Hessian Updated using BFGS Update


** GEOMETRY OPTIMIZATION IN DELOCALIZED INTERNAL COORDINATES **
   Searching for a Minimum

   Optimization Cycle:   3

                       Coordinates (Angstroms)
     ATOM                X               Y               Z
      1  S        -0.0000002869    0.0245168013    0.2722297983
      2  O         1.3158013783   -0.7726294224   -0.2216790381
      3  O        -0.0001022771    1.4280644566   -0.3741392083
      4  O        -1.3156969431   -0.7728080478   -0.2216694587
   Point Group: c1    Number of degrees of freedom:     6


   Energy is   -623.834334111

 Hessian Updated using BFGS Update

  6 Hessian modes will be used to form the next step
  Hessian Eigenvalues:
     0.237352    0.250000    0.259574    0.339882    0.661298    0.720429

 Minimum Search - Taking Simple RFO Step
 Searching for Lamda that Minimizes Along All modes
 Value Taken    Lamda =  -0.00480143
 Step Taken.  Stepsize is  0.124744

                             Maximum     Tolerance    Cnvgd?
         Gradient           0.030883      0.000300      NO
         Displacement       0.079049      0.001200      NO
         Energy change     -0.019679      0.000001      NO


 New Cartesian Coordinates Obtained by Inverse Iteration

 Displacement from previous Coordinates is:  0.130621
 ----------------------------------------------------------------
             Standard Nuclear Orientation (Angstroms)
    I     Atom           X                Y                Z
 ----------------------------------------------------------------
    1      S      -0.0000015711     0.0149366989     0.2759667580
    2      O       1.2679283551    -0.7666418139    -0.2218778622
    3      O      -0.0000978077     1.4256688781    -0.3774794149
    4      O      -1.2678271053    -0.7668199754    -0.2218673878
 ----------------------------------------------------------------
 Molecular Point Group                 C1    NOp =  1
 Largest Abelian Subgroup              C1    NOp =  1
 Nuclear Repulsion Energy =   169.8782926760 hartrees
 There are       21 alpha and       21 beta electrons
 Applying Cartesian multipole field
    Component          Value
    ---------          -----
     (2,0,0)        1.00000E-11
     (0,2,0)        2.00000E-11
     (0,0,2)       -3.00000E-11
 Nucleus-field energy     =     0.0000000024 hartrees
 Requested basis set is 6-311++G(d,p)
 There are 31 shells and 96 basis functions
 A cutoff of  1.0D-11 yielded    478 shell pairs
 There are      4708 function pairs (      5122 Cartesian)
 Smallest overlap matrix eigenvalue = 3.21E-03
 Guess MOs from SCF MO coefficient file
 Reading MOs from coefficient file
 Reading MOs from coefficient file
 A restricted hybrid HF-DFT SCF calculation will be
 performed using Pulay DIIS extrapolation
 Exchange:     0.2000 Hartree-Fock + 0.0800 Slater + 0.7200 B88
 Correlation:  0.1900 VWN1RPA + 0.8100 LYP
 Using SG-1 standard quadrature grid
 SCF converges when DIIS error is below 1.0E-08
 Geometry optimization detected.  Setting ReadMinima to 0
 Setting SaveMinima to 0
 ---------------------------------------
  Cycle       Energy         DIIS Error
 ---------------------------------------
    1    -623.8756239168      5.30E-03
    2    -623.8365750376      7.52E-04
    3    -623.8353260413      1.43E-03
    4    -623.8370727766      2.97E-04
    5    -623.8371366595      9.80E-05
    6    -623.8371449743      1.95E-05
    7    -623.8371452552      9.18E-06
    8    -623.8371453422      1.26E-06
    9    -623.8371453446      1.86E-07
   10    -623.8371453450      5.72E-08
   11    -623.8371453450      8.15E-09 Convergence criterion met
 ---------------------------------------
 SCF time:  CPU 8.45 s  wall 8.48 s
 SCF   energy in the final basis set = -623.8371453450
 Total energy in the final basis set = -623.8371453450

 --------------------------------------------------------------

                    Orbital Energies (a.u.)
 --------------------------------------------------------------

 Alpha MOs
 -- Occupied --
-88.587 -18.687 -18.685 -18.685  -7.652  -5.615  -5.615  -5.609
 -0.650  -0.534  -0.528  -0.182  -0.033  -0.032  -0.027   0.083
  0.084   0.118   0.121   0.152   0.182
 -- Virtual --
  0.299   0.323   0.323   0.334   0.457   0.459   0.477   0.491
  0.491   0.536   0.536   0.551   0.571   0.577   0.583   0.583
  0.600   0.666   0.668   0.671   0.717   0.720   1.081   1.113
  1.114   1.351   1.353   1.366   1.432   1.452   1.458   1.490
  1.490   1.531   1.534   1.570   1.571   1.922   1.927   1.964
  2.085   2.181   2.184   3.205   3.248   3.251   3.253   3.256
  3.270   3.272   3.290   3.291   3.446   3.449   3.456   3.637
  3.889   3.898   5.355   5.356   5.358   5.404   5.423   5.423
  5.455   5.563   5.569   8.409  17.652  17.720  17.728  50.265
 50.267  50.290 189.496
 --------------------------------------------------------------

          Ground-State Mulliken Net Atomic Charges

     Atom                 Charge (a.u.)
  ----------------------------------------
      1 S                    -0.149642
      2 O                    -0.622483
      3 O                    -0.605391
      4 O                    -0.622483
  ----------------------------------------
  Sum of atomic charges =    -2.000000

 -----------------------------------------------------------------
                    Cartesian Multipole Moments
 -----------------------------------------------------------------
    Charge (ESU x 10^10)
                -9.6064
    Dipole Moment (Debye)
         X      -0.0000      Y       0.4116      Z       2.0675
       Tot       2.1080
    Quadrupole Moments (Debye-Ang)
        XX     -50.7453     XY      -0.0000     YY     -50.5386
        XZ       0.0000     YZ       0.5955     ZZ     -41.1950
    Octopole Moments (Debye-Ang^2)
       XXX      -0.0021    XXY      11.4517    XYY       0.0021
       YYY      -6.6365    XXZ       4.8953    XYZ      -0.0001
       YYZ       6.2699    XZZ       0.0000    YZZ      -0.1953
       ZZZ       1.3074
    Hexadecapole Moments (Debye-Ang^3)
      XXXX    -232.0618   XXXY      -0.0002   XXYY     -77.5970
      XYYY      -0.0005   YYYY    -228.8444   XXXZ       0.0005
      XXYZ      -0.7111   XYYZ      -0.0005   YYYZ       6.8746
      XXZZ     -52.5483   XYZZ      -0.0000   YYZZ     -52.9554
      XZZZ       0.0000   YZZZ       3.6795   ZZZZ    -101.7397
 -----------------------------------------------------------------
 Calculating analytic gradient of the SCF energy
 Gradient of SCF Energy
            1           2           3           4
    1  -0.0000006   0.0016788   0.0000008  -0.0016789
    2   0.0090321  -0.0023041  -0.0044230  -0.0023049
    3  -0.0079927   0.0014544   0.0050840   0.0014544
 Max gradient component =       9.032E-03
 RMS gradient           =       4.197E-03
 Gradient time:  CPU 2.74 s  wall 2.74 s
 Geometry Optimization Parameters
   NAtoms,    NIC,     NZ,  NCons,   NDum,   NFix, NCnnct, MaxDiis
        4      17       0       0       0       0       0       0

 Cartesian Hessian Update
 Hessian Updated using BFGS Update


** GEOMETRY OPTIMIZATION IN DELOCALIZED INTERNAL COORDINATES **
   Searching for a Minimum

   Optimization Cycle:   4

                       Coordinates (Angstroms)
     ATOM                X               Y               Z
      1  S        -0.0000015711    0.0149366989    0.2759667580
      2  O         1.2679283551   -0.7666418139   -0.2218778622
      3  O        -0.0000978077    1.4256688781   -0.3774794149
      4  O        -1.2678271053   -0.7668199754   -0.2218673878
   Point Group: c1    Number of degrees of freedom:     6


   Energy is   -623.837145345

 Hessian Updated using BFGS Update

  6 Hessian modes will be used to form the next step
  Hessian Eigenvalues:
     0.242111    0.250000    0.273875    0.339882    0.569132    0.693655

 Minimum Search - Taking Simple RFO Step
 Searching for Lamda that Minimizes Along All modes
 Value Taken    Lamda =  -0.00036910
 Step Taken.  Stepsize is  0.028083

                             Maximum     Tolerance    Cnvgd?
         Gradient           0.010461      0.000300      NO
         Displacement       0.019440      0.001200      NO
         Energy change     -0.002811      0.000001      NO


 New Cartesian Coordinates Obtained by Inverse Iteration

 Displacement from previous Coordinates is:  0.036172
 ----------------------------------------------------------------
             Standard Nuclear Orientation (Angstroms)
    I     Atom           X                Y                Z
 ----------------------------------------------------------------
    1      S      -0.0000004238     0.0091462506     0.2876063635
    2      O       1.2637827452    -0.7605349573    -0.2251926079
    3      O      -0.0000992310     1.4192422861    -0.3824889765
    4      O      -1.2636812194    -0.7607097917    -0.2251826859
 ----------------------------------------------------------------
 Molecular Point Group                 C1    NOp =  1
 Largest Abelian Subgroup              C1    NOp =  1
 Nuclear Repulsion Energy =   170.1192182426 hartrees
 There are       21 alpha and       21 beta electrons
 Applying Cartesian multipole field
    Component          Value
    ---------          -----
     (2,0,0)        1.00000E-11
     (0,2,0)        2.00000E-11
     (0,0,2)       -3.00000E-11
 Nucleus-field energy     =     0.0000000024 hartrees
 Requested basis set is 6-311++G(d,p)
 There are 31 shells and 96 basis functions
 A cutoff of  1.0D-11 yielded    478 shell pairs
 There are      4708 function pairs (      5122 Cartesian)
 Smallest overlap matrix eigenvalue = 3.32E-03
 Guess MOs from SCF MO coefficient file
 Reading MOs from coefficient file
 Reading MOs from coefficient file
 A restricted hybrid HF-DFT SCF calculation will be
 performed using Pulay DIIS extrapolation
 Exchange:     0.2000 Hartree-Fock + 0.0800 Slater + 0.7200 B88
 Correlation:  0.1900 VWN1RPA + 0.8100 LYP
 Using SG-1 standard quadrature grid
 SCF converges when DIIS error is below 1.0E-08
 Geometry optimization detected.  Setting ReadMinima to 0
 Setting SaveMinima to 0
 ---------------------------------------
  Cycle       Energy         DIIS Error
 ---------------------------------------
    1    -623.8378684156      1.15E-03
    2    -623.8372406677      2.69E-04
    3    -623.8370534535      5.56E-04
    4    -623.8373195020      7.35E-05
    5    -623.8373227578      4.43E-05
    6    -623.8373244075      6.43E-06
    7    -623.8373244395      3.18E-06
    8    -623.8373244491      4.67E-07
    9    -623.8373244498      5.19E-08
   10    -623.8373244498      1.19E-08
   11    -623.8373244497      2.54E-09 Convergence criterion met
 ---------------------------------------
 SCF time:  CPU 8.28 s  wall 8.37 s
 SCF   energy in the final basis set = -623.8373244497
 Total energy in the final basis set = -623.8373244497

 --------------------------------------------------------------

                    Orbital Energies (a.u.)
 --------------------------------------------------------------

 Alpha MOs
 -- Occupied --
-88.587 -18.684 -18.684 -18.684  -7.651  -5.615  -5.615  -5.608
 -0.650  -0.530  -0.529  -0.181  -0.032  -0.032  -0.027   0.084
  0.085   0.121   0.121   0.154   0.181
 -- Virtual --
  0.298   0.323   0.323   0.335   0.458   0.458   0.480   0.490
  0.490   0.536   0.536   0.551   0.571   0.584   0.584   0.584
  0.600   0.667   0.667   0.673   0.719   0.719   1.084   1.114
  1.114   1.355   1.355   1.361   1.433   1.454   1.456   1.491
  1.491   1.534   1.534   1.573   1.574   1.927   1.928   1.964
  2.094   2.180   2.181   3.206   3.251   3.252   3.254   3.257
  3.272   3.273   3.291   3.291   3.448   3.449   3.462   3.642
  3.895   3.898   5.357   5.358   5.362   5.404   5.426   5.426
  5.456   5.566   5.567   8.412  17.658  17.722  17.724  50.268
 50.268  50.293 189.499
 --------------------------------------------------------------

          Ground-State Mulliken Net Atomic Charges

     Atom                 Charge (a.u.)
  ----------------------------------------
      1 S                    -0.122405
      2 O                    -0.627418
      3 O                    -0.622759
      4 O                    -0.627418
  ----------------------------------------
  Sum of atomic charges =    -2.000000

 -----------------------------------------------------------------
                    Cartesian Multipole Moments
 -----------------------------------------------------------------
    Charge (ESU x 10^10)
                -9.6064
    Dipole Moment (Debye)
         X      -0.0000      Y       0.3191      Z       2.1187
       Tot       2.1426
    Quadrupole Moments (Debye-Ang)
        XX     -50.6058     XY      -0.0000     YY     -50.4795
        XZ      -0.0000     YZ       0.6439     ZZ     -41.1082
    Octopole Moments (Debye-Ang^2)
       XXX      -0.0022    XXY      11.3245    XYY       0.0021
       YYY      -6.8071    XXZ       4.7197    XYZ      -0.0001
       YYZ       6.0770    XZZ       0.0000    YZZ      -0.2013
       ZZZ       0.9437
    Hexadecapole Moments (Debye-Ang^3)
      XXXX    -230.1666   XXXY      -0.0000   XXYY     -77.0484
      XYYY      -0.0003   YYYY    -227.4126   XXXZ       0.0004
      XXYZ      -0.5338   XYYZ      -0.0005   YYYZ       7.0474
      XXZZ     -52.1864   XYZZ       0.0000   YYZZ     -52.6277
      XZZZ      -0.0000   YZZZ       3.9557   ZZZZ    -101.6651
 -----------------------------------------------------------------
 Calculating analytic gradient of the SCF energy
 Gradient of SCF Energy
            1           2           3           4
    1  -0.0000002  -0.0006578   0.0000003   0.0006576
    2   0.0026564   0.0002099  -0.0030764   0.0002101
    3  -0.0004251  -0.0001960   0.0008172  -0.0001961
 Max gradient component =       3.076E-03
 RMS gradient           =       1.238E-03
 Gradient time:  CPU 2.73 s  wall 2.73 s
 Geometry Optimization Parameters
   NAtoms,    NIC,     NZ,  NCons,   NDum,   NFix, NCnnct, MaxDiis
        4      17       0       0       0       0       0       0

 Cartesian Hessian Update
 Hessian Updated using BFGS Update


** GEOMETRY OPTIMIZATION IN DELOCALIZED INTERNAL COORDINATES **
   Searching for a Minimum

   Optimization Cycle:   5

                       Coordinates (Angstroms)
     ATOM                X               Y               Z
      1  S        -0.0000004238    0.0091462506    0.2876063635
      2  O         1.2637827452   -0.7605349573   -0.2251926079
      3  O        -0.0000992310    1.4192422861   -0.3824889765
      4  O        -1.2636812194   -0.7607097917   -0.2251826859
   Point Group: c1    Number of degrees of freedom:     6


   Energy is   -623.837324450

 Hessian Updated using BFGS Update

  5 Hessian modes will be used to form the next step
  Hessian Eigenvalues:
     0.231775    0.272665    0.339882    0.507878    0.836149

 Minimum Search - Taking Simple RFO Step
 Searching for Lamda that Minimizes Along All modes
 Value Taken    Lamda =  -0.00002261
 Step Taken.  Stepsize is  0.006148

                             Maximum     Tolerance    Cnvgd?
         Gradient           0.002988      0.000300      NO
         Displacement       0.004476      0.001200      NO
         Energy change     -0.000179      0.000001      NO


 New Cartesian Coordinates Obtained by Inverse Iteration

 Displacement from previous Coordinates is:  0.006737
 ----------------------------------------------------------------
             Standard Nuclear Orientation (Angstroms)
    I     Atom           X                Y                Z
 ----------------------------------------------------------------
    1      S      -0.0000002408     0.0075966219     0.2866487054
    2      O       1.2654035675    -0.7606876266    -0.2246336482
    3      O      -0.0000996015     1.4210971073    -0.3826491880
    4      O      -1.2653018542    -0.7608623149    -0.2246237760
 ----------------------------------------------------------------
 Molecular Point Group                 C1    NOp =  1
 Largest Abelian Subgroup              C1    NOp =  1
 Nuclear Repulsion Energy =   169.9917140174 hartrees
 There are       21 alpha and       21 beta electrons
 Applying Cartesian multipole field
    Component          Value
    ---------          -----
     (2,0,0)        1.00000E-11
     (0,2,0)        2.00000E-11
     (0,0,2)       -3.00000E-11
 Nucleus-field energy     =     0.0000000024 hartrees
 Requested basis set is 6-311++G(d,p)
 There are 31 shells and 96 basis functions
 A cutoff of  1.0D-11 yielded    478 shell pairs
 There are      4708 function pairs (      5122 Cartesian)
 Smallest overlap matrix eigenvalue = 3.34E-03
 Guess MOs from SCF MO coefficient file
 Reading MOs from coefficient file
 Reading MOs from coefficient file
 A restricted hybrid HF-DFT SCF calculation will be
 performed using Pulay DIIS extrapolation
 Exchange:     0.2000 Hartree-Fock + 0.0800 Slater + 0.7200 B88
 Correlation:  0.1900 VWN1RPA + 0.8100 LYP
 Using SG-1 standard quadrature grid
 SCF converges when DIIS error is below 1.0E-08
 Geometry optimization detected.  Setting ReadMinima to 0
 Setting SaveMinima to 0
 ---------------------------------------
  Cycle       Energy         DIIS Error
 ---------------------------------------
    1    -623.8360001876      2.65E-04
    2    -623.8373372352      5.24E-05
    3    -623.8373279175      1.18E-04
    4    -623.8373400446      1.30E-05
    5    -623.8373401505      6.80E-06
    6    -623.8373401890      1.25E-06
    7    -623.8373401900      5.01E-07
    8    -623.8373401903      7.83E-08
    9    -623.8373401904      7.97E-09 Convergence criterion met
 ---------------------------------------
 SCF time:  CPU 6.83 s  wall 6.87 s
 SCF   energy in the final basis set = -623.8373401904
 Total energy in the final basis set = -623.8373401904

 --------------------------------------------------------------

                    Orbital Energies (a.u.)
 --------------------------------------------------------------

 Alpha MOs
 -- Occupied --
-88.587 -18.684 -18.684 -18.684  -7.652  -5.615  -5.615  -5.609
 -0.649  -0.530  -0.529  -0.181  -0.032  -0.032  -0.027   0.084
  0.084   0.121   0.121   0.153   0.181
 -- Virtual --
  0.298   0.323   0.323   0.335   0.458   0.458   0.479   0.490
  0.490   0.536   0.536   0.550   0.571   0.583   0.584   0.584
  0.600   0.667   0.667   0.673   0.718   0.719   1.083   1.113
  1.113   1.354   1.355   1.361   1.433   1.454   1.455   1.491
  1.491   1.533   1.534   1.573   1.573   1.927   1.927   1.964
  2.092   2.180   2.181   3.206   3.251   3.252   3.254   3.257
  3.272   3.272   3.291   3.291   3.448   3.448   3.460   3.640
  3.894   3.896   5.357   5.357   5.361   5.404   5.426   5.426
  5.456   5.566   5.566   8.410  17.656  17.723  17.723  50.267
 50.267  50.293 189.498
 --------------------------------------------------------------

          Ground-State Mulliken Net Atomic Charges

     Atom                 Charge (a.u.)
  ----------------------------------------
      1 S                    -0.122706
      2 O                    -0.626357
      3 O                    -0.624579
      4 O                    -0.626357
  ----------------------------------------
  Sum of atomic charges =    -2.000000

 -----------------------------------------------------------------
                    Cartesian Multipole Moments
 -----------------------------------------------------------------
    Charge (ESU x 10^10)
                -9.6064
    Dipole Moment (Debye)
         X      -0.0000      Y       0.2967      Z       2.1218
       Tot       2.1424
    Quadrupole Moments (Debye-Ang)
        XX     -50.6185     XY      -0.0000     YY     -50.5152
        XZ      -0.0000     YZ       0.6567     ZZ     -41.1073
    Octopole Moments (Debye-Ang^2)
       XXX      -0.0022    XXY      11.3321    XYY       0.0021
       YYY      -6.8687    XXZ       4.7521    XYZ      -0.0001
       YYZ       6.1113    XZZ       0.0000    YZZ      -0.2037
       ZZZ       1.0220
    Hexadecapole Moments (Debye-Ang^3)
      XXXX    -230.4426   XXXY       0.0000   XXYY     -77.1752
      XYYY      -0.0002   YYYY    -227.8513   XXXZ       0.0004
      XXYZ      -0.5156   XYYZ      -0.0005   YYYZ       7.1406
      XXZZ     -52.2203   XYZZ       0.0000   YYZZ     -52.6876
      XZZZ      -0.0001   YZZZ       4.0500   ZZZZ    -101.5668
 -----------------------------------------------------------------
 Calculating analytic gradient of the SCF energy
 Gradient of SCF Energy
            1           2           3           4
    1  -0.0000001  -0.0002140   0.0000001   0.0002139
    2   0.0010642   0.0002306  -0.0015256   0.0002308
    3  -0.0005259   0.0000805   0.0003650   0.0000804
 Max gradient component =       1.526E-03
 RMS gradient           =       5.831E-04
 Gradient time:  CPU 2.75 s  wall 2.75 s
 Geometry Optimization Parameters
   NAtoms,    NIC,     NZ,  NCons,   NDum,   NFix, NCnnct, MaxDiis
        4      17       0       0       0       0       0       0

 Cartesian Hessian Update
 Hessian Updated using BFGS Update


** GEOMETRY OPTIMIZATION IN DELOCALIZED INTERNAL COORDINATES **
   Searching for a Minimum

   Optimization Cycle:   6

                       Coordinates (Angstroms)
     ATOM                X               Y               Z
      1  S        -0.0000002408    0.0075966219    0.2866487054
      2  O         1.2654035675   -0.7606876266   -0.2246336482
      3  O        -0.0000996015    1.4210971073   -0.3826491880
      4  O        -1.2653018542   -0.7608623149   -0.2246237760
   Point Group: c1    Number of degrees of freedom:     6


   Energy is   -623.837340190

 Hessian Updated using BFGS Update

  6 Hessian modes will be used to form the next step
  Hessian Eigenvalues:
     0.241696    0.250000    0.287221    0.324008    0.339882    0.723857

 Minimum Search - Taking Simple RFO Step
 Searching for Lamda that Minimizes Along All modes
 Value Taken    Lamda =  -0.00000884
 Step Taken.  Stepsize is  0.005145

                             Maximum     Tolerance    Cnvgd?
         Gradient           0.001027      0.000300      NO
         Displacement       0.003369      0.001200      NO
         Energy change     -0.000016      0.000001      NO


 New Cartesian Coordinates Obtained by Inverse Iteration

 Displacement from previous Coordinates is:  0.005423
 ----------------------------------------------------------------
             Standard Nuclear Orientation (Angstroms)
    I     Atom           X                Y                Z
 ----------------------------------------------------------------
    1      S      -0.0000003270     0.0072008743     0.2865679513
    2      O       1.2655849983    -0.7616991279    -0.2244735596
    3      O      -0.0000995514     1.4235161883    -0.3828886854
    4      O      -1.2654832488    -0.7618741470    -0.2244636131
 ----------------------------------------------------------------
 Molecular Point Group                 C1    NOp =  1
 Largest Abelian Subgroup              C1    NOp =  1
 Nuclear Repulsion Energy =   169.8645250025 hartrees
 There are       21 alpha and       21 beta electrons
 Applying Cartesian multipole field
    Component          Value
    ---------          -----
     (2,0,0)        1.00000E-11
     (0,2,0)        2.00000E-11
     (0,0,2)       -3.00000E-11
 Nucleus-field energy     =     0.0000000024 hartrees
 Requested basis set is 6-311++G(d,p)
 There are 31 shells and 96 basis functions
 A cutoff of  1.0D-11 yielded    478 shell pairs
 There are      4708 function pairs (      5122 Cartesian)
 Smallest overlap matrix eigenvalue = 3.36E-03
 Guess MOs from SCF MO coefficient file
 Reading MOs from coefficient file
 Reading MOs from coefficient file
 A restricted hybrid HF-DFT SCF calculation will be
 performed using Pulay DIIS extrapolation
 Exchange:     0.2000 Hartree-Fock + 0.0800 Slater + 0.7200 B88
 Correlation:  0.1900 VWN1RPA + 0.8100 LYP
 Using SG-1 standard quadrature grid
 SCF converges when DIIS error is below 1.0E-08
 Geometry optimization detected.  Setting ReadMinima to 0
 Setting SaveMinima to 0
 ---------------------------------------
  Cycle       Energy         DIIS Error
 ---------------------------------------
    1    -623.8357935862      2.27E-04
    2    -623.8373436421      3.11E-05
    3    -623.8373414763      5.95E-05
    4    -623.8373445009      1.21E-05
    5    -623.8373446076      4.03E-06
    6    -623.8373446211      8.11E-07
    7    -623.8373446215      3.83E-07
    8    -623.8373446222      5.31E-08
    9    -623.8373446221      7.57E-09 Convergence criterion met
 ---------------------------------------
 SCF time:  CPU 6.80 s  wall 6.80 s
 SCF   energy in the final basis set = -623.8373446221
 Total energy in the final basis set = -623.8373446221

 --------------------------------------------------------------

                    Orbital Energies (a.u.)
 --------------------------------------------------------------

 Alpha MOs
 -- Occupied --
-88.587 -18.684 -18.684 -18.684  -7.652  -5.615  -5.615  -5.609
 -0.649  -0.529  -0.529  -0.182  -0.032  -0.032  -0.027   0.084
  0.084   0.121   0.121   0.153   0.181
 -- Virtual --
  0.298   0.323   0.323   0.335   0.458   0.458   0.479   0.490
  0.490   0.535   0.536   0.550   0.571   0.582   0.584   0.584
  0.600   0.667   0.667   0.673   0.718   0.718   1.083   1.113
  1.113   1.354   1.354   1.361   1.433   1.454   1.454   1.491
  1.491   1.533   1.534   1.573   1.573   1.927   1.927   1.965
  2.092   2.180   2.180   3.206   3.252   3.252   3.254   3.257
  3.272   3.272   3.290   3.290   3.447   3.447   3.459   3.639
  3.893   3.894   5.357   5.357   5.360   5.404   5.425   5.425
  5.456   5.565   5.565   8.408  17.656  17.722  17.722  50.267
 50.267  50.292 189.496
 --------------------------------------------------------------

          Ground-State Mulliken Net Atomic Charges

     Atom                 Charge (a.u.)
  ----------------------------------------
      1 S                    -0.120283
      2 O                    -0.626540
      3 O                    -0.626637
      4 O                    -0.626540
  ----------------------------------------
  Sum of atomic charges =    -2.000000

 -----------------------------------------------------------------
                    Cartesian Multipole Moments
 -----------------------------------------------------------------
    Charge (ESU x 10^10)
                -9.6064
    Dipole Moment (Debye)
         X      -0.0000      Y       0.2818      Z       2.1291
       Tot       2.1477
    Quadrupole Moments (Debye-Ang)
        XX     -50.6135     XY      -0.0000     YY     -50.5608
        XZ      -0.0000     YZ       0.6634     ZZ     -41.0953
    Octopole Moments (Debye-Ang^2)
       XXX      -0.0022    XXY      11.3260    XYY       0.0021
       YYY      -6.9618    XXZ       4.7633    XYZ      -0.0001
       YYZ       6.1406    XZZ       0.0000    YZZ      -0.2187
       ZZZ       1.0801
    Hexadecapole Moments (Debye-Ang^3)
      XXXX    -230.4049   XXXY       0.0000   XXYY     -77.2657
      XYYY      -0.0002   YYYY    -228.4501   XXXZ       0.0004
      XXYZ      -0.5005   XYYZ      -0.0005   YYYZ       7.1986
      XXZZ     -52.1931   XYZZ       0.0000   YYZZ     -52.7575
      XZZZ      -0.0000   YZZZ       4.0976   ZZZZ    -101.4173
 -----------------------------------------------------------------
 Calculating analytic gradient of the SCF energy
 Gradient of SCF Energy
            1           2           3           4
    1  -0.0000000   0.0000401   0.0000001  -0.0000401
    2   0.0001446  -0.0000448  -0.0000552  -0.0000447
    3   0.0000015   0.0000713  -0.0001440   0.0000712
 Max gradient component =       1.446E-04
 RMS gradient           =       7.191E-05
 Gradient time:  CPU 2.73 s  wall 2.73 s
 Geometry Optimization Parameters
   NAtoms,    NIC,     NZ,  NCons,   NDum,   NFix, NCnnct, MaxDiis
        4      17       0       0       0       0       0       0

 Cartesian Hessian Update
 Hessian Updated using BFGS Update


** GEOMETRY OPTIMIZATION IN DELOCALIZED INTERNAL COORDINATES **
   Searching for a Minimum

   Optimization Cycle:   7

                       Coordinates (Angstroms)
     ATOM                X               Y               Z
      1  S        -0.0000003270    0.0072008743    0.2865679513
      2  O         1.2655849983   -0.7616991279   -0.2244735596
      3  O        -0.0000995514    1.4235161883   -0.3828886854
      4  O        -1.2654832488   -0.7618741470   -0.2244636131
   Point Group: c1    Number of degrees of freedom:     6


   Energy is   -623.837344622

 Hessian Updated using BFGS Update

  6 Hessian modes will be used to form the next step
  Hessian Eigenvalues:
     0.236049    0.250000    0.287347    0.327175    0.339882    0.729245

 Minimum Search - Taking Simple RFO Step
 Searching for Lamda that Minimizes Along All modes
 Value Taken    Lamda =   0.00000000
 Step Taken.  Stepsize is  0.000359

                             Maximum     Tolerance    Cnvgd?
         Gradient           0.000074      0.000300     YES
         Displacement       0.000314      0.001200     YES
         Energy change     -0.000004      0.000001      NO


                       Distance Matrix (Angstroms)
             S (  1)   O (  2)   O (  3)
   O (  2)  1.566549
   O (  3)  1.566564  2.530261
   O (  4)  1.566549  2.531068  2.530262

 Final energy is   -623.83734462210202     


 ******************************
 **  OPTIMIZATION CONVERGED  **
 ******************************

                       Coordinates (Angstroms)
     ATOM                X               Y               Z
      1  S        -0.0000003270    0.0072008743    0.2865679513
      2  O         1.2655849983   -0.7616991279   -0.2244735596
      3  O        -0.0000995514    1.4235161883   -0.3828886854
      4  O        -1.2654832488   -0.7618741470   -0.2244636131

Z-matrix Print:
$molecule
-2 1
S 
O  1 1.566549
O  1 1.566549 2 107.772459
O  1 1.566564 2 107.721726 3 115.976437 0
$end


 --------------------------------------------------------------

                    Orbital Energies (a.u.)
 --------------------------------------------------------------

 Alpha MOs
 -- Occupied --
-88.587 -18.684 -18.684 -18.684  -7.652  -5.615  -5.615  -5.609
 -0.649  -0.529  -0.529  -0.182  -0.032  -0.032  -0.027   0.084
  0.084   0.121   0.121   0.153   0.181
 -- Virtual --
  0.298   0.323   0.323   0.335   0.458   0.458   0.479   0.490
  0.490   0.535   0.536   0.550   0.571   0.582   0.584   0.584
  0.600   0.667   0.667   0.673   0.718   0.718   1.083   1.113
  1.113   1.354   1.354   1.361   1.433   1.454   1.454   1.491
  1.491   1.533   1.534   1.573   1.573   1.927   1.927   1.965
  2.092   2.180   2.180   3.206   3.252   3.252   3.254   3.257
  3.272   3.272   3.290   3.290   3.447   3.447   3.459   3.639
  3.893   3.894   5.357   5.357   5.360   5.404   5.425   5.425
  5.456   5.565   5.565   8.408  17.656  17.722  17.722  50.267
 50.267  50.292 189.496
 --------------------------------------------------------------

          Ground-State Mulliken Net Atomic Charges

     Atom                 Charge (a.u.)
  ----------------------------------------
      1 S                    -0.120283
      2 O                    -0.626540
      3 O                    -0.626637
      4 O                    -0.626540
  ----------------------------------------
  Sum of atomic charges =    -2.000000

 -----------------------------------------------------------------
                    Cartesian Multipole Moments
 -----------------------------------------------------------------
    Charge (ESU x 10^10)
                -9.6064
    Dipole Moment (Debye)
         X      -0.0000      Y       0.2818      Z       2.1291
       Tot       2.1477
    Quadrupole Moments (Debye-Ang)
        XX     -50.6135     XY      -0.0000     YY     -50.5608
        XZ      -0.0000     YZ       0.6634     ZZ     -41.0953
    Octopole Moments (Debye-Ang^2)
       XXX      -0.0022    XXY      11.3260    XYY       0.0021
       YYY      -6.9618    XXZ       4.7633    XYZ      -0.0001
       YYZ       6.1406    XZZ       0.0000    YZZ      -0.2187
       ZZZ       1.0801
    Hexadecapole Moments (Debye-Ang^3)
      XXXX    -230.4049   XXXY       0.0000   XXYY     -77.2657
      XYYY      -0.0002   YYYY    -228.4501   XXXZ       0.0004
      XXYZ      -0.5005   XYYZ      -0.0005   YYYZ       7.1986
      XXZZ     -52.1931   XYZZ       0.0000   YYZZ     -52.7575
      XZZZ      -0.0000   YZZZ       4.0976   ZZZZ    -101.4173
 -----------------------------------------------------------------
Archival summary:
1\1\pikachu\OPT\ProcedureUnspecified\BasisUnspecified\13(2-,1)\taweetha\SunAug1320:20:442017SunAug1320:20:442017\0\\#,OPT,ProcedureUnspecified,BasisUnspecified,\\-2,1\S\O,1,1.56655\O,1,1.56655,2,107.772\O,1,1.56656,2,107.722,3,115.976,0\\\@

 Total job time:  84.66s(wall), 84.19s(cpu) 
 Sun Aug 13 20:20:44 2017

        *************************************************************
        *                                                           *
        *  Thank you very much for using Q-Chem.  Have a nice day.  *
        *                                                           *
        *************************************************************


 
User input: 2 of 3 
 
pikachu 127.0.1
Q-Chem Developer Version! Running on 127.0.1.*
                  Welcome to Q-Chem
     A Quantum Leap Into The Future Of Chemistry


 Q-Chem 4.4, Q-Chem, Inc., Pleasanton, CA (2016)

 Y. Shao,  Z. Gan,  E. Epifanovsky,  A. T. B. Gilbert,  M. Wormit,  
 J. Kussmann,  A. W. Lange,  A. Behn,  J. Deng,  X. Feng,  D. Ghosh,  
 M. Goldey,  P. R. Horn,  L. D. Jacobson,  I. Kaliman,  F. Rob,  
 R. Z. Khaliullin,  T. Kus,  A. Landau,  J. Liu,  E. I. Proynov,  Y. M. Rhee,  
 R. M. Richard,  M. A. Rohrdanz,  R. P. Steele,  E. J. Sundstrom,  
 H. L. Woodcock III,  P. M. Zimmerman,  D. Zuev,  B. Albrecht,  E. Alguire,  
 B. Austin,  S. A. Baeppler,  G. J. O. Beran,  Y. A. Bernard,  
 E. J. Berquist,  K. Brandhorst,  K. B. Bravaya,  S. T. Brown,  D. Casanova,  
 C.-M. Chang,  Y. Chen,  S. H. Chien,  K. D. Closser,  M. P. Coons,  
 D. L. Crittenden,  S. Dasgupta,  M. Diedenhofen,  R. A. DiStasio Jr.,  
 H. Do,  A. D. Dutoi,  R. G. Edgar,  P.-T. Fang,  S. Fatehi,  Q. Feng,  
 L. Fusti-Molnar,  A. Ghysels,  A. Golubeva-Zadorozhnaya,  J. Gomes,  
 A. Gunina,  M. W. D. Hanson-Heine,  P. H. P. Harbach,  A. W. Hauser,  
 J. E. Herr,  E. G. Hohenstein,  Z. C. Holden,  K. Hui,  T.-C. Jagau,  H. Ji,  
 B. Kaduk,  K. Khistyaev,  Jaehoon Kim,  Jihan Kim,  R. A. King,  
 P. Klunzinger,  K. Koh,  D. Kosenkov,  T. Kowalczyk,  C. M. Krauter,  
 A. Kunitsa,  K. U. Lao,  A. Laurent,  K. V. Lawler,  J. Lee,  D. Lefrancois,  
 S. Lehtola,  S. V. Levchenko,  C. Y. Lin,  Y.-S. Lin,  F. Liu,  E. Livshits,  
 R. C. Lochan,  A. Luenser,  P. Manohar,  S. F. Manzer,  S.-P. Mao,  Y. Mao,  
 N. Mardirossian,  A. V. Marenich,  L. A. Martinez-Martinez,  S. A. Maurer,  
 N. J. Mayhall,  J.-M. Mewes,  A. F. Morrison,  K. Nanda,  T. S. Nguyen-Beck,  
 C. M. Oana,  R. Olivares-Amaya,  D. P. O'Neill,  J. A. Parkhill,  
 T. M. Perrine,  R. Peverati,  P. A. Pieniazek,  F. Plasser,  A. Prociuk,  
 D. R. Rehn,  E. Rosta,  N. J. Russ,  N. Sergueev,  S. M. Sharada,  
 S. Sharma,  D. W. Small,  A. Sodt,  T. Stauch,  T. Stein,  D. Stuck,  
 Y.-C. Su,  A. J. W. Thom,  T. Tsuchimochi,  L. Vogt,  O. Vydrov,  T. Wang,  
 M. A. Watson,  J. Wenzel,  A. White,  C. F. Williams,  V. Vanovschi,  
 K. Yao,  S. Yeganeh,  S. R. Yost,  Z.-Q. You,  I. Y. Zhang,  X. Zhang,  
 Y. Zhao,  B. R. Brooks,  G. K. L. Chan,  D. M. Chipman,  C. J. Cramer,  
 W. A. Goddard III,  M. S. Gordon,  W. J. Hehre,  A. Klamt,  
 H. F. Schaefer III,  M. W. Schmidt,  C. D. Sherrill,  D. G. Truhlar,  
 A. Warshel,  X. Xu,  A. Aspuru-Guzik,  R. Baer,  A. T. Bell,  N. A. Besley,  
 J.-D. Chai,  A. Dreuw,  B. D. Dunietz,  T. R. Furlani,  S. R. Gwaltney,  
 C.-P. Hsu,  Y. Jung,  J. Kong,  D. S. Lambrecht,  W. Liang,  C. Ochsenfeld,  
 V. A. Rassolov,  L. V. Slipchenko,  J. E. Subotnik,  T. Van Voorhis,  
 J. M. Herbert,  A. I. Krylov,  P. M. W. Gill,  M. Head-Gordon

 Contributors to earlier versions of Q-Chem not listed above: 
 R. D. Adamson,  J. Baker,  E. F. C. Byrd,  A. K. Chakraborty,  C.-L. Cheng,  
 H. Dachsel,  R. J. Doerksen,  G. Hawkins,  A. Heyden,  S. Hirata,  
 G. Kedziora,  F. J. Keil,  C. Kelley,  P. P. Korambath,  W. Kurlancheek,  
 A. M. Lee,  M. S. Lee,  D. Liotard,  I. Lotan,  P. E. Maslen,  N. Nair,  
 D. Neuhauser,  R. Olson,  B. Peters,  J. Ritchie,  N. E. Schultz,  
 N. Shenvi,  A. C. Simmonett,  K. S. Thanthiriwatte,  Q. Wu,  W. Zhang

 Please cite Q-Chem as follows:
 Y. Shao et al., Mol. Phys. 113, 184-215 (2015)
 DOI: 10.1080/00268976.2014.952696

 Q-Chem 4.4.2 for Intel X86 EM64T Linux

 Parts of Q-Chem use Armadillo 5.200.1 (Boston Tea Smuggler).
 http://arma.sourceforge.net/

 Q-Chem begins on Sun Aug 13 20:20:44 2017  


Host: 0

     Scratch files written to /scratch/taweetham/qchem22006//
The previous job contains 0 fragments, simply inherited here

Checking the input file for inconsistencies... 	...done.

--------------------------------------------------------------
User input:
--------------------------------------------------------------

$molecule
read
$end

$rem
   BASIS  =  6-311++G**
   JOB_TYPE  =  frequency
   METHOD  =  B3LYP
   SCF_GUESS = read
$end

--------------------------------------------------------------
 ----------------------------------------------------------------
             Standard Nuclear Orientation (Angstroms)
    I     Atom           X                Y                Z
 ----------------------------------------------------------------
    1      S      -0.0000004745    -0.0002187179     0.3391797550
    2      O       1.2650217800    -0.7310868870    -0.2261761237
    3      O       0.0010250204     1.4608371246    -0.2260069757
    4      O      -1.2660458514    -0.7293128018    -0.2261764106
 ----------------------------------------------------------------
 Molecular Point Group                 C1    NOp =  1
 Largest Abelian Subgroup              C1    NOp =  1
 Nuclear Repulsion Energy =   169.8645250025 hartrees
 There are       21 alpha and       21 beta electrons
 Requested basis set is 6-311++G(d,p)
 There are 31 shells and 96 basis functions

 Total QAlloc Memory Limit   2000 MB
 Mega-Array Size        61 MB
 MEM_STATIC part        62 MB

                       Distance Matrix (Angstroms)
             S (  1)   O (  2)   O (  3)
   O (  2)  1.566549
   O (  3)  1.566564  2.530261
   O (  4)  1.566549  2.531068  2.530262

 A cutoff of  1.0D-11 yielded    478 shell pairs
 There are      4708 function pairs (      5122 Cartesian)

 -------------------------------------------------------
 OpenMP Integral Computing Module                       
 Release: version 1.0, May 2013, Q-Chem Inc. Pittsburgh 
 -------------------------------------------------------
 Integral Job Info:
 Integral job number is                      11
 Integral operator is                         1
 short-range coefficients                     0
 long-range coefficients              100000000
 Omega coefficients                           0
 if combine SR and LR in K                    0
 Integral screening is                        0
 Integral computing path is                   2
 max size of driver memory is            800000
 size of driver memory is                593474
 size of scratch memory is              4103008
 max col of scratch BK array               1296
 max len of scratch array in speh3          155
 max len of scratch index in speh4           18
 max int batch size is                      520
 min int batch size is                       52
 fixed nKL is                                52
 max L of basis functions is                  2
 order of int derivative is                   0
 number of shells is                         31
 number of basis is                         100
 number of cartesian basis is               100
 number of contracted shell pairs           478
 number of primitive shell pairs           1465
 maxK2 (contraction) of shell pair           36
 max number of K2 of shell pair               1
 max number of CS2 of shell pair             55
 max number of PS2 of shell pair            258
 mem total for path MDJ                   15182
 -------------------------------------------------------
 Smallest overlap matrix eigenvalue = 3.36E-03
 Guess MOs from SCF MO coefficient file
 Reading MOs from coefficient file
 Reading MOs from coefficient file
 A restricted hybrid HF-DFT SCF calculation will be
 performed using Pulay DIIS extrapolation
 Exchange:     0.2000 Hartree-Fock + 0.0800 Slater + 0.7200 B88
 Correlation:  0.1900 VWN1RPA + 0.8100 LYP
 Using SG-1 standard quadrature grid
 SCF converges when DIIS error is below 1.0E-08
 ---------------------------------------
  Cycle       Energy         DIIS Error
 ---------------------------------------
    1    -623.8355940448      4.01E-03
    2    -623.8371972882      3.79E-04
    3    -623.8366583998      9.05E-04
    4    -623.8373774671      8.12E-05
    5    -623.8373818791      4.66E-05
    6    -623.8373838596      1.58E-05
    7    -623.8373840106      8.66E-06
    8    -623.8373840722      3.75E-07
    9    -623.8373840725      7.76E-08
   10    -623.8373840726      1.03E-07
   11    -623.8373840725      1.68E-08
   12    -623.8373840725      2.79E-09 Convergence criterion met
 ---------------------------------------
 SCF time:  CPU 8.97 s  wall 9.01 s
 SCF   energy in the final basis set = -623.8373840725
 Total energy in the final basis set = -623.8373840725

 --------------------------------------------------------------

                    Orbital Energies (a.u.)
 --------------------------------------------------------------

 Alpha MOs
 -- Occupied --
-88.587 -18.684 -18.684 -18.684  -7.652  -5.615  -5.615  -5.609
 -0.649  -0.529  -0.529  -0.182  -0.032  -0.032  -0.027   0.084
  0.084   0.121   0.121   0.153   0.181
 -- Virtual --
  0.298   0.323   0.323   0.335   0.458   0.458   0.479   0.490
  0.490   0.536   0.536   0.550   0.571   0.582   0.584   0.584
  0.600   0.667   0.667   0.673   0.718   0.718   1.083   1.113
  1.113   1.354   1.354   1.361   1.433   1.454   1.454   1.491
  1.491   1.533   1.534   1.573   1.573   1.927   1.927   1.965
  2.092   2.180   2.180   3.206   3.252   3.252   3.254   3.257
  3.272   3.272   3.290   3.290   3.447   3.447   3.459   3.639
  3.893   3.894   5.357   5.357   5.360   5.404   5.425   5.425
  5.456   5.565   5.565   8.408  17.656  17.722  17.722  50.267
 50.267  50.292 189.496
 --------------------------------------------------------------

          Ground-State Mulliken Net Atomic Charges

     Atom                 Charge (a.u.)
  ----------------------------------------
      1 S                    -0.120867
      2 O                    -0.626375
      3 O                    -0.626385
      4 O                    -0.626373
  ----------------------------------------
  Sum of atomic charges =    -2.000000

 -----------------------------------------------------------------
                    Cartesian Multipole Moments
 -----------------------------------------------------------------
    Charge (ESU x 10^10)
                -9.6064
    Dipole Moment (Debye)
         X      -0.0000      Y      -0.0008      Z       1.6364
       Tot       1.6364
    Quadrupole Moments (Debye-Ang)
        XX     -50.6137     XY       0.0000     YY     -50.6052
        XZ      -0.0000     YZ       0.0023     ZZ     -40.8504
    Octopole Moments (Debye-Ang^2)
       XXX       0.0215    XXY      10.2762    XYY      -0.0216
       YYY     -10.2593    XXZ       2.8952    XYZ      -0.0000
       YYZ       2.8895    XZZ      -0.0001    YZZ       0.0074
       ZZZ      -5.3728
    Hexadecapole Moments (Debye-Ang^3)
      XXXX    -230.4100   XXXY      -0.0000   XXYY     -76.7790
      XYYY       0.0000   YYYY    -230.2868   XXXZ      -0.0036
      XXYZ      -1.6867   XYYZ       0.0035   YYYZ       1.6979
      XXZZ     -51.9517   XYZZ       0.0000   YYZZ     -51.9323
      XZZZ      -0.0000   YZZZ       0.0132   ZZZZ    -101.2874
 -----------------------------------------------------------------
 Calculating MO derivatives via CPSCF
   1         3          12      0.394618    0.117449
   2         3          12      0.061325    0.024961
   3         3          12      0.008390    0.004434
   4         3          12      0.001089    0.000606
   5         4          11      0.000087    0.000043
   6        14           1      0.000004    0.000004
   7        15           0      0.000000    0.000000    Roots Converged
 Calculating analytic Hessian of the SCF energy
 Polarizability Matrix (a.u.)
            1           2           3
    1 -72.1355534  -0.0001443  -0.0001434
    2  -0.0001443 -72.1467082   0.0267289
    3  -0.0001434   0.0267289 -87.4002151

 Direct stationary perturbation theory relativistic correction:

 rels  =       0.681556472309
 relv  =      -2.557107218338
 rel2e =       0.651865343981
 E_rel =      -1.223685402048

 Hessian of the SCF Energy
            1           2           3           4           5           6
    1   0.4201140   0.0000068   0.0000009  -0.1825711   0.0741928   0.0925363
    2   0.0000068   0.4182388  -0.0014269   0.0743888  -0.0968928  -0.0535314
    3   0.0000009  -0.0014269   0.3487278   0.0658105  -0.0381266  -0.1158794
    4  -0.1825711   0.0743888   0.0658105   0.2139015  -0.0955820  -0.0715699
    5   0.0741928  -0.0968928  -0.0381266  -0.0955820   0.1040304   0.0412999
    6   0.0925363  -0.0535314  -0.1158794  -0.0715699   0.0412999   0.0659990
    7  -0.0547386  -0.0001352   0.0000595   0.0026798   0.0266978  -0.0121029
    8  -0.0001362  -0.2246605   0.0775776   0.0158184  -0.0223078   0.0033345
    9   0.0000805   0.1083482  -0.1169616  -0.0031174  -0.0120570   0.0248393
   10  -0.1828043  -0.0742604  -0.0658709  -0.0340101  -0.0053086  -0.0088636
   11  -0.0740634  -0.0966854  -0.0380241   0.0053748   0.0151703   0.0088969
   12  -0.0926177  -0.0533900  -0.1158867   0.0088768   0.0088837   0.0250410
            7           8           9          10          11          12
    1  -0.0547386  -0.0001362   0.0000805  -0.1828043  -0.0740634  -0.0926177
    2  -0.0001352  -0.2246605   0.1083482  -0.0742604  -0.0966854  -0.0533900
    3   0.0000595   0.0775776  -0.1169616  -0.0658709  -0.0380241  -0.1158867
    4   0.0026798   0.0158184  -0.0031174  -0.0340101   0.0053748   0.0088768
    5   0.0266978  -0.0223078  -0.0120570  -0.0053086   0.0151703   0.0088837
    6  -0.0121029   0.0033345   0.0248393  -0.0088636   0.0088969   0.0250410
    7   0.0494432   0.0001707  -0.0000641   0.0026156  -0.0267333   0.0121074
    8   0.0001707   0.2692200  -0.0842308  -0.0158529  -0.0222516   0.0033187
    9  -0.0000641  -0.0842308   0.0672829   0.0031010  -0.0120604   0.0248394
   10   0.0026156  -0.0158529   0.0031010   0.2141988   0.0954220   0.0716335
   11  -0.0267333  -0.0222516  -0.0120604   0.0954220   0.1037668   0.0411876
   12   0.0121074   0.0033187   0.0248394   0.0716335   0.0411876   0.0660063
 Gradient time:  CPU 63.74 s  wall 63.80 s
 **********************************************************************
 **                                                                  **
 **                       VIBRATIONAL ANALYSIS                       **
 **                       --------------------                       **
 **                                                                  **
 **        VIBRATIONAL FREQUENCIES (CM**-1) AND NORMAL MODES         **
 **     FORCE CONSTANTS (mDYN/ANGSTROM) AND REDUCED MASSES (AMU)     **
 **                  INFRARED INTENSITIES (KM/MOL)                   **
 **                                                                  **
 **********************************************************************


 Mode:                 1                      2                      3
 Frequency:       418.60                 419.61                 549.63
 Force Cnst:      1.7459                 1.7538                 3.4187
 Red. Mass:      16.9106                16.9053                19.2071
 IR Active:          YES                    YES                    YES
 IR Intens:        3.850                  3.793                 16.894
 Raman Active:       YES                    YES                    YES
               X      Y      Z        X      Y      Z        X      Y      Z
 S          0.002  0.239  0.001   -0.239  0.002  0.000    0.000  0.001  0.448
 O         -0.460 -0.428 -0.061   -0.110  0.455 -0.107   -0.362  0.211 -0.299
 O         -0.006  0.369  0.123    0.690  0.003  0.001   -0.000 -0.424 -0.298
 O          0.461 -0.420 -0.063   -0.102 -0.463  0.106    0.362  0.211 -0.299
 TransDip   0.001  0.063 -0.000   -0.062  0.001  0.000    0.000  0.003  0.132

 Mode:                 4                      5                      6
 Frequency:       839.52                 874.14                 874.22
 Force Cnst:      7.6582                 9.1573                 9.1630
 Red. Mass:      18.4422                20.3404                20.3494
 IR Active:          YES                    YES                    YES
 IR Intens:      115.300                468.293                469.355
 Raman Active:       YES                    YES                    YES
               X      Y      Z        X      Y      Z        X      Y      Z
 S         -0.000  0.015  0.391   -0.055  0.518 -0.014    0.519  0.055 -0.001
 O          0.407 -0.238 -0.265    0.294 -0.221 -0.149   -0.465  0.231  0.218
 O          0.000  0.445 -0.253    0.005 -0.649  0.277   -0.055 -0.070  0.030
 O         -0.408 -0.237 -0.265   -0.188 -0.166 -0.099   -0.517 -0.272 -0.245
 TransDip  -0.000  0.021  0.343   -0.074  0.689 -0.011    0.690  0.074 -0.001

 STANDARD THERMODYNAMIC QUANTITIES AT   298.15 K  AND     1.00 ATM

   This Molecule has  0 Imaginary Frequencies
   Zero point vibrational energy:        5.684 kcal/mol

   Atom    1 Element S  Has Mass   31.97207
   Atom    2 Element O  Has Mass   15.99491
   Atom    3 Element O  Has Mass   15.99491
   Atom    4 Element O  Has Mass   15.99491
   Molecular Mass:    79.956800 amu
   Principal axes and moments of inertia in amu*Bohr^2:
                             1           2           3
    Eigenvalues --      204.70138   204.85690   365.76540
          X               1.00000     0.00000    -0.00000
          Y              -0.00000     1.00000    -0.00000
          Z               0.00000     0.00000     1.00000
   Rotational Symmetry Number is   1
   The Molecule is an Asymmetric Top
   Translational Enthalpy:        0.889 kcal/mol
   Rotational Enthalpy:           0.889 kcal/mol
   Vibrational Enthalpy:          6.285 kcal/mol
   gas constant (RT):             0.592 kcal/mol
   Translational Entropy:        39.051  cal/mol.K
   Rotational Entropy:           24.243  cal/mol.K
   Vibrational Entropy:           2.822  cal/mol.K

   Total Enthalpy:                8.655 kcal/mol
   Total Entropy:                66.116  cal/mol.K

 ======================================================================

 STANDARD THERMODYNAMIC QUANTITIES FOR ANHARMONIC VIBRATION -- TOSH

   Zero point vibrational energy: ************ kcal/mol

   Vibrational Enthalpy:   ************ kcal/mol
   Vibrational Entropy:           0.000  cal/mol.K

   Total Enthalpy:         ************ kcal/mol
   Total Entropy:                63.294  cal/mol.K

 ======================================================================

 STANDARD THERMODYNAMIC QUANTITIES FOR ANHARMONIC VIBRATION -- VPT2

   Zero point vibrational energy: ************ kcal/mol

   Vibrational Enthalpy:   ************ kcal/mol
   Vibrational Entropy:           0.000  cal/mol.K

   Total Enthalpy:         ************ kcal/mol
   Total Entropy:                63.294  cal/mol.K

 ======================================================================

Archival summary:
1\1\pikachu\FREQ\ProcedureUnspecified\BasisUnspecified\13(2-,1)\taweetha\SunAug1320:21:572017SunAug1320:21:572017\0\\#,FREQ,ProcedureUnspecified,BasisUnspecified,\\-2,1\S\O,1,1.56655\O,1,1.56655,2,107.772\O,1,1.56656,2,107.722,3,115.976,0\\\@

 Total job time:  72.93s(wall), 72.84s(cpu) 
 Sun Aug 13 20:21:57 2017

        *************************************************************
        *                                                           *
        *  Thank you very much for using Q-Chem.  Have a nice day.  *
        *                                                           *
        *************************************************************


 
User input: 3 of 3 
 
pikachu 127.0.1
Q-Chem Developer Version! Running on 127.0.1.*
                  Welcome to Q-Chem
     A Quantum Leap Into The Future Of Chemistry


 Q-Chem 4.4, Q-Chem, Inc., Pleasanton, CA (2016)

 Y. Shao,  Z. Gan,  E. Epifanovsky,  A. T. B. Gilbert,  M. Wormit,  
 J. Kussmann,  A. W. Lange,  A. Behn,  J. Deng,  X. Feng,  D. Ghosh,  
 M. Goldey,  P. R. Horn,  L. D. Jacobson,  I. Kaliman,  F. Rob,  
 R. Z. Khaliullin,  T. Kus,  A. Landau,  J. Liu,  E. I. Proynov,  Y. M. Rhee,  
 R. M. Richard,  M. A. Rohrdanz,  R. P. Steele,  E. J. Sundstrom,  
 H. L. Woodcock III,  P. M. Zimmerman,  D. Zuev,  B. Albrecht,  E. Alguire,  
 B. Austin,  S. A. Baeppler,  G. J. O. Beran,  Y. A. Bernard,  
 E. J. Berquist,  K. Brandhorst,  K. B. Bravaya,  S. T. Brown,  D. Casanova,  
 C.-M. Chang,  Y. Chen,  S. H. Chien,  K. D. Closser,  M. P. Coons,  
 D. L. Crittenden,  S. Dasgupta,  M. Diedenhofen,  R. A. DiStasio Jr.,  
 H. Do,  A. D. Dutoi,  R. G. Edgar,  P.-T. Fang,  S. Fatehi,  Q. Feng,  
 L. Fusti-Molnar,  A. Ghysels,  A. Golubeva-Zadorozhnaya,  J. Gomes,  
 A. Gunina,  M. W. D. Hanson-Heine,  P. H. P. Harbach,  A. W. Hauser,  
 J. E. Herr,  E. G. Hohenstein,  Z. C. Holden,  K. Hui,  T.-C. Jagau,  H. Ji,  
 B. Kaduk,  K. Khistyaev,  Jaehoon Kim,  Jihan Kim,  R. A. King,  
 P. Klunzinger,  K. Koh,  D. Kosenkov,  T. Kowalczyk,  C. M. Krauter,  
 A. Kunitsa,  K. U. Lao,  A. Laurent,  K. V. Lawler,  J. Lee,  D. Lefrancois,  
 S. Lehtola,  S. V. Levchenko,  C. Y. Lin,  Y.-S. Lin,  F. Liu,  E. Livshits,  
 R. C. Lochan,  A. Luenser,  P. Manohar,  S. F. Manzer,  S.-P. Mao,  Y. Mao,  
 N. Mardirossian,  A. V. Marenich,  L. A. Martinez-Martinez,  S. A. Maurer,  
 N. J. Mayhall,  J.-M. Mewes,  A. F. Morrison,  K. Nanda,  T. S. Nguyen-Beck,  
 C. M. Oana,  R. Olivares-Amaya,  D. P. O'Neill,  J. A. Parkhill,  
 T. M. Perrine,  R. Peverati,  P. A. Pieniazek,  F. Plasser,  A. Prociuk,  
 D. R. Rehn,  E. Rosta,  N. J. Russ,  N. Sergueev,  S. M. Sharada,  
 S. Sharma,  D. W. Small,  A. Sodt,  T. Stauch,  T. Stein,  D. Stuck,  
 Y.-C. Su,  A. J. W. Thom,  T. Tsuchimochi,  L. Vogt,  O. Vydrov,  T. Wang,  
 M. A. Watson,  J. Wenzel,  A. White,  C. F. Williams,  V. Vanovschi,  
 K. Yao,  S. Yeganeh,  S. R. Yost,  Z.-Q. You,  I. Y. Zhang,  X. Zhang,  
 Y. Zhao,  B. R. Brooks,  G. K. L. Chan,  D. M. Chipman,  C. J. Cramer,  
 W. A. Goddard III,  M. S. Gordon,  W. J. Hehre,  A. Klamt,  
 H. F. Schaefer III,  M. W. Schmidt,  C. D. Sherrill,  D. G. Truhlar,  
 A. Warshel,  X. Xu,  A. Aspuru-Guzik,  R. Baer,  A. T. Bell,  N. A. Besley,  
 J.-D. Chai,  A. Dreuw,  B. D. Dunietz,  T. R. Furlani,  S. R. Gwaltney,  
 C.-P. Hsu,  Y. Jung,  J. Kong,  D. S. Lambrecht,  W. Liang,  C. Ochsenfeld,  
 V. A. Rassolov,  L. V. Slipchenko,  J. E. Subotnik,  T. Van Voorhis,  
 J. M. Herbert,  A. I. Krylov,  P. M. W. Gill,  M. Head-Gordon

 Contributors to earlier versions of Q-Chem not listed above: 
 R. D. Adamson,  J. Baker,  E. F. C. Byrd,  A. K. Chakraborty,  C.-L. Cheng,  
 H. Dachsel,  R. J. Doerksen,  G. Hawkins,  A. Heyden,  S. Hirata,  
 G. Kedziora,  F. J. Keil,  C. Kelley,  P. P. Korambath,  W. Kurlancheek,  
 A. M. Lee,  M. S. Lee,  D. Liotard,  I. Lotan,  P. E. Maslen,  N. Nair,  
 D. Neuhauser,  R. Olson,  B. Peters,  J. Ritchie,  N. E. Schultz,  
 N. Shenvi,  A. C. Simmonett,  K. S. Thanthiriwatte,  Q. Wu,  W. Zhang

 Please cite Q-Chem as follows:
 Y. Shao et al., Mol. Phys. 113, 184-215 (2015)
 DOI: 10.1080/00268976.2014.952696

 Q-Chem 4.4.2 for Intel X86 EM64T Linux

 Parts of Q-Chem use Armadillo 5.200.1 (Boston Tea Smuggler).
 http://arma.sourceforge.net/

 Q-Chem begins on Sun Aug 13 20:21:57 2017  


Host: 0

     Scratch files written to /scratch/taweetham/qchem22006//
The previous job contains 0 fragments, simply inherited here

Checking the input file for inconsistencies... 	...done.

--------------------------------------------------------------
User input:
--------------------------------------------------------------

$molecule
read
$end

$rem
   BASIS  =  6-311++G**
   METHOD  =  B3LYP
   SCF_GUESS = read
   SOLVENT_METHOD = SMD
$end


--------------------------------------------------------------
 ----------------------------------------------------------------
             Standard Nuclear Orientation (Angstroms)
    I     Atom           X                Y                Z
 ----------------------------------------------------------------
    1      S      -0.0000003270     0.0072008743     0.2865679513
    2      O       1.2655849983    -0.7616991279    -0.2244735596
    3      O      -0.0000995514     1.4235161883    -0.3828886854
    4      O      -1.2654832488    -0.7618741470    -0.2244636131
 ----------------------------------------------------------------
 Nuclear Repulsion Energy =   169.8645250025 hartrees
 There are       21 alpha and       21 beta electrons
 Requested basis set is 6-311++G(d,p)
 There are 31 shells and 96 basis functions

 Total QAlloc Memory Limit   2000 MB
 Mega-Array Size        61 MB
 MEM_STATIC part        62 MB

                       Distance Matrix (Angstroms)
             S (  1)   O (  2)   O (  3)
   O (  2)  1.566549
   O (  3)  1.566564  2.530261
   O (  4)  1.566549  2.531068  2.530262

 A cutoff of  1.0D-08 yielded    460 shell pairs
 There are      4642 function pairs (      5050 Cartesian)

 -------------------------------------------------------
 OpenMP Integral Computing Module                       
 Release: version 1.0, May 2013, Q-Chem Inc. Pittsburgh 
 -------------------------------------------------------
 Integral Job Info:
 Integral job number is                      11
 Integral operator is                         1
 short-range coefficients                     0
 long-range coefficients              100000000
 Omega coefficients                           0
 if combine SR and LR in K                    0
 Integral screening is                        0
 Integral computing path is                   2
 max size of driver memory is            800000
 size of driver memory is                593474
 size of scratch memory is              4103008
 max col of scratch BK array               1296
 max len of scratch array in speh3          155
 max len of scratch index in speh4           18
 max int batch size is                      520
 min int batch size is                       52
 fixed nKL is                                52
 max L of basis functions is                  2
 order of int derivative is                   0
 number of shells is                         31
 number of basis is                         100
 number of cartesian basis is               100
 number of contracted shell pairs           460
 number of primitive shell pairs           1384
 maxK2 (contraction) of shell pair           36
 max number of K2 of shell pair               1
 max number of CS2 of shell pair             55
 max number of PS2 of shell pair            204
 mem total for path MDJ                   15806
 -------------------------------------------------------
 Smallest overlap matrix eigenvalue = 3.36E-03

 Scale SEOQF with 1.000000e-01/1.000000e-01/1.000000e-01

 Standard Electronic Orientation quadrupole field applied
 Nucleus-field energy     =     0.0000000024 hartrees
 Guess MOs from SCF MO coefficient file
 Reading MOs from coefficient file
 Reading MOs from coefficient file
 A restricted hybrid HF-DFT SCF calculation will be
 performed using Pulay DIIS extrapolation
 Exchange:     0.2000 Hartree-Fock + 0.0800 Slater + 0.7200 B88
 Correlation:  0.1900 VWN1RPA + 0.8100 LYP
 Using SG-1 standard quadrature grid
 SCF converges when DIIS error is below 1.0E-05
 ---------------------------------------
  Cycle       Energy         DIIS Error
 ---------------------------------------
    1    -623.8356083192      4.06E-03
    2    -623.8372316145      2.64E-04
    3    -623.8371075208      5.10E-04
    4    -623.8373361409      9.68E-05
    5    -623.8373422199      5.04E-05
    6    -623.8373444908      1.62E-05
    7    -623.8373447551      8.13E-06 Convergence criterion met
 ---------------------------------------
 SCF time:  CPU 4.82 s  wall 4.82 s

 Citation of the SMD model:
 Marenich, A.V.; Cramer, C.J.; Truhlar, D.G.
 J. Phys. Chem. B 2009, 113, 6378-6396.
 iSolventCode=           1
 Solvent: water                                                           

 vradii
            1           2           3           4
    1   2.4900000   1.5200000   1.5200000   1.5200000
Changing PCM_TESSEL_METHOD to VTN
Changing PCM_VDW_RADII to SMD_RADIUS
 Discretize the solute cavity surface with Lebedev spheres
	Using 302 Lebedev grid points for each H atom
	Using 302 Lebedev grid points for other atoms
	Atomic van der Waals radii will be scaled by 1.20
 Removing interior tesserae...
 Keep 532 surface tesserae and discard 676 interior tesserae
 Molecular Surface Area = 85.360 Angst**2
Using SCRF singleton
 A restricted hybrid HF-DFT SCF calculation will be
 performed using Pulay DIIS extrapolation
 Polarizable Continuum solvation model will be applied
 Exchange:     0.2000 Hartree-Fock + 0.0800 Slater + 0.7200 B88
 Correlation:  0.1900 VWN1RPA + 0.8100 LYP
 Using SG-1 standard quadrature grid
 SCF converges when DIIS error is below 1.0E-05

 Citation of the SMD model:
 Marenich, A.V.; Cramer, C.J.; Truhlar, D.G.
 J. Phys. Chem. B 2009, 113, 6378-6396.
 iSolventCode=           1
 Solvent: water                                                           

 vradii
            1           2           3           4
    1   2.4900000   1.5200000   1.5200000   1.5200000
 ---------------------------------------
  Cycle       Energy         DIIS Error
 ---------------------------------------
    1    -623.8373445485      2.47E-07
 Time req'd to invert C: 0.18 s (CPU) 0.19 s (wall)
    2    -624.2138531886      1.43E-03
    3    -624.2138535845      1.43E-03
    4    -624.2138537912      1.43E-03
    5    -624.2138540036      1.43E-03
    6    -624.2138535768      1.43E-03
    7    -624.2138537612      1.43E-03
    8    -624.2138535638      1.43E-03
    9    -624.2138532790      1.43E-03
   10    -624.2138531149      1.43E-03
   11    -624.2138537247      1.43E-03
   12    -624.2138537156      1.43E-03
   13    -624.2138543304      1.43E-03
   14    -624.2138542903      1.43E-03
   15    -624.2138552716      1.43E-03
   16    -624.2138536431      1.43E-03
   17    -624.2216494031      1.78E-03
   18    -624.2244354080      3.39E-04
   19    -624.2245314810      1.98E-04
   20    -624.2245731650      5.89E-05
   21    -624.2245763501      6.10E-06 Convergence criterion met
 ---------------------------------------
 SCF time:  CPU 12.16 s  wall 12.40 s
(0)  E-EN(g) gas-phase elect-nuc energy                 -623.837344549 a.u.
(3)  G-ENP(liq) elect-nuc-pol free energy of system     -624.224576350 a.u.
(4)  G-CDS(liq) cavity-dispersion-solvent structure 
     free energy                                               -0.1713 kcal/mol
(6)  G-S(liq) free energy of system                     -624.224849266 a.u.
(9)  DeltaG-S(liq) free energy of  solvation
     (9) = (6) - (0)                                         -243.1629 kcal/mol
 SCF   energy in the final basis set = -624.2248492663
 Total energy in the final basis set = -624.2248492663

 --------------------------------------------------------------

                    Orbital Energies (a.u.)
 --------------------------------------------------------------

 Alpha MOs
 -- Occupied --
-88.947 -19.052 -19.052 -19.052  -8.013  -5.977  -5.977  -5.969
 -1.020  -0.902  -0.902  -0.554  -0.407  -0.407  -0.395  -0.293
 -0.292  -0.254  -0.254  -0.224  -0.186
 -- Virtual --
  0.026   0.045   0.047   0.047   0.119   0.119   0.137   0.165
  0.166   0.196   0.196   0.215   0.236   0.243   0.262   0.262
  0.280   0.328   0.328   0.331   0.367   0.367   0.725   0.748
  0.748   0.987   0.987   1.005   1.063   1.085   1.086   1.122
  1.122   1.161   1.167   1.203   1.203   1.557   1.557   1.599
  1.723   1.818   1.819   2.831   2.876   2.876   2.878   2.882
  2.897   2.897   2.916   2.916   3.073   3.073   3.085   3.266
  3.520   3.520   4.985   4.985   4.988   5.032   5.053   5.054
  5.083   5.194   5.194   8.047  17.295  17.360  17.361  49.899
 49.899  49.924 189.136
 --------------------------------------------------------------

          Ground-State Mulliken Net Atomic Charges

     Atom                 Charge (a.u.)
  ----------------------------------------
      1 S                     0.534748
      2 O                    -0.844623
      3 O                    -0.845505
      4 O                    -0.844620
  ----------------------------------------
  Sum of atomic charges =    -2.000000

 -----------------------------------------------------------------
                    Cartesian Multipole Moments
 -----------------------------------------------------------------
    Charge (ESU x 10^10)
                -9.6064
    Dipole Moment (Debye)
         X      -0.0001      Y       0.3671      Z       3.4352
       Tot       3.4548
    Quadrupole Moments (Debye-Ang)
        XX     -49.1377     XY       0.0000     YY     -49.0715
        XZ      -0.0000     YZ       0.7724     ZZ     -37.8697
    Octopole Moments (Debye-Ang^2)
       XXX      -0.0025    XXY      12.2244    XYY       0.0022
       YYY      -7.4026    XXZ       6.7363    XYZ      -0.0002
       YYZ       8.2236    XZZ      -0.0000    YZZ      -0.1638
       ZZZ       6.7184
    Hexadecapole Moments (Debye-Ang^3)
      XXXX    -211.7730   XXXY       0.0000   XXYY     -71.0711
      XYYY      -0.0003   YYYY    -209.6936   XXXZ       0.0004
      XXYZ      -0.4970   XYYZ      -0.0005   YYYZ       7.5136
      XXZZ     -44.4765   XYZZ       0.0000   YYZZ     -45.0546
      XZZZ      -0.0001   YZZZ       4.3819   ZZZZ     -73.3485
 -----------------------------------------------------------------
Archival summary:
1\1\pikachu\SP\ProcedureUnspecified\BasisUnspecified\13(2-,1)\taweetha\SunAug1320:22:142017SunAug1320:22:142017\0\\#,ProcedureUnspecified,BasisUnspecified,\\-2,1\S\O,1,1.56655\O,1,1.56655,2,107.772\O,1,1.56656,2,107.722,3,115.976,0\\\@

 Total job time:  17.31s(wall), 17.06s(cpu) 
 Sun Aug 13 20:22:14 2017

        *************************************************************
        *                                                           *
        *  Thank you very much for using Q-Chem.  Have a nice day.  *
        *                                                           *
        *************************************************************
