# Supplementary material for: A DFT investigation of the blue bottle experiment: E∘half-cell analysis of autoxidation catalysed by redox indicators
Source: R Soc Open Sci. 2017 Nov 8;4(11):170708. doi: 10.1098/rsos.170708 (PMC5717635; doi:10.1098/rsos.170708)
Supplement: output.zip [file rsos170708supp2.zip › B3LYP_6-311++Gdp_reducing_agents/SO4-2.out]

pikachu 127.0.1
Q-Chem Developer Version! Running on 127.0.1.*
                  Welcome to Q-Chem
     A Quantum Leap Into The Future Of Chemistry


 Q-Chem 4.4, Q-Chem, Inc., Pleasanton, CA (2016)

 Y. Shao,  Z. Gan,  E. Epifanovsky,  A. T. B. Gilbert,  M. Wormit,  
 J. Kussmann,  A. W. Lange,  A. Behn,  J. Deng,  X. Feng,  D. Ghosh,  
 M. Goldey,  P. R. Horn,  L. D. Jacobson,  I. Kaliman,  F. Rob,  
 R. Z. Khaliullin,  T. Kus,  A. Landau,  J. Liu,  E. I. Proynov,  Y. M. Rhee,  
 R. M. Richard,  M. A. Rohrdanz,  R. P. Steele,  E. J. Sundstrom,  
 H. L. Woodcock III,  P. M. Zimmerman,  D. Zuev,  B. Albrecht,  E. Alguire,  
 B. Austin,  S. A. Baeppler,  G. J. O. Beran,  Y. A. Bernard,  
 E. J. Berquist,  K. Brandhorst,  K. B. Bravaya,  S. T. Brown,  D. Casanova,  
 C.-M. Chang,  Y. Chen,  S. H. Chien,  K. D. Closser,  M. P. Coons,  
 D. L. Crittenden,  S. Dasgupta,  M. Diedenhofen,  R. A. DiStasio Jr.,  
 H. Do,  A. D. Dutoi,  R. G. Edgar,  P.-T. Fang,  S. Fatehi,  Q. Feng,  
 L. Fusti-Molnar,  A. Ghysels,  A. Golubeva-Zadorozhnaya,  J. Gomes,  
 A. Gunina,  M. W. D. Hanson-Heine,  P. H. P. Harbach,  A. W. Hauser,  
 J. E. Herr,  E. G. Hohenstein,  Z. C. Holden,  K. Hui,  T.-C. Jagau,  H. Ji,  
 B. Kaduk,  K. Khistyaev,  Jaehoon Kim,  Jihan Kim,  R. A. King,  
 P. Klunzinger,  K. Koh,  D. Kosenkov,  T. Kowalczyk,  C. M. Krauter,  
 A. Kunitsa,  K. U. Lao,  A. Laurent,  K. V. Lawler,  J. Lee,  D. Lefrancois,  
 S. Lehtola,  S. V. Levchenko,  C. Y. Lin,  Y.-S. Lin,  F. Liu,  E. Livshits,  
 R. C. Lochan,  A. Luenser,  P. Manohar,  S. F. Manzer,  S.-P. Mao,  Y. Mao,  
 N. Mardirossian,  A. V. Marenich,  L. A. Martinez-Martinez,  S. A. Maurer,  
 N. J. Mayhall,  J.-M. Mewes,  A. F. Morrison,  K. Nanda,  T. S. Nguyen-Beck,  
 C. M. Oana,  R. Olivares-Amaya,  D. P. O'Neill,  J. A. Parkhill,  
 T. M. Perrine,  R. Peverati,  P. A. Pieniazek,  F. Plasser,  A. Prociuk,  
 D. R. Rehn,  E. Rosta,  N. J. Russ,  N. Sergueev,  S. M. Sharada,  
 S. Sharma,  D. W. Small,  A. Sodt,  T. Stauch,  T. Stein,  D. Stuck,  
 Y.-C. Su,  A. J. W. Thom,  T. Tsuchimochi,  L. Vogt,  O. Vydrov,  T. Wang,  
 M. A. Watson,  J. Wenzel,  A. White,  C. F. Williams,  V. Vanovschi,  
 K. Yao,  S. Yeganeh,  S. R. Yost,  Z.-Q. You,  I. Y. Zhang,  X. Zhang,  
 Y. Zhao,  B. R. Brooks,  G. K. L. Chan,  D. M. Chipman,  C. J. Cramer,  
 W. A. Goddard III,  M. S. Gordon,  W. J. Hehre,  A. Klamt,  
 H. F. Schaefer III,  M. W. Schmidt,  C. D. Sherrill,  D. G. Truhlar,  
 A. Warshel,  X. Xu,  A. Aspuru-Guzik,  R. Baer,  A. T. Bell,  N. A. Besley,  
 J.-D. Chai,  A. Dreuw,  B. D. Dunietz,  T. R. Furlani,  S. R. Gwaltney,  
 C.-P. Hsu,  Y. Jung,  J. Kong,  D. S. Lambrecht,  W. Liang,  C. Ochsenfeld,  
 V. A. Rassolov,  L. V. Slipchenko,  J. E. Subotnik,  T. Van Voorhis,  
 J. M. Herbert,  A. I. Krylov,  P. M. W. Gill,  M. Head-Gordon

 Contributors to earlier versions of Q-Chem not listed above: 
 R. D. Adamson,  J. Baker,  E. F. C. Byrd,  A. K. Chakraborty,  C.-L. Cheng,  
 H. Dachsel,  R. J. Doerksen,  G. Hawkins,  A. Heyden,  S. Hirata,  
 G. Kedziora,  F. J. Keil,  C. Kelley,  P. P. Korambath,  W. Kurlancheek,  
 A. M. Lee,  M. S. Lee,  D. Liotard,  I. Lotan,  P. E. Maslen,  N. Nair,  
 D. Neuhauser,  R. Olson,  B. Peters,  J. Ritchie,  N. E. Schultz,  
 N. Shenvi,  A. C. Simmonett,  K. S. Thanthiriwatte,  Q. Wu,  W. Zhang

 Please cite Q-Chem as follows:
 Y. Shao et al., Mol. Phys. 113, 184-215 (2015)
 DOI: 10.1080/00268976.2014.952696

 Q-Chem 4.4.2 for Intel X86 EM64T Linux

 Parts of Q-Chem use Armadillo 5.200.1 (Boston Tea Smuggler).
 http://arma.sourceforge.net/

 Q-Chem begins on Sun Aug 13 20:20:32 2017  


Host: 0

     Scratch files written to /scratch/taweetham/qchem22052//

Checking the input file for inconsistencies... 	...done.

--------------------------------------------------------------
User input:
--------------------------------------------------------------
$molecule
-2 1
  S   -1.3753002   -0.4385538    3.4257188
  O   -1.9559107   -0.5454370    2.0080113
  O   -2.1254049   -1.5109732    4.2293137
  O   -1.7429845    1.1091156    4.0703199
  O    0.2948268   -0.8319434    3.3820906
$end

$rem
   BASIS  =  6-311++G**
   JOB_TYPE  =  Optimization
   METHOD  =  B3LYP
$end

--------------------------------------------------------------
 Atom   1: (  0.0000180467,  0.0066627379, -0.0000000104)
         ->(  0.0000180467,  0.0066627379,  0.0000000000)
 Atom   2: ( -1.2142369734, -0.9335563180,  0.0000002640)
         ->( -1.2142369734, -0.9335563180,  0.0000000000)
 Atom   3: (  1.2137606163, -0.9342592399,  0.0000001030)
         ->(  1.2137606163, -0.9342592399,  0.0000000000)
 Atom   5: (  0.0002200643,  0.9272448118, -1.4486240464)
         ->(  0.0002201994,  0.9272452701, -1.4486237002)
 ----------------------------------------------------------------
             Standard Nuclear Orientation (Angstroms)
    I     Atom           X                Y                Z
 ----------------------------------------------------------------
    1      S       0.0000180467     0.0066627379     0.0000000000
    2      O      -1.2142369734    -0.9335563180     0.0000000000
    3      O       1.2137606163    -0.9342592399     0.0000000000
    4      O       0.0002201994     0.9272452701     1.4486237002
    5      O       0.0002201994     0.9272452701    -1.4486237002
 ----------------------------------------------------------------
 Molecular Point Group                 Cs    NOp =  2
 Largest Abelian Subgroup              Cs    NOp =  2
 Nuclear Repulsion Energy =   243.8476899914 hartrees
 There are       25 alpha and       25 beta electrons
 Requested basis set is 6-311++G(d,p)
 There are 37 shells and 118 basis functions

 Total QAlloc Memory Limit   2000 MB
 Mega-Array Size        61 MB
 MEM_STATIC part        62 MB
 A cutoff of  1.0D-11 yielded    667 shell pairs
 There are      7014 function pairs (      7642 Cartesian)

 -------------------------------------------------------
 OpenMP Integral Computing Module                       
 Release: version 1.0, May 2013, Q-Chem Inc. Pittsburgh 
 -------------------------------------------------------
 Integral Job Info:
 Integral job number is                      11
 Integral operator is                         1
 short-range coefficients                     0
 long-range coefficients              100000000
 Omega coefficients                           0
 if combine SR and LR in K                    0
 Integral screening is                        0
 Integral computing path is                   2
 max size of driver memory is            800000
 size of driver memory is                593474
 size of scratch memory is              4103008
 max col of scratch BK array               1296
 max len of scratch array in speh3          155
 max len of scratch index in speh4           18
 max int batch size is                      520
 min int batch size is                       52
 fixed nKL is                                52
 max L of basis functions is                  2
 order of int derivative is                   0
 number of shells is                         37
 number of basis is                         123
 number of cartesian basis is               123
 number of contracted shell pairs           667
 number of primitive shell pairs           1973
 maxK2 (contraction) of shell pair           36
 max number of K2 of shell pair               1
 max number of CS2 of shell pair             91
 max number of PS2 of shell pair            390
 mem total for path MDJ                   21832
 -------------------------------------------------------
 Smallest overlap matrix eigenvalue = 2.16E-03

 Scale SEOQF with 1.000000e-01/1.000000e-01/1.000000e-01

 Standard Electronic Orientation quadrupole field applied
 Nucleus-field energy     =    -0.0000000008 hartrees
 Guess from superposition of atomic densities
 Warning:  Energy on first SCF cycle will be non-variational
 A restricted hybrid HF-DFT SCF calculation will be
 performed using Pulay DIIS extrapolation
 Exchange:     0.2000 Hartree-Fock + 0.0800 Slater + 0.7200 B88
 Correlation:  0.1900 VWN1RPA + 0.8100 LYP
 Using SG-1 standard quadrature grid
 SCF converges when DIIS error is below 1.0E-08
 Inaccurate integrated density:
   Number of electrons =    50
   Numerical integral  =    43.717811425177
   Relative error      =   -12.5643771496 %
 ---------------------------------------
  Cycle       Energy         DIIS Error
 ---------------------------------------
    1    -683.6388163096      8.79E-01
    2    -677.2859957523      1.26E-01
    3    -660.8549326267      1.11E-01
    4    -667.5560322876      1.19E-01
    5    -697.6778208979      3.03E-02
    6    -691.9100451047      5.28E-02
    7    -698.7595740294      1.44E-02
    8    -698.9354250469      1.05E-02
    9    -699.0706367565      1.91E-03
   10    -699.0755053277      8.58E-04
   11    -699.0765141338      3.33E-04
   12    -699.0766658457      6.46E-05
   13    -699.0766766616      1.12E-05
   14    -699.0766810624      2.23E-06
   15    -699.0766829035      5.28E-07
   16    -699.0766832474      1.79E-07
   17    -699.0766833386      1.32E-08
   18    -699.0766833793      4.53E-09 Convergence criterion met
 ---------------------------------------
 SCF time:  CPU 21.62 s  wall 21.70 s
 SCF   energy in the final basis set = -699.0766833793
 Total energy in the final basis set = -699.0766833793

 --------------------------------------------------------------
             Orbital Energies (a.u.) and Symmetries
 --------------------------------------------------------------

 Alpha MOs, Restricted
 -- Occupied --                  
-88.694 -18.728 -18.728 -18.727 -18.727  -7.748  -5.711  -5.711
  1 A'    2 A'    3 A'    1 A"    4 A'    5 A'    6 A'    7 A'                 
 -5.711  -0.704  -0.581  -0.542  -0.529  -0.221  -0.080  -0.079
  2 A"    8 A'    9 A'   10 A'    3 A"   11 A'    4 A"   12 A'                 
 -0.077   0.043   0.052   0.062   0.067   0.074   0.118   0.118
 13 A'   14 A'    5 A"    6 A"   15 A'   16 A'   17 A'    7 A"                 
  0.118
  8 A"                                                                         
 -- Virtual --                   
  0.300   0.328   0.328   0.328   0.374   0.424   0.435   0.452
 18 A'   19 A'    9 A"   20 A'   21 A'   10 A"   22 A'   23 A'                 
  0.496   0.504   0.512   0.514   0.516   0.551   0.555   0.557
 24 A'   25 A'   11 A"   26 A'   12 A"   27 A'   13 A"   14 A"                 
  0.557   0.591   0.593   0.594   0.594   0.650   0.654   0.661
 28 A'   29 A'   30 A'   15 A"   31 A'   32 A'   16 A"   33 A'                 
  0.708   0.715   0.719   1.036   1.045   1.225   1.228   1.299
 17 A"   34 A'   35 A'   18 A"   36 A'   19 A"   37 A'   38 A'                 
  1.317   1.387   1.395   1.445   1.448   1.454   1.470   1.481
 39 A'   40 A'   20 A"   41 A'   21 A"   42 A'   22 A"   43 A'                 
  1.491   1.497   1.568   1.568   1.573   1.898   1.907   1.918
 23 A"   44 A'   24 A"   45 A'   46 A'   47 A'   48 A'   25 A"                 
  2.062   2.125   2.140   2.163   3.173   3.184   3.193   3.211
 49 A'   50 A'   51 A'   26 A"   52 A'   27 A"   28 A"   29 A"                 
  3.217   3.224   3.225   3.237   3.246   3.251   3.260   3.334
 53 A'   54 A'   30 A"   31 A"   32 A"   55 A'   56 A'   57 A'                 
  3.343   3.393   3.415   3.427   3.487   3.762   3.821   3.903
 33 A"   58 A'   34 A"   59 A'   60 A'   35 A"   61 A'   62 A'                 
  5.300   5.312   5.335   5.357   5.375   5.377   5.411   5.415
 36 A"   63 A'   37 A"   64 A'   65 A'   66 A'   38 A"   67 A'                 
  5.420   5.509   5.543   5.565   8.348  17.661  17.668  17.676
 39 A"   40 A"   68 A'   69 A'   70 A'   71 A'   72 A'   41 A"                 
 50.220  50.224  50.232  50.281 189.420
 73 A'   42 A"   74 A'   75 A'   76 A'                                         

 Beta MOs, Restricted
 -- Occupied --                  
-88.694 -18.728 -18.728 -18.727 -18.727  -7.748  -5.711  -5.711
  1 A'    2 A'    3 A'    1 A"    4 A'    5 A'    6 A'    7 A'                 
 -5.711  -0.704  -0.581  -0.542  -0.529  -0.221  -0.080  -0.079
  2 A"    8 A'    9 A'   10 A'    3 A"   11 A'    4 A"   12 A'                 
 -0.077   0.043   0.052   0.062   0.067   0.074   0.118   0.118
 13 A'   14 A'    5 A"    6 A"   15 A'   16 A'   17 A'    7 A"                 
  0.118
  8 A"                                                                         
 -- Virtual --                   
  0.300   0.328   0.328   0.328   0.374   0.424   0.435   0.452
 18 A'   19 A'    9 A"   20 A'   21 A'   10 A"   22 A'   23 A'                 
  0.496   0.504   0.512   0.514   0.516   0.551   0.555   0.557
 24 A'   25 A'   11 A"   26 A'   12 A"   27 A'   13 A"   14 A"                 
  0.557   0.591   0.593   0.594   0.594   0.650   0.654   0.661
 28 A'   29 A'   30 A'   15 A"   31 A'   32 A'   16 A"   33 A'                 
  0.708   0.715   0.719   1.036   1.045   1.225   1.228   1.299
 17 A"   34 A'   35 A'   18 A"   36 A'   19 A"   37 A'   38 A'                 
  1.317   1.387   1.395   1.445   1.448   1.454   1.470   1.481
 39 A'   40 A'   20 A"   41 A'   21 A"   42 A'   22 A"   43 A'                 
  1.491   1.497   1.568   1.568   1.573   1.898   1.907   1.918
 23 A"   44 A'   24 A"   45 A'   46 A'   47 A'   48 A'   25 A"                 
  2.062   2.125   2.140   2.163   3.173   3.184   3.193   3.211
 49 A'   50 A'   51 A'   26 A"   52 A'   27 A"   28 A"   29 A"                 
  3.217   3.224   3.225   3.237   3.246   3.251   3.260   3.334
 53 A'   54 A'   30 A"   31 A"   32 A"   55 A'   56 A'   57 A'                 
  3.343   3.393   3.415   3.427   3.487   3.762   3.821   3.903
 33 A"   58 A'   34 A"   59 A'   60 A'   35 A"   61 A'   62 A'                 
  5.300   5.312   5.335   5.357   5.375   5.377   5.411   5.415
 36 A"   63 A'   37 A"   64 A'   65 A'   66 A'   38 A"   67 A'                 
  5.420   5.509   5.543   5.565   8.348  17.661  17.668  17.676
 39 A"   40 A"   68 A'   69 A'   70 A'   71 A'   72 A'   41 A"                 
 50.220  50.224  50.232  50.281 189.420
 73 A'   42 A"   74 A'   75 A'   76 A'                                         
 --------------------------------------------------------------

          Ground-State Mulliken Net Atomic Charges

     Atom                 Charge (a.u.)
  ----------------------------------------
      1 S                     0.508778
      2 O                    -0.583547
      3 O                    -0.583542
      4 O                    -0.670845
      5 O                    -0.670845
  ----------------------------------------
  Sum of atomic charges =    -2.000000

 -----------------------------------------------------------------
                    Cartesian Multipole Moments
 -----------------------------------------------------------------
    Charge (ESU x 10^10)
                -9.6064
    Dipole Moment (Debye)
         X      -0.0001      Y      -0.8053      Z      -0.0000
       Tot       0.8053
    Quadrupole Moments (Debye-Ang)
        XX     -51.5243     XY      -0.0002     YY     -53.4721
        XZ      -0.0000     YZ      -0.0000     ZZ     -56.2341
    Octopole Moments (Debye-Ang^2)
       XXX       0.0063    XXY       8.6935    XYY      -0.0063
       YYY      -4.7035    XXZ      -0.0000    XYZ      -0.0000
       YYZ       0.0000    XZZ      -0.0041    YZZ     -15.2370
       ZZZ      -0.0000
    Hexadecapole Moments (Debye-Ang^3)
      XXXX    -193.6601   XXXY      -0.0022   XXYY     -71.5874
      XYYY       0.0032   YYYY    -214.3107   XXXZ      -0.0000
      XXYZ       0.0000   XYYZ      -0.0000   YYYZ       0.0000
      XXZZ     -70.4607   XYZZ      -0.0031   YYZZ     -85.1917
      XZZZ      -0.0000   YZZZ      -0.0000   ZZZZ    -264.6437
 -----------------------------------------------------------------
 Calculating analytic gradient of the SCF energy
 Gradient of SCF Energy
            1           2           3           4           5
    1   0.0000047  -0.0011328   0.0011274   0.0000004   0.0000004
    2  -0.0163756  -0.0231718  -0.0231876   0.0313675   0.0313675
    3  -0.0000000   0.0000000   0.0000000   0.0699129  -0.0699129
 Max gradient component =       6.991E-02
 RMS gradient           =       2.954E-02
 Gradient time:  CPU 5.06 s  wall 5.06 s
 Geometry Optimization Parameters
   NAtoms,    NIC,     NZ,  NCons,   NDum,   NFix, NCnnct, MaxDiis
        5      20       0       0       0       0       0       0


** GEOMETRY OPTIMIZATION IN DELOCALIZED INTERNAL COORDINATES **
   Searching for a Minimum

   Optimization Cycle:   1

                       Coordinates (Angstroms)
     ATOM                X               Y               Z
      1  S         0.0000180467    0.0066627379    0.0000000000
      2  O        -1.2142369734   -0.9335563180    0.0000000000
      3  O         1.2137606163   -0.9342592399    0.0000000000
      4  O         0.0002201994    0.9272452701    1.4486237002
      5  O         0.0002201994    0.9272452701   -1.4486237002
   Point Group: cs    Number of degrees of freedom:     6


   Energy is   -699.076683379


 Attempting to Generate Delocalized Internal Coordinates

  6 Hessian modes will be used to form the next step
  Hessian Eigenvalues:
     0.250000    0.250000    0.250000    0.339882    0.659609    0.659678

 Minimum Search - Taking Simple RFO Step
 Searching for Lamda that Minimizes Along All modes
 Value Taken    Lamda =  -0.04385147
 Calculated Step too Large.  Step scaled by  0.851741
 Step Taken.  Stepsize is  0.300000

                             Maximum     Tolerance    Cnvgd?
         Gradient           0.094737      0.000300      NO
         Displacement       0.220073      0.001200      NO
         Energy change     *********      0.000001      NO


 New Cartesian Coordinates Obtained by Inverse Iteration

 Displacement from previous Coordinates is:  0.401885
 ----------------------------------------------------------------
             Standard Nuclear Orientation (Angstroms)
    I     Atom           X                Y                Z
 ----------------------------------------------------------------
    1      S      -0.0000225024    -0.0417386361     0.0000000000
    2      O      -1.2702207778    -0.8875748246     0.0000000000
    3      O       1.2697430651    -0.8882506697     0.0000000000
    4      O       0.0002411518     0.9054509253     1.3232527185
    5      O       0.0002411518     0.9054509253    -1.3232527185
 ----------------------------------------------------------------
 Molecular Point Group                 Cs    NOp =  2
 Largest Abelian Subgroup              Cs    NOp =  2
 Nuclear Repulsion Energy =   250.9597700955 hartrees
 There are       25 alpha and       25 beta electrons
 Applying Cartesian multipole field
    Component          Value
    ---------          -----
     (2,0,0)        1.00000E-11
     (0,2,0)        2.00000E-11
     (0,0,2)       -3.00000E-11
 Nucleus-field energy     =    -0.0000000002 hartrees
 Requested basis set is 6-311++G(d,p)
 There are 37 shells and 118 basis functions
 A cutoff of  1.0D-11 yielded    671 shell pairs
 There are      7030 function pairs (      7660 Cartesian)
 Smallest overlap matrix eigenvalue = 1.85E-03
 Guess MOs from SCF MO coefficient file
 Reading MOs from coefficient file
 Reading MOs from coefficient file
 A restricted hybrid HF-DFT SCF calculation will be
 performed using Pulay DIIS extrapolation
 Exchange:     0.2000 Hartree-Fock + 0.0800 Slater + 0.7200 B88
 Correlation:  0.1900 VWN1RPA + 0.8100 LYP
 Using SG-1 standard quadrature grid
 SCF converges when DIIS error is below 1.0E-08
 Geometry optimization detected.  Setting ReadMinima to 0
 Setting SaveMinima to 0
 ---------------------------------------
  Cycle       Energy         DIIS Error
 ---------------------------------------
    1    -699.1793036529      7.33E-03
    2    -699.0999897973      1.70E-03
    3    -699.0933801142      2.88E-03
    4    -699.1037178888      4.86E-04
    5    -699.1040093592      1.39E-04
    6    -699.1040291254      5.17E-05
    7    -699.1040325804      9.15E-06
    8    -699.1040326747      7.13E-07
    9    -699.1040326763      9.22E-08
   10    -699.1040326760      8.02E-08
   11    -699.1040326759      1.68E-08
   12    -699.1040326760      1.80E-09 Convergence criterion met
 ---------------------------------------
 SCF time:  CPU 15.78 s  wall 15.82 s
 SCF   energy in the final basis set = -699.1040326760
 Total energy in the final basis set = -699.1040326760

 --------------------------------------------------------------
             Orbital Energies (a.u.) and Symmetries
 --------------------------------------------------------------

 Alpha MOs, Restricted
 -- Occupied --                  
-88.688 -18.723 -18.723 -18.708 -18.708  -7.741  -5.704  -5.704
  1 A'    2 A'    3 A'    4 A'    1 A"    5 A'    6 A'    7 A'                 
 -5.704  -0.712  -0.587  -0.553  -0.537  -0.202  -0.079  -0.076
  2 A"    8 A'    9 A'   10 A'    3 A"   11 A'   12 A'   13 A'                 
 -0.075   0.046   0.048   0.060   0.065   0.073   0.121   0.127
  4 A"   14 A'    5 A"   15 A'    6 A"   16 A'   17 A'    7 A"                 
  0.130
  8 A"                                                                         
 -- Virtual --                   
  0.306   0.328   0.328   0.329   0.437   0.441   0.446   0.453
 18 A'    9 A"   19 A'   20 A'   21 A'   10 A"   22 A'   23 A'                 
  0.515   0.515   0.526   0.529   0.543   0.547   0.559   0.561
 24 A'   11 A"   12 A"   25 A'   26 A'   27 A'   28 A'   13 A"                 
  0.561   0.593   0.594   0.596   0.604   0.648   0.657   0.659
 14 A"   29 A'   15 A"   30 A'   31 A'   16 A"   32 A'   33 A'                 
  0.715   0.722   0.731   1.054   1.055   1.225   1.297   1.316
 17 A"   34 A'   35 A'   36 A'   18 A"   37 A'   19 A"   38 A'                 
  1.327   1.391   1.419   1.443   1.446   1.448   1.474   1.502
 39 A'   20 A"   40 A'   21 A"   41 A'   42 A'   43 A'   44 A'                 
  1.505   1.507   1.572   1.576   1.578   1.893   1.911   1.921
 22 A"   23 A"   45 A'   46 A'   24 A"   47 A'   48 A'   25 A"                 
  2.095   2.160   2.168   2.175   3.171   3.181   3.189   3.213
 49 A'   50 A'   26 A"   51 A'   52 A'   27 A"   28 A"   29 A"                 
  3.217   3.223   3.229   3.242   3.258   3.264   3.270   3.381
 53 A'   54 A'   30 A"   31 A"   32 A"   55 A'   56 A'   57 A'                 
  3.395   3.442   3.454   3.465   3.545   3.837   3.879   3.915
 33 A"   34 A"   58 A'   59 A'   60 A'   35 A"   61 A'   62 A'                 
  5.311   5.313   5.348   5.354   5.367   5.371   5.427   5.430
 36 A"   63 A'   64 A'   37 A"   65 A'   66 A'   67 A'   38 A"                 
  5.434   5.556   5.571   5.601   8.408  17.666  17.678  17.711
 39 A"   40 A"   68 A'   69 A'   70 A'   41 A"   71 A'   72 A'                 
 50.232  50.239  50.243  50.306 189.470
 73 A'   74 A'   42 A"   75 A'   76 A'                                         

 Beta MOs, Restricted
 -- Occupied --                  
-88.688 -18.723 -18.723 -18.708 -18.708  -7.741  -5.704  -5.704
  1 A'    2 A'    3 A'    4 A'    1 A"    5 A'    6 A'    7 A'                 
 -5.704  -0.712  -0.587  -0.553  -0.537  -0.202  -0.079  -0.076
  2 A"    8 A'    9 A'   10 A'    3 A"   11 A'   12 A'   13 A'                 
 -0.075   0.046   0.048   0.060   0.065   0.073   0.121   0.127
  4 A"   14 A'    5 A"   15 A'    6 A"   16 A'   17 A'    7 A"                 
  0.130
  8 A"                                                                         
 -- Virtual --                   
  0.306   0.328   0.328   0.329   0.437   0.441   0.446   0.453
 18 A'    9 A"   19 A'   20 A'   21 A'   10 A"   22 A'   23 A'                 
  0.515   0.515   0.526   0.529   0.543   0.547   0.559   0.561
 24 A'   11 A"   12 A"   25 A'   26 A'   27 A'   28 A'   13 A"                 
  0.561   0.593   0.594   0.596   0.604   0.648   0.657   0.659
 14 A"   29 A'   15 A"   30 A'   31 A'   16 A"   32 A'   33 A'                 
  0.715   0.722   0.731   1.054   1.055   1.225   1.297   1.316
 17 A"   34 A'   35 A'   36 A'   18 A"   37 A'   19 A"   38 A'                 
  1.327   1.391   1.419   1.443   1.446   1.448   1.474   1.502
 39 A'   20 A"   40 A'   21 A"   41 A'   42 A'   43 A'   44 A'                 
  1.505   1.507   1.572   1.576   1.578   1.893   1.911   1.921
 22 A"   23 A"   45 A'   46 A'   24 A"   47 A'   48 A'   25 A"                 
  2.095   2.160   2.168   2.175   3.171   3.181   3.189   3.213
 49 A'   50 A'   26 A"   51 A'   52 A'   27 A"   28 A"   29 A"                 
  3.217   3.223   3.229   3.242   3.258   3.264   3.270   3.381
 53 A'   54 A'   30 A"   31 A"   32 A"   55 A'   56 A'   57 A'                 
  3.395   3.442   3.454   3.465   3.545   3.837   3.879   3.915
 33 A"   34 A"   58 A'   59 A'   60 A'   35 A"   61 A'   62 A'                 
  5.311   5.313   5.348   5.354   5.367   5.371   5.427   5.430
 36 A"   63 A'   64 A'   37 A"   65 A'   66 A'   67 A'   38 A"                 
  5.434   5.556   5.571   5.601   8.408  17.666  17.678  17.711
 39 A"   40 A"   68 A'   69 A'   70 A'   41 A"   71 A'   72 A'                 
 50.232  50.239  50.243  50.306 189.470
 73 A'   74 A'   42 A"   75 A'   76 A'                                         
 --------------------------------------------------------------

          Ground-State Mulliken Net Atomic Charges

     Atom                 Charge (a.u.)
  ----------------------------------------
      1 S                     0.488429
      2 O                    -0.574436
      3 O                    -0.574457
      4 O                    -0.669768
      5 O                    -0.669768
  ----------------------------------------
  Sum of atomic charges =    -2.000000

 -----------------------------------------------------------------
                    Cartesian Multipole Moments
 -----------------------------------------------------------------
    Charge (ESU x 10^10)
                -9.6064
    Dipole Moment (Debye)
         X      -0.0003      Y      -0.8820      Z       0.0000
       Tot       0.8820
    Quadrupole Moments (Debye-Ang)
        XX     -51.9713     XY      -0.0001     YY     -52.5934
        XZ       0.0000     YZ      -0.0000     ZZ     -54.2138
    Octopole Moments (Debye-Ang^2)
       XXX       0.0084    XXY      10.0886    XYY      -0.0058
       YYY      -1.7629    XXZ       0.0000    XYZ       0.0000
       YYZ      -0.0000    XZZ      -0.0032    YZZ     -12.5975
       ZZZ       0.0000
    Hexadecapole Moments (Debye-Ang^3)
      XXXX    -204.1763   XXXY      -0.0031   XXYY     -72.0653
      XYYY       0.0042   YYYY    -201.8844   XXXZ       0.0000
      XXYZ       0.0000   XYYZ       0.0000   YYYZ      -0.0000
      XXZZ     -66.6479   XYZZ      -0.0023   YYZZ     -75.9715
      XZZZ       0.0000   YZZZ       0.0000   ZZZZ    -230.0536
 -----------------------------------------------------------------
 Calculating analytic gradient of the SCF energy
 Gradient of SCF Energy
            1           2           3           4           5
    1  -0.0000279  -0.0105072   0.0105154   0.0000098   0.0000098
    2  -0.0604272  -0.0006784  -0.0006855   0.0308956   0.0308956
    3  -0.0000000  -0.0000000   0.0000000   0.0428158  -0.0428158
 Max gradient component =       6.043E-02
 RMS gradient           =       2.510E-02
 Gradient time:  CPU 5.16 s  wall 5.16 s
 Geometry Optimization Parameters
   NAtoms,    NIC,     NZ,  NCons,   NDum,   NFix, NCnnct, MaxDiis
        5      20       0       0       0       0       0       0

 Cartesian Hessian Update
 Hessian Updated using BFGS Update


** GEOMETRY OPTIMIZATION IN DELOCALIZED INTERNAL COORDINATES **
   Searching for a Minimum

   Optimization Cycle:   2

                       Coordinates (Angstroms)
     ATOM                X               Y               Z
      1  S        -0.0000225024   -0.0417386361    0.0000000000
      2  O        -1.2702207778   -0.8875748246    0.0000000000
      3  O         1.2697430651   -0.8882506697    0.0000000000
      4  O         0.0002411518    0.9054509253    1.3232527185
      5  O         0.0002411518    0.9054509253   -1.3232527185
   Point Group: cs    Number of degrees of freedom:     6


   Energy is   -699.104032676

 Hessian Updated using BFGS Update

  5 Hessian modes will be used to form the next step
  Hessian Eigenvalues:
     0.149280    0.250744    0.439604    0.655275    0.659644

 Minimum Search - Taking Simple RFO Step
 Searching for Lamda that Minimizes Along All modes
 Value Taken    Lamda =  -0.03156272
 Calculated Step too Large.  Step scaled by  0.723470
 Step Taken.  Stepsize is  0.300000

                             Maximum     Tolerance    Cnvgd?
         Gradient           0.064676      0.000300      NO
         Displacement       0.243127      0.001200      NO
         Energy change     -0.027349      0.000001      NO


 New Cartesian Coordinates Obtained by Inverse Iteration

 Displacement from previous Coordinates is:  0.284599
 ----------------------------------------------------------------
             Standard Nuclear Orientation (Angstroms)
    I     Atom           X                Y                Z
 ----------------------------------------------------------------
    1      S      -0.0000118277    -0.0174941547     0.0000000000
    2      O      -1.2534126655    -0.8684055952     0.0000000000
    3      O       1.2529416283    -0.8690703638     0.0000000000
    4      O       0.0002324767     0.8741539170     1.2262105201
    5      O       0.0002324767     0.8741539170    -1.2262105201
 ----------------------------------------------------------------
 Molecular Point Group                 Cs    NOp =  2
 Largest Abelian Subgroup              Cs    NOp =  2
 Nuclear Repulsion Energy =   260.8939429980 hartrees
 There are       25 alpha and       25 beta electrons
 Applying Cartesian multipole field
    Component          Value
    ---------          -----
     (2,0,0)        1.00000E-11
     (0,2,0)        2.00000E-11
     (0,0,2)       -3.00000E-11
 Requested basis set is 6-311++G(d,p)
 There are 37 shells and 118 basis functions
 A cutoff of  1.0D-11 yielded    671 shell pairs
 There are      7030 function pairs (      7660 Cartesian)
 Smallest overlap matrix eigenvalue = 1.61E-03
 Guess MOs from SCF MO coefficient file
 Reading MOs from coefficient file
 Reading MOs from coefficient file
 A restricted hybrid HF-DFT SCF calculation will be
 performed using Pulay DIIS extrapolation
 Exchange:     0.2000 Hartree-Fock + 0.0800 Slater + 0.7200 B88
 Correlation:  0.1900 VWN1RPA + 0.8100 LYP
 Using SG-1 standard quadrature grid
 SCF converges when DIIS error is below 1.0E-08
 Geometry optimization detected.  Setting ReadMinima to 0
 Setting SaveMinima to 0
 Inaccurate integrated density:
   Number of electrons =    50
   Numerical integral  =    50.067029389545
   Relative error      =     0.1340587791 %
 ---------------------------------------
  Cycle       Energy         DIIS Error
 ---------------------------------------
    1    -699.2384328345      8.43E-03
    2    -699.1086769329      2.11E-03
    3    -699.1032370650      3.07E-03
    4    -699.1145339190      5.24E-04
    5    -699.1148309323      1.91E-04
    6    -699.1148738765      4.18E-05
    7    -699.1148758242      1.24E-05
    8    -699.1148760289      1.56E-06
    9    -699.1148760330      2.06E-07
   10    -699.1148760328      3.19E-08
   11    -699.1148760330      4.60E-09 Convergence criterion met
 ---------------------------------------
 SCF time:  CPU 15.30 s  wall 15.39 s
 SCF   energy in the final basis set = -699.1148760330
 Total energy in the final basis set = -699.1148760330

 --------------------------------------------------------------
             Orbital Energies (a.u.) and Symmetries
 --------------------------------------------------------------

 Alpha MOs, Restricted
 -- Occupied --                  
-88.672 -18.702 -18.702 -18.696 -18.696  -7.727  -5.690  -5.690
  1 A'    2 A'    3 A'    1 A"    4 A'    5 A'    6 A'    7 A'                 
 -5.690  -0.730  -0.573  -0.569  -0.565  -0.178  -0.074  -0.072
  2 A"    8 A'    9 A'   10 A'    3 A"   11 A'   12 A'   13 A'                 
 -0.071   0.050   0.050   0.062   0.064   0.065   0.133   0.135
  4 A"    5 A"   14 A'   15 A'   16 A'    6 A"   17 A'    7 A"                 
  0.137
  8 A"                                                                         
 -- Virtual --                   
  0.311   0.329   0.329   0.329   0.454   0.454   0.456   0.501
 18 A'    9 A"   19 A'   20 A'   21 A'   22 A'   10 A"   23 A'                 
  0.518   0.518   0.557   0.559   0.565   0.566   0.567   0.573
 24 A'   11 A"   25 A'   12 A"   26 A'   13 A"   14 A"   27 A'                 
  0.576   0.598   0.598   0.599   0.625   0.660   0.662   0.664
 28 A'   15 A"   29 A'   30 A'   31 A'   16 A"   32 A'   33 A'                 
  0.739   0.740   0.741   1.088   1.088   1.219   1.326   1.328
 17 A"   34 A'   35 A'   36 A'   18 A"   37 A'   38 A'   19 A"                 
  1.329   1.441   1.441   1.465   1.470   1.471   1.474   1.520
 39 A'   20 A"   40 A'   41 A'   21 A"   42 A'   43 A'   44 A'                 
  1.524   1.526   1.582   1.585   1.587   1.909   1.916   1.920
 22 A"   23 A"   45 A'   46 A'   24 A"   47 A'   48 A'   25 A"                 
  2.112   2.192   2.198   2.208   3.176   3.177   3.179   3.230
 49 A'   26 A"   50 A'   51 A'   52 A'   27 A"   28 A"   29 A"                 
  3.230   3.232   3.234   3.235   3.270   3.271   3.272   3.466
 53 A'   54 A'   30 A"   31 A"   32 A"   55 A'   56 A'   57 A'                 
  3.468   3.506   3.517   3.529   3.616   3.946   3.950   3.952
 33 A"   34 A"   58 A'   59 A'   60 A'   61 A'   62 A'   35 A"                 
  5.335   5.336   5.377   5.389   5.391   5.392   5.436   5.437
 63 A'   36 A"   64 A'   65 A'   66 A'   37 A"   67 A'   38 A"                 
  5.438   5.620   5.623   5.627   8.510  17.730  17.735  17.745
 39 A"   40 A"   68 A'   69 A'   70 A'   41 A"   71 A'   72 A'                 
 50.255  50.260  50.264  50.331 189.570
 73 A'   74 A'   42 A"   75 A'   76 A'                                         

 Beta MOs, Restricted
 -- Occupied --                  
-88.672 -18.702 -18.702 -18.696 -18.696  -7.727  -5.690  -5.690
  1 A'    2 A'    3 A'    1 A"    4 A'    5 A'    6 A'    7 A'                 
 -5.690  -0.730  -0.573  -0.569  -0.565  -0.178  -0.074  -0.072
  2 A"    8 A'    9 A'   10 A'    3 A"   11 A'   12 A'   13 A'                 
 -0.071   0.050   0.050   0.062   0.064   0.065   0.133   0.135
  4 A"    5 A"   14 A'   15 A'   16 A'    6 A"   17 A'    7 A"                 
  0.137
  8 A"                                                                         
 -- Virtual --                   
  0.311   0.329   0.329   0.329   0.454   0.454   0.456   0.501
 18 A'    9 A"   19 A'   20 A'   21 A'   22 A'   10 A"   23 A'                 
  0.518   0.518   0.557   0.559   0.565   0.566   0.567   0.573
 24 A'   11 A"   25 A'   12 A"   26 A'   13 A"   14 A"   27 A'                 
  0.576   0.598   0.598   0.599   0.625   0.660   0.662   0.664
 28 A'   15 A"   29 A'   30 A'   31 A'   16 A"   32 A'   33 A'                 
  0.739   0.740   0.741   1.088   1.088   1.219   1.326   1.328
 17 A"   34 A'   35 A'   36 A'   18 A"   37 A'   38 A'   19 A"                 
  1.329   1.441   1.441   1.465   1.470   1.471   1.474   1.520
 39 A'   20 A"   40 A'   41 A'   21 A"   42 A'   43 A'   44 A'                 
  1.524   1.526   1.582   1.585   1.587   1.909   1.916   1.920
 22 A"   23 A"   45 A'   46 A'   24 A"   47 A'   48 A'   25 A"                 
  2.112   2.192   2.198   2.208   3.176   3.177   3.179   3.230
 49 A'   26 A"   50 A'   51 A'   52 A'   27 A"   28 A"   29 A"                 
  3.230   3.232   3.234   3.235   3.270   3.271   3.272   3.466
 53 A'   54 A'   30 A"   31 A"   32 A"   55 A'   56 A'   57 A'                 
  3.468   3.506   3.517   3.529   3.616   3.946   3.950   3.952
 33 A"   34 A"   58 A'   59 A'   60 A'   61 A'   62 A'   35 A"                 
  5.335   5.336   5.377   5.389   5.391   5.392   5.436   5.437
 63 A'   36 A"   64 A'   65 A'   66 A'   37 A"   67 A'   38 A"                 
  5.438   5.620   5.623   5.627   8.510  17.730  17.735  17.745
 39 A"   40 A"   68 A'   69 A'   70 A'   41 A"   71 A'   72 A'                 
 50.255  50.260  50.264  50.331 189.570
 73 A'   74 A'   42 A"   75 A'   76 A'                                         
 --------------------------------------------------------------

          Ground-State Mulliken Net Atomic Charges

     Atom                 Charge (a.u.)
  ----------------------------------------
      1 S                     0.472451
      2 O                    -0.608289
      3 O                    -0.608298
      4 O                    -0.627932
      5 O                    -0.627933
  ----------------------------------------
  Sum of atomic charges =    -2.000000

 -----------------------------------------------------------------
                    Cartesian Multipole Moments
 -----------------------------------------------------------------
    Charge (ESU x 10^10)
                -9.6064
    Dipole Moment (Debye)
         X      -0.0001      Y      -0.1473      Z       0.0000
       Tot       0.1473
    Quadrupole Moments (Debye-Ang)
        XX     -52.0155     XY       0.0001     YY     -51.8513
        XZ      -0.0000     YZ       0.0000     ZZ     -51.9197
    Octopole Moments (Debye-Ang^2)
       XXX       0.0094    XXY      11.0766    XYY      -0.0056
       YYY       0.4667    XXZ      -0.0000    XYZ      -0.0000
       YYZ      -0.0000    XZZ      -0.0027    YZZ     -10.5994
       ZZZ      -0.0000
    Hexadecapole Moments (Debye-Ang^3)
      XXXX    -203.4958   XXXY      -0.0021   XXYY     -70.2242
      XYYY       0.0050   YYYY    -191.8084   XXXZ       0.0000
      XXYZ      -0.0000   XYYZ      -0.0000   YYYZ      -0.0000
      XXZZ     -61.7033   XYZZ      -0.0019   YYZZ     -69.1135
      XZZZ      -0.0000   YZZZ      -0.0000   ZZZZ    -199.6771
 -----------------------------------------------------------------
 Calculating analytic gradient of the SCF energy
 Gradient of SCF Energy
            1           2           3           4           5
    1  -0.0000086   0.0041081  -0.0041004   0.0000004   0.0000004
    2  -0.0140384   0.0099215   0.0099257  -0.0029044  -0.0029044
    3  -0.0000000   0.0000000   0.0000000  -0.0115697   0.0115697
 Max gradient component =       1.404E-02
 RMS gradient           =       6.891E-03
 Gradient time:  CPU 5.34 s  wall 5.34 s
 Geometry Optimization Parameters
   NAtoms,    NIC,     NZ,  NCons,   NDum,   NFix, NCnnct, MaxDiis
        5      20       0       0       0       0       0       0

 Cartesian Hessian Update
 Hessian Updated using BFGS Update


** GEOMETRY OPTIMIZATION IN DELOCALIZED INTERNAL COORDINATES **
   Searching for a Minimum

   Optimization Cycle:   3

                       Coordinates (Angstroms)
     ATOM                X               Y               Z
      1  S        -0.0000118277   -0.0174941547    0.0000000000
      2  O        -1.2534126655   -0.8684055952    0.0000000000
      3  O         1.2529416283   -0.8690703638    0.0000000000
      4  O         0.0002324767    0.8741539170    1.2262105201
      5  O         0.0002324767    0.8741539170   -1.2262105201
   Point Group: cs    Number of degrees of freedom:     6


   Energy is   -699.114876033

 Hessian Updated using BFGS Update

  6 Hessian modes will be used to form the next step
  Hessian Eigenvalues:
     0.250000    0.250526    0.292022    0.444096    0.659643    0.673243

 Minimum Search - Taking Simple RFO Step
 Searching for Lamda that Minimizes Along All modes
 Value Taken    Lamda =  -0.00184531
 Step Taken.  Stepsize is  0.065176

                             Maximum     Tolerance    Cnvgd?
         Gradient           0.020131      0.000300      NO
         Displacement       0.046697      0.001200      NO
         Energy change     -0.010843      0.000001      NO


 New Cartesian Coordinates Obtained by Inverse Iteration

 Displacement from previous Coordinates is:  0.085822
 ----------------------------------------------------------------
             Standard Nuclear Orientation (Angstroms)
    I     Atom           X                Y                Z
 ----------------------------------------------------------------
    1      S      -0.0000061214    -0.0042680955     0.0000000000
    2      O      -1.2447616712    -0.8786077132     0.0000000000
    3      O       1.2442870176    -0.8792719630     0.0000000000
    4      O       0.0002314317     0.8777427460     1.2536324331
    5      O       0.0002314317     0.8777427460    -1.2536324331
 ----------------------------------------------------------------
 Molecular Point Group                 Cs    NOp =  2
 Largest Abelian Subgroup              Cs    NOp =  2
 Nuclear Repulsion Energy =   258.9285884292 hartrees
 There are       25 alpha and       25 beta electrons
 Applying Cartesian multipole field
    Component          Value
    ---------          -----
     (2,0,0)        1.00000E-11
     (0,2,0)        2.00000E-11
     (0,0,2)       -3.00000E-11
 Requested basis set is 6-311++G(d,p)
 There are 37 shells and 118 basis functions
 A cutoff of  1.0D-11 yielded    671 shell pairs
 There are      7030 function pairs (      7660 Cartesian)
 Smallest overlap matrix eigenvalue = 1.83E-03
 Guess MOs from SCF MO coefficient file
 Reading MOs from coefficient file
 Reading MOs from coefficient file
 A restricted hybrid HF-DFT SCF calculation will be
 performed using Pulay DIIS extrapolation
 Exchange:     0.2000 Hartree-Fock + 0.0800 Slater + 0.7200 B88
 Correlation:  0.1900 VWN1RPA + 0.8100 LYP
 Using SG-1 standard quadrature grid
 SCF converges when DIIS error is below 1.0E-08
 Geometry optimization detected.  Setting ReadMinima to 0
 Setting SaveMinima to 0
 ---------------------------------------
  Cycle       Energy         DIIS Error
 ---------------------------------------
    1    -699.0923537128      1.74E-03
    2    -699.1153622748      4.73E-04
    3    -699.1149655106      7.52E-04
    4    -699.1156556660      1.22E-04
    5    -699.1156737859      3.31E-05
    6    -699.1156749489      1.07E-05
    7    -699.1156750811      2.66E-06
    8    -699.1156750918      2.80E-07
    9    -699.1156750915      3.93E-08
   10    -699.1156750913      3.09E-09 Convergence criterion met
 ---------------------------------------
 SCF time:  CPU 13.67 s  wall 13.69 s
 SCF   energy in the final basis set = -699.1156750913
 Total energy in the final basis set = -699.1156750913

 --------------------------------------------------------------
             Orbital Energies (a.u.) and Symmetries
 --------------------------------------------------------------

 Alpha MOs, Restricted
 -- Occupied --                  
-88.675 -18.703 -18.703 -18.701 -18.701  -7.730  -5.693  -5.693
  1 A'    2 A'    3 A'    1 A"    4 A'    5 A'    6 A'    7 A'                 
 -5.693  -0.725  -0.570  -0.567  -0.565  -0.182  -0.073  -0.073
  2 A"    8 A'    9 A'   10 A'    3 A"   11 A'    4 A"   12 A'                 
 -0.073   0.050   0.051   0.063   0.064   0.064   0.132   0.133
 13 A'    5 A"   14 A'   15 A'    6 A"   16 A'   17 A'    7 A"                 
  0.133
  8 A"                                                                         
 -- Virtual --                   
  0.310   0.329   0.329   0.329   0.452   0.453   0.453   0.493
 18 A'   19 A'    9 A"   20 A'   21 A'   10 A"   22 A'   23 A'                 
  0.517   0.517   0.560   0.561   0.561   0.561   0.565   0.565
 24 A'   11 A"   25 A'   26 A'   12 A"   27 A'   28 A'   13 A"                 
  0.565   0.598   0.598   0.598   0.618   0.659   0.660   0.660
 14 A"   29 A'   15 A"   30 A'   31 A'   16 A"   32 A'   33 A'                 
  0.735   0.736   0.737   1.080   1.081   1.221   1.326   1.327
 17 A"   34 A'   35 A'   36 A'   18 A"   37 A'   38 A'   19 A"                 
  1.328   1.442   1.442   1.449   1.457   1.461   1.473   1.520
 39 A'   20 A"   40 A'   21 A"   41 A'   42 A'   43 A'   22 A"                 
  1.520   1.521   1.582   1.582   1.583   1.912   1.914   1.914
 44 A'   23 A"   24 A"   45 A'   46 A'   47 A'   25 A"   48 A'                 
  2.110   2.192   2.194   2.196   3.176   3.178   3.178   3.230
 49 A'   50 A'   51 A'   26 A"   52 A'   27 A"   28 A"   29 A"                 
  3.230   3.232   3.232   3.233   3.268   3.269   3.269   3.450
 53 A'   54 A'   30 A"   31 A"   32 A"   55 A'   56 A'   57 A'                 
  3.452   3.506   3.506   3.506   3.597   3.930   3.936   3.941
 33 A"   34 A"   58 A'   59 A'   60 A'   35 A"   61 A'   62 A'                 
  5.330   5.331   5.368   5.384   5.385   5.387   5.435   5.436
 63 A'   36 A"   64 A'   37 A"   65 A'   66 A'   67 A'   38 A"                 
  5.436   5.610   5.612   5.617   8.489  17.720  17.722  17.728
 39 A"   40 A"   68 A'   69 A'   70 A'   41 A"   71 A'   72 A'                 
 50.255  50.255  50.256  50.326 189.547
 73 A'   42 A"   74 A'   75 A'   76 A'                                         

 Beta MOs, Restricted
 -- Occupied --                  
-88.675 -18.703 -18.703 -18.701 -18.701  -7.730  -5.693  -5.693
  1 A'    2 A'    3 A'    1 A"    4 A'    5 A'    6 A'    7 A'                 
 -5.693  -0.725  -0.570  -0.567  -0.565  -0.182  -0.073  -0.073
  2 A"    8 A'    9 A'   10 A'    3 A"   11 A'    4 A"   12 A'                 
 -0.073   0.050   0.051   0.063   0.064   0.064   0.132   0.133
 13 A'    5 A"   14 A'   15 A'    6 A"   16 A'   17 A'    7 A"                 
  0.133
  8 A"                                                                         
 -- Virtual --                   
  0.310   0.329   0.329   0.329   0.452   0.453   0.453   0.493
 18 A'   19 A'    9 A"   20 A'   21 A'   10 A"   22 A'   23 A'                 
  0.517   0.517   0.560   0.561   0.561   0.561   0.565   0.565
 24 A'   11 A"   25 A'   26 A'   12 A"   27 A'   28 A'   13 A"                 
  0.565   0.598   0.598   0.598   0.618   0.659   0.660   0.660
 14 A"   29 A'   15 A"   30 A'   31 A'   16 A"   32 A'   33 A'                 
  0.735   0.736   0.737   1.080   1.081   1.221   1.326   1.327
 17 A"   34 A'   35 A'   36 A'   18 A"   37 A'   38 A'   19 A"                 
  1.328   1.442   1.442   1.449   1.457   1.461   1.473   1.520
 39 A'   20 A"   40 A'   21 A"   41 A'   42 A'   43 A'   22 A"                 
  1.520   1.521   1.582   1.582   1.583   1.912   1.914   1.914
 44 A'   23 A"   24 A"   45 A'   46 A'   47 A'   25 A"   48 A'                 
  2.110   2.192   2.194   2.196   3.176   3.178   3.178   3.230
 49 A'   50 A'   51 A'   26 A"   52 A'   27 A"   28 A"   29 A"                 
  3.230   3.232   3.232   3.233   3.268   3.269   3.269   3.450
 53 A'   54 A'   30 A"   31 A"   32 A"   55 A'   56 A'   57 A'                 
  3.452   3.506   3.506   3.506   3.597   3.930   3.936   3.941
 33 A"   34 A"   58 A'   59 A'   60 A'   35 A"   61 A'   62 A'                 
  5.330   5.331   5.368   5.384   5.385   5.387   5.435   5.436
 63 A'   36 A"   64 A'   37 A"   65 A'   66 A'   67 A'   38 A"                 
  5.436   5.610   5.612   5.617   8.489  17.720  17.722  17.728
 39 A"   40 A"   68 A'   69 A'   70 A'   41 A"   71 A'   72 A'                 
 50.255  50.255  50.256  50.326 189.547
 73 A'   42 A"   74 A'   75 A'   76 A'                                         
 --------------------------------------------------------------

          Ground-State Mulliken Net Atomic Charges

     Atom                 Charge (a.u.)
  ----------------------------------------
      1 S                     0.478134
      2 O                    -0.614553
      3 O                    -0.614559
      4 O                    -0.624511
      5 O                    -0.624511
  ----------------------------------------
  Sum of atomic charges =    -2.000000

 -----------------------------------------------------------------
                    Cartesian Multipole Moments
 -----------------------------------------------------------------
    Charge (ESU x 10^10)
                -9.6064
    Dipole Moment (Debye)
         X      -0.0000      Y      -0.0805      Z       0.0000
       Tot       0.0805
    Quadrupole Moments (Debye-Ang)
        XX     -52.0098     XY       0.0000     YY     -52.0448
        XZ      -0.0000     YZ       0.0000     ZZ     -52.2892
    Octopole Moments (Debye-Ang^2)
       XXX       0.0091    XXY      10.8170    XYY      -0.0057
       YYY      -0.0698    XXZ       0.0000    XYZ       0.0000
       YYZ       0.0000    XZZ      -0.0028    YZZ     -11.0398
       ZZZ       0.0000
    Hexadecapole Moments (Debye-Ang^3)
      XXXX    -202.2941   XXXY      -0.0022   XXYY     -70.2422
      XYYY       0.0045   YYYY    -194.2684   XXXZ      -0.0000
      XXYZ       0.0000   XYYZ      -0.0000   YYYZ       0.0000
      XXZZ     -62.4781   XYZZ      -0.0021   YYZZ     -70.7610
      XZZZ       0.0000   YZZZ       0.0000   ZZZZ    -205.6973
 -----------------------------------------------------------------
 Calculating analytic gradient of the SCF energy
 Gradient of SCF Energy
            1           2           3           4           5
    1  -0.0000047   0.0027139  -0.0027104   0.0000006   0.0000006
    2  -0.0080774   0.0025209   0.0025230   0.0015167   0.0015167
    3   0.0000000   0.0000000   0.0000000   0.0038866  -0.0038866
 Max gradient component =       8.077E-03
 RMS gradient           =       2.915E-03
 Gradient time:  CPU 5.30 s  wall 5.34 s
 Geometry Optimization Parameters
   NAtoms,    NIC,     NZ,  NCons,   NDum,   NFix, NCnnct, MaxDiis
        5      20       0       0       0       0       0       0

 Cartesian Hessian Update
 Hessian Updated using BFGS Update


** GEOMETRY OPTIMIZATION IN DELOCALIZED INTERNAL COORDINATES **
   Searching for a Minimum

   Optimization Cycle:   4

                       Coordinates (Angstroms)
     ATOM                X               Y               Z
      1  S        -0.0000061214   -0.0042680955    0.0000000000
      2  O        -1.2447616712   -0.8786077132    0.0000000000
      3  O         1.2442870176   -0.8792719630    0.0000000000
      4  O         0.0002314317    0.8777427460    1.2536324331
      5  O         0.0002314317    0.8777427460   -1.2536324331
   Point Group: cs    Number of degrees of freedom:     6


   Energy is   -699.115675091

 Hessian Updated using BFGS Update

  6 Hessian modes will be used to form the next step
  Hessian Eigenvalues:
     0.250000    0.250944    0.320629    0.484521    0.628452    0.659643

 Minimum Search - Taking Simple RFO Step
 Searching for Lamda that Minimizes Along All modes
 Value Taken    Lamda =  -0.00014823
 Step Taken.  Stepsize is  0.019092

                             Maximum     Tolerance    Cnvgd?
         Gradient           0.006582      0.000300      NO
         Displacement       0.014999      0.001200      NO
         Energy change     -0.000799      0.000001      NO


 New Cartesian Coordinates Obtained by Inverse Iteration

 Displacement from previous Coordinates is:  0.020383
 ----------------------------------------------------------------
             Standard Nuclear Orientation (Angstroms)
    I     Atom           X                Y                Z
 ----------------------------------------------------------------
    1      S      -0.0000028255    -0.0018383671     0.0000000000
    2      O      -1.2446462741    -0.8819263575     0.0000000000
    3      O       1.2441712619    -0.8825944129     0.0000000000
    4      O       0.0002299631     0.8798484289     1.2473278144
    5      O       0.0002299631     0.8798484289    -1.2473278144
 ----------------------------------------------------------------
 Molecular Point Group                 Cs    NOp =  2
 Largest Abelian Subgroup              Cs    NOp =  2
 Nuclear Repulsion Energy =   259.1056522185 hartrees
 There are       25 alpha and       25 beta electrons
 Applying Cartesian multipole field
    Component          Value
    ---------          -----
     (2,0,0)        1.00000E-11
     (0,2,0)        2.00000E-11
     (0,0,2)       -3.00000E-11
 Requested basis set is 6-311++G(d,p)
 There are 37 shells and 118 basis functions
 A cutoff of  1.0D-11 yielded    671 shell pairs
 There are      7030 function pairs (      7660 Cartesian)
 Smallest overlap matrix eigenvalue = 1.84E-03
 Guess MOs from SCF MO coefficient file
 Reading MOs from coefficient file
 Reading MOs from coefficient file
 A restricted hybrid HF-DFT SCF calculation will be
 performed using Pulay DIIS extrapolation
 Exchange:     0.2000 Hartree-Fock + 0.0800 Slater + 0.7200 B88
 Correlation:  0.1900 VWN1RPA + 0.8100 LYP
 Using SG-1 standard quadrature grid
 SCF converges when DIIS error is below 1.0E-08
 Geometry optimization detected.  Setting ReadMinima to 0
 Setting SaveMinima to 0
 ---------------------------------------
  Cycle       Energy         DIIS Error
 ---------------------------------------
    1    -699.1179009616      6.07E-04
    2    -699.1157433957      1.15E-04
    3    -699.1156961167      2.32E-04
    4    -699.1157636653      1.86E-05
    5    -699.1157639793      9.04E-06
    6    -699.1157640819      2.00E-06
    7    -699.1157640857      6.79E-07
    8    -699.1157640863      1.67E-07
    9    -699.1157640870      1.17E-08
   10    -699.1157640871      2.88E-09 Convergence criterion met
 ---------------------------------------
 SCF time:  CPU 13.30 s  wall 13.31 s
 SCF   energy in the final basis set = -699.1157640871
 Total energy in the final basis set = -699.1157640871

 --------------------------------------------------------------
             Orbital Energies (a.u.) and Symmetries
 --------------------------------------------------------------

 Alpha MOs, Restricted
 -- Occupied --                  
-88.675 -18.702 -18.702 -18.702 -18.702  -7.730  -5.692  -5.692
  1 A'    2 A'    3 A'    1 A"    4 A'    5 A'    6 A'    2 A"                 
 -5.692  -0.725  -0.568  -0.567  -0.567  -0.182  -0.073  -0.073
  7 A'    8 A'    9 A'   10 A'    3 A"   11 A'    4 A"   12 A'                 
 -0.073   0.051   0.051   0.063   0.063   0.063   0.133   0.133
 13 A'   14 A'    5 A"   15 A'    6 A"   16 A'   17 A'    7 A"                 
  0.133
  8 A"                                                                         
 -- Virtual --                   
  0.310   0.329   0.329   0.329   0.453   0.453   0.453   0.494
 18 A'    9 A"   19 A'   20 A'   10 A"   21 A'   22 A'   23 A'                 
  0.517   0.517   0.560   0.561   0.561   0.561   0.565   0.565
 24 A'   11 A"   25 A'   26 A'   27 A'   12 A"   28 A'   13 A"                 
  0.565   0.598   0.598   0.598   0.619   0.660   0.660   0.660
 14 A"   29 A'   30 A'   15 A"   31 A'   16 A"   32 A'   33 A'                 
  0.736   0.736   0.737   1.081   1.081   1.221   1.327   1.327
 17 A"   34 A'   35 A'   36 A'   18 A"   37 A'   38 A'   39 A'                 
  1.327   1.442   1.442   1.455   1.457   1.458   1.473   1.521
 19 A"   40 A'   20 A"   21 A"   41 A'   42 A'   43 A'   22 A"                 
  1.521   1.521   1.582   1.583   1.583   1.913   1.913   1.914
 23 A"   44 A'   24 A"   45 A'   46 A'   47 A'   48 A'   25 A"                 
  2.110   2.194   2.194   2.195   3.177   3.177   3.178   3.231
 49 A'   50 A'   51 A'   26 A"   52 A'   27 A"   28 A"   29 A"                 
  3.231   3.232   3.232   3.232   3.269   3.269   3.269   3.453
 53 A'   30 A"   54 A'   31 A"   32 A"   55 A'   56 A'   33 A"                 
  3.453   3.507   3.507   3.507   3.598   3.935   3.937   3.938
 57 A'   58 A'   59 A'   34 A"   60 A'   35 A"   61 A'   62 A'                 
  5.331   5.331   5.369   5.385   5.386   5.386   5.436   5.436
 36 A"   63 A'   64 A'   37 A"   65 A'   66 A'   67 A'   38 A"                 
  5.436   5.613   5.614   5.615   8.491  17.724  17.725  17.725
 39 A"   40 A"   68 A'   69 A'   70 A'   41 A"   71 A'   72 A'                 
 50.256  50.256  50.256  50.327 189.549
 42 A"   73 A'   74 A'   75 A'   76 A'                                         

 Beta MOs, Restricted
 -- Occupied --                  
-88.675 -18.702 -18.702 -18.702 -18.702  -7.730  -5.692  -5.692
  1 A'    2 A'    3 A'    1 A"    4 A'    5 A'    6 A'    2 A"                 
 -5.692  -0.725  -0.568  -0.567  -0.567  -0.182  -0.073  -0.073
  7 A'    8 A'    9 A'   10 A'    3 A"   11 A'    4 A"   12 A'                 
 -0.073   0.051   0.051   0.063   0.063   0.063   0.133   0.133
 13 A'   14 A'    5 A"   15 A'    6 A"   16 A'   17 A'    7 A"                 
  0.133
  8 A"                                                                         
 -- Virtual --                   
  0.310   0.329   0.329   0.329   0.453   0.453   0.453   0.494
 18 A'    9 A"   19 A'   20 A'   10 A"   21 A'   22 A'   23 A'                 
  0.517   0.517   0.560   0.561   0.561   0.561   0.565   0.565
 24 A'   11 A"   25 A'   26 A'   27 A'   12 A"   28 A'   13 A"                 
  0.565   0.598   0.598   0.598   0.619   0.660   0.660   0.660
 14 A"   29 A'   30 A'   15 A"   31 A'   16 A"   32 A'   33 A'                 
  0.736   0.736   0.737   1.081   1.081   1.221   1.327   1.327
 17 A"   34 A'   35 A'   36 A'   18 A"   37 A'   38 A'   39 A'                 
  1.327   1.442   1.442   1.455   1.457   1.458   1.473   1.521
 19 A"   40 A'   20 A"   21 A"   41 A'   42 A'   43 A'   22 A"                 
  1.521   1.521   1.582   1.583   1.583   1.913   1.913   1.914
 23 A"   44 A'   24 A"   45 A'   46 A'   47 A'   48 A'   25 A"                 
  2.110   2.194   2.194   2.195   3.177   3.177   3.178   3.231
 49 A'   50 A'   51 A'   26 A"   52 A'   27 A"   28 A"   29 A"                 
  3.231   3.232   3.232   3.232   3.269   3.269   3.269   3.453
 53 A'   30 A"   54 A'   31 A"   32 A"   55 A'   56 A'   33 A"                 
  3.453   3.507   3.507   3.507   3.598   3.935   3.937   3.938
 57 A'   58 A'   59 A'   34 A"   60 A'   35 A"   61 A'   62 A'                 
  5.331   5.331   5.369   5.385   5.386   5.386   5.436   5.436
 36 A"   63 A'   64 A'   37 A"   65 A'   66 A'   67 A'   38 A"                 
  5.436   5.613   5.614   5.615   8.491  17.724  17.725  17.725
 39 A"   40 A"   68 A'   69 A'   70 A'   41 A"   71 A'   72 A'                 
 50.256  50.256  50.256  50.327 189.549
 42 A"   73 A'   74 A'   75 A'   76 A'                                         
 --------------------------------------------------------------

          Ground-State Mulliken Net Atomic Charges

     Atom                 Charge (a.u.)
  ----------------------------------------
      1 S                     0.477847
      2 O                    -0.618291
      3 O                    -0.618291
      4 O                    -0.620632
      5 O                    -0.620632
  ----------------------------------------
  Sum of atomic charges =    -2.000000

 -----------------------------------------------------------------
                    Cartesian Multipole Moments
 -----------------------------------------------------------------
    Charge (ESU x 10^10)
                -9.6064
    Dipole Moment (Debye)
         X       0.0000      Y      -0.0095      Z       0.0000
       Tot       0.0095
    Quadrupole Moments (Debye-Ang)
        XX     -52.0588     XY       0.0000     YY     -52.0974
        XZ       0.0000     YZ       0.0000     ZZ     -52.1353
    Octopole Moments (Debye-Ang^2)
       XXX       0.0092    XXY      10.9377    XYY      -0.0057
       YYY       0.1289    XXZ      -0.0000    XYZ      -0.0000
       YYZ       0.0000    XZZ      -0.0028    YZZ     -10.9020
       ZZZ      -0.0000
    Hexadecapole Moments (Debye-Ang^3)
      XXXX    -202.7637   XXXY      -0.0021   XXYY     -70.4524
      XYYY       0.0046   YYYY    -195.0188   XXXZ       0.0000
      XXYZ      -0.0000   XYYZ       0.0000   YYYZ      -0.0000
      XXZZ     -62.2457   XYZZ      -0.0021   YYZZ     -70.5674
      XZZZ       0.0000   YZZZ      -0.0000   ZZZZ    -203.7423
 -----------------------------------------------------------------
 Calculating analytic gradient of the SCF energy
 Gradient of SCF Energy
            1           2           3           4           5
    1  -0.0000005   0.0014636  -0.0014618  -0.0000007  -0.0000007
    2  -0.0019442   0.0008724   0.0008729   0.0000995   0.0000995
    3  -0.0000000   0.0000000   0.0000000   0.0004592  -0.0004592
 Max gradient component =       1.944E-03
 RMS gradient           =       8.175E-04
 Gradient time:  CPU 5.28 s  wall 5.28 s
 Geometry Optimization Parameters
   NAtoms,    NIC,     NZ,  NCons,   NDum,   NFix, NCnnct, MaxDiis
        5      20       0       0       0       0       0       0

 Cartesian Hessian Update
 Hessian Updated using BFGS Update


** GEOMETRY OPTIMIZATION IN DELOCALIZED INTERNAL COORDINATES **
   Searching for a Minimum

   Optimization Cycle:   5

                       Coordinates (Angstroms)
     ATOM                X               Y               Z
      1  S        -0.0000028255   -0.0018383671    0.0000000000
      2  O        -1.2446462741   -0.8819263575    0.0000000000
      3  O         1.2441712619   -0.8825944129    0.0000000000
      4  O         0.0002299631    0.8798484289    1.2473278144
      5  O         0.0002299631    0.8798484289   -1.2473278144
   Point Group: cs    Number of degrees of freedom:     6


   Energy is   -699.115764087

 Hessian Updated using BFGS Update

  6 Hessian modes will be used to form the next step
  Hessian Eigenvalues:
     0.249803    0.250002    0.313533    0.463739    0.541190    0.659643

 Minimum Search - Taking Simple RFO Step
 Searching for Lamda that Minimizes Along All modes
 Value Taken    Lamda =  -0.00001471
 Step Taken.  Stepsize is  0.005906

                             Maximum     Tolerance    Cnvgd?
         Gradient           0.001750      0.000300      NO
         Displacement       0.004552      0.001200      NO
         Energy change     -0.000089      0.000001      NO


 New Cartesian Coordinates Obtained by Inverse Iteration

 Displacement from previous Coordinates is:  0.006217
 ----------------------------------------------------------------
             Standard Nuclear Orientation (Angstroms)
    I     Atom           X                Y                Z
 ----------------------------------------------------------------
    1      S      -0.0000046385    -0.0015366924     0.0000000000
    2      O      -1.2462643155    -0.8827372435     0.0000000000
    3      O       1.2457867418    -0.8834018065     0.0000000000
    4      O       0.0002321503     0.8805067313     1.2460377046
    5      O       0.0002321503     0.8805067313    -1.2460377046
 ----------------------------------------------------------------
 Molecular Point Group                 Cs    NOp =  2
 Largest Abelian Subgroup              Cs    NOp =  2
 Nuclear Repulsion Energy =   259.0108988605 hartrees
 There are       25 alpha and       25 beta electrons
 Applying Cartesian multipole field
    Component          Value
    ---------          -----
     (2,0,0)        1.00000E-11
     (0,2,0)        2.00000E-11
     (0,0,2)       -3.00000E-11
 Requested basis set is 6-311++G(d,p)
 There are 37 shells and 118 basis functions
 A cutoff of  1.0D-11 yielded    671 shell pairs
 There are      7030 function pairs (      7660 Cartesian)
 Smallest overlap matrix eigenvalue = 1.84E-03
 Guess MOs from SCF MO coefficient file
 Reading MOs from coefficient file
 Reading MOs from coefficient file
 A restricted hybrid HF-DFT SCF calculation will be
 performed using Pulay DIIS extrapolation
 Exchange:     0.2000 Hartree-Fock + 0.0800 Slater + 0.7200 B88
 Correlation:  0.1900 VWN1RPA + 0.8100 LYP
 Using SG-1 standard quadrature grid
 SCF converges when DIIS error is below 1.0E-08
 Geometry optimization detected.  Setting ReadMinima to 0
 Setting SaveMinima to 0
 ---------------------------------------
  Cycle       Energy         DIIS Error
 ---------------------------------------
    1    -699.1146459045      2.04E-04
    2    -699.1157705937      3.10E-05
    3    -699.1157681317      5.55E-05
    4    -699.1157719574      8.01E-06
    5    -699.1157720187      3.71E-06
    6    -699.1157720347      6.28E-07
    7    -699.1157720343      2.46E-07
    8    -699.1157720352      3.88E-08
    9    -699.1157720355      4.04E-09 Convergence criterion met
 ---------------------------------------
 SCF time:  CPU 11.98 s  wall 12.04 s
 SCF   energy in the final basis set = -699.1157720355
 Total energy in the final basis set = -699.1157720355

 --------------------------------------------------------------
             Orbital Energies (a.u.) and Symmetries
 --------------------------------------------------------------

 Alpha MOs, Restricted
 -- Occupied --                  
-88.675 -18.702 -18.702 -18.702 -18.702  -7.730  -5.693  -5.693
  1 A'    2 A'    3 A'    1 A"    4 A'    5 A'    6 A'    2 A"                 
 -5.693  -0.725  -0.567  -0.567  -0.567  -0.182  -0.073  -0.073
  7 A'    8 A'    9 A'   10 A'    3 A"   11 A'   12 A'   13 A'                 
 -0.073   0.051   0.051   0.063   0.063   0.063   0.133   0.133
  4 A"   14 A'    5 A"   15 A'   16 A'    6 A"    7 A"   17 A'                 
  0.133
  8 A"                                                                         
 -- Virtual --                   
  0.310   0.329   0.329   0.329   0.453   0.453   0.453   0.493
 18 A'    9 A"   19 A'   20 A'   21 A'   10 A"   22 A'   23 A'                 
  0.517   0.517   0.560   0.561   0.561   0.561   0.565   0.565
 24 A'   11 A"   25 A'   12 A"   26 A'   27 A'   28 A'   13 A"                 
  0.565   0.598   0.598   0.598   0.619   0.660   0.660   0.660
 14 A"   15 A"   29 A'   30 A'   31 A'   16 A"   32 A'   33 A'                 
  0.736   0.736   0.736   1.081   1.081   1.221   1.327   1.327
 17 A"   34 A'   35 A'   18 A"   36 A'   37 A'   38 A'   39 A'                 
  1.327   1.442   1.442   1.456   1.456   1.456   1.473   1.521
 19 A"   40 A'   20 A"   41 A'   21 A"   42 A'   43 A'   44 A'                 
  1.521   1.521   1.582   1.582   1.582   1.913   1.913   1.913
 22 A"   23 A"   45 A'   24 A"   46 A'   47 A'   48 A'   25 A"                 
  2.110   2.194   2.194   2.194   3.177   3.177   3.177   3.231
 49 A'   26 A"   50 A'   51 A'   52 A'   27 A"   28 A"   53 A'                 
  3.231   3.231   3.232   3.232   3.269   3.269   3.269   3.452
 29 A"   30 A"   54 A'   31 A"   32 A"   55 A'   56 A'   33 A"                 
  3.452   3.506   3.506   3.507   3.597   3.936   3.936   3.936
 57 A'   34 A"   58 A'   59 A'   60 A'   35 A"   61 A'   62 A'                 
  5.331   5.331   5.369   5.385   5.385   5.386   5.436   5.436
 36 A"   63 A'   64 A'   37 A"   65 A'   66 A'   67 A'   38 A"                 
  5.436   5.613   5.613   5.613   8.490  17.724  17.724  17.724
 39 A"   40 A"   68 A'   69 A'   70 A'   41 A"   71 A'   72 A'                 
 50.255  50.256  50.256  50.327 189.548
 73 A'   74 A'   42 A"   75 A'   76 A'                                         

 Beta MOs, Restricted
 -- Occupied --                  
-88.675 -18.702 -18.702 -18.702 -18.702  -7.730  -5.693  -5.693
  1 A'    2 A'    3 A'    1 A"    4 A'    5 A'    6 A'    2 A"                 
 -5.693  -0.725  -0.567  -0.567  -0.567  -0.182  -0.073  -0.073
  7 A'    8 A'    9 A'   10 A'    3 A"   11 A'   12 A'   13 A'                 
 -0.073   0.051   0.051   0.063   0.063   0.063   0.133   0.133
  4 A"   14 A'    5 A"   15 A'   16 A'    6 A"    7 A"   17 A'                 
  0.133
  8 A"                                                                         
 -- Virtual --                   
  0.310   0.329   0.329   0.329   0.453   0.453   0.453   0.493
 18 A'    9 A"   19 A'   20 A'   21 A'   10 A"   22 A'   23 A'                 
  0.517   0.517   0.560   0.561   0.561   0.561   0.565   0.565
 24 A'   11 A"   25 A'   12 A"   26 A'   27 A'   28 A'   13 A"                 
  0.565   0.598   0.598   0.598   0.619   0.660   0.660   0.660
 14 A"   15 A"   29 A'   30 A'   31 A'   16 A"   32 A'   33 A'                 
  0.736   0.736   0.736   1.081   1.081   1.221   1.327   1.327
 17 A"   34 A'   35 A'   18 A"   36 A'   37 A'   38 A'   39 A'                 
  1.327   1.442   1.442   1.456   1.456   1.456   1.473   1.521
 19 A"   40 A'   20 A"   41 A'   21 A"   42 A'   43 A'   44 A'                 
  1.521   1.521   1.582   1.582   1.582   1.913   1.913   1.913
 22 A"   23 A"   45 A'   24 A"   46 A'   47 A'   48 A'   25 A"                 
  2.110   2.194   2.194   2.194   3.177   3.177   3.177   3.231
 49 A'   26 A"   50 A'   51 A'   52 A'   27 A"   28 A"   53 A'                 
  3.231   3.231   3.232   3.232   3.269   3.269   3.269   3.452
 29 A"   30 A"   54 A'   31 A"   32 A"   55 A'   56 A'   33 A"                 
  3.452   3.506   3.506   3.507   3.597   3.936   3.936   3.936
 57 A'   34 A"   58 A'   59 A'   60 A'   35 A"   61 A'   62 A'                 
  5.331   5.331   5.369   5.385   5.385   5.386   5.436   5.436
 36 A"   63 A'   64 A'   37 A"   65 A'   66 A'   67 A'   38 A"                 
  5.436   5.613   5.613   5.613   8.490  17.724  17.724  17.724
 39 A"   40 A"   68 A'   69 A'   70 A'   41 A"   71 A'   72 A'                 
 50.255  50.256  50.256  50.327 189.548
 73 A'   74 A'   42 A"   75 A'   76 A'                                         
 --------------------------------------------------------------

          Ground-State Mulliken Net Atomic Charges

     Atom                 Charge (a.u.)
  ----------------------------------------
      1 S                     0.478061
      2 O                    -0.619312
      3 O                    -0.619314
      4 O                    -0.619717
      5 O                    -0.619717
  ----------------------------------------
  Sum of atomic charges =    -2.000000

 -----------------------------------------------------------------
                    Cartesian Multipole Moments
 -----------------------------------------------------------------
    Charge (ESU x 10^10)
                -9.6064
    Dipole Moment (Debye)
         X       0.0000      Y       0.0092      Z      -0.0000
       Tot       0.0092
    Quadrupole Moments (Debye-Ang)
        XX     -52.0986     XY       0.0000     YY     -52.1150
        XZ      -0.0000     YZ      -0.0000     ZZ     -52.1048
    Octopole Moments (Debye-Ang^2)
       XXX       0.0093    XXY      10.9905    XYY      -0.0057
       YYY       0.2034    XXZ       0.0000    XYZ      -0.0000
       YYZ       0.0000    XZZ      -0.0027    YZZ     -10.8581
       ZZZ       0.0000
    Hexadecapole Moments (Debye-Ang^3)
      XXXX    -203.2821   XXXY      -0.0023   XXYY     -70.5875
      XYYY       0.0045   YYYY    -195.2573   XXXZ      -0.0000
      XXYZ       0.0000   XYYZ      -0.0000   YYYZ       0.0000
      XXZZ     -62.2645   XYZZ      -0.0022   YYZZ     -70.5352
      XZZZ      -0.0000   YZZZ       0.0000   ZZZZ    -203.3365
 -----------------------------------------------------------------
 Calculating analytic gradient of the SCF energy
 Gradient of SCF Energy
            1           2           3           4           5
    1  -0.0000013   0.0002140  -0.0002130   0.0000002   0.0000002
    2  -0.0003187   0.0001129   0.0001143   0.0000457   0.0000457
    3   0.0000000  -0.0000000  -0.0000000  -0.0001054   0.0001054
 Max gradient component =       3.187E-04
 RMS gradient           =       1.278E-04
 Gradient time:  CPU 5.32 s  wall 5.32 s
 Geometry Optimization Parameters
   NAtoms,    NIC,     NZ,  NCons,   NDum,   NFix, NCnnct, MaxDiis
        5      20       0       0       0       0       0       0

 Cartesian Hessian Update
 Hessian Updated using BFGS Update


** GEOMETRY OPTIMIZATION IN DELOCALIZED INTERNAL COORDINATES **
   Searching for a Minimum

   Optimization Cycle:   6

                       Coordinates (Angstroms)
     ATOM                X               Y               Z
      1  S        -0.0000046385   -0.0015366924    0.0000000000
      2  O        -1.2462643155   -0.8827372435    0.0000000000
      3  O         1.2457867418   -0.8834018065    0.0000000000
      4  O         0.0002321503    0.8805067313    1.2460377046
      5  O         0.0002321503    0.8805067313   -1.2460377046
   Point Group: cs    Number of degrees of freedom:     6


   Energy is   -699.115772036

 Hessian Updated using BFGS Update

  5 Hessian modes will be used to form the next step
  Hessian Eigenvalues:
     0.250000    0.253923    0.305725    0.460247    0.505036

 Minimum Search - Taking Simple RFO Step
 Searching for Lamda that Minimizes Along All modes
 Value Taken    Lamda =   0.00000000
 Step Taken.  Stepsize is  0.001211

                             Maximum     Tolerance    Cnvgd?
         Gradient           0.000287      0.000300     YES
         Displacement       0.000790      0.001200     YES
         Energy change     -0.000008      0.000001      NO


                       Distance Matrix (Angstroms)
             S (  1)   O (  2)   O (  3)   O (  4)
   O (  2)  1.526328
   O (  3)  1.526330  2.492051
   O (  4)  1.526634  2.493069  2.493068
   O (  5)  1.526634  2.493069  2.493068  2.492075

 Final energy is   -699.11577203550428     


 ******************************
 **  OPTIMIZATION CONVERGED  **
 ******************************

                       Coordinates (Angstroms)
     ATOM                X               Y               Z
      1  S        -0.0000046385   -0.0015366924    0.0000000000
      2  O        -1.2462643155   -0.8827372435    0.0000000000
      3  O         1.2457867418   -0.8834018065    0.0000000000
      4  O         0.0002321503    0.8805067313    1.2460377046
      5  O         0.0002321503    0.8805067313   -1.2460377046

Z-matrix Print:
$molecule
-2 1
S 
O  1 1.526328
O  1 1.526330 2 109.443039
O  1 1.526634 2 109.493066 3 120.022719 0
O  1 1.526634 2 109.493066 3 -120.022719 0
$end


 --------------------------------------------------------------
             Orbital Energies (a.u.) and Symmetries
 --------------------------------------------------------------

 Alpha MOs, Restricted
 -- Occupied --                  
-88.675 -18.702 -18.702 -18.702 -18.702  -7.730  -5.693  -5.693
  1 A'    2 A'    3 A'    1 A"    4 A'    5 A'    6 A'    2 A"                 
 -5.693  -0.725  -0.567  -0.567  -0.567  -0.182  -0.073  -0.073
  7 A'    8 A'    9 A'   10 A'    3 A"   11 A'   12 A'   13 A'                 
 -0.073   0.051   0.051   0.063   0.063   0.063   0.133   0.133
  4 A"   14 A'    5 A"   15 A'   16 A'    6 A"    7 A"   17 A'                 
  0.133
  8 A"                                                                         
 -- Virtual --                   
  0.310   0.329   0.329   0.329   0.453   0.453   0.453   0.493
 18 A'    9 A"   19 A'   20 A'   21 A'   10 A"   22 A'   23 A'                 
  0.517   0.517   0.560   0.561   0.561   0.561   0.565   0.565
 24 A'   11 A"   25 A'   12 A"   26 A'   27 A'   28 A'   13 A"                 
  0.565   0.598   0.598   0.598   0.619   0.660   0.660   0.660
 14 A"   15 A"   29 A'   30 A'   31 A'   16 A"   32 A'   33 A'                 
  0.736   0.736   0.736   1.081   1.081   1.221   1.327   1.327
 17 A"   34 A'   35 A'   18 A"   36 A'   37 A'   38 A'   39 A'                 
  1.327   1.442   1.442   1.456   1.456   1.456   1.473   1.521
 19 A"   40 A'   20 A"   41 A'   21 A"   42 A'   43 A'   44 A'                 
  1.521   1.521   1.582   1.582   1.582   1.913   1.913   1.913
 22 A"   23 A"   45 A'   24 A"   46 A'   47 A'   48 A'   25 A"                 
  2.110   2.194   2.194   2.194   3.177   3.177   3.177   3.231
 49 A'   26 A"   50 A'   51 A'   52 A'   27 A"   28 A"   53 A'                 
  3.231   3.231   3.232   3.232   3.269   3.269   3.269   3.452
 29 A"   30 A"   54 A'   31 A"   32 A"   55 A'   56 A'   33 A"                 
  3.452   3.506   3.506   3.507   3.597   3.936   3.936   3.936
 57 A'   34 A"   58 A'   59 A'   60 A'   35 A"   61 A'   62 A'                 
  5.331   5.331   5.369   5.385   5.385   5.386   5.436   5.436
 36 A"   63 A'   64 A'   37 A"   65 A'   66 A'   67 A'   38 A"                 
  5.436   5.613   5.613   5.613   8.490  17.724  17.724  17.724
 39 A"   40 A"   68 A'   69 A'   70 A'   41 A"   71 A'   72 A'                 
 50.255  50.256  50.256  50.327 189.548
 73 A'   74 A'   42 A"   75 A'   76 A'                                         

 Beta MOs, Restricted
 -- Occupied --                  
-88.675 -18.702 -18.702 -18.702 -18.702  -7.730  -5.693  -5.693
  1 A'    2 A'    3 A'    1 A"    4 A'    5 A'    6 A'    2 A"                 
 -5.693  -0.725  -0.567  -0.567  -0.567  -0.182  -0.073  -0.073
  7 A'    8 A'    9 A'   10 A'    3 A"   11 A'   12 A'   13 A'                 
 -0.073   0.051   0.051   0.063   0.063   0.063   0.133   0.133
  4 A"   14 A'    5 A"   15 A'   16 A'    6 A"    7 A"   17 A'                 
  0.133
  8 A"                                                                         
 -- Virtual --                   
  0.310   0.329   0.329   0.329   0.453   0.453   0.453   0.493
 18 A'    9 A"   19 A'   20 A'   21 A'   10 A"   22 A'   23 A'                 
  0.517   0.517   0.560   0.561   0.561   0.561   0.565   0.565
 24 A'   11 A"   25 A'   12 A"   26 A'   27 A'   28 A'   13 A"                 
  0.565   0.598   0.598   0.598   0.619   0.660   0.660   0.660
 14 A"   15 A"   29 A'   30 A'   31 A'   16 A"   32 A'   33 A'                 
  0.736   0.736   0.736   1.081   1.081   1.221   1.327   1.327
 17 A"   34 A'   35 A'   18 A"   36 A'   37 A'   38 A'   39 A'                 
  1.327   1.442   1.442   1.456   1.456   1.456   1.473   1.521
 19 A"   40 A'   20 A"   41 A'   21 A"   42 A'   43 A'   44 A'                 
  1.521   1.521   1.582   1.582   1.582   1.913   1.913   1.913
 22 A"   23 A"   45 A'   24 A"   46 A'   47 A'   48 A'   25 A"                 
  2.110   2.194   2.194   2.194   3.177   3.177   3.177   3.231
 49 A'   26 A"   50 A'   51 A'   52 A'   27 A"   28 A"   53 A'                 
  3.231   3.231   3.232   3.232   3.269   3.269   3.269   3.452
 29 A"   30 A"   54 A'   31 A"   32 A"   55 A'   56 A'   33 A"                 
  3.452   3.506   3.506   3.507   3.597   3.936   3.936   3.936
 57 A'   34 A"   58 A'   59 A'   60 A'   35 A"   61 A'   62 A'                 
  5.331   5.331   5.369   5.385   5.385   5.386   5.436   5.436
 36 A"   63 A'   64 A'   37 A"   65 A'   66 A'   67 A'   38 A"                 
  5.436   5.613   5.613   5.613   8.490  17.724  17.724  17.724
 39 A"   40 A"   68 A'   69 A'   70 A'   41 A"   71 A'   72 A'                 
 50.255  50.256  50.256  50.327 189.548
 73 A'   74 A'   42 A"   75 A'   76 A'                                         
 --------------------------------------------------------------

          Ground-State Mulliken Net Atomic Charges

     Atom                 Charge (a.u.)
  ----------------------------------------
      1 S                     0.478061
      2 O                    -0.619312
      3 O                    -0.619314
      4 O                    -0.619717
      5 O                    -0.619717
  ----------------------------------------
  Sum of atomic charges =    -2.000000

 -----------------------------------------------------------------
                    Cartesian Multipole Moments
 -----------------------------------------------------------------
    Charge (ESU x 10^10)
                -9.6064
    Dipole Moment (Debye)
         X       0.0000      Y       0.0092      Z      -0.0000
       Tot       0.0092
    Quadrupole Moments (Debye-Ang)
        XX     -52.0986     XY       0.0000     YY     -52.1150
        XZ      -0.0000     YZ      -0.0000     ZZ     -52.1048
    Octopole Moments (Debye-Ang^2)
       XXX       0.0093    XXY      10.9905    XYY      -0.0057
       YYY       0.2034    XXZ       0.0000    XYZ      -0.0000
       YYZ       0.0000    XZZ      -0.0027    YZZ     -10.8581
       ZZZ       0.0000
    Hexadecapole Moments (Debye-Ang^3)
      XXXX    -203.2821   XXXY      -0.0023   XXYY     -70.5875
      XYYY       0.0045   YYYY    -195.2573   XXXZ      -0.0000
      XXYZ       0.0000   XYYZ      -0.0000   YYYZ       0.0000
      XXZZ     -62.2645   XYZZ      -0.0022   YYZZ     -70.5352
      XZZZ      -0.0000   YZZZ       0.0000   ZZZZ    -203.3365
 -----------------------------------------------------------------
Archival summary:
1\1\pikachu\OPT\ProcedureUnspecified\BasisUnspecified\14(2-,1)\taweetha\SunAug1320:22:362017SunAug1320:22:362017\0\\#,OPT,ProcedureUnspecified,BasisUnspecified,\\-2,1\S\O,1,1.52633\O,1,1.52633,2,109.443\O,1,1.52663,2,109.493,3,120.023,0\O,1,1.52663,2,109.493,3,-120.023,0\\\@

 Total job time:  124.23s(wall), 123.82s(cpu) 
 Sun Aug 13 20:22:36 2017

        *************************************************************
        *                                                           *
        *  Thank you very much for using Q-Chem.  Have a nice day.  *
        *                                                           *
        *************************************************************


 
User input: 2 of 3 
 
pikachu 127.0.1
Q-Chem Developer Version! Running on 127.0.1.*
                  Welcome to Q-Chem
     A Quantum Leap Into The Future Of Chemistry


 Q-Chem 4.4, Q-Chem, Inc., Pleasanton, CA (2016)

 Y. Shao,  Z. Gan,  E. Epifanovsky,  A. T. B. Gilbert,  M. Wormit,  
 J. Kussmann,  A. W. Lange,  A. Behn,  J. Deng,  X. Feng,  D. Ghosh,  
 M. Goldey,  P. R. Horn,  L. D. Jacobson,  I. Kaliman,  F. Rob,  
 R. Z. Khaliullin,  T. Kus,  A. Landau,  J. Liu,  E. I. Proynov,  Y. M. Rhee,  
 R. M. Richard,  M. A. Rohrdanz,  R. P. Steele,  E. J. Sundstrom,  
 H. L. Woodcock III,  P. M. Zimmerman,  D. Zuev,  B. Albrecht,  E. Alguire,  
 B. Austin,  S. A. Baeppler,  G. J. O. Beran,  Y. A. Bernard,  
 E. J. Berquist,  K. Brandhorst,  K. B. Bravaya,  S. T. Brown,  D. Casanova,  
 C.-M. Chang,  Y. Chen,  S. H. Chien,  K. D. Closser,  M. P. Coons,  
 D. L. Crittenden,  S. Dasgupta,  M. Diedenhofen,  R. A. DiStasio Jr.,  
 H. Do,  A. D. Dutoi,  R. G. Edgar,  P.-T. Fang,  S. Fatehi,  Q. Feng,  
 L. Fusti-Molnar,  A. Ghysels,  A. Golubeva-Zadorozhnaya,  J. Gomes,  
 A. Gunina,  M. W. D. Hanson-Heine,  P. H. P. Harbach,  A. W. Hauser,  
 J. E. Herr,  E. G. Hohenstein,  Z. C. Holden,  K. Hui,  T.-C. Jagau,  H. Ji,  
 B. Kaduk,  K. Khistyaev,  Jaehoon Kim,  Jihan Kim,  R. A. King,  
 P. Klunzinger,  K. Koh,  D. Kosenkov,  T. Kowalczyk,  C. M. Krauter,  
 A. Kunitsa,  K. U. Lao,  A. Laurent,  K. V. Lawler,  J. Lee,  D. Lefrancois,  
 S. Lehtola,  S. V. Levchenko,  C. Y. Lin,  Y.-S. Lin,  F. Liu,  E. Livshits,  
 R. C. Lochan,  A. Luenser,  P. Manohar,  S. F. Manzer,  S.-P. Mao,  Y. Mao,  
 N. Mardirossian,  A. V. Marenich,  L. A. Martinez-Martinez,  S. A. Maurer,  
 N. J. Mayhall,  J.-M. Mewes,  A. F. Morrison,  K. Nanda,  T. S. Nguyen-Beck,  
 C. M. Oana,  R. Olivares-Amaya,  D. P. O'Neill,  J. A. Parkhill,  
 T. M. Perrine,  R. Peverati,  P. A. Pieniazek,  F. Plasser,  A. Prociuk,  
 D. R. Rehn,  E. Rosta,  N. J. Russ,  N. Sergueev,  S. M. Sharada,  
 S. Sharma,  D. W. Small,  A. Sodt,  T. Stauch,  T. Stein,  D. Stuck,  
 Y.-C. Su,  A. J. W. Thom,  T. Tsuchimochi,  L. Vogt,  O. Vydrov,  T. Wang,  
 M. A. Watson,  J. Wenzel,  A. White,  C. F. Williams,  V. Vanovschi,  
 K. Yao,  S. Yeganeh,  S. R. Yost,  Z.-Q. You,  I. Y. Zhang,  X. Zhang,  
 Y. Zhao,  B. R. Brooks,  G. K. L. Chan,  D. M. Chipman,  C. J. Cramer,  
 W. A. Goddard III,  M. S. Gordon,  W. J. Hehre,  A. Klamt,  
 H. F. Schaefer III,  M. W. Schmidt,  C. D. Sherrill,  D. G. Truhlar,  
 A. Warshel,  X. Xu,  A. Aspuru-Guzik,  R. Baer,  A. T. Bell,  N. A. Besley,  
 J.-D. Chai,  A. Dreuw,  B. D. Dunietz,  T. R. Furlani,  S. R. Gwaltney,  
 C.-P. Hsu,  Y. Jung,  J. Kong,  D. S. Lambrecht,  W. Liang,  C. Ochsenfeld,  
 V. A. Rassolov,  L. V. Slipchenko,  J. E. Subotnik,  T. Van Voorhis,  
 J. M. Herbert,  A. I. Krylov,  P. M. W. Gill,  M. Head-Gordon

 Contributors to earlier versions of Q-Chem not listed above: 
 R. D. Adamson,  J. Baker,  E. F. C. Byrd,  A. K. Chakraborty,  C.-L. Cheng,  
 H. Dachsel,  R. J. Doerksen,  G. Hawkins,  A. Heyden,  S. Hirata,  
 G. Kedziora,  F. J. Keil,  C. Kelley,  P. P. Korambath,  W. Kurlancheek,  
 A. M. Lee,  M. S. Lee,  D. Liotard,  I. Lotan,  P. E. Maslen,  N. Nair,  
 D. Neuhauser,  R. Olson,  B. Peters,  J. Ritchie,  N. E. Schultz,  
 N. Shenvi,  A. C. Simmonett,  K. S. Thanthiriwatte,  Q. Wu,  W. Zhang

 Please cite Q-Chem as follows:
 Y. Shao et al., Mol. Phys. 113, 184-215 (2015)
 DOI: 10.1080/00268976.2014.952696

 Q-Chem 4.4.2 for Intel X86 EM64T Linux

 Parts of Q-Chem use Armadillo 5.200.1 (Boston Tea Smuggler).
 http://arma.sourceforge.net/

 Q-Chem begins on Sun Aug 13 20:22:36 2017  


Host: 0

     Scratch files written to /scratch/taweetham/qchem22052//
The previous job contains 0 fragments, simply inherited here

Checking the input file for inconsistencies... 	...done.

--------------------------------------------------------------
User input:
--------------------------------------------------------------

$molecule
read
$end

$rem
   BASIS  =  6-311++G**
   JOB_TYPE  =  frequency
   METHOD  =  B3LYP
   SCF_GUESS = read
$end

--------------------------------------------------------------
 ----------------------------------------------------------------
             Standard Nuclear Orientation (Angstroms)
    I     Atom           X                Y                Z
 ----------------------------------------------------------------
    1      S      -0.0001701974    -0.0000007968     0.0000000000
    2      O      -0.8819815495    -1.2458283663    -0.0000000000
    3      O      -0.8814245284     1.2462227173     0.0000000000
    4      O       0.8818732364    -0.0001963788    -1.2460377046
    5      O       0.8818732364    -0.0001963788     1.2460377046
 ----------------------------------------------------------------
 Molecular Point Group                 Cs    NOp =  2
 Largest Abelian Subgroup              Cs    NOp =  2
 Nuclear Repulsion Energy =   259.0108988605 hartrees
 There are       25 alpha and       25 beta electrons
 Requested basis set is 6-311++G(d,p)
 There are 37 shells and 118 basis functions

 Total QAlloc Memory Limit   2000 MB
 Mega-Array Size        61 MB
 MEM_STATIC part        62 MB

                       Distance Matrix (Angstroms)
             S (  1)   O (  2)   O (  3)   O (  4)
   O (  2)  1.526328
   O (  3)  1.526330  2.492051
   O (  4)  1.526634  2.493069  2.493068
   O (  5)  1.526634  2.493069  2.493068  2.492075

 A cutoff of  1.0D-11 yielded    671 shell pairs
 There are      7030 function pairs (      7660 Cartesian)

 -------------------------------------------------------
 OpenMP Integral Computing Module                       
 Release: version 1.0, May 2013, Q-Chem Inc. Pittsburgh 
 -------------------------------------------------------
 Integral Job Info:
 Integral job number is                      11
 Integral operator is                         1
 short-range coefficients                     0
 long-range coefficients              100000000
 Omega coefficients                           0
 if combine SR and LR in K                    0
 Integral screening is                        0
 Integral computing path is                   2
 max size of driver memory is            800000
 size of driver memory is                593474
 size of scratch memory is              4103008
 max col of scratch BK array               1296
 max len of scratch array in speh3          155
 max len of scratch index in speh4           18
 max int batch size is                      520
 min int batch size is                       52
 fixed nKL is                                52
 max L of basis functions is                  2
 order of int derivative is                   0
 number of shells is                         37
 number of basis is                         123
 number of cartesian basis is               123
 number of contracted shell pairs           671
 number of primitive shell pairs           2023
 maxK2 (contraction) of shell pair           36
 max number of K2 of shell pair               1
 max number of CS2 of shell pair             91
 max number of PS2 of shell pair            414
 mem total for path MDJ                   19752
 -------------------------------------------------------
 Smallest overlap matrix eigenvalue = 1.84E-03
 Guess MOs from SCF MO coefficient file
 Reading MOs from coefficient file
 Reading MOs from coefficient file
 A restricted hybrid HF-DFT SCF calculation will be
 performed using Pulay DIIS extrapolation
 Exchange:     0.2000 Hartree-Fock + 0.0800 Slater + 0.7200 B88
 Correlation:  0.1900 VWN1RPA + 0.8100 LYP
 Using SG-1 standard quadrature grid
 SCF converges when DIIS error is below 1.0E-08
 Inaccurate integrated density:
   Number of electrons =    50
   Numerical integral  =    51.824703155254
   Relative error      =     3.6494063105 %
 ---------------------------------------
  Cycle       Energy         DIIS Error
 ---------------------------------------
    1    -699.4282528670      9.03E-02
    2    -698.6457144664      1.58E-02
    3    -698.1806884293      2.81E-02
    4    -699.0832131310      4.83E-03
    5    -699.0954608980      4.02E-03
    6    -699.1154271202      5.09E-04
    7    -699.1156223677      3.36E-04
    8    -699.1157533855      1.22E-04
    9    -699.1157709420      2.46E-05
   10    -699.1157720033      4.07E-06
   11    -699.1157718752      4.28E-07
   12    -699.1157720105      7.61E-08
   13    -699.1157720658      1.15E-08
   14    -699.1157720324      1.03E-09 Convergence criterion met
 ---------------------------------------
 SCF time:  CPU 17.12 s  wall 17.23 s
 SCF   energy in the final basis set = -699.1157720324
 Total energy in the final basis set = -699.1157720324

 --------------------------------------------------------------
             Orbital Energies (a.u.) and Symmetries
 --------------------------------------------------------------

 Alpha MOs, Restricted
 -- Occupied --                  
-88.675 -18.702 -18.702 -18.702 -18.702  -7.730  -5.693  -5.693
  1 A'    2 A'    3 A'    1 A"    4 A'    5 A'    6 A'    2 A"                 
 -5.693  -0.725  -0.567  -0.567  -0.567  -0.182  -0.073  -0.073
  7 A'    8 A'    9 A'   10 A'    3 A"   11 A'   12 A'   13 A'                 
 -0.073   0.051   0.051   0.063   0.063   0.063   0.133   0.133
  4 A"   14 A'    5 A"   15 A'   16 A'    6 A"    7 A"   17 A'                 
  0.133
  8 A"                                                                         
 -- Virtual --                   
  0.310   0.329   0.329   0.329   0.453   0.453   0.453   0.493
 18 A'    9 A"   19 A'   20 A'   21 A'   10 A"   22 A'   23 A'                 
  0.517   0.517   0.560   0.561   0.561   0.561   0.565   0.565
 24 A'   11 A"   25 A'   12 A"   26 A'   27 A'   28 A'   13 A"                 
  0.565   0.598   0.598   0.598   0.619   0.660   0.660   0.660
 14 A"   15 A"   29 A'   30 A'   31 A'   16 A"   32 A'   33 A'                 
  0.736   0.736   0.736   1.081   1.081   1.221   1.327   1.327
 17 A"   34 A'   35 A'   18 A"   36 A'   37 A'   38 A'   39 A'                 
  1.327   1.442   1.442   1.456   1.456   1.456   1.473   1.521
 19 A"   40 A'   20 A"   41 A'   21 A"   42 A'   43 A'   44 A'                 
  1.521   1.521   1.582   1.582   1.582   1.913   1.913   1.913
 22 A"   23 A"   45 A'   24 A"   46 A'   47 A'   48 A'   25 A"                 
  2.110   2.194   2.194   2.194   3.177   3.177   3.177   3.231
 49 A'   26 A"   50 A'   51 A'   52 A'   27 A"   28 A"   53 A'                 
  3.231   3.231   3.232   3.232   3.269   3.269   3.269   3.452
 29 A"   30 A"   54 A'   31 A"   32 A"   55 A'   56 A'   33 A"                 
  3.452   3.506   3.506   3.507   3.597   3.936   3.936   3.936
 57 A'   34 A"   58 A'   59 A'   60 A'   35 A"   61 A'   62 A'                 
  5.331   5.331   5.369   5.385   5.385   5.386   5.436   5.436
 36 A"   63 A'   64 A'   37 A"   65 A'   66 A'   67 A'   38 A"                 
  5.436   5.613   5.613   5.613   8.490  17.724  17.724  17.724
 39 A"   40 A"   68 A'   69 A'   70 A'   41 A"   71 A'   72 A'                 
 50.255  50.256  50.256  50.327 189.548
 73 A'   74 A'   42 A"   75 A'   76 A'                                         

 Beta MOs, Restricted
 -- Occupied --                  
-88.675 -18.702 -18.702 -18.702 -18.702  -7.730  -5.693  -5.693
  1 A'    2 A'    3 A'    1 A"    4 A'    5 A'    6 A'    2 A"                 
 -5.693  -0.725  -0.567  -0.567  -0.567  -0.182  -0.073  -0.073
  7 A'    8 A'    9 A'   10 A'    3 A"   11 A'   12 A'   13 A'                 
 -0.073   0.051   0.051   0.063   0.063   0.063   0.133   0.133
  4 A"   14 A'    5 A"   15 A'   16 A'    6 A"    7 A"   17 A'                 
  0.133
  8 A"                                                                         
 -- Virtual --                   
  0.310   0.329   0.329   0.329   0.453   0.453   0.453   0.493
 18 A'    9 A"   19 A'   20 A'   21 A'   10 A"   22 A'   23 A'                 
  0.517   0.517   0.560   0.561   0.561   0.561   0.565   0.565
 24 A'   11 A"   25 A'   12 A"   26 A'   27 A'   28 A'   13 A"                 
  0.565   0.598   0.598   0.598   0.619   0.660   0.660   0.660
 14 A"   15 A"   29 A'   30 A'   31 A'   16 A"   32 A'   33 A'                 
  0.736   0.736   0.736   1.081   1.081   1.221   1.327   1.327
 17 A"   34 A'   35 A'   18 A"   36 A'   37 A'   38 A'   39 A'                 
  1.327   1.442   1.442   1.456   1.456   1.456   1.473   1.521
 19 A"   40 A'   20 A"   41 A'   21 A"   42 A'   43 A'   44 A'                 
  1.521   1.521   1.582   1.582   1.582   1.913   1.913   1.913
 22 A"   23 A"   45 A'   24 A"   46 A'   47 A'   48 A'   25 A"                 
  2.110   2.194   2.194   2.194   3.177   3.177   3.177   3.231
 49 A'   26 A"   50 A'   51 A'   52 A'   27 A"   28 A"   53 A'                 
  3.231   3.231   3.232   3.232   3.269   3.269   3.269   3.452
 29 A"   30 A"   54 A'   31 A"   32 A"   55 A'   56 A'   33 A"                 
  3.452   3.506   3.506   3.507   3.597   3.936   3.936   3.936
 57 A'   34 A"   58 A'   59 A'   60 A'   35 A"   61 A'   62 A'                 
  5.331   5.331   5.369   5.385   5.385   5.386   5.436   5.436
 36 A"   63 A'   64 A'   37 A"   65 A'   66 A'   67 A'   38 A"                 
  5.436   5.613   5.613   5.613   8.490  17.724  17.724  17.724
 39 A"   40 A"   68 A'   69 A'   70 A'   41 A"   71 A'   72 A'                 
 50.255  50.256  50.256  50.327 189.548
 73 A'   74 A'   42 A"   75 A'   76 A'                                         
 --------------------------------------------------------------

          Ground-State Mulliken Net Atomic Charges

     Atom                 Charge (a.u.)
  ----------------------------------------
      1 S                     0.478060
      2 O                    -0.619312
      3 O                    -0.619314
      4 O                    -0.619717
      5 O                    -0.619717
  ----------------------------------------
  Sum of atomic charges =    -2.000000

 -----------------------------------------------------------------
                    Cartesian Multipole Moments
 -----------------------------------------------------------------
    Charge (ESU x 10^10)
                -9.6064
    Dipole Moment (Debye)
         X      -0.0040      Y      -0.0000      Z       0.0000
       Tot       0.0040
    Quadrupole Moments (Debye-Ang)
        XX     -52.1150     XY       0.0000     YY     -52.0986
        XZ       0.0000     YZ       0.0000     ZZ     -52.1048
    Octopole Moments (Debye-Ang^2)
       XXX      -0.0102    XXY       0.0049    XYY      10.9193
       YYY      -0.0074    XXZ       0.0000    XYZ       0.0000
       YYZ      -0.0000    XZZ     -10.9293    YZZ       0.0024
       ZZZ       0.0000
    Hexadecapole Moments (Debye-Ang^3)
      XXXX    -195.2567   XXXY      -0.0037   XXYY     -70.5575
      XYYY       0.0019   YYYY    -203.2821   XXXZ       0.0000
      XXYZ       0.0000   XYYZ       0.0000   YYYZ       0.0000
      XXZZ     -70.5649   XYZZ       0.0019   YYZZ     -62.2645
      XZZZ       0.0000   YZZZ       0.0000   ZZZZ    -203.3365
 -----------------------------------------------------------------
 Calculating MO derivatives via CPSCF
   1         3          15      0.233174    0.058832
   2         3          15      0.021829    0.005065
   3         3          15      0.003449    0.000610
   4         3          15      0.000518    0.000111
   5         5          13      0.000038    0.000006
   6        18           0      0.000000    0.000000    Roots Converged
 Calculating analytic Hessian of the SCF energy
 Polarizability Matrix (a.u.)
            1           2           3
    1 -48.5550770   0.0000043   0.0000000
    2   0.0000043 -48.5228700   0.0000000
    3   0.0000000   0.0000000 -48.5315972

 Direct stationary perturbation theory relativistic correction:

 rels  =       0.711677738946
 relv  =      -2.729430762530
 rel2e =       0.744281844010
 E_rel =      -1.273471179574

 Hessian of the SCF Energy
            1           2           3           4           5           6
    1   0.6506065   0.0000004   0.0000000  -0.1627961  -0.1051508   0.0000000
    2   0.0000004   0.6520343  -0.0000000  -0.1051525  -0.2373518   0.0000000
    3   0.0000000  -0.0000000   0.6508357   0.0000000  -0.0000000  -0.0885873
    4  -0.1627961  -0.1051525   0.0000000   0.1693045   0.1480463  -0.0000000
    5  -0.1051508  -0.2373518  -0.0000000   0.1480463   0.2745385  -0.0000000
    6   0.0000000   0.0000000  -0.0885873  -0.0000000  -0.0000000   0.0651556
    7  -0.1626981   0.1051196   0.0000000   0.0193339  -0.0113982  -0.0000000
    8   0.1051176  -0.2374389  -0.0000000   0.0113711  -0.0433027   0.0000000
    9   0.0000000   0.0000000  -0.0885843  -0.0000000   0.0000000   0.0173312
   10  -0.1625561   0.0000162   0.1047582  -0.0129212  -0.0157486   0.0271418
   11   0.0000164  -0.0886218  -0.0000219  -0.0271325   0.0030580   0.0240913
   12   0.1047660  -0.0000216  -0.2368320   0.0157596   0.0079775   0.0030503
   13  -0.1625561   0.0000162  -0.1047582  -0.0129212  -0.0157486  -0.0271418
   14   0.0000164  -0.0886218   0.0000219  -0.0271325   0.0030580  -0.0240913
   15  -0.1047660   0.0000216  -0.2368320  -0.0157596  -0.0079775   0.0030503
            7           8           9          10          11          12
    1  -0.1626981   0.1051176   0.0000000  -0.1625561   0.0000164   0.1047660
    2   0.1051196  -0.2374389   0.0000000   0.0000162  -0.0886218  -0.0000216
    3   0.0000000  -0.0000000  -0.0885843   0.1047582  -0.0000219  -0.2368320
    4   0.0193339   0.0113711  -0.0000000  -0.0129212  -0.0271325   0.0157596
    5  -0.0113982  -0.0433027   0.0000000  -0.0157486   0.0030580   0.0079775
    6  -0.0000000   0.0000000   0.0173312   0.0271418   0.0240913   0.0030503
    7   0.1691680  -0.1479997  -0.0000000  -0.0129019   0.0271391   0.0157563
    8  -0.1479997   0.2746634  -0.0000000   0.0157555   0.0030391  -0.0079850
    9  -0.0000000  -0.0000000   0.0651542   0.0271314  -0.0241034   0.0030495
   10  -0.0129019   0.0157555   0.0271314   0.1690532  -0.0000227  -0.1476567
   11   0.0271391   0.0030391  -0.0241034  -0.0000227   0.0651965   0.0000316
   12   0.0157563  -0.0079850   0.0030495  -0.1476567   0.0000316   0.2740595
   13  -0.0129019   0.0157555  -0.0271314   0.0193261  -0.0000004   0.0113748
   14   0.0271391   0.0030391   0.0241034  -0.0000004   0.0173281  -0.0000025
   15  -0.0157563   0.0079850   0.0030495  -0.0113748   0.0000025  -0.0433272
           13          14          15
    1  -0.1625561   0.0000164  -0.1047660
    2   0.0000162  -0.0886218   0.0000216
    3  -0.1047582   0.0000219  -0.2368320
    4  -0.0129212  -0.0271325  -0.0157596
    5  -0.0157486   0.0030580  -0.0079775
    6  -0.0271418  -0.0240913   0.0030503
    7  -0.0129019   0.0271391  -0.0157563
    8   0.0157555   0.0030391   0.0079850
    9  -0.0271314   0.0241034   0.0030495
   10   0.0193261  -0.0000004  -0.0113748
   11  -0.0000004   0.0173281   0.0000025
   12   0.0113748  -0.0000025  -0.0433272
   13   0.1690532  -0.0000227   0.1476567
   14  -0.0000227   0.0651965  -0.0000316
   15   0.1476567  -0.0000316   0.2740595
 Gradient time:  CPU 136.40 s  wall 136.43 s
 **********************************************************************
 **                                                                  **
 **                       VIBRATIONAL ANALYSIS                       **
 **                       --------------------                       **
 **                                                                  **
 **        VIBRATIONAL FREQUENCIES (CM**-1) AND NORMAL MODES         **
 **     FORCE CONSTANTS (mDYN/ANGSTROM) AND REDUCED MASSES (AMU)     **
 **                  INFRARED INTENSITIES (KM/MOL)                   **
 **                                                                  **
 **********************************************************************


 Mode:                 1                      2                      3
 Frequency:       397.63                 398.33                 560.77
 Force Cnst:      1.4900                 1.4953                 3.2573
 Red. Mass:      15.9949                15.9949                17.5808
 IR Active:          YES                    YES                    YES
 IR Intens:        0.000                  0.000                 23.257
 Raman Active:       YES                    YES                    YES
               X      Y      Z        X      Y      Z        X      Y      Z
 S         -0.000 -0.000  0.000   -0.000  0.000 -0.000   -0.000 -0.000 -0.315
 O          0.408 -0.289 -0.000   -0.000  0.000 -0.500   -0.000 -0.000  0.474
 O          0.409  0.288  0.000   -0.000 -0.000  0.500    0.000  0.000  0.474
 O         -0.408  0.000 -0.288   -0.000 -0.500 -0.000    0.448 -0.000 -0.159
 O         -0.408  0.000  0.288    0.000  0.500 -0.000   -0.448  0.000 -0.159
 TransDip  -0.000 -0.000  0.000   -0.000  0.000 -0.000   -0.000 -0.000 -0.154

 Mode:                 4                      5                      6
 Frequency:       560.82                 561.13                 864.33
 Force Cnst:      3.2582                 3.2628                 7.0403
 Red. Mass:      17.5825                17.5882                15.9950
 IR Active:          YES                    YES                    YES
 IR Intens:       23.318                 23.648                  0.005
 Raman Active:       YES                    YES                    YES
               X      Y      Z        X      Y      Z        X      Y      Z
 S         -0.003 -0.315  0.000   -0.316  0.003  0.000    0.002  0.000 -0.000
 O         -0.446 -0.163 -0.000    0.162 -0.446 -0.000    0.288  0.408  0.000
 O          0.449 -0.155 -0.000    0.154  0.449 -0.000    0.287 -0.408  0.000
 O          0.002  0.474  0.004    0.158 -0.005  0.448   -0.289  0.000  0.409
 O          0.002  0.474 -0.004    0.158 -0.005 -0.448   -0.289  0.000 -0.409
 TransDip  -0.002 -0.155  0.000   -0.156  0.002  0.000    0.002  0.000 -0.000

 Mode:                 7                      8                      9
 Frequency:       994.71                 994.97                 995.85
 Force Cnst:     12.3178                12.3181                12.3445
 Red. Mass:      21.1295                21.1187                21.1270
 IR Active:          YES                    YES                    YES
 IR Intens:      496.687                496.277                496.598
 Raman Active:       YES                    YES                    YES
               X      Y      Z        X      Y      Z        X      Y      Z
 S         -0.000  0.000  0.567    0.566 -0.002  0.000    0.002  0.567 -0.000
 O          0.000  0.000 -0.072   -0.283 -0.300 -0.000   -0.300 -0.496  0.000
 O          0.000 -0.000 -0.072   -0.285  0.303 -0.000    0.298 -0.494  0.000
 O          0.299 -0.000 -0.495   -0.282  0.000  0.298   -0.001 -0.072  0.001
 O         -0.299  0.000 -0.495   -0.282  0.000 -0.298   -0.001 -0.072 -0.001
 TransDip  -0.000  0.000  0.714    0.713 -0.002  0.000    0.002  0.714 -0.000

 STANDARD THERMODYNAMIC QUANTITIES AT   298.15 K  AND     1.00 ATM

   This Molecule has  0 Imaginary Frequencies
   Zero point vibrational energy:        9.047 kcal/mol

   Atom    1 Element S  Has Mass   31.97207
   Atom    2 Element O  Has Mass   15.99491
   Atom    3 Element O  Has Mass   15.99491
   Atom    4 Element O  Has Mass   15.99491
   Atom    5 Element O  Has Mass   15.99491
   Molecular Mass:    95.951710 amu
   Principal axes and moments of inertia in amu*Bohr^2:
                             1           2           3
    Eigenvalues --      354.72979   355.01434   355.01779
          X               1.00000     0.00000     0.00000
          Y              -0.00000     0.00000     1.00000
          Z               0.00000     1.00000    -0.00000
   Rotational Symmetry Number is   1
   The Molecule is an Asymmetric Top
   Translational Enthalpy:        0.889 kcal/mol
   Rotational Enthalpy:           0.889 kcal/mol
   Vibrational Enthalpy:          9.891 kcal/mol
   gas constant (RT):             0.592 kcal/mol
   Translational Entropy:        39.595  cal/mol.K
   Rotational Entropy:           25.306  cal/mol.K
   Vibrational Entropy:           3.953  cal/mol.K

   Total Enthalpy:               12.261 kcal/mol
   Total Entropy:                68.854  cal/mol.K

 ======================================================================

 STANDARD THERMODYNAMIC QUANTITIES FOR ANHARMONIC VIBRATION -- TOSH

   Zero point vibrational energy: ************ kcal/mol

   Vibrational Enthalpy:       Infinity kcal/mol
   Vibrational Entropy:             NaN  cal/mol.K

   Total Enthalpy:             Infinity kcal/mol
   Total Entropy:                   NaN  cal/mol.K

 ======================================================================

 STANDARD THERMODYNAMIC QUANTITIES FOR ANHARMONIC VIBRATION -- VPT2

   Zero point vibrational energy: ************ kcal/mol

   Vibrational Enthalpy:       Infinity kcal/mol
   Vibrational Entropy:             NaN  cal/mol.K

   Total Enthalpy:             Infinity kcal/mol
   Total Entropy:                   NaN  cal/mol.K

 ======================================================================

Archival summary:
1\1\pikachu\FREQ\ProcedureUnspecified\BasisUnspecified\14(2-,1)\taweetha\SunAug1320:25:102017SunAug1320:25:102017\0\\#,FREQ,ProcedureUnspecified,BasisUnspecified,\\-2,1\S\O,1,1.52633\O,1,1.52633,2,109.443\O,1,1.52663,2,109.493,3,120.023,0\O,1,1.52663,2,109.493,3,-120.023,0\\\@

 Total job time:  153.83s(wall), 153.68s(cpu) 
 Sun Aug 13 20:25:10 2017

        *************************************************************
        *                                                           *
        *  Thank you very much for using Q-Chem.  Have a nice day.  *
        *                                                           *
        *************************************************************


 
User input: 3 of 3 
 
pikachu 127.0.1
Q-Chem Developer Version! Running on 127.0.1.*
                  Welcome to Q-Chem
     A Quantum Leap Into The Future Of Chemistry


 Q-Chem 4.4, Q-Chem, Inc., Pleasanton, CA (2016)

 Y. Shao,  Z. Gan,  E. Epifanovsky,  A. T. B. Gilbert,  M. Wormit,  
 J. Kussmann,  A. W. Lange,  A. Behn,  J. Deng,  X. Feng,  D. Ghosh,  
 M. Goldey,  P. R. Horn,  L. D. Jacobson,  I. Kaliman,  F. Rob,  
 R. Z. Khaliullin,  T. Kus,  A. Landau,  J. Liu,  E. I. Proynov,  Y. M. Rhee,  
 R. M. Richard,  M. A. Rohrdanz,  R. P. Steele,  E. J. Sundstrom,  
 H. L. Woodcock III,  P. M. Zimmerman,  D. Zuev,  B. Albrecht,  E. Alguire,  
 B. Austin,  S. A. Baeppler,  G. J. O. Beran,  Y. A. Bernard,  
 E. J. Berquist,  K. Brandhorst,  K. B. Bravaya,  S. T. Brown,  D. Casanova,  
 C.-M. Chang,  Y. Chen,  S. H. Chien,  K. D. Closser,  M. P. Coons,  
 D. L. Crittenden,  S. Dasgupta,  M. Diedenhofen,  R. A. DiStasio Jr.,  
 H. Do,  A. D. Dutoi,  R. G. Edgar,  P.-T. Fang,  S. Fatehi,  Q. Feng,  
 L. Fusti-Molnar,  A. Ghysels,  A. Golubeva-Zadorozhnaya,  J. Gomes,  
 A. Gunina,  M. W. D. Hanson-Heine,  P. H. P. Harbach,  A. W. Hauser,  
 J. E. Herr,  E. G. Hohenstein,  Z. C. Holden,  K. Hui,  T.-C. Jagau,  H. Ji,  
 B. Kaduk,  K. Khistyaev,  Jaehoon Kim,  Jihan Kim,  R. A. King,  
 P. Klunzinger,  K. Koh,  D. Kosenkov,  T. Kowalczyk,  C. M. Krauter,  
 A. Kunitsa,  K. U. Lao,  A. Laurent,  K. V. Lawler,  J. Lee,  D. Lefrancois,  
 S. Lehtola,  S. V. Levchenko,  C. Y. Lin,  Y.-S. Lin,  F. Liu,  E. Livshits,  
 R. C. Lochan,  A. Luenser,  P. Manohar,  S. F. Manzer,  S.-P. Mao,  Y. Mao,  
 N. Mardirossian,  A. V. Marenich,  L. A. Martinez-Martinez,  S. A. Maurer,  
 N. J. Mayhall,  J.-M. Mewes,  A. F. Morrison,  K. Nanda,  T. S. Nguyen-Beck,  
 C. M. Oana,  R. Olivares-Amaya,  D. P. O'Neill,  J. A. Parkhill,  
 T. M. Perrine,  R. Peverati,  P. A. Pieniazek,  F. Plasser,  A. Prociuk,  
 D. R. Rehn,  E. Rosta,  N. J. Russ,  N. Sergueev,  S. M. Sharada,  
 S. Sharma,  D. W. Small,  A. Sodt,  T. Stauch,  T. Stein,  D. Stuck,  
 Y.-C. Su,  A. J. W. Thom,  T. Tsuchimochi,  L. Vogt,  O. Vydrov,  T. Wang,  
 M. A. Watson,  J. Wenzel,  A. White,  C. F. Williams,  V. Vanovschi,  
 K. Yao,  S. Yeganeh,  S. R. Yost,  Z.-Q. You,  I. Y. Zhang,  X. Zhang,  
 Y. Zhao,  B. R. Brooks,  G. K. L. Chan,  D. M. Chipman,  C. J. Cramer,  
 W. A. Goddard III,  M. S. Gordon,  W. J. Hehre,  A. Klamt,  
 H. F. Schaefer III,  M. W. Schmidt,  C. D. Sherrill,  D. G. Truhlar,  
 A. Warshel,  X. Xu,  A. Aspuru-Guzik,  R. Baer,  A. T. Bell,  N. A. Besley,  
 J.-D. Chai,  A. Dreuw,  B. D. Dunietz,  T. R. Furlani,  S. R. Gwaltney,  
 C.-P. Hsu,  Y. Jung,  J. Kong,  D. S. Lambrecht,  W. Liang,  C. Ochsenfeld,  
 V. A. Rassolov,  L. V. Slipchenko,  J. E. Subotnik,  T. Van Voorhis,  
 J. M. Herbert,  A. I. Krylov,  P. M. W. Gill,  M. Head-Gordon

 Contributors to earlier versions of Q-Chem not listed above: 
 R. D. Adamson,  J. Baker,  E. F. C. Byrd,  A. K. Chakraborty,  C.-L. Cheng,  
 H. Dachsel,  R. J. Doerksen,  G. Hawkins,  A. Heyden,  S. Hirata,  
 G. Kedziora,  F. J. Keil,  C. Kelley,  P. P. Korambath,  W. Kurlancheek,  
 A. M. Lee,  M. S. Lee,  D. Liotard,  I. Lotan,  P. E. Maslen,  N. Nair,  
 D. Neuhauser,  R. Olson,  B. Peters,  J. Ritchie,  N. E. Schultz,  
 N. Shenvi,  A. C. Simmonett,  K. S. Thanthiriwatte,  Q. Wu,  W. Zhang

 Please cite Q-Chem as follows:
 Y. Shao et al., Mol. Phys. 113, 184-215 (2015)
 DOI: 10.1080/00268976.2014.952696

 Q-Chem 4.4.2 for Intel X86 EM64T Linux

 Parts of Q-Chem use Armadillo 5.200.1 (Boston Tea Smuggler).
 http://arma.sourceforge.net/

 Q-Chem begins on Sun Aug 13 20:25:10 2017  


Host: 0

     Scratch files written to /scratch/taweetham/qchem22052//
The previous job contains 0 fragments, simply inherited here

Checking the input file for inconsistencies... 	...done.

--------------------------------------------------------------
User input:
--------------------------------------------------------------

$molecule
read
$end

$rem
   BASIS  =  6-311++G**
   METHOD  =  B3LYP
   SCF_GUESS = read
   SOLVENT_METHOD = SMD
$end


--------------------------------------------------------------
 ----------------------------------------------------------------
             Standard Nuclear Orientation (Angstroms)
    I     Atom           X                Y                Z
 ----------------------------------------------------------------
    1      S      -0.0000046385    -0.0015366924     0.0000000000
    2      O      -1.2462643155    -0.8827372435     0.0000000000
    3      O       1.2457867418    -0.8834018065     0.0000000000
    4      O       0.0002321503     0.8805067313     1.2460377046
    5      O       0.0002321503     0.8805067313    -1.2460377046
 ----------------------------------------------------------------
 Nuclear Repulsion Energy =   259.0108988605 hartrees
 There are       25 alpha and       25 beta electrons
 Requested basis set is 6-311++G(d,p)
 There are 37 shells and 118 basis functions

 Total QAlloc Memory Limit   2000 MB
 Mega-Array Size        61 MB
 MEM_STATIC part        62 MB

                       Distance Matrix (Angstroms)
             S (  1)   O (  2)   O (  3)   O (  4)
   O (  2)  1.526328
   O (  3)  1.526330  2.492051
   O (  4)  1.526634  2.493069  2.493068
   O (  5)  1.526634  2.493069  2.493068  2.492075

 A cutoff of  1.0D-08 yielded    647 shell pairs
 There are      6926 function pairs (      7544 Cartesian)

 -------------------------------------------------------
 OpenMP Integral Computing Module                       
 Release: version 1.0, May 2013, Q-Chem Inc. Pittsburgh 
 -------------------------------------------------------
 Integral Job Info:
 Integral job number is                      11
 Integral operator is                         1
 short-range coefficients                     0
 long-range coefficients              100000000
 Omega coefficients                           0
 if combine SR and LR in K                    0
 Integral screening is                        0
 Integral computing path is                   2
 max size of driver memory is            800000
 size of driver memory is                593474
 size of scratch memory is              4103008
 max col of scratch BK array               1296
 max len of scratch array in speh3          155
 max len of scratch index in speh4           18
 max int batch size is                      520
 min int batch size is                       52
 fixed nKL is                                52
 max L of basis functions is                  2
 order of int derivative is                   0
 number of shells is                         37
 number of basis is                         123
 number of cartesian basis is               123
 number of contracted shell pairs           647
 number of primitive shell pairs           1893
 maxK2 (contraction) of shell pair           36
 max number of K2 of shell pair               1
 max number of CS2 of shell pair             91
 max number of PS2 of shell pair            318
 mem total for path MDJ                   22248
 -------------------------------------------------------
 Smallest overlap matrix eigenvalue = 1.84E-03

 Scale SEOQF with 1.000000e-01/1.000000e-01/1.000000e-01

 Standard Electronic Orientation quadrupole field applied
 Guess MOs from SCF MO coefficient file
 Reading MOs from coefficient file
 Reading MOs from coefficient file
 A restricted hybrid HF-DFT SCF calculation will be
 performed using Pulay DIIS extrapolation
 Exchange:     0.2000 Hartree-Fock + 0.0800 Slater + 0.7200 B88
 Correlation:  0.1900 VWN1RPA + 0.8100 LYP
 Using SG-1 standard quadrature grid
 SCF converges when DIIS error is below 1.0E-05
 Inaccurate integrated density:
   Number of electrons =    50
   Numerical integral  =    51.824693646643
   Relative error      =     3.6493872933 %
 ---------------------------------------
  Cycle       Energy         DIIS Error
 ---------------------------------------
    1    -699.4282536460      9.03E-02
    2    -698.6457610972      1.58E-02
    3    -698.1807782240      2.81E-02
    4    -699.0832214358      4.83E-03
    5    -699.0954648095      4.02E-03
    6    -699.1154285759      5.09E-04
    7    -699.1156246400      3.36E-04
    8    -699.1157551823      1.22E-04
    9    -699.1157725906      2.46E-05
   10    -699.1157734305      4.08E-06 Convergence criterion met
 ---------------------------------------
 SCF time:  CPU 12.59 s  wall 12.71 s

 Citation of the SMD model:
 Marenich, A.V.; Cramer, C.J.; Truhlar, D.G.
 J. Phys. Chem. B 2009, 113, 6378-6396.
 iSolventCode=           1
 Solvent: water                                                           

 vradii
            1           2           3           4           5
    1   2.4900000   1.5200000   1.5200000   1.5200000   1.5200000
Changing PCM_TESSEL_METHOD to VTN
Changing PCM_VDW_RADII to SMD_RADIUS
 Discretize the solute cavity surface with Lebedev spheres
	Using 302 Lebedev grid points for each H atom
	Using 302 Lebedev grid points for other atoms
	Atomic van der Waals radii will be scaled by 1.20
 Removing interior tesserae...
 Keep 606 surface tesserae and discard 904 interior tesserae
 Molecular Surface Area = 91.723 Angst**2
Using SCRF singleton
 A restricted hybrid HF-DFT SCF calculation will be
 performed using Pulay DIIS extrapolation
 Polarizable Continuum solvation model will be applied
 Exchange:     0.2000 Hartree-Fock + 0.0800 Slater + 0.7200 B88
 Correlation:  0.1900 VWN1RPA + 0.8100 LYP
 Using SG-1 standard quadrature grid
 SCF converges when DIIS error is below 1.0E-05

 Citation of the SMD model:
 Marenich, A.V.; Cramer, C.J.; Truhlar, D.G.
 J. Phys. Chem. B 2009, 113, 6378-6396.
 iSolventCode=           1
 Solvent: water                                                           

 vradii
            1           2           3           4           5
    1   2.4900000   1.5200000   1.5200000   1.5200000   1.5200000
 ---------------------------------------
  Cycle       Energy         DIIS Error
 ---------------------------------------
    1    -699.1157721499      4.25E-07
 Time req'd to invert C: 0.27 s (CPU) 0.27 s (wall)
    2    -699.4905369748      7.58E-04
    3    -699.4905351864      7.58E-04
    4    -699.4905356272      7.58E-04
    5    -699.4905352699      7.58E-04
    6    -699.4905346330      7.58E-04
    7    -699.4905344639      7.58E-04
    8    -699.4905351057      7.58E-04
    9    -699.4905336687      7.58E-04
   10    -699.4905325492      7.58E-04
   11    -699.4905335086      7.58E-04
   12    -699.4905343567      7.58E-04
   13    -699.4905336624      7.58E-04
   14    -699.4905333624      7.58E-04
   15    -699.4905342135      7.58E-04
   16    -699.4905374253      7.58E-04
   17    -699.4936535409      6.99E-04
   18    -699.4942362577      2.41E-04
   19    -699.4942865416      9.25E-05
   20    -699.4942994416      1.76E-05
   21    -699.4942994991      1.42E-06 Convergence criterion met
 ---------------------------------------
 SCF time:  CPU 19.08 s  wall 19.16 s
(0)  E-EN(g) gas-phase elect-nuc energy                 -699.115772150 a.u.
(3)  G-ENP(liq) elect-nuc-pol free energy of system     -699.494299499 a.u.
(4)  G-CDS(liq) cavity-dispersion-solvent structure 
     free energy                                               -0.0432 kcal/mol
(6)  G-S(liq) free energy of system                     -699.494368319 a.u.
(9)  DeltaG-S(liq) free energy of  solvation
     (9) = (6) - (0)                                         -237.5727 kcal/mol
 SCF   energy in the final basis set = -699.4943683194
 Total energy in the final basis set = -699.4943683194

 --------------------------------------------------------------

                    Orbital Energies (a.u.)
 --------------------------------------------------------------

 Alpha MOs
 -- Occupied --
-89.049 -19.073 -19.073 -19.073 -19.073  -8.104  -6.067  -6.067
 -6.067  -1.099  -0.942  -0.942  -0.942  -0.558  -0.448  -0.448
 -0.448  -0.325  -0.325  -0.311  -0.311  -0.311  -0.243  -0.243
 -0.243
 -- Virtual --
  0.013   0.054   0.054   0.054   0.131   0.131   0.131   0.145
  0.183   0.183   0.204   0.204   0.204   0.221   0.243   0.243
  0.244   0.287   0.288   0.288   0.290   0.314   0.314   0.314
  0.385   0.385   0.385   0.708   0.708   0.861   0.962   0.962
  0.962   1.076   1.076   1.086   1.086   1.086   1.111   1.153
  1.153   1.153   1.219   1.219   1.219   1.544   1.545   1.545
  1.738   1.822   1.822   1.822   2.802   2.802   2.802   2.856
  2.856   2.856   2.856   2.856   2.894   2.894   2.894   3.077
  3.077   3.132   3.132   3.132   3.223   3.562   3.563   3.563
  4.958   4.958   4.996   5.013   5.013   5.013   5.063   5.063
  5.063   5.241   5.241   5.241   8.117  17.350  17.350  17.350
 49.884  49.884  49.884  49.955 189.174
 --------------------------------------------------------------

          Ground-State Mulliken Net Atomic Charges

     Atom                 Charge (a.u.)
  ----------------------------------------
      1 S                     0.749136
      2 O                    -0.687056
      3 O                    -0.687037
      4 O                    -0.687521
      5 O                    -0.687522
  ----------------------------------------
  Sum of atomic charges =    -2.000000

 -----------------------------------------------------------------
                    Cartesian Multipole Moments
 -----------------------------------------------------------------
    Charge (ESU x 10^10)
                -9.6064
    Dipole Moment (Debye)
         X      -0.0001      Y       0.0082      Z       0.0000
       Tot       0.0082
    Quadrupole Moments (Debye-Ang)
        XX     -50.9190     XY      -0.0002     YY     -50.9397
        XZ      -0.0000     YZ       0.0000     ZZ     -50.9250
    Octopole Moments (Debye-Ang^2)
       XXX       0.0094    XXY      10.9705    XYY      -0.0057
       YYY       0.1942    XXZ      -0.0000    XYZ      -0.0000
       YYZ      -0.0000    XZZ      -0.0027    YZZ     -10.8440
       ZZZ      -0.0000
    Hexadecapole Moments (Debye-Ang^3)
      XXXX    -191.5559   XXXY      -0.0030   XXYY     -66.5701
      XYYY       0.0035   YYYY    -183.8561   XXXZ      -0.0000
      XXYZ      -0.0000   XYYZ      -0.0000   YYYZ      -0.0000
      XXZZ     -58.5511   XYZZ      -0.0026   YYZZ     -66.5192
      XZZZ      -0.0000   YZZZ      -0.0000   ZZZZ    -191.6070
 -----------------------------------------------------------------
Archival summary:
1\1\pikachu\SP\ProcedureUnspecified\BasisUnspecified\14(2-,1)\taweetha\SunAug1320:25:422017SunAug1320:25:422017\0\\#,ProcedureUnspecified,BasisUnspecified,\\-2,1\S\O,1,1.52633\O,1,1.52633,2,109.443\O,1,1.52663,2,109.493,3,120.023,0\O,1,1.52663,2,109.493,3,-120.023,0\\\@

 Total job time:  31.97s(wall), 31.76s(cpu) 
 Sun Aug 13 20:25:42 2017

        *************************************************************
        *                                                           *
        *  Thank you very much for using Q-Chem.  Have a nice day.  *
        *                                                           *
        *************************************************************
