# Supplementary material for: A DFT investigation of the blue bottle experiment: E∘half-cell analysis of autoxidation catalysed by redox indicators
Source: R Soc Open Sci. 2017 Nov 8;4(11):170708. doi: 10.1098/rsos.170708 (PMC5717635; doi:10.1098/rsos.170708)
Supplement: output.zip [file rsos170708supp2.zip › B3LYP_6-311++Gdp_reducing_agents/unused/C14H10O2_benzil-con.out]

pikachu 127.0.1
Q-Chem Developer Version! Running on 127.0.1.*
                  Welcome to Q-Chem
     A Quantum Leap Into The Future Of Chemistry


 Q-Chem 4.4, Q-Chem, Inc., Pleasanton, CA (2016)

 Y. Shao,  Z. Gan,  E. Epifanovsky,  A. T. B. Gilbert,  M. Wormit,  
 J. Kussmann,  A. W. Lange,  A. Behn,  J. Deng,  X. Feng,  D. Ghosh,  
 M. Goldey,  P. R. Horn,  L. D. Jacobson,  I. Kaliman,  F. Rob,  
 R. Z. Khaliullin,  T. Kus,  A. Landau,  J. Liu,  E. I. Proynov,  Y. M. Rhee,  
 R. M. Richard,  M. A. Rohrdanz,  R. P. Steele,  E. J. Sundstrom,  
 H. L. Woodcock III,  P. M. Zimmerman,  D. Zuev,  B. Albrecht,  E. Alguire,  
 B. Austin,  S. A. Baeppler,  G. J. O. Beran,  Y. A. Bernard,  E. Berquist,  
 K. Brandhorst,  K. B. Bravaya,  S. T. Brown,  D. Casanova,  C.-M. Chang,  
 Y. Chen,  S. H. Chien,  K. D. Closser,  M. P. Coons,  D. L. Crittenden,  
 S. Dasgupta,  M. Diedenhofen,  R. A. DiStasio Jr.,  H. Do,  A. D. Dutoi,  
 R. G. Edgar,  P.-T. Fang,  S. Fatehi,  Q. Feng,  L. Fusti-Molnar,  
 A. Ghysels,  A. Golubeva-Zadorozhnaya,  J. Gomes,  A. Gunina,  
 M. W. D. Hanson-Heine,  P. H. P. Harbach,  A. W. Hauser,  J. E. Herr,  
 E. G. Hohenstein,  Z. C. Holden,  K. Hui,  T.-C. Jagau,  H. Ji,  B. Kaduk,  
 K. Khistyaev,  Jaehoon Kim,  Jihan Kim,  R. A. King,  P. Klunzinger,  
 K. Koh,  D. Kosenkov,  T. Kowalczyk,  C. M. Krauter,  A. Kunitsa,  
 K. U. Lao,  A. Laurent,  K. V. Lawler,  J. Lee,  D. Lefrancois,  S. Lehtola,  
 S. V. Levchenko,  C. Y. Lin,  Y.-S. Lin,  F. Liu,  E. Livshits,  
 R. C. Lochan,  A. Luenser,  P. Manohar,  S. F. Manzer,  S.-P. Mao,  Y. Mao,  
 N. Mardirossian,  A. V. Marenich,  L. A. Martinez-Martinez,  S. A. Maurer,  
 N. J. Mayhall,  J.-M. Mewes,  A. F. Morrison,  K. Nanda,  T. S. Nguyen-Beck,  
 C. M. Oana,  R. Olivares-Amaya,  D. P. O'Neill,  J. A. Parkhill,  
 T. M. Perrine,  R. Peverati,  P. A. Pieniazek,  F. Plasser,  A. Prociuk,  
 D. R. Rehn,  E. Rosta,  N. J. Russ,  N. Sergueev,  S. M. Sharada,  
 S. Sharma,  D. W. Small,  A. Sodt,  T. Stauch,  T. Stein,  D. Stuck,  
 Y.-C. Su,  A. J. W. Thom,  T. Tsuchimochi,  L. Vogt,  O. Vydrov,  T. Wang,  
 M. A. Watson,  J. Wenzel,  A. White,  C. F. Williams,  V. Vanovschi,  
 K. Yao,  S. Yeganeh,  S. R. Yost,  Z.-Q. You,  I. Y. Zhang,  X. Zhang,  
 Y. Zhao,  B. R. Brooks,  G. K. L. Chan,  D. M. Chipman,  C. J. Cramer,  
 W. A. Goddard III,  M. S. Gordon,  W. J. Hehre,  A. Klamt,  
 H. F. Schaefer III,  M. W. Schmidt,  C. D. Sherrill,  D. G. Truhlar,  
 A. Warshel,  X. Xu,  A. Aspuru-Guzik,  R. Baer,  A. T. Bell,  N. A. Besley,  
 J.-D. Chai,  A. Dreuw,  B. D. Dunietz,  T. R. Furlani,  S. R. Gwaltney,  
 C.-P. Hsu,  Y. Jung,  J. Kong,  D. S. Lambrecht,  W. Liang,  C. Ochsenfeld,  
 V. A. Rassolov,  L. V. Slipchenko,  J. E. Subotnik,  T. Van Voorhis,  
 J. M. Herbert,  A. I. Krylov,  P. M. W. Gill,  M. Head-Gordon

 Contributors to earlier versions of Q-Chem not listed above: 
 R. D. Adamson,  J. Baker,  E. F. C. Byrd,  A. K. Chakraborty,  C.-L. Cheng,  
 H. Dachsel,  R. J. Doerksen,  G. Hawkins,  A. Heyden,  S. Hirata,  
 G. Kedziora,  F. J. Keil,  C. Kelley,  P. P. Korambath,  W. Kurlancheek,  
 A. M. Lee,  M. S. Lee,  D. Liotard,  I. Lotan,  P. E. Maslen,  N. Nair,  
 D. Neuhauser,  R. Olson,  B. Peters,  J. Ritchie,  N. E. Schultz,  
 N. Shenvi,  A. C. Simmonett,  K. S. Thanthiriwatte,  Q. Wu,  W. Zhang

 Please cite Q-Chem as follows:
 Y. Shao et al., Mol. Phys. 113, 184-215 (2015)
 DOI: 10.1080/00268976.2014.952696

 Q-Chem 4.4.2 for Intel X86 EM64T Linux

 Parts of Q-Chem use Armadillo 5.200.1 (Boston Tea Smuggler).
 http://arma.sourceforge.net/

 Q-Chem begins on Tue Dec 13 14:16:27 2016  


Host: 0

     Scratch files written to /scratch/cher/qchem5153//
FILE_GEOM_ORG=        593

Checking the input file for inconsistencies... 	...done.

--------------------------------------------------------------
User input:
--------------------------------------------------------------
$molecule
0 1
  C   -0.5622717    0.5401049   -0.7137129
  C    0.5600291   -0.5166376   -0.7245102
  C   -1.9078391    0.1764340   -0.1924331
  C   -2.9135880    1.1567328   -0.2525825
  H   -2.6733811    2.1153413   -0.7011237
  C   -4.1813258    0.8953257    0.2540980
  H   -4.9543982    1.6571040    0.2030346
  C   -4.4587838   -0.3484608    0.8310775
  H   -5.4491921   -0.5532637    1.2291208
  C   -3.4655502   -1.3275288    0.8960301
  H   -3.6824468   -2.2946977    1.3407386
  C   -2.1937718   -1.0710912    0.3865792
  H   -1.4324555   -1.8410312    0.4236690
  C    1.9070885   -0.1678961   -0.1973797
  C    2.2052786    1.0720260    0.3916057
  H    1.4519451    1.8497099    0.4349716
  C    3.4796483    1.3111050    0.9037688
  H    3.7065195    2.2726621    1.3557155
  C    4.4621812    0.3217194    0.8332753
  H    5.4542053    0.5129257    1.2342453
  C    4.1720502   -0.9148103    0.2473370
  H    4.9369271   -1.6846097    0.1920595
  C    2.9024462   -1.1583230   -0.2633969
  H    2.6529729   -2.1110908   -0.7193505
  O   -0.3175726    1.6380781   -1.1965860
  O    0.3120417   -1.6049844   -1.2273663
$end

$rem
   BASIS  =  6-311++G**
   JOB_TYPE  =  optimization
   METHOD  =  B3LYP
$end

--------------------------------------------------------------
 ----------------------------------------------------------------
             Standard Nuclear Orientation (Angstroms)
    I     Atom           X                Y                Z
 ----------------------------------------------------------------
    1      C      -0.5622716930     0.5401049113    -0.7137128955
    2      C       0.5600291077    -0.5166375878    -0.7245102060
    3      C      -1.9078390928     0.1764340052    -0.1924330993
    4      C      -2.9135879935     1.1567328051    -0.2525824895
    5      H      -2.6733810941     2.1153413098    -0.7011236799
    6      C      -4.1813257933     0.8953256992     0.2540980078
    7      H      -4.9543981938     1.6571039992     0.2030346154
    8      C      -4.4587837925    -0.3484608067     0.8310774954
    9      H      -5.4491920924    -0.5532637114     1.2291207933
   10      C      -3.4655501919    -1.3275288067     0.8960300856
   11      H      -3.6824467913    -2.2946977113     1.3407385760
   12      C      -2.1937717920    -1.0710912008     0.3865791883
   13      H      -1.4324554915    -1.8410312006     0.4236689806
   14      C       1.9070885074    -0.1678960922    -0.1973797025
   15      C       2.2052786065     1.0720260021     0.3916057099
   16      H       1.4519451060     1.8497099012     0.4349716176
   17      C       3.4796483063     1.3111049979     0.9037688124
   18      H       3.7065195057     2.2726620935     1.3557155220
   19      C       4.4621812070     0.3217193992     0.8332753026
   20      H       5.4542053069     0.5129256959     1.2342453045
   21      C       4.1720502079    -0.9148102951     0.2473369902
   22      H       4.9369271084    -1.6846096941     0.1920594825
   23      C       2.9024462081    -1.1583229909    -0.2633969123
   24      H       2.6529729087    -2.1110907865    -0.7193505218
   25      O      -0.3175725938     1.6380781163    -1.1965859846
   26      O       0.3120417084    -1.6049843830    -1.2273663169
 ----------------------------------------------------------------
 Molecular Point Group                 C1    NOp =  1
 Largest Abelian Subgroup              C1    NOp =  1
 Nuclear Repulsion Energy =   955.4197158692 hartrees
 There are       55 alpha and       55 beta electrons
 Requested basis set is 6-311++G(d,p)
 There are 146 shells and 422 basis functions

 Total QAlloc Memory Limit   2000 MB
 Mega-Array Size        61 MB
 MEM_STATIC part        62 MB
 A cutoff of  1.0D-11 yielded   8178 shell pairs
 There are     70416 function pairs (     75365 Cartesian)

 -------------------------------------------------------
 OpenMP Integral Computing Module                       
 Release: version 1.0, May 2013, Q-Chem Inc. Pittsburgh 
 -------------------------------------------------------
 Integral Job Info:
 Integral job number is                      11
 Integral operator is                         1
 short-range coefficients                     0
 long-range coefficients              100000000
 Omega coefficients                           0
 if combine SR and LR in K                    0
 Integral screening is                        0
 Integral computing path is                   2
 max size of driver memory is            800000
 size of driver memory is                593474
 size of scratch memory is              2260544
 max col of scratch BK array               1296
 max len of scratch array in speh3          155
 max len of scratch index in speh4           18
 max int batch size is                      520
 min int batch size is                       52
 fixed nKL is                                52
 max L of basis functions is                  2
 order of int derivative is                   0
 number of shells is                        146
 number of basis is                         438
 number of cartesian basis is               438
 number of contracted shell pairs          8178
 number of primitive shell pairs          19541
 maxK2 (contraction) of shell pair           36
 max number of K2 of shell pair               1
 max number of CS2 of shell pair           1421
 max number of PS2 of shell pair           3600
 mem total for path MDJ                  149418
 -------------------------------------------------------
 Smallest overlap matrix eigenvalue = 4.14E-07

 Q-Chem warning in module /home/taweetham/qchem/stvman/mkSTV.C, line 257:

 Overlap eigenvalue is smaller than square root of threshold

 Linear dependence detected in AO basis
 Number of orthogonalized atomic orbitals = 419
 Maximum deviation from orthogonality = 1.828E-10

 Scale SEOQF with 1.000000e-02/1.000000e-01/1.000000e-01

 Standard Electronic Orientation quadrupole field applied
 Nucleus-field energy     =     0.0000000070 hartrees
 Guess from superposition of atomic densities
 Warning:  Energy on first SCF cycle will be non-variational
 A restricted hybrid HF-DFT SCF calculation will be
 performed using Pulay DIIS extrapolation
 Exchange:     0.2000 Hartree-Fock + 0.0800 Slater + 0.7200 B88
 Correlation:  0.1900 VWN1RPA + 0.8100 LYP
 Using SG-1 standard quadrature grid
 SCF converges when DIIS error is below 1.0E-08
 ---------------------------------------
  Cycle       Energy         DIIS Error
 ---------------------------------------
    1    -693.7505881892      3.20E-02
    2    -689.8516260378      3.74E-03
    3    -689.4219137731      6.40E-03
    4    -690.0977169644      1.37E-03
    5    -690.1325455140      3.77E-04
    6    -690.1350677933      1.16E-04
    7    -690.1353456736      2.93E-05
    8    -690.1353617738      1.02E-05
    9    -690.1353642321      2.40E-06
   10    -690.1353645818      1.26E-06
   11    -690.1353646147      2.33E-07
   12    -690.1353646288      1.93E-07
   13    -690.1353646356      2.55E-08
   14    -690.1353646385      2.15E-08
   15    -690.1353646378      2.31E-09 Convergence criterion met
 ---------------------------------------
 SCF time:  CPU 1034.41 s  wall 1035.62 s
 SCF   energy in the final basis set = -690.1353646378
 Total energy in the final basis set = -690.1353646378

 --------------------------------------------------------------

                    Orbital Energies (a.u.)
 --------------------------------------------------------------

 Alpha MOs
 -- Occupied --
-19.135 -19.135 -10.282 -10.281 -10.203 -10.203 -10.199 -10.199
-10.198 -10.198 -10.195 -10.195 -10.194 -10.194 -10.194 -10.194
 -1.074  -1.055  -0.879  -0.878  -0.785  -0.781  -0.768  -0.767
 -0.695  -0.650  -0.631  -0.624  -0.603  -0.566  -0.543  -0.511
 -0.499  -0.480  -0.472  -0.466  -0.459  -0.459  -0.445  -0.442
 -0.438  -0.424  -0.408  -0.381  -0.380  -0.377  -0.373  -0.363
 -0.363  -0.320  -0.280  -0.275  -0.275  -0.274  -0.252
 -- Virtual --
 -0.101  -0.071  -0.030  -0.030  -0.011  -0.007  -0.000   0.007
  0.012   0.015   0.027   0.031   0.037   0.039   0.044   0.054
  0.057   0.058   0.064   0.070   0.080   0.085   0.086   0.096
  0.097   0.104   0.105   0.107   0.112   0.115   0.117   0.121
  0.124   0.125   0.128   0.130   0.133   0.135   0.138   0.139
  0.145   0.147   0.155   0.156   0.157   0.157   0.166   0.175
  0.177   0.180   0.182   0.189   0.192   0.194   0.203   0.205
  0.212   0.214   0.217   0.220   0.221   0.223   0.231   0.237
  0.242   0.243   0.253   0.257   0.266   0.266   0.267   0.275
  0.278   0.279   0.286   0.289   0.292   0.293   0.301   0.309
  0.312   0.314   0.330   0.332   0.338   0.338   0.347   0.350
  0.351   0.356   0.366   0.369   0.370   0.373   0.385   0.389
  0.399   0.439   0.451   0.466   0.471   0.488   0.497   0.517
  0.520   0.529   0.530   0.535   0.538   0.538   0.550   0.553
  0.553   0.554   0.562   0.572   0.578   0.584   0.595   0.610
  0.615   0.628   0.642   0.643   0.647   0.650   0.660   0.671
  0.672   0.679   0.683   0.689   0.701   0.708   0.713   0.715
  0.730   0.733   0.738   0.749   0.756   0.763   0.791   0.801
  0.814   0.821   0.832   0.837   0.845   0.847   0.859   0.859
  0.876   0.881   0.883   0.893   0.905   0.913   0.916   0.931
  0.951   0.965   0.971   0.984   0.988   0.997   1.009   1.012
  1.032   1.035   1.040   1.047   1.069   1.070   1.071   1.101
  1.110   1.112   1.128   1.133   1.159   1.176   1.193   1.213
  1.221   1.271   1.293   1.300   1.308   1.330   1.333   1.387
  1.404   1.481   1.485   1.497   1.500   1.506   1.507   1.519
  1.525   1.545   1.546   1.553   1.553   1.563   1.570   1.580
  1.628   1.637   1.639   1.639   1.652   1.671   1.686   1.709
  1.715   1.720   1.729   1.745   1.751   1.766   1.770   1.784
  1.790   1.809   1.826   1.852   1.870   1.897   1.906   1.910
  1.912   1.934   1.935   1.940   1.940   1.952   1.960   1.966
  1.989   1.992   2.013   2.022   2.035   2.056   2.068   2.070
  2.078   2.116   2.138   2.171   2.209   2.254   2.288   2.293
  2.326   2.337   2.417   2.419   2.425   2.436   2.446   2.446
  2.450   2.458   2.585   2.613   2.615   2.631   2.649   2.653
  2.653   2.658   2.695   2.697   2.709   2.710   2.718   2.725
  2.729   2.743   2.748   2.755   2.757   2.778   2.785   2.790
  2.815   2.828   2.836   2.837   2.844   2.860   2.869   2.881
  2.892   2.896   2.929   2.937   2.941   2.952   2.973   2.998
  3.068   3.077   3.081   3.180   3.188   3.196   3.242   3.323
  3.331   3.351   3.356   3.358   3.367   3.448   3.482   3.499
  3.508   3.517   3.517   3.578   3.606   3.641   3.643   3.733
  3.840   3.980   3.990   4.019   4.020   4.101   4.141   4.145
  4.157   4.181   4.291   4.443   4.824   4.828   5.076   5.096
  5.228   5.236   5.726   5.745  23.576  23.616  23.805  23.898
 23.937  23.941  23.941  23.949  24.040  24.043  24.082  24.082
 24.167  24.167  49.976  50.022
 --------------------------------------------------------------

          Ground-State Mulliken Net Atomic Charges

     Atom                 Charge (a.u.)
  ----------------------------------------
      1 C                    -0.345207
      2 C                    -0.359231
      3 C                     1.420767
      4 C                     0.518644
      5 H                     0.204316
      6 C                    -0.392001
      7 H                     0.176263
      8 C                    -0.258863
      9 H                     0.160657
     10 C                    -0.532134
     11 H                     0.189314
     12 C                    -1.084425
     13 H                     0.146178
     14 C                     1.427025
     15 C                    -1.063420
     16 H                     0.147904
     17 C                    -0.540577
     18 H                     0.189428
     19 C                    -0.258774
     20 H                     0.160580
     21 C                    -0.402455
     22 H                     0.176301
     23 C                     0.509646
     24 H                     0.204674
     25 O                    -0.197678
     26 O                    -0.196932
  ----------------------------------------
  Sum of atomic charges =    -0.000000

 -----------------------------------------------------------------
                    Cartesian Multipole Moments
 -----------------------------------------------------------------
    Charge (ESU x 10^10)
                -0.0000
    Dipole Moment (Debye)
         X       0.0089      Y      -0.0393      Z       2.9789
       Tot       2.9792
    Quadrupole Moments (Debye-Ang)
        XX     -68.9816     XY      -0.5348     YY     -91.9101
        XZ       0.0283     YZ      -0.0152     ZZ     -98.4942
    Octopole Moments (Debye-Ang^2)
       XXX      -0.2105    XXY      -0.1810    XYY       0.0158
       YYY      -0.5235    XXZ      29.3906    XYZ      16.2165
       YYZ      13.6147    XZZ       0.1465    YZZ       0.2675
       ZZZ      -9.6161
    Hexadecapole Moments (Debye-Ang^3)
      XXXX   -4253.1365   XXXY     -58.5627   XXYY    -855.4788
      XYYY      -2.7521   YYYY    -738.1114   XXXZ       1.0585
      XXYZ      -0.0207   XYYZ      -0.2086   YYYZ       0.5072
      XXZZ    -908.2786   XYZZ      16.3894   YYZZ    -202.4560
      XZZZ       0.2850   YZZZ      -0.2390   ZZZZ    -404.3458
 -----------------------------------------------------------------
 Calculating analytic gradient of the SCF energy
 Gradient of SCF Energy
            1           2           3           4           5           6
    1  -0.0005425   0.0006970   0.0008345   0.0002441   0.0006601  -0.0004063
    2  -0.0074684   0.0074512  -0.0002859   0.0004389   0.0012109   0.0002272
    3   0.0035256   0.0036721  -0.0008466  -0.0003127  -0.0006512   0.0001454
            7           8           9          10          11          12
    1  -0.0011401  -0.0004082  -0.0015322   0.0003748  -0.0002853   0.0000604
    2   0.0012026   0.0002596  -0.0002985  -0.0002793  -0.0015334  -0.0008028
    3  -0.0000759   0.0001065   0.0006545   0.0000350   0.0007033  -0.0001030
           13          14          15          16          17          18
    1   0.0011777  -0.0008700  -0.0000429  -0.0011570  -0.0001724   0.0003170
    2  -0.0008012   0.0004308   0.0006410   0.0009248   0.0002868   0.0015465
    3  -0.0001341  -0.0008097  -0.0001854   0.0000022   0.0000353   0.0007317
           19          20          21          22          23          24
    1   0.0003159   0.0015787   0.0003577   0.0011747  -0.0005078  -0.0006442
    2  -0.0003950   0.0002843  -0.0002072  -0.0012279  -0.0002994  -0.0012660
    3   0.0000439   0.0006717   0.0002016  -0.0000898  -0.0003093  -0.0006528
           25          26
    1   0.0014240  -0.0015077
    2   0.0084076  -0.0084469
    3  -0.0031344  -0.0032239
 Max gradient component =       8.447E-03
 RMS gradient           =       2.080E-03
 Gradient time:  CPU 371.91 s  wall 371.90 s
 Geometry Optimization Parameters
   NAtoms,    NIC,     NZ,  NCons,   NDum,   NFix, NCnnct, MaxDiis
       26     181       0       0       0       0       0       0


** GEOMETRY OPTIMIZATION IN DELOCALIZED INTERNAL COORDINATES **
   Searching for a Minimum

   Optimization Cycle:   1

                       Coordinates (Angstroms)
     ATOM                X               Y               Z
      1  C        -0.5622716930    0.5401049113   -0.7137128955
      2  C         0.5600291077   -0.5166375878   -0.7245102060
      3  C        -1.9078390928    0.1764340052   -0.1924330993
      4  C        -2.9135879935    1.1567328051   -0.2525824895
      5  H        -2.6733810941    2.1153413098   -0.7011236799
      6  C        -4.1813257933    0.8953256992    0.2540980078
      7  H        -4.9543981938    1.6571039992    0.2030346154
      8  C        -4.4587837925   -0.3484608067    0.8310774954
      9  H        -5.4491920924   -0.5532637114    1.2291207933
     10  C        -3.4655501919   -1.3275288067    0.8960300856
     11  H        -3.6824467913   -2.2946977113    1.3407385760
     12  C        -2.1937717920   -1.0710912008    0.3865791883
     13  H        -1.4324554915   -1.8410312006    0.4236689806
     14  C         1.9070885074   -0.1678960922   -0.1973797025
     15  C         2.2052786065    1.0720260021    0.3916057099
     16  H         1.4519451060    1.8497099012    0.4349716176
     17  C         3.4796483063    1.3111049979    0.9037688124
     18  H         3.7065195057    2.2726620935    1.3557155220
     19  C         4.4621812070    0.3217193992    0.8332753026
     20  H         5.4542053069    0.5129256959    1.2342453045
     21  C         4.1720502079   -0.9148102951    0.2473369902
     22  H         4.9369271084   -1.6846096941    0.1920594825
     23  C         2.9024462081   -1.1583229909   -0.2633969123
     24  H         2.6529729087   -2.1110907865   -0.7193505218
     25  O        -0.3175725938    1.6380781163   -1.1965859846
     26  O         0.3120417084   -1.6049843830   -1.2273663169
   Point Group: c1    Number of degrees of freedom:    72


   Energy is   -690.135364638


 Attempting to Generate Delocalized Internal Coordinates

 72 Hessian modes will be used to form the next step
  Hessian Eigenvalues:
     0.003682    0.007487    0.007490    0.010748    0.010770    0.018424
     0.018433    0.021883    0.021887    0.022439    0.022449    0.022653
     0.022657    0.022727    0.022737    0.022902    0.022911    0.022989
     0.022999    0.023063    0.023080    0.023254    0.023264    0.159976
     0.159977    0.159999    0.159999    0.160000    0.160000    0.160000
     0.160000    0.160000    0.160000    0.220000    0.220000    0.220001
     0.220001    0.234717    0.234717    0.249725    0.249752    0.249826
     0.249826    0.250000    0.250000    0.283820    0.336549    0.336729
     0.351681    0.351766    0.352094    0.352164    0.352291    0.352341
     0.353603    0.353646    0.355631    0.355850    0.413669    0.413743
     0.419409    0.419455    0.451988    0.452012    0.454561    0.454668
     0.462641    0.462709    0.470455    0.470513    0.935119    0.935598

 Minimum Search - Taking Simple RFO Step
 Searching for Lamda that Minimizes Along All modes
 Value Taken    Lamda =  -0.00085138
 Calculated Step too Large.  Step scaled by  0.981332
 Step Taken.  Stepsize is  0.300000

                             Maximum     Tolerance    Cnvgd?
         Gradient           0.006548      0.000300      NO
         Displacement       0.211510      0.001200      NO
         Energy change     *********      0.000001      NO


 New Cartesian Coordinates Obtained by Inverse Iteration

 Displacement from previous Coordinates is:  1.372169
 ----------------------------------------------------------------
             Standard Nuclear Orientation (Angstroms)
    I     Atom           X                Y                Z
 ----------------------------------------------------------------
    1      C      -0.5655522143     0.5277450084    -0.8327620531
    2      C       0.5656244562    -0.5199949524    -0.8420119004
    3      C      -1.8834571952     0.1853570564    -0.2338647111
    4      C      -2.9085806271     1.1400220951    -0.3286491614
    5      H      -2.7058915677     2.0655042520    -0.8535439920
    6      C      -4.1521252728     0.8934421016     0.2359207429
    7      H      -4.9404335500     1.6332078725     0.1547564854
    8      C      -4.3861793441    -0.3077423252     0.9088396137
    9      H      -5.3573990246    -0.5005822592     1.3509070740
   10      C      -3.3732573500    -1.2589496086     1.0128737056
   11      H      -3.5562819714    -2.1924710539     1.5322930218
   12      C      -2.1255037455    -1.0182023027     0.4448659717
   13      H      -1.3513996060    -1.7702131820     0.5129090169
   14      C       1.8836855356    -0.1866561289    -0.2387148065
   15      C       2.1269647053     1.0095864302     0.4521244227
   16      H       1.3533270358     1.7614774128     0.5275437201
   17      C       3.3751354783     1.2433463600     1.0221876318
   18      H       3.5592643681     2.1715618777     1.5506446866
   19      C       4.3869568138     0.2920831888     0.9085459484
   20      H       5.3583241852     0.4793941198     1.3526689465
   21      C       4.1517213852    -0.9019265588     0.2232664963
   22      H       4.9392632992    -1.6416442881     0.1346359285
   23      C       2.9079953171    -1.1412944738    -0.3440483385
   24      H       2.7046087517    -2.0607754723    -0.8790496146
   25      O      -0.3510244995     1.5946083655    -1.3823915490
   26      O       0.3549718253    -1.5720398663    -1.4210626110
 ----------------------------------------------------------------
 Molecular Point Group                 C1    NOp =  1
 Largest Abelian Subgroup              C1    NOp =  1
 Nuclear Repulsion Energy =   957.0606887676 hartrees
 There are       55 alpha and       55 beta electrons
 Applying Cartesian multipole field
    Component          Value
    ---------          -----
     (2,0,0)        1.00000E-12
     (0,2,0)        2.00000E-11
     (0,0,2)       -3.00000E-11
 Nucleus-field energy     =     0.0000000044 hartrees
 Requested basis set is 6-311++G(d,p)
 There are 146 shells and 422 basis functions
 A cutoff of  1.0D-11 yielded   8196 shell pairs
 There are     70543 function pairs (     75507 Cartesian)
 Smallest overlap matrix eigenvalue = 3.77E-07

 Q-Chem warning in module /home/taweetham/qchem/stvman/mkSTV.C, line 257:

 Overlap eigenvalue is smaller than square root of threshold

 Linear dependence detected in AO basis
 Number of orthogonalized atomic orbitals = 419
 Maximum deviation from orthogonality = 2.733E-10
 Guess MOs from SCF MO coefficient file
 Reading MOs from coefficient file
 Reading MOs from coefficient file
 A restricted hybrid HF-DFT SCF calculation will be
 performed using Pulay DIIS extrapolation
 Exchange:     0.2000 Hartree-Fock + 0.0800 Slater + 0.7200 B88
 Correlation:  0.1900 VWN1RPA + 0.8100 LYP
 Using SG-1 standard quadrature grid
 SCF converges when DIIS error is below 1.0E-08
 Geometry optimization detected.  Setting ReadMinima to 0
 Setting SaveMinima to 0
 ---------------------------------------
  Cycle       Energy         DIIS Error
 ---------------------------------------
    1    -690.1386005591      2.62E-03
    2    -690.1337160419      2.67E-04
    3    -690.1338685323      2.95E-04
    4    -690.1357405861      5.95E-05
    5    -690.1358042556      2.74E-05
    6    -690.1358160948      1.50E-05
    7    -690.1358201926      5.05E-06
    8    -690.1358205927      1.83E-06
    9    -690.1358208120      3.13E-07
   10    -690.1358208621      1.81E-07
   11    -690.1358208386      4.80E-08
   12    -690.1358208385      2.47E-08
   13    -690.1358208350      4.44E-09 Convergence criterion met
 ---------------------------------------
 SCF time:  CPU 944.46 s  wall 945.02 s
 SCF   energy in the final basis set = -690.1358208350
 Total energy in the final basis set = -690.1358208350

 --------------------------------------------------------------

                    Orbital Energies (a.u.)
 --------------------------------------------------------------

 Alpha MOs
 -- Occupied --
-19.134 -19.134 -10.281 -10.280 -10.203 -10.203 -10.199 -10.199
-10.199 -10.199 -10.195 -10.195 -10.194 -10.194 -10.194 -10.194
 -1.076  -1.057  -0.880  -0.880  -0.787  -0.782  -0.769  -0.769
 -0.695  -0.651  -0.632  -0.626  -0.604  -0.567  -0.546  -0.513
 -0.499  -0.480  -0.475  -0.466  -0.461  -0.460  -0.445  -0.444
 -0.440  -0.423  -0.411  -0.382  -0.381  -0.379  -0.374  -0.364
 -0.364  -0.320  -0.282  -0.276  -0.275  -0.275  -0.251
 -- Virtual --
 -0.096  -0.073  -0.031  -0.030  -0.011  -0.007   0.002   0.007
  0.011   0.015   0.026   0.029   0.036   0.038   0.044   0.053
  0.057   0.057   0.064   0.071   0.080   0.084   0.087   0.096
  0.096   0.104   0.104   0.107   0.112   0.115   0.117   0.120
  0.124   0.125   0.127   0.128   0.132   0.135   0.138   0.138
  0.143   0.145   0.154   0.155   0.156   0.158   0.166   0.176
  0.178   0.180   0.182   0.188   0.192   0.194   0.203   0.203
  0.211   0.214   0.218   0.220   0.222   0.222   0.232   0.240
  0.241   0.243   0.252   0.255   0.267   0.267   0.268   0.273
  0.279   0.280   0.285   0.286   0.291   0.296   0.301   0.307
  0.308   0.317   0.329   0.330   0.339   0.340   0.349   0.350
  0.354   0.358   0.365   0.368   0.374   0.376   0.380   0.397
  0.399   0.441   0.456   0.466   0.469   0.485   0.498   0.505
  0.521   0.525   0.532   0.534   0.538   0.539   0.549   0.552
  0.553   0.555   0.563   0.570   0.576   0.586   0.595   0.604
  0.612   0.623   0.636   0.642   0.651   0.654   0.667   0.667
  0.674   0.679   0.685   0.689   0.701   0.709   0.713   0.714
  0.724   0.730   0.738   0.746   0.758   0.762   0.792   0.805
  0.819   0.821   0.832   0.836   0.845   0.846   0.855   0.858
  0.873   0.881   0.889   0.891   0.900   0.920   0.921   0.941
  0.943   0.965   0.969   0.979   0.989   1.005   1.014   1.019
  1.033   1.036   1.039   1.048   1.066   1.069   1.079   1.097
  1.109   1.116   1.127   1.133   1.162   1.178   1.197   1.224
  1.227   1.263   1.295   1.302   1.309   1.325   1.340   1.394
  1.397   1.484   1.484   1.496   1.501   1.506   1.507   1.520
  1.528   1.539   1.546   1.554   1.554   1.566   1.572   1.591
  1.629   1.639   1.640   1.641   1.644   1.677   1.684   1.702
  1.718   1.722   1.736   1.741   1.756   1.767   1.770   1.785
  1.788   1.811   1.827   1.851   1.874   1.896   1.910   1.912
  1.914   1.932   1.939   1.941   1.946   1.951   1.962   1.972
  1.991   1.993   2.010   2.011   2.036   2.054   2.071   2.075
  2.086   2.121   2.141   2.173   2.216   2.246   2.289   2.298
  2.329   2.338   2.422   2.423   2.428   2.438   2.446   2.449
  2.451   2.461   2.589   2.618   2.619   2.635   2.652   2.652
  2.657   2.661   2.695   2.695   2.706   2.709   2.717   2.723
  2.733   2.737   2.749   2.751   2.759   2.780   2.787   2.789
  2.818   2.830   2.842   2.842   2.847   2.856   2.873   2.876
  2.894   2.901   2.936   2.941   2.949   2.951   2.994   3.024
  3.073   3.079   3.087   3.184   3.193   3.196   3.252   3.324
  3.328   3.352   3.361   3.364   3.376   3.458   3.483   3.500
  3.512   3.516   3.518   3.584   3.614   3.646   3.656   3.736
  3.850   3.984   3.992   4.024   4.024   4.100   4.145   4.148
  4.157   4.181   4.290   4.431   4.828   4.830   5.082   5.093
  5.231   5.234   5.741   5.742  23.586  23.614  23.810  23.913
 23.943  23.946  23.947  23.954  24.048  24.050  24.090  24.090
 24.176  24.176  49.977  50.029
 --------------------------------------------------------------

          Ground-State Mulliken Net Atomic Charges

     Atom                 Charge (a.u.)
  ----------------------------------------
      1 C                    -0.245352
      2 C                    -0.257138
      3 C                     1.253702
      4 C                     0.468011
      5 H                     0.205648
      6 C                    -0.452733
      7 H                     0.176182
      8 C                    -0.243212
      9 H                     0.160135
     10 C                    -0.491411
     11 H                     0.187483
     12 C                    -0.968103
     13 H                     0.154296
     14 C                     1.256841
     15 C                    -0.956510
     16 H                     0.153908
     17 C                    -0.495237
     18 H                     0.187596
     19 C                    -0.243106
     20 H                     0.160031
     21 C                    -0.455499
     22 H                     0.176075
     23 C                     0.459239
     24 H                     0.205449
     25 O                    -0.197813
     26 O                    -0.198480
  ----------------------------------------
  Sum of atomic charges =     0.000000

 -----------------------------------------------------------------
                    Cartesian Multipole Moments
 -----------------------------------------------------------------
    Charge (ESU x 10^10)
                -0.0000
    Dipole Moment (Debye)
         X      -0.0101      Y      -0.0291      Z       3.3808
       Tot       3.3809
    Quadrupole Moments (Debye-Ang)
        XX     -69.2384     XY      -1.0177     YY     -92.4075
        XZ       0.0004     YZ      -0.0220     ZZ     -98.6982
    Octopole Moments (Debye-Ang^2)
       XXX      -0.2294    XXY      -0.0505    XYY      -0.2162
       YYY      -0.0159    XXZ      31.3739    XYZ      17.9411
       YYZ      16.3434    XZZ       0.0685    YZZ       0.4763
       ZZZ      -0.0153
    Hexadecapole Moments (Debye-Ang^3)
      XXXX   -4142.7432   XXXY     -51.0621   XXYY    -838.6017
      XYYY      19.6269   YYYY    -704.5085   XXXZ       0.8747
      XXYZ       0.0339   XYYZ       0.1390   YYYZ      -0.6323
      XXZZ    -881.1671   XYZZ      29.6704   YYZZ    -209.4118
      XZZZ       1.8659   YZZZ      -1.3691   ZZZZ    -491.9352
 -----------------------------------------------------------------
 Calculating analytic gradient of the SCF energy
 Gradient of SCF Energy
            1           2           3           4           5           6
    1   0.0007133  -0.0009215   0.0009037  -0.0001366   0.0000961   0.0000787
    2  -0.0024427   0.0019988  -0.0002171   0.0003966  -0.0001488  -0.0000342
    3   0.0002620   0.0021259  -0.0003445   0.0001656   0.0000226  -0.0000303
            7           8           9          10          11          12
    1   0.0000160   0.0000664  -0.0000133  -0.0000339  -0.0000309  -0.0005799
    2  -0.0000012  -0.0000271   0.0000392   0.0005081   0.0000609  -0.0014016
    3   0.0000242  -0.0001919   0.0000143  -0.0002649  -0.0000793   0.0012556
           13          14          15          16          17          18
    1  -0.0007287  -0.0008199   0.0005631   0.0005825   0.0000418   0.0000201
    2   0.0006132   0.0004113   0.0012954  -0.0005540  -0.0004996  -0.0000634
    3  -0.0001512  -0.0006633   0.0010269  -0.0002082  -0.0002228  -0.0000882
           19          20          21          22          23          24
    1  -0.0000694   0.0000082  -0.0000597  -0.0000134   0.0001995  -0.0000749
    2   0.0000215  -0.0000262   0.0000012  -0.0000009  -0.0004595   0.0001783
    3  -0.0001858   0.0000138  -0.0000323   0.0000308   0.0001174   0.0000348
           25          26
    1  -0.0010547   0.0012474
    2   0.0027975  -0.0024455
    3  -0.0009578  -0.0016733
 Max gradient component =       2.797E-03
 RMS gradient           =       7.861E-04
 Gradient time:  CPU 374.45 s  wall 374.49 s
 Geometry Optimization Parameters
   NAtoms,    NIC,     NZ,  NCons,   NDum,   NFix, NCnnct, MaxDiis
       26     181       0       0       0       0       0       0

 Cartesian Hessian Update
 Hessian Updated using BFGS Update


** GEOMETRY OPTIMIZATION IN DELOCALIZED INTERNAL COORDINATES **
   Searching for a Minimum

   Optimization Cycle:   2

                       Coordinates (Angstroms)
     ATOM                X               Y               Z
      1  C        -0.5655522143    0.5277450084   -0.8327620531
      2  C         0.5656244562   -0.5199949524   -0.8420119004
      3  C        -1.8834571952    0.1853570564   -0.2338647111
      4  C        -2.9085806271    1.1400220951   -0.3286491614
      5  H        -2.7058915677    2.0655042520   -0.8535439920
      6  C        -4.1521252728    0.8934421016    0.2359207429
      7  H        -4.9404335500    1.6332078725    0.1547564854
      8  C        -4.3861793441   -0.3077423252    0.9088396137
      9  H        -5.3573990246   -0.5005822592    1.3509070740
     10  C        -3.3732573500   -1.2589496086    1.0128737056
     11  H        -3.5562819714   -2.1924710539    1.5322930218
     12  C        -2.1255037455   -1.0182023027    0.4448659717
     13  H        -1.3513996060   -1.7702131820    0.5129090169
     14  C         1.8836855356   -0.1866561289   -0.2387148065
     15  C         2.1269647053    1.0095864302    0.4521244227
     16  H         1.3533270358    1.7614774128    0.5275437201
     17  C         3.3751354783    1.2433463600    1.0221876318
     18  H         3.5592643681    2.1715618777    1.5506446866
     19  C         4.3869568138    0.2920831888    0.9085459484
     20  H         5.3583241852    0.4793941198    1.3526689465
     21  C         4.1517213852   -0.9019265588    0.2232664963
     22  H         4.9392632992   -1.6416442881    0.1346359285
     23  C         2.9079953171   -1.1412944738   -0.3440483385
     24  H         2.7046087517   -2.0607754723   -0.8790496146
     25  O        -0.3510244995    1.5946083655   -1.3823915490
     26  O         0.3549718253   -1.5720398663   -1.4210626110
   Point Group: c1    Number of degrees of freedom:    72


   Energy is   -690.135820835

 Hessian Updated using BFGS Update

 72 Hessian modes will be used to form the next step
  Hessian Eigenvalues:
     0.003177    0.007487    0.008767    0.010135    0.010795    0.018424
     0.018487    0.021885    0.022052    0.022444    0.022489    0.022655
     0.022724    0.022736    0.022786    0.022907    0.022922    0.022995
     0.023043    0.023073    0.023184    0.023254    0.023267    0.158723
     0.159980    0.159994    0.159999    0.160000    0.160000    0.160000
     0.160000    0.160000    0.160027    0.217487    0.220000    0.220001
     0.220101    0.226725    0.234717    0.236400    0.249735    0.249775
     0.249862    0.249994    0.261039    0.284113    0.335927    0.336685
     0.351702    0.351787    0.352107    0.352174    0.352317    0.352619
     0.353626    0.353761    0.355726    0.380326    0.413709    0.413981
     0.418995    0.419546    0.451242    0.452006    0.454616    0.461865
     0.462542    0.462680    0.470484    0.505483    0.854130    0.935361

 Minimum Search - Taking Simple RFO Step
 Searching for Lamda that Minimizes Along All modes
 Value Taken    Lamda =  -0.00049132
 Step Taken.  Stepsize is  0.228796

                             Maximum     Tolerance    Cnvgd?
         Gradient           0.005361      0.000300      NO
         Displacement       0.156344      0.001200      NO
         Energy change     -0.000456      0.000001      NO


 New Cartesian Coordinates Obtained by Inverse Iteration

 Displacement from previous Coordinates is:  1.322948
 ----------------------------------------------------------------
             Standard Nuclear Orientation (Angstroms)
    I     Atom           X                Y                Z
 ----------------------------------------------------------------
    1      C      -0.5639341463     0.5453030412    -0.9605887916
    2      C       0.5654371094    -0.5027638513    -0.9836842851
    3      C      -1.8489382208     0.2160212045    -0.2903585347
    4      C      -2.9017778193     1.1383621271    -0.3808392703
    5      H      -2.7524876389     2.0421128488    -0.9568505774
    6      C      -4.1084269107     0.8862628634     0.2546318398
    7      H      -4.9197225838     1.5990639684     0.1772258410
    8      C      -4.2757695331    -0.2852472117     0.9948063214
    9      H      -5.2176531220    -0.4810700102     1.4920050652
   10      C      -3.2341216260    -1.2035400757     1.0934503850
   11      H      -3.3645547333    -2.1134618853     1.6652043341
   12      C      -2.0244629602    -0.9578233415     0.4523353621
   13      H      -1.2262300830    -1.6848167815     0.5198148356
   14      C       1.8516951471    -0.2013755414    -0.3023118447
   15      C       2.0417134502     0.9629988238     0.4518484888
   16      H       1.2549224650     1.7019112203     0.5206061889
   17      C       3.2515764332     1.1842389393     1.1011838543
   18      H       3.3933657674     2.0873813389     1.6809033780
   19      C       4.2790733275     0.2504364872     1.0003441672
   20      H       5.2211282013     0.4270003073     1.5043107018
   21      C       4.0971565832    -0.9121565529     0.2494497327
   22      H       4.8973180466    -1.6372051316     0.1705638974
   23      C       2.8902039889    -1.1398389765    -0.3946638697
   24      H       2.7299097908    -2.0358318554    -0.9797309813
   25      O      -0.3666804482     1.5877251530    -1.5517870801
   26      O       0.3420167038    -1.5488434398    -1.5589844828
 ----------------------------------------------------------------
 Molecular Point Group                 C1    NOp =  1
 Largest Abelian Subgroup              C1    NOp =  1
 Nuclear Repulsion Energy =   960.5505774459 hartrees
 There are       55 alpha and       55 beta electrons
 Applying Cartesian multipole field
    Component          Value
    ---------          -----
     (2,0,0)        1.00000E-12
     (0,2,0)        2.00000E-11
     (0,0,2)       -3.00000E-11
 Nucleus-field energy     =     0.0000000020 hartrees
 Requested basis set is 6-311++G(d,p)
 There are 146 shells and 422 basis functions
 A cutoff of  1.0D-11 yielded   8250 shell pairs
 There are     70967 function pairs (     75987 Cartesian)
 Smallest overlap matrix eigenvalue = 4.07E-07

 Q-Chem warning in module /home/taweetham/qchem/stvman/mkSTV.C, line 257:

 Overlap eigenvalue is smaller than square root of threshold

 Linear dependence detected in AO basis
 Number of orthogonalized atomic orbitals = 419
 Maximum deviation from orthogonality = 2.577E-10
 Guess MOs from SCF MO coefficient file
 Reading MOs from coefficient file
 Reading MOs from coefficient file
 A restricted hybrid HF-DFT SCF calculation will be
 performed using Pulay DIIS extrapolation
 Exchange:     0.2000 Hartree-Fock + 0.0800 Slater + 0.7200 B88
 Correlation:  0.1900 VWN1RPA + 0.8100 LYP
 Using SG-1 standard quadrature grid
 SCF converges when DIIS error is below 1.0E-08
 Geometry optimization detected.  Setting ReadMinima to 0
 Setting SaveMinima to 0
 ---------------------------------------
  Cycle       Energy         DIIS Error
 ---------------------------------------
    1    -690.2009956751      2.32E-03
    2    -690.1319652914      3.70E-04
    3    -690.1267167458      6.13E-04
    4    -690.1353557539      1.45E-04
    5    -690.1357370928      3.09E-05
    6    -690.1357484348      1.69E-05
    7    -690.1357536554      5.62E-06
    8    -690.1357544241      1.64E-06
    9    -690.1357550919      2.60E-07
   10    -690.1357550076      1.76E-07
   11    -690.1357549787      7.13E-08
   12    -690.1357549856      2.42E-08
   13    -690.1357549896      1.05E-08
   14    -690.1357549836      4.24E-09 Convergence criterion met
 ---------------------------------------
 SCF time:  CPU 1009.10 s  wall 1010.72 s
 SCF   energy in the final basis set = -690.1357549836
 Total energy in the final basis set = -690.1357549836

 --------------------------------------------------------------

                    Orbital Energies (a.u.)
 --------------------------------------------------------------

 Alpha MOs
 -- Occupied --
-19.134 -19.133 -10.279 -10.278 -10.203 -10.203 -10.200 -10.199
-10.199 -10.199 -10.196 -10.195 -10.195 -10.194 -10.194 -10.194
 -1.078  -1.058  -0.882  -0.881  -0.789  -0.782  -0.771  -0.770
 -0.695  -0.652  -0.633  -0.627  -0.604  -0.568  -0.547  -0.514
 -0.500  -0.480  -0.477  -0.466  -0.462  -0.461  -0.446  -0.445
 -0.441  -0.421  -0.412  -0.383  -0.382  -0.379  -0.376  -0.366
 -0.365  -0.320  -0.283  -0.277  -0.276  -0.276  -0.250
 -- Virtual --
 -0.093  -0.074  -0.032  -0.030  -0.012  -0.007   0.003   0.007
  0.011   0.015   0.026   0.028   0.035   0.038   0.043   0.051
  0.056   0.056   0.065   0.072   0.079   0.084   0.087   0.095
  0.097   0.103   0.105   0.106   0.112   0.115   0.117   0.121
  0.123   0.125   0.125   0.127   0.131   0.136   0.138   0.139
  0.141   0.143   0.152   0.155   0.156   0.159   0.166   0.175
  0.180   0.180   0.181   0.186   0.193   0.196   0.202   0.203
  0.211   0.215   0.218   0.218   0.222   0.223   0.230   0.238
  0.243   0.243   0.251   0.254   0.267   0.268   0.269   0.272
  0.276   0.281   0.284   0.288   0.291   0.298   0.299   0.306
  0.307   0.318   0.328   0.330   0.340   0.342   0.347   0.351
  0.354   0.359   0.366   0.372   0.373   0.375   0.381   0.396
  0.397   0.444   0.463   0.465   0.469   0.485   0.500   0.502
  0.522   0.523   0.530   0.533   0.538   0.540   0.549   0.551
  0.553   0.554   0.564   0.568   0.573   0.588   0.591   0.603
  0.612   0.618   0.630   0.645   0.651   0.655   0.664   0.673
  0.674   0.685   0.692   0.693   0.706   0.709   0.712   0.713
  0.722   0.730   0.739   0.746   0.760   0.763   0.789   0.805
  0.822   0.823   0.835   0.837   0.845   0.845   0.851   0.856
  0.871   0.880   0.887   0.898   0.900   0.924   0.931   0.934
  0.952   0.964   0.969   0.977   0.987   1.013   1.018   1.026
  1.028   1.040   1.042   1.046   1.067   1.068   1.085   1.089
  1.111   1.120   1.126   1.136   1.169   1.170   1.201   1.229
  1.232   1.253   1.296   1.300   1.308   1.322   1.347   1.399
  1.401   1.486   1.487   1.496   1.499   1.505   1.507   1.522
  1.531   1.538   1.547   1.554   1.555   1.566   1.576   1.602
  1.631   1.633   1.641   1.642   1.642   1.680   1.681   1.698
  1.720   1.723   1.738   1.742   1.758   1.765   1.773   1.789
  1.790   1.813   1.829   1.850   1.875   1.895   1.912   1.914
  1.916   1.933   1.940   1.942   1.949   1.952   1.964   1.970
  1.994   1.995   2.003   2.006   2.039   2.056   2.072   2.075
  2.089   2.129   2.144   2.175   2.222   2.231   2.289   2.302
  2.331   2.338   2.422   2.428   2.431   2.438   2.448   2.450
  2.451   2.461   2.590   2.620   2.622   2.638   2.649   2.654
  2.661   2.664   2.694   2.695   2.705   2.708   2.717   2.723
  2.732   2.735   2.751   2.756   2.762   2.785   2.788   2.789
  2.820   2.832   2.846   2.847   2.851   2.853   2.869   2.879
  2.895   2.905   2.939   2.943   2.952   2.957   3.006   3.047
  3.076   3.083   3.098   3.190   3.195   3.199   3.261   3.327
  3.332   3.354   3.366   3.368   3.378   3.460   3.483   3.499
  3.515   3.518   3.521   3.592   3.621   3.651   3.663   3.736
  3.857   3.984   3.993   4.025   4.026   4.099   4.146   4.149
  4.155   4.182   4.294   4.423   4.831   4.832   5.083   5.097
  5.230   5.234   5.748   5.750  23.596  23.614  23.817  23.929
 23.947  23.950  23.950  23.956  24.053  24.056  24.093  24.094
 24.180  24.181  49.983  50.030
 --------------------------------------------------------------

          Ground-State Mulliken Net Atomic Charges

     Atom                 Charge (a.u.)
  ----------------------------------------
      1 C                    -0.213806
      2 C                    -0.224369
      3 C                     1.172660
      4 C                     0.409190
      5 H                     0.205875
      6 C                    -0.476178
      7 H                     0.175955
      8 C                    -0.237487
      9 H                     0.159958
     10 C                    -0.460701
     11 H                     0.187228
     12 C                    -0.889916
     13 H                     0.157605
     14 C                     1.206821
     15 C                    -0.870323
     16 H                     0.159546
     17 C                    -0.472065
     18 H                     0.187722
     19 C                    -0.237708
     20 H                     0.160020
     21 C                    -0.486842
     22 H                     0.176585
     23 C                     0.402126
     24 H                     0.205991
     25 O                    -0.200264
     26 O                    -0.197624
  ----------------------------------------
  Sum of atomic charges =    -0.000000

 -----------------------------------------------------------------
                    Cartesian Multipole Moments
 -----------------------------------------------------------------
    Charge (ESU x 10^10)
                 0.0000
    Dipole Moment (Debye)
         X       0.0629      Y      -0.0437      Z       3.6779
       Tot       3.6787
    Quadrupole Moments (Debye-Ang)
        XX     -69.9189     XY      -1.6450     YY     -92.9544
        XZ       0.0077     YZ       0.0666     ZZ     -98.7183
    Octopole Moments (Debye-Ang^2)
       XXX      -0.1127    XXY      -0.5049    XYY       0.2408
       YYY      -0.8024    XXZ      34.3935    XYZ      18.1484
       YYZ      19.0240    XZZ       0.4954    YZZ      -0.1453
       ZZZ       9.7923
    Hexadecapole Moments (Debye-Ang^3)
      XXXX   -3994.0126   XXXY     -42.7361   XXYY    -810.2689
      XYYY      42.3553   YYYY    -684.6575   XXXZ       1.8341
      XXYZ       0.1545   XYYZ      -0.6441   YYYZ       2.7124
      XXZZ    -843.3326   XYZZ      41.0494   YYZZ    -220.2581
      XZZZ      -0.1141   YZZZ       2.1315   ZZZZ    -575.8080
 -----------------------------------------------------------------
 Calculating analytic gradient of the SCF energy
 Gradient of SCF Energy
            1           2           3           4           5           6
    1  -0.0013983   0.0029559   0.0001057  -0.0005181  -0.0002439   0.0002072
    2   0.0013859   0.0012791  -0.0001711   0.0002505  -0.0008696  -0.0001705
    3  -0.0000065  -0.0086634   0.0004393   0.0003437   0.0005214  -0.0002020
            7           8           9          10          11          12
    1   0.0007373   0.0002266   0.0008995  -0.0001223   0.0001207  -0.0005395
    2  -0.0006310  -0.0001452   0.0001460   0.0003882   0.0008562   0.0002201
    3   0.0001064  -0.0000103  -0.0004965  -0.0003428  -0.0005168   0.0002473
           13          14          15          16          17          18
    1  -0.0004928  -0.0009598   0.0005553   0.0006735   0.0001088  -0.0001213
    2   0.0005348  -0.0003733  -0.0001407  -0.0007613  -0.0003442  -0.0008402
    3  -0.0000665   0.0025555   0.0008023  -0.0000429  -0.0005575  -0.0005642
           19          20          21          22          23          24
    1  -0.0001430  -0.0009295  -0.0000877  -0.0007678   0.0003865   0.0002410
    2   0.0001685  -0.0001502   0.0002789   0.0006595  -0.0004926   0.0008906
    3   0.0000282  -0.0004855  -0.0003160   0.0000917   0.0004923   0.0005337
           25          26
    1   0.0001746  -0.0010683
    2  -0.0042816   0.0023133
    3   0.0019424   0.0041666
 Max gradient component =       8.663E-03
 RMS gradient           =       1.418E-03
 Gradient time:  CPU 377.24 s  wall 377.70 s
 Geometry Optimization Parameters
   NAtoms,    NIC,     NZ,  NCons,   NDum,   NFix, NCnnct, MaxDiis
       26     181       0       0       0       0       0       0

 Cartesian Hessian Update
 Hessian Updated using BFGS Update


** GEOMETRY OPTIMIZATION IN DELOCALIZED INTERNAL COORDINATES **
   Searching for a Minimum

   Optimization Cycle:   3

                       Coordinates (Angstroms)
     ATOM                X               Y               Z
      1  C        -0.5639341463    0.5453030412   -0.9605887916
      2  C         0.5654371094   -0.5027638513   -0.9836842851
      3  C        -1.8489382208    0.2160212045   -0.2903585347
      4  C        -2.9017778193    1.1383621271   -0.3808392703
      5  H        -2.7524876389    2.0421128488   -0.9568505774
      6  C        -4.1084269107    0.8862628634    0.2546318398
      7  H        -4.9197225838    1.5990639684    0.1772258410
      8  C        -4.2757695331   -0.2852472117    0.9948063214
      9  H        -5.2176531220   -0.4810700102    1.4920050652
     10  C        -3.2341216260   -1.2035400757    1.0934503850
     11  H        -3.3645547333   -2.1134618853    1.6652043341
     12  C        -2.0244629602   -0.9578233415    0.4523353621
     13  H        -1.2262300830   -1.6848167815    0.5198148356
     14  C         1.8516951471   -0.2013755414   -0.3023118447
     15  C         2.0417134502    0.9629988238    0.4518484888
     16  H         1.2549224650    1.7019112203    0.5206061889
     17  C         3.2515764332    1.1842389393    1.1011838543
     18  H         3.3933657674    2.0873813389    1.6809033780
     19  C         4.2790733275    0.2504364872    1.0003441672
     20  H         5.2211282013    0.4270003073    1.5043107018
     21  C         4.0971565832   -0.9121565529    0.2494497327
     22  H         4.8973180466   -1.6372051316    0.1705638974
     23  C         2.8902039889   -1.1398389765   -0.3946638697
     24  H         2.7299097908   -2.0358318554   -0.9797309813
     25  O        -0.3666804482    1.5877251530   -1.5517870801
     26  O         0.3420167038   -1.5488434398   -1.5589844828
   Point Group: c1    Number of degrees of freedom:    72


   Energy is   -690.135754984

 Hessian Updated using BFGS Update

 72 Hessian modes will be used to form the next step
  Hessian Eigenvalues:
     0.003386    0.007488    0.009470    0.010762    0.018405    0.018469
     0.021257    0.021986    0.022261    0.022445    0.022620    0.022712
     0.022729    0.022734    0.022899    0.022908    0.022995    0.023034
     0.023066    0.023072    0.023246    0.023260    0.024619    0.157871
     0.159984    0.159998    0.159999    0.160000    0.160000    0.160000
     0.160000    0.160005    0.160063    0.204058    0.220000    0.220012
     0.220040    0.222508    0.234786    0.235191    0.249742    0.249837
     0.249973    0.252648    0.259897    0.288472    0.336251    0.336888
     0.351714    0.351858    0.352123    0.352211    0.352319    0.352845
     0.353626    0.354435    0.355851    0.370040    0.412000    0.413762
     0.419431    0.419940    0.451975    0.452037    0.454616    0.461203
     0.462541    0.462689    0.470486    0.492635    0.901446    0.936398

 Minimum Search - Taking Simple RFO Step
 Searching for Lamda that Minimizes Along All modes
 Value Taken    Lamda =  -0.00065749
 Step Taken.  Stepsize is  0.151566

                             Maximum     Tolerance    Cnvgd?
         Gradient           0.003952      0.000300      NO
         Displacement       0.072720      0.001200      NO
         Energy change      0.000066      0.000001      NO


 New Cartesian Coordinates Obtained by Inverse Iteration

 Displacement from previous Coordinates is:  0.315145
 ----------------------------------------------------------------
             Standard Nuclear Orientation (Angstroms)
    I     Atom           X                Y                Z
 ----------------------------------------------------------------
    1      C      -0.5577461510     0.5264948265    -0.9434114360
    2      C       0.5564872023    -0.5382704127    -0.9423520093
    3      C      -1.8536480448     0.2123287767    -0.2876029418
    4      C      -2.9008241844     1.1399889545    -0.3893866431
    5      H      -2.7433181922     2.0415972308    -0.9680234152
    6      C      -4.1119063252     0.8972070702     0.2430566081
    7      H      -4.9195143808     1.6143807766     0.1587746201
    8      C      -4.2883718640    -0.2698942968     0.9897454543
    9      H      -5.2336290985    -0.4576218945     1.4850883690
   10      C      -3.2520858783    -1.1946197875     1.0967735540
   11      H      -3.3891825133    -2.1012092053     1.6735935805
   12      C      -2.0386972743    -0.9579817651     0.4578518199
   13      H      -1.2426068391    -1.6884159255     0.5338323003
   14      C       1.8529341594    -0.2213114578    -0.2887118783
   15      C       2.0301235879     0.9396062640     0.4734732536
   16      H       1.2274888303     1.6609400605     0.5638111925
   17      C       3.2438230779     1.1783246687     1.1108538892
   18      H       3.3746856234     2.0774246536     1.7006991974
   19      C       4.2885373424     0.2655629660     0.9853612134
   20      H       5.2340794548     0.4548687552     1.4795182711
   21      C       4.1200611485    -0.8918937618     0.2218853250
   22      H       4.9341085160    -1.5999023811     0.1235255994
   23      C       2.9087373584    -1.1369488704    -0.4091644789
   24      H       2.7573454006    -2.0311645972    -1.0008121208
   25      O      -0.3350170636     1.5647943981    -1.5332221693
   26      O       0.3488932964    -1.5594413772    -1.5662724795
 ----------------------------------------------------------------
 Molecular Point Group                 C1    NOp =  1
 Largest Abelian Subgroup              C1    NOp =  1
 Nuclear Repulsion Energy =   960.3349685837 hartrees
 There are       55 alpha and       55 beta electrons
 Applying Cartesian multipole field
    Component          Value
    ---------          -----
     (2,0,0)        1.00000E-12
     (0,2,0)        2.00000E-11
     (0,0,2)       -3.00000E-11
 Nucleus-field energy     =     0.0000000020 hartrees
 Requested basis set is 6-311++G(d,p)
 There are 146 shells and 422 basis functions
 A cutoff of  1.0D-11 yielded   8242 shell pairs
 There are     70907 function pairs (     75921 Cartesian)
 Smallest overlap matrix eigenvalue = 3.94E-07

 Q-Chem warning in module /home/taweetham/qchem/stvman/mkSTV.C, line 257:

 Overlap eigenvalue is smaller than square root of threshold

 Linear dependence detected in AO basis
 Number of orthogonalized atomic orbitals = 419
 Maximum deviation from orthogonality = 2.518E-10
 Guess MOs from SCF MO coefficient file
 Reading MOs from coefficient file
 Reading MOs from coefficient file
 A restricted hybrid HF-DFT SCF calculation will be
 performed using Pulay DIIS extrapolation
 Exchange:     0.2000 Hartree-Fock + 0.0800 Slater + 0.7200 B88
 Correlation:  0.1900 VWN1RPA + 0.8100 LYP
 Using SG-1 standard quadrature grid
 SCF converges when DIIS error is below 1.0E-08
 Geometry optimization detected.  Setting ReadMinima to 0
 Setting SaveMinima to 0
 ---------------------------------------
  Cycle       Energy         DIIS Error
 ---------------------------------------
    1    -690.1222291201      7.69E-04
    2    -690.1356599919      9.27E-05
    3    -690.1354640325      1.38E-04
    4    -690.1358890304      3.05E-05
    5    -690.1359062105      1.20E-05
    6    -690.1359084383      5.10E-06
    7    -690.1359089357      2.22E-06
    8    -690.1359086688      5.33E-07
    9    -690.1359086428      1.81E-07
   10    -690.1359087368      9.33E-08
   11    -690.1359087471      3.16E-08
   12    -690.1359087482      1.58E-08
   13    -690.1359087433      4.04E-09 Convergence criterion met
 ---------------------------------------
 SCF time:  CPU 922.94 s  wall 937.06 s
 SCF   energy in the final basis set = -690.1359087433
 Total energy in the final basis set = -690.1359087433

 --------------------------------------------------------------

                    Orbital Energies (a.u.)
 --------------------------------------------------------------

 Alpha MOs
 -- Occupied --
-19.134 -19.134 -10.279 -10.278 -10.203 -10.203 -10.200 -10.200
-10.200 -10.199 -10.196 -10.196 -10.195 -10.194 -10.194 -10.194
 -1.078  -1.058  -0.882  -0.881  -0.789  -0.782  -0.771  -0.770
 -0.695  -0.652  -0.632  -0.627  -0.604  -0.568  -0.547  -0.514
 -0.499  -0.480  -0.477  -0.466  -0.462  -0.461  -0.446  -0.445
 -0.441  -0.421  -0.412  -0.383  -0.382  -0.379  -0.375  -0.366
 -0.365  -0.320  -0.283  -0.277  -0.276  -0.276  -0.250
 -- Virtual --
 -0.092  -0.074  -0.033  -0.031  -0.012  -0.007   0.003   0.007
  0.010   0.015   0.025   0.028   0.035   0.038   0.043   0.051
  0.056   0.056   0.065   0.072   0.079   0.084   0.087   0.094
  0.097   0.103   0.105   0.106   0.112   0.114   0.117   0.120
  0.123   0.125   0.125   0.127   0.131   0.136   0.137   0.139
  0.141   0.143   0.152   0.154   0.155   0.159   0.166   0.174
  0.179   0.180   0.181   0.186   0.193   0.195   0.203   0.203
  0.211   0.215   0.218   0.219   0.223   0.223   0.231   0.237
  0.243   0.244   0.249   0.254   0.267   0.268   0.269   0.271
  0.276   0.281   0.285   0.288   0.290   0.298   0.299   0.306
  0.307   0.317   0.328   0.329   0.340   0.341   0.347   0.352
  0.354   0.359   0.365   0.372   0.373   0.374   0.382   0.397
  0.397   0.443   0.462   0.463   0.469   0.483   0.499   0.500
  0.521   0.522   0.531   0.532   0.538   0.540   0.549   0.550
  0.552   0.554   0.564   0.569   0.574   0.588   0.592   0.603
  0.613   0.618   0.630   0.642   0.652   0.653   0.664   0.674
  0.674   0.685   0.692   0.693   0.706   0.708   0.711   0.713
  0.721   0.729   0.740   0.746   0.760   0.764   0.790   0.804
  0.822   0.823   0.834   0.837   0.845   0.845   0.850   0.856
  0.871   0.879   0.886   0.897   0.900   0.923   0.935   0.936
  0.954   0.957   0.968   0.977   0.990   1.013   1.018   1.029
  1.030   1.040   1.042   1.048   1.066   1.068   1.087   1.090
  1.112   1.119   1.127   1.134   1.166   1.173   1.198   1.232
  1.237   1.253   1.299   1.301   1.311   1.319   1.349   1.395
  1.400   1.484   1.486   1.496   1.500   1.504   1.506   1.520
  1.532   1.537   1.545   1.554   1.554   1.565   1.574   1.602
  1.629   1.634   1.641   1.641   1.641   1.675   1.680   1.697
  1.720   1.725   1.739   1.739   1.758   1.764   1.774   1.788
  1.793   1.812   1.829   1.850   1.875   1.895   1.913   1.913
  1.915   1.932   1.939   1.941   1.949   1.953   1.964   1.975
  1.993   1.995   2.003   2.006   2.039   2.056   2.070   2.074
  2.093   2.128   2.142   2.175   2.224   2.240   2.289   2.301
  2.330   2.337   2.421   2.428   2.429   2.437   2.446   2.449
  2.451   2.460   2.588   2.618   2.619   2.638   2.648   2.655
  2.660   2.664   2.694   2.695   2.705   2.708   2.718   2.723
  2.734   2.735   2.750   2.755   2.761   2.787   2.787   2.788
  2.819   2.832   2.844   2.846   2.852   2.852   2.869   2.878
  2.895   2.906   2.937   2.941   2.953   2.956   3.014   3.047
  3.076   3.083   3.096   3.191   3.194   3.199   3.260   3.324
  3.332   3.352   3.365   3.367   3.382   3.463   3.481   3.497
  3.513   3.517   3.517   3.593   3.621   3.647   3.662   3.737
  3.860   3.982   3.992   4.024   4.025   4.098   4.145   4.148
  4.154   4.182   4.288   4.423   4.830   4.831   5.088   5.095
  5.231   5.234   5.744   5.753  23.594  23.612  23.819  23.929
 23.945  23.948  23.949  23.955  24.052  24.054  24.090  24.091
 24.177  24.178  49.981  50.035
 --------------------------------------------------------------

          Ground-State Mulliken Net Atomic Charges

     Atom                 Charge (a.u.)
  ----------------------------------------
      1 C                    -0.223048
      2 C                    -0.217873
      3 C                     1.173994
      4 C                     0.418403
      5 H                     0.205789
      6 C                    -0.468025
      7 H                     0.177301
      8 C                    -0.243133
      9 H                     0.160045
     10 C                    -0.461122
     11 H                     0.188210
     12 C                    -0.884344
     13 H                     0.160059
     14 C                     1.152652
     15 C                    -0.890533
     16 H                     0.158764
     17 C                    -0.455897
     18 H                     0.187913
     19 C                    -0.242780
     20 H                     0.159986
     21 C                    -0.461962
     22 H                     0.176921
     23 C                     0.419345
     24 H                     0.205638
     25 O                    -0.197551
     26 O                    -0.198753
  ----------------------------------------
  Sum of atomic charges =     0.000000

 -----------------------------------------------------------------
                    Cartesian Multipole Moments
 -----------------------------------------------------------------
    Charge (ESU x 10^10)
                -0.0000
    Dipole Moment (Debye)
         X      -0.0371      Y      -0.0150      Z       3.7074
       Tot       3.7076
    Quadrupole Moments (Debye-Ang)
        XX     -69.7476     XY      -1.7206     YY     -92.9763
        XZ      -0.0398     YZ       0.0005     ZZ     -98.7579
    Octopole Moments (Debye-Ang^2)
       XXX      -0.0325    XXY       0.1873    XYY      -0.5404
       YYY       0.6129    XXZ      33.3262    XYZ      18.7629
       YYZ      18.4831    XZZ      -0.0243    YZZ       0.6369
       ZZZ       9.3004
    Hexadecapole Moments (Debye-Ang^3)
      XXXX   -4004.4978   XXXY     -41.6299   XXYY    -814.1861
      XYYY      43.1337   YYYY    -680.4878   XXXZ      -0.1537
      XXYZ       0.2279   XYYZ       0.4086   YYYZ      -2.0988
      XXZZ    -847.2387   XYZZ      41.4189   YYZZ    -217.7636
      XZZZ       3.0322   YZZZ      -2.3774   ZZZZ    -571.7802
 -----------------------------------------------------------------
 Calculating analytic gradient of the SCF energy
 Gradient of SCF Energy
            1           2           3           4           5           6
    1   0.0011625  -0.0022527   0.0000423  -0.0001854  -0.0001717   0.0000691
    2   0.0020107  -0.0040295  -0.0007283   0.0002207  -0.0004061  -0.0000971
    3  -0.0033282   0.0019635   0.0012732  -0.0000215   0.0003161  -0.0001487
            7           8           9          10          11          12
    1   0.0004245  -0.0000039   0.0004980  -0.0000278   0.0001165  -0.0003366
    2  -0.0003128  -0.0000532   0.0000377   0.0000887   0.0004275   0.0007065
    3   0.0000410   0.0001957  -0.0002904  -0.0001510  -0.0002238  -0.0005528
           13          14          15          16          17          18
    1   0.0001695   0.0004299   0.0003201  -0.0001681  -0.0000352  -0.0001201
    2   0.0000567   0.0010235  -0.0004996  -0.0000663  -0.0001585  -0.0004394
    3   0.0000420  -0.0001928  -0.0007315  -0.0000216  -0.0000254  -0.0002092
           19          20          21          22          23          24
    1  -0.0000197  -0.0005059  -0.0001477  -0.0004386   0.0004325   0.0001615
    2   0.0001541  -0.0000361   0.0000141   0.0002990  -0.0001828   0.0004105
    3   0.0002028  -0.0003049  -0.0001288   0.0000674  -0.0000597   0.0002724
           25          26
    1   0.0002909   0.0002959
    2  -0.0023383   0.0038983
    3   0.0016203   0.0003959
 Max gradient component =       4.030E-03
 RMS gradient           =       9.701E-04
 Gradient time:  CPU 376.35 s  wall 459.90 s
 Geometry Optimization Parameters
   NAtoms,    NIC,     NZ,  NCons,   NDum,   NFix, NCnnct, MaxDiis
       26     181       0       0       0       0       0       0

 Cartesian Hessian Update
 Hessian Updated using BFGS Update


** GEOMETRY OPTIMIZATION IN DELOCALIZED INTERNAL COORDINATES **
   Searching for a Minimum

   Optimization Cycle:   4

                       Coordinates (Angstroms)
     ATOM                X               Y               Z
      1  C        -0.5577461510    0.5264948265   -0.9434114360
      2  C         0.5564872023   -0.5382704127   -0.9423520093
      3  C        -1.8536480448    0.2123287767   -0.2876029418
      4  C        -2.9008241844    1.1399889545   -0.3893866431
      5  H        -2.7433181922    2.0415972308   -0.9680234152
      6  C        -4.1119063252    0.8972070702    0.2430566081
      7  H        -4.9195143808    1.6143807766    0.1587746201
      8  C        -4.2883718640   -0.2698942968    0.9897454543
      9  H        -5.2336290985   -0.4576218945    1.4850883690
     10  C        -3.2520858783   -1.1946197875    1.0967735540
     11  H        -3.3891825133   -2.1012092053    1.6735935805
     12  C        -2.0386972743   -0.9579817651    0.4578518199
     13  H        -1.2426068391   -1.6884159255    0.5338323003
     14  C         1.8529341594   -0.2213114578   -0.2887118783
     15  C         2.0301235879    0.9396062640    0.4734732536
     16  H         1.2274888303    1.6609400605    0.5638111925
     17  C         3.2438230779    1.1783246687    1.1108538892
     18  H         3.3746856234    2.0774246536    1.7006991974
     19  C         4.2885373424    0.2655629660    0.9853612134
     20  H         5.2340794548    0.4548687552    1.4795182711
     21  C         4.1200611485   -0.8918937618    0.2218853250
     22  H         4.9341085160   -1.5999023811    0.1235255994
     23  C         2.9087373584   -1.1369488704   -0.4091644789
     24  H         2.7573454006   -2.0311645972   -1.0008121208
     25  O        -0.3350170636    1.5647943981   -1.5332221693
     26  O         0.3488932964   -1.5594413772   -1.5662724795
   Point Group: c1    Number of degrees of freedom:    72


   Energy is   -690.135908743

 Hessian Updated using BFGS Update

 72 Hessian modes will be used to form the next step
  Hessian Eigenvalues:
     0.003440    0.007467    0.009792    0.010758    0.018390    0.018436
     0.021784    0.021965    0.022444    0.022475    0.022635    0.022714
     0.022725    0.022736    0.022902    0.022913    0.022995    0.023028
     0.023070    0.023117    0.023246    0.023260    0.040829    0.157555
     0.159970    0.159998    0.159999    0.159999    0.160000    0.160000
     0.160000    0.160006    0.160026    0.201377    0.219986    0.220001
     0.220031    0.221973    0.234767    0.235281    0.248972    0.249747
     0.249955    0.254238    0.258927    0.284678    0.335892    0.336935
     0.351594    0.351734    0.352071    0.352150    0.352315    0.352460
     0.353524    0.353626    0.355769    0.368708    0.412346    0.413730
     0.418867    0.419523    0.450611    0.452031    0.454617    0.459844
     0.462546    0.462685    0.470490    0.478332    0.852702    0.936521

 Minimum Search - Taking Simple RFO Step
 Searching for Lamda that Minimizes Along All modes
 Value Taken    Lamda =  -0.00032098
 Step Taken.  Stepsize is  0.120440

                             Maximum     Tolerance    Cnvgd?
         Gradient           0.002879      0.000300      NO
         Displacement       0.070050      0.001200      NO
         Energy change     -0.000154      0.000001      NO


 New Cartesian Coordinates Obtained by Inverse Iteration

 Displacement from previous Coordinates is:  0.610148
 ----------------------------------------------------------------
             Standard Nuclear Orientation (Angstroms)
    I     Atom           X                Y                Z
 ----------------------------------------------------------------
    1      C      -0.5623823135     0.5425135218    -0.8849540570
    2      C       0.5619758735    -0.5156776645    -0.8989923504
    3      C      -1.8702381967     0.2058837578    -0.2626124793
    4      C      -2.9146783256     1.1373187988    -0.3704079949
    5      H      -2.7407937959     2.0497482118    -0.9292903076
    6      C      -4.1410537604     0.8868376020     0.2309716231
    7      H      -4.9459440966     1.6084749468     0.1417930592
    8      C      -4.3369075551    -0.2944810115     0.9515231577
    9      H      -5.2946903366    -0.4888875527     1.4227721272
   10      C      -3.3039714943    -1.2240416886     1.0653024150
   11      H      -3.4570211914    -2.1423580169     1.6215877061
   12      C      -2.0741782062    -0.9787441406     0.4593815186
   13      H      -1.2823782958    -1.7132266624     0.5386425651
   14      C       1.8712048644    -0.1971044291    -0.2700198180
   15      C       2.0846521045     0.9781468783     0.4644730113
   16      H       1.2995855169     1.7192033667     0.5498420854
   17      C       3.3155664532     1.2057512553     1.0751098468
   18      H       3.4761498623     2.1169823099     1.6408604492
   19      C       4.3398805725     0.2676007504     0.9542084323
   20      H       5.2984478289     0.4481214486     1.4294061305
   21      C       4.1344017367    -0.9045231769     0.2214752414
   22      H       4.9326208695    -1.6328398854     0.1266973538
   23      C       2.9070425032    -1.1372039411    -0.3849932724
   24      H       2.7258024828    -2.0422716925    -0.9534336828
   25      O      -0.3580498149     1.5869368357    -1.4777894213
   26      O       0.3457139036    -1.5573161533    -1.4926686632
 ----------------------------------------------------------------
 Molecular Point Group                 C1    NOp =  1
 Largest Abelian Subgroup              C1    NOp =  1
 Nuclear Repulsion Energy =   957.9847761097 hartrees
 There are       55 alpha and       55 beta electrons
 Applying Cartesian multipole field
    Component          Value
    ---------          -----
     (2,0,0)        1.00000E-12
     (0,2,0)        2.00000E-11
     (0,0,2)       -3.00000E-11
 Nucleus-field energy     =     0.0000000031 hartrees
 Requested basis set is 6-311++G(d,p)
 There are 146 shells and 422 basis functions
 A cutoff of  1.0D-11 yielded   8220 shell pairs
 There are     70697 function pairs (     75677 Cartesian)
 Smallest overlap matrix eigenvalue = 3.86E-07

 Q-Chem warning in module /home/taweetham/qchem/stvman/mkSTV.C, line 257:

 Overlap eigenvalue is smaller than square root of threshold

 Linear dependence detected in AO basis
 Number of orthogonalized atomic orbitals = 419
 Maximum deviation from orthogonality = 1.930E-10
 Guess MOs from SCF MO coefficient file
 Reading MOs from coefficient file
 Reading MOs from coefficient file
 A restricted hybrid HF-DFT SCF calculation will be
 performed using Pulay DIIS extrapolation
 Exchange:     0.2000 Hartree-Fock + 0.0800 Slater + 0.7200 B88
 Correlation:  0.1900 VWN1RPA + 0.8100 LYP
 Using SG-1 standard quadrature grid
 SCF converges when DIIS error is below 1.0E-08
 Geometry optimization detected.  Setting ReadMinima to 0
 Setting SaveMinima to 0
 ---------------------------------------
  Cycle       Energy         DIIS Error
 ---------------------------------------
    1    -690.0862673156      1.13E-03
    2    -690.1349850611      1.88E-04
    3    -690.1337395408      3.06E-04
    4    -690.1358294226      7.80E-05
    5    -690.1359371198      1.35E-05
    6    -690.1359393126      8.56E-06
    7    -690.1359406297      2.54E-06
    8    -690.1359406734      9.28E-07
    9    -690.1359403329      1.60E-07
   10    -690.1359403655      1.28E-07
   11    -690.1359403804      3.37E-08
   12    -690.1359403828      1.42E-08
   13    -690.1359403745      6.43E-09 Convergence criterion met
 ---------------------------------------
 SCF time:  CPU 931.26 s  wall 1113.05 s
 SCF   energy in the final basis set = -690.1359403745
 Total energy in the final basis set = -690.1359403745

 --------------------------------------------------------------

                    Orbital Energies (a.u.)
 --------------------------------------------------------------

 Alpha MOs
 -- Occupied --
-19.134 -19.134 -10.280 -10.280 -10.203 -10.203 -10.200 -10.200
-10.200 -10.200 -10.196 -10.196 -10.195 -10.195 -10.195 -10.194
 -1.076  -1.056  -0.881  -0.880  -0.788  -0.782  -0.770  -0.769
 -0.695  -0.651  -0.632  -0.626  -0.603  -0.567  -0.546  -0.513
 -0.499  -0.480  -0.476  -0.466  -0.461  -0.461  -0.446  -0.444
 -0.440  -0.422  -0.411  -0.382  -0.382  -0.379  -0.375  -0.365
 -0.365  -0.320  -0.283  -0.277  -0.276  -0.275  -0.251
 -- Virtual --
 -0.094  -0.074  -0.032  -0.031  -0.012  -0.007   0.002   0.007
  0.010   0.015   0.025   0.028   0.036   0.038   0.043   0.052
  0.056   0.056   0.064   0.072   0.080   0.084   0.087   0.095
  0.097   0.103   0.105   0.106   0.112   0.115   0.117   0.120
  0.123   0.125   0.126   0.127   0.131   0.136   0.138   0.139
  0.142   0.143   0.152   0.155   0.155   0.158   0.166   0.175
  0.179   0.179   0.181   0.186   0.192   0.194   0.203   0.203
  0.211   0.214   0.217   0.219   0.222   0.222   0.232   0.239
  0.241   0.243   0.250   0.254   0.267   0.268   0.268   0.272
  0.277   0.280   0.284   0.286   0.290   0.297   0.300   0.306
  0.307   0.317   0.328   0.329   0.339   0.340   0.348   0.352
  0.354   0.358   0.365   0.369   0.374   0.375   0.380   0.397
  0.398   0.441   0.460   0.464   0.469   0.483   0.498   0.501
  0.521   0.522   0.532   0.532   0.538   0.539   0.549   0.550
  0.552   0.554   0.563   0.570   0.575   0.587   0.593   0.603
  0.613   0.619   0.632   0.640   0.651   0.652   0.665   0.671
  0.673   0.684   0.688   0.690   0.702   0.708   0.711   0.713
  0.722   0.729   0.739   0.745   0.758   0.762   0.791   0.803
  0.821   0.821   0.834   0.835   0.845   0.845   0.852   0.857
  0.872   0.880   0.886   0.895   0.898   0.921   0.929   0.939
  0.947   0.959   0.968   0.978   0.990   1.011   1.013   1.025
  1.030   1.037   1.039   1.048   1.066   1.068   1.086   1.092
  1.110   1.117   1.127   1.133   1.163   1.176   1.197   1.230
  1.232   1.257   1.298   1.300   1.311   1.322   1.344   1.394
  1.397   1.483   1.484   1.495   1.499   1.504   1.506   1.519
  1.529   1.537   1.544   1.553   1.553   1.565   1.572   1.596
  1.628   1.636   1.639   1.641   1.641   1.677   1.678   1.698
  1.719   1.723   1.736   1.740   1.757   1.765   1.771   1.786
  1.790   1.810   1.827   1.850   1.874   1.894   1.911   1.912
  1.914   1.930   1.939   1.940   1.947   1.950   1.962   1.974
  1.992   1.992   2.005   2.007   2.037   2.053   2.069   2.073
  2.090   2.123   2.140   2.173   2.220   2.244   2.288   2.298
  2.328   2.336   2.419   2.424   2.427   2.435   2.444   2.447
  2.449   2.459   2.586   2.616   2.616   2.635   2.648   2.653
  2.657   2.662   2.694   2.695   2.706   2.706   2.718   2.723
  2.734   2.735   2.749   2.752   2.760   2.783   2.786   2.788
  2.818   2.829   2.842   2.842   2.848   2.853   2.870   2.876
  2.894   2.903   2.934   2.938   2.950   2.952   3.003   3.035
  3.074   3.080   3.088   3.186   3.193   3.194   3.254   3.322
  3.328   3.349   3.362   3.364   3.377   3.459   3.480   3.496
  3.511   3.513   3.515   3.586   3.615   3.641   3.655   3.735
  3.854   3.981   3.990   4.022   4.022   4.098   4.144   4.146
  4.154   4.180   4.287   4.425   4.827   4.829   5.086   5.092
  5.230   5.233   5.740   5.747  23.588  23.611  23.810  23.918
 23.941  23.945  23.946  23.953  24.047  24.049  24.086  24.087
 24.173  24.173  49.977  50.032
 --------------------------------------------------------------

          Ground-State Mulliken Net Atomic Charges

     Atom                 Charge (a.u.)
  ----------------------------------------
      1 C                    -0.222008
      2 C                    -0.228956
      3 C                     1.182304
      4 C                     0.447718
      5 H                     0.205872
      6 C                    -0.455582
      7 H                     0.176992
      8 C                    -0.242045
      9 H                     0.160313
     10 C                    -0.468270
     11 H                     0.188005
     12 C                    -0.933614
     13 H                     0.156794
     14 C                     1.195397
     15 C                    -0.924213
     16 H                     0.157934
     17 C                    -0.473357
     18 H                     0.188245
     19 C                    -0.242388
     20 H                     0.160314
     21 C                    -0.461747
     22 H                     0.177279
     23 C                     0.444782
     24 H                     0.206007
     25 O                    -0.198227
     26 O                    -0.197551
  ----------------------------------------
  Sum of atomic charges =    -0.000000

 -----------------------------------------------------------------
                    Cartesian Multipole Moments
 -----------------------------------------------------------------
    Charge (ESU x 10^10)
                -0.0000
    Dipole Moment (Debye)
         X       0.0301      Y      -0.0353      Z       3.5788
       Tot       3.5791
    Quadrupole Moments (Debye-Ang)
        XX     -69.4749     XY      -1.4164     YY     -92.7542
        XZ       0.0047     YZ       0.0456     ZZ     -98.7506
    Octopole Moments (Debye-Ang^2)
       XXX      -0.0699    XXY      -0.3074    XYY       0.0107
       YYY      -0.4207    XXZ      32.6195    XYZ      18.6135
       YYZ      17.5761    XZZ       0.3157    YZZ       0.0967
       ZZZ       5.1917
    Hexadecapole Moments (Debye-Ang^3)
      XXXX   -4077.6241   XXXY     -46.8400   XXYY    -827.7066
      XYYY      32.8000   YYYY    -691.0572   XXXZ       1.1631
      XXYZ       0.1734   XYYZ      -0.3787   YYYZ       1.2285
      XXZZ    -864.4617   XYZZ      36.5983   YYZZ    -213.7726
      XZZZ       0.5591   YZZZ       0.7151   ZZZZ    -536.8843
 -----------------------------------------------------------------
 Calculating analytic gradient of the SCF energy
 Gradient of SCF Energy
            1           2           3           4           5           6
    1   0.0019230  -0.0012527  -0.0000681   0.0000148   0.0001173  -0.0000127
    2   0.0005140   0.0007728  -0.0003254   0.0000178   0.0003306   0.0002052
    3   0.0039114   0.0003256  -0.0012043  -0.0001927  -0.0001825   0.0000716
            7           8           9          10          11          12
    1  -0.0002927  -0.0000959  -0.0003813  -0.0000176  -0.0000568   0.0000888
    2   0.0002858  -0.0000469  -0.0000678  -0.0000087  -0.0003212  -0.0005186
    3  -0.0000202  -0.0000043   0.0001635   0.0001802   0.0001971   0.0000250
           13          14          15          16          17          18
    1   0.0000358  -0.0001905  -0.0000497   0.0000085   0.0000721   0.0000658
    2  -0.0000870   0.0001083   0.0004656   0.0000654   0.0000254   0.0003247
    3  -0.0000267  -0.0002585   0.0002077   0.0000371   0.0000884   0.0001963
           19          20          21          22          23          24
    1   0.0001121   0.0003907   0.0000326   0.0002978  -0.0001658  -0.0001133
    2  -0.0000165   0.0000497  -0.0001404  -0.0002897  -0.0000125  -0.0003408
    3  -0.0000034   0.0001717   0.0000417  -0.0000373  -0.0001308  -0.0001780
           25          26
    1  -0.0010489   0.0005865
    2   0.0012996  -0.0022894
    3  -0.0021393  -0.0012393
 Max gradient component =       3.911E-03
 RMS gradient           =       7.142E-04
 Gradient time:  CPU 375.10 s  wall 448.20 s
 Geometry Optimization Parameters
   NAtoms,    NIC,     NZ,  NCons,   NDum,   NFix, NCnnct, MaxDiis
       26     181       0       0       0       0       0       0

 Cartesian Hessian Update
 Hessian Updated using BFGS Update


** GEOMETRY OPTIMIZATION IN DELOCALIZED INTERNAL COORDINATES **
   Searching for a Minimum

   Optimization Cycle:   5

                       Coordinates (Angstroms)
     ATOM                X               Y               Z
      1  C        -0.5623823135    0.5425135218   -0.8849540570
      2  C         0.5619758735   -0.5156776645   -0.8989923504
      3  C        -1.8702381967    0.2058837578   -0.2626124793
      4  C        -2.9146783256    1.1373187988   -0.3704079949
      5  H        -2.7407937959    2.0497482118   -0.9292903076
      6  C        -4.1410537604    0.8868376020    0.2309716231
      7  H        -4.9459440966    1.6084749468    0.1417930592
      8  C        -4.3369075551   -0.2944810115    0.9515231577
      9  H        -5.2946903366   -0.4888875527    1.4227721272
     10  C        -3.3039714943   -1.2240416886    1.0653024150
     11  H        -3.4570211914   -2.1423580169    1.6215877061
     12  C        -2.0741782062   -0.9787441406    0.4593815186
     13  H        -1.2823782958   -1.7132266624    0.5386425651
     14  C         1.8712048644   -0.1971044291   -0.2700198180
     15  C         2.0846521045    0.9781468783    0.4644730113
     16  H         1.2995855169    1.7192033667    0.5498420854
     17  C         3.3155664532    1.2057512553    1.0751098468
     18  H         3.4761498623    2.1169823099    1.6408604492
     19  C         4.3398805725    0.2676007504    0.9542084323
     20  H         5.2984478289    0.4481214486    1.4294061305
     21  C         4.1344017367   -0.9045231769    0.2214752414
     22  H         4.9326208695   -1.6328398854    0.1266973538
     23  C         2.9070425032   -1.1372039411   -0.3849932724
     24  H         2.7258024828   -2.0422716925   -0.9534336828
     25  O        -0.3580498149    1.5869368357   -1.4777894213
     26  O         0.3457139036   -1.5573161533   -1.4926686632
   Point Group: c1    Number of degrees of freedom:    72


   Energy is   -690.135940374

 Hessian Updated using BFGS Update

 72 Hessian modes will be used to form the next step
  Hessian Eigenvalues:
     0.003359    0.008972    0.010754    0.012657    0.018429    0.018461
     0.021738    0.022027    0.022445    0.022522    0.022630    0.022709
     0.022734    0.022748    0.022908    0.022937    0.022995    0.023028
     0.023070    0.023125    0.023247    0.023260    0.037346    0.158592
     0.159960    0.159997    0.159999    0.159999    0.160000    0.160000
     0.160000    0.160002    0.160030    0.218623    0.219959    0.220001
     0.220041    0.234042    0.234844    0.238692    0.249691    0.249859
     0.251977    0.253867    0.262052    0.292447    0.336528    0.338071
     0.351707    0.351811    0.352117    0.352205    0.352319    0.352732
     0.353626    0.354094    0.355798    0.368630    0.413699    0.413860
     0.419516    0.420092    0.451584    0.452110    0.454617    0.460531
     0.462526    0.462688    0.470490    0.482328    0.880496    0.937002

 Minimum Search - Taking Simple RFO Step
 Searching for Lamda that Minimizes Along All modes
 Value Taken    Lamda =  -0.00026386
 Step Taken.  Stepsize is  0.129275

                             Maximum     Tolerance    Cnvgd?
         Gradient           0.002440      0.000300      NO
         Displacement       0.055619      0.001200      NO
         Energy change     -0.000032      0.000001      NO


 New Cartesian Coordinates Obtained by Inverse Iteration

 Displacement from previous Coordinates is:  0.376215
 ----------------------------------------------------------------
             Standard Nuclear Orientation (Angstroms)
    I     Atom           X                Y                Z
 ----------------------------------------------------------------
    1      C      -0.5681007857     0.5227372283    -0.9387279900
    2      C       0.5674833443    -0.5244346054    -0.9417402252
    3      C      -1.8642198608     0.1960673312    -0.2870780660
    4      C      -2.8991932659     1.1408544773    -0.3639517355
    5      H      -2.7270089863     2.0545687284    -0.9211800019
    6      C      -4.1145979096     0.9012209077     0.2633583837
    7      H      -4.9124675054     1.6329868717     0.1971007206
    8      C      -4.3085699481    -0.2824317656     0.9801482741
    9      H      -5.2576839133    -0.4682678821     1.4718976978
   10      C      -3.2847831215    -1.2250125640     1.0644622367
   11      H      -3.4367733940    -2.1452879608     1.6176766468
   12      C      -2.0658740863    -0.9903985794     0.4330240244
   13      H      -1.2822344445    -1.7352158918     0.4891449517
   14      C       1.8638081844    -0.2008024609    -0.2894350248
   15      C       2.0617929816     0.9770155992     0.4455061784
   16      H       1.2746571236     1.7173539753     0.5134752300
   17      C       3.2812346220     1.2088061951     1.0770324853
   18      H       3.4304296234     2.1223519400     1.6420437129
   19      C       4.3090713036     0.2720970881     0.9777064485
   20      H       5.2585352178     0.4557263800     1.4696414159
   21      C       4.1188841422    -0.9026947028     0.2454659511
   22      H       4.9200402342    -1.6296949192     0.1673241882
   23      C       2.9030568446    -1.1394463686    -0.3821280711
   24      H       2.7336718648    -2.0463587757    -0.9511654161
   25      O      -0.3509244601     1.5883872345    -1.4880340546
   26      O       0.3605233840    -1.5752838120    -1.5226832855
 ----------------------------------------------------------------
 Molecular Point Group                 C1    NOp =  1
 Largest Abelian Subgroup              C1    NOp =  1
 Nuclear Repulsion Energy =   958.6364230111 hartrees
 There are       55 alpha and       55 beta electrons
 Applying Cartesian multipole field
    Component          Value
    ---------          -----
     (2,0,0)        1.00000E-12
     (0,2,0)        2.00000E-11
     (0,0,2)       -3.00000E-11
 Nucleus-field energy     =     0.0000000028 hartrees
 Requested basis set is 6-311++G(d,p)
 There are 146 shells and 422 basis functions
 A cutoff of  1.0D-11 yielded   8231 shell pairs
 There are     70731 function pairs (     75711 Cartesian)
 Smallest overlap matrix eigenvalue = 4.10E-07

 Q-Chem warning in module /home/taweetham/qchem/stvman/mkSTV.C, line 257:

 Overlap eigenvalue is smaller than square root of threshold

 Linear dependence detected in AO basis
 Number of orthogonalized atomic orbitals = 419
 Maximum deviation from orthogonality = 1.657E-10
 Guess MOs from SCF MO coefficient file
 Reading MOs from coefficient file
 Reading MOs from coefficient file
 A restricted hybrid HF-DFT SCF calculation will be
 performed using Pulay DIIS extrapolation
 Exchange:     0.2000 Hartree-Fock + 0.0800 Slater + 0.7200 B88
 Correlation:  0.1900 VWN1RPA + 0.8100 LYP
 Using SG-1 standard quadrature grid
 SCF converges when DIIS error is below 1.0E-08
 Geometry optimization detected.  Setting ReadMinima to 0
 Setting SaveMinima to 0
 ---------------------------------------
  Cycle       Energy         DIIS Error
 ---------------------------------------
    1    -690.1533401941      7.59E-04
    2    -690.1354238985      1.29E-04
    3    -690.1344999986      2.50E-04
    4    -690.1358463393      3.94E-05
    5    -690.1358711548      1.23E-05
    6    -690.1358733719      5.73E-06
    7    -690.1358740785      1.92E-06
    8    -690.1358742773      7.23E-07
    9    -690.1358742229      2.17E-07
   10    -690.1358741890      1.18E-07
   11    -690.1358741692      3.19E-08
   12    -690.1358742046      1.75E-08
   13    -690.1358742143      4.51E-09 Convergence criterion met
 ---------------------------------------
 SCF time:  CPU 934.57 s  wall 1098.07 s
 SCF   energy in the final basis set = -690.1358742143
 Total energy in the final basis set = -690.1358742143

 --------------------------------------------------------------

                    Orbital Energies (a.u.)
 --------------------------------------------------------------

 Alpha MOs
 -- Occupied --
-19.134 -19.134 -10.280 -10.280 -10.204 -10.203 -10.200 -10.200
-10.200 -10.200 -10.196 -10.196 -10.195 -10.195 -10.195 -10.194
 -1.076  -1.056  -0.881  -0.880  -0.788  -0.782  -0.770  -0.769
 -0.694  -0.651  -0.632  -0.626  -0.604  -0.567  -0.546  -0.513
 -0.499  -0.480  -0.476  -0.466  -0.461  -0.461  -0.446  -0.444
 -0.440  -0.422  -0.411  -0.382  -0.382  -0.379  -0.375  -0.365
 -0.365  -0.320  -0.283  -0.277  -0.276  -0.276  -0.250
 -- Virtual --
 -0.095  -0.073  -0.032  -0.031  -0.012  -0.007   0.002   0.007
  0.011   0.015   0.026   0.028   0.035   0.038   0.043   0.052
  0.056   0.057   0.065   0.072   0.079   0.084   0.087   0.095
  0.097   0.103   0.105   0.106   0.112   0.115   0.117   0.121
  0.123   0.125   0.126   0.127   0.131   0.135   0.138   0.139
  0.142   0.144   0.152   0.155   0.156   0.158   0.166   0.175
  0.179   0.180   0.181   0.186   0.193   0.195   0.202   0.203
  0.211   0.214   0.217   0.218   0.222   0.222   0.230   0.239
  0.242   0.243   0.251   0.254   0.267   0.267   0.269   0.272
  0.277   0.279   0.284   0.287   0.291   0.297   0.299   0.306
  0.307   0.317   0.327   0.330   0.340   0.340   0.346   0.351
  0.353   0.358   0.366   0.371   0.373   0.374   0.380   0.396
  0.397   0.443   0.460   0.466   0.467   0.485   0.499   0.502
  0.521   0.523   0.531   0.533   0.538   0.540   0.549   0.551
  0.553   0.554   0.563   0.568   0.574   0.587   0.592   0.604
  0.613   0.619   0.631   0.643   0.651   0.654   0.663   0.670
  0.674   0.684   0.690   0.690   0.703   0.708   0.712   0.713
  0.722   0.729   0.737   0.746   0.758   0.762   0.789   0.804
  0.820   0.821   0.835   0.835   0.844   0.845   0.852   0.856
  0.871   0.880   0.887   0.897   0.899   0.923   0.929   0.934
  0.947   0.964   0.968   0.977   0.987   1.011   1.015   1.023
  1.027   1.039   1.040   1.044   1.067   1.068   1.085   1.088
  1.109   1.118   1.126   1.135   1.166   1.172   1.201   1.225
  1.228   1.256   1.297   1.299   1.306   1.324   1.343   1.397
  1.401   1.483   1.487   1.495   1.498   1.505   1.507   1.520
  1.530   1.539   1.546   1.553   1.554   1.565   1.574   1.596
  1.629   1.634   1.640   1.640   1.642   1.677   1.681   1.699
  1.718   1.720   1.737   1.740   1.755   1.765   1.771   1.787
  1.788   1.811   1.827   1.848   1.874   1.894   1.910   1.911
  1.915   1.932   1.938   1.941   1.947   1.950   1.961   1.968
  1.992   1.993   2.006   2.006   2.037   2.054   2.070   2.073
  2.086   2.126   2.141   2.171   2.217   2.234   2.287   2.298
  2.329   2.336   2.420   2.424   2.427   2.435   2.445   2.447
  2.448   2.459   2.587   2.616   2.617   2.635   2.648   2.653
  2.658   2.663   2.695   2.695   2.706   2.707   2.717   2.724
  2.730   2.735   2.751   2.753   2.761   2.781   2.787   2.788
  2.819   2.829   2.842   2.842   2.847   2.852   2.869   2.877
  2.893   2.903   2.934   2.939   2.950   2.952   2.996   3.036
  3.074   3.081   3.091   3.186   3.192   3.193   3.255   3.325
  3.328   3.352   3.362   3.364   3.372   3.455   3.480   3.496
  3.510   3.514   3.517   3.586   3.615   3.643   3.654   3.732
  3.850   3.981   3.990   4.022   4.022   4.099   4.143   4.147
  4.154   4.180   4.292   4.423   4.827   4.829   5.081   5.096
  5.229   5.232   5.744   5.746  23.591  23.612  23.809  23.918
 23.941  23.945  23.946  23.952  24.047  24.049  24.086  24.087
 24.173  24.173  49.980  50.027
 --------------------------------------------------------------

          Ground-State Mulliken Net Atomic Charges

     Atom                 Charge (a.u.)
  ----------------------------------------
      1 C                    -0.227033
      2 C                    -0.228614
      3 C                     1.220780
      4 C                     0.431906
      5 H                     0.206474
      6 C                    -0.471328
      7 H                     0.176719
      8 C                    -0.236967
      9 H                     0.160626
     10 C                    -0.482283
     11 H                     0.188164
     12 C                    -0.918352
     13 H                     0.156905
     14 C                     1.209379
     15 C                    -0.920218
     16 H                     0.155992
     17 C                    -0.479960
     18 H                     0.188056
     19 C                    -0.237122
     20 H                     0.160570
     21 C                    -0.468414
     22 H                     0.176480
     23 C                     0.431296
     24 H                     0.206268
     25 O                    -0.198983
     26 O                    -0.200343
  ----------------------------------------
  Sum of atomic charges =    -0.000000

 -----------------------------------------------------------------
                    Cartesian Multipole Moments
 -----------------------------------------------------------------
    Charge (ESU x 10^10)
                -0.0000
    Dipole Moment (Debye)
         X      -0.0243      Y      -0.0202      Z       3.5834
       Tot       3.5835
    Quadrupole Moments (Debye-Ang)
        XX     -69.7830     XY      -1.4864     YY     -92.8328
        XZ      -0.0218     YZ      -0.0060     ZZ     -98.6704
    Octopole Moments (Debye-Ang^2)
       XXX      -0.1039    XXY       0.0413    XYY      -0.3978
       YYY       0.3103    XXZ      34.5024    XYZ      17.9876
       YYZ      18.5376    XZZ       0.0178    YZZ       0.5605
       ZZZ       7.0064
    Hexadecapole Moments (Debye-Ang^3)
      XXXX   -4045.7566   XXXY     -47.5425   XXYY    -819.1437
      XYYY      35.0684   YYYY    -695.3721   XXXZ       0.2223
      XXYZ       0.1519   XYYZ       0.2575   YYYZ      -1.3640
      XXZZ    -853.8547   XYZZ      37.5999   YYZZ    -218.0869
      XZZZ       2.4848   YZZZ      -1.9008   ZZZZ    -550.6062
 -----------------------------------------------------------------
 Calculating analytic gradient of the SCF energy
 Gradient of SCF Energy
            1           2           3           4           5           6
    1  -0.0033898   0.0027210   0.0005634   0.0001962   0.0001366  -0.0001196
    2  -0.0039531   0.0029770   0.0010858  -0.0000429   0.0002946   0.0000600
    3  -0.0035353   0.0004324   0.0008594   0.0001549  -0.0001780  -0.0000009
            7           8           9          10          11          12
    1  -0.0002788  -0.0000497  -0.0003351  -0.0000716  -0.0000994   0.0002041
    2   0.0002308   0.0000292  -0.0000264  -0.0001434  -0.0003150  -0.0003745
    3  -0.0000189  -0.0000824   0.0001899  -0.0000790   0.0001272   0.0006845
           13          14          15          16          17          18
    1  -0.0001774  -0.0002010  -0.0002246   0.0000193   0.0000657   0.0000869
    2   0.0000469  -0.0008667   0.0002818   0.0000683   0.0001318   0.0003021
    3   0.0000563  -0.0000098   0.0003659   0.0000115   0.0000143   0.0001459
           19          20          21          22          23          24
    1   0.0000187   0.0003451   0.0000963   0.0002958  -0.0001322  -0.0001234
    2  -0.0000462   0.0000326  -0.0001110  -0.0002382   0.0000973  -0.0002785
    3  -0.0000852   0.0001807   0.0000319  -0.0000184   0.0000648  -0.0001795
           25          26
    1   0.0008485  -0.0003950
    2   0.0024487  -0.0016911
    3   0.0010266  -0.0001589
 Max gradient component =       3.953E-03
 RMS gradient           =       9.618E-04
 Gradient time:  CPU 377.50 s  wall 462.14 s
 Geometry Optimization Parameters
   NAtoms,    NIC,     NZ,  NCons,   NDum,   NFix, NCnnct, MaxDiis
       26     181       0       0       0       0       0       0

 Cartesian Hessian Update
 Hessian Updated using BFGS Update


** GEOMETRY OPTIMIZATION IN DELOCALIZED INTERNAL COORDINATES **
   Searching for a Minimum

   Optimization Cycle:   6

                       Coordinates (Angstroms)
     ATOM                X               Y               Z
      1  C        -0.5681007857    0.5227372283   -0.9387279900
      2  C         0.5674833443   -0.5244346054   -0.9417402252
      3  C        -1.8642198608    0.1960673312   -0.2870780660
      4  C        -2.8991932659    1.1408544773   -0.3639517355
      5  H        -2.7270089863    2.0545687284   -0.9211800019
      6  C        -4.1145979096    0.9012209077    0.2633583837
      7  H        -4.9124675054    1.6329868717    0.1971007206
      8  C        -4.3085699481   -0.2824317656    0.9801482741
      9  H        -5.2576839133   -0.4682678821    1.4718976978
     10  C        -3.2847831215   -1.2250125640    1.0644622367
     11  H        -3.4367733940   -2.1452879608    1.6176766468
     12  C        -2.0658740863   -0.9903985794    0.4330240244
     13  H        -1.2822344445   -1.7352158918    0.4891449517
     14  C         1.8638081844   -0.2008024609   -0.2894350248
     15  C         2.0617929816    0.9770155992    0.4455061784
     16  H         1.2746571236    1.7173539753    0.5134752300
     17  C         3.2812346220    1.2088061951    1.0770324853
     18  H         3.4304296234    2.1223519400    1.6420437129
     19  C         4.3090713036    0.2720970881    0.9777064485
     20  H         5.2585352178    0.4557263800    1.4696414159
     21  C         4.1188841422   -0.9026947028    0.2454659511
     22  H         4.9200402342   -1.6296949192    0.1673241882
     23  C         2.9030568446   -1.1394463686   -0.3821280711
     24  H         2.7336718648   -2.0463587757   -0.9511654161
     25  O        -0.3509244601    1.5883872345   -1.4880340546
     26  O         0.3605233840   -1.5752838120   -1.5226832855
   Point Group: c1    Number of degrees of freedom:    72


   Energy is   -690.135874214

 Hessian Updated using BFGS Update

 72 Hessian modes will be used to form the next step
  Hessian Eigenvalues:
     0.003486    0.009795    0.010755    0.018353    0.018435    0.021735
     0.021756    0.022444    0.022475    0.022626    0.022666    0.022719
     0.022734    0.022901    0.022911    0.022995    0.023027    0.023069
     0.023106    0.023246    0.023260    0.034159    0.040113    0.157595
     0.159936    0.159997    0.159999    0.159999    0.160000    0.160000
     0.160000    0.160002    0.160036    0.202453    0.219981    0.220002
     0.220034    0.222152    0.234834    0.235275    0.249537    0.249802
     0.250668    0.254649    0.264321    0.284359    0.335898    0.337097
     0.351573    0.351732    0.352069    0.352149    0.352315    0.352452
     0.353508    0.353626    0.355808    0.368729    0.412315    0.413763
     0.418707    0.419553    0.450560    0.452044    0.454617    0.459698
     0.462494    0.462687    0.470491    0.478363    0.853179    0.936854

 Minimum Search - Taking Simple RFO Step
 Searching for Lamda that Minimizes Along All modes
 Value Taken    Lamda =  -0.00033354
 Step Taken.  Stepsize is  0.107017

                             Maximum     Tolerance    Cnvgd?
         Gradient           0.002408      0.000300      NO
         Displacement       0.054746      0.001200      NO
         Energy change      0.000066      0.000001      NO


 New Cartesian Coordinates Obtained by Inverse Iteration

 Displacement from previous Coordinates is:  0.366129
 ----------------------------------------------------------------
             Standard Nuclear Orientation (Angstroms)
    I     Atom           X                Y                Z
 ----------------------------------------------------------------
    1      C      -0.5606957549     0.5339900861    -0.9372838558
    2      C       0.5605952784    -0.5252932229    -0.9451049413
    3      C      -1.8569625417     0.2109313657    -0.2864501112
    4      C      -2.9047060679     1.1382331980    -0.3860041826
    5      H      -2.7461461102     2.0422012352    -0.9612598823
    6      C      -4.1168962877     0.8928378479     0.2437159524
    7      H      -4.9250212051     1.6100855078     0.1607449274
    8      C      -4.2940044185    -0.2771882823     0.9856404060
    9      H      -5.2401234374    -0.4666663358     1.4795225250
   10      C      -3.2573532824    -1.2021210190     1.0908500698
   11      H      -3.3956768236    -2.1114968867     1.6635336937
   12      C      -2.0425539374    -0.9627041192     0.4551740901
   13      H      -1.2471406204    -1.6937084979     0.5288273850
   14      C       1.8575122867    -0.2108092476    -0.2913615019
   15      C       2.0435418986     0.9532729160     0.4651641235
   16      H       1.2481673359     1.6831554984     0.5486753493
   17      C       3.2587066521     1.1846645825     1.1030054971
   18      H       3.3973665528     2.0866678880     1.6871526094
   19      C       4.2953952516     0.2613401527     0.9851378493
   20      H       5.2418118589     0.4445188808     1.4808053284
   21      C       4.1178996951    -0.8991345998     0.2283665478
   22      H       4.9260470349    -1.6151226844     0.1355797896
   23      C       2.9053169378    -1.1366218001    -0.4036422515
   24      H       2.7463804369    -2.0330651758    -0.9904529223
   25      O      -0.3468578017     1.5768007473    -1.5248149138
   26      O       0.3461542582    -1.5599243662    -1.5466369055
 ----------------------------------------------------------------
 Molecular Point Group                 C1    NOp =  1
 Largest Abelian Subgroup              C1    NOp =  1
 Nuclear Repulsion Energy =   959.8257752944 hartrees
 There are       55 alpha and       55 beta electrons
 Applying Cartesian multipole field
    Component          Value
    ---------          -----
     (2,0,0)        1.00000E-12
     (0,2,0)        2.00000E-11
     (0,0,2)       -3.00000E-11
 Nucleus-field energy     =     0.0000000022 hartrees
 Requested basis set is 6-311++G(d,p)
 There are 146 shells and 422 basis functions
 A cutoff of  1.0D-11 yielded   8236 shell pairs
 There are     70789 function pairs (     75785 Cartesian)
 Smallest overlap matrix eigenvalue = 3.96E-07

 Q-Chem warning in module /home/taweetham/qchem/stvman/mkSTV.C, line 257:

 Overlap eigenvalue is smaller than square root of threshold

 Linear dependence detected in AO basis
 Number of orthogonalized atomic orbitals = 419
 Maximum deviation from orthogonality = 1.764E-10
 Guess MOs from SCF MO coefficient file
 Reading MOs from coefficient file
 Reading MOs from coefficient file
 A restricted hybrid HF-DFT SCF calculation will be
 performed using Pulay DIIS extrapolation
 Exchange:     0.2000 Hartree-Fock + 0.0800 Slater + 0.7200 B88
 Correlation:  0.1900 VWN1RPA + 0.8100 LYP
 Using SG-1 standard quadrature grid
 SCF converges when DIIS error is below 1.0E-08
 Geometry optimization detected.  Setting ReadMinima to 0
 Setting SaveMinima to 0
 ---------------------------------------
  Cycle       Energy         DIIS Error
 ---------------------------------------
    1    -690.1493376754      7.79E-04
    2    -690.1358084000      8.37E-05
    3    -690.1357695744      1.04E-04
    4    -690.1359970168      2.59E-05
    5    -690.1360081770      1.17E-05
    6    -690.1360103977      4.24E-06
    7    -690.1360107226      1.99E-06
    8    -690.1360107204      5.65E-07
    9    -690.1360109379      1.23E-07
   10    -690.1360109318      7.97E-08
   11    -690.1360109239      2.94E-08
   12    -690.1360109217      7.18E-09 Convergence criterion met
 ---------------------------------------
 SCF time:  CPU 873.01 s  wall 1050.93 s
 SCF   energy in the final basis set = -690.1360109217
 Total energy in the final basis set = -690.1360109217

 --------------------------------------------------------------

                    Orbital Energies (a.u.)
 --------------------------------------------------------------

 Alpha MOs
 -- Occupied --
-19.134 -19.134 -10.279 -10.279 -10.203 -10.203 -10.200 -10.200
-10.200 -10.200 -10.196 -10.196 -10.195 -10.195 -10.194 -10.194
 -1.077  -1.057  -0.881  -0.881  -0.789  -0.782  -0.770  -0.770
 -0.695  -0.651  -0.632  -0.627  -0.604  -0.568  -0.546  -0.514
 -0.499  -0.480  -0.476  -0.466  -0.462  -0.461  -0.446  -0.445
 -0.440  -0.421  -0.412  -0.383  -0.382  -0.379  -0.375  -0.365
 -0.365  -0.320  -0.283  -0.277  -0.276  -0.276  -0.250
 -- Virtual --
 -0.093  -0.074  -0.032  -0.031  -0.012  -0.007   0.003   0.007
  0.010   0.015   0.026   0.028   0.035   0.038   0.043   0.052
  0.056   0.056   0.065   0.072   0.079   0.084   0.087   0.094
  0.097   0.103   0.105   0.106   0.112   0.114   0.117   0.120
  0.123   0.125   0.125   0.127   0.131   0.136   0.138   0.139
  0.142   0.143   0.152   0.155   0.155   0.159   0.166   0.175
  0.179   0.180   0.181   0.186   0.193   0.195   0.203   0.203
  0.211   0.214   0.218   0.219   0.223   0.223   0.231   0.238
  0.243   0.243   0.250   0.254   0.267   0.268   0.268   0.272
  0.276   0.281   0.284   0.287   0.290   0.298   0.299   0.306
  0.307   0.318   0.328   0.329   0.340   0.341   0.347   0.352
  0.354   0.358   0.365   0.371   0.373   0.374   0.381   0.397
  0.397   0.443   0.462   0.464   0.469   0.484   0.499   0.501
  0.521   0.522   0.531   0.533   0.538   0.540   0.549   0.551
  0.552   0.554   0.564   0.569   0.574   0.588   0.592   0.603
  0.613   0.618   0.630   0.642   0.651   0.653   0.664   0.673
  0.674   0.685   0.691   0.692   0.705   0.708   0.711   0.713
  0.721   0.729   0.739   0.746   0.760   0.763   0.790   0.804
  0.822   0.822   0.835   0.837   0.845   0.845   0.851   0.856
  0.871   0.879   0.886   0.897   0.899   0.923   0.934   0.935
  0.952   0.959   0.968   0.977   0.989   1.013   1.016   1.028
  1.029   1.039   1.042   1.046   1.066   1.068   1.088   1.090
  1.111   1.119   1.127   1.134   1.167   1.173   1.199   1.231
  1.233   1.254   1.298   1.300   1.310   1.320   1.347   1.397
  1.399   1.485   1.485   1.496   1.499   1.504   1.507   1.520
  1.531   1.537   1.545   1.554   1.554   1.565   1.574   1.600
  1.629   1.634   1.641   1.641   1.641   1.677   1.679   1.697
  1.719   1.723   1.738   1.739   1.757   1.765   1.773   1.788
  1.792   1.812   1.828   1.850   1.875   1.895   1.912   1.913
  1.915   1.932   1.939   1.941   1.949   1.952   1.963   1.973
  1.993   1.994   2.004   2.006   2.039   2.055   2.070   2.074
  2.092   2.127   2.142   2.174   2.222   2.239   2.289   2.300
  2.330   2.337   2.421   2.427   2.429   2.437   2.446   2.449
  2.450   2.460   2.588   2.617   2.619   2.638   2.648   2.654
  2.659   2.664   2.694   2.695   2.705   2.707   2.717   2.723
  2.733   2.735   2.750   2.755   2.761   2.786   2.787   2.788
  2.819   2.831   2.844   2.845   2.851   2.852   2.869   2.878
  2.895   2.905   2.937   2.940   2.952   2.955   3.008   3.044
  3.076   3.082   3.094   3.190   3.193   3.197   3.258   3.324
  3.331   3.352   3.364   3.366   3.379   3.460   3.481   3.497
  3.513   3.516   3.517   3.591   3.619   3.646   3.660   3.736
  3.857   3.982   3.991   4.023   4.024   4.098   4.145   4.148
  4.154   4.182   4.289   4.423   4.830   4.830   5.086   5.095
  5.232   5.232   5.744   5.750  23.593  23.612  23.816  23.926
 23.944  23.947  23.948  23.954  24.051  24.053  24.090  24.090
 24.176  24.177  49.980  50.033
 --------------------------------------------------------------

          Ground-State Mulliken Net Atomic Charges

     Atom                 Charge (a.u.)
  ----------------------------------------
      1 C                    -0.218554
      2 C                    -0.218952
      3 C                     1.172495
      4 C                     0.424569
      5 H                     0.205942
      6 C                    -0.465837
      7 H                     0.177004
      8 C                    -0.241540
      9 H                     0.160140
     10 C                    -0.464081
     11 H                     0.188026
     12 C                    -0.897871
     13 H                     0.158683
     14 C                     1.171731
     15 C                    -0.897069
     16 H                     0.158581
     17 C                    -0.464012
     18 H                     0.188049
     19 C                    -0.241587
     20 H                     0.160131
     21 C                    -0.465533
     22 H                     0.177013
     23 C                     0.424065
     24 H                     0.205891
     25 O                    -0.198585
     26 O                    -0.198700
  ----------------------------------------
  Sum of atomic charges =    -0.000000

 -----------------------------------------------------------------
                    Cartesian Multipole Moments
 -----------------------------------------------------------------
    Charge (ESU x 10^10)
                -0.0000
    Dipole Moment (Debye)
         X       0.0018      Y      -0.0241      Z       3.6704
       Tot       3.6704
    Quadrupole Moments (Debye-Ang)
        XX     -69.7460     XY      -1.6661     YY     -92.9750
        XZ      -0.0220     YZ       0.0292     ZZ     -98.6899
    Octopole Moments (Debye-Ang^2)
       XXX      -0.0320    XXY      -0.0847    XYY      -0.2550
       YYY       0.1020    XXZ      33.5967    XYZ      18.6123
       YYZ      18.4804    XZZ       0.1781    YZZ       0.3389
       ZZZ       8.6221
    Hexadecapole Moments (Debye-Ang^3)
      XXXX   -4017.6664   XXXY     -43.5606   XXYY    -816.1067
      XYYY      41.1572   YYYY    -684.1565   XXXZ       0.5336
      XXYZ       0.2196   XYYZ      -0.0093   YYYZ      -0.3397
      XXZZ    -849.1604   XYZZ      40.4672   YYZZ    -217.6172
      XZZZ       1.7963   YZZZ      -0.6841   ZZZZ    -565.9370
 -----------------------------------------------------------------
 Calculating analytic gradient of the SCF energy
 Gradient of SCF Energy
            1           2           3           4           5           6
    1   0.0001306  -0.0001423  -0.0001364  -0.0000899  -0.0000866   0.0000734
    2   0.0010005  -0.0010291  -0.0002168   0.0000266  -0.0002277  -0.0000916
    3  -0.0006564  -0.0006791   0.0003311   0.0000689   0.0001514  -0.0000523
            7           8           9          10          11          12
    1   0.0002269   0.0000777   0.0002721  -0.0000175   0.0000501  -0.0001213
    2  -0.0001826  -0.0000012   0.0000424   0.0000735   0.0002478   0.0003373
    3   0.0000294   0.0000330  -0.0001491  -0.0000672  -0.0001414  -0.0002367
           13          14          15          16          17          18
    1   0.0000077   0.0001270   0.0001182   0.0000155  -0.0000061  -0.0000500
    2   0.0000540   0.0002015  -0.0002863  -0.0000844  -0.0000815  -0.0002497
    3   0.0000108   0.0003067  -0.0002030   0.0000013  -0.0000682  -0.0001415
           19          20          21          22          23          24
    1  -0.0000714  -0.0002792  -0.0000701  -0.0002358   0.0001239   0.0000803
    2   0.0000291  -0.0000449   0.0000871   0.0001838  -0.0000577   0.0002366
    3   0.0000408  -0.0001492  -0.0000642   0.0000285   0.0000724   0.0001406
           25          26
    1   0.0001364  -0.0001333
    2  -0.0013920   0.0014250
    3   0.0006884   0.0007051
 Max gradient component =       1.425E-03
 RMS gradient           =       3.479E-04
 Gradient time:  CPU 381.62 s  wall 464.40 s
 Geometry Optimization Parameters
   NAtoms,    NIC,     NZ,  NCons,   NDum,   NFix, NCnnct, MaxDiis
       26     181       0       0       0       0       0       0

 Cartesian Hessian Update
 Hessian Updated using BFGS Update


** GEOMETRY OPTIMIZATION IN DELOCALIZED INTERNAL COORDINATES **
   Searching for a Minimum

   Optimization Cycle:   7

                       Coordinates (Angstroms)
     ATOM                X               Y               Z
      1  C        -0.5606957549    0.5339900861   -0.9372838558
      2  C         0.5605952784   -0.5252932229   -0.9451049413
      3  C        -1.8569625417    0.2109313657   -0.2864501112
      4  C        -2.9047060679    1.1382331980   -0.3860041826
      5  H        -2.7461461102    2.0422012352   -0.9612598823
      6  C        -4.1168962877    0.8928378479    0.2437159524
      7  H        -4.9250212051    1.6100855078    0.1607449274
      8  C        -4.2940044185   -0.2771882823    0.9856404060
      9  H        -5.2401234374   -0.4666663358    1.4795225250
     10  C        -3.2573532824   -1.2021210190    1.0908500698
     11  H        -3.3956768236   -2.1114968867    1.6635336937
     12  C        -2.0425539374   -0.9627041192    0.4551740901
     13  H        -1.2471406204   -1.6937084979    0.5288273850
     14  C         1.8575122867   -0.2108092476   -0.2913615019
     15  C         2.0435418986    0.9532729160    0.4651641235
     16  H         1.2481673359    1.6831554984    0.5486753493
     17  C         3.2587066521    1.1846645825    1.1030054971
     18  H         3.3973665528    2.0866678880    1.6871526094
     19  C         4.2953952516    0.2613401527    0.9851378493
     20  H         5.2418118589    0.4445188808    1.4808053284
     21  C         4.1178996951   -0.8991345998    0.2283665478
     22  H         4.9260470349   -1.6151226844    0.1355797896
     23  C         2.9053169378   -1.1366218001   -0.4036422515
     24  H         2.7463804369   -2.0330651758   -0.9904529223
     25  O        -0.3468578017    1.5768007473   -1.5248149138
     26  O         0.3461542582   -1.5599243662   -1.5466369055
   Point Group: c1    Number of degrees of freedom:    72


   Energy is   -690.136010922

 Hessian Updated using BFGS Update

 72 Hessian modes will be used to form the next step
  Hessian Eigenvalues:
     0.003661    0.009967    0.010755    0.018382    0.018437    0.021729
     0.021756    0.022444    0.022498    0.022623    0.022655    0.022721
     0.022734    0.022905    0.022918    0.022995    0.023027    0.023069
     0.023106    0.023246    0.023260    0.031047    0.038508    0.158483
     0.159996    0.159998    0.159999    0.159999    0.160000    0.160000
     0.160000    0.160013    0.160054    0.217758    0.220000    0.220011
     0.220035    0.231000    0.234824    0.235922    0.249763    0.250052
     0.251736    0.255747    0.265079    0.299714    0.337063    0.337631
     0.351710    0.351832    0.352121    0.352208    0.352318    0.352827
     0.353626    0.354358    0.355821    0.368696    0.413689    0.414124
     0.419492    0.420728    0.452028    0.452333    0.454617    0.460233
     0.462494    0.462688    0.470491    0.482820    0.878015    0.936848

 Minimum Search - Taking Simple RFO Step
 Searching for Lamda that Minimizes Along All modes
 Value Taken    Lamda =  -0.00003327
 Step Taken.  Stepsize is  0.036775

                             Maximum     Tolerance    Cnvgd?
         Gradient           0.001428      0.000300      NO
         Displacement       0.027056      0.001200      NO
         Energy change     -0.000137      0.000001      NO


 New Cartesian Coordinates Obtained by Inverse Iteration

 Displacement from previous Coordinates is:  0.225783
 ----------------------------------------------------------------
             Standard Nuclear Orientation (Angstroms)
    I     Atom           X                Y                Z
 ----------------------------------------------------------------
    1      C      -0.5621545741     0.5343320140    -0.9170681078
    2      C       0.5618501130    -0.5233330397    -0.9252632424
    3      C      -1.8634135635     0.2064707982    -0.2777280946
    4      C      -2.9078396493     1.1380650584    -0.3781060477
    5      H      -2.7411106051     2.0462533714    -0.9452279048
    6      C      -4.1261531786     0.8922944440     0.2405527001
    7      H      -4.9314671145     1.6134117117     0.1568576805
    8      C      -4.3132079351    -0.2834021758     0.9717665291
    9      H      -5.2643157607    -0.4735230285     1.4569736945
   10      C      -3.2800494411    -1.2129414379     1.0780216419
   11      H      -3.4263234905    -2.1268989005     1.6423583554
   12      C      -2.0587645691    -0.9727488561     0.4541313368
   13      H      -1.2666326707    -1.7073544231     0.5278358156
   14      C       1.8638454598    -0.2050430994    -0.2826481265
   15      C       2.0611947210     0.9648179155     0.4635955466
   16      H       1.2701524703     1.6995759524     0.5468157045
   17      C       3.2831140021     1.1955603437     1.0898177465
   18      H       3.4309839267     2.1023040733     1.6652726385
   19      C       4.3148691241     0.2659199981     0.9716875348
   20      H       5.2664332273     0.4486293497     1.4588551210
   21      C       4.1258211894    -0.9004346382     0.2261488341
   22      H       4.9300718317    -1.6215943140     0.1331892166
   23      C       2.9069280573    -1.1367702843    -0.3950338437
   24      H       2.7386184239    -2.0376589780    -0.9732269145
   25      O      -0.3494697305     1.5817087701    -1.4995052178
   26      O       0.3477769250    -1.5627969564    -1.5211879213
 ----------------------------------------------------------------
 Molecular Point Group                 C1    NOp =  1
 Largest Abelian Subgroup              C1    NOp =  1
 Nuclear Repulsion Energy =   958.9502696365 hartrees
 There are       55 alpha and       55 beta electrons
 Applying Cartesian multipole field
    Component          Value
    ---------          -----
     (2,0,0)        1.00000E-12
     (0,2,0)        2.00000E-11
     (0,0,2)       -3.00000E-11
 Nucleus-field energy     =     0.0000000026 hartrees
 Requested basis set is 6-311++G(d,p)
 There are 146 shells and 422 basis functions
 A cutoff of  1.0D-11 yielded   8224 shell pairs
 There are     70707 function pairs (     75687 Cartesian)
 Smallest overlap matrix eigenvalue = 3.93E-07

 Q-Chem warning in module /home/taweetham/qchem/stvman/mkSTV.C, line 257:

 Overlap eigenvalue is smaller than square root of threshold

 Linear dependence detected in AO basis
 Number of orthogonalized atomic orbitals = 419
 Maximum deviation from orthogonality = 2.424E-10
 Guess MOs from SCF MO coefficient file
 Reading MOs from coefficient file
 Reading MOs from coefficient file
 A restricted hybrid HF-DFT SCF calculation will be
 performed using Pulay DIIS extrapolation
 Exchange:     0.2000 Hartree-Fock + 0.0800 Slater + 0.7200 B88
 Correlation:  0.1900 VWN1RPA + 0.8100 LYP
 Using SG-1 standard quadrature grid
 SCF converges when DIIS error is below 1.0E-08
 Geometry optimization detected.  Setting ReadMinima to 0
 Setting SaveMinima to 0
 ---------------------------------------
  Cycle       Energy         DIIS Error
 ---------------------------------------
    1    -690.1177279950      3.99E-04
    2    -690.1358962650      6.83E-05
    3    -690.1357256319      1.12E-04
    4    -690.1360074088      2.84E-05
    5    -690.1360219317      4.59E-06
    6    -690.1360220754      3.03E-06
    7    -690.1360223713      8.88E-07
    8    -690.1360223150      2.90E-07
    9    -690.1360221990      4.44E-08
   10    -690.1360222020      3.23E-08
   11    -690.1360221994      1.20E-08
   12    -690.1360221986      3.62E-09 Convergence criterion met
 ---------------------------------------
 SCF time:  CPU 847.72 s  wall 1010.43 s
 SCF   energy in the final basis set = -690.1360221986
 Total energy in the final basis set = -690.1360221986

 --------------------------------------------------------------

                    Orbital Energies (a.u.)
 --------------------------------------------------------------

 Alpha MOs
 -- Occupied --
-19.134 -19.134 -10.280 -10.279 -10.203 -10.203 -10.200 -10.200
-10.200 -10.200 -10.196 -10.196 -10.195 -10.195 -10.194 -10.194
 -1.077  -1.057  -0.881  -0.881  -0.788  -0.782  -0.770  -0.770
 -0.695  -0.651  -0.632  -0.626  -0.604  -0.567  -0.546  -0.513
 -0.499  -0.480  -0.476  -0.466  -0.461  -0.461  -0.446  -0.444
 -0.440  -0.421  -0.412  -0.383  -0.382  -0.379  -0.375  -0.365
 -0.365  -0.320  -0.283  -0.277  -0.276  -0.276  -0.250
 -- Virtual --
 -0.094  -0.074  -0.032  -0.031  -0.012  -0.007   0.002   0.007
  0.010   0.015   0.026   0.028   0.035   0.038   0.043   0.052
  0.056   0.056   0.065   0.072   0.079   0.084   0.087   0.095
  0.097   0.103   0.105   0.106   0.112   0.115   0.117   0.120
  0.123   0.125   0.125   0.127   0.131   0.136   0.138   0.139
  0.142   0.143   0.152   0.155   0.155   0.158   0.166   0.175
  0.179   0.180   0.180   0.186   0.193   0.195   0.203   0.203
  0.211   0.214   0.217   0.219   0.222   0.223   0.231   0.239
  0.242   0.243   0.250   0.254   0.267   0.268   0.268   0.272
  0.277   0.280   0.284   0.287   0.290   0.297   0.299   0.306
  0.307   0.317   0.328   0.329   0.340   0.340   0.347   0.352
  0.354   0.358   0.365   0.370   0.374   0.374   0.380   0.397
  0.397   0.442   0.461   0.464   0.468   0.484   0.499   0.501
  0.521   0.522   0.531   0.533   0.538   0.540   0.549   0.551
  0.552   0.554   0.563   0.569   0.574   0.587   0.592   0.603
  0.613   0.618   0.631   0.641   0.652   0.653   0.664   0.672
  0.674   0.684   0.690   0.691   0.703   0.708   0.711   0.713
  0.721   0.729   0.739   0.746   0.759   0.763   0.790   0.804
  0.821   0.822   0.835   0.835   0.845   0.845   0.851   0.856
  0.871   0.880   0.887   0.897   0.898   0.922   0.931   0.937
  0.949   0.959   0.968   0.977   0.989   1.012   1.015   1.026
  1.029   1.039   1.040   1.046   1.066   1.068   1.088   1.089
  1.111   1.118   1.127   1.134   1.165   1.174   1.199   1.230
  1.231   1.256   1.299   1.300   1.310   1.321   1.345   1.396
  1.398   1.484   1.485   1.495   1.499   1.504   1.506   1.520
  1.530   1.537   1.545   1.553   1.554   1.565   1.573   1.598
  1.629   1.635   1.640   1.641   1.641   1.678   1.678   1.698
  1.719   1.723   1.737   1.739   1.757   1.765   1.772   1.787
  1.791   1.811   1.828   1.849   1.875   1.894   1.911   1.912
  1.915   1.931   1.939   1.941   1.948   1.951   1.962   1.973
  1.993   1.993   2.005   2.006   2.038   2.054   2.070   2.073
  2.090   2.125   2.141   2.173   2.220   2.240   2.288   2.299
  2.329   2.336   2.420   2.425   2.428   2.436   2.445   2.448
  2.449   2.459   2.587   2.616   2.618   2.637   2.648   2.654
  2.658   2.663   2.694   2.695   2.706   2.707   2.718   2.723
  2.733   2.735   2.750   2.753   2.761   2.784   2.787   2.788
  2.819   2.830   2.843   2.844   2.849   2.852   2.869   2.877
  2.894   2.904   2.935   2.939   2.951   2.953   3.004   3.039
  3.075   3.081   3.091   3.188   3.193   3.196   3.256   3.324
  3.329   3.351   3.363   3.365   3.377   3.459   3.480   3.496
  3.512   3.515   3.515   3.588   3.617   3.644   3.657   3.735
  3.855   3.982   3.991   4.023   4.023   4.098   4.144   4.147
  4.154   4.181   4.289   4.424   4.828   4.829   5.085   5.094
  5.231   5.232   5.743   5.748  23.591  23.612  23.813  23.922
 23.943  23.946  23.947  23.953  24.049  24.051  24.088  24.088
 24.174  24.175  49.979  50.032
 --------------------------------------------------------------

          Ground-State Mulliken Net Atomic Charges

     Atom                 Charge (a.u.)
  ----------------------------------------
      1 C                    -0.220892
      2 C                    -0.222686
      3 C                     1.182911
      4 C                     0.435084
      5 H                     0.205994
      6 C                    -0.462400
      7 H                     0.177023
      8 C                    -0.241396
      9 H                     0.160273
     10 C                    -0.468755
     11 H                     0.188085
     12 C                    -0.914517
     13 H                     0.157792
     14 C                     1.183203
     15 C                    -0.911868
     16 H                     0.157878
     17 C                    -0.469596
     18 H                     0.188116
     19 C                    -0.241464
     20 H                     0.160261
     21 C                    -0.463084
     22 H                     0.177056
     23 C                     0.434114
     24 H                     0.205978
     25 O                    -0.198569
     26 O                    -0.198541
  ----------------------------------------
  Sum of atomic charges =    -0.000000

 -----------------------------------------------------------------
                    Cartesian Multipole Moments
 -----------------------------------------------------------------
    Charge (ESU x 10^10)
                -0.0000
    Dipole Moment (Debye)
         X       0.0037      Y      -0.0260      Z       3.6196
       Tot       3.6197
    Quadrupole Moments (Debye-Ang)
        XX     -69.6351     XY      -1.5539     YY     -92.8905
        XZ      -0.0159     YZ       0.0289     ZZ     -98.6862
    Octopole Moments (Debye-Ang^2)
       XXX      -0.0600    XXY      -0.1128    XYY      -0.2179
       YYY       0.0200    XXZ      33.3017    XYZ      18.5828
       YYZ      18.1149    XZZ       0.1861    YZZ       0.3145
       ZZZ       7.0005
    Hexadecapole Moments (Debye-Ang^3)
      XXXX   -4045.3154   XXXY     -45.4436   XXYY    -821.2763
      XYYY      37.1842   YYYY    -688.2656   XXXZ       0.5849
      XXYZ       0.2044   XYYZ      -0.0596   YYYZ      -0.1425
      XXZZ    -855.7579   XYZZ      38.6186   YYZZ    -216.0017
      XZZZ       1.5810   YZZZ      -0.5373   ZZZZ    -552.1809
 -----------------------------------------------------------------
 Calculating analytic gradient of the SCF energy
 Gradient of SCF Energy
            1           2           3           4           5           6
    1   0.0002215  -0.0001813  -0.0000027   0.0000094   0.0000229  -0.0000064
    2  -0.0000475   0.0000920  -0.0000205   0.0000132   0.0000629   0.0000423
    3   0.0004056   0.0002213  -0.0001262  -0.0000269  -0.0000315   0.0000112
            7           8           9          10          11          12
    1  -0.0000543  -0.0000209  -0.0000723  -0.0000092  -0.0000138   0.0000250
    2   0.0000583  -0.0000058  -0.0000068  -0.0000111  -0.0000587  -0.0000810
    3  -0.0000010   0.0000001   0.0000334   0.0000297   0.0000324   0.0000111
           13          14          15          16          17          18
    1   0.0000064  -0.0000243  -0.0000223  -0.0000036   0.0000184   0.0000153
    2  -0.0000186   0.0000112   0.0000793   0.0000181   0.0000105   0.0000545
    3  -0.0000039  -0.0000860   0.0000223   0.0000067   0.0000284   0.0000381
           19          20          21          22          23          24
    1   0.0000207   0.0000741   0.0000057   0.0000558  -0.0000254  -0.0000218
    2  -0.0000036   0.0000017  -0.0000376  -0.0000587  -0.0000070  -0.0000618
    3  -0.0000030   0.0000344   0.0000088  -0.0000070  -0.0000268  -0.0000370
           25          26
    1  -0.0001120   0.0000951
    2   0.0003102  -0.0003356
    3  -0.0002903  -0.0002439
 Max gradient component =       4.056E-04
 RMS gradient           =       9.973E-05
 Gradient time:  CPU 376.18 s  wall 457.16 s
 Geometry Optimization Parameters
   NAtoms,    NIC,     NZ,  NCons,   NDum,   NFix, NCnnct, MaxDiis
       26     181       0       0       0       0       0       0

 Cartesian Hessian Update
 Hessian Updated using BFGS Update


** GEOMETRY OPTIMIZATION IN DELOCALIZED INTERNAL COORDINATES **
   Searching for a Minimum

   Optimization Cycle:   8

                       Coordinates (Angstroms)
     ATOM                X               Y               Z
      1  C        -0.5621545741    0.5343320140   -0.9170681078
      2  C         0.5618501130   -0.5233330397   -0.9252632424
      3  C        -1.8634135635    0.2064707982   -0.2777280946
      4  C        -2.9078396493    1.1380650584   -0.3781060477
      5  H        -2.7411106051    2.0462533714   -0.9452279048
      6  C        -4.1261531786    0.8922944440    0.2405527001
      7  H        -4.9314671145    1.6134117117    0.1568576805
      8  C        -4.3132079351   -0.2834021758    0.9717665291
      9  H        -5.2643157607   -0.4735230285    1.4569736945
     10  C        -3.2800494411   -1.2129414379    1.0780216419
     11  H        -3.4263234905   -2.1268989005    1.6423583554
     12  C        -2.0587645691   -0.9727488561    0.4541313368
     13  H        -1.2666326707   -1.7073544231    0.5278358156
     14  C         1.8638454598   -0.2050430994   -0.2826481265
     15  C         2.0611947210    0.9648179155    0.4635955466
     16  H         1.2701524703    1.6995759524    0.5468157045
     17  C         3.2831140021    1.1955603437    1.0898177465
     18  H         3.4309839267    2.1023040733    1.6652726385
     19  C         4.3148691241    0.2659199981    0.9716875348
     20  H         5.2664332273    0.4486293497    1.4588551210
     21  C         4.1258211894   -0.9004346382    0.2261488341
     22  H         4.9300718317   -1.6215943140    0.1331892166
     23  C         2.9069280573   -1.1367702843   -0.3950338437
     24  H         2.7386184239   -2.0376589780   -0.9732269145
     25  O        -0.3494697305    1.5817087701   -1.4995052178
     26  O         0.3477769250   -1.5627969564   -1.5211879213
   Point Group: c1    Number of degrees of freedom:    72


   Energy is   -690.136022199

 Hessian Updated using BFGS Update

 72 Hessian modes will be used to form the next step
  Hessian Eigenvalues:
     0.003820    0.010206    0.010756    0.018359    0.018436    0.021731
     0.021745    0.022445    0.022513    0.022625    0.022662    0.022718
     0.022734    0.022906    0.022941    0.022995    0.023029    0.023070
     0.023135    0.023246    0.023259    0.032602    0.038788    0.158696
     0.159996    0.159999    0.159999    0.159999    0.160000    0.160000
     0.160001    0.160028    0.160056    0.219010    0.220000    0.220008
     0.220039    0.234559    0.234835    0.240742    0.249767    0.250084
     0.253283    0.262064    0.263832    0.305973    0.337062    0.339984
     0.351715    0.351877    0.352126    0.352244    0.352320    0.352999
     0.353626    0.355748    0.355872    0.368686    0.413752    0.414779
     0.419529    0.422245    0.452025    0.452940    0.454617    0.461377
     0.462519    0.462687    0.470491    0.489615    0.901837    0.936867

 Minimum Search - Taking Simple RFO Step
 Searching for Lamda that Minimizes Along All modes
 Value Taken    Lamda =  -0.00000339
 Step Taken.  Stepsize is  0.011910

                             Maximum     Tolerance    Cnvgd?
         Gradient           0.000413      0.000300      NO
         Displacement       0.008850      0.001200      NO
         Energy change     -0.000011      0.000001      NO


 New Cartesian Coordinates Obtained by Inverse Iteration

 Displacement from previous Coordinates is:  0.072743
 ----------------------------------------------------------------
             Standard Nuclear Orientation (Angstroms)
    I     Atom           X                Y                Z
 ----------------------------------------------------------------
    1      C      -0.5621560246     0.5335946633    -0.9245801140
    2      C       0.5618861169    -0.5238263087    -0.9323870610
    3      C      -1.8615949027     0.2071752944    -0.2811013318
    4      C      -2.9068240712     1.1377788333    -0.3808914677
    5      H      -2.7424746417     2.0445545850    -0.9507955979
    6      C      -4.1231170140     0.8926816223     0.2418013316
    7      H      -4.9291365147     1.6128977828     0.1585103230
    8      C      -4.3071811520    -0.2810999367     0.9766635223
    9      H      -5.2566365521    -0.4705814286     1.4651001903
   10      C      -3.2731574759    -1.2095827603     1.0823412233
   11      H      -3.4170886129    -2.1220312477     1.6495210810
   12      C      -2.0539969277    -0.9701730341     0.4542383591
   13      H      -1.2611157532    -1.7039708399     0.5276525605
   14      C       1.8620337730    -0.2063713472    -0.2858795895
   15      C       2.0557220296     0.9615499378     0.4640444988
   16      H       1.2634113006     1.6949078734     0.5472311128
   17      C       3.2754355825     1.1922031962     1.0943319632
   18      H       3.4203894631     2.0973772292     1.6728007870
   19      C       4.3087301072     0.2644141799     0.9763631730
   20      H       5.2585964914     0.4470394710     1.4666152223
   21      C       4.1234071806    -0.8999380094     0.2269276171
   22      H       4.9288865114    -1.6195711732     0.1340386640
   23      C       2.9065873203    -1.1363245876    -0.3980999689
   24      H       2.7412035598    -2.0357395705    -0.9792595248
   25      O      -0.3492732823     1.5805287829    -1.5072251738
   26      O       0.3482206779    -1.5626495392    -1.5290771243
 ----------------------------------------------------------------
 Molecular Point Group                 C1    NOp =  1
 Largest Abelian Subgroup              C1    NOp =  1
 Nuclear Repulsion Energy =   959.1662849029 hartrees
 There are       55 alpha and       55 beta electrons
 Applying Cartesian multipole field
    Component          Value
    ---------          -----
     (2,0,0)        1.00000E-12
     (0,2,0)        2.00000E-11
     (0,0,2)       -3.00000E-11
 Nucleus-field energy     =     0.0000000025 hartrees
 Requested basis set is 6-311++G(d,p)
 There are 146 shells and 422 basis functions
 A cutoff of  1.0D-11 yielded   8223 shell pairs
 There are     70691 function pairs (     75671 Cartesian)
 Smallest overlap matrix eigenvalue = 3.94E-07

 Q-Chem warning in module /home/taweetham/qchem/stvman/mkSTV.C, line 257:

 Overlap eigenvalue is smaller than square root of threshold

 Linear dependence detected in AO basis
 Number of orthogonalized atomic orbitals = 419
 Maximum deviation from orthogonality = 2.843E-10
 Guess MOs from SCF MO coefficient file
 Reading MOs from coefficient file
 Reading MOs from coefficient file
 A restricted hybrid HF-DFT SCF calculation will be
 performed using Pulay DIIS extrapolation
 Exchange:     0.2000 Hartree-Fock + 0.0800 Slater + 0.7200 B88
 Correlation:  0.1900 VWN1RPA + 0.8100 LYP
 Using SG-1 standard quadrature grid
 SCF converges when DIIS error is below 1.0E-08
 Geometry optimization detected.  Setting ReadMinima to 0
 Setting SaveMinima to 0
 ---------------------------------------
  Cycle       Energy         DIIS Error
 ---------------------------------------
    1    -690.1406682217      1.28E-04
    2    -690.1360130369      1.99E-05
    3    -690.1359996566      3.21E-05
    4    -690.1360225515      8.30E-06
    5    -690.1360239008      1.47E-06
    6    -690.1360244409      9.22E-07
    7    -690.1360240827      2.87E-07
    8    -690.1360240542      8.46E-08
    9    -690.1360240561      1.43E-08
   10    -690.1360240104      1.07E-08
   11    -690.1360240083      3.87E-09 Convergence criterion met
 ---------------------------------------
 SCF time:  CPU 765.34 s  wall 915.17 s
 SCF   energy in the final basis set = -690.1360240083
 Total energy in the final basis set = -690.1360240083

 --------------------------------------------------------------

                    Orbital Energies (a.u.)
 --------------------------------------------------------------

 Alpha MOs
 -- Occupied --
-19.134 -19.134 -10.280 -10.279 -10.203 -10.203 -10.200 -10.200
-10.200 -10.200 -10.196 -10.196 -10.195 -10.195 -10.194 -10.194
 -1.077  -1.057  -0.881  -0.881  -0.789  -0.782  -0.770  -0.770
 -0.695  -0.651  -0.632  -0.626  -0.604  -0.567  -0.546  -0.514
 -0.499  -0.480  -0.476  -0.466  -0.462  -0.461  -0.446  -0.444
 -0.440  -0.421  -0.412  -0.383  -0.382  -0.379  -0.375  -0.365
 -0.365  -0.320  -0.283  -0.277  -0.276  -0.276  -0.250
 -- Virtual --
 -0.094  -0.074  -0.032  -0.031  -0.012  -0.007   0.002   0.007
  0.010   0.015   0.026   0.028   0.035   0.038   0.043   0.052
  0.056   0.056   0.065   0.072   0.079   0.084   0.087   0.095
  0.097   0.103   0.105   0.106   0.112   0.115   0.117   0.120
  0.123   0.125   0.125   0.127   0.131   0.136   0.138   0.139
  0.142   0.143   0.152   0.155   0.155   0.159   0.166   0.175
  0.179   0.180   0.180   0.186   0.193   0.195   0.203   0.203
  0.211   0.214   0.217   0.219   0.222   0.223   0.231   0.238
  0.242   0.243   0.250   0.254   0.267   0.268   0.268   0.272
  0.277   0.280   0.284   0.287   0.290   0.298   0.299   0.306
  0.307   0.317   0.328   0.329   0.340   0.340   0.347   0.352
  0.354   0.358   0.365   0.371   0.373   0.374   0.381   0.397
  0.397   0.442   0.461   0.464   0.468   0.484   0.499   0.501
  0.521   0.522   0.531   0.533   0.538   0.540   0.549   0.551
  0.552   0.554   0.563   0.569   0.574   0.588   0.592   0.603
  0.613   0.618   0.631   0.641   0.652   0.653   0.664   0.672
  0.674   0.684   0.691   0.691   0.704   0.708   0.711   0.713
  0.721   0.729   0.739   0.746   0.759   0.763   0.790   0.804
  0.821   0.822   0.835   0.836   0.845   0.845   0.851   0.856
  0.871   0.879   0.886   0.897   0.898   0.923   0.932   0.936
  0.950   0.959   0.968   0.977   0.989   1.012   1.015   1.027
  1.029   1.039   1.041   1.046   1.066   1.068   1.088   1.089
  1.111   1.118   1.127   1.134   1.166   1.173   1.199   1.231
  1.232   1.255   1.299   1.300   1.309   1.321   1.345   1.397
  1.398   1.484   1.485   1.495   1.499   1.504   1.506   1.520
  1.530   1.538   1.545   1.553   1.554   1.565   1.573   1.598
  1.629   1.635   1.640   1.641   1.641   1.678   1.678   1.697
  1.719   1.723   1.738   1.739   1.757   1.765   1.772   1.787
  1.791   1.811   1.828   1.849   1.875   1.894   1.912   1.912
  1.915   1.932   1.939   1.941   1.948   1.951   1.962   1.972
  1.993   1.994   2.004   2.006   2.038   2.054   2.070   2.073
  2.091   2.126   2.141   2.173   2.221   2.240   2.288   2.300
  2.329   2.336   2.420   2.426   2.428   2.436   2.445   2.448
  2.450   2.459   2.587   2.616   2.618   2.637   2.648   2.654
  2.658   2.663   2.694   2.695   2.706   2.707   2.718   2.723
  2.733   2.735   2.750   2.754   2.761   2.784   2.787   2.788
  2.819   2.830   2.843   2.844   2.849   2.852   2.869   2.877
  2.894   2.905   2.936   2.940   2.951   2.954   3.005   3.040
  3.075   3.081   3.092   3.188   3.193   3.196   3.257   3.324
  3.329   3.351   3.363   3.365   3.377   3.459   3.481   3.496
  3.512   3.516   3.516   3.589   3.618   3.644   3.658   3.735
  3.855   3.982   3.991   4.023   4.023   4.098   4.144   4.147
  4.154   4.181   4.289   4.424   4.829   4.830   5.085   5.094
  5.232   5.232   5.743   5.748  23.591  23.612  23.813  23.923
 23.943  23.946  23.947  23.954  24.049  24.051  24.088  24.088
 24.175  24.175  49.979  50.032
 --------------------------------------------------------------

          Ground-State Mulliken Net Atomic Charges

     Atom                 Charge (a.u.)
  ----------------------------------------
      1 C                    -0.219515
      2 C                    -0.220658
      3 C                     1.179513
      4 C                     0.431382
      5 H                     0.206029
      6 C                    -0.463825
      7 H                     0.177034
      8 C                    -0.241299
      9 H                     0.160255
     10 C                    -0.467534
     11 H                     0.188076
     12 C                    -0.908950
     13 H                     0.158079
     14 C                     1.178953
     15 C                    -0.907227
     16 H                     0.158080
     17 C                    -0.467917
     18 H                     0.188096
     19 C                    -0.241370
     20 H                     0.160244
     21 C                    -0.463998
     22 H                     0.177052
     23 C                     0.430744
     24 H                     0.205999
     25 O                    -0.198603
     26 O                    -0.198641
  ----------------------------------------
  Sum of atomic charges =    -0.000000

 -----------------------------------------------------------------
                    Cartesian Multipole Moments
 -----------------------------------------------------------------
    Charge (ESU x 10^10)
                 0.0000
    Dipole Moment (Debye)
         X       0.0022      Y      -0.0250      Z       3.6342
       Tot       3.6343
    Quadrupole Moments (Debye-Ang)
        XX     -69.6728     XY      -1.5887     YY     -92.9272
        XZ      -0.0185     YZ       0.0285     ZZ     -98.6782
    Octopole Moments (Debye-Ang^2)
       XXX      -0.0490    XXY      -0.0982    XYY      -0.2371
       YYY       0.0607    XXZ      33.4422    XYZ      18.5882
       YYZ      18.2517    XZZ       0.1791    YZZ       0.3290
       ZZZ       7.5276
    Hexadecapole Moments (Debye-Ang^3)
      XXXX   -4037.0774   XXXY     -45.0146   XXYY    -819.7299
      XYYY      38.4254   YYYY    -687.1175   XXXZ       0.5399
      XXYZ       0.2113   XYYZ      -0.0359   YYYZ      -0.2485
      XXZZ    -853.6599   XYZZ      39.2110   YYZZ    -216.5716
      XZZZ       1.6744   YZZZ      -0.6217   ZZZZ    -556.7279
 -----------------------------------------------------------------
 Calculating analytic gradient of the SCF energy
 Gradient of SCF Energy
            1           2           3           4           5           6
    1  -0.0000139   0.0000127   0.0000013   0.0000039   0.0000018   0.0000024
    2  -0.0000040  -0.0000012  -0.0000000   0.0000087   0.0000068   0.0000072
    3  -0.0000240  -0.0000197   0.0000157   0.0000050   0.0000010  -0.0000034
            7           8           9          10          11          12
    1   0.0000006  -0.0000003  -0.0000027  -0.0000095  -0.0000021   0.0000037
    2   0.0000091   0.0000011   0.0000055   0.0000024   0.0000009  -0.0000003
    3   0.0000042   0.0000028  -0.0000004  -0.0000015  -0.0000016  -0.0000012
           13          14          15          16          17          18
    1  -0.0000055  -0.0000045  -0.0000012   0.0000056   0.0000090   0.0000024
    2   0.0000040   0.0000040   0.0000019  -0.0000056  -0.0000058  -0.0000046
    3   0.0000014   0.0000127   0.0000018   0.0000060   0.0000005   0.0000035
           19          20          21          22          23          24
    1   0.0000005   0.0000032  -0.0000024  -0.0000004  -0.0000032  -0.0000017
    2  -0.0000040  -0.0000092  -0.0000066  -0.0000093  -0.0000079  -0.0000036
    3   0.0000028  -0.0000002  -0.0000067  -0.0000008   0.0000027  -0.0000056
           25          26
    1  -0.0000032   0.0000035
    2   0.0000095   0.0000011
    3   0.0000055  -0.0000007
 Max gradient component =       2.400E-05
 RMS gradient           =       6.374E-06
 Gradient time:  CPU 376.74 s  wall 445.00 s
 Geometry Optimization Parameters
   NAtoms,    NIC,     NZ,  NCons,   NDum,   NFix, NCnnct, MaxDiis
       26     181       0       0       0       0       0       0

 Cartesian Hessian Update
 Hessian Updated using BFGS Update


** GEOMETRY OPTIMIZATION IN DELOCALIZED INTERNAL COORDINATES **
   Searching for a Minimum

   Optimization Cycle:   9

                       Coordinates (Angstroms)
     ATOM                X               Y               Z
      1  C        -0.5621560246    0.5335946633   -0.9245801140
      2  C         0.5618861169   -0.5238263087   -0.9323870610
      3  C        -1.8615949027    0.2071752944   -0.2811013318
      4  C        -2.9068240712    1.1377788333   -0.3808914677
      5  H        -2.7424746417    2.0445545850   -0.9507955979
      6  C        -4.1231170140    0.8926816223    0.2418013316
      7  H        -4.9291365147    1.6128977828    0.1585103230
      8  C        -4.3071811520   -0.2810999367    0.9766635223
      9  H        -5.2566365521   -0.4705814286    1.4651001903
     10  C        -3.2731574759   -1.2095827603    1.0823412233
     11  H        -3.4170886129   -2.1220312477    1.6495210810
     12  C        -2.0539969277   -0.9701730341    0.4542383591
     13  H        -1.2611157532   -1.7039708399    0.5276525605
     14  C         1.8620337730   -0.2063713472   -0.2858795895
     15  C         2.0557220296    0.9615499378    0.4640444988
     16  H         1.2634113006    1.6949078734    0.5472311128
     17  C         3.2754355825    1.1922031962    1.0943319632
     18  H         3.4203894631    2.0973772292    1.6728007870
     19  C         4.3087301072    0.2644141799    0.9763631730
     20  H         5.2585964914    0.4470394710    1.4666152223
     21  C         4.1234071806   -0.8999380094    0.2269276171
     22  H         4.9288865114   -1.6195711732    0.1340386640
     23  C         2.9065873203   -1.1363245876   -0.3980999689
     24  H         2.7412035598   -2.0357395705   -0.9792595248
     25  O        -0.3492732823    1.5805287829   -1.5072251738
     26  O         0.3482206779   -1.5626495392   -1.5290771243
   Point Group: c1    Number of degrees of freedom:    72


   Energy is   -690.136024008

 Hessian Updated using BFGS Update

 72 Hessian modes will be used to form the next step
  Hessian Eigenvalues:
     0.004024    0.010090    0.010758    0.018360    0.018436    0.021693
     0.021734    0.022445    0.022523    0.022626    0.022666    0.022717
     0.022734    0.022905    0.022938    0.022995    0.023028    0.023070
     0.023132    0.023242    0.023259    0.034185    0.039022    0.158684
     0.159992    0.159997    0.159999    0.159999    0.160000    0.160000
     0.160001    0.160025    0.160055    0.218463    0.220001    0.220011
     0.220039    0.233554    0.234821    0.237080    0.249761    0.250081
     0.253052    0.260887    0.263896    0.299292    0.337059    0.337737
     0.351715    0.351875    0.352124    0.352229    0.352319    0.352950
     0.353626    0.354842    0.355815    0.368809    0.413718    0.414392
     0.419523    0.421152    0.452023    0.452819    0.454616    0.461135
     0.462421    0.462688    0.470491    0.487966    0.900796    0.936843

 Minimum Search - Taking Simple RFO Step
 Searching for Lamda that Minimizes Along All modes
 Value Taken    Lamda =   0.00000000
 Step Taken.  Stepsize is  0.002704

                             Maximum     Tolerance    Cnvgd?
         Gradient           0.000039      0.000300     YES
         Displacement       0.001425      0.001200      NO
         Energy change     -0.000002      0.000001      NO


 New Cartesian Coordinates Obtained by Inverse Iteration

 Displacement from previous Coordinates is:  0.012471
 ----------------------------------------------------------------
             Standard Nuclear Orientation (Angstroms)
    I     Atom           X                Y                Z
 ----------------------------------------------------------------
    1      C      -0.5620115598     0.5336584906    -0.9231188064
    2      C       0.5617615281    -0.5240066529    -0.9309151814
    3      C      -1.8618424930     0.2071623189    -0.2805154091
    4      C      -2.9069223750     1.1379032028    -0.3804790977
    5      H      -2.7421742358     2.0449007117    -0.9498998144
    6      C      -4.1235625367     0.8926656510     0.2414686123
    7      H      -4.9294706410     1.6129759790     0.1580294762
    8      C      -4.3081240358    -0.2813916432     0.9757459482
    9      H      -5.2578438396    -0.4709838495     1.4636086074
   10      C      -3.2742566115    -1.2100202175     1.0815762847
   11      H      -3.4185914776    -2.1226946928     1.6482748234
   12      C      -2.0547597726    -0.9704785360     0.4542077494
   13      H      -1.2620096572    -1.7044102687     0.5276710204
   14      C       1.8622952796    -0.2064230987    -0.2852959947
   15      C       2.0564221653     0.9617920780     0.4640382742
   16      H       1.2641932296     1.6952301800     0.5472893482
   17      C       3.2764563471     1.1926512964     1.0935984138
   18      H       3.4217536459     2.0980481498     1.6716165979
   19      C       4.3096576716     0.2647936777     0.9754375527
   20      H       5.2597780080     0.4475892189     1.4651163228
   21      C       4.1239144683    -0.8998323630     0.2265471332
   22      H       4.9293334534    -1.6194952404     0.1334752437
   23      C       2.9067582119    -1.1364381114    -0.3977318256
   24      H       2.7410285627    -2.0360762646    -0.9784311601
   25      O      -0.3486501283     1.5807323133    -1.5053186349
   26      O       0.3476239815    -1.5630086606    -1.5271108085
 ----------------------------------------------------------------
 Molecular Point Group                 C1    NOp =  1
 Largest Abelian Subgroup              C1    NOp =  1
 Nuclear Repulsion Energy =   959.1640728170 hartrees
 There are       55 alpha and       55 beta electrons
 Applying Cartesian multipole field
    Component          Value
    ---------          -----
     (2,0,0)        1.00000E-12
     (0,2,0)        2.00000E-11
     (0,0,2)       -3.00000E-11
 Nucleus-field energy     =     0.0000000025 hartrees
 Requested basis set is 6-311++G(d,p)
 There are 146 shells and 422 basis functions
 A cutoff of  1.0D-11 yielded   8222 shell pairs
 There are     70675 function pairs (     75655 Cartesian)
 Smallest overlap matrix eigenvalue = 3.94E-07

 Q-Chem warning in module /home/taweetham/qchem/stvman/mkSTV.C, line 257:

 Overlap eigenvalue is smaller than square root of threshold

 Linear dependence detected in AO basis
 Number of orthogonalized atomic orbitals = 419
 Maximum deviation from orthogonality = 2.507E-10
 Guess MOs from SCF MO coefficient file
 Reading MOs from coefficient file
 Reading MOs from coefficient file
 A restricted hybrid HF-DFT SCF calculation will be
 performed using Pulay DIIS extrapolation
 Exchange:     0.2000 Hartree-Fock + 0.0800 Slater + 0.7200 B88
 Correlation:  0.1900 VWN1RPA + 0.8100 LYP
 Using SG-1 standard quadrature grid
 SCF converges when DIIS error is below 1.0E-08
 Geometry optimization detected.  Setting ReadMinima to 0
 Setting SaveMinima to 0
 ---------------------------------------
  Cycle       Energy         DIIS Error
 ---------------------------------------
    1    -690.1356167408      2.24E-05
    2    -690.1360237568      2.50E-06
    3    -690.1360237768      3.40E-06
    4    -690.1360233203      9.76E-07
    5    -690.1360230967      2.61E-07
    6    -690.1360230464      1.49E-07
    7    -690.1360231006      4.94E-08
    8    -690.1360230977      1.58E-08
    9    -690.1360230902      2.39E-09 Convergence criterion met
 ---------------------------------------
 SCF time:  CPU 619.71 s  wall 733.23 s
 SCF   energy in the final basis set = -690.1360230902
 Total energy in the final basis set = -690.1360230902

 --------------------------------------------------------------

                    Orbital Energies (a.u.)
 --------------------------------------------------------------

 Alpha MOs
 -- Occupied --
-19.134 -19.134 -10.280 -10.279 -10.203 -10.203 -10.200 -10.200
-10.200 -10.200 -10.196 -10.196 -10.195 -10.195 -10.194 -10.194
 -1.077  -1.057  -0.881  -0.881  -0.789  -0.782  -0.770  -0.770
 -0.695  -0.651  -0.632  -0.626  -0.604  -0.567  -0.546  -0.514
 -0.499  -0.480  -0.476  -0.466  -0.462  -0.461  -0.446  -0.444
 -0.440  -0.421  -0.412  -0.383  -0.382  -0.379  -0.375  -0.365
 -0.365  -0.320  -0.283  -0.277  -0.276  -0.276  -0.250
 -- Virtual --
 -0.094  -0.074  -0.032  -0.031  -0.012  -0.007   0.002   0.007
  0.010   0.015   0.026   0.028   0.035   0.038   0.043   0.052
  0.056   0.056   0.065   0.072   0.079   0.084   0.087   0.095
  0.097   0.103   0.105   0.106   0.112   0.115   0.117   0.120
  0.123   0.125   0.125   0.127   0.131   0.136   0.138   0.139
  0.142   0.143   0.152   0.155   0.155   0.159   0.166   0.175
  0.179   0.180   0.180   0.186   0.193   0.195   0.203   0.203
  0.211   0.214   0.217   0.219   0.222   0.223   0.231   0.238
  0.242   0.243   0.250   0.254   0.267   0.268   0.268   0.272
  0.277   0.280   0.284   0.287   0.290   0.298   0.299   0.306
  0.307   0.317   0.328   0.329   0.340   0.340   0.347   0.352
  0.354   0.358   0.365   0.371   0.373   0.374   0.381   0.397
  0.397   0.442   0.461   0.464   0.468   0.484   0.499   0.501
  0.521   0.522   0.531   0.533   0.538   0.540   0.549   0.551
  0.552   0.554   0.563   0.569   0.574   0.588   0.592   0.603
  0.613   0.618   0.631   0.641   0.652   0.653   0.664   0.672
  0.674   0.684   0.691   0.691   0.704   0.708   0.711   0.713
  0.721   0.729   0.739   0.746   0.759   0.763   0.790   0.804
  0.821   0.822   0.835   0.836   0.845   0.845   0.851   0.856
  0.871   0.880   0.887   0.897   0.898   0.923   0.932   0.936
  0.950   0.959   0.968   0.977   0.989   1.012   1.015   1.027
  1.029   1.039   1.041   1.046   1.066   1.068   1.088   1.089
  1.111   1.118   1.127   1.134   1.166   1.173   1.199   1.230
  1.232   1.255   1.299   1.300   1.309   1.321   1.345   1.397
  1.398   1.484   1.485   1.495   1.499   1.504   1.506   1.520
  1.530   1.538   1.545   1.553   1.554   1.565   1.573   1.598
  1.629   1.635   1.640   1.641   1.641   1.678   1.678   1.698
  1.719   1.723   1.738   1.739   1.757   1.765   1.772   1.787
  1.791   1.811   1.828   1.849   1.875   1.894   1.912   1.912
  1.915   1.932   1.939   1.941   1.948   1.951   1.962   1.973
  1.993   1.994   2.004   2.006   2.038   2.054   2.070   2.074
  2.091   2.126   2.141   2.173   2.221   2.240   2.288   2.300
  2.329   2.336   2.420   2.426   2.428   2.436   2.445   2.448
  2.450   2.459   2.587   2.617   2.618   2.637   2.648   2.654
  2.658   2.663   2.694   2.695   2.706   2.707   2.718   2.723
  2.733   2.735   2.750   2.754   2.761   2.784   2.787   2.788
  2.819   2.830   2.843   2.844   2.849   2.852   2.869   2.877
  2.894   2.905   2.936   2.940   2.951   2.954   3.005   3.040
  3.075   3.081   3.092   3.188   3.193   3.196   3.257   3.324
  3.329   3.351   3.363   3.365   3.377   3.459   3.481   3.496
  3.512   3.516   3.516   3.589   3.618   3.644   3.658   3.735
  3.855   3.982   3.991   4.023   4.023   4.098   4.144   4.147
  4.154   4.181   4.289   4.424   4.829   4.830   5.085   5.094
  5.232   5.232   5.743   5.748  23.591  23.612  23.813  23.923
 23.943  23.946  23.947  23.954  24.049  24.051  24.088  24.089
 24.175  24.175  49.979  50.032
 --------------------------------------------------------------

          Ground-State Mulliken Net Atomic Charges

     Atom                 Charge (a.u.)
  ----------------------------------------
      1 C                    -0.220059
      2 C                    -0.221114
      3 C                     1.180414
      4 C                     0.432091
      5 H                     0.206010
      6 C                    -0.463423
      7 H                     0.177029
      8 C                    -0.241415
      9 H                     0.160248
     10 C                    -0.467921
     11 H                     0.188076
     12 C                    -0.909878
     13 H                     0.158020
     14 C                     1.179817
     15 C                    -0.908286
     16 H                     0.158014
     17 C                    -0.468249
     18 H                     0.188097
     19 C                    -0.241492
     20 H                     0.160238
     21 C                    -0.463541
     22 H                     0.177047
     23 C                     0.431511
     24 H                     0.205978
     25 O                    -0.198585
     26 O                    -0.198628
  ----------------------------------------
  Sum of atomic charges =    -0.000000

 -----------------------------------------------------------------
                    Cartesian Multipole Moments
 -----------------------------------------------------------------
    Charge (ESU x 10^10)
                -0.0000
    Dipole Moment (Debye)
         X       0.0022      Y      -0.0248      Z       3.6300
       Tot       3.6301
    Quadrupole Moments (Debye-Ang)
        XX     -69.6657     XY      -1.5849     YY     -92.9245
        XZ      -0.0188     YZ       0.0287     ZZ     -98.6723
    Octopole Moments (Debye-Ang^2)
       XXX      -0.0476    XXY      -0.0971    XYY      -0.2390
       YYY       0.0656    XXZ      33.3986    XYZ      18.5950
       YYZ      18.2195    XZZ       0.1793    YZZ       0.3301
       ZZZ       7.4092
    Hexadecapole Moments (Debye-Ang^3)
      XXXX   -4038.2421   XXXY     -45.0524   XXYY    -819.9667
      XYYY      38.2326   YYYY    -687.3228   XXXZ       0.5372
      XXYZ       0.2137   XYYZ      -0.0337   YYYZ      -0.2626
      XXZZ    -853.9548   XYZZ      39.1042   YYZZ    -216.4274
      XZZZ       1.6819   YZZZ      -0.6307   ZZZZ    -555.7488
 -----------------------------------------------------------------
 Calculating analytic gradient of the SCF energy
 Gradient of SCF Energy
            1           2           3           4           5           6
    1   0.0000045  -0.0000048  -0.0000025  -0.0000013   0.0000021   0.0000040
    2   0.0000148  -0.0000137   0.0000009   0.0000049   0.0000025   0.0000053
    3  -0.0000090  -0.0000066   0.0000089   0.0000031   0.0000050   0.0000008
            7           8           9          10          11          12
    1   0.0000046   0.0000027   0.0000022  -0.0000037  -0.0000024  -0.0000022
    2   0.0000044   0.0000030   0.0000056   0.0000046   0.0000052   0.0000081
    3   0.0000035  -0.0000003  -0.0000018  -0.0000008  -0.0000052  -0.0000083
           13          14          15          16          17          18
    1  -0.0000019   0.0000014   0.0000032   0.0000011   0.0000030   0.0000025
    2   0.0000010   0.0000012  -0.0000082  -0.0000019  -0.0000074  -0.0000092
    3  -0.0000019   0.0000081  -0.0000071   0.0000021   0.0000017  -0.0000003
           19          20          21          22          23          24
    1  -0.0000022  -0.0000021  -0.0000037  -0.0000047   0.0000020  -0.0000022
    2  -0.0000049  -0.0000090  -0.0000057  -0.0000044  -0.0000045   0.0000011
    3  -0.0000001  -0.0000015  -0.0000028  -0.0000016  -0.0000004  -0.0000012
           25          26
    1   0.0000017  -0.0000012
    2  -0.0000152   0.0000216
    3   0.0000111   0.0000044
 Max gradient component =       2.160E-05
 RMS gradient           =       5.758E-06
 Gradient time:  CPU 377.69 s  wall 451.37 s
 Geometry Optimization Parameters
   NAtoms,    NIC,     NZ,  NCons,   NDum,   NFix, NCnnct, MaxDiis
       26     181       0       0       0       0       0       0

 Cartesian Hessian Update
 Hessian Updated using BFGS Update


** GEOMETRY OPTIMIZATION IN DELOCALIZED INTERNAL COORDINATES **
   Searching for a Minimum

   Optimization Cycle:  10

                       Coordinates (Angstroms)
     ATOM                X               Y               Z
      1  C        -0.5620115598    0.5336584906   -0.9231188064
      2  C         0.5617615281   -0.5240066529   -0.9309151814
      3  C        -1.8618424930    0.2071623189   -0.2805154091
      4  C        -2.9069223750    1.1379032028   -0.3804790977
      5  H        -2.7421742358    2.0449007117   -0.9498998144
      6  C        -4.1235625367    0.8926656510    0.2414686123
      7  H        -4.9294706410    1.6129759790    0.1580294762
      8  C        -4.3081240358   -0.2813916432    0.9757459482
      9  H        -5.2578438396   -0.4709838495    1.4636086074
     10  C        -3.2742566115   -1.2100202175    1.0815762847
     11  H        -3.4185914776   -2.1226946928    1.6482748234
     12  C        -2.0547597726   -0.9704785360    0.4542077494
     13  H        -1.2620096572   -1.7044102687    0.5276710204
     14  C         1.8622952796   -0.2064230987   -0.2852959947
     15  C         2.0564221653    0.9617920780    0.4640382742
     16  H         1.2641932296    1.6952301800    0.5472893482
     17  C         3.2764563471    1.1926512964    1.0935984138
     18  H         3.4217536459    2.0980481498    1.6716165979
     19  C         4.3096576716    0.2647936777    0.9754375527
     20  H         5.2597780080    0.4475892189    1.4651163228
     21  C         4.1239144683   -0.8998323630    0.2265471332
     22  H         4.9293334534   -1.6194952404    0.1334752437
     23  C         2.9067582119   -1.1364381114   -0.3977318256
     24  H         2.7410285627   -2.0360762646   -0.9784311601
     25  O        -0.3486501283    1.5807323133   -1.5053186349
     26  O         0.3476239815   -1.5630086606   -1.5271108085
   Point Group: c1    Number of degrees of freedom:    72


   Energy is   -690.136023090

 Hessian Updated using BFGS Update

 72 Hessian modes will be used to form the next step
  Hessian Eigenvalues:
     0.004059    0.010083    0.010857    0.018416    0.018478    0.021635
     0.021732    0.022445    0.022564    0.022622    0.022661    0.022687
     0.022732    0.022905    0.022935    0.022994    0.023029    0.023065
     0.023108    0.023258    0.023283    0.033500    0.038683    0.158713
     0.159917    0.159997    0.159999    0.159999    0.160000    0.160000
     0.160009    0.160045    0.160071    0.219529    0.220000    0.220012
     0.220040    0.234620    0.234855    0.244627    0.249745    0.250168
     0.253919    0.261587    0.267847    0.318739    0.337061    0.341212
     0.351715    0.351875    0.352123    0.352226    0.352320    0.353052
     0.353627    0.355815    0.359586    0.369624    0.413766    0.415495
     0.419544    0.426751    0.452021    0.454605    0.454729    0.461582
     0.462098    0.462682    0.470491    0.496881    0.911557    0.936957

 Minimum Search - Taking Simple RFO Step
 Searching for Lamda that Minimizes Along All modes
 Value Taken    Lamda =   0.00000000
 Step Taken.  Stepsize is  0.000972

                             Maximum     Tolerance    Cnvgd?
         Gradient           0.000020      0.000300     YES
         Displacement       0.000737      0.001200     YES
         Energy change      0.000001      0.000001     YES

 Final energy is   -690.13602309020416     


 ******************************
 **  OPTIMIZATION CONVERGED  **
 ******************************

                       Coordinates (Angstroms)
     ATOM                X               Y               Z
      1  C        -0.5620115598    0.5336584906   -0.9231188064
      2  C         0.5617615281   -0.5240066529   -0.9309151814
      3  C        -1.8618424930    0.2071623189   -0.2805154091
      4  C        -2.9069223750    1.1379032028   -0.3804790977
      5  H        -2.7421742358    2.0449007117   -0.9498998144
      6  C        -4.1235625367    0.8926656510    0.2414686123
      7  H        -4.9294706410    1.6129759790    0.1580294762
      8  C        -4.3081240358   -0.2813916432    0.9757459482
      9  H        -5.2578438396   -0.4709838495    1.4636086074
     10  C        -3.2742566115   -1.2100202175    1.0815762847
     11  H        -3.4185914776   -2.1226946928    1.6482748234
     12  C        -2.0547597726   -0.9704785360    0.4542077494
     13  H        -1.2620096572   -1.7044102687    0.5276710204
     14  C         1.8622952796   -0.2064230987   -0.2852959947
     15  C         2.0564221653    0.9617920780    0.4640382742
     16  H         1.2641932296    1.6952301800    0.5472893482
     17  C         3.2764563471    1.1926512964    1.0935984138
     18  H         3.4217536459    2.0980481498    1.6716165979
     19  C         4.3096576716    0.2647936777    0.9754375527
     20  H         5.2597780080    0.4475892189    1.4651163228
     21  C         4.1239144683   -0.8998323630    0.2265471332
     22  H         4.9293334534   -1.6194952404    0.1334752437
     23  C         2.9067582119   -1.1364381114   -0.3977318256
     24  H         2.7410285627   -2.0360762646   -0.9784311601
     25  O        -0.3486501283    1.5807323133   -1.5053186349
     26  O         0.3476239815   -1.5630086606   -1.5271108085

Z-matrix Print:
$molecule
0 1
O 
C  1 1.216893
C  2 1.486295 1 123.314470
C  3 1.401397 2 122.113474 1 -176.042307 0
H  4 1.082815 3 120.291514 2 -3.214766 0
C  4 1.392166 3 120.094901 2 177.524139 0
H  6 1.083956 4 119.809959 3 179.968398 0
C  6 1.393695 4 120.062066 3 0.264473 0
H  8 1.084402 6 119.935816 4 179.883247 0
C  8 1.397029 6 120.124779 4 -0.070199 0
H  10 1.084102 8 120.042670 6 179.847158 0
C  10 1.388228 8 119.981405 6 -0.219214 0
H  12 1.083525 10 121.106136 8 -179.661552 0
C  2 1.543238 1 117.354910 3 176.601585 0
O  14 1.216899 2 117.362404 1 -113.927281 0
C  14 1.486304 2 119.239723 1 62.814674 0
C  16 1.401383 14 122.117893 2 7.487679 0
H  17 1.082823 16 120.289197 14 -3.209770 0
C  17 1.392172 16 120.095512 14 177.534015 0
H  19 1.083953 17 119.809185 16 179.969022 0
C  19 1.393712 17 120.061891 16 0.262338 0
H  21 1.084400 19 119.935343 17 179.878060 0
C  21 1.397010 19 120.123939 17 -0.070442 0
H  23 1.084111 21 120.041791 19 179.852031 0
C  23 1.388227 21 119.981808 19 -0.222293 0
H  25 1.083525 23 121.102699 21 -179.661868 0
$end


 --------------------------------------------------------------

                    Orbital Energies (a.u.)
 --------------------------------------------------------------

 Alpha MOs
 -- Occupied --
-19.134 -19.134 -10.280 -10.279 -10.203 -10.203 -10.200 -10.200
-10.200 -10.200 -10.196 -10.196 -10.195 -10.195 -10.194 -10.194
 -1.077  -1.057  -0.881  -0.881  -0.789  -0.782  -0.770  -0.770
 -0.695  -0.651  -0.632  -0.626  -0.604  -0.567  -0.546  -0.514
 -0.499  -0.480  -0.476  -0.466  -0.462  -0.461  -0.446  -0.444
 -0.440  -0.421  -0.412  -0.383  -0.382  -0.379  -0.375  -0.365
 -0.365  -0.320  -0.283  -0.277  -0.276  -0.276  -0.250
 -- Virtual --
 -0.094  -0.074  -0.032  -0.031  -0.012  -0.007   0.002   0.007
  0.010   0.015   0.026   0.028   0.035   0.038   0.043   0.052
  0.056   0.056   0.065   0.072   0.079   0.084   0.087   0.095
  0.097   0.103   0.105   0.106   0.112   0.115   0.117   0.120
  0.123   0.125   0.125   0.127   0.131   0.136   0.138   0.139
  0.142   0.143   0.152   0.155   0.155   0.159   0.166   0.175
  0.179   0.180   0.180   0.186   0.193   0.195   0.203   0.203
  0.211   0.214   0.217   0.219   0.222   0.223   0.231   0.238
  0.242   0.243   0.250   0.254   0.267   0.268   0.268   0.272
  0.277   0.280   0.284   0.287   0.290   0.298   0.299   0.306
  0.307   0.317   0.328   0.329   0.340   0.340   0.347   0.352
  0.354   0.358   0.365   0.371   0.373   0.374   0.381   0.397
  0.397   0.442   0.461   0.464   0.468   0.484   0.499   0.501
  0.521   0.522   0.531   0.533   0.538   0.540   0.549   0.551
  0.552   0.554   0.563   0.569   0.574   0.588   0.592   0.603
  0.613   0.618   0.631   0.641   0.652   0.653   0.664   0.672
  0.674   0.684   0.691   0.691   0.704   0.708   0.711   0.713
  0.721   0.729   0.739   0.746   0.759   0.763   0.790   0.804
  0.821   0.822   0.835   0.836   0.845   0.845   0.851   0.856
  0.871   0.880   0.887   0.897   0.898   0.923   0.932   0.936
  0.950   0.959   0.968   0.977   0.989   1.012   1.015   1.027
  1.029   1.039   1.041   1.046   1.066   1.068   1.088   1.089
  1.111   1.118   1.127   1.134   1.166   1.173   1.199   1.230
  1.232   1.255   1.299   1.300   1.309   1.321   1.345   1.397
  1.398   1.484   1.485   1.495   1.499   1.504   1.506   1.520
  1.530   1.538   1.545   1.553   1.554   1.565   1.573   1.598
  1.629   1.635   1.640   1.641   1.641   1.678   1.678   1.698
  1.719   1.723   1.738   1.739   1.757   1.765   1.772   1.787
  1.791   1.811   1.828   1.849   1.875   1.894   1.912   1.912
  1.915   1.932   1.939   1.941   1.948   1.951   1.962   1.973
  1.993   1.994   2.004   2.006   2.038   2.054   2.070   2.074
  2.091   2.126   2.141   2.173   2.221   2.240   2.288   2.300
  2.329   2.336   2.420   2.426   2.428   2.436   2.445   2.448
  2.450   2.459   2.587   2.617   2.618   2.637   2.648   2.654
  2.658   2.663   2.694   2.695   2.706   2.707   2.718   2.723
  2.733   2.735   2.750   2.754   2.761   2.784   2.787   2.788
  2.819   2.830   2.843   2.844   2.849   2.852   2.869   2.877
  2.894   2.905   2.936   2.940   2.951   2.954   3.005   3.040
  3.075   3.081   3.092   3.188   3.193   3.196   3.257   3.324
  3.329   3.351   3.363   3.365   3.377   3.459   3.481   3.496
  3.512   3.516   3.516   3.589   3.618   3.644   3.658   3.735
  3.855   3.982   3.991   4.023   4.023   4.098   4.144   4.147
  4.154   4.181   4.289   4.424   4.829   4.830   5.085   5.094
  5.232   5.232   5.743   5.748  23.591  23.612  23.813  23.923
 23.943  23.946  23.947  23.954  24.049  24.051  24.088  24.089
 24.175  24.175  49.979  50.032
 --------------------------------------------------------------

          Ground-State Mulliken Net Atomic Charges

     Atom                 Charge (a.u.)
  ----------------------------------------
      1 C                    -0.220059
      2 C                    -0.221114
      3 C                     1.180414
      4 C                     0.432091
      5 H                     0.206010
      6 C                    -0.463423
      7 H                     0.177029
      8 C                    -0.241415
      9 H                     0.160248
     10 C                    -0.467921
     11 H                     0.188076
     12 C                    -0.909878
     13 H                     0.158020
     14 C                     1.179817
     15 C                    -0.908286
     16 H                     0.158014
     17 C                    -0.468249
     18 H                     0.188097
     19 C                    -0.241492
     20 H                     0.160238
     21 C                    -0.463541
     22 H                     0.177047
     23 C                     0.431511
     24 H                     0.205978
     25 O                    -0.198585
     26 O                    -0.198628
  ----------------------------------------
  Sum of atomic charges =    -0.000000

 -----------------------------------------------------------------
                    Cartesian Multipole Moments
 -----------------------------------------------------------------
    Charge (ESU x 10^10)
                -0.0000
    Dipole Moment (Debye)
         X       0.0022      Y      -0.0248      Z       3.6300
       Tot       3.6301
    Quadrupole Moments (Debye-Ang)
        XX     -69.6657     XY      -1.5849     YY     -92.9245
        XZ      -0.0188     YZ       0.0287     ZZ     -98.6723
    Octopole Moments (Debye-Ang^2)
       XXX      -0.0476    XXY      -0.0971    XYY      -0.2390
       YYY       0.0656    XXZ      33.3986    XYZ      18.5950
       YYZ      18.2195    XZZ       0.1793    YZZ       0.3301
       ZZZ       7.4092
    Hexadecapole Moments (Debye-Ang^3)
      XXXX   -4038.2421   XXXY     -45.0524   XXYY    -819.9667
      XYYY      38.2326   YYYY    -687.3228   XXXZ       0.5372
      XXYZ       0.2137   XYYZ      -0.0337   YYYZ      -0.2626
      XXZZ    -853.9548   XYZZ      39.1042   YYZZ    -216.4274
      XZZZ       1.6819   YZZZ      -0.6307   ZZZZ    -555.7488
 -----------------------------------------------------------------
Archival summary:
1\1\pikachu\OPT\ProcedureUnspecified\BasisUnspecified\21410\cher\TueDec1318:12:482016TueDec1318:12:482016\0\\#,OPT,ProcedureUnspecified,BasisUnspecified,\\0,1\O\C,1,1.21689\C,2,1.48629,1,123.314\C,3,1.4014,2,122.113,1,-176.042,0\H,4,1.08282,3,120.292,2,-3.21477,0\C,4,1.39217,3,120.095,2,177.524,0\H,6,1.08396,4,119.81,3,179.968,0\C,6,1.3937,4,120.062,3,0.264473,0\H,8,1.0844,6,119.936,4,179.883,0\C,8,1.39703,6,120.125,4,-0.0701986,0\H,10,1.0841,8,120.043,6,179.847,0\C,10,1.38823,8,119.981,6,-0.219214,0\H,12,1.08353,10,121.106,8,-179.662,0\C,2,1.54324,1,117.355,3,176.602,0\O,14,1.2169,2,117.362,1,-113.927,0\C,14,1.4863,2,119.24,1,62.8147,0\C,16,1.40138,14,122.118,2,7.48768,0\H,17,1.08282,16,120.289,14,-3.20977,0\C,17,1.39217,16,120.096,14,177.534,0\H,19,1.08395,17,119.809,16,179.969,0\C,19,1.39371,17,120.062,16,0.262338,0\H,21,1.0844,19,119.935,17,179.878,0\C,21,1.39701,19,120.124,17,-0.0704421,0\H,23,1.08411,21,120.042,19,179.852,0\C,23,1.38823,21,119.982,19,-0.222293,0\H,25,1.08352,23,121.103,21,-179.662,0\\\@

 Total job time:  14181.73s(wall), 12665.34s(cpu) 
 Tue Dec 13 18:12:48 2016

        *************************************************************
        *                                                           *
        *  Thank you very much for using Q-Chem.  Have a nice day.  *
        *                                                           *
        *************************************************************


 
User input: 2 of 3 
 
pikachu 127.0.1
Q-Chem Developer Version! Running on 127.0.1.*
                  Welcome to Q-Chem
     A Quantum Leap Into The Future Of Chemistry


 Q-Chem 4.4, Q-Chem, Inc., Pleasanton, CA (2016)

 Y. Shao,  Z. Gan,  E. Epifanovsky,  A. T. B. Gilbert,  M. Wormit,  
 J. Kussmann,  A. W. Lange,  A. Behn,  J. Deng,  X. Feng,  D. Ghosh,  
 M. Goldey,  P. R. Horn,  L. D. Jacobson,  I. Kaliman,  F. Rob,  
 R. Z. Khaliullin,  T. Kus,  A. Landau,  J. Liu,  E. I. Proynov,  Y. M. Rhee,  
 R. M. Richard,  M. A. Rohrdanz,  R. P. Steele,  E. J. Sundstrom,  
 H. L. Woodcock III,  P. M. Zimmerman,  D. Zuev,  B. Albrecht,  E. Alguire,  
 B. Austin,  S. A. Baeppler,  G. J. O. Beran,  Y. A. Bernard,  E. Berquist,  
 K. Brandhorst,  K. B. Bravaya,  S. T. Brown,  D. Casanova,  C.-M. Chang,  
 Y. Chen,  S. H. Chien,  K. D. Closser,  M. P. Coons,  D. L. Crittenden,  
 S. Dasgupta,  M. Diedenhofen,  R. A. DiStasio Jr.,  H. Do,  A. D. Dutoi,  
 R. G. Edgar,  P.-T. Fang,  S. Fatehi,  Q. Feng,  L. Fusti-Molnar,  
 A. Ghysels,  A. Golubeva-Zadorozhnaya,  J. Gomes,  A. Gunina,  
 M. W. D. Hanson-Heine,  P. H. P. Harbach,  A. W. Hauser,  J. E. Herr,  
 E. G. Hohenstein,  Z. C. Holden,  K. Hui,  T.-C. Jagau,  H. Ji,  B. Kaduk,  
 K. Khistyaev,  Jaehoon Kim,  Jihan Kim,  R. A. King,  P. Klunzinger,  
 K. Koh,  D. Kosenkov,  T. Kowalczyk,  C. M. Krauter,  A. Kunitsa,  
 K. U. Lao,  A. Laurent,  K. V. Lawler,  J. Lee,  D. Lefrancois,  S. Lehtola,  
 S. V. Levchenko,  C. Y. Lin,  Y.-S. Lin,  F. Liu,  E. Livshits,  
 R. C. Lochan,  A. Luenser,  P. Manohar,  S. F. Manzer,  S.-P. Mao,  Y. Mao,  
 N. Mardirossian,  A. V. Marenich,  L. A. Martinez-Martinez,  S. A. Maurer,  
 N. J. Mayhall,  J.-M. Mewes,  A. F. Morrison,  K. Nanda,  T. S. Nguyen-Beck,  
 C. M. Oana,  R. Olivares-Amaya,  D. P. O'Neill,  J. A. Parkhill,  
 T. M. Perrine,  R. Peverati,  P. A. Pieniazek,  F. Plasser,  A. Prociuk,  
 D. R. Rehn,  E. Rosta,  N. J. Russ,  N. Sergueev,  S. M. Sharada,  
 S. Sharma,  D. W. Small,  A. Sodt,  T. Stauch,  T. Stein,  D. Stuck,  
 Y.-C. Su,  A. J. W. Thom,  T. Tsuchimochi,  L. Vogt,  O. Vydrov,  T. Wang,  
 M. A. Watson,  J. Wenzel,  A. White,  C. F. Williams,  V. Vanovschi,  
 K. Yao,  S. Yeganeh,  S. R. Yost,  Z.-Q. You,  I. Y. Zhang,  X. Zhang,  
 Y. Zhao,  B. R. Brooks,  G. K. L. Chan,  D. M. Chipman,  C. J. Cramer,  
 W. A. Goddard III,  M. S. Gordon,  W. J. Hehre,  A. Klamt,  
 H. F. Schaefer III,  M. W. Schmidt,  C. D. Sherrill,  D. G. Truhlar,  
 A. Warshel,  X. Xu,  A. Aspuru-Guzik,  R. Baer,  A. T. Bell,  N. A. Besley,  
 J.-D. Chai,  A. Dreuw,  B. D. Dunietz,  T. R. Furlani,  S. R. Gwaltney,  
 C.-P. Hsu,  Y. Jung,  J. Kong,  D. S. Lambrecht,  W. Liang,  C. Ochsenfeld,  
 V. A. Rassolov,  L. V. Slipchenko,  J. E. Subotnik,  T. Van Voorhis,  
 J. M. Herbert,  A. I. Krylov,  P. M. W. Gill,  M. Head-Gordon

 Contributors to earlier versions of Q-Chem not listed above: 
 R. D. Adamson,  J. Baker,  E. F. C. Byrd,  A. K. Chakraborty,  C.-L. Cheng,  
 H. Dachsel,  R. J. Doerksen,  G. Hawkins,  A. Heyden,  S. Hirata,  
 G. Kedziora,  F. J. Keil,  C. Kelley,  P. P. Korambath,  W. Kurlancheek,  
 A. M. Lee,  M. S. Lee,  D. Liotard,  I. Lotan,  P. E. Maslen,  N. Nair,  
 D. Neuhauser,  R. Olson,  B. Peters,  J. Ritchie,  N. E. Schultz,  
 N. Shenvi,  A. C. Simmonett,  K. S. Thanthiriwatte,  Q. Wu,  W. Zhang

 Please cite Q-Chem as follows:
 Y. Shao et al., Mol. Phys. 113, 184-215 (2015)
 DOI: 10.1080/00268976.2014.952696

 Q-Chem 4.4.2 for Intel X86 EM64T Linux

 Parts of Q-Chem use Armadillo 5.200.1 (Boston Tea Smuggler).
 http://arma.sourceforge.net/

 Q-Chem begins on Tue Dec 13 18:12:49 2016  


Host: 0

     Scratch files written to /scratch/cher/qchem5153//
The previous job contains 0 fragments, simply inherited here
FILE_GEOM_ORG=        593

Checking the input file for inconsistencies... 	...done.

--------------------------------------------------------------
User input:
--------------------------------------------------------------

$molecule
   read
$end

$rem
   BASIS 6-311++G**
   JOB_TYPE FREQUENCY
   METHOD B3LYP
$end

--------------------------------------------------------------
 ----------------------------------------------------------------
             Standard Nuclear Orientation (Angstroms)
    I     Atom           X                Y                Z
 ----------------------------------------------------------------
    1      C      -0.5749527798     0.5157095574    -0.8838251948
    2      C       0.5748967810    -0.5135750236    -0.8850625416
    3      C      -1.8666172080     0.1604967682    -0.2399880954
    4      C      -2.9345609153     1.0642524048    -0.3457485753
    5      H      -2.7921719956     1.9718317265    -0.9202497097
    6      C      -4.1450778286     0.7922326781     0.2770096159
    7      H      -4.9686776506     1.4916965139     0.1890857504
    8      C      -4.3007038074    -0.3818767226     1.0178769138
    9      H      -5.2456912333    -0.5923624882     1.5063617058
   10      C      -3.2440254410    -1.2837675413     1.1294865959
   11      H      -3.3658639630    -2.1965274104     1.7013076179
   12      C      -2.0305071081    -1.0174012527     0.5013414755
   13      H      -1.2197147289    -1.7308674785     0.5793610134
   14      C       1.8666927010    -0.1599319910    -0.2406469976
   15      C       2.0311128724     1.0170091861     0.5021108809
   16      H       1.2207572797     1.7308857438     0.5808061862
   17      C       3.2446108060     1.2818537851     1.1309236164
   18      H       3.3668879316     2.1938691423     1.7038425295
   19      C       4.3007420371     0.3794438399     1.0185410536
   20      H       5.2456973348     0.5887016138     1.5076206288
   21      C       4.1446129926    -0.7936973895     0.2762105409
   22      H       4.9678164340    -1.4935295128     0.1876223450
   23      C       2.9341323914    -1.0641847076    -0.3472869940
   24      H       2.7912870844    -1.9709690001    -0.9229295093
   25      O      -0.3874572643     1.5644611721    -1.4718803055
   26      O       0.3871498326    -1.5609749720    -1.4754299850
 ----------------------------------------------------------------
 Molecular Point Group                 C1    NOp =  1
 Largest Abelian Subgroup              C1    NOp =  1
 Nuclear Repulsion Energy =   959.1640728170 hartrees
 There are       55 alpha and       55 beta electrons
 Requested basis set is 6-311++G(d,p)
 There are 146 shells and 422 basis functions

 Total QAlloc Memory Limit   2000 MB
 Mega-Array Size        61 MB
 MEM_STATIC part        62 MB
 A cutoff of  1.0D-11 yielded   8222 shell pairs
 There are     70675 function pairs (     75655 Cartesian)

 -------------------------------------------------------
 OpenMP Integral Computing Module                       
 Release: version 1.0, May 2013, Q-Chem Inc. Pittsburgh 
 -------------------------------------------------------
 Integral Job Info:
 Integral job number is                      11
 Integral operator is                         1
 short-range coefficients                     0
 long-range coefficients              100000000
 Omega coefficients                           0
 if combine SR and LR in K                    0
 Integral screening is                        0
 Integral computing path is                   2
 max size of driver memory is            800000
 size of driver memory is                593474
 size of scratch memory is              2260544
 max col of scratch BK array               1296
 max len of scratch array in speh3          155
 max len of scratch index in speh4           18
 max int batch size is                      520
 min int batch size is                       52
 fixed nKL is                                52
 max L of basis functions is                  2
 order of int derivative is                   0
 number of shells is                        146
 number of basis is                         438
 number of cartesian basis is               438
 number of contracted shell pairs          8222
 number of primitive shell pairs          19627
 maxK2 (contraction) of shell pair           36
 max number of K2 of shell pair               1
 max number of CS2 of shell pair           1436
 max number of PS2 of shell pair           3636
 mem total for path MDJ                  149418
 -------------------------------------------------------
 Smallest overlap matrix eigenvalue = 3.94E-07

 Q-Chem warning in module /home/taweetham/qchem/stvman/mkSTV.C, line 257:

 Overlap eigenvalue is smaller than square root of threshold

 Linear dependence detected in AO basis
 Number of orthogonalized atomic orbitals = 419
 Maximum deviation from orthogonality = 1.151E-10
 Guess from superposition of atomic densities
 Warning:  Energy on first SCF cycle will be non-variational
 A restricted hybrid HF-DFT SCF calculation will be
 performed using Pulay DIIS extrapolation
 Exchange:     0.2000 Hartree-Fock + 0.0800 Slater + 0.7200 B88
 Correlation:  0.1900 VWN1RPA + 0.8100 LYP
 Using SG-1 standard quadrature grid
 SCF converges when DIIS error is below 1.0E-08
 ---------------------------------------
  Cycle       Energy         DIIS Error
 ---------------------------------------
    1    -693.8145220584      3.22E-02
    2    -689.8499256664      3.76E-03
    3    -689.4204147546      6.42E-03
    4    -690.0973706874      1.39E-03
    5    -690.1332468179      3.74E-04
    6    -690.1357420462      1.16E-04
    7    -690.1360132809      3.24E-05
    8    -690.1360325113      1.27E-05
    9    -690.1360364420      2.39E-06
   10    -690.1360367333      1.21E-06
   11    -690.1360367720      2.11E-07
   12    -690.1360367787      1.47E-07
   13    -690.1360367905      1.46E-08
   14    -690.1360367613      6.11E-09 Convergence criterion met
 ---------------------------------------
 SCF time:  CPU 1013.54 s  wall 1207.24 s
 SCF   energy in the final basis set = -690.1360367613
 Total energy in the final basis set = -690.1360367613

 --------------------------------------------------------------

                    Orbital Energies (a.u.)
 --------------------------------------------------------------

 Alpha MOs
 -- Occupied --
-19.134 -19.134 -10.280 -10.279 -10.203 -10.203 -10.200 -10.200
-10.200 -10.200 -10.196 -10.196 -10.195 -10.195 -10.194 -10.194
 -1.077  -1.057  -0.881  -0.881  -0.789  -0.782  -0.770  -0.770
 -0.695  -0.651  -0.632  -0.626  -0.604  -0.567  -0.546  -0.514
 -0.499  -0.480  -0.476  -0.466  -0.462  -0.461  -0.446  -0.444
 -0.440  -0.421  -0.412  -0.383  -0.382  -0.379  -0.375  -0.365
 -0.365  -0.320  -0.283  -0.277  -0.276  -0.276  -0.250
 -- Virtual --
 -0.094  -0.074  -0.032  -0.031  -0.012  -0.007   0.002   0.007
  0.010   0.015   0.026   0.028   0.035   0.038   0.043   0.052
  0.056   0.056   0.065   0.072   0.079   0.084   0.087   0.095
  0.097   0.103   0.105   0.106   0.112   0.115   0.117   0.120
  0.123   0.125   0.125   0.127   0.131   0.136   0.138   0.139
  0.142   0.143   0.152   0.154   0.155   0.159   0.166   0.175
  0.179   0.180   0.180   0.186   0.193   0.195   0.203   0.203
  0.211   0.214   0.217   0.219   0.222   0.223   0.231   0.238
  0.242   0.243   0.250   0.254   0.267   0.268   0.268   0.272
  0.277   0.280   0.284   0.287   0.290   0.298   0.299   0.306
  0.307   0.317   0.328   0.330   0.340   0.340   0.347   0.352
  0.354   0.358   0.365   0.371   0.373   0.374   0.380   0.397
  0.397   0.442   0.461   0.464   0.468   0.484   0.499   0.501
  0.521   0.522   0.531   0.533   0.538   0.540   0.549   0.551
  0.552   0.554   0.563   0.569   0.574   0.587   0.592   0.603
  0.613   0.618   0.631   0.641   0.652   0.653   0.664   0.672
  0.674   0.684   0.691   0.691   0.704   0.708   0.711   0.713
  0.721   0.729   0.739   0.746   0.759   0.763   0.790   0.804
  0.821   0.822   0.835   0.836   0.845   0.845   0.851   0.856
  0.871   0.880   0.887   0.897   0.898   0.923   0.932   0.936
  0.950   0.959   0.968   0.977   0.989   1.012   1.015   1.027
  1.029   1.039   1.041   1.046   1.066   1.068   1.088   1.089
  1.111   1.118   1.127   1.134   1.166   1.173   1.199   1.230
  1.232   1.255   1.299   1.300   1.309   1.321   1.345   1.397
  1.398   1.484   1.485   1.495   1.499   1.504   1.506   1.520
  1.530   1.538   1.545   1.553   1.554   1.565   1.573   1.598
  1.629   1.635   1.640   1.641   1.641   1.678   1.678   1.698
  1.719   1.723   1.738   1.739   1.757   1.765   1.772   1.787
  1.791   1.811   1.828   1.849   1.875   1.894   1.912   1.912
  1.915   1.932   1.939   1.941   1.948   1.951   1.962   1.973
  1.993   1.994   2.004   2.006   2.038   2.054   2.070   2.074
  2.091   2.126   2.141   2.173   2.221   2.240   2.288   2.300
  2.329   2.336   2.420   2.426   2.428   2.436   2.445   2.448
  2.450   2.459   2.587   2.617   2.618   2.637   2.648   2.654
  2.658   2.663   2.694   2.695   2.706   2.707   2.718   2.723
  2.733   2.735   2.750   2.754   2.761   2.784   2.787   2.788
  2.819   2.830   2.843   2.844   2.849   2.852   2.869   2.877
  2.894   2.904   2.936   2.940   2.951   2.954   3.005   3.040
  3.075   3.081   3.092   3.188   3.193   3.196   3.257   3.324
  3.329   3.351   3.363   3.365   3.377   3.459   3.481   3.496
  3.512   3.516   3.516   3.589   3.618   3.644   3.658   3.735
  3.855   3.982   3.991   4.023   4.023   4.098   4.144   4.147
  4.154   4.181   4.289   4.424   4.829   4.830   5.085   5.094
  5.232   5.232   5.743   5.748  23.591  23.612  23.813  23.923
 23.943  23.946  23.947  23.954  24.049  24.051  24.088  24.089
 24.175  24.175  49.979  50.032
 --------------------------------------------------------------

          Ground-State Mulliken Net Atomic Charges

     Atom                 Charge (a.u.)
  ----------------------------------------
      1 C                    -0.220309
      2 C                    -0.221494
      3 C                     1.179500
      4 C                     0.432758
      5 H                     0.206040
      6 C                    -0.463481
      7 H                     0.177018
      8 C                    -0.241571
      9 H                     0.160258
     10 C                    -0.467642
     11 H                     0.188104
     12 C                    -0.909672
     13 H                     0.158061
     14 C                     1.179855
     15 C                    -0.908260
     16 H                     0.158082
     17 C                    -0.468110
     18 H                     0.188124
     19 C                    -0.241552
     20 H                     0.160250
     21 C                    -0.463872
     22 H                     0.177030
     23 C                     0.431807
     24 H                     0.206026
     25 O                    -0.198463
     26 O                    -0.198485
  ----------------------------------------
  Sum of atomic charges =    -0.000000

 -----------------------------------------------------------------
                    Cartesian Multipole Moments
 -----------------------------------------------------------------
    Charge (ESU x 10^10)
                -0.0000
    Dipole Moment (Debye)
         X       0.0006      Y      -0.0042      Z       3.6296
       Tot       3.6296
    Quadrupole Moments (Debye-Ang)
        XX     -69.6015     XY      -1.0020     YY     -92.9886
        XZ       0.0026     YZ       0.0004     ZZ     -98.3644
    Octopole Moments (Debye-Ang^2)
       XXX      -0.0253    XXY      -0.0293    XYY      -0.0121
       YYY      -0.0487    XXZ      29.4953    XYZ      18.9107
       YYZ      15.1983    XZZ       0.0280    YZZ       0.0326
       ZZZ      -5.1858
    Hexadecapole Moments (Debye-Ang^3)
      XXXX   -4031.7976   XXXY     -84.2643   XXYY    -824.0027
      XYYY      -6.2424   YYYY    -685.7196   XXXZ       0.0522
      XXYZ       0.0010   XYYZ      -0.0434   YYYZ       0.0496
      XXZZ    -852.8871   XYZZ      24.7513   YYZZ    -213.4093
      XZZZ       0.0660   YZZZ      -0.0260   ZZZZ    -555.5619
 -----------------------------------------------------------------
 Calculating MO derivatives via CPSCF
   1         3          78      0.326706    0.042923
   2         3          78      0.046473    0.004809
   3         3          78      0.003202    0.000399
   4        28          53      0.000208    0.000030
   5        78           3      0.000004    0.000002
   6        81           0      0.000000    0.000000    Roots Converged
 Calculating analytic Hessian of the SCF energy
 Polarizability Matrix (a.u.)
            1           2           3
    1-232.3878190   1.3732877  -0.0173036
    2   1.3732877-153.8864923  -0.0123537
    3  -0.0173036  -0.0123537-122.6498022

 Direct stationary perturbation theory relativistic correction:

 rels  =       0.182619797828
 relv  =      -0.991803729205
 rel2e =       0.506801739994
 E_rel =      -0.302382191384

 Hessian of the SCF Energy
            1           2           3           4           5           6
    1   0.4728969   0.0216952  -0.0827934  -0.1710368   0.0261845   0.0065972
    2   0.0216952   0.7284937  -0.2484270   0.0261969  -0.0658418  -0.0010734
    3  -0.0827934  -0.2484270   0.3565214  -0.0065067   0.0011197  -0.0822582
    4  -0.1710368   0.0261969  -0.0065067   0.4729317   0.0216001   0.0828817
    5   0.0261845  -0.0658418   0.0011197   0.0216001   0.7273824   0.2492143
    6   0.0065972  -0.0010734  -0.0822582   0.0828817   0.2492143   0.3575841
    7  -0.1796273   0.0143104   0.0317763  -0.0087909  -0.0072838   0.0096488
    8   0.0031670  -0.0956840   0.0068284   0.0205243   0.0134770  -0.0017094
    9   0.0328544   0.0071767  -0.0869360   0.0061229  -0.0004527   0.0142366
   10  -0.0400287   0.0078211   0.0111698  -0.0030781  -0.0042326   0.0013427
   11  -0.0000019   0.0181669  -0.0071884   0.0001741  -0.0029703   0.0021291
   12   0.0134781  -0.0115018   0.0035865   0.0031335   0.0026326   0.0004571
   13   0.0002132   0.0011226  -0.0019879  -0.0001833   0.0004586   0.0002870
   14  -0.0020295  -0.0029306   0.0000915   0.0002145   0.0000088   0.0001392
   15  -0.0002445  -0.0008236  -0.0030550   0.0002636   0.0000102   0.0002171
   16   0.0004309   0.0093873  -0.0019379   0.0002585  -0.0006544   0.0002152
   17   0.0074237   0.0001326   0.0007873   0.0016670   0.0007467  -0.0007784
   18  -0.0014459   0.0000918   0.0072003  -0.0020652  -0.0002607  -0.0006499
   19  -0.0003000   0.0017337  -0.0005729  -0.0000729  -0.0005154   0.0000494
   20  -0.0002907   0.0002713   0.0001305  -0.0002803   0.0000017  -0.0000959
   21   0.0007906  -0.0007920   0.0002984  -0.0001318   0.0003507  -0.0003307
   22   0.0002290   0.0007631  -0.0007793   0.0009790   0.0001126   0.0004168
   23   0.0014761  -0.0039725   0.0006586  -0.0006293   0.0001447   0.0000624
   24  -0.0014834   0.0015095  -0.0009940   0.0002804  -0.0000059   0.0003088
   25  -0.0001071  -0.0001476  -0.0003726   0.0002237   0.0000878   0.0000975
   26  -0.0002484  -0.0003904  -0.0004644   0.0000079  -0.0001500   0.0000484
   27  -0.0003680  -0.0004381  -0.0009221   0.0000544   0.0000772   0.0000880
   28   0.0074143   0.0014863  -0.0010031  -0.0002435   0.0000229  -0.0004350
   29   0.0015945  -0.0028517   0.0062039  -0.0010889  -0.0014536  -0.0009500
   30  -0.0004884   0.0054550   0.0053654  -0.0003339   0.0004826  -0.0006520
   31   0.0009522  -0.0007942   0.0004127   0.0001642  -0.0002497   0.0000093
   32   0.0006621   0.0002370  -0.0000208   0.0002142  -0.0000720   0.0000601
   33  -0.0005457   0.0006460   0.0003322  -0.0000794   0.0001883   0.0000419
   34   0.0009738  -0.0267260   0.0149979  -0.0009447  -0.0007571   0.0006205
   35  -0.0140791  -0.0088695   0.0090419  -0.0010181   0.0036478  -0.0008626
   36   0.0063815   0.0136022  -0.0118229  -0.0001408  -0.0025876  -0.0016960
   37  -0.0000024  -0.0012351  -0.0011812  -0.0011746  -0.0007742   0.0013630
   38   0.0013378  -0.0001394  -0.0027084  -0.0010613  -0.0011853   0.0003961
   39  -0.0021849  -0.0018647  -0.0021512   0.0024372   0.0027982   0.0008671
   40  -0.0087817  -0.0072640  -0.0096630  -0.1796419   0.0143883  -0.0317504
   41   0.0205370   0.0134768   0.0017025   0.0032444  -0.0956797  -0.0068256
   42  -0.0060754   0.0004517   0.0142388  -0.0328544  -0.0071850  -0.0869448
   43  -0.0009443  -0.0007531  -0.0006247   0.0009562  -0.0267120  -0.0150368
   44  -0.0010138   0.0036455   0.0008671  -0.0140711  -0.0088142  -0.0090362
   45   0.0001395   0.0025939  -0.0016918  -0.0064138  -0.0136003  -0.0118637
   46  -0.0011780  -0.0007785  -0.0013665  -0.0000040  -0.0012381   0.0011823
   47  -0.0010630  -0.0011815  -0.0003979   0.0013341  -0.0001429   0.0027117
   48  -0.0024406  -0.0028005   0.0008657   0.0021889   0.0018656  -0.0021451
   49  -0.0002441   0.0000237   0.0004357   0.0074182   0.0014805   0.0010037
   50  -0.0010891  -0.0014559   0.0009489   0.0015876  -0.0028411  -0.0062153
   51   0.0003325  -0.0004832  -0.0006514   0.0004893  -0.0054643   0.0053537
   52   0.0001643  -0.0002499  -0.0000099   0.0009520  -0.0007940  -0.0004133
   53   0.0002140  -0.0000716  -0.0000605   0.0006610   0.0002382   0.0000213
   54   0.0000799  -0.0001884   0.0000415   0.0005464  -0.0006471   0.0003310
   55   0.0009793   0.0001131  -0.0004178   0.0002296   0.0007615   0.0007779
   56  -0.0006313   0.0001452  -0.0000611   0.0014713  -0.0039734  -0.0006628
   57  -0.0002814   0.0000058   0.0003088   0.0014842  -0.0015143  -0.0009969
   58   0.0002239   0.0000880  -0.0000975  -0.0001075  -0.0001483   0.0003732
   59   0.0000078  -0.0001501  -0.0000485  -0.0002490  -0.0003911   0.0004648
   60  -0.0000544  -0.0000774   0.0000879   0.0003680   0.0004381  -0.0009210
   61   0.0002607  -0.0006528  -0.0002170   0.0004408   0.0093841   0.0019489
   62   0.0016663   0.0007447   0.0007780   0.0074221   0.0001220  -0.0007996
   63   0.0020689   0.0002610  -0.0006510   0.0014517  -0.0000967   0.0071988
   64  -0.0000731  -0.0005151  -0.0000500  -0.0002989   0.0017328   0.0005756
   65  -0.0002804   0.0000023   0.0000967  -0.0002889   0.0002697  -0.0001310
   66   0.0001310  -0.0003504  -0.0003315  -0.0007914   0.0007928   0.0002995
   67  -0.0030811  -0.0042301  -0.0013491  -0.0400187   0.0078645  -0.0111669
   68   0.0001766  -0.0029598  -0.0021336   0.0000403   0.0181360   0.0072165
   69  -0.0031340  -0.0026387   0.0004529  -0.0134728   0.0115307   0.0036091
   70  -0.0001829   0.0004595  -0.0002869   0.0002097   0.0011183   0.0019920
   71   0.0002151   0.0000080  -0.0001393  -0.0020288  -0.0029289  -0.0000935
   72  -0.0002636  -0.0000101   0.0002166   0.0002415   0.0008228  -0.0030573
   73  -0.1037593  -0.0591093   0.0391659   0.0246075   0.0172892  -0.0132342
   74  -0.0662780  -0.5373281   0.2651062   0.0006440  -0.0416006   0.0325922
   75   0.0436127   0.2581958  -0.2052666   0.0046572   0.0183970   0.0073326
   76   0.0246085   0.0172553   0.0132591  -0.1037752  -0.0591271  -0.0393466
   77   0.0006470  -0.0414970  -0.0327117  -0.0662885  -0.5361306  -0.2658229
   78  -0.0046625  -0.0185204   0.0072154  -0.0438110  -0.2589060  -0.2064096
            7           8           9          10          11          12
    1  -0.1796273   0.0031670   0.0328544  -0.0400287  -0.0000019   0.0134781
    2   0.0143104  -0.0956840   0.0071767   0.0078211   0.0181669  -0.0115018
    3   0.0317763   0.0068284  -0.0869360   0.0111698  -0.0071884   0.0035865
    4  -0.0087909   0.0205243   0.0061229  -0.0030781   0.0001741   0.0031335
    5  -0.0072838   0.0134770  -0.0004527  -0.0042326  -0.0029703   0.0026326
    6   0.0096488  -0.0017094   0.0142366   0.0013427   0.0021291   0.0004571
    7   0.5657849  -0.0842774  -0.1114408  -0.2103702   0.1162468  -0.0116251
    8  -0.0842774   0.5695463  -0.2096847   0.0785482  -0.1925525   0.0421215
    9  -0.1114408  -0.2096847   0.2973809   0.0111149   0.0262639  -0.0865703
   10  -0.2103702   0.0785482   0.0111149   0.6142297  -0.0515080  -0.1516329
   11   0.1162468  -0.1925525   0.0262639  -0.0515080   0.5887456  -0.2372928
   12  -0.0116251   0.0421215  -0.0865703  -0.1516329  -0.2372928   0.3353939
   13   0.0082185   0.0196258  -0.0129214  -0.0610898  -0.0265905   0.0233055
   14  -0.0020356  -0.0137990   0.0109648  -0.0261899  -0.2522632   0.1315093
   15  -0.0003671   0.0023857   0.0026406   0.0226357   0.1317567  -0.1243455
   16  -0.0501867   0.0364377   0.0014774  -0.2866985  -0.0525019   0.1160249
   17   0.0000474   0.0392021  -0.0176107   0.0006253  -0.1223809   0.0337685
   18   0.0227211  -0.0314947   0.0184326   0.0859226   0.0544557  -0.1274110
   19  -0.0025646  -0.0012979   0.0046218  -0.0165778   0.0190098  -0.0033045
   20  -0.0005836   0.0025070   0.0032971  -0.0063528   0.0077423  -0.0000709
   21   0.0043595   0.0034625   0.0041753   0.0114315  -0.0097847   0.0047024
   22  -0.0106232   0.0188865  -0.0100278   0.0194722  -0.0321415   0.0136466
   23   0.0192714  -0.0475633   0.0155449  -0.0693580   0.0073371   0.0266743
   24  -0.0099651   0.0158248  -0.0129810   0.0351739   0.0120730  -0.0137293
   25   0.0003078   0.0004629  -0.0006904   0.0022967   0.0005055   0.0015896
   26   0.0004602  -0.0010999  -0.0000171   0.0008635  -0.0026998   0.0053832
   27  -0.0007274   0.0000338  -0.0005516   0.0013022   0.0055511   0.0034096
   28   0.0134129  -0.0637016   0.0354145  -0.0595631   0.0159768   0.0114072
   29  -0.0279567   0.0067119   0.0124033   0.0143870  -0.0058280  -0.0055633
   30   0.0145294   0.0254594  -0.0110349   0.0124150  -0.0060624  -0.0071918
   31  -0.0039283   0.0007578   0.0039418  -0.0011701   0.0002505  -0.0000552
   32  -0.0001634   0.0030823   0.0024959   0.0003110   0.0001479  -0.0007714
   33   0.0044666   0.0022233   0.0043976  -0.0000235  -0.0007983  -0.0004957
   34  -0.1193320   0.0171535   0.0111648   0.0391181   0.0130832  -0.0194579
   35  -0.0210458  -0.2474807   0.1140793   0.0453538  -0.0376452   0.0087847
   36   0.0351027   0.0988250  -0.1338472  -0.0388990   0.0209678   0.0101117
   37   0.0065321  -0.0025503   0.0000192   0.0017543  -0.0004658   0.0024211
   38   0.0202917  -0.0127187   0.0005260  -0.0011371  -0.0019468   0.0052458
   39  -0.0134250   0.0102091   0.0019558   0.0025638   0.0052153   0.0025626
   40  -0.0020412   0.0020092  -0.0000321  -0.0001921  -0.0006917   0.0006229
   41   0.0020114  -0.0045240  -0.0002808   0.0008185   0.0007437  -0.0009620
   42   0.0000377   0.0002746  -0.0025534  -0.0001915  -0.0005238  -0.0001757
   43  -0.0001063  -0.0001680  -0.0003415   0.0000255   0.0000179   0.0000344
   44   0.0005339  -0.0003139  -0.0000040   0.0000793   0.0000966  -0.0000992
   45   0.0001746  -0.0004183   0.0003895   0.0000681   0.0000475  -0.0001180
   46   0.0001827  -0.0000876  -0.0000675  -0.0000442   0.0000848  -0.0000039
   47  -0.0000823   0.0000685  -0.0000438  -0.0001050   0.0000902  -0.0000175
   48   0.0002426   0.0002304  -0.0004116  -0.0000817   0.0000462  -0.0000106
   49  -0.0000753   0.0001340  -0.0002160  -0.0000283  -0.0000693   0.0000378
   50   0.0000339   0.0001633  -0.0002153  -0.0000866   0.0000411   0.0000065
   51   0.0000034   0.0000344   0.0000612  -0.0000393   0.0000728   0.0000306
   52  -0.0000677   0.0000542   0.0000048  -0.0000053  -0.0000228   0.0000211
   53  -0.0000753   0.0000310   0.0000249   0.0000055  -0.0000288   0.0000068
   54  -0.0000450   0.0000392  -0.0000160  -0.0000027  -0.0000238   0.0000209
   55  -0.0001440  -0.0000257   0.0000979   0.0000447  -0.0000596   0.0000111
   56   0.0001051   0.0000140  -0.0000699  -0.0000534   0.0000435   0.0000142
   57  -0.0000120   0.0000286  -0.0000909   0.0000104  -0.0000129   0.0000326
   58  -0.0000585   0.0000011   0.0000374   0.0000181  -0.0000256   0.0000101
   59  -0.0000171   0.0000100   0.0000103   0.0000031   0.0000031   0.0000072
   60  -0.0000242   0.0000302  -0.0000314  -0.0000109  -0.0000128   0.0000072
   61  -0.0002741   0.0002754   0.0000884   0.0000005  -0.0001438   0.0000543
   62  -0.0000308  -0.0002642  -0.0001605   0.0000666  -0.0000347  -0.0000571
   63  -0.0001435  -0.0002219   0.0001405   0.0001046  -0.0000492  -0.0000468
   64  -0.0001635   0.0001576  -0.0000008  -0.0000156  -0.0000641   0.0000437
   65   0.0000000   0.0000266  -0.0000347  -0.0000151   0.0000030   0.0000012
   66  -0.0000210   0.0000568   0.0000979   0.0000091  -0.0000059   0.0000246
   67  -0.0001940   0.0008186   0.0001929  -0.0001275   0.0000083   0.0002384
   68  -0.0006905   0.0007410   0.0005258   0.0000096  -0.0002835   0.0001987
   69  -0.0006246   0.0009644  -0.0001737  -0.0002380  -0.0001995   0.0002275
   70   0.0001825  -0.0000768   0.0000839   0.0000093   0.0000602  -0.0000337
   71  -0.0000191  -0.0000652   0.0000229   0.0000324   0.0000077  -0.0000033
   72   0.0000868   0.0000001  -0.0000244  -0.0000230   0.0000325  -0.0000163
   73  -0.0036562  -0.0427725   0.0302026   0.0000803  -0.0005150   0.0004212
   74  -0.0355833  -0.0189734   0.0304112   0.0095189  -0.0067802   0.0001619
   75   0.0249475   0.0334494  -0.0083380  -0.0044330   0.0033642  -0.0005101
   76  -0.0024179  -0.0040570  -0.0017011   0.0019400  -0.0006170  -0.0003878
   77   0.0065329  -0.0005441   0.0048284   0.0005940   0.0022460  -0.0001771
   78   0.0003231   0.0010489  -0.0003489   0.0003105  -0.0000213   0.0000542
           13          14          15          16          17          18
    1   0.0002132  -0.0020295  -0.0002445   0.0004309   0.0074237  -0.0014459
    2   0.0011226  -0.0029306  -0.0008236   0.0093873   0.0001326   0.0000918
    3  -0.0019879   0.0000915  -0.0030550  -0.0019379   0.0007873   0.0072003
    4  -0.0001833   0.0002145   0.0002636   0.0002585   0.0016670  -0.0020652
    5   0.0004586   0.0000088   0.0000102  -0.0006544   0.0007467  -0.0002607
    6   0.0002870   0.0001392   0.0002171   0.0002152  -0.0007784  -0.0006499
    7   0.0082185  -0.0020356  -0.0003671  -0.0501867   0.0000474   0.0227211
    8   0.0196258  -0.0137990   0.0023857   0.0364377   0.0392021  -0.0314947
    9  -0.0129214   0.0109648   0.0026406   0.0014774  -0.0176107   0.0184326
   10  -0.0610898  -0.0261899   0.0226357  -0.2866985   0.0006253   0.0859226
   11  -0.0265905  -0.2522632   0.1317567  -0.0525019  -0.1223809   0.0544557
   12   0.0233055   0.1315093  -0.1243455   0.1160249   0.0337685  -0.1274110
   13   0.0587913   0.0266179  -0.0274333   0.0014326  -0.0231797   0.0146210
   14   0.0266179   0.2642428  -0.1458978   0.0015261   0.0006841   0.0017689
   15  -0.0274333  -0.1458978   0.1214264   0.0006617   0.0114056  -0.0020375
   16   0.0014326   0.0015261   0.0006617   0.6586347  -0.1191861  -0.1333499
   17  -0.0231797   0.0006841   0.0114056  -0.1191861   0.5672801  -0.2057574
   18   0.0146210   0.0017689  -0.0020375  -0.1333499  -0.2057574   0.3040039
   19   0.0005067  -0.0009229  -0.0013327  -0.2168640   0.1392235  -0.0116991
   20  -0.0004630  -0.0004345  -0.0020980   0.1391211  -0.1696268   0.0232922
   21  -0.0016117  -0.0018928  -0.0026555  -0.0116797   0.0231811  -0.0462580
   22  -0.0036829   0.0004960   0.0041931  -0.1260844  -0.0340187   0.0439636
   23   0.0005802   0.0028239   0.0025092   0.0200263  -0.2531943   0.1023640
   24   0.0040887   0.0027079   0.0047855   0.0126939   0.1233064  -0.1400078
   25  -0.0000847   0.0001226  -0.0001143   0.0009420   0.0014452   0.0004268
   26  -0.0011246  -0.0001330   0.0003768  -0.0239741  -0.0001118   0.0117988
   27   0.0006165  -0.0001016  -0.0003802   0.0152207   0.0019262  -0.0028069
   28  -0.0010758  -0.0001410  -0.0001449   0.0432227   0.0485870  -0.0416208
   29   0.0001661   0.0001954  -0.0007769   0.0121103  -0.0375948   0.0213702
   30  -0.0001264  -0.0007150  -0.0006224  -0.0207843   0.0071513   0.0112015
   31  -0.0000214  -0.0002120  -0.0002643  -0.0027492   0.0039546   0.0015543
   32  -0.0001903  -0.0002540  -0.0003597   0.0045603   0.0006130   0.0020421
   33  -0.0002730  -0.0003528  -0.0007002   0.0011483   0.0022309   0.0054828
   34  -0.0033950   0.0043548   0.0012122  -0.0232344  -0.0231376   0.0198935
   35   0.0038193   0.0003838   0.0019133  -0.0237939  -0.0245990   0.0197485
   36   0.0014905   0.0016185   0.0045802   0.0201471   0.0198697  -0.0252020
   37   0.0002728  -0.0002479   0.0002590  -0.0001642  -0.0009229   0.0001464
   38   0.0012129  -0.0005010   0.0001535  -0.0007458  -0.0002942  -0.0001573
   39  -0.0006211   0.0007083   0.0003604   0.0001603  -0.0000949  -0.0010683
   40   0.0001825  -0.0000189  -0.0000866  -0.0002748  -0.0000309   0.0001430
   41  -0.0000766  -0.0000654  -0.0000003   0.0002762  -0.0002642   0.0002219
   42  -0.0000839  -0.0000231  -0.0000246  -0.0000878   0.0001598   0.0001410
   43  -0.0000303  -0.0000166  -0.0000593  -0.0000455   0.0000089   0.0000492
   44   0.0000168  -0.0000001   0.0000630   0.0001130  -0.0000421  -0.0000803
   45   0.0000256  -0.0000169  -0.0000104   0.0000499  -0.0000349   0.0000329
   46  -0.0000033   0.0000029  -0.0000231   0.0000114   0.0000420  -0.0000055
   47  -0.0000133   0.0000122   0.0000073   0.0000167   0.0000381  -0.0000245
   48  -0.0000500   0.0000177   0.0000286   0.0000017   0.0000743  -0.0000673
   49   0.0000198   0.0000065   0.0000125  -0.0000079   0.0000115  -0.0000192
   50  -0.0000444   0.0000139  -0.0000048  -0.0000125   0.0000611  -0.0000288
   51   0.0000017   0.0000009  -0.0000054   0.0000255   0.0000211  -0.0000065
   52   0.0000007  -0.0000019  -0.0000132  -0.0000126   0.0000066   0.0000113
   53   0.0000081  -0.0000009  -0.0000047  -0.0000113  -0.0000054   0.0000147
   54  -0.0000000  -0.0000014  -0.0000058  -0.0000083   0.0000019   0.0000001
   55   0.0000183  -0.0000123  -0.0000157  -0.0000292  -0.0000356   0.0000527
   56  -0.0000002   0.0000091   0.0000131   0.0000426   0.0000409  -0.0000298
   57   0.0000023   0.0000039   0.0000059  -0.0000121  -0.0000115  -0.0000389
   58   0.0000106  -0.0000019  -0.0000006  -0.0000079  -0.0000150   0.0000083
   59  -0.0000006   0.0000003  -0.0000017  -0.0000041  -0.0000020  -0.0000012
   60   0.0000005   0.0000008  -0.0000001  -0.0000019   0.0000068   0.0000015
   61   0.0000258  -0.0000074  -0.0000120  -0.0000572  -0.0000274   0.0000378
   62  -0.0000054  -0.0000157  -0.0000203  -0.0000270  -0.0000334   0.0000530
   63   0.0000173  -0.0000156  -0.0000224  -0.0000382  -0.0000533   0.0001133
   64   0.0000144  -0.0000001  -0.0000045  -0.0000225  -0.0000041   0.0000086
   65  -0.0000043  -0.0000011  -0.0000022   0.0000003   0.0000072  -0.0000003
   66   0.0000053   0.0000027   0.0000005  -0.0000079  -0.0000058  -0.0000100
   67   0.0000092   0.0000324   0.0000230  -0.0000001   0.0000663  -0.0001046
   68   0.0000602   0.0000078  -0.0000323  -0.0001435  -0.0000354   0.0000484
   69   0.0000338   0.0000034  -0.0000162  -0.0000546   0.0000567  -0.0000463
   70  -0.0000056   0.0000001   0.0000139   0.0000257  -0.0000054  -0.0000172
   71   0.0000001  -0.0000023  -0.0000044  -0.0000074  -0.0000158   0.0000156
   72  -0.0000140   0.0000044   0.0000051   0.0000121   0.0000203  -0.0000224
   73  -0.0002126  -0.0014673   0.0010079   0.0019766  -0.0018560  -0.0002023
   74  -0.0014555   0.0019688  -0.0007286  -0.0028702  -0.0007998   0.0013250
   75   0.0008049  -0.0004843  -0.0001635   0.0002026   0.0004087  -0.0010122
   76   0.0000683  -0.0000688  -0.0001665  -0.0004962  -0.0006902   0.0009696
   77  -0.0005400   0.0000499   0.0001609   0.0003139   0.0001938  -0.0007757
   78  -0.0001778  -0.0000408  -0.0000057  -0.0000787  -0.0000300   0.0000355
           19          20          21          22          23          24
    1  -0.0003000  -0.0002907   0.0007906   0.0002290   0.0014761  -0.0014834
    2   0.0017337   0.0002713  -0.0007920   0.0007631  -0.0039725   0.0015095
    3  -0.0005729   0.0001305   0.0002984  -0.0007793   0.0006586  -0.0009940
    4  -0.0000729  -0.0002803  -0.0001318   0.0009790  -0.0006293   0.0002804
    5  -0.0005154   0.0000017   0.0003507   0.0001126   0.0001447  -0.0000059
    6   0.0000494  -0.0000959  -0.0003307   0.0004168   0.0000624   0.0003088
    7  -0.0025646  -0.0005836   0.0043595  -0.0106232   0.0192714  -0.0099651
    8  -0.0012979   0.0025070   0.0034625   0.0188865  -0.0475633   0.0158248
    9   0.0046218   0.0032971   0.0041753  -0.0100278   0.0155449  -0.0129810
   10  -0.0165778  -0.0063528   0.0114315   0.0194722  -0.0693580   0.0351739
   11   0.0190098   0.0077423  -0.0097847  -0.0321415   0.0073371   0.0120730
   12  -0.0033045  -0.0000709   0.0047024   0.0136466   0.0266743  -0.0137293
   13   0.0005067  -0.0004630  -0.0016117  -0.0036829   0.0005802   0.0040887
   14  -0.0009229  -0.0004345  -0.0018928   0.0004960   0.0028239   0.0027079
   15  -0.0013327  -0.0020980  -0.0026555   0.0041931   0.0025092   0.0047855
   16  -0.2168640   0.1391211  -0.0116797  -0.1260844   0.0200263   0.0126939
   17   0.1392235  -0.1696268   0.0231811  -0.0340187  -0.2531943   0.1233064
   18  -0.0116991   0.0232922  -0.0462580   0.0439636   0.1023640  -0.1400078
   19   0.2275520  -0.1509291   0.0099577   0.0064169  -0.0042609   0.0011619
   20  -0.1509291   0.1751975  -0.0286053   0.0214620  -0.0125416   0.0007361
   21   0.0099577  -0.0286053   0.0384547  -0.0137641   0.0107457   0.0022302
   22   0.0064169   0.0214620  -0.0137641   0.6670897  -0.0660088  -0.1665094
   23  -0.0042609  -0.0125416   0.0107457  -0.0660088   0.5406716  -0.2073596
   24   0.0011619   0.0007361   0.0022302  -0.1665094  -0.2073596   0.3230802
   25   0.0002460  -0.0009677  -0.0009894  -0.2678228  -0.0437336   0.1137855
   26  -0.0003213  -0.0001143  -0.0020070  -0.0438148  -0.0654274   0.0324420
   27  -0.0013379  -0.0017426  -0.0022232   0.1137452   0.0323967  -0.1014032
   28   0.0019889  -0.0008964   0.0025127  -0.2384234   0.0817374   0.0205630
   29  -0.0003009  -0.0017883   0.0052319   0.1360225  -0.2007713   0.0269018
   30   0.0021218   0.0054904   0.0030516  -0.0104192   0.0478530  -0.0869135
   31   0.0001795   0.0010532  -0.0006194   0.0067701   0.0212158  -0.0136164
   32  -0.0002536  -0.0006521   0.0005801  -0.0046607  -0.0126478   0.0108609
   33   0.0001368   0.0000714   0.0000757   0.0011881   0.0010090   0.0020789
   34  -0.0000794  -0.0009375   0.0002033  -0.0507822   0.0418692  -0.0018037
   35  -0.0009457  -0.0003894   0.0000194   0.0033533   0.0427985  -0.0219759
   36   0.0002620   0.0000742  -0.0009613   0.0203514  -0.0366555   0.0200615
   37  -0.0001393  -0.0001208  -0.0003475  -0.0026059  -0.0009945   0.0047314
   38  -0.0000728  -0.0002096  -0.0004603  -0.0008549   0.0021424   0.0032804
   39  -0.0003323  -0.0004587  -0.0006983   0.0042747   0.0032843   0.0039474
   40  -0.0001635  -0.0000001   0.0000210  -0.0001441   0.0001052   0.0000122
   41   0.0001577   0.0000267  -0.0000569  -0.0000252   0.0000136  -0.0000287
   42   0.0000011   0.0000346   0.0000978  -0.0000977   0.0000698  -0.0000906
   43  -0.0000033  -0.0000027  -0.0000022  -0.0000311   0.0000501  -0.0000291
   44   0.0000339   0.0000041   0.0000023   0.0000606  -0.0000466   0.0000058
   45   0.0000148  -0.0000027  -0.0000072   0.0000013  -0.0000087   0.0000290
   46   0.0000110  -0.0000032  -0.0000038   0.0000148  -0.0000006  -0.0000163
   47   0.0000165  -0.0000052  -0.0000044   0.0000113  -0.0000061  -0.0000203
   48   0.0000162  -0.0000015   0.0000061   0.0000405   0.0000163  -0.0000424
   49  -0.0000134   0.0000080   0.0000135  -0.0000035  -0.0000201   0.0000220
   50   0.0000120  -0.0000066   0.0000028   0.0000259   0.0000226  -0.0000104
   51   0.0000047  -0.0000043  -0.0000089  -0.0000036  -0.0000463  -0.0000272
   52  -0.0000081  -0.0000011  -0.0000013  -0.0000106  -0.0000011   0.0000043
   53  -0.0000066   0.0000007  -0.0000002  -0.0000123   0.0000023   0.0000038
   54  -0.0000064   0.0000009   0.0000022  -0.0000018   0.0000022   0.0000038
   55  -0.0000141   0.0000004  -0.0000008  -0.0000397   0.0000188  -0.0000027
   56   0.0000033  -0.0000006  -0.0000015   0.0000188  -0.0000619  -0.0000170
   57  -0.0000036   0.0000022   0.0000056   0.0000027   0.0000169   0.0000420
   58  -0.0000057   0.0000021   0.0000009  -0.0000086   0.0000031   0.0000050
   59  -0.0000001  -0.0000003  -0.0000005  -0.0000022   0.0000027   0.0000009
   60  -0.0000028   0.0000012   0.0000018   0.0000010  -0.0000051  -0.0000036
   61  -0.0000225   0.0000003   0.0000078  -0.0000294   0.0000428   0.0000122
   62  -0.0000041   0.0000071   0.0000058  -0.0000356   0.0000407   0.0000116
   63  -0.0000086   0.0000004  -0.0000100  -0.0000528   0.0000301  -0.0000389
   64  -0.0000126   0.0000014   0.0000047  -0.0000141   0.0000033   0.0000036
   65   0.0000014  -0.0000012   0.0000003   0.0000004  -0.0000005  -0.0000022
   66  -0.0000047  -0.0000003  -0.0000010   0.0000008   0.0000016   0.0000056
   67  -0.0000156  -0.0000151  -0.0000091   0.0000449  -0.0000537  -0.0000103
   68  -0.0000640   0.0000030   0.0000058  -0.0000598   0.0000439   0.0000131
   69  -0.0000438  -0.0000013   0.0000246  -0.0000113  -0.0000142   0.0000325
   70   0.0000144  -0.0000043  -0.0000053   0.0000183  -0.0000002  -0.0000024
   71  -0.0000001  -0.0000010  -0.0000027  -0.0000123   0.0000091  -0.0000040
   72   0.0000045   0.0000022   0.0000005   0.0000157  -0.0000132   0.0000059
   73  -0.0000122   0.0001345  -0.0001558  -0.0000565  -0.0017427   0.0011036
   74  -0.0004724   0.0000833   0.0002953   0.0001823   0.0005941  -0.0004646
   75   0.0002799  -0.0000012   0.0000712  -0.0002465   0.0006800  -0.0003080
   76  -0.0000463   0.0000656   0.0000188  -0.0006722   0.0004039  -0.0002027
   77   0.0001759  -0.0000733  -0.0002755   0.0002517  -0.0004138   0.0002105
   78   0.0000169  -0.0000507  -0.0000439   0.0000722   0.0001832  -0.0000717
           25          26          27          28          29          30
    1  -0.0001071  -0.0002484  -0.0003680   0.0074143   0.0015945  -0.0004884
    2  -0.0001476  -0.0003904  -0.0004381   0.0014863  -0.0028517   0.0054550
    3  -0.0003726  -0.0004644  -0.0009221  -0.0010031   0.0062039   0.0053654
    4   0.0002237   0.0000079   0.0000544  -0.0002435  -0.0010889  -0.0003339
    5   0.0000878  -0.0001500   0.0000772   0.0000229  -0.0014536   0.0004826
    6   0.0000975   0.0000484   0.0000880  -0.0004350  -0.0009500  -0.0006520
    7   0.0003078   0.0004602  -0.0007274   0.0134129  -0.0279567   0.0145294
    8   0.0004629  -0.0010999   0.0000338  -0.0637016   0.0067119   0.0254594
    9  -0.0006904  -0.0000171  -0.0005516   0.0354145   0.0124033  -0.0110349
   10   0.0022967   0.0008635   0.0013022  -0.0595631   0.0143870   0.0124150
   11   0.0005055  -0.0026998   0.0055511   0.0159768  -0.0058280  -0.0060624
   12   0.0015896   0.0053832   0.0034096   0.0114072  -0.0055633  -0.0071918
   13  -0.0000847  -0.0011246   0.0006165  -0.0010758   0.0001661  -0.0001264
   14   0.0001226  -0.0001330  -0.0001016  -0.0001410   0.0001954  -0.0007150
   15  -0.0001143   0.0003768  -0.0003802  -0.0001449  -0.0007769  -0.0006224
   16   0.0009420  -0.0239741   0.0152207   0.0432227   0.0121103  -0.0207843
   17   0.0014452  -0.0001118   0.0019262   0.0485870  -0.0375948   0.0071513
   18   0.0004268   0.0117988  -0.0028069  -0.0416208   0.0213702   0.0112015
   19   0.0002460  -0.0003213  -0.0013379   0.0019889  -0.0003009   0.0021218
   20  -0.0009677  -0.0001143  -0.0017426  -0.0008964  -0.0017883   0.0054904
   21  -0.0009894  -0.0020070  -0.0022232   0.0025127   0.0052319   0.0030516
   22  -0.2678228  -0.0438148   0.1137452  -0.2384234   0.1360225  -0.0104192
   23  -0.0437336  -0.0654274   0.0323967   0.0817374  -0.2007713   0.0478530
   24   0.1137855   0.0324420  -0.1014032   0.0205630   0.0269018  -0.0869135
   25   0.2815892   0.0455419  -0.1252952  -0.0155592  -0.0069228   0.0116907
   26   0.0455419   0.0622708  -0.0389245   0.0185841   0.0082270  -0.0094680
   27  -0.1252952  -0.0389245   0.0964076  -0.0030605   0.0004052   0.0052878
   28  -0.0155592   0.0185841  -0.0030605   0.6026888  -0.0719541  -0.1420490
   29  -0.0069228   0.0082270   0.0004052  -0.0719541   0.5987585  -0.2410301
   30   0.0116907  -0.0094680   0.0052878  -0.1420490  -0.2410301   0.3269623
   31   0.0004052  -0.0011518  -0.0009905  -0.0602886  -0.0225378   0.0220037
   32  -0.0005481  -0.0002187  -0.0019526  -0.0225787  -0.2515516   0.1320503
   33  -0.0013877  -0.0016975  -0.0024421   0.0220627   0.1317789  -0.1213846
   34  -0.0013384   0.0044159   0.0008882  -0.2759944  -0.0519862   0.1130267
   35   0.0047263  -0.0007019   0.0028534   0.0019622  -0.1215955   0.0334551
   36   0.0006638   0.0030026   0.0054344   0.0829420   0.0540194  -0.1273587
   37  -0.0008211   0.0008699  -0.0002403  -0.0153999   0.0192330  -0.0029801
   38  -0.0004448   0.0002081  -0.0000444  -0.0065154   0.0085841   0.0003281
   39   0.0004720  -0.0005043  -0.0000290   0.0111061  -0.0092970   0.0055417
   40  -0.0000585  -0.0000172   0.0000242  -0.0000748   0.0000343  -0.0000037
   41   0.0000011   0.0000101  -0.0000302   0.0001338   0.0001635  -0.0000344
   42  -0.0000373  -0.0000103  -0.0000315   0.0002163   0.0002152   0.0000612
   43  -0.0000047   0.0000030  -0.0000078   0.0000772   0.0000422  -0.0000302
   44   0.0000207  -0.0000095   0.0000015   0.0000099  -0.0000771   0.0000834
   45   0.0000135  -0.0000090  -0.0000101  -0.0000323  -0.0001018   0.0000234
   46   0.0000056   0.0000026  -0.0000031   0.0000452  -0.0000250  -0.0000029
   47   0.0000091   0.0000011  -0.0000042   0.0000303  -0.0000105   0.0000355
   48   0.0000073   0.0000088   0.0000029   0.0000975  -0.0000068  -0.0000366
   49  -0.0000115  -0.0000002   0.0000024  -0.0000481   0.0000478   0.0000131
   50   0.0000117   0.0000041  -0.0000069   0.0000479  -0.0000354  -0.0000269
   51   0.0000024   0.0000030   0.0000040  -0.0000131   0.0000269   0.0000551
   52  -0.0000034  -0.0000009  -0.0000017  -0.0000089   0.0000117   0.0000038
   53  -0.0000051  -0.0000012  -0.0000004  -0.0000110   0.0000133   0.0000038
   54  -0.0000024   0.0000006   0.0000009  -0.0000073   0.0000101  -0.0000093
   55  -0.0000086  -0.0000022  -0.0000010  -0.0000034   0.0000256   0.0000037
   56   0.0000031   0.0000027   0.0000051  -0.0000199   0.0000225   0.0000463
   57  -0.0000050  -0.0000009  -0.0000037  -0.0000219   0.0000106  -0.0000270
   58  -0.0000047  -0.0000009   0.0000012  -0.0000116   0.0000117  -0.0000024
   59  -0.0000009   0.0000005  -0.0000002  -0.0000002   0.0000041  -0.0000030
   60  -0.0000012   0.0000002   0.0000013  -0.0000024   0.0000070   0.0000040
   61  -0.0000079  -0.0000041   0.0000019  -0.0000081  -0.0000123  -0.0000255
   62  -0.0000150  -0.0000020  -0.0000069   0.0000116   0.0000610  -0.0000210
   63  -0.0000083   0.0000012   0.0000015   0.0000193   0.0000285  -0.0000065
   64  -0.0000057  -0.0000001   0.0000028  -0.0000134   0.0000120  -0.0000047
   65   0.0000021  -0.0000003  -0.0000012   0.0000080  -0.0000066   0.0000043
   66  -0.0000009   0.0000005   0.0000018  -0.0000135  -0.0000028  -0.0000089
   67   0.0000181   0.0000031   0.0000109  -0.0000283  -0.0000868   0.0000389
   68  -0.0000256   0.0000031   0.0000128  -0.0000695   0.0000409  -0.0000725
   69  -0.0000101  -0.0000072   0.0000072  -0.0000378  -0.0000064   0.0000306
   70   0.0000106  -0.0000006  -0.0000005   0.0000198  -0.0000444  -0.0000017
   71  -0.0000019   0.0000003  -0.0000008   0.0000065   0.0000140  -0.0000009
   72   0.0000006   0.0000017  -0.0000001  -0.0000126   0.0000049  -0.0000054
   73  -0.0000592  -0.0001035   0.0002080  -0.0024499  -0.0017631   0.0013515
   74  -0.0000577   0.0002076  -0.0000025  -0.0022573  -0.0000649   0.0002337
   75   0.0001360   0.0000723   0.0001734   0.0017775  -0.0005759  -0.0023601
   76  -0.0001473   0.0000126  -0.0000447   0.0003245   0.0009803   0.0000544
   77  -0.0000692   0.0001251  -0.0000059  -0.0004599   0.0008331  -0.0006983
   78   0.0000293  -0.0000300  -0.0000168   0.0003359  -0.0003069   0.0000266
           31          32          33          34          35          36
    1   0.0009522   0.0006621  -0.0005457   0.0009738  -0.0140791   0.0063815
    2  -0.0007942   0.0002370   0.0006460  -0.0267260  -0.0088695   0.0136022
    3   0.0004127  -0.0000208   0.0003322   0.0149979   0.0090419  -0.0118229
    4   0.0001642   0.0002142  -0.0000794  -0.0009447  -0.0010181  -0.0001408
    5  -0.0002497  -0.0000720   0.0001883  -0.0007571   0.0036478  -0.0025876
    6   0.0000093   0.0000601   0.0000419   0.0006205  -0.0008626  -0.0016960
    7  -0.0039283  -0.0001634   0.0044666  -0.1193320  -0.0210458   0.0351027
    8   0.0007578   0.0030823   0.0022233   0.0171535  -0.2474807   0.0988250
    9   0.0039418   0.0024959   0.0043976   0.0111648   0.1140793  -0.1338472
   10  -0.0011701   0.0003110  -0.0000235   0.0391181   0.0453538  -0.0388990
   11   0.0002505   0.0001479  -0.0007983   0.0130832  -0.0376452   0.0209678
   12  -0.0000552  -0.0007714  -0.0004957  -0.0194579   0.0087847   0.0101117
   13  -0.0000214  -0.0001903  -0.0002730  -0.0033950   0.0038193   0.0014905
   14  -0.0002120  -0.0002540  -0.0003528   0.0043548   0.0003838   0.0016185
   15  -0.0002643  -0.0003597  -0.0007002   0.0012122   0.0019133   0.0045802
   16  -0.0027492   0.0045603   0.0011483  -0.0232344  -0.0237939   0.0201471
   17   0.0039546   0.0006130   0.0022309  -0.0231376  -0.0245990   0.0198697
   18   0.0015543   0.0020421   0.0054828   0.0198935   0.0197485  -0.0252020
   19   0.0001795  -0.0002536   0.0001368  -0.0000794  -0.0009457   0.0002620
   20   0.0010532  -0.0006521   0.0000714  -0.0009375  -0.0003894   0.0000742
   21  -0.0006194   0.0005801   0.0000757   0.0002033   0.0000194  -0.0009613
   22   0.0067701  -0.0046607   0.0011881  -0.0507822   0.0033533   0.0203514
   23   0.0212158  -0.0126478   0.0010090   0.0418692   0.0427985  -0.0366555
   24  -0.0136164   0.0108609   0.0020789  -0.0018037  -0.0219759   0.0200615
   25   0.0004052  -0.0005481  -0.0013877  -0.0013384   0.0047263   0.0006638
   26  -0.0011518  -0.0002187  -0.0016975   0.0044159  -0.0007019   0.0030026
   27  -0.0009905  -0.0019526  -0.0024421   0.0008882   0.0028534   0.0054344
   28  -0.0602886  -0.0225787   0.0220627  -0.2759944   0.0019622   0.0829420
   29  -0.0225378  -0.2515516   0.1317789  -0.0519862  -0.1215955   0.0540194
   30   0.0220037   0.1320503  -0.1213846   0.1130267   0.0334551  -0.1273587
   31   0.0593370   0.0229596  -0.0261599   0.0008061  -0.0244834   0.0149678
   32   0.0229596   0.2631727  -0.1452390   0.0011256  -0.0013465   0.0020425
   33  -0.0261599  -0.1452390   0.1195545   0.0004010   0.0119367  -0.0039185
   34   0.0008061   0.0011256   0.0004010   0.6553347  -0.1199985  -0.1356510
   35  -0.0244834  -0.0013465   0.0119367  -0.1199985   0.5685010  -0.1976309
   36   0.0149678   0.0020425  -0.0039185  -0.1356510  -0.1976309   0.3062407
   37   0.0004107  -0.0009550  -0.0013791  -0.2137581   0.1408627  -0.0105149
   38  -0.0004884  -0.0002975  -0.0019187   0.1416028  -0.1775678   0.0226512
   39  -0.0014829  -0.0018039  -0.0024746  -0.0092281   0.0208530  -0.0454304
   40  -0.0000677  -0.0000754   0.0000448  -0.0001075   0.0005341  -0.0001732
   41   0.0000542   0.0000311  -0.0000392  -0.0001695  -0.0003145   0.0004183
   42  -0.0000047  -0.0000249  -0.0000162   0.0003414   0.0000047   0.0003895
   43   0.0000110   0.0000058  -0.0000086  -0.0000361  -0.0000845   0.0001188
   44  -0.0000006   0.0000116   0.0000019  -0.0000841   0.0001610  -0.0001847
   45  -0.0000053   0.0000055   0.0000036  -0.0001189   0.0001850   0.0000722
   46   0.0000049   0.0000065  -0.0000062  -0.0000469  -0.0001111   0.0000706
   47   0.0000086   0.0000058  -0.0000138   0.0000161  -0.0001141   0.0000971
   48   0.0000188   0.0000176  -0.0000071   0.0000541  -0.0001735   0.0000300
   49  -0.0000089  -0.0000110   0.0000073   0.0000772   0.0000097   0.0000321
   50   0.0000117   0.0000134  -0.0000101   0.0000428  -0.0000771   0.0001013
   51  -0.0000038  -0.0000038  -0.0000093   0.0000306  -0.0000838   0.0000235
   52  -0.0000033  -0.0000042  -0.0000013   0.0000110  -0.0000006   0.0000053
   53  -0.0000042  -0.0000066   0.0000002   0.0000058   0.0000117  -0.0000054
   54   0.0000012  -0.0000002   0.0000016   0.0000086  -0.0000019   0.0000035
   55  -0.0000106  -0.0000123   0.0000017  -0.0000311   0.0000606  -0.0000011
   56  -0.0000011   0.0000023  -0.0000022   0.0000499  -0.0000463   0.0000083
   57  -0.0000043  -0.0000038   0.0000038   0.0000288  -0.0000059   0.0000290
   58  -0.0000034  -0.0000051   0.0000024  -0.0000047   0.0000207  -0.0000134
   59  -0.0000009  -0.0000012  -0.0000006   0.0000029  -0.0000095   0.0000090
   60   0.0000017   0.0000004   0.0000009   0.0000078  -0.0000015  -0.0000100
   61  -0.0000126  -0.0000113   0.0000083  -0.0000462   0.0001132  -0.0000494
   62   0.0000066  -0.0000054  -0.0000020   0.0000092  -0.0000424   0.0000352
   63  -0.0000113  -0.0000147   0.0000001  -0.0000489   0.0000811   0.0000335
   64  -0.0000081  -0.0000067   0.0000064  -0.0000034   0.0000340  -0.0000147
   65  -0.0000011   0.0000007  -0.0000009  -0.0000027   0.0000042   0.0000028
   66   0.0000013   0.0000002   0.0000022   0.0000022  -0.0000023  -0.0000072
   67  -0.0000053   0.0000055   0.0000027   0.0000259   0.0000816  -0.0000683
   68  -0.0000228  -0.0000289   0.0000237   0.0000185   0.0000964  -0.0000481
   69  -0.0000211  -0.0000069   0.0000210  -0.0000345   0.0000991  -0.0001184
   70   0.0000007   0.0000081   0.0000001  -0.0000304   0.0000167  -0.0000256
   71  -0.0000019  -0.0000009   0.0000014  -0.0000166  -0.0000000   0.0000170
   72   0.0000132   0.0000047  -0.0000058   0.0000594  -0.0000632  -0.0000104
   73  -0.0007199  -0.0002741   0.0003422  -0.0060504   0.0046033   0.0008257
   74  -0.0005093  -0.0002987   0.0001208  -0.0006468   0.0079763  -0.0020033
   75   0.0003293   0.0000404  -0.0004886   0.0029917  -0.0035155   0.0043753
   76  -0.0000441  -0.0001089   0.0000448  -0.0011305   0.0000104   0.0021897
   77   0.0001865   0.0000640  -0.0001574   0.0007139  -0.0027801   0.0017526
   78  -0.0000161   0.0000010  -0.0000538   0.0004107   0.0012613  -0.0010019
           37          38          39          40          41          42
    1  -0.0000024   0.0013378  -0.0021849  -0.0087817   0.0205370  -0.0060754
    2  -0.0012351  -0.0001394  -0.0018647  -0.0072640   0.0134768   0.0004517
    3  -0.0011812  -0.0027084  -0.0021512  -0.0096630   0.0017025   0.0142388
    4  -0.0011746  -0.0010613   0.0024372  -0.1796419   0.0032444  -0.0328544
    5  -0.0007742  -0.0011853   0.0027982   0.0143883  -0.0956797  -0.0071850
    6   0.0013630   0.0003961   0.0008671  -0.0317504  -0.0068256  -0.0869448
    7   0.0065321   0.0202917  -0.0134250  -0.0020412   0.0020114   0.0000377
    8  -0.0025503  -0.0127187   0.0102091   0.0020092  -0.0045240   0.0002746
    9   0.0000192   0.0005260   0.0019558  -0.0000321  -0.0002808  -0.0025534
   10   0.0017543  -0.0011371   0.0025638  -0.0001921   0.0008185  -0.0001915
   11  -0.0004658  -0.0019468   0.0052153  -0.0006917   0.0007437  -0.0005238
   12   0.0024211   0.0052458   0.0025626   0.0006229  -0.0009620  -0.0001757
   13   0.0002728   0.0012129  -0.0006211   0.0001825  -0.0000766  -0.0000839
   14  -0.0002479  -0.0005010   0.0007083  -0.0000189  -0.0000654  -0.0000231
   15   0.0002590   0.0001535   0.0003604  -0.0000866  -0.0000003  -0.0000246
   16  -0.0001642  -0.0007458   0.0001603  -0.0002748   0.0002762  -0.0000878
   17  -0.0009229  -0.0002942  -0.0000949  -0.0000309  -0.0002642   0.0001598
   18   0.0001464  -0.0001573  -0.0010683   0.0001430   0.0002219   0.0001410
   19  -0.0001393  -0.0000728  -0.0003323  -0.0001635   0.0001577   0.0000011
   20  -0.0001208  -0.0002096  -0.0004587  -0.0000001   0.0000267   0.0000346
   21  -0.0003475  -0.0004603  -0.0006983   0.0000210  -0.0000569   0.0000978
   22  -0.0026059  -0.0008549   0.0042747  -0.0001441  -0.0000252  -0.0000977
   23  -0.0009945   0.0021424   0.0032843   0.0001052   0.0000136   0.0000698
   24   0.0047314   0.0032804   0.0039474   0.0000122  -0.0000287  -0.0000906
   25  -0.0008211  -0.0004448   0.0004720  -0.0000585   0.0000011  -0.0000373
   26   0.0008699   0.0002081  -0.0005043  -0.0000172   0.0000101  -0.0000103
   27  -0.0002403  -0.0000444  -0.0000290   0.0000242  -0.0000302  -0.0000315
   28  -0.0153999  -0.0065154   0.0111061  -0.0000748   0.0001338   0.0002163
   29   0.0192330   0.0085841  -0.0092970   0.0000343   0.0001635   0.0002152
   30  -0.0029801   0.0003281   0.0055417  -0.0000037  -0.0000344   0.0000612
   31   0.0004107  -0.0004884  -0.0014829  -0.0000677   0.0000542  -0.0000047
   32  -0.0009550  -0.0002975  -0.0018039  -0.0000754   0.0000311  -0.0000249
   33  -0.0013791  -0.0019187  -0.0024746   0.0000448  -0.0000392  -0.0000162
   34  -0.2137581   0.1416028  -0.0092281  -0.0001075  -0.0001695   0.0003414
   35   0.1408627  -0.1775678   0.0208530   0.0005341  -0.0003145   0.0000047
   36  -0.0105149   0.0226512  -0.0454304  -0.0001732   0.0004183   0.0003895
   37   0.2264715  -0.1531739   0.0064162   0.0001816  -0.0000887   0.0000681
   38  -0.1531739   0.1826665  -0.0271978  -0.0000818   0.0000688   0.0000443
   39   0.0064162  -0.0271978   0.0375998  -0.0002425  -0.0002293  -0.0004114
   40   0.0001816  -0.0000818  -0.0002425   0.5657216  -0.0844745   0.1115022
   41  -0.0000887   0.0000688  -0.0002293  -0.0844745   0.5690995   0.2099348
   42   0.0000681   0.0000443  -0.0004114   0.1115022   0.2099348   0.2979440
   43  -0.0000472   0.0000162  -0.0000536  -0.1193718   0.0171219  -0.0112021
   44  -0.0001108  -0.0001142   0.0001732  -0.0210659  -0.2472373  -0.1142015
   45  -0.0000707  -0.0000978   0.0000301  -0.0351960  -0.0989130  -0.1340975
   46   0.0000118   0.0000129   0.0000164   0.0065391  -0.0025594  -0.0000209
   47   0.0000132  -0.0000573  -0.0000287   0.0202604  -0.0127093  -0.0005377
   48  -0.0000164   0.0000289   0.0000136   0.0134363  -0.0102290   0.0019434
   49   0.0000452   0.0000305  -0.0000974   0.0133431  -0.0636506  -0.0355117
   50  -0.0000250  -0.0000105   0.0000070  -0.0279248   0.0068076  -0.0123598
   51   0.0000029  -0.0000355  -0.0000368  -0.0145717  -0.0254499  -0.0110969
   52   0.0000049   0.0000086  -0.0000188  -0.0039262   0.0007672  -0.0039439
   53   0.0000064   0.0000058  -0.0000175  -0.0001543   0.0030870  -0.0024953
   54   0.0000062   0.0000139  -0.0000071  -0.0044714  -0.0022221   0.0043900
   55   0.0000147   0.0000114  -0.0000405  -0.0106051   0.0188592   0.0100464
   56  -0.0000005  -0.0000062  -0.0000162   0.0192486  -0.0475389  -0.0155910
   57   0.0000163   0.0000203  -0.0000424   0.0099823  -0.0158618  -0.0130117
   58   0.0000056   0.0000091  -0.0000073   0.0003082   0.0004604   0.0006910
   59   0.0000026   0.0000011  -0.0000088   0.0004584  -0.0011006   0.0000156
   60   0.0000031   0.0000042   0.0000029   0.0007285  -0.0000342  -0.0005509
   61   0.0000113   0.0000168  -0.0000017  -0.0501543   0.0364854  -0.0014368
   62   0.0000419   0.0000382  -0.0000742   0.0001192   0.0391154   0.0176428
   63   0.0000053   0.0000246  -0.0000674  -0.0227155   0.0315347   0.0184875
   64   0.0000110   0.0000165  -0.0000162  -0.0025633  -0.0012878  -0.0046281
   65  -0.0000032  -0.0000053   0.0000015  -0.0005739   0.0025166  -0.0032969
   66   0.0000038   0.0000044   0.0000061  -0.0043644  -0.0034619   0.0041642
   67  -0.0000439  -0.0001053   0.0000816  -0.2102400   0.0785803  -0.0110660
   68   0.0000846   0.0000904  -0.0000459   0.1162658  -0.1925733  -0.0263501
   69   0.0000041   0.0000175  -0.0000107   0.0117200  -0.0422413  -0.0866543
   70  -0.0000030  -0.0000134   0.0000499   0.0082248   0.0196033   0.0129430
   71   0.0000029   0.0000122  -0.0000177  -0.0020487  -0.0138004  -0.0110005
   72   0.0000228  -0.0000072   0.0000286   0.0003692  -0.0024001   0.0026316
   73   0.0000893  -0.0004999   0.0004764  -0.0024174  -0.0040629   0.0016950
   74   0.0006347   0.0002003  -0.0001284   0.0065332  -0.0005339  -0.0048286
   75  -0.0001151   0.0003199   0.0004324  -0.0003060  -0.0010485  -0.0003612
   76  -0.0016570   0.0006276  -0.0003022  -0.0036755  -0.0427161  -0.0302999
   77  -0.0000833   0.0010360  -0.0014617  -0.0355357  -0.0188184  -0.0304199
   78   0.0013564  -0.0004319  -0.0009209  -0.0250296  -0.0334626  -0.0084679
           43          44          45          46          47          48
    1  -0.0009443  -0.0010138   0.0001395  -0.0011780  -0.0010630  -0.0024406
    2  -0.0007531   0.0036455   0.0025939  -0.0007785  -0.0011815  -0.0028005
    3  -0.0006247   0.0008671  -0.0016918  -0.0013665  -0.0003979   0.0008657
    4   0.0009562  -0.0140711  -0.0064138  -0.0000040   0.0013341   0.0021889
    5  -0.0267120  -0.0088142  -0.0136003  -0.0012381  -0.0001429   0.0018656
    6  -0.0150368  -0.0090362  -0.0118637   0.0011823   0.0027117  -0.0021451
    7  -0.0001063   0.0005339   0.0001746   0.0001827  -0.0000823   0.0002426
    8  -0.0001680  -0.0003139  -0.0004183  -0.0000876   0.0000685   0.0002304
    9  -0.0003415  -0.0000040   0.0003895  -0.0000675  -0.0000438  -0.0004116
   10   0.0000255   0.0000793   0.0000681  -0.0000442  -0.0001050  -0.0000817
   11   0.0000179   0.0000966   0.0000475   0.0000848   0.0000902   0.0000462
   12   0.0000344  -0.0000992  -0.0001180  -0.0000039  -0.0000175  -0.0000106
   13  -0.0000303   0.0000168   0.0000256  -0.0000033  -0.0000133  -0.0000500
   14  -0.0000166  -0.0000001  -0.0000169   0.0000029   0.0000122   0.0000177
   15  -0.0000593   0.0000630  -0.0000104  -0.0000231   0.0000073   0.0000286
   16  -0.0000455   0.0001130   0.0000499   0.0000114   0.0000167   0.0000017
   17   0.0000089  -0.0000421  -0.0000349   0.0000420   0.0000381   0.0000743
   18   0.0000492  -0.0000803   0.0000329  -0.0000055  -0.0000245  -0.0000673
   19  -0.0000033   0.0000339   0.0000148   0.0000110   0.0000165   0.0000162
   20  -0.0000027   0.0000041  -0.0000027  -0.0000032  -0.0000052  -0.0000015
   21  -0.0000022   0.0000023  -0.0000072  -0.0000038  -0.0000044   0.0000061
   22  -0.0000311   0.0000606   0.0000013   0.0000148   0.0000113   0.0000405
   23   0.0000501  -0.0000466  -0.0000087  -0.0000006  -0.0000061   0.0000163
   24  -0.0000291   0.0000058   0.0000290  -0.0000163  -0.0000203  -0.0000424
   25  -0.0000047   0.0000207   0.0000135   0.0000056   0.0000091   0.0000073
   26   0.0000030  -0.0000095  -0.0000090   0.0000026   0.0000011   0.0000088
   27  -0.0000078   0.0000015  -0.0000101  -0.0000031  -0.0000042   0.0000029
   28   0.0000772   0.0000099  -0.0000323   0.0000452   0.0000303   0.0000975
   29   0.0000422  -0.0000771  -0.0001018  -0.0000250  -0.0000105  -0.0000068
   30  -0.0000302   0.0000834   0.0000234  -0.0000029   0.0000355  -0.0000366
   31   0.0000110  -0.0000006  -0.0000053   0.0000049   0.0000086   0.0000188
   32   0.0000058   0.0000116   0.0000055   0.0000065   0.0000058   0.0000176
   33  -0.0000086   0.0000019   0.0000036  -0.0000062  -0.0000138  -0.0000071
   34  -0.0000361  -0.0000841  -0.0001189  -0.0000469   0.0000161   0.0000541
   35  -0.0000845   0.0001610   0.0001850  -0.0001111  -0.0001141  -0.0001735
   36   0.0001188  -0.0001847   0.0000722   0.0000706   0.0000971   0.0000300
   37  -0.0000472  -0.0001108  -0.0000707   0.0000118   0.0000132  -0.0000164
   38   0.0000162  -0.0001142  -0.0000978   0.0000129  -0.0000573   0.0000289
   39  -0.0000536   0.0001732   0.0000301   0.0000164  -0.0000287   0.0000136
   40  -0.1193718  -0.0210659  -0.0351960   0.0065391   0.0202604   0.0134363
   41   0.0171219  -0.2472373  -0.0989130  -0.0025594  -0.0127093  -0.0102290
   42  -0.0112021  -0.1142015  -0.1340975  -0.0000209  -0.0005377   0.0019434
   43   0.6551818  -0.1202627   0.1357391  -0.2135913   0.1416298   0.0093623
   44  -0.1202627   0.5682494   0.1978501   0.1408868  -0.1777254  -0.0209978
   45   0.1357391   0.1978501   0.3068146   0.0106407  -0.0227991  -0.0454872
   46  -0.2135913   0.1408868   0.0106407   0.2262943  -0.1532025  -0.0065449
   47   0.1416298  -0.1777254  -0.0227991  -0.1532025   0.1828132   0.0273532
   48   0.0093623  -0.0209978  -0.0454872  -0.0065449   0.0273532   0.0376766
   49  -0.2759772   0.0021874  -0.0830067  -0.0153880  -0.0064872  -0.0111164
   50  -0.0517549  -0.1214792  -0.0539904   0.0192397   0.0085678   0.0093103
   51  -0.1131721  -0.0333820  -0.1275305   0.0029959  -0.0003273   0.0055493
   52   0.0007962  -0.0244636  -0.0149956   0.0004091  -0.0004920   0.0014836
   53   0.0011273  -0.0013122  -0.0020271  -0.0009575  -0.0003014   0.0018048
   54  -0.0004054  -0.0119398  -0.0039379   0.0013801   0.0019202  -0.0024691
   55  -0.0507513   0.0034227  -0.0203469  -0.0026052  -0.0008466  -0.0042788
   56   0.0419194   0.0426987   0.0367098  -0.0009834   0.0021517  -0.0032852
   57   0.0018481   0.0220014   0.0201250  -0.0047361  -0.0032801   0.0039372
   58  -0.0013329   0.0047286  -0.0006631  -0.0008207  -0.0004438  -0.0004721
   59   0.0044182  -0.0007007  -0.0030087   0.0008699   0.0002074   0.0005051
   60  -0.0008860  -0.0028585   0.0054273   0.0002412   0.0000444  -0.0000287
   61  -0.0232525  -0.0237705  -0.0201906  -0.0001664  -0.0007458  -0.0001600
   62  -0.0231078  -0.0245203  -0.0198590  -0.0009226  -0.0002938   0.0000967
   63  -0.0199344  -0.0197417  -0.0252599  -0.0001473   0.0001578  -0.0010673
   64  -0.0000804  -0.0009454  -0.0002628  -0.0001396  -0.0000734   0.0003326
   65  -0.0009375  -0.0003877  -0.0000734  -0.0001214  -0.0002106   0.0004591
   66  -0.0002040  -0.0000194  -0.0009620   0.0003477   0.0004606  -0.0006970
   67   0.0391298   0.0452505   0.0389387   0.0017547  -0.0011353  -0.0025690
   68   0.0130007  -0.0376553  -0.0210617  -0.0004667  -0.0019329  -0.0052190
   69   0.0194625  -0.0088473   0.0100771  -0.0024265  -0.0052495   0.0025489
   70  -0.0033897   0.0038245  -0.0014880   0.0002739   0.0012118   0.0006219
   71   0.0043593   0.0003842  -0.0016215  -0.0002478  -0.0005006  -0.0007098
   72  -0.0012105  -0.0019180   0.0045744  -0.0002594  -0.0001540   0.0003594
   73  -0.0011344   0.0000088  -0.0021946  -0.0016597   0.0006308   0.0003038
   74   0.0007143  -0.0027776  -0.0017530  -0.0000769   0.0010338   0.0014616
   75  -0.0004119  -0.0012670  -0.0010071  -0.0013575   0.0004337  -0.0009228
   76  -0.0060473   0.0046098  -0.0008205   0.0000890  -0.0004988  -0.0004784
   77  -0.0006344   0.0079617   0.0020058   0.0006343   0.0002018   0.0001265
   78  -0.0029940   0.0035277   0.0043840   0.0001166  -0.0003190   0.0004313
           49          50          51          52          53          54
    1  -0.0002441  -0.0010891   0.0003325   0.0001643   0.0002140   0.0000799
    2   0.0000237  -0.0014559  -0.0004832  -0.0002499  -0.0000716  -0.0001884
    3   0.0004357   0.0009489  -0.0006514  -0.0000099  -0.0000605   0.0000415
    4   0.0074182   0.0015876   0.0004893   0.0009520   0.0006610   0.0005464
    5   0.0014805  -0.0028411  -0.0054643  -0.0007940   0.0002382  -0.0006471
    6   0.0010037  -0.0062153   0.0053537  -0.0004133   0.0000213   0.0003310
    7  -0.0000753   0.0000339   0.0000034  -0.0000677  -0.0000753  -0.0000450
    8   0.0001340   0.0001633   0.0000344   0.0000542   0.0000310   0.0000392
    9  -0.0002160  -0.0002153   0.0000612   0.0000048   0.0000249  -0.0000160
   10  -0.0000283  -0.0000866  -0.0000393  -0.0000053   0.0000055  -0.0000027
   11  -0.0000693   0.0000411   0.0000728  -0.0000228  -0.0000288  -0.0000238
   12   0.0000378   0.0000065   0.0000306   0.0000211   0.0000068   0.0000209
   13   0.0000198  -0.0000444   0.0000017   0.0000007   0.0000081  -0.0000000
   14   0.0000065   0.0000139   0.0000009  -0.0000019  -0.0000009  -0.0000014
   15   0.0000125  -0.0000048  -0.0000054  -0.0000132  -0.0000047  -0.0000058
   16  -0.0000079  -0.0000125   0.0000255  -0.0000126  -0.0000113  -0.0000083
   17   0.0000115   0.0000611   0.0000211   0.0000066  -0.0000054   0.0000019
   18  -0.0000192  -0.0000288  -0.0000065   0.0000113   0.0000147   0.0000001
   19  -0.0000134   0.0000120   0.0000047  -0.0000081  -0.0000066  -0.0000064
   20   0.0000080  -0.0000066  -0.0000043  -0.0000011   0.0000007   0.0000009
   21   0.0000135   0.0000028  -0.0000089  -0.0000013  -0.0000002   0.0000022
   22  -0.0000035   0.0000259  -0.0000036  -0.0000106  -0.0000123  -0.0000018
   23  -0.0000201   0.0000226  -0.0000463  -0.0000011   0.0000023   0.0000022
   24   0.0000220  -0.0000104  -0.0000272   0.0000043   0.0000038   0.0000038
   25  -0.0000115   0.0000117   0.0000024  -0.0000034  -0.0000051  -0.0000024
   26  -0.0000002   0.0000041   0.0000030  -0.0000009  -0.0000012   0.0000006
   27   0.0000024  -0.0000069   0.0000040  -0.0000017  -0.0000004   0.0000009
   28  -0.0000481   0.0000479  -0.0000131  -0.0000089  -0.0000110  -0.0000073
   29   0.0000478  -0.0000354   0.0000269   0.0000117   0.0000133   0.0000101
   30   0.0000131  -0.0000269   0.0000551   0.0000038   0.0000038  -0.0000093
   31  -0.0000089   0.0000117  -0.0000038  -0.0000033  -0.0000042   0.0000012
   32  -0.0000110   0.0000134  -0.0000038  -0.0000042  -0.0000066  -0.0000002
   33   0.0000073  -0.0000101  -0.0000093  -0.0000013   0.0000002   0.0000016
   34   0.0000772   0.0000428   0.0000306   0.0000110   0.0000058   0.0000086
   35   0.0000097  -0.0000771  -0.0000838  -0.0000006   0.0000117  -0.0000019
   36   0.0000321   0.0001013   0.0000235   0.0000053  -0.0000054   0.0000035
   37   0.0000452  -0.0000250   0.0000029   0.0000049   0.0000064   0.0000062
   38   0.0000305  -0.0000105  -0.0000355   0.0000086   0.0000058   0.0000139
   39  -0.0000974   0.0000070  -0.0000368  -0.0000188  -0.0000175  -0.0000071
   40   0.0133431  -0.0279248  -0.0145717  -0.0039262  -0.0001543  -0.0044714
   41  -0.0636506   0.0068076  -0.0254499   0.0007672   0.0030870  -0.0022221
   42  -0.0355117  -0.0123598  -0.0110969  -0.0039439  -0.0024953   0.0043900
   43  -0.2759772  -0.0517549  -0.1131721   0.0007962   0.0011273  -0.0004054
   44   0.0021874  -0.1214792  -0.0333820  -0.0244636  -0.0013122  -0.0119398
   45  -0.0830067  -0.0539904  -0.1275305  -0.0149956  -0.0020271  -0.0039379
   46  -0.0153880   0.0192397   0.0029959   0.0004091  -0.0009575   0.0013801
   47  -0.0064872   0.0085678  -0.0003273  -0.0004920  -0.0003014   0.0019202
   48  -0.0111164   0.0093103   0.0055493   0.0014836   0.0018048  -0.0024691
   49   0.6026000  -0.0722196   0.1422233  -0.0603037  -0.0226430  -0.0221601
   50  -0.0722196   0.5983076   0.2412446  -0.0226053  -0.2512044  -0.1319238
   51   0.1422233   0.2412446   0.3276308  -0.0221042  -0.1321947  -0.1217158
   52  -0.0603037  -0.0226053  -0.0221042   0.0593517   0.0230240   0.0262673
   53  -0.0226430  -0.2512044  -0.1321947   0.0230240   0.2627920   0.1453974
   54  -0.0221601  -0.1319238  -0.1217158   0.0262673   0.1453974   0.1199169
   55  -0.2383154   0.1360751   0.0105093   0.0067759  -0.0046699  -0.0011937
   56   0.0818151  -0.2008467  -0.0479794   0.0211908  -0.0126436  -0.0010199
   57  -0.0205334  -0.0269836  -0.0870018   0.0136372  -0.0108894   0.0020696
   58  -0.0155485  -0.0068934  -0.0117005   0.0004027  -0.0005506   0.0013890
   59   0.0185925   0.0082089   0.0094851  -0.0011535  -0.0002221   0.0016994
   60   0.0030758  -0.0004061   0.0052963   0.0009912   0.0019543  -0.0024370
   61   0.0432349   0.0120418   0.0207984  -0.0027430   0.0045643  -0.0011464
   62   0.0484842  -0.0375912  -0.0072064   0.0039592   0.0006123  -0.0022349
   63   0.0416718  -0.0214500   0.0111799  -0.0015534  -0.0020460   0.0054773
   64   0.0019894  -0.0002993  -0.0021258   0.0001798  -0.0002539  -0.0001371
   65  -0.0008945  -0.0017741  -0.0054952   0.0010519  -0.0006519  -0.0000719
   66  -0.0025174  -0.0052364   0.0030370   0.0006204  -0.0005815   0.0000751
   67  -0.0595490   0.0144376  -0.0124070  -0.0011696   0.0003116   0.0000234
   68   0.0160203  -0.0058520   0.0060796   0.0002510   0.0001448   0.0007986
   69  -0.0114005   0.0055826  -0.0071805   0.0000559   0.0007716  -0.0004944
   70  -0.0010762   0.0001664   0.0001268  -0.0000219  -0.0001909   0.0002733
   71  -0.0001410   0.0001935   0.0007157  -0.0002126  -0.0002547   0.0003533
   72   0.0001466   0.0007781  -0.0006197   0.0002646   0.0003600  -0.0006993
   73   0.0003237   0.0009819  -0.0000529  -0.0000441  -0.0001088  -0.0000450
   74  -0.0004617   0.0008330   0.0007001   0.0001867   0.0000637   0.0001576
   75  -0.0003377   0.0003090   0.0000288   0.0000165  -0.0000007  -0.0000535
   76  -0.0024523  -0.0017609  -0.0013523  -0.0007201  -0.0002734  -0.0003424
   77  -0.0022529  -0.0000632  -0.0002279  -0.0005084  -0.0002981  -0.0001201
   78  -0.0017815   0.0005776  -0.0023603  -0.0003306  -0.0000403  -0.0004890
           55          56          57          58          59          60
    1   0.0009793  -0.0006313  -0.0002814   0.0002239   0.0000078  -0.0000544
    2   0.0001131   0.0001452   0.0000058   0.0000880  -0.0001501  -0.0000774
    3  -0.0004178  -0.0000611   0.0003088  -0.0000975  -0.0000485   0.0000879
    4   0.0002296   0.0014713   0.0014842  -0.0001075  -0.0002490   0.0003680
    5   0.0007615  -0.0039734  -0.0015143  -0.0001483  -0.0003911   0.0004381
    6   0.0007779  -0.0006628  -0.0009969   0.0003732   0.0004648  -0.0009210
    7  -0.0001440   0.0001051  -0.0000120  -0.0000585  -0.0000171  -0.0000242
    8  -0.0000257   0.0000140   0.0000286   0.0000011   0.0000100   0.0000302
    9   0.0000979  -0.0000699  -0.0000909   0.0000374   0.0000103  -0.0000314
   10   0.0000447  -0.0000534   0.0000104   0.0000181   0.0000031  -0.0000109
   11  -0.0000596   0.0000435  -0.0000129  -0.0000256   0.0000031  -0.0000128
   12   0.0000111   0.0000142   0.0000326   0.0000101   0.0000072   0.0000072
   13   0.0000183  -0.0000002   0.0000023   0.0000106  -0.0000006   0.0000005
   14  -0.0000123   0.0000091   0.0000039  -0.0000019   0.0000003   0.0000008
   15  -0.0000157   0.0000131   0.0000059  -0.0000006  -0.0000017  -0.0000001
   16  -0.0000292   0.0000426  -0.0000121  -0.0000079  -0.0000041  -0.0000019
   17  -0.0000356   0.0000409  -0.0000115  -0.0000150  -0.0000020   0.0000068
   18   0.0000527  -0.0000298  -0.0000389   0.0000083  -0.0000012   0.0000015
   19  -0.0000141   0.0000033  -0.0000036  -0.0000057  -0.0000001  -0.0000028
   20   0.0000004  -0.0000006   0.0000022   0.0000021  -0.0000003   0.0000012
   21  -0.0000008  -0.0000015   0.0000056   0.0000009  -0.0000005   0.0000018
   22  -0.0000397   0.0000188   0.0000027  -0.0000086  -0.0000022   0.0000010
   23   0.0000188  -0.0000619   0.0000169   0.0000031   0.0000027  -0.0000051
   24  -0.0000027  -0.0000170   0.0000420   0.0000050   0.0000009  -0.0000036
   25  -0.0000086   0.0000031  -0.0000050  -0.0000047  -0.0000009  -0.0000012
   26  -0.0000022   0.0000027  -0.0000009  -0.0000009   0.0000005   0.0000002
   27  -0.0000010   0.0000051  -0.0000037   0.0000012  -0.0000002   0.0000013
   28  -0.0000034  -0.0000199  -0.0000219  -0.0000116  -0.0000002  -0.0000024
   29   0.0000256   0.0000225   0.0000106   0.0000117   0.0000041   0.0000070
   30   0.0000037   0.0000463  -0.0000270  -0.0000024  -0.0000030   0.0000040
   31  -0.0000106  -0.0000011  -0.0000043  -0.0000034  -0.0000009   0.0000017
   32  -0.0000123   0.0000023  -0.0000038  -0.0000051  -0.0000012   0.0000004
   33   0.0000017  -0.0000022   0.0000038   0.0000024  -0.0000006   0.0000009
   34  -0.0000311   0.0000499   0.0000288  -0.0000047   0.0000029   0.0000078
   35   0.0000606  -0.0000463  -0.0000059   0.0000207  -0.0000095  -0.0000015
   36  -0.0000011   0.0000083   0.0000290  -0.0000134   0.0000090  -0.0000100
   37   0.0000147  -0.0000005   0.0000163   0.0000056   0.0000026   0.0000031
   38   0.0000114  -0.0000062   0.0000203   0.0000091   0.0000011   0.0000042
   39  -0.0000405  -0.0000162  -0.0000424  -0.0000073  -0.0000088   0.0000029
   40  -0.0106051   0.0192486   0.0099823   0.0003082   0.0004584   0.0007285
   41   0.0188592  -0.0475389  -0.0158618   0.0004604  -0.0011006  -0.0000342
   42   0.0100464  -0.0155910  -0.0130117   0.0006910   0.0000156  -0.0005509
   43  -0.0507513   0.0419194   0.0018481  -0.0013329   0.0044182  -0.0008860
   44   0.0034227   0.0426987   0.0220014   0.0047286  -0.0007007  -0.0028585
   45  -0.0203469   0.0367098   0.0201250  -0.0006631  -0.0030087   0.0054273
   46  -0.0026052  -0.0009834  -0.0047361  -0.0008207   0.0008699   0.0002412
   47  -0.0008466   0.0021517  -0.0032801  -0.0004438   0.0002074   0.0000444
   48  -0.0042788  -0.0032852   0.0039372  -0.0004721   0.0005051  -0.0000287
   49  -0.2383154   0.0818151  -0.0205334  -0.0155485   0.0185925   0.0030758
   50   0.1360751  -0.2008467  -0.0269836  -0.0068934   0.0082089  -0.0004061
   51   0.0105093  -0.0479794  -0.0870018  -0.0117005   0.0094851   0.0052963
   52   0.0067759   0.0211908   0.0136372   0.0004027  -0.0011535   0.0009912
   53  -0.0046699  -0.0126436  -0.0108894  -0.0005506  -0.0002221   0.0019543
   54  -0.0011937  -0.0010199   0.0020696   0.0013890   0.0016994  -0.0024370
   55   0.6669458  -0.0664179   0.1666625  -0.2678012  -0.0435282  -0.1138760
   56  -0.0664179   0.5402737   0.2074695  -0.0434462  -0.0652921  -0.0322883
   57   0.1666625   0.2074695   0.3236766  -0.1139137  -0.0323318  -0.1015606
   58  -0.2678012  -0.0434462  -0.1139137   0.2815634   0.0452273   0.1254371
   59  -0.0435282  -0.0652921  -0.0323318   0.0452273   0.0621187   0.0388108
   60  -0.1138760  -0.0322883  -0.1015606   0.1254371   0.0388108   0.0965890
   61  -0.1260870   0.0200162  -0.0127349   0.0009321  -0.0239519  -0.0152486
   62  -0.0339887  -0.2529056  -0.1234223   0.0014454  -0.0000835  -0.0019116
   63  -0.0440613  -0.1024424  -0.1402873  -0.0004322  -0.0118052  -0.0028291
   64   0.0064240  -0.0042688  -0.0011659   0.0002443  -0.0003234   0.0013390
   65   0.0214334  -0.0125377  -0.0007482  -0.0009694  -0.0001174   0.0017443
   66   0.0137839  -0.0107699   0.0022198   0.0009911   0.0020096  -0.0022178
   67   0.0194229  -0.0693141  -0.0352556   0.0022985   0.0008633  -0.0013049
   68  -0.0321230   0.0074380  -0.0120401   0.0005068  -0.0026873  -0.0055579
   69  -0.0136902  -0.0266586  -0.0137912  -0.0015926  -0.0053890   0.0033946
   70  -0.0036793   0.0005900  -0.0040928  -0.0000852  -0.0011239  -0.0006176
   71   0.0005067   0.0028286  -0.0027083   0.0001224  -0.0001321   0.0001024
   72  -0.0041969  -0.0025072   0.0047772   0.0001143  -0.0003768  -0.0003806
   73  -0.0006723   0.0004038   0.0002030  -0.0001475   0.0000128   0.0000447
   74   0.0002519  -0.0004147  -0.0002116  -0.0000692   0.0001253   0.0000058
   75  -0.0000716  -0.0001842  -0.0000727  -0.0000294   0.0000304  -0.0000169
   76  -0.0000572  -0.0017411  -0.0011050  -0.0000590  -0.0001028  -0.0002086
   77   0.0001816   0.0005967   0.0004669  -0.0000573   0.0002078   0.0000025
   78   0.0002474  -0.0006797  -0.0003081  -0.0001362  -0.0000721   0.0001730
           61          62          63          64          65          66
    1   0.0002607   0.0016663   0.0020689  -0.0000731  -0.0002804   0.0001310
    2  -0.0006528   0.0007447   0.0002610  -0.0005151   0.0000023  -0.0003504
    3  -0.0002170   0.0007780  -0.0006510  -0.0000500   0.0000967  -0.0003315
    4   0.0004408   0.0074221   0.0014517  -0.0002989  -0.0002889  -0.0007914
    5   0.0093841   0.0001220  -0.0000967   0.0017328   0.0002697   0.0007928
    6   0.0019489  -0.0007996   0.0071988   0.0005756  -0.0001310   0.0002995
    7  -0.0002741  -0.0000308  -0.0001435  -0.0001635   0.0000000  -0.0000210
    8   0.0002754  -0.0002642  -0.0002219   0.0001576   0.0000266   0.0000568
    9   0.0000884  -0.0001605   0.0001405  -0.0000008  -0.0000347   0.0000979
   10   0.0000005   0.0000666   0.0001046  -0.0000156  -0.0000151   0.0000091
   11  -0.0001438  -0.0000347  -0.0000492  -0.0000641   0.0000030  -0.0000059
   12   0.0000543  -0.0000571  -0.0000468   0.0000437   0.0000012   0.0000246
   13   0.0000258  -0.0000054   0.0000173   0.0000144  -0.0000043   0.0000053
   14  -0.0000074  -0.0000157  -0.0000156  -0.0000001  -0.0000011   0.0000027
   15  -0.0000120  -0.0000203  -0.0000224  -0.0000045  -0.0000022   0.0000005
   16  -0.0000572  -0.0000270  -0.0000382  -0.0000225   0.0000003  -0.0000079
   17  -0.0000274  -0.0000334  -0.0000533  -0.0000041   0.0000072  -0.0000058
   18   0.0000378   0.0000530   0.0001133   0.0000086  -0.0000003  -0.0000100
   19  -0.0000225  -0.0000041  -0.0000086  -0.0000126   0.0000014  -0.0000047
   20   0.0000003   0.0000071   0.0000004   0.0000014  -0.0000012  -0.0000003
   21   0.0000078   0.0000058  -0.0000100   0.0000047   0.0000003  -0.0000010
   22  -0.0000294  -0.0000356  -0.0000528  -0.0000141   0.0000004   0.0000008
   23   0.0000428   0.0000407   0.0000301   0.0000033  -0.0000005   0.0000016
   24   0.0000122   0.0000116  -0.0000389   0.0000036  -0.0000022   0.0000056
   25  -0.0000079  -0.0000150  -0.0000083  -0.0000057   0.0000021  -0.0000009
   26  -0.0000041  -0.0000020   0.0000012  -0.0000001  -0.0000003   0.0000005
   27   0.0000019  -0.0000069   0.0000015   0.0000028  -0.0000012   0.0000018
   28  -0.0000081   0.0000116   0.0000193  -0.0000134   0.0000080  -0.0000135
   29  -0.0000123   0.0000610   0.0000285   0.0000120  -0.0000066  -0.0000028
   30  -0.0000255  -0.0000210  -0.0000065  -0.0000047   0.0000043  -0.0000089
   31  -0.0000126   0.0000066  -0.0000113  -0.0000081  -0.0000011   0.0000013
   32  -0.0000113  -0.0000054  -0.0000147  -0.0000067   0.0000007   0.0000002
   33   0.0000083  -0.0000020   0.0000001   0.0000064  -0.0000009   0.0000022
   34  -0.0000462   0.0000092  -0.0000489  -0.0000034  -0.0000027   0.0000022
   35   0.0001132  -0.0000424   0.0000811   0.0000340   0.0000042  -0.0000023
   36  -0.0000494   0.0000352   0.0000335  -0.0000147   0.0000028  -0.0000072
   37   0.0000113   0.0000419   0.0000053   0.0000110  -0.0000032   0.0000038
   38   0.0000168   0.0000382   0.0000246   0.0000165  -0.0000053   0.0000044
   39  -0.0000017  -0.0000742  -0.0000674  -0.0000162   0.0000015   0.0000061
   40  -0.0501543   0.0001192  -0.0227155  -0.0025633  -0.0005739  -0.0043644
   41   0.0364854   0.0391154   0.0315347  -0.0012878   0.0025166  -0.0034619
   42  -0.0014368   0.0176428   0.0184875  -0.0046281  -0.0032969   0.0041642
   43  -0.0232525  -0.0231078  -0.0199344  -0.0000804  -0.0009375  -0.0002040
   44  -0.0237705  -0.0245203  -0.0197417  -0.0009454  -0.0003877  -0.0000194
   45  -0.0201906  -0.0198590  -0.0252599  -0.0002628  -0.0000734  -0.0009620
   46  -0.0001664  -0.0009226  -0.0001473  -0.0001396  -0.0001214   0.0003477
   47  -0.0007458  -0.0002938   0.0001578  -0.0000734  -0.0002106   0.0004606
   48  -0.0001600   0.0000967  -0.0010673   0.0003326   0.0004591  -0.0006970
   49   0.0432349   0.0484842   0.0416718   0.0019894  -0.0008945  -0.0025174
   50   0.0120418  -0.0375912  -0.0214500  -0.0002993  -0.0017741  -0.0052364
   51   0.0207984  -0.0072064   0.0111799  -0.0021258  -0.0054952   0.0030370
   52  -0.0027430   0.0039592  -0.0015534   0.0001798   0.0010519   0.0006204
   53   0.0045643   0.0006123  -0.0020460  -0.0002539  -0.0006519  -0.0005815
   54  -0.0011464  -0.0022349   0.0054773  -0.0001371  -0.0000719   0.0000751
   55  -0.1260870  -0.0339887  -0.0440613   0.0064240   0.0214334   0.0137839
   56   0.0200162  -0.2529056  -0.1024424  -0.0042688  -0.0125377  -0.0107699
   57  -0.0127349  -0.1234223  -0.1402873  -0.0011659  -0.0007482   0.0022198
   58   0.0009321   0.0014454  -0.0004322   0.0002443  -0.0009694   0.0009911
   59  -0.0239519  -0.0000835  -0.0118052  -0.0003234  -0.0001174   0.0020096
   60  -0.0152486  -0.0019116  -0.0028291   0.0013390   0.0017443  -0.0022178
   61   0.6584263  -0.1194972   0.1334257  -0.2167122   0.1391500   0.0118016
   62  -0.1194972   0.5669333   0.2059523   0.1392536  -0.1697457  -0.0233172
   63   0.1334257   0.2059523   0.3045938   0.0118180  -0.0234230  -0.0463126
   64  -0.2167122   0.1392536   0.0118180   0.2273851  -0.1509654  -0.0100827
   65   0.1391500  -0.1697457  -0.0234230  -0.1509654   0.1753170   0.0287489
   66   0.0118016  -0.0233172  -0.0463126  -0.0100827   0.0287489   0.0385240
   67  -0.2866599   0.0008539  -0.0860116  -0.0165688  -0.0063226  -0.0114405
   68  -0.0522366  -0.1222514  -0.0544091   0.0190185   0.0077222   0.0098020
   69  -0.1161670  -0.0336946  -0.1275915   0.0033219   0.0000702   0.0047119
   70   0.0014252  -0.0231575  -0.0146470   0.0005055  -0.0004670   0.0016132
   71   0.0015286   0.0007162  -0.0017539  -0.0009263  -0.0004393   0.0018936
   72  -0.0006683  -0.0114093  -0.0020591   0.0013337   0.0020997  -0.0026496
   73  -0.0004965  -0.0006887  -0.0009710  -0.0000461   0.0000657  -0.0000186
   74   0.0003141   0.0001942   0.0007775   0.0001757  -0.0000739   0.0002756
   75   0.0000799   0.0000303   0.0000377  -0.0000164   0.0000506  -0.0000431
   76   0.0019725  -0.0018592   0.0002025  -0.0000122   0.0001344   0.0001556
   77  -0.0028724  -0.0007961  -0.0013262  -0.0004716   0.0000839  -0.0002955
   78  -0.0002075  -0.0004089  -0.0010139  -0.0002810   0.0000015   0.0000704
           67          68          69          70          71          72
    1  -0.0030811   0.0001766  -0.0031340  -0.0001829   0.0002151  -0.0002636
    2  -0.0042301  -0.0029598  -0.0026387   0.0004595   0.0000080  -0.0000101
    3  -0.0013491  -0.0021336   0.0004529  -0.0002869  -0.0001393   0.0002166
    4  -0.0400187   0.0000403  -0.0134728   0.0002097  -0.0020288   0.0002415
    5   0.0078645   0.0181360   0.0115307   0.0011183  -0.0029289   0.0008228
    6  -0.0111669   0.0072165   0.0036091   0.0019920  -0.0000935  -0.0030573
    7  -0.0001940  -0.0006905  -0.0006246   0.0001825  -0.0000191   0.0000868
    8   0.0008186   0.0007410   0.0009644  -0.0000768  -0.0000652   0.0000001
    9   0.0001929   0.0005258  -0.0001737   0.0000839   0.0000229  -0.0000244
   10  -0.0001275   0.0000096  -0.0002380   0.0000093   0.0000324  -0.0000230
   11   0.0000083  -0.0002835  -0.0001995   0.0000602   0.0000077   0.0000325
   12   0.0002384   0.0001987   0.0002275  -0.0000337  -0.0000033  -0.0000163
   13   0.0000092   0.0000602   0.0000338  -0.0000056   0.0000001  -0.0000140
   14   0.0000324   0.0000078   0.0000034   0.0000001  -0.0000023   0.0000044
   15   0.0000230  -0.0000323  -0.0000162   0.0000139  -0.0000044   0.0000051
   16  -0.0000001  -0.0001435  -0.0000546   0.0000257  -0.0000074   0.0000121
   17   0.0000663  -0.0000354   0.0000567  -0.0000054  -0.0000158   0.0000203
   18  -0.0001046   0.0000484  -0.0000463  -0.0000172   0.0000156  -0.0000224
   19  -0.0000156  -0.0000640  -0.0000438   0.0000144  -0.0000001   0.0000045
   20  -0.0000151   0.0000030  -0.0000013  -0.0000043  -0.0000010   0.0000022
   21  -0.0000091   0.0000058   0.0000246  -0.0000053  -0.0000027   0.0000005
   22   0.0000449  -0.0000598  -0.0000113   0.0000183  -0.0000123   0.0000157
   23  -0.0000537   0.0000439  -0.0000142  -0.0000002   0.0000091  -0.0000132
   24  -0.0000103   0.0000131   0.0000325  -0.0000024  -0.0000040   0.0000059
   25   0.0000181  -0.0000256  -0.0000101   0.0000106  -0.0000019   0.0000006
   26   0.0000031   0.0000031  -0.0000072  -0.0000006   0.0000003   0.0000017
   27   0.0000109   0.0000128   0.0000072  -0.0000005  -0.0000008  -0.0000001
   28  -0.0000283  -0.0000695  -0.0000378   0.0000198   0.0000065  -0.0000126
   29  -0.0000868   0.0000409  -0.0000064  -0.0000444   0.0000140   0.0000049
   30   0.0000389  -0.0000725   0.0000306  -0.0000017  -0.0000009  -0.0000054
   31  -0.0000053  -0.0000228  -0.0000211   0.0000007  -0.0000019   0.0000132
   32   0.0000055  -0.0000289  -0.0000069   0.0000081  -0.0000009   0.0000047
   33   0.0000027   0.0000237   0.0000210   0.0000001   0.0000014  -0.0000058
   34   0.0000259   0.0000185  -0.0000345  -0.0000304  -0.0000166   0.0000594
   35   0.0000816   0.0000964   0.0000991   0.0000167  -0.0000000  -0.0000632
   36  -0.0000683  -0.0000481  -0.0001184  -0.0000256   0.0000170  -0.0000104
   37  -0.0000439   0.0000846   0.0000041  -0.0000030   0.0000029   0.0000228
   38  -0.0001053   0.0000904   0.0000175  -0.0000134   0.0000122  -0.0000072
   39   0.0000816  -0.0000459  -0.0000107   0.0000499  -0.0000177   0.0000286
   40  -0.2102400   0.1162658   0.0117200   0.0082248  -0.0020487   0.0003692
   41   0.0785803  -0.1925733  -0.0422413   0.0196033  -0.0138004  -0.0024001
   42  -0.0110660  -0.0263501  -0.0866543   0.0129430  -0.0110005   0.0026316
   43   0.0391298   0.0130007   0.0194625  -0.0033897   0.0043593  -0.0012105
   44   0.0452505  -0.0376553  -0.0088473   0.0038245   0.0003842  -0.0019180
   45   0.0389387  -0.0210617   0.0100771  -0.0014880  -0.0016215   0.0045744
   46   0.0017547  -0.0004667  -0.0024265   0.0002739  -0.0002478  -0.0002594
   47  -0.0011353  -0.0019329  -0.0052495   0.0012118  -0.0005006  -0.0001540
   48  -0.0025690  -0.0052190   0.0025489   0.0006219  -0.0007098   0.0003594
   49  -0.0595490   0.0160203  -0.0114005  -0.0010762  -0.0001410   0.0001466
   50   0.0144376  -0.0058520   0.0055826   0.0001664   0.0001935   0.0007781
   51  -0.0124070   0.0060796  -0.0071805   0.0001268   0.0007157  -0.0006197
   52  -0.0011696   0.0002510   0.0000559  -0.0000219  -0.0002126   0.0002646
   53   0.0003116   0.0001448   0.0007716  -0.0001909  -0.0002547   0.0003600
   54   0.0000234   0.0007986  -0.0004944   0.0002733   0.0003533  -0.0006993
   55   0.0194229  -0.0321230  -0.0136902  -0.0036793   0.0005067  -0.0041969
   56  -0.0693141   0.0074380  -0.0266586   0.0005900   0.0028286  -0.0025072
   57  -0.0352556  -0.0120401  -0.0137912  -0.0040928  -0.0027083   0.0047772
   58   0.0022985   0.0005068  -0.0015926  -0.0000852   0.0001224   0.0001143
   59   0.0008633  -0.0026873  -0.0053890  -0.0011239  -0.0001321  -0.0003768
   60  -0.0013049  -0.0055579   0.0033946  -0.0006176   0.0001024  -0.0003806
   61  -0.2866599  -0.0522366  -0.1161670   0.0014252   0.0015286  -0.0006683
   62   0.0008539  -0.1222514  -0.0336946  -0.0231575   0.0007162  -0.0114093
   63  -0.0860116  -0.0544091  -0.1275915  -0.0146470  -0.0017539  -0.0020591
   64  -0.0165688   0.0190185   0.0033219   0.0005055  -0.0009263   0.0013337
   65  -0.0063226   0.0077222   0.0000702  -0.0004670  -0.0004393   0.0020997
   66  -0.0114405   0.0098020   0.0047119   0.0016132   0.0018936  -0.0026496
   67   0.6140784  -0.0517475   0.1518102  -0.0611077  -0.0262686  -0.0227363
   68  -0.0517475   0.5882113   0.2375025  -0.0266720  -0.2518853  -0.1319075
   69   0.1518102   0.2375025   0.3360857  -0.0234120  -0.1316571  -0.1246850
   70  -0.0611077  -0.0266720  -0.0234120   0.0588037   0.0266940   0.0275431
   71  -0.0262686  -0.2518853  -0.1316571   0.0266940   0.2638320   0.1460656
   72  -0.0227363  -0.1319075  -0.1246850   0.0275431   0.1460656   0.1218030
   73   0.0019394  -0.0006173   0.0003888   0.0000679  -0.0000690   0.0001666
   74   0.0005935   0.0022449   0.0001795  -0.0005402   0.0000508  -0.0001613
   75  -0.0003101   0.0000273   0.0000542   0.0001766   0.0000407  -0.0000059
   76   0.0000869  -0.0005126  -0.0004257  -0.0002101  -0.0014658  -0.0010103
   77   0.0095086  -0.0067782  -0.0001665  -0.0014562   0.0019701   0.0007306
   78   0.0044496  -0.0033782  -0.0005156  -0.0008070   0.0004897  -0.0001613
           73          74          75          76          77          78
    1  -0.1037593  -0.0662780   0.0436127   0.0246085   0.0006470  -0.0046625
    2  -0.0591093  -0.5373281   0.2581958   0.0172553  -0.0414970  -0.0185204
    3   0.0391659   0.2651062  -0.2052666   0.0132591  -0.0327117   0.0072154
    4   0.0246075   0.0006440   0.0046572  -0.1037752  -0.0662885  -0.0438110
    5   0.0172892  -0.0416006   0.0183970  -0.0591271  -0.5361306  -0.2589060
    6  -0.0132342   0.0325922   0.0073326  -0.0393466  -0.2658229  -0.2064096
    7  -0.0036562  -0.0355833   0.0249475  -0.0024179   0.0065329   0.0003231
    8  -0.0427725  -0.0189734   0.0334494  -0.0040570  -0.0005441   0.0010489
    9   0.0302026   0.0304112  -0.0083380  -0.0017011   0.0048284  -0.0003489
   10   0.0000803   0.0095189  -0.0044330   0.0019400   0.0005940   0.0003105
   11  -0.0005150  -0.0067802   0.0033642  -0.0006170   0.0022460  -0.0000213
   12   0.0004212   0.0001619  -0.0005101  -0.0003878  -0.0001771   0.0000542
   13  -0.0002126  -0.0014555   0.0008049   0.0000683  -0.0005400  -0.0001778
   14  -0.0014673   0.0019688  -0.0004843  -0.0000688   0.0000499  -0.0000408
   15   0.0010079  -0.0007286  -0.0001635  -0.0001665   0.0001609  -0.0000057
   16   0.0019766  -0.0028702   0.0002026  -0.0004962   0.0003139  -0.0000787
   17  -0.0018560  -0.0007998   0.0004087  -0.0006902   0.0001938  -0.0000300
   18  -0.0002023   0.0013250  -0.0010122   0.0009696  -0.0007757   0.0000355
   19  -0.0000122  -0.0004724   0.0002799  -0.0000463   0.0001759   0.0000169
   20   0.0001345   0.0000833  -0.0000012   0.0000656  -0.0000733  -0.0000507
   21  -0.0001558   0.0002953   0.0000712   0.0000188  -0.0002755  -0.0000439
   22  -0.0000565   0.0001823  -0.0002465  -0.0006722   0.0002517   0.0000722
   23  -0.0017427   0.0005941   0.0006800   0.0004039  -0.0004138   0.0001832
   24   0.0011036  -0.0004646  -0.0003080  -0.0002027   0.0002105  -0.0000717
   25  -0.0000592  -0.0000577   0.0001360  -0.0001473  -0.0000692   0.0000293
   26  -0.0001035   0.0002076   0.0000723   0.0000126   0.0001251  -0.0000300
   27   0.0002080  -0.0000025   0.0001734  -0.0000447  -0.0000059  -0.0000168
   28  -0.0024499  -0.0022573   0.0017775   0.0003245  -0.0004599   0.0003359
   29  -0.0017631  -0.0000649  -0.0005759   0.0009803   0.0008331  -0.0003069
   30   0.0013515   0.0002337  -0.0023601   0.0000544  -0.0006983   0.0000266
   31  -0.0007199  -0.0005093   0.0003293  -0.0000441   0.0001865  -0.0000161
   32  -0.0002741  -0.0002987   0.0000404  -0.0001089   0.0000640   0.0000010
   33   0.0003422   0.0001208  -0.0004886   0.0000448  -0.0001574  -0.0000538
   34  -0.0060504  -0.0006468   0.0029917  -0.0011305   0.0007139   0.0004107
   35   0.0046033   0.0079763  -0.0035155   0.0000104  -0.0027801   0.0012613
   36   0.0008257  -0.0020033   0.0043753   0.0021897   0.0017526  -0.0010019
   37   0.0000893   0.0006347  -0.0001151  -0.0016570  -0.0000833   0.0013564
   38  -0.0004999   0.0002003   0.0003199   0.0006276   0.0010360  -0.0004319
   39   0.0004764  -0.0001284   0.0004324  -0.0003022  -0.0014617  -0.0009209
   40  -0.0024174   0.0065332  -0.0003060  -0.0036755  -0.0355357  -0.0250296
   41  -0.0040629  -0.0005339  -0.0010485  -0.0427161  -0.0188184  -0.0334626
   42   0.0016950  -0.0048286  -0.0003612  -0.0302999  -0.0304199  -0.0084679
   43  -0.0011344   0.0007143  -0.0004119  -0.0060473  -0.0006344  -0.0029940
   44   0.0000088  -0.0027776  -0.0012670   0.0046098   0.0079617   0.0035277
   45  -0.0021946  -0.0017530  -0.0010071  -0.0008205   0.0020058   0.0043840
   46  -0.0016597  -0.0000769  -0.0013575   0.0000890   0.0006343   0.0001166
   47   0.0006308   0.0010338   0.0004337  -0.0004988   0.0002018  -0.0003190
   48   0.0003038   0.0014616  -0.0009228  -0.0004784   0.0001265   0.0004313
   49   0.0003237  -0.0004617  -0.0003377  -0.0024523  -0.0022529  -0.0017815
   50   0.0009819   0.0008330   0.0003090  -0.0017609  -0.0000632   0.0005776
   51  -0.0000529   0.0007001   0.0000288  -0.0013523  -0.0002279  -0.0023603
   52  -0.0000441   0.0001867   0.0000165  -0.0007201  -0.0005084  -0.0003306
   53  -0.0001088   0.0000637  -0.0000007  -0.0002734  -0.0002981  -0.0000403
   54  -0.0000450   0.0001576  -0.0000535  -0.0003424  -0.0001201  -0.0004890
   55  -0.0006723   0.0002519  -0.0000716  -0.0000572   0.0001816   0.0002474
   56   0.0004038  -0.0004147  -0.0001842  -0.0017411   0.0005967  -0.0006797
   57   0.0002030  -0.0002116  -0.0000727  -0.0011050   0.0004669  -0.0003081
   58  -0.0001475  -0.0000692  -0.0000294  -0.0000590  -0.0000573  -0.0001362
   59   0.0000128   0.0001253   0.0000304  -0.0001028   0.0002078  -0.0000721
   60   0.0000447   0.0000058  -0.0000169  -0.0002086   0.0000025   0.0001730
   61  -0.0004965   0.0003141   0.0000799   0.0019725  -0.0028724  -0.0002075
   62  -0.0006887   0.0001942   0.0000303  -0.0018592  -0.0007961  -0.0004089
   63  -0.0009710   0.0007775   0.0000377   0.0002025  -0.0013262  -0.0010139
   64  -0.0000461   0.0001757  -0.0000164  -0.0000122  -0.0004716  -0.0002810
   65   0.0000657  -0.0000739   0.0000506   0.0001344   0.0000839   0.0000015
   66  -0.0000186   0.0002756  -0.0000431   0.0001556  -0.0002955   0.0000704
   67   0.0019394   0.0005935  -0.0003101   0.0000869   0.0095086   0.0044496
   68  -0.0006173   0.0022449   0.0000273  -0.0005126  -0.0067782  -0.0033782
   69   0.0003888   0.0001795   0.0000542  -0.0004257  -0.0001665  -0.0005156
   70   0.0000679  -0.0005402   0.0001766  -0.0002101  -0.0014562  -0.0008070
   71  -0.0000690   0.0000508   0.0000407  -0.0014658   0.0019701   0.0004897
   72   0.0001666  -0.0001613  -0.0000059  -0.0010103   0.0007306  -0.0001613
   73   0.1000287   0.0850785  -0.0667139  -0.0055192   0.0064409   0.0056816
   74   0.0850785   0.5968656  -0.3161415   0.0064506  -0.0027956  -0.0073806
   75  -0.0667139  -0.3161415   0.2053210  -0.0056632   0.0073689   0.0031039
   76  -0.0055192   0.0064506  -0.0056632   0.1000499   0.0850489   0.0669635
   77   0.0064409  -0.0027956   0.0073689   0.0850489   0.5954189   0.3169885
   78   0.0056816  -0.0073806   0.0031039   0.0669635   0.3169885   0.2066951
 Gradient time:  CPU 24141.92 s  wall 24966.46 s
 **********************************************************************
 **                                                                  **
 **                       VIBRATIONAL ANALYSIS                       **
 **                       --------------------                       **
 **                                                                  **
 **        VIBRATIONAL FREQUENCIES (CM**-1) AND NORMAL MODES         **
 **     FORCE CONSTANTS (mDYN/ANGSTROM) AND REDUCED MASSES (AMU)     **
 **                  INFRARED INTENSITIES (KM/MOL)                   **
 **                                                                  **
 **********************************************************************


 Mode:                 1                      2                      3
 Frequency:        22.16                  44.53                  46.73
 Force Cnst:      0.0019                 0.0051                 0.0048
 Red. Mass:       6.5427                 4.3580                 3.7005
 IR Active:          YES                    YES                    YES
 IR Intens:        2.294                  0.741                  0.022
 Raman Active:       YES                    YES                    YES
               X      Y      Z        X      Y      Z        X      Y      Z
 C          0.009  0.011  0.159    0.008 -0.088 -0.027    0.003  0.002 -0.000
 C         -0.009 -0.012  0.159    0.008 -0.087  0.026   -0.003 -0.007  0.001
 C         -0.042 -0.003  0.050   -0.002 -0.031 -0.017    0.002  0.015  0.001
 C         -0.037 -0.008 -0.037    0.082  0.082  0.096   -0.046 -0.059 -0.136
 H          0.010 -0.001 -0.013    0.151  0.116  0.166   -0.082 -0.119 -0.240
 C         -0.096 -0.025 -0.158    0.079  0.152  0.120   -0.047 -0.055 -0.137
 H         -0.093 -0.030 -0.230    0.147  0.245  0.215   -0.087 -0.116 -0.248
 C         -0.159 -0.036 -0.189   -0.012  0.101  0.020    0.003  0.029  0.007
 H         -0.206 -0.051 -0.285   -0.015  0.154  0.038    0.003  0.034  0.009
 C         -0.162 -0.028 -0.097   -0.100 -0.016 -0.100    0.054  0.105  0.148
 H         -0.209 -0.035 -0.118   -0.172 -0.056 -0.179    0.093  0.170  0.260
 C         -0.104 -0.012  0.022   -0.092 -0.079 -0.113    0.051  0.096  0.139
 H         -0.107 -0.008  0.091   -0.159 -0.165 -0.203    0.091  0.152  0.247
 C          0.042  0.003  0.050   -0.002 -0.030  0.016   -0.002 -0.017  0.002
 C          0.103  0.011  0.023   -0.089 -0.073  0.103   -0.057 -0.100  0.145
 H          0.106  0.006  0.092   -0.153 -0.155  0.185   -0.100 -0.161  0.258
 C          0.161  0.028 -0.096   -0.097 -0.009  0.091   -0.059 -0.106  0.153
 H          0.207  0.035 -0.117   -0.167 -0.045  0.162   -0.103 -0.174  0.269
 C          0.159  0.037 -0.189   -0.013  0.103 -0.019   -0.004 -0.023  0.006
 H          0.205  0.053 -0.285   -0.016  0.156 -0.036   -0.004 -0.025  0.006
 C          0.097  0.027 -0.159    0.075  0.148 -0.109    0.052  0.063 -0.143
 H          0.094  0.033 -0.232    0.141  0.236 -0.196    0.096  0.130 -0.260
 C          0.038  0.009 -0.038    0.078  0.078 -0.086    0.050  0.063 -0.141
 H         -0.009  0.002 -0.015    0.145  0.108 -0.149    0.090  0.125 -0.248
 O          0.059  0.038  0.222    0.032 -0.113 -0.065    0.009 -0.011 -0.021
 O         -0.059 -0.040  0.223    0.033 -0.113  0.064   -0.007  0.005 -0.018
 TransDip  -0.000  0.000 -0.049   -0.010  0.026  0.000   -0.000  0.001  0.005

 Mode:                 4                      5                      6
 Frequency:       126.19                 144.67                 154.86
 Force Cnst:      0.0732                 0.0917                 0.0825
 Red. Mass:       7.8046                 7.4396                 5.8416
 IR Active:          YES                    YES                    YES
 IR Intens:        1.336                  2.544                  0.108
 Raman Active:       YES                    YES                    YES
               X      Y      Z        X      Y      Z        X      Y      Z
 C         -0.028  0.106 -0.089    0.024  0.025 -0.036    0.071  0.074  0.008
 C         -0.028  0.105  0.090   -0.024 -0.025 -0.036   -0.072 -0.075  0.009
 C          0.022  0.112  0.021   -0.019 -0.065 -0.184    0.104  0.140  0.069
 C         -0.025  0.064  0.086   -0.021 -0.064 -0.138    0.070  0.095  0.082
 H         -0.084  0.107  0.139   -0.056 -0.077 -0.167    0.037  0.132  0.131
 C         -0.018 -0.061  0.052    0.045 -0.010  0.014    0.050 -0.043 -0.016
 H         -0.058 -0.102  0.099    0.049  0.003  0.075   -0.002 -0.107 -0.026
 C          0.030 -0.142 -0.066    0.118  0.049  0.123    0.084 -0.116 -0.122
 H          0.024 -0.252 -0.125    0.185  0.119  0.283    0.052 -0.235 -0.234
 C          0.089 -0.077 -0.104    0.098  0.014  0.016    0.152 -0.027 -0.069
 H          0.135 -0.136 -0.189    0.146  0.048  0.081    0.187 -0.066 -0.125
 C          0.086  0.061 -0.042    0.022 -0.053 -0.151    0.165  0.108  0.029
 H          0.119  0.099 -0.080    0.014 -0.064 -0.205    0.210  0.163  0.040
 C          0.022  0.112 -0.021    0.019  0.065 -0.183   -0.106 -0.142  0.072
 C          0.085  0.060  0.041   -0.023  0.053 -0.151   -0.166 -0.109  0.032
 H          0.118  0.098  0.080   -0.014  0.064 -0.205   -0.211 -0.165  0.044
 C          0.087 -0.077  0.104   -0.098 -0.014  0.016   -0.152  0.028 -0.069
 H          0.133 -0.136  0.188   -0.147 -0.048  0.081   -0.185  0.068 -0.126
 C          0.029 -0.142  0.066   -0.118 -0.049  0.122   -0.082  0.118 -0.125
 H          0.023 -0.250  0.124   -0.185 -0.119  0.282   -0.050  0.239 -0.240
 C         -0.018 -0.061 -0.052   -0.045  0.010  0.014   -0.050  0.044 -0.016
 H         -0.058 -0.101 -0.100   -0.049 -0.002  0.075    0.002  0.107 -0.028
 C         -0.025  0.063 -0.086    0.021  0.064 -0.137   -0.071 -0.097  0.085
 H         -0.084  0.106 -0.139    0.056  0.077 -0.166   -0.038 -0.134  0.134
 O         -0.123 -0.027 -0.355    0.129  0.175  0.264    0.162  0.068  0.026
 O         -0.125 -0.029  0.356   -0.128 -0.175  0.262   -0.161 -0.067  0.024
 TransDip   0.037 -0.003 -0.000   -0.000  0.000 -0.051   -0.000  0.000 -0.011

 Mode:                 7                      8                      9
 Frequency:       157.20                 266.54                 275.72
 Force Cnst:      0.0700                 0.2161                 0.3368
 Red. Mass:       4.8059                 5.1639                 7.5203
 IR Active:          YES                    YES                    YES
 IR Intens:        0.010                  0.137                 32.260
 Raman Active:       YES                    YES                    YES
               X      Y      Z        X      Y      Z        X      Y      Z
 C          0.032 -0.033  0.081    0.015 -0.058  0.000   -0.015 -0.090 -0.014
 C          0.031 -0.034 -0.081   -0.015  0.059  0.000   -0.015 -0.090  0.014
 C          0.074  0.036  0.207    0.117 -0.139  0.054   -0.084  0.139 -0.016
 C          0.093  0.052  0.140    0.218 -0.062 -0.015   -0.146  0.099  0.062
 H          0.157  0.060  0.170    0.353 -0.096 -0.033   -0.249  0.142  0.100
 C          0.007  0.016 -0.049    0.175  0.045 -0.096   -0.128 -0.038  0.073
 H          0.011  0.008 -0.144    0.223  0.092 -0.157   -0.184 -0.099  0.113
 C         -0.095 -0.032 -0.147    0.075  0.065 -0.091   -0.054 -0.091  0.016
 H         -0.178 -0.090 -0.334    0.030  0.130 -0.151   -0.047 -0.193 -0.015
 C         -0.082  0.000  0.008    0.008 -0.008  0.015    0.029  0.011  0.007
 H         -0.152 -0.019 -0.037   -0.106  0.025  0.043    0.127 -0.013 -0.011
 C          0.008  0.036  0.191    0.065 -0.122  0.076   -0.013  0.137 -0.010
 H          0.006  0.040  0.272    0.025 -0.164  0.126    0.046  0.201 -0.037
 C          0.073  0.035 -0.206   -0.117  0.139  0.055   -0.084  0.140  0.016
 C          0.006  0.035 -0.191   -0.065  0.122  0.076   -0.013  0.138  0.011
 H          0.003  0.038 -0.272   -0.025  0.163  0.127    0.046  0.201  0.038
 C         -0.084  0.000 -0.009   -0.008  0.008  0.015    0.029  0.011 -0.007
 H         -0.154 -0.018  0.035    0.106 -0.025  0.043    0.127 -0.014  0.011
 C         -0.096 -0.031  0.145   -0.075 -0.064 -0.092   -0.054 -0.091 -0.017
 H         -0.179 -0.088  0.331   -0.029 -0.129 -0.152   -0.047 -0.193  0.013
 C          0.006  0.016  0.048   -0.175 -0.045 -0.095   -0.129 -0.038 -0.074
 H          0.011  0.010  0.144   -0.222 -0.092 -0.157   -0.185 -0.099 -0.114
 C          0.092  0.051 -0.139   -0.218  0.062 -0.015   -0.147  0.100 -0.062
 H          0.157  0.059 -0.169   -0.352  0.096 -0.032   -0.250  0.143 -0.100
 O         -0.013 -0.054  0.027   -0.081 -0.006  0.053    0.328 -0.128  0.030
 O         -0.016 -0.055 -0.027    0.080  0.006  0.053    0.329 -0.128 -0.029
 TransDip  -0.003  0.002 -0.000    0.000 -0.000 -0.012   -0.181  0.022 -0.000

 Mode:                10                     11                     12
 Frequency:       333.42                 408.02                 408.95
 Force Cnst:      0.6718                 0.2940                 0.2832
 Red. Mass:      10.2566                 2.9975                 2.8738
 IR Active:          YES                    YES                    YES
 IR Intens:        3.911                  0.000                  0.008
 Raman Active:       YES                    YES                    YES
               X      Y      Z        X      Y      Z        X      Y      Z
 C          0.088 -0.052  0.215    0.010 -0.006 -0.036    0.007  0.005  0.005
 C         -0.088  0.051  0.215   -0.010  0.006 -0.036    0.007  0.005 -0.006
 C          0.024 -0.046  0.034    0.006 -0.016 -0.007    0.002 -0.001  0.002
 C          0.021 -0.095 -0.094    0.052  0.053  0.136   -0.048 -0.074 -0.120
 H          0.022 -0.140 -0.168    0.105  0.142  0.288   -0.107 -0.158 -0.267
 C          0.044 -0.028 -0.016   -0.047 -0.076 -0.106    0.043  0.065  0.118
 H          0.059 -0.011 -0.016   -0.087 -0.141 -0.247    0.096  0.145  0.251
 C          0.050  0.039  0.087   -0.027 -0.009  0.001   -0.006  0.001  0.006
 H          0.086  0.143  0.202   -0.035 -0.009 -0.014   -0.006  0.003  0.007
 C         -0.029 -0.073 -0.031    0.026  0.068  0.132   -0.052 -0.069 -0.115
 H         -0.072 -0.090 -0.067    0.078  0.145  0.268   -0.101 -0.144 -0.245
 C         -0.028 -0.098 -0.031   -0.059 -0.077 -0.101    0.041  0.067  0.119
 H         -0.054 -0.129 -0.059   -0.134 -0.179 -0.251    0.105  0.157  0.287
 C         -0.024  0.046  0.034   -0.006  0.016 -0.007    0.002 -0.001 -0.002
 C          0.028  0.098 -0.031    0.058  0.076 -0.100    0.042  0.068 -0.120
 H          0.054  0.129 -0.059    0.132  0.176 -0.246    0.107  0.159 -0.290
 C          0.029  0.073 -0.031   -0.025 -0.067  0.131   -0.053 -0.070  0.117
 H          0.072  0.090 -0.067   -0.077 -0.144  0.265   -0.103 -0.146  0.249
 C         -0.050 -0.039  0.087    0.027  0.009  0.001   -0.006  0.001 -0.006
 H         -0.086 -0.143  0.202    0.035  0.009 -0.014   -0.005  0.004 -0.008
 C         -0.044  0.028 -0.016    0.047  0.075 -0.104    0.043  0.066 -0.119
 H         -0.060  0.011 -0.016    0.086  0.139 -0.243    0.097  0.147 -0.254
 C         -0.021  0.096 -0.094   -0.052 -0.053  0.134   -0.049 -0.075  0.122
 H         -0.022  0.140 -0.168   -0.104 -0.141  0.285   -0.108 -0.160  0.271
 O          0.365 -0.283 -0.116    0.047  0.000 -0.017    0.011  0.004  0.003
 O         -0.364  0.283 -0.116   -0.047 -0.000 -0.017    0.010  0.004 -0.003
 TransDip  -0.000 -0.000  0.063   -0.000 -0.000  0.000    0.002  0.002 -0.000

 Mode:                13                     14                     15
 Frequency:       426.59                 430.35                 464.98
 Force Cnst:      0.5628                 0.5807                 0.5988
 Red. Mass:       5.2492                 5.3223                 4.7008
 IR Active:          YES                    YES                    YES
 IR Intens:        0.003                  0.428                  4.291
 Raman Active:       YES                    YES                    YES
               X      Y      Z        X      Y      Z        X      Y      Z
 C         -0.025  0.017  0.195    0.134  0.132  0.031   -0.066 -0.076  0.103
 C          0.024 -0.019  0.195    0.134  0.132 -0.030   -0.066 -0.075 -0.103
 C         -0.002  0.118  0.119    0.105  0.046  0.136    0.003  0.128  0.176
 C         -0.024  0.081 -0.046   -0.012 -0.103  0.007   -0.036  0.064 -0.065
 H         -0.021  0.048 -0.094   -0.091 -0.148 -0.087   -0.061 -0.025 -0.210
 C         -0.028 -0.015 -0.123   -0.058 -0.088 -0.038   -0.024 -0.002 -0.097
 H         -0.125 -0.141 -0.209   -0.056 -0.107 -0.202   -0.127 -0.135 -0.190
 C          0.139  0.070  0.061   -0.074  0.051  0.166    0.139  0.074  0.074
 H          0.204  0.112  0.203   -0.035  0.150  0.286    0.194  0.113  0.198
 C          0.083 -0.007 -0.069   -0.124 -0.035 -0.021    0.049 -0.049 -0.109
 H          0.066 -0.034 -0.118   -0.148 -0.093 -0.117   -0.013 -0.124 -0.244
 C          0.025 -0.004 -0.131   -0.085 -0.059 -0.014    0.036  0.015 -0.056
 H          0.018 -0.029 -0.332   -0.182 -0.180 -0.087    0.042  0.007 -0.233
 C          0.001 -0.119  0.119    0.105  0.046 -0.135    0.003  0.129 -0.175
 C         -0.024  0.004 -0.131   -0.086 -0.059  0.013    0.036  0.015  0.056
 H         -0.017  0.031 -0.333   -0.182 -0.180  0.085    0.042  0.007  0.233
 C         -0.083  0.007 -0.069   -0.124 -0.034  0.020    0.049 -0.049  0.109
 H         -0.065  0.035 -0.118   -0.148 -0.092  0.115   -0.013 -0.124  0.243
 C         -0.139 -0.071  0.062   -0.075  0.051 -0.165    0.139  0.074 -0.074
 H         -0.204 -0.113  0.205   -0.036  0.150 -0.284    0.194  0.114 -0.198
 C          0.029  0.016 -0.124   -0.058 -0.088  0.037   -0.024 -0.002  0.097
 H          0.126  0.142 -0.211   -0.056 -0.106  0.201   -0.127 -0.135  0.190
 C          0.024 -0.080 -0.045   -0.011 -0.103 -0.007   -0.036  0.064  0.064
 H          0.022 -0.047 -0.094   -0.091 -0.148  0.086   -0.061 -0.025  0.209
 O         -0.165 -0.057  0.030    0.118  0.066 -0.110   -0.077 -0.106  0.063
 O          0.164  0.057  0.030    0.119  0.066  0.110   -0.077 -0.106 -0.063
 TransDip  -0.000  0.000  0.002    0.015 -0.015 -0.000   -0.065 -0.015 -0.000

 Mode:                16                     17                     18
 Frequency:       483.08                 630.87                 630.94
 Force Cnst:      0.6416                 1.5076                 1.5092
 Red. Mass:       4.6663                 6.4294                 6.4346
 IR Active:          YES                    YES                    YES
 IR Intens:        5.641                  1.358                  0.086
 Raman Active:       YES                    YES                    YES
               X      Y      Z        X      Y      Z        X      Y      Z
 C          0.049  0.083 -0.125    0.022 -0.004 -0.001   -0.000  0.004  0.012
 C         -0.050 -0.083 -0.125    0.020 -0.002 -0.004    0.010 -0.006  0.012
 C          0.127  0.072  0.168   -0.037  0.106 -0.048    0.029 -0.067  0.026
 C          0.018 -0.086  0.008    0.107  0.193 -0.150   -0.069 -0.127  0.097
 H         -0.069 -0.174 -0.153   -0.035  0.232 -0.121    0.016 -0.148  0.083
 C         -0.023 -0.071 -0.049    0.260 -0.137 -0.023   -0.169  0.086  0.018
 H         -0.039 -0.114 -0.249    0.180 -0.223  0.052   -0.112  0.146 -0.029
 C         -0.034  0.061  0.144    0.037 -0.110  0.051   -0.030  0.069 -0.031
 H         -0.008  0.139  0.228   -0.094  0.189 -0.073    0.056 -0.127  0.051
 C         -0.100 -0.045 -0.064   -0.113 -0.206  0.162    0.073  0.139 -0.106
 H         -0.158 -0.139 -0.224    0.037 -0.249  0.126   -0.014  0.167 -0.081
 C         -0.031 -0.029  0.026   -0.241  0.130  0.019    0.154 -0.078 -0.018
 H         -0.129 -0.150 -0.040   -0.161  0.211 -0.062    0.100 -0.132  0.039
 C         -0.127 -0.072  0.169   -0.022  0.069  0.034   -0.042  0.105  0.043
 C          0.032  0.029  0.026   -0.156  0.087 -0.010   -0.240  0.125 -0.024
 H          0.130  0.150 -0.040   -0.105  0.138  0.041   -0.158  0.207  0.061
 C          0.100  0.045 -0.064   -0.073 -0.131 -0.104   -0.113 -0.211 -0.164
 H          0.158  0.139 -0.224    0.028 -0.158 -0.082    0.028 -0.254 -0.126
 C          0.034 -0.061  0.144    0.021 -0.072 -0.034    0.043 -0.108 -0.050
 H          0.008 -0.139  0.228   -0.063  0.120  0.046   -0.089  0.193  0.077
 C          0.024  0.071 -0.049    0.168 -0.090  0.013    0.260 -0.135  0.025
 H          0.039  0.115 -0.249    0.118 -0.144 -0.035    0.176 -0.225 -0.048
 C         -0.018  0.087  0.008    0.069  0.124  0.097    0.106  0.195  0.151
 H          0.069  0.174 -0.153   -0.025  0.150  0.076   -0.029  0.230  0.126
 O          0.033  0.139 -0.053   -0.023  0.011  0.003    0.011 -0.008 -0.001
 O         -0.033 -0.139 -0.054   -0.016  0.006 -0.002   -0.019  0.012 -0.002
 TransDip  -0.000  0.000 -0.076    0.035 -0.013 -0.001    0.007 -0.003  0.005

 Mode:                19                     20                     21
 Frequency:       657.82                 698.02                 698.16
 Force Cnst:      1.9698                 0.6225                 0.7557
 Red. Mass:       7.7260                 2.1685                 2.6315
 IR Active:          YES                    YES                    YES
 IR Intens:      106.557                 13.260                 16.899
 Raman Active:       YES                    YES                    YES
               X      Y      Z        X      Y      Z        X      Y      Z
 C          0.239 -0.126  0.052   -0.017 -0.013 -0.034    0.023  0.049  0.049
 C          0.239 -0.126 -0.053   -0.013 -0.005  0.026   -0.026 -0.051  0.054
 C          0.151  0.054 -0.104   -0.028 -0.045 -0.079    0.048  0.043  0.059
 C          0.018 -0.059  0.022    0.031  0.037  0.074   -0.011 -0.060 -0.066
 H         -0.176  0.014  0.094    0.121  0.172  0.309   -0.098 -0.158 -0.241
 C         -0.001 -0.097  0.058   -0.037 -0.061 -0.102    0.052  0.036  0.096
 H          0.089  0.004  0.004    0.020  0.023  0.036    0.038  0.007 -0.007
 C         -0.163 -0.051  0.086    0.023  0.036  0.062   -0.045 -0.040 -0.053
 H         -0.122 -0.109  0.138    0.143  0.220  0.376   -0.143 -0.178 -0.302
 C         -0.002  0.163 -0.092   -0.041 -0.059 -0.102    0.031  0.069  0.086
 H          0.248  0.116 -0.117    0.018  0.028  0.048    0.018  0.011 -0.010
 C         -0.015  0.196 -0.115    0.026  0.039  0.068   -0.028 -0.028 -0.075
 H         -0.073  0.144 -0.015    0.126  0.181  0.335   -0.123 -0.155 -0.260
 C          0.151  0.054  0.104   -0.020 -0.038  0.069   -0.053 -0.051  0.073
 C         -0.015  0.196  0.115    0.021  0.034 -0.055    0.033  0.035 -0.087
 H         -0.073  0.144  0.015    0.105  0.154 -0.288    0.145  0.188 -0.319
 C         -0.002  0.163  0.092   -0.035 -0.047  0.087   -0.038 -0.079  0.105
 H          0.248  0.116  0.116    0.020  0.029 -0.045   -0.014 -0.005 -0.019
 C         -0.163 -0.050 -0.086    0.015  0.030 -0.053    0.049  0.046 -0.064
 H         -0.122 -0.109 -0.138    0.119  0.189 -0.322    0.168  0.218 -0.368
 C         -0.001 -0.097 -0.058   -0.028 -0.054  0.085   -0.058 -0.048  0.113
 H          0.089  0.005 -0.004    0.025  0.024 -0.034   -0.034 -0.002 -0.013
 C          0.018 -0.059 -0.022    0.029  0.028 -0.062    0.017  0.066 -0.079
 H         -0.176  0.014 -0.094    0.104  0.145 -0.266    0.120  0.188 -0.296
 O         -0.168 -0.071  0.075    0.004  0.006  0.004   -0.015  0.023 -0.021
 O         -0.168 -0.071 -0.075    0.002  0.009 -0.001    0.016 -0.021 -0.022
 TransDip   0.331  0.008 -0.000    0.058  0.101  0.012    0.005  0.009 -0.131

 Mode:                22                     23                     24
 Frequency:       707.36                 729.86                 732.87
 Force Cnst:      0.8667                 1.0024                 0.5918
 Red. Mass:       2.9398                 3.1940                 1.8703
 IR Active:          YES                    YES                    YES
 IR Intens:       44.055                 42.108                 44.872
 Raman Active:       YES                    YES                    YES
               X      Y      Z        X      Y      Z        X      Y      Z
 C          0.060  0.075  0.116    0.009  0.145  0.057   -0.056 -0.040 -0.122
 C         -0.060 -0.075  0.116   -0.008 -0.145  0.055   -0.056 -0.041  0.122
 C          0.078  0.005 -0.069   -0.054 -0.008  0.051    0.007 -0.014 -0.038
 C          0.056 -0.080  0.006   -0.050  0.017 -0.043    0.038  0.002  0.053
 H          0.049  0.063  0.234    0.105  0.092  0.108   -0.046 -0.098 -0.125
 C          0.051 -0.086 -0.002   -0.041  0.060 -0.024    0.021 -0.021  0.001
 H          0.222  0.135  0.167    0.008  0.160  0.306   -0.075 -0.177 -0.335
 C         -0.101 -0.033  0.024    0.060 -0.003 -0.091    0.002  0.032  0.069
 H         -0.003  0.117  0.278    0.150  0.169  0.159   -0.113 -0.132 -0.226
 C         -0.020  0.072 -0.062   -0.005 -0.091  0.054   -0.005  0.017 -0.013
 H          0.198  0.184  0.162   -0.030  0.106  0.365   -0.109 -0.177 -0.345
 C         -0.014  0.066 -0.065   -0.013 -0.122  0.011    0.023  0.043  0.048
 H          0.015  0.131  0.220    0.092  0.012  0.174   -0.080 -0.095 -0.148
 C         -0.078 -0.005 -0.069    0.054  0.008  0.051    0.007 -0.014  0.039
 C          0.014 -0.066 -0.064    0.013  0.121  0.012    0.023  0.044 -0.048
 H         -0.015 -0.132  0.221   -0.091 -0.011  0.172   -0.080 -0.096  0.149
 C          0.020 -0.072 -0.062    0.005  0.091  0.054   -0.005  0.018  0.014
 H         -0.198 -0.184  0.162    0.032 -0.104  0.361   -0.109 -0.178  0.348
 C          0.101  0.033  0.024   -0.060  0.003 -0.090    0.001  0.032 -0.069
 H          0.002 -0.118  0.279   -0.149 -0.168  0.156   -0.115 -0.133  0.227
 C         -0.051  0.087 -0.002    0.040 -0.060 -0.024    0.021 -0.021 -0.001
 H         -0.222 -0.135  0.167   -0.008 -0.159  0.301   -0.076 -0.179  0.338
 C         -0.056  0.080  0.006    0.049 -0.017 -0.042    0.039  0.002 -0.053
 H         -0.049 -0.063  0.234   -0.104 -0.090  0.107   -0.046 -0.099  0.126
 O         -0.048  0.015 -0.029    0.016  0.094 -0.080    0.004  0.029  0.020
 O          0.048 -0.015 -0.029   -0.016 -0.094 -0.080    0.004  0.029 -0.021
 TransDip  -0.000 -0.000  0.213    0.001  0.001  0.208   -0.146 -0.158  0.001

 Mode:                25                     26                     27
 Frequency:       803.27                 815.35                 862.91
 Force Cnst:      1.0254                 1.5110                 0.5495
 Red. Mass:       2.6973                 3.8576                 1.2525
 IR Active:          YES                    YES                    YES
 IR Intens:       11.941                 44.698                  1.448
 Raman Active:       YES                    YES                    YES
               X      Y      Z        X      Y      Z        X      Y      Z
 C         -0.024 -0.126 -0.115    0.199  0.031  0.139    0.004 -0.005 -0.009
 C          0.023  0.126 -0.114    0.199  0.031 -0.139    0.005 -0.004  0.008
 C          0.048  0.072  0.131   -0.058 -0.077 -0.118    0.002  0.003  0.004
 C         -0.022 -0.008 -0.043   -0.054  0.089  0.011   -0.018 -0.023 -0.044
 H         -0.029 -0.000 -0.033   -0.024  0.098  0.025    0.106  0.161  0.277
 C         -0.007 -0.000  0.003   -0.092  0.069 -0.001   -0.023 -0.028 -0.051
 H          0.097  0.160  0.297   -0.266 -0.152 -0.165    0.132  0.207  0.361
 C         -0.030 -0.046 -0.064    0.080  0.040  0.035   -0.002 -0.004 -0.007
 H          0.120  0.154  0.312   -0.037 -0.179 -0.283    0.018  0.028  0.047
 C          0.003  0.007 -0.016    0.002 -0.065  0.049    0.016  0.022  0.044
 H          0.155  0.195  0.316   -0.190 -0.206 -0.213   -0.118 -0.170 -0.292
 C         -0.019 -0.006 -0.053    0.007 -0.019  0.058    0.021  0.029  0.054
 H          0.021  0.049  0.017    0.028 -0.008 -0.014   -0.131 -0.188 -0.343
 C         -0.048 -0.072  0.131   -0.058 -0.077  0.118    0.002  0.003 -0.003
 C          0.019  0.006 -0.053    0.007 -0.019 -0.058    0.017  0.022 -0.043
 H         -0.021 -0.049  0.017    0.028 -0.008  0.014   -0.103 -0.148  0.269
 C         -0.003 -0.007 -0.016    0.002 -0.065 -0.049    0.012  0.017 -0.034
 H         -0.156 -0.195  0.315   -0.191 -0.206  0.213   -0.093 -0.134  0.227
 C          0.030  0.046 -0.064    0.080  0.040 -0.035   -0.002 -0.003  0.006
 H         -0.120 -0.154  0.312   -0.038 -0.179  0.284    0.015  0.022 -0.038
 C          0.008  0.000  0.003   -0.092  0.069  0.001   -0.019 -0.021  0.040
 H         -0.097 -0.160  0.297   -0.266 -0.152  0.165    0.103  0.163 -0.284
 C          0.022  0.008 -0.043   -0.054  0.089 -0.011   -0.014 -0.017  0.035
 H          0.029  0.000 -0.033   -0.024  0.098 -0.025    0.082  0.127 -0.216
 O          0.011 -0.055  0.060   -0.032 -0.022 -0.023   -0.001  0.001  0.002
 O         -0.011  0.055  0.061   -0.032 -0.022  0.023   -0.001  0.001 -0.002
 TransDip  -0.000 -0.000  0.111    0.209 -0.047  0.000    0.035  0.017  0.002

 Mode:                28                     29                     30
 Frequency:       863.08                 885.88                 954.95
 Force Cnst:      0.5482                 2.2257                 0.7561
 Red. Mass:       1.2490                 4.8137                 1.4071
 IR Active:          YES                    YES                    YES
 IR Intens:        0.264                 88.609                  1.382
 Raman Active:       YES                    YES                    YES
               X      Y      Z        X      Y      Z        X      Y      Z
 C         -0.003 -0.001 -0.002   -0.157  0.133  0.247    0.004 -0.018 -0.021
 C          0.002  0.002 -0.004   -0.158  0.133 -0.247   -0.004  0.018 -0.020
 C          0.001  0.002  0.002   -0.079 -0.045 -0.055    0.017  0.020  0.036
 C         -0.012 -0.020 -0.034    0.052 -0.076 -0.001   -0.019 -0.023 -0.047
 H          0.085  0.125  0.220    0.143  0.041  0.217    0.107  0.160  0.273
 C         -0.014 -0.024 -0.040    0.112 -0.078  0.001   -0.012 -0.006 -0.015
 H          0.109  0.161  0.277    0.176 -0.030 -0.150    0.019  0.043  0.084
 C         -0.003 -0.003 -0.004   -0.034  0.025  0.069    0.026  0.033  0.059
 H          0.010  0.020  0.032   -0.163 -0.120 -0.250   -0.121 -0.198 -0.327
 C          0.013  0.020  0.033    0.022  0.100 -0.033    0.008  0.009  0.019
 H         -0.091 -0.134 -0.235    0.029 -0.051 -0.278   -0.037 -0.064 -0.106
 C          0.017  0.024  0.042    0.003  0.035 -0.034   -0.029 -0.035 -0.066
 H         -0.102 -0.145 -0.268    0.052  0.111  0.082    0.134  0.198  0.365
 C         -0.001 -0.003  0.003   -0.079 -0.045  0.055   -0.017 -0.019  0.036
 C         -0.021 -0.030  0.053    0.003  0.035  0.034    0.028  0.034 -0.065
 H          0.130  0.186 -0.342    0.052  0.111 -0.082   -0.132 -0.195  0.360
 C         -0.016 -0.025  0.042    0.022  0.100  0.034   -0.008 -0.009  0.019
 H          0.117  0.171 -0.298    0.029 -0.051  0.278    0.036  0.063 -0.105
 C          0.004  0.003 -0.006   -0.034  0.025 -0.069   -0.026 -0.032  0.058
 H         -0.014 -0.026  0.041   -0.163 -0.120  0.250    0.120  0.196 -0.322
 C          0.019  0.030 -0.051    0.112 -0.078 -0.002    0.011  0.006 -0.015
 H         -0.138 -0.206  0.355    0.176 -0.030  0.150   -0.019 -0.042  0.082
 C          0.016  0.025 -0.043    0.052 -0.076  0.001    0.019  0.023 -0.046
 H         -0.107 -0.160  0.279    0.143  0.041 -0.217   -0.106 -0.158  0.270
 O          0.001  0.000  0.000    0.047 -0.066 -0.036    0.000 -0.007  0.008
 O         -0.000 -0.001  0.001    0.047 -0.067  0.036   -0.000  0.007  0.007
 TransDip  -0.004 -0.002  0.016   -0.301  0.017  0.000    0.001  0.000  0.038

 Mode:                31                     32                     33
 Frequency:       959.30                1000.99                1001.06
 Force Cnst:      0.8249                 0.8101                 0.8103
 Red. Mass:       1.5213                 1.3722                 1.3723
 IR Active:          YES                    YES                    YES
 IR Intens:        2.792                  0.561                  0.533
 Raman Active:       YES                    YES                    YES
               X      Y      Z        X      Y      Z        X      Y      Z
 C         -0.004  0.027  0.055   -0.001 -0.003 -0.006   -0.001 -0.001 -0.001
 C         -0.004  0.027 -0.055    0.000 -0.002  0.005    0.002  0.003 -0.004
 C         -0.029 -0.028 -0.042    0.003  0.006  0.010    0.001  0.003  0.006
 C          0.020  0.022  0.044   -0.024 -0.030 -0.070   -0.013 -0.017 -0.039
 H         -0.093 -0.151 -0.256    0.138  0.206  0.342    0.078  0.117  0.195
 C          0.018  0.003  0.018    0.014  0.021  0.035    0.009  0.012  0.021
 H         -0.017 -0.054 -0.103   -0.065 -0.098 -0.176   -0.038 -0.059 -0.105
 C         -0.029 -0.034 -0.055    0.006  0.022  0.046    0.003  0.012  0.025
 H          0.116  0.190  0.322   -0.100 -0.136 -0.228   -0.054 -0.073 -0.123
 C         -0.005 -0.001 -0.023   -0.032 -0.047 -0.080   -0.018 -0.026 -0.045
 H          0.044  0.063  0.089    0.172  0.254  0.445    0.096  0.143  0.248
 C          0.030  0.039  0.065    0.030  0.025  0.055    0.017  0.015  0.032
 H         -0.128 -0.188 -0.374   -0.105 -0.169 -0.312   -0.060 -0.096 -0.179
 C         -0.029 -0.029  0.042    0.002  0.004 -0.006   -0.003 -0.006  0.010
 C          0.030  0.040 -0.066    0.017  0.014 -0.031   -0.030 -0.026  0.056
 H         -0.131 -0.192  0.379   -0.059 -0.096  0.175    0.106  0.170 -0.315
 C         -0.005 -0.001  0.023   -0.018 -0.027  0.045    0.031  0.046 -0.080
 H          0.044  0.064 -0.090    0.098  0.144 -0.252   -0.171 -0.254  0.442
 C         -0.029 -0.034  0.056    0.004  0.013 -0.026   -0.006 -0.021  0.045
 H          0.118  0.193 -0.327   -0.058 -0.079  0.131    0.098  0.133 -0.222
 C          0.018  0.003 -0.018    0.007  0.012 -0.019   -0.014 -0.021  0.036
 H         -0.017 -0.055  0.104   -0.036 -0.054  0.096    0.066  0.101 -0.181
 C          0.021  0.023 -0.045   -0.013 -0.017  0.039    0.024  0.031 -0.070
 H         -0.094 -0.153  0.260    0.078  0.116 -0.192   -0.138 -0.207  0.344
 O          0.005 -0.012 -0.007   -0.000  0.001  0.001    0.000 -0.000  0.000
 O          0.005 -0.012  0.007   -0.000  0.001 -0.001   -0.000 -0.000  0.001
 TransDip  -0.053 -0.006  0.000    0.018  0.015  0.006   -0.005 -0.004  0.022

 Mode:                34                     35                     36
 Frequency:      1014.47                1014.68                1016.27
 Force Cnst:      0.7976                 0.8026                 3.7373
 Red. Mass:       1.3154                 1.3231                 6.1417
 IR Active:          YES                    YES                    YES
 IR Intens:        0.011                  0.147                  0.143
 Raman Active:       YES                    YES                    YES
               X      Y      Z        X      Y      Z        X      Y      Z
 C         -0.005  0.006  0.006   -0.001 -0.006 -0.012    0.031 -0.009  0.012
 C          0.005 -0.006  0.005   -0.001 -0.006  0.012   -0.031  0.009  0.012
 C         -0.007 -0.003 -0.004    0.005  0.006  0.007    0.028 -0.003 -0.016
 C          0.018  0.024  0.050   -0.018 -0.035 -0.041    0.028  0.247 -0.140
 H         -0.119 -0.173 -0.294    0.112  0.153  0.289   -0.009  0.232 -0.198
 C         -0.019 -0.041 -0.064    0.020  0.037  0.059   -0.005  0.000 -0.008
 H          0.147  0.209  0.364   -0.134 -0.195 -0.340   -0.004  0.029  0.038
 C          0.022  0.031  0.049   -0.009 -0.025 -0.050   -0.238 -0.060  0.127
 H         -0.113 -0.164 -0.298    0.112  0.156  0.262   -0.242 -0.076  0.142
 C         -0.013 -0.014 -0.033    0.011  0.013  0.030    0.001  0.008  0.005
 H          0.072  0.118  0.196   -0.066 -0.104 -0.174   -0.003 -0.030 -0.032
 C          0.003  0.004  0.008   -0.011  0.003 -0.008    0.206 -0.182  0.016
 H         -0.028 -0.039 -0.075    0.017  0.044  0.069    0.200 -0.201  0.090
 C          0.007  0.003 -0.004    0.006  0.006 -0.007   -0.028  0.003 -0.016
 C         -0.002 -0.005  0.007   -0.011  0.002  0.009   -0.203  0.180  0.016
 H          0.026  0.035 -0.070    0.020  0.047 -0.075   -0.197  0.198  0.088
 C          0.012  0.013 -0.031    0.012  0.014 -0.032   -0.001 -0.007  0.004
 H         -0.067 -0.110  0.183   -0.072 -0.113  0.189    0.002  0.029 -0.030
 C         -0.021 -0.029  0.045   -0.011 -0.027  0.054    0.235  0.059  0.126
 H          0.105  0.153 -0.277    0.121  0.168 -0.284    0.239  0.076  0.138
 C          0.018  0.038 -0.059    0.021  0.040 -0.064    0.006 -0.000 -0.009
 H         -0.137 -0.194  0.337   -0.145 -0.210  0.366    0.003 -0.030  0.040
 C         -0.016 -0.021  0.046   -0.019 -0.036  0.044   -0.028 -0.244 -0.138
 H          0.110  0.161 -0.271    0.120  0.166 -0.310    0.009 -0.228 -0.198
 O          0.001  0.002 -0.002   -0.000  0.002  0.001   -0.010 -0.001  0.001
 O         -0.001 -0.002 -0.002   -0.001  0.002 -0.001    0.010  0.001  0.001
 TransDip  -0.001  0.000 -0.003    0.012 -0.001 -0.000   -0.000 -0.000  0.012

 Mode:                37                     38                     39
 Frequency:      1016.68                1040.91                1048.39
 Force Cnst:      3.6522                 2.4778                 1.3972
 Red. Mass:       5.9971                 3.8814                 2.1575
 IR Active:          YES                    YES                    YES
 IR Intens:        3.786                  0.929                  5.461
 Raman Active:       YES                    YES                    YES
               X      Y      Z        X      Y      Z        X      Y      Z
 C          0.014  0.003  0.001   -0.115  0.030 -0.009    0.018 -0.005 -0.007
 C          0.013  0.004 -0.001    0.115 -0.030 -0.009    0.018 -0.005  0.007
 C         -0.004  0.001 -0.002   -0.113 -0.004  0.059   -0.006 -0.002  0.005
 C         -0.023 -0.231  0.146   -0.043  0.031 -0.008   -0.050  0.040 -0.007
 H         -0.014 -0.262  0.121   -0.238  0.107  0.078   -0.306  0.120  0.064
 C         -0.023  0.012 -0.007    0.142 -0.164  0.045    0.062 -0.109  0.041
 H          0.005  0.034  0.040    0.034 -0.298  0.127   -0.088 -0.280  0.187
 C          0.236  0.062 -0.112    0.047  0.028 -0.037    0.082  0.022 -0.045
 H          0.216  0.027 -0.191    0.036  0.100 -0.054    0.088  0.031 -0.052
 C         -0.005 -0.032  0.001   -0.023  0.167 -0.085   -0.035  0.113 -0.053
 H          0.026  0.030  0.086   -0.281  0.236 -0.048   -0.292  0.193  0.007
 C         -0.201  0.184 -0.013    0.019 -0.075  0.029   -0.007 -0.053  0.035
 H         -0.207  0.183 -0.120   -0.046 -0.132  0.138   -0.139 -0.190  0.158
 C         -0.005  0.001  0.002    0.113  0.004  0.059   -0.006 -0.002 -0.005
 C         -0.204  0.186  0.013   -0.019  0.075  0.029   -0.007 -0.053 -0.035
 H         -0.209  0.186  0.122    0.046  0.132  0.138   -0.138 -0.189 -0.158
 C         -0.005 -0.032 -0.001    0.022 -0.167 -0.085   -0.035  0.113  0.053
 H          0.026  0.031 -0.086    0.280 -0.235 -0.048   -0.292  0.193 -0.007
 C          0.240  0.062  0.114   -0.046 -0.028 -0.037    0.082  0.022  0.045
 H          0.219  0.027  0.193   -0.036 -0.100 -0.054    0.088  0.032  0.052
 C         -0.023  0.012  0.007   -0.142  0.164  0.045    0.062 -0.110 -0.041
 H          0.005  0.033 -0.039   -0.035  0.298  0.127   -0.088 -0.279 -0.187
 C         -0.023 -0.234 -0.148    0.043 -0.031 -0.008   -0.050  0.040  0.006
 H         -0.014 -0.265 -0.124    0.238 -0.108  0.078   -0.306  0.121 -0.063
 O          0.003  0.000 -0.002    0.029  0.013 -0.010   -0.001  0.004 -0.000
 O          0.004  0.001  0.002   -0.029 -0.013 -0.010   -0.001  0.004  0.000
 TransDip   0.062  0.004  0.000   -0.000 -0.000  0.031   -0.073 -0.016  0.000

 Mode:                40                     41                     42
 Frequency:      1065.43                1108.39                1109.06
 Force Cnst:      1.6683                 1.1333                 1.1484
 Red. Mass:       2.4945                 1.5657                 1.5847
 IR Active:          YES                    YES                    YES
 IR Intens:        0.849                  8.327                  0.293
 Raman Active:       YES                    YES                    YES
               X      Y      Z        X      Y      Z        X      Y      Z
 C         -0.150  0.040 -0.006   -0.005  0.003 -0.002    0.012 -0.010  0.000
 C          0.150 -0.040 -0.006   -0.004  0.003  0.002   -0.012  0.010  0.001
 C         -0.130  0.001  0.065   -0.010 -0.036  0.024    0.026  0.037 -0.029
 C          0.036 -0.052  0.014    0.052  0.038 -0.042   -0.053 -0.035  0.039
 H          0.292 -0.120 -0.025    0.380 -0.053 -0.118   -0.393  0.063  0.121
 C          0.046  0.017 -0.027   -0.041  0.016  0.006    0.034 -0.012 -0.006
 H          0.214  0.192 -0.202   -0.148 -0.090  0.110    0.129  0.082 -0.099
 C         -0.086 -0.001  0.034    0.023 -0.052  0.021   -0.018  0.051 -0.022
 H         -0.121  0.075  0.010    0.149 -0.341  0.140   -0.139  0.326 -0.136
 C          0.040 -0.025  0.002    0.021  0.055 -0.042   -0.023 -0.057  0.043
 H          0.225 -0.088 -0.054    0.171  0.022 -0.074   -0.175 -0.022  0.077
 C          0.026  0.022 -0.032   -0.078  0.013  0.025    0.074 -0.013 -0.024
 H          0.216  0.231 -0.165   -0.223 -0.132  0.150    0.205  0.117 -0.132
 C          0.130 -0.001  0.065   -0.009 -0.035 -0.024   -0.027 -0.038 -0.030
 C         -0.026 -0.022 -0.032   -0.076  0.013 -0.025   -0.076  0.013 -0.025
 H         -0.216 -0.231 -0.165   -0.218 -0.129 -0.147   -0.211 -0.120 -0.136
 C         -0.040  0.025  0.002    0.021  0.054  0.041    0.024  0.058  0.044
 H         -0.226  0.089 -0.055    0.165  0.022  0.072    0.179  0.023  0.079
 C          0.086  0.002  0.034    0.022 -0.051 -0.021    0.018 -0.052 -0.023
 H          0.121 -0.075  0.010    0.146 -0.333 -0.137    0.143 -0.335 -0.140
 C         -0.046 -0.017 -0.027   -0.040  0.015 -0.006   -0.035  0.013 -0.006
 H         -0.213 -0.192 -0.202   -0.145 -0.088 -0.108   -0.133 -0.085 -0.103
 C         -0.036  0.052  0.014    0.051  0.037  0.041    0.054  0.036  0.040
 H         -0.293  0.120 -0.025    0.370 -0.052  0.115    0.404 -0.065  0.124
 O          0.034  0.013 -0.010    0.007  0.010 -0.006   -0.007 -0.013  0.009
 O         -0.034 -0.013 -0.010    0.007  0.010  0.006    0.007  0.013  0.010
 TransDip  -0.000  0.000 -0.030    0.038 -0.084  0.000    0.001 -0.001 -0.017

 Mode:                43                     44                     45
 Frequency:      1186.09                1187.24                1198.04
 Force Cnst:      0.9498                 0.9274                 1.1235
 Red. Mass:       1.1459                 1.1167                 1.3286
 IR Active:          YES                    YES                    YES
 IR Intens:       24.404                  0.602                151.709
 Raman Active:       YES                    YES                    YES
               X      Y      Z        X      Y      Z        X      Y      Z
 C          0.017 -0.004 -0.007   -0.006  0.002  0.001   -0.042  0.009  0.021
 C          0.017 -0.004  0.007    0.006 -0.002  0.001   -0.042  0.009 -0.021
 C         -0.026 -0.003  0.013   -0.004 -0.001  0.002    0.077  0.010 -0.037
 C          0.011 -0.006 -0.000   -0.010  0.004  0.001   -0.012  0.009 -0.001
 H          0.232 -0.071 -0.050   -0.163  0.049  0.038   -0.293  0.090  0.058
 C         -0.015 -0.033  0.025    0.024  0.025 -0.023   -0.017  0.026 -0.008
 H         -0.216 -0.245  0.225    0.223  0.235 -0.222    0.015  0.062 -0.041
 C         -0.021  0.040 -0.015    0.018 -0.041  0.017    0.003  0.013 -0.009
 H         -0.179  0.404 -0.165    0.179 -0.411  0.169   -0.046  0.124 -0.054
 C          0.024 -0.002 -0.008   -0.025  0.010  0.004    0.033 -0.027  0.002
 H          0.217 -0.055 -0.052   -0.261  0.074  0.056    0.372 -0.118 -0.071
 C          0.007  0.000 -0.003   -0.003  0.002 -0.000   -0.025 -0.018  0.023
 H          0.023  0.018 -0.016    0.034  0.042 -0.034   -0.268 -0.275  0.241
 C         -0.026 -0.003 -0.013    0.004  0.001  0.002    0.077  0.010  0.037
 C          0.007  0.000  0.003    0.003 -0.002 -0.000   -0.025 -0.018 -0.023
 H          0.024  0.018  0.017   -0.034 -0.041 -0.033   -0.267 -0.274 -0.241
 C          0.023 -0.002  0.008    0.025 -0.010  0.004    0.033 -0.027 -0.002
 H          0.216 -0.055  0.052    0.260 -0.074  0.056    0.372 -0.118  0.071
 C         -0.021  0.040  0.015   -0.018  0.041  0.017    0.003  0.013  0.009
 H         -0.179  0.403  0.165   -0.179  0.411  0.169   -0.047  0.125  0.055
 C         -0.015 -0.033 -0.025   -0.023 -0.025 -0.023   -0.017  0.026  0.008
 H         -0.216 -0.245 -0.225   -0.224 -0.235 -0.223    0.013  0.061  0.040
 C          0.011 -0.006  0.000    0.010 -0.004  0.001   -0.012  0.009  0.001
 H          0.232 -0.071  0.050    0.164 -0.049  0.038   -0.291  0.090 -0.058
 O         -0.001  0.003 -0.000    0.002  0.002 -0.002    0.001 -0.010  0.003
 O         -0.001  0.003  0.000   -0.002 -0.002 -0.002    0.001 -0.010 -0.003
 TransDip   0.151  0.048  0.000    0.001  0.000  0.025   -0.393 -0.038  0.000

 Mode:                46                     47                     48
 Frequency:      1207.36                1225.77                1306.98
 Force Cnst:      0.9877                 2.3581                 4.6342
 Red. Mass:       1.1501                 2.6637                 4.6045
 IR Active:          YES                    YES                    YES
 IR Intens:        1.496                165.231                 29.256
 Raman Active:       YES                    YES                    YES
               X      Y      Z        X      Y      Z        X      Y      Z
 C          0.015 -0.002  0.000   -0.104  0.024  0.042   -0.296  0.056  0.026
 C         -0.015  0.002  0.000   -0.104  0.024 -0.042    0.296 -0.056  0.026
 C          0.000  0.004 -0.004    0.176  0.046 -0.097    0.152  0.133 -0.113
 C          0.027 -0.009 -0.004    0.055 -0.008 -0.015    0.072 -0.028 -0.012
 H          0.302 -0.089 -0.068    0.141 -0.032 -0.043    0.033 -0.010  0.001
 C         -0.016 -0.019  0.017   -0.071  0.014  0.020   -0.060  0.008  0.018
 H         -0.151 -0.162  0.152   -0.304 -0.225  0.247   -0.103 -0.032  0.055
 C         -0.000 -0.006  0.004    0.011 -0.004 -0.002   -0.003  0.013 -0.006
 H          0.016 -0.044  0.019    0.018 -0.030  0.009    0.023 -0.059  0.027
 C         -0.043  0.007  0.013   -0.057 -0.038  0.044    0.003 -0.060  0.032
 H         -0.401  0.103  0.093   -0.420  0.059  0.131   -0.281  0.015  0.106
 C          0.032  0.024 -0.028    0.037  0.026 -0.028    0.022 -0.005 -0.008
 H          0.216  0.215 -0.200    0.009 -0.012 -0.010   -0.251 -0.295  0.276
 C          0.000 -0.004 -0.004    0.176  0.045  0.097   -0.152 -0.133 -0.114
 C         -0.032 -0.024 -0.028    0.037  0.026  0.028   -0.022  0.005 -0.008
 H         -0.217 -0.215 -0.201    0.009 -0.012  0.010    0.251  0.294  0.276
 C          0.043 -0.007  0.014   -0.057 -0.038 -0.044   -0.003  0.060  0.032
 H          0.403 -0.104  0.094   -0.420  0.060 -0.131    0.280 -0.016  0.106
 C          0.000  0.006  0.004    0.011 -0.004  0.002    0.003 -0.013 -0.006
 H         -0.016  0.045  0.019    0.018 -0.030 -0.009   -0.023  0.059  0.027
 C          0.015  0.019  0.017   -0.071  0.014 -0.020    0.061 -0.008  0.018
 H          0.151  0.162  0.152   -0.304 -0.224 -0.248    0.103  0.032  0.055
 C         -0.027  0.009 -0.004    0.055 -0.008  0.016   -0.072  0.028 -0.012
 H         -0.302  0.090 -0.068    0.141 -0.032  0.043   -0.033  0.010  0.001
 O         -0.003 -0.001  0.001    0.000 -0.030  0.011    0.024 -0.032  0.017
 O          0.003  0.001  0.001    0.000 -0.030 -0.011   -0.024  0.032  0.017
 TransDip  -0.001 -0.000 -0.039   -0.409 -0.049  0.000    0.000 -0.000  0.173

 Mode:                49                     50                     51
 Frequency:      1339.66                1344.74                1356.76
 Force Cnst:      3.2458                 4.0736                 1.9172
 Red. Mass:       3.0696                 3.8234                 1.7678
 IR Active:          YES                    YES                    YES
 IR Intens:       10.003                 12.601                  5.516
 Raman Active:       YES                    YES                    YES
               X      Y      Z        X      Y      Z        X      Y      Z
 C          0.030 -0.008  0.001   -0.115  0.026  0.021    0.021 -0.006 -0.001
 C          0.030 -0.008 -0.001    0.115 -0.026  0.021   -0.007 -0.001 -0.005
 C         -0.075  0.182 -0.075    0.118 -0.174  0.058   -0.012  0.013 -0.004
 C          0.064 -0.032 -0.006   -0.065  0.029  0.009   -0.146  0.019  0.045
 H          0.255 -0.088 -0.053   -0.252  0.084  0.056    0.515 -0.173 -0.098
 C         -0.057 -0.083  0.070    0.059  0.099 -0.081    0.047  0.019 -0.029
 H          0.216  0.202 -0.199   -0.258 -0.230  0.230    0.185  0.160 -0.164
 C         -0.028  0.067 -0.028    0.034 -0.081  0.034    0.056 -0.112  0.043
 H          0.001 -0.002  0.000   -0.003  0.002  0.001   -0.126  0.310 -0.130
 C          0.113 -0.047 -0.017   -0.133  0.040  0.029   -0.056  0.008  0.017
 H         -0.304  0.067  0.083    0.278 -0.073 -0.068   -0.184  0.043  0.048
 C         -0.027 -0.060  0.046    0.045  0.072 -0.060    0.091  0.063 -0.070
 H         -0.164 -0.206  0.178    0.098  0.129 -0.107   -0.322 -0.372  0.325
 C         -0.075  0.182  0.075   -0.118  0.174  0.058    0.005 -0.001  0.001
 C         -0.027 -0.060 -0.046   -0.045 -0.072 -0.060    0.018  0.013  0.014
 H         -0.163 -0.205 -0.179   -0.098 -0.129 -0.108   -0.057 -0.065 -0.058
 C          0.112 -0.047  0.017    0.133 -0.041  0.029   -0.015  0.002 -0.004
 H         -0.303  0.067 -0.083   -0.278  0.073 -0.068   -0.026  0.005 -0.007
 C         -0.028  0.066  0.028   -0.034  0.081  0.034    0.011 -0.022 -0.009
 H          0.001 -0.002 -0.000    0.002 -0.002  0.001   -0.022  0.053  0.022
 C         -0.057 -0.082 -0.070   -0.059 -0.099 -0.081    0.010  0.007  0.008
 H          0.216  0.202  0.199    0.259  0.230  0.231    0.022  0.019  0.020
 C          0.064 -0.032  0.006    0.065 -0.029  0.009   -0.027  0.003 -0.008
 H          0.254 -0.088  0.053    0.253 -0.085  0.056    0.084 -0.029  0.016
 O         -0.013 -0.013  0.010    0.025  0.015 -0.014   -0.002 -0.004  0.002
 O         -0.013 -0.013 -0.010   -0.025 -0.015 -0.014    0.001  0.003  0.002
 TransDip   0.091  0.045 -0.000    0.000 -0.000  0.114    0.029 -0.069 -0.004

 Mode:                52                     53                     54
 Frequency:      1356.78                1480.37                1481.23
 Force Cnst:      1.8882                 2.8559                 2.9058
 Red. Mass:       1.7410                 2.2118                 2.2479
 IR Active:          YES                    YES                    YES
 IR Intens:        2.714                 33.794                  0.324
 Raman Active:       YES                    YES                    YES
               X      Y      Z        X      Y      Z        X      Y      Z
 C         -0.015  0.001  0.006   -0.022 -0.000  0.004    0.034  0.003 -0.014
 C          0.025 -0.006  0.003   -0.021  0.000 -0.003   -0.034 -0.003 -0.014
 C          0.009 -0.006  0.001    0.049 -0.101  0.039   -0.050  0.097 -0.036
 C          0.025 -0.003 -0.008    0.036  0.050 -0.043   -0.037 -0.047  0.041
 H         -0.098  0.032  0.019   -0.099  0.099 -0.018    0.103 -0.096  0.016
 C         -0.007  0.000  0.002   -0.090 -0.017  0.045    0.086  0.014 -0.042
 H         -0.044 -0.038  0.039    0.118  0.218 -0.171   -0.107 -0.207  0.161
 C         -0.009  0.017 -0.006    0.030 -0.078  0.034   -0.029  0.077 -0.033
 H          0.023 -0.057  0.024   -0.176  0.394 -0.161    0.171 -0.381  0.155
 C          0.005 -0.001 -0.002    0.095  0.019 -0.048   -0.092 -0.018  0.046
 H          0.039 -0.010 -0.010   -0.307  0.140  0.039    0.299 -0.135 -0.038
 C         -0.014 -0.009  0.010   -0.070  0.030  0.010    0.068 -0.029 -0.010
 H          0.057  0.066 -0.056    0.010  0.131 -0.078   -0.004 -0.121  0.069
 C         -0.014  0.014  0.004    0.047 -0.097 -0.038    0.052 -0.101 -0.038
 C          0.090  0.061  0.069   -0.068  0.029 -0.010   -0.070  0.031 -0.010
 H         -0.320 -0.369 -0.323    0.010  0.126  0.075    0.005  0.126  0.071
 C         -0.054  0.008 -0.016    0.092  0.018  0.046    0.095  0.018  0.048
 H         -0.185  0.044 -0.048   -0.296  0.135 -0.037   -0.311  0.141 -0.040
 C          0.055 -0.111 -0.043    0.029 -0.076 -0.032    0.030 -0.080 -0.035
 H         -0.125  0.308  0.130   -0.169  0.380  0.156   -0.177  0.395  0.161
 C          0.046  0.018  0.028   -0.087 -0.017 -0.043   -0.090 -0.015 -0.043
 H          0.188  0.162  0.166    0.114  0.210  0.166    0.112  0.214  0.167
 C         -0.145  0.019 -0.045    0.035  0.048  0.041    0.038  0.049  0.043
 H          0.513 -0.172  0.097   -0.095  0.095  0.018   -0.106  0.100  0.017
 O          0.002  0.004 -0.003    0.008  0.012 -0.008   -0.010 -0.019  0.013
 O         -0.003 -0.005 -0.003    0.008  0.011  0.007    0.010  0.020  0.013
 TransDip   0.020 -0.049  0.005   -0.156  0.102  0.000   -0.003  0.002 -0.018

 Mode:                55                     56                     57
 Frequency:      1521.57                1521.65                1618.31
 Force Cnst:      2.9746                 2.9132                 8.3692
 Red. Mass:       2.1807                 2.1354                 5.4239
 IR Active:          YES                    YES                    YES
 IR Intens:        0.768                  1.093                 18.134
 Raman Active:       YES                    YES                    YES
               X      Y      Z        X      Y      Z        X      Y      Z
 C         -0.038 -0.007  0.015   -0.015  0.000  0.005   -0.033 -0.044  0.031
 C          0.031  0.006  0.012   -0.026 -0.002 -0.009   -0.010 -0.012 -0.007
 C          0.107  0.015 -0.048    0.071  0.009 -0.032    0.107 -0.225  0.087
 C         -0.084  0.061 -0.003   -0.059  0.043 -0.002   -0.172  0.121 -0.003
 H          0.345 -0.053 -0.101    0.241 -0.037 -0.072    0.260  0.001 -0.100
 C         -0.043 -0.095  0.072   -0.030 -0.067  0.051    0.053 -0.152  0.068
 H          0.256  0.209 -0.220    0.180  0.147 -0.154    0.175 -0.052 -0.036
 C          0.066  0.025 -0.040    0.046  0.019 -0.029   -0.147  0.288 -0.110
 H          0.092  0.003 -0.037    0.065  0.001 -0.026    0.163 -0.434  0.189
 C         -0.100  0.052  0.009   -0.070  0.036  0.006    0.152 -0.162  0.034
 H          0.363 -0.070 -0.102    0.255 -0.049 -0.072   -0.231 -0.073  0.133
 C         -0.026 -0.076  0.054   -0.018 -0.053  0.038    0.009  0.167 -0.098
 H          0.258  0.207 -0.210    0.184  0.148 -0.152   -0.257 -0.095  0.142
 C         -0.076 -0.011 -0.034    0.103  0.013  0.047    0.037 -0.081 -0.032
 C          0.019  0.054  0.038   -0.026 -0.076 -0.053    0.004  0.059  0.035
 H         -0.180 -0.144 -0.146    0.260  0.208  0.214   -0.088 -0.032 -0.046
 C          0.070 -0.036  0.007   -0.099  0.051 -0.009    0.052 -0.057 -0.013
 H         -0.254  0.049 -0.071    0.361 -0.070  0.102   -0.079 -0.026 -0.046
 C         -0.046 -0.018 -0.028    0.065  0.026  0.041   -0.051  0.102  0.039
 H         -0.064 -0.002 -0.026    0.092  0.002  0.037    0.058 -0.152 -0.066
 C          0.030  0.066  0.050   -0.043 -0.095 -0.072    0.017 -0.055 -0.025
 H         -0.179 -0.146 -0.154    0.256  0.208  0.219    0.063 -0.016  0.015
 C          0.059 -0.043 -0.002   -0.083  0.061  0.003   -0.059  0.043  0.002
 H         -0.242  0.038 -0.071    0.342 -0.053  0.101    0.091  0.002  0.035
 O          0.002  0.003 -0.002   -0.001 -0.003  0.002    0.017  0.047 -0.029
 O         -0.003 -0.004 -0.002   -0.000 -0.002 -0.001    0.005  0.013  0.009
 TransDip  -0.006  0.000  0.027   -0.033  0.003 -0.005   -0.114 -0.066  0.036

 Mode:                58                     59                     60
 Frequency:      1618.35                1637.25                1637.83
 Force Cnst:      8.3349                 8.6238                 8.5054
 Red. Mass:       5.4014                 5.4604                 5.3815
 IR Active:          YES                    YES                    YES
 IR Intens:        9.309                 22.669                 66.510
 Raman Active:       YES                    YES                    YES
               X      Y      Z        X      Y      Z        X      Y      Z
 C          0.013  0.020 -0.015    0.021  0.046 -0.025    0.015  0.037 -0.025
 C         -0.033 -0.046 -0.034   -0.020 -0.045 -0.024    0.015  0.038  0.026
 C         -0.038  0.077 -0.029   -0.104 -0.062  0.073   -0.105 -0.053  0.071
 C          0.062 -0.041  0.000    0.186  0.011 -0.077    0.183  0.007 -0.074
 H         -0.092  0.002  0.034   -0.228  0.138  0.006   -0.224  0.132  0.010
 C         -0.020  0.052 -0.022   -0.156 -0.098  0.117   -0.151 -0.092  0.111
 H         -0.059  0.021  0.010    0.114  0.196 -0.157    0.105  0.187 -0.149
 C          0.052 -0.100  0.038    0.078  0.042 -0.055    0.077  0.038 -0.052
 H         -0.056  0.152 -0.067    0.110 -0.004 -0.041    0.106 -0.002 -0.040
 C         -0.055  0.057 -0.012   -0.173 -0.008  0.072   -0.170 -0.007  0.070
 H          0.083  0.025 -0.047    0.201 -0.118 -0.010    0.195 -0.114 -0.009
 C         -0.002 -0.057  0.034    0.153  0.103 -0.119    0.151  0.099 -0.116
 H          0.093  0.036 -0.055   -0.140 -0.207  0.163   -0.143 -0.211  0.174
 C          0.107 -0.223 -0.087    0.102  0.061  0.072   -0.107 -0.054 -0.073
 C          0.009  0.166  0.098   -0.150 -0.100 -0.116    0.154  0.101  0.119
 H         -0.259 -0.097 -0.146    0.137  0.202  0.160   -0.147 -0.215 -0.178
 C          0.152 -0.161 -0.034    0.170  0.007  0.071   -0.174 -0.007 -0.072
 H         -0.232 -0.072 -0.133   -0.197  0.115 -0.009    0.199 -0.117  0.009
 C         -0.147  0.287  0.110   -0.076 -0.041 -0.054    0.078  0.039  0.053
 H          0.162 -0.433 -0.189   -0.108  0.004 -0.040    0.108 -0.002  0.041
 C          0.054 -0.151 -0.067    0.153  0.096  0.115   -0.154 -0.094 -0.114
 H          0.172 -0.054  0.034   -0.112 -0.192 -0.154    0.108  0.191  0.152
 C         -0.172  0.120  0.003   -0.182 -0.010 -0.076    0.187  0.007  0.076
 H          0.260 -0.001  0.099    0.223 -0.135  0.006   -0.229  0.135 -0.010
 O         -0.007 -0.020  0.012   -0.003 -0.023  0.012   -0.001 -0.021  0.011
 O          0.018  0.049  0.030    0.003  0.023  0.012   -0.001 -0.022 -0.012
 TransDip  -0.055 -0.032 -0.075    0.003  0.001 -0.152    0.241  0.100  0.002

 Mode:                61                     62                     63
 Frequency:      1724.80                1726.00                3169.08
 Force Cnst:     22.4544                21.7224                 6.4260
 Red. Mass:      12.8108                12.3759                 1.0860
 IR Active:          YES                    YES                    YES
 IR Intens:      292.951                138.734                  0.241
 Raman Active:       YES                    YES                    YES
               X      Y      Z        X      Y      Z        X      Y      Z
 C          0.076  0.475 -0.274    0.067  0.499 -0.244   -0.000  0.000 -0.000
 C          0.077  0.482  0.278   -0.066 -0.492 -0.241   -0.000  0.000 -0.000
 C          0.030 -0.057  0.025    0.054 -0.089  0.021    0.000  0.000 -0.000
 C         -0.063  0.031  0.006   -0.066  0.044  0.001    0.001  0.010 -0.006
 H          0.097 -0.003 -0.032    0.086  0.011 -0.045   -0.017 -0.124  0.078
 C          0.032 -0.005 -0.009    0.028 -0.011 -0.004    0.032 -0.026  0.003
 H          0.026 -0.013 -0.002    0.040  0.001 -0.017   -0.375  0.316 -0.039
 C         -0.024  0.019 -0.001   -0.025  0.020 -0.003   -0.048 -0.011  0.025
 H         -0.004 -0.032  0.020   -0.008 -0.021  0.015    0.566  0.126 -0.291
 C          0.053 -0.016 -0.012    0.058 -0.011 -0.016    0.005  0.029 -0.019
 H         -0.058  0.016  0.015   -0.051  0.021  0.009   -0.047 -0.347  0.218
 C         -0.044  0.000  0.014   -0.055 -0.003  0.025    0.006 -0.006  0.001
 H         -0.016  0.038  0.005    0.034  0.087 -0.087   -0.083  0.073 -0.008
 C          0.030 -0.058 -0.025   -0.054  0.088  0.021    0.000  0.000  0.000
 C         -0.044  0.000 -0.015    0.054  0.003  0.025    0.002 -0.002 -0.000
 H         -0.015  0.039 -0.004   -0.034 -0.086 -0.088   -0.032  0.028  0.003
 C          0.054 -0.016  0.012   -0.057  0.011 -0.016    0.002  0.011  0.007
 H         -0.059  0.016 -0.016    0.050 -0.021  0.009   -0.018 -0.133 -0.084
 C         -0.025  0.020  0.001    0.025 -0.020 -0.003   -0.018 -0.004 -0.009
 H         -0.005 -0.032 -0.021    0.008  0.021  0.015    0.216  0.048  0.111
 C          0.032 -0.005  0.010   -0.028  0.011 -0.004    0.012 -0.010 -0.001
 H          0.027 -0.013  0.002   -0.040 -0.001 -0.017   -0.142  0.120  0.015
 C         -0.064  0.032 -0.006    0.065 -0.043  0.000    0.000  0.004  0.002
 H          0.099 -0.003  0.032   -0.085 -0.011 -0.044   -0.006 -0.047 -0.029
 O         -0.048 -0.337  0.188   -0.050 -0.321  0.173    0.000 -0.000  0.000
 O         -0.048 -0.341 -0.191    0.049  0.316  0.171    0.000 -0.000 -0.000
 TransDip   0.346  0.425  0.003    0.002  0.003 -0.377   -0.003 -0.014  0.006

 Mode:                64                     65                     66
 Frequency:      3169.11                3180.26                3180.30
 Force Cnst:      6.4261                 6.4902                 6.4904
 Red. Mass:       1.0860                 1.0891                 1.0891
 IR Active:          YES                    YES                    YES
 IR Intens:        0.218                 10.140                  6.432
 Raman Active:       YES                    YES                    YES
               X      Y      Z        X      Y      Z        X      Y      Z
 C         -0.000 -0.000  0.000    0.000  0.000 -0.000    0.000  0.000 -0.000
 C         -0.000  0.000  0.000    0.000  0.000  0.000    0.000  0.000  0.000
 C         -0.000 -0.000  0.000   -0.000 -0.000  0.000    0.000  0.000  0.000
 C         -0.000 -0.004  0.002    0.001  0.019 -0.012   -0.000 -0.003  0.002
 H          0.007  0.048 -0.030   -0.032 -0.231  0.144    0.005  0.033 -0.021
 C         -0.012  0.010 -0.001    0.042 -0.037  0.005   -0.006  0.005 -0.001
 H          0.143 -0.121  0.015   -0.491  0.417 -0.053    0.071 -0.061  0.008
 C          0.018  0.004 -0.009    0.007  0.005 -0.005   -0.001 -0.001  0.001
 H         -0.216 -0.048  0.111   -0.089 -0.024  0.048    0.014  0.004 -0.008
 C         -0.002 -0.011  0.007   -0.006 -0.047  0.030    0.001  0.007 -0.004
 H          0.018  0.132 -0.083    0.072  0.546 -0.342   -0.011 -0.079  0.050
 C         -0.002  0.002 -0.000   -0.013  0.013 -0.002    0.002 -0.002  0.000
 H          0.031 -0.028  0.003    0.164 -0.146  0.017   -0.023  0.021 -0.002
 C          0.000  0.000  0.000    0.000 -0.000 -0.000   -0.000 -0.000 -0.000
 C          0.006 -0.006 -0.001   -0.002  0.002  0.000   -0.013  0.013  0.002
 H         -0.082  0.073  0.008    0.024 -0.022 -0.003    0.163 -0.145 -0.017
 C          0.005  0.029  0.019   -0.001 -0.007 -0.004   -0.006 -0.047 -0.030
 H         -0.048 -0.347 -0.218    0.011  0.079  0.050    0.073  0.545  0.342
 C         -0.048 -0.011 -0.025    0.001  0.001  0.001    0.006  0.004  0.005
 H          0.567  0.125  0.292   -0.011 -0.003 -0.006   -0.086 -0.023 -0.047
 C          0.032 -0.026 -0.003    0.006 -0.005 -0.001    0.042 -0.037 -0.005
 H         -0.373  0.315  0.039   -0.071  0.060  0.008   -0.491  0.418  0.054
 C          0.001  0.010  0.006    0.000  0.003  0.002    0.001  0.019  0.012
 H         -0.017 -0.124 -0.078   -0.005 -0.034 -0.021   -0.032 -0.231 -0.145
 O          0.000  0.000  0.000    0.000 -0.000  0.000   -0.000 -0.000 -0.000
 O          0.000 -0.000  0.000   -0.000 -0.000  0.000    0.000 -0.000 -0.000
 TransDip  -0.002 -0.006 -0.014    0.038 -0.091  0.025    0.028 -0.068 -0.034

 Mode:                67                     68                     69
 Frequency:      3189.43                3189.51                3198.76
 Force Cnst:      6.5511                 6.5513                 6.5963
 Red. Mass:       1.0931                 1.0930                 1.0942
 IR Active:          YES                    YES                    YES
 IR Intens:       19.801                  4.011                 20.456
 Raman Active:       YES                    YES                    YES
               X      Y      Z        X      Y      Z        X      Y      Z
 C         -0.000 -0.000  0.000    0.000  0.000 -0.000    0.000 -0.001  0.000
 C          0.000 -0.000 -0.000   -0.000 -0.000 -0.000    0.000 -0.001 -0.000
 C         -0.001 -0.000  0.000    0.001  0.000 -0.000   -0.001  0.001 -0.000
 C         -0.002 -0.021  0.013    0.002  0.020 -0.012   -0.008 -0.045  0.029
 H          0.034  0.242 -0.152   -0.032 -0.226  0.142    0.075  0.509 -0.321
 C         -0.014  0.014 -0.003    0.012 -0.013  0.003    0.022 -0.017  0.001
 H          0.164 -0.143  0.020   -0.149  0.130 -0.018   -0.230  0.194 -0.024
 C         -0.038 -0.008  0.019    0.035  0.007 -0.018    0.010  0.003 -0.006
 H          0.422  0.094 -0.217   -0.386 -0.086  0.199   -0.109 -0.026  0.057
 C         -0.001 -0.025  0.015    0.001  0.023 -0.014   -0.001  0.001 -0.000
 H          0.034  0.279 -0.174   -0.031 -0.258  0.160    0.000 -0.006  0.003
 C         -0.015  0.015 -0.002    0.014 -0.014  0.002    0.011 -0.010  0.001
 H          0.189 -0.167  0.019   -0.172  0.153 -0.017   -0.132  0.115 -0.012
 C         -0.001 -0.000 -0.000   -0.001 -0.000 -0.000   -0.001  0.001  0.000
 C         -0.014  0.014  0.002   -0.015  0.015  0.002    0.011 -0.009 -0.001
 H          0.172 -0.152 -0.017    0.186 -0.165 -0.019   -0.127  0.111  0.012
 C         -0.001 -0.023 -0.014   -0.001 -0.026 -0.015   -0.001  0.001  0.000
 H          0.031  0.257  0.160    0.034  0.281  0.175    0.000 -0.007 -0.004
 C         -0.035 -0.007 -0.018   -0.038 -0.008 -0.019    0.010  0.003  0.006
 H          0.387  0.086  0.200    0.420  0.093  0.217   -0.109 -0.026 -0.057
 C         -0.012  0.013  0.003   -0.013  0.014  0.003    0.022 -0.017 -0.001
 H          0.151 -0.132 -0.018    0.163 -0.142 -0.020   -0.227  0.192  0.024
 C         -0.002 -0.019 -0.012   -0.002 -0.021 -0.013   -0.008 -0.044 -0.028
 H          0.032  0.223  0.140    0.035  0.247  0.155    0.074  0.499  0.315
 O         -0.000  0.000 -0.000   -0.000 -0.000  0.000   -0.000  0.000 -0.000
 O         -0.000  0.000  0.000    0.000  0.000  0.000   -0.000  0.000  0.000
 TransDip  -0.137 -0.038  0.003   -0.006 -0.002 -0.064    0.136 -0.051  0.000

 Mode:                70                     71                     72
 Frequency:      3198.92                3203.15                3203.28
 Force Cnst:      6.5973                 6.6177                 6.6180
 Red. Mass:       1.0942                 1.0947                 1.0947
 IR Active:          YES                    YES                    YES
 IR Intens:        0.035                  5.392                  3.282
 Raman Active:       YES                    YES                    YES
               X      Y      Z        X      Y      Z        X      Y      Z
 C         -0.000  0.001 -0.000   -0.000 -0.000  0.000    0.000  0.000 -0.000
 C          0.000 -0.001 -0.000   -0.000  0.000  0.000   -0.000 -0.000 -0.000
 C          0.001 -0.001  0.000   -0.001 -0.002  0.001    0.001  0.001 -0.001
 C          0.008  0.044 -0.028   -0.001 -0.009  0.006    0.001  0.005 -0.003
 H         -0.074 -0.498  0.313    0.014  0.099 -0.062   -0.008 -0.058  0.036
 C         -0.022  0.017 -0.001    0.008 -0.008  0.001   -0.005  0.004 -0.001
 H          0.226 -0.191  0.023   -0.093  0.079 -0.010    0.054 -0.046  0.006
 C         -0.010 -0.003  0.006    0.014  0.002 -0.006   -0.008 -0.001  0.004
 H          0.109  0.026 -0.057   -0.142 -0.030  0.073    0.081  0.017 -0.041
 C          0.001 -0.001  0.000    0.005  0.027 -0.018   -0.003 -0.015  0.010
 H         -0.000  0.008 -0.005   -0.041 -0.297  0.187    0.023  0.169 -0.106
 C         -0.011  0.010 -0.001   -0.050  0.043 -0.004    0.029 -0.025  0.003
 H          0.133 -0.116  0.012    0.567 -0.495  0.052   -0.322  0.281 -0.030
 C         -0.001  0.001  0.000   -0.000 -0.001 -0.001   -0.001 -0.002 -0.001
 C          0.012 -0.010 -0.001   -0.029  0.025  0.003   -0.050  0.043  0.005
 H         -0.133  0.117  0.012    0.323 -0.282 -0.030    0.568 -0.496 -0.053
 C         -0.001  0.001  0.000    0.003  0.015  0.010    0.005  0.027  0.017
 H         -0.000 -0.010 -0.006   -0.023 -0.168 -0.106   -0.041 -0.295 -0.186
 C          0.010  0.003  0.006    0.008  0.001  0.004    0.014  0.002  0.006
 H         -0.112 -0.026 -0.059   -0.080 -0.017 -0.041   -0.141 -0.030 -0.072
 C          0.022 -0.017 -0.001    0.005 -0.004 -0.001    0.008 -0.007 -0.001
 H         -0.232  0.196  0.024   -0.052  0.044  0.006   -0.093  0.079  0.010
 C         -0.008 -0.044 -0.028   -0.001 -0.005 -0.003   -0.001 -0.009 -0.006
 H          0.075  0.506  0.320    0.008  0.054  0.034    0.014  0.098  0.062
 O          0.000 -0.000  0.000    0.000  0.000 -0.000   -0.000 -0.000 -0.000
 O         -0.000  0.000  0.000   -0.000 -0.000  0.000    0.000  0.000  0.000
 TransDip   0.002 -0.000  0.006    0.037  0.063 -0.015    0.010  0.017  0.055

 STANDARD THERMODYNAMIC QUANTITIES AT   298.15 K  AND     1.00 ATM

   This Molecule has  0 Imaginary Frequencies
   Zero point vibrational energy:      125.544 kcal/mol

   Atom    1 Element C  Has Mass   12.00000
   Atom    2 Element C  Has Mass   12.00000
   Atom    3 Element C  Has Mass   12.00000
   Atom    4 Element C  Has Mass   12.00000
   Atom    5 Element H  Has Mass    1.00783
   Atom    6 Element C  Has Mass   12.00000
   Atom    7 Element H  Has Mass    1.00783
   Atom    8 Element C  Has Mass   12.00000
   Atom    9 Element H  Has Mass    1.00783
   Atom   10 Element C  Has Mass   12.00000
   Atom   11 Element H  Has Mass    1.00783
   Atom   12 Element C  Has Mass   12.00000
   Atom   13 Element H  Has Mass    1.00783
   Atom   14 Element C  Has Mass   12.00000
   Atom   15 Element C  Has Mass   12.00000
   Atom   16 Element H  Has Mass    1.00783
   Atom   17 Element C  Has Mass   12.00000
   Atom   18 Element H  Has Mass    1.00783
   Atom   19 Element C  Has Mass   12.00000
   Atom   20 Element H  Has Mass    1.00783
   Atom   21 Element C  Has Mass   12.00000
   Atom   22 Element H  Has Mass    1.00783
   Atom   23 Element C  Has Mass   12.00000
   Atom   24 Element H  Has Mass    1.00783
   Atom   25 Element O  Has Mass   15.99491
   Atom   26 Element O  Has Mass   15.99491
   Molecular Mass:   210.068120 amu
   Principal axes and moments of inertia in amu*Bohr^2:
                             1           2           3
    Eigenvalues --     1401.95986  6521.60164  6719.13179
          X               1.00000    -0.00045     0.00000
          Y               0.00045     1.00000     0.00009
          Z              -0.00000    -0.00009     1.00000
   Rotational Symmetry Number is   1
   The Molecule is an Asymmetric Top
   Translational Enthalpy:        0.889 kcal/mol
   Rotational Enthalpy:           0.889 kcal/mol
   Vibrational Enthalpy:        131.839 kcal/mol
   gas constant (RT):             0.592 kcal/mol
   Translational Entropy:        41.930  cal/mol.K
   Rotational Entropy:           32.485  cal/mol.K
   Vibrational Entropy:          41.834  cal/mol.K

   Total Enthalpy:              134.208 kcal/mol
   Total Entropy:               116.250  cal/mol.K

 ======================================================================

 STANDARD THERMODYNAMIC QUANTITIES FOR ANHARMONIC VIBRATION -- TOSH

   Zero point vibrational energy: ************ kcal/mol

   Vibrational Enthalpy:       Infinity kcal/mol
   Vibrational Entropy:             NaN  cal/mol.K

   Total Enthalpy:             Infinity kcal/mol
   Total Entropy:                   NaN  cal/mol.K

 ======================================================================

 STANDARD THERMODYNAMIC QUANTITIES FOR ANHARMONIC VIBRATION -- VPT2

   Zero point vibrational energy: ************ kcal/mol

   Vibrational Enthalpy:       Infinity kcal/mol
   Vibrational Entropy:             NaN  cal/mol.K

   Total Enthalpy:             Infinity kcal/mol
   Total Entropy:                   NaN  cal/mol.K

 ======================================================================

Archival summary:
1\1\pikachu\FREQ\ProcedureUnspecified\BasisUnspecified\21410\cher\WedDec1401:29:052016WedDec1401:29:052016\0\\#,FREQ,ProcedureUnspecified,BasisUnspecified,\\0,1\O\C,1,1.21689\C,2,1.48629,1,123.314\C,3,1.4014,2,122.113,1,-176.042,0\H,4,1.08282,3,120.292,2,-3.21477,0\C,4,1.39217,3,120.095,2,177.524,0\H,6,1.08396,4,119.81,3,179.968,0\C,6,1.3937,4,120.062,3,0.264473,0\H,8,1.0844,6,119.936,4,179.883,0\C,8,1.39703,6,120.125,4,-0.0701986,0\H,10,1.0841,8,120.043,6,179.847,0\C,10,1.38823,8,119.981,6,-0.219214,0\H,12,1.08353,10,121.106,8,-179.662,0\C,2,1.54324,1,117.355,3,176.602,0\O,14,1.2169,2,117.362,1,-113.927,0\C,14,1.4863,2,119.24,1,62.8147,0\C,16,1.40138,14,122.118,2,7.48768,0\H,17,1.08282,16,120.289,14,-3.20977,0\C,17,1.39217,16,120.096,14,177.534,0\H,19,1.08395,17,119.809,16,179.969,0\C,19,1.39371,17,120.062,16,0.262338,0\H,21,1.0844,19,119.935,17,179.878,0\C,21,1.39701,19,120.124,17,-0.0704421,0\H,23,1.08411,21,120.042,19,179.852,0\C,23,1.38823,21,119.982,19,-0.222293,0\H,25,1.08352,23,121.103,21,-179.662,0\\\@

 Total job time:  26176.12s(wall), 25157.31s(cpu) 
 Wed Dec 14 01:29:05 2016

        *************************************************************
        *                                                           *
        *  Thank you very much for using Q-Chem.  Have a nice day.  *
        *                                                           *
        *************************************************************


 
User input: 3 of 3 
 
pikachu 127.0.1
Q-Chem Developer Version! Running on 127.0.1.*
                  Welcome to Q-Chem
     A Quantum Leap Into The Future Of Chemistry


 Q-Chem 4.4, Q-Chem, Inc., Pleasanton, CA (2016)

 Y. Shao,  Z. Gan,  E. Epifanovsky,  A. T. B. Gilbert,  M. Wormit,  
 J. Kussmann,  A. W. Lange,  A. Behn,  J. Deng,  X. Feng,  D. Ghosh,  
 M. Goldey,  P. R. Horn,  L. D. Jacobson,  I. Kaliman,  F. Rob,  
 R. Z. Khaliullin,  T. Kus,  A. Landau,  J. Liu,  E. I. Proynov,  Y. M. Rhee,  
 R. M. Richard,  M. A. Rohrdanz,  R. P. Steele,  E. J. Sundstrom,  
 H. L. Woodcock III,  P. M. Zimmerman,  D. Zuev,  B. Albrecht,  E. Alguire,  
 B. Austin,  S. A. Baeppler,  G. J. O. Beran,  Y. A. Bernard,  E. Berquist,  
 K. Brandhorst,  K. B. Bravaya,  S. T. Brown,  D. Casanova,  C.-M. Chang,  
 Y. Chen,  S. H. Chien,  K. D. Closser,  M. P. Coons,  D. L. Crittenden,  
 S. Dasgupta,  M. Diedenhofen,  R. A. DiStasio Jr.,  H. Do,  A. D. Dutoi,  
 R. G. Edgar,  P.-T. Fang,  S. Fatehi,  Q. Feng,  L. Fusti-Molnar,  
 A. Ghysels,  A. Golubeva-Zadorozhnaya,  J. Gomes,  A. Gunina,  
 M. W. D. Hanson-Heine,  P. H. P. Harbach,  A. W. Hauser,  J. E. Herr,  
 E. G. Hohenstein,  Z. C. Holden,  K. Hui,  T.-C. Jagau,  H. Ji,  B. Kaduk,  
 K. Khistyaev,  Jaehoon Kim,  Jihan Kim,  R. A. King,  P. Klunzinger,  
 K. Koh,  D. Kosenkov,  T. Kowalczyk,  C. M. Krauter,  A. Kunitsa,  
 K. U. Lao,  A. Laurent,  K. V. Lawler,  J. Lee,  D. Lefrancois,  S. Lehtola,  
 S. V. Levchenko,  C. Y. Lin,  Y.-S. Lin,  F. Liu,  E. Livshits,  
 R. C. Lochan,  A. Luenser,  P. Manohar,  S. F. Manzer,  S.-P. Mao,  Y. Mao,  
 N. Mardirossian,  A. V. Marenich,  L. A. Martinez-Martinez,  S. A. Maurer,  
 N. J. Mayhall,  J.-M. Mewes,  A. F. Morrison,  K. Nanda,  T. S. Nguyen-Beck,  
 C. M. Oana,  R. Olivares-Amaya,  D. P. O'Neill,  J. A. Parkhill,  
 T. M. Perrine,  R. Peverati,  P. A. Pieniazek,  F. Plasser,  A. Prociuk,  
 D. R. Rehn,  E. Rosta,  N. J. Russ,  N. Sergueev,  S. M. Sharada,  
 S. Sharma,  D. W. Small,  A. Sodt,  T. Stauch,  T. Stein,  D. Stuck,  
 Y.-C. Su,  A. J. W. Thom,  T. Tsuchimochi,  L. Vogt,  O. Vydrov,  T. Wang,  
 M. A. Watson,  J. Wenzel,  A. White,  C. F. Williams,  V. Vanovschi,  
 K. Yao,  S. Yeganeh,  S. R. Yost,  Z.-Q. You,  I. Y. Zhang,  X. Zhang,  
 Y. Zhao,  B. R. Brooks,  G. K. L. Chan,  D. M. Chipman,  C. J. Cramer,  
 W. A. Goddard III,  M. S. Gordon,  W. J. Hehre,  A. Klamt,  
 H. F. Schaefer III,  M. W. Schmidt,  C. D. Sherrill,  D. G. Truhlar,  
 A. Warshel,  X. Xu,  A. Aspuru-Guzik,  R. Baer,  A. T. Bell,  N. A. Besley,  
 J.-D. Chai,  A. Dreuw,  B. D. Dunietz,  T. R. Furlani,  S. R. Gwaltney,  
 C.-P. Hsu,  Y. Jung,  J. Kong,  D. S. Lambrecht,  W. Liang,  C. Ochsenfeld,  
 V. A. Rassolov,  L. V. Slipchenko,  J. E. Subotnik,  T. Van Voorhis,  
 J. M. Herbert,  A. I. Krylov,  P. M. W. Gill,  M. Head-Gordon

 Contributors to earlier versions of Q-Chem not listed above: 
 R. D. Adamson,  J. Baker,  E. F. C. Byrd,  A. K. Chakraborty,  C.-L. Cheng,  
 H. Dachsel,  R. J. Doerksen,  G. Hawkins,  A. Heyden,  S. Hirata,  
 G. Kedziora,  F. J. Keil,  C. Kelley,  P. P. Korambath,  W. Kurlancheek,  
 A. M. Lee,  M. S. Lee,  D. Liotard,  I. Lotan,  P. E. Maslen,  N. Nair,  
 D. Neuhauser,  R. Olson,  B. Peters,  J. Ritchie,  N. E. Schultz,  
 N. Shenvi,  A. C. Simmonett,  K. S. Thanthiriwatte,  Q. Wu,  W. Zhang

 Please cite Q-Chem as follows:
 Y. Shao et al., Mol. Phys. 113, 184-215 (2015)
 DOI: 10.1080/00268976.2014.952696

 Q-Chem 4.4.2 for Intel X86 EM64T Linux

 Parts of Q-Chem use Armadillo 5.200.1 (Boston Tea Smuggler).
 http://arma.sourceforge.net/

 Q-Chem begins on Wed Dec 14 01:29:05 2016  


Host: 0

     Scratch files written to /scratch/cher/qchem5153//
The previous job contains 0 fragments, simply inherited here
FILE_GEOM_ORG=        593

Checking the input file for inconsistencies... 	...done.

--------------------------------------------------------------
User input:
--------------------------------------------------------------

$molecule
   read
$end
$rem
   BASIS  =  6-311++G**
   JOB_TYPE  =  SP
   METHOD  =  B3LYP
   SOLVENT_METHOD SMD
$end

--------------------------------------------------------------
 ----------------------------------------------------------------
             Standard Nuclear Orientation (Angstroms)
    I     Atom           X                Y                Z
 ----------------------------------------------------------------
    1      C      -0.5620115598     0.5336584906    -0.9231188064
    2      C       0.5617615281    -0.5240066529    -0.9309151814
    3      C      -1.8618424930     0.2071623189    -0.2805154091
    4      C      -2.9069223750     1.1379032028    -0.3804790977
    5      H      -2.7421742358     2.0449007117    -0.9498998144
    6      C      -4.1235625367     0.8926656510     0.2414686123
    7      H      -4.9294706410     1.6129759790     0.1580294762
    8      C      -4.3081240358    -0.2813916432     0.9757459482
    9      H      -5.2578438396    -0.4709838495     1.4636086074
   10      C      -3.2742566115    -1.2100202175     1.0815762847
   11      H      -3.4185914776    -2.1226946928     1.6482748234
   12      C      -2.0547597726    -0.9704785360     0.4542077494
   13      H      -1.2620096572    -1.7044102687     0.5276710204
   14      C       1.8622952796    -0.2064230987    -0.2852959947
   15      C       2.0564221653     0.9617920780     0.4640382742
   16      H       1.2641932296     1.6952301800     0.5472893482
   17      C       3.2764563471     1.1926512964     1.0935984138
   18      H       3.4217536459     2.0980481498     1.6716165979
   19      C       4.3096576716     0.2647936777     0.9754375527
   20      H       5.2597780080     0.4475892189     1.4651163228
   21      C       4.1239144683    -0.8998323630     0.2265471332
   22      H       4.9293334534    -1.6194952404     0.1334752437
   23      C       2.9067582119    -1.1364381114    -0.3977318256
   24      H       2.7410285627    -2.0360762646    -0.9784311601
   25      O      -0.3486501283     1.5807323133    -1.5053186349
   26      O       0.3476239815    -1.5630086606    -1.5271108085
 ----------------------------------------------------------------
 Nuclear Repulsion Energy =   959.1640728170 hartrees
 There are       55 alpha and       55 beta electrons
 Requested basis set is 6-311++G(d,p)
 There are 146 shells and 422 basis functions

 Total QAlloc Memory Limit   2000 MB
 Mega-Array Size        61 MB
 MEM_STATIC part        62 MB
 A cutoff of  1.0D-08 yielded   7520 shell pairs
 There are     64696 function pairs (     69168 Cartesian)

 -------------------------------------------------------
 OpenMP Integral Computing Module                       
 Release: version 1.0, May 2013, Q-Chem Inc. Pittsburgh 
 -------------------------------------------------------
 Integral Job Info:
 Integral job number is                      11
 Integral operator is                         1
 short-range coefficients                     0
 long-range coefficients              100000000
 Omega coefficients                           0
 if combine SR and LR in K                    0
 Integral screening is                        0
 Integral computing path is                   2
 max size of driver memory is            800000
 size of driver memory is                593474
 size of scratch memory is              2260544
 max col of scratch BK array               1296
 max len of scratch array in speh3          155
 max len of scratch index in speh4           18
 max int batch size is                      520
 min int batch size is                       52
 fixed nKL is                                52
 max L of basis functions is                  2
 order of int derivative is                   0
 number of shells is                        146
 number of basis is                         438
 number of cartesian basis is               438
 number of contracted shell pairs          7520
 number of primitive shell pairs          17828
 maxK2 (contraction) of shell pair           36
 max number of K2 of shell pair               1
 max number of CS2 of shell pair           1338
 max number of PS2 of shell pair           3384
 mem total for path MDJ                  135282
 -------------------------------------------------------
 Smallest overlap matrix eigenvalue = 3.94E-07

 Q-Chem warning in module /home/taweetham/qchem/stvman/mkSTV.C, line 257:

 Overlap eigenvalue is smaller than square root of threshold

 Linear dependence detected in AO basis
 Number of orthogonalized atomic orbitals = 419
 Maximum deviation from orthogonality = 1.897E-10

 Scale SEOQF with 1.000000e-02/1.000000e-01/1.000000e-01

 Standard Electronic Orientation quadrupole field applied
 Nucleus-field energy     =     0.0000000025 hartrees
 Guess from superposition of atomic densities
 Warning:  Energy on first SCF cycle will be non-variational
 A restricted hybrid HF-DFT SCF calculation will be
 performed using Pulay DIIS extrapolation
 Exchange:     0.2000 Hartree-Fock + 0.0800 Slater + 0.7200 B88
 Correlation:  0.1900 VWN1RPA + 0.8100 LYP
 Using SG-1 standard quadrature grid
 SCF converges when DIIS error is below 1.0E-05
 ---------------------------------------
  Cycle       Energy         DIIS Error
 ---------------------------------------
    1    -693.8145083602      3.22E-02
    2    -689.8498871169      3.76E-03
    3    -689.4203961601      6.42E-03
    4    -690.0973413983      1.39E-03
    5    -690.1325361664      3.74E-04
    6    -690.1350719130      1.16E-04
    7    -690.1353784857      3.24E-05
    8    -690.1353970922      1.27E-05
    9    -690.1353977443      2.46E-06 Convergence criterion met
 ---------------------------------------
 SCF time:  CPU 510.72 s  wall 511.06 s

 Citation of the SMD model:
 Marenich, A.V.; Cramer, C.J.; Truhlar, D.G.
 J. Phys. Chem. B 2009, 113, 6378-6396.
 iSolventCode=           1
 Solvent: water                                                           

 vradii
            1           2           3           4           5           6
    1   1.8500000   1.8500000   1.8500000   1.8500000   1.2000000   1.8500000
            7           8           9          10          11          12
    1   1.2000000   1.8500000   1.2000000   1.8500000   1.2000000   1.8500000
           13          14          15          16          17          18
    1   1.2000000   1.8500000   1.8500000   1.2000000   1.8500000   1.2000000
           19          20          21          22          23          24
    1   1.8500000   1.2000000   1.8500000   1.2000000   1.8500000   1.2000000
           25          26
    1   1.5200000   1.5200000
Changing PCM_TESSEL_METHOD to VTN
Changing PCM_VDW_RADII to SMD_RADIUS
 Discretize the solute cavity surface with Lebedev spheres
	Using 302 Lebedev grid points for each H atom
	Using 302 Lebedev grid points for other atoms
	Atomic van der Waals radii will be scaled by 1.20
 Removing interior tesserae...
 Keep 2340 surface tesserae and discard 5512 interior tesserae
 Molecular Surface Area = 237.901 Angst**2
 A restricted hybrid HF-DFT SCF calculation will be
 performed using Pulay DIIS extrapolation
 Polarizable Continuum solvation model will be applied
 Exchange:     0.2000 Hartree-Fock + 0.0800 Slater + 0.7200 B88
 Correlation:  0.1900 VWN1RPA + 0.8100 LYP
 Using SG-1 standard quadrature grid
 SCF converges when DIIS error is below 1.0E-05

 Citation of the SMD model:
 Marenich, A.V.; Cramer, C.J.; Truhlar, D.G.
 J. Phys. Chem. B 2009, 113, 6378-6396.
 iSolventCode=           1
 Solvent: water                                                           

 vradii
            1           2           3           4           5           6
    1   1.8500000   1.8500000   1.8500000   1.8500000   1.2000000   1.8500000
            7           8           9          10          11          12
    1   1.2000000   1.8500000   1.2000000   1.8500000   1.2000000   1.8500000
           13          14          15          16          17          18
    1   1.2000000   1.8500000   1.8500000   1.2000000   1.8500000   1.2000000
           19          20          21          22          23          24
    1   1.8500000   1.2000000   1.8500000   1.2000000   1.8500000   1.2000000
           25          26
    1   1.5200000   1.5200000
 ---------------------------------------
  Cycle       Energy         DIIS Error
 ---------------------------------------
    1    -690.1360233939      1.43E-06
 Time req'd to invert C: 17.86 s (CPU) 17.86 s (wall)
    2    -690.1536917158      2.45E-04
    3    -690.1536863364      2.45E-04
    4    -690.1536903649      2.45E-04
    5    -690.1536933766      2.45E-04
    6    -690.1537046343      2.45E-04
    7    -690.1537167716      2.45E-04
    8    -690.1537217510      2.45E-04
    9    -690.1537237068      2.45E-04
   10    -690.1537273569      2.45E-04
   11    -690.1537242376      2.45E-04
   12    -690.1537263229      2.45E-04
   13    -690.1537203044      2.45E-04
   14    -690.1537153041      2.45E-04
   15    -690.1537119411      2.45E-04
   16    -690.1536869612      2.45E-04
   17    -690.1558268965      3.01E-04
   18    -690.1571217795      9.87E-05
   19    -690.1573026127      3.12E-05
   20    -690.1572981873      1.49E-05
   21    -690.1573076523      4.16E-06 Convergence criterion met
 ---------------------------------------
 SCF time:  CPU 1047.88 s  wall 1048.35 s
(0)  E-EN(g) gas-phase elect-nuc energy                 -690.136023394 a.u.
(3)  G-ENP(liq) elect-nuc-pol free energy of system     -690.157307652 a.u.
(4)  G-CDS(liq) cavity-dispersion-solvent structure 
     free energy                                                6.2400 kcal/mol
(6)  G-S(liq) free energy of system                     -690.147363650 a.u.
(9)  DeltaG-S(liq) free energy of  solvation
     (9) = (6) - (0)                                           -7.1161 kcal/mol
 SCF   energy in the final basis set = -690.1473636499
 Total energy in the final basis set = -690.1473636499

 --------------------------------------------------------------

                    Orbital Energies (a.u.)
 --------------------------------------------------------------

 Alpha MOs
 -- Occupied --
-19.144 -19.144 -10.289 -10.288 -10.200 -10.200 -10.193 -10.193
-10.190 -10.190 -10.190 -10.190 -10.185 -10.185 -10.185 -10.185
 -1.088  -1.068  -0.875  -0.875  -0.785  -0.777  -0.763  -0.762
 -0.695  -0.647  -0.625  -0.618  -0.599  -0.561  -0.541  -0.512
 -0.497  -0.481  -0.475  -0.465  -0.456  -0.453  -0.447  -0.437
 -0.435  -0.422  -0.415  -0.381  -0.375  -0.372  -0.371  -0.357
 -0.356  -0.332  -0.280  -0.273  -0.271  -0.271  -0.261
 -- Virtual --
 -0.097  -0.074  -0.026  -0.025  -0.003   0.005   0.005   0.015
  0.022   0.022   0.028   0.037   0.039   0.041   0.050   0.051
  0.061   0.061   0.071   0.079   0.080   0.089   0.090   0.100
  0.103   0.107   0.113   0.115   0.123   0.123   0.124   0.127
  0.129   0.130   0.132   0.135   0.136   0.142   0.142   0.145
  0.146   0.149   0.156   0.158   0.163   0.164   0.171   0.177
  0.185   0.188   0.188   0.190   0.199   0.199   0.205   0.206
  0.216   0.220   0.223   0.223   0.230   0.231   0.231   0.241
  0.244   0.249   0.251   0.263   0.270   0.273   0.275   0.275
  0.276   0.285   0.288   0.291   0.297   0.301   0.302   0.310
  0.310   0.320   0.332   0.334   0.335   0.339   0.348   0.348
  0.357   0.363   0.363   0.366   0.373   0.377   0.381   0.397
  0.402   0.439   0.452   0.459   0.468   0.488   0.507   0.507
  0.529   0.529   0.537   0.537   0.547   0.548   0.557   0.557
  0.558   0.562   0.569   0.572   0.578   0.593   0.594   0.608
  0.617   0.622   0.634   0.641   0.653   0.656   0.665   0.673
  0.677   0.689   0.695   0.698   0.709   0.712   0.715   0.721
  0.730   0.737   0.748   0.754   0.766   0.768   0.792   0.811
  0.827   0.833   0.842   0.844   0.854   0.857   0.860   0.865
  0.881   0.888   0.892   0.904   0.905   0.926   0.935   0.938
  0.951   0.963   0.969   0.982   0.991   1.018   1.020   1.033
  1.033   1.044   1.045   1.048   1.072   1.075   1.090   1.092
  1.116   1.125   1.133   1.140   1.166   1.169   1.185   1.216
  1.219   1.234   1.290   1.291   1.313   1.316   1.346   1.395
  1.398   1.489   1.492   1.503   1.506   1.512   1.514   1.527
  1.535   1.539   1.551   1.565   1.565   1.572   1.579   1.601
  1.634   1.639   1.649   1.651   1.652   1.683   1.683   1.703
  1.727   1.731   1.739   1.752   1.765   1.776   1.781   1.792
  1.797   1.819   1.841   1.857   1.880   1.901   1.918   1.919
  1.921   1.936   1.950   1.953   1.954   1.959   1.970   1.978
  2.001   2.002   2.010   2.012   2.045   2.061   2.078   2.083
  2.095   2.126   2.145   2.178   2.222   2.242   2.297   2.307
  2.336   2.342   2.431   2.434   2.438   2.444   2.457   2.460
  2.463   2.473   2.590   2.627   2.627   2.639   2.657   2.661
  2.664   2.670   2.709   2.711   2.717   2.718   2.731   2.738
  2.739   2.747   2.760   2.761   2.766   2.793   2.794   2.794
  2.823   2.836   2.844   2.848   2.852   2.853   2.866   2.873
  2.900   2.910   2.940   2.948   2.950   2.953   3.005   3.040
  3.079   3.085   3.091   3.189   3.198   3.199   3.257   3.312
  3.335   3.355   3.364   3.372   3.372   3.456   3.487   3.499
  3.508   3.521   3.523   3.589   3.620   3.649   3.661   3.733
  3.845   3.989   4.000   4.034   4.035   4.094   4.151   4.154
  4.162   4.182   4.287   4.423   4.835   4.836   5.073   5.082
  5.218   5.218   5.730   5.735  23.598  23.619  23.805  23.915
 23.949  23.953  23.955  23.960  24.056  24.058  24.096  24.096
 24.183  24.183  49.969  50.022
 --------------------------------------------------------------

          Ground-State Mulliken Net Atomic Charges

     Atom                 Charge (a.u.)
  ----------------------------------------
      1 C                    -0.071404
      2 C                    -0.075674
      3 C                     1.140139
      4 C                     0.453000
      5 H                     0.226170
      6 C                    -0.543295
      7 H                     0.232575
      8 C                    -0.309685
      9 H                     0.216078
     10 C                    -0.513814
     11 H                     0.243947
     12 C                    -0.973481
     13 H                     0.207399
     14 C                     1.138176
     15 C                    -0.970070
     16 H                     0.207449
     17 C                    -0.514248
     18 H                     0.244006
     19 C                    -0.310267
     20 H                     0.216087
     21 C                    -0.544305
     22 H                     0.232646
     23 C                     0.453732
     24 H                     0.226158
     25 O                    -0.305463
     26 O                    -0.305854
  ----------------------------------------
  Sum of atomic charges =    -0.000000

 -----------------------------------------------------------------
                    Cartesian Multipole Moments
 -----------------------------------------------------------------
    Charge (ESU x 10^10)
                -0.0000
    Dipole Moment (Debye)
         X       0.0031      Y      -0.0361      Z       5.5127
       Tot       5.5128
    Quadrupole Moments (Debye-Ang)
        XX     -59.6743     XY      -1.3414     YY     -93.0646
        XZ      -0.0108     YZ       0.0321     ZZ     -99.6208
    Octopole Moments (Debye-Ang^2)
       XXX      -0.0177    XXY      -0.1739    XYY      -0.2716
       YYY      -0.0566    XXZ      48.5294    XYZ      21.6841
       YYZ      24.3243    XZZ       0.2174    YZZ       0.3590
       ZZZ      15.2540
    Hexadecapole Moments (Debye-Ang^3)
      XXXX   -3729.4734   XXXY     -56.8495   XXYY    -790.6551
      XYYY      39.9650   YYYY    -686.6814   XXXZ       0.5560
      XXYZ       0.2609   XYYZ      -0.1249   YYYZ      -0.2122
      XXZZ    -830.8576   XYZZ      45.5465   YYZZ    -219.7518
      XZZZ       1.8136   YZZZ      -0.6767   ZZZZ    -561.9260
 -----------------------------------------------------------------
Archival summary:
1\1\pikachu\SP\ProcedureUnspecified\BasisUnspecified\21410\cher\WedDec1401:55:062016WedDec1401:55:062016\0\\#,ProcedureUnspecified,BasisUnspecified,\\0,1\O\C,1,1.21689\C,2,1.48629,1,123.314\C,3,1.4014,2,122.113,1,-176.042,0\H,4,1.08282,3,120.292,2,-3.21477,0\C,4,1.39217,3,120.095,2,177.524,0\H,6,1.08396,4,119.81,3,179.968,0\C,6,1.3937,4,120.062,3,0.264473,0\H,8,1.0844,6,119.936,4,179.883,0\C,8,1.39703,6,120.125,4,-0.0701986,0\H,10,1.0841,8,120.043,6,179.847,0\C,10,1.38823,8,119.981,6,-0.219214,0\H,12,1.08353,10,121.106,8,-179.662,0\C,2,1.54324,1,117.355,3,176.602,0\O,14,1.2169,2,117.362,1,-113.927,0\C,14,1.4863,2,119.24,1,62.8147,0\C,16,1.40138,14,122.118,2,7.48768,0\H,17,1.08282,16,120.289,14,-3.20977,0\C,17,1.39217,16,120.096,14,177.534,0\H,19,1.08395,17,119.809,16,179.969,0\C,19,1.39371,17,120.062,16,0.262338,0\H,21,1.0844,19,119.935,17,179.878,0\C,21,1.39701,19,120.124,17,-0.0704421,0\H,23,1.08411,21,120.042,19,179.852,0\C,23,1.38823,21,119.982,19,-0.222293,0\H,25,1.08352,23,121.103,21,-179.662,0\\\@

 Total job time:  1560.76s(wall), 1559.89s(cpu) 
 Wed Dec 14 01:55:06 2016

        *************************************************************
        *                                                           *
        *  Thank you very much for using Q-Chem.  Have a nice day.  *
        *                                                           *
        *************************************************************
