# Supplementary material for: A DFT investigation of the blue bottle experiment: E∘half-cell analysis of autoxidation catalysed by redox indicators
Source: R Soc Open Sci. 2017 Nov 8;4(11):170708. doi: 10.1098/rsos.170708 (PMC5717635; doi:10.1098/rsos.170708)
Supplement: output.zip [file rsos170708supp2.zip › B3LYP_6-311++Gdp_reducing_agents/unused/C14H12O2_benzoin-con.out]

pikachu 127.0.1
Q-Chem Developer Version! Running on 127.0.1.*
                  Welcome to Q-Chem
     A Quantum Leap Into The Future Of Chemistry


 Q-Chem 4.4, Q-Chem, Inc., Pleasanton, CA (2016)

 Y. Shao,  Z. Gan,  E. Epifanovsky,  A. T. B. Gilbert,  M. Wormit,  
 J. Kussmann,  A. W. Lange,  A. Behn,  J. Deng,  X. Feng,  D. Ghosh,  
 M. Goldey,  P. R. Horn,  L. D. Jacobson,  I. Kaliman,  F. Rob,  
 R. Z. Khaliullin,  T. Kus,  A. Landau,  J. Liu,  E. I. Proynov,  Y. M. Rhee,  
 R. M. Richard,  M. A. Rohrdanz,  R. P. Steele,  E. J. Sundstrom,  
 H. L. Woodcock III,  P. M. Zimmerman,  D. Zuev,  B. Albrecht,  E. Alguire,  
 B. Austin,  S. A. Baeppler,  G. J. O. Beran,  Y. A. Bernard,  E. Berquist,  
 K. Brandhorst,  K. B. Bravaya,  S. T. Brown,  D. Casanova,  C.-M. Chang,  
 Y. Chen,  S. H. Chien,  K. D. Closser,  M. P. Coons,  D. L. Crittenden,  
 S. Dasgupta,  M. Diedenhofen,  R. A. DiStasio Jr.,  H. Do,  A. D. Dutoi,  
 R. G. Edgar,  P.-T. Fang,  S. Fatehi,  Q. Feng,  L. Fusti-Molnar,  
 A. Ghysels,  A. Golubeva-Zadorozhnaya,  J. Gomes,  A. Gunina,  
 M. W. D. Hanson-Heine,  P. H. P. Harbach,  A. W. Hauser,  J. E. Herr,  
 E. G. Hohenstein,  Z. C. Holden,  K. Hui,  T.-C. Jagau,  H. Ji,  B. Kaduk,  
 K. Khistyaev,  Jaehoon Kim,  Jihan Kim,  R. A. King,  P. Klunzinger,  
 K. Koh,  D. Kosenkov,  T. Kowalczyk,  C. M. Krauter,  A. Kunitsa,  
 K. U. Lao,  A. Laurent,  K. V. Lawler,  J. Lee,  D. Lefrancois,  S. Lehtola,  
 S. V. Levchenko,  C. Y. Lin,  Y.-S. Lin,  F. Liu,  E. Livshits,  
 R. C. Lochan,  A. Luenser,  P. Manohar,  S. F. Manzer,  S.-P. Mao,  Y. Mao,  
 N. Mardirossian,  A. V. Marenich,  L. A. Martinez-Martinez,  S. A. Maurer,  
 N. J. Mayhall,  J.-M. Mewes,  A. F. Morrison,  K. Nanda,  T. S. Nguyen-Beck,  
 C. M. Oana,  R. Olivares-Amaya,  D. P. O'Neill,  J. A. Parkhill,  
 T. M. Perrine,  R. Peverati,  P. A. Pieniazek,  F. Plasser,  A. Prociuk,  
 D. R. Rehn,  E. Rosta,  N. J. Russ,  N. Sergueev,  S. M. Sharada,  
 S. Sharma,  D. W. Small,  A. Sodt,  T. Stauch,  T. Stein,  D. Stuck,  
 Y.-C. Su,  A. J. W. Thom,  T. Tsuchimochi,  L. Vogt,  O. Vydrov,  T. Wang,  
 M. A. Watson,  J. Wenzel,  A. White,  C. F. Williams,  V. Vanovschi,  
 K. Yao,  S. Yeganeh,  S. R. Yost,  Z.-Q. You,  I. Y. Zhang,  X. Zhang,  
 Y. Zhao,  B. R. Brooks,  G. K. L. Chan,  D. M. Chipman,  C. J. Cramer,  
 W. A. Goddard III,  M. S. Gordon,  W. J. Hehre,  A. Klamt,  
 H. F. Schaefer III,  M. W. Schmidt,  C. D. Sherrill,  D. G. Truhlar,  
 A. Warshel,  X. Xu,  A. Aspuru-Guzik,  R. Baer,  A. T. Bell,  N. A. Besley,  
 J.-D. Chai,  A. Dreuw,  B. D. Dunietz,  T. R. Furlani,  S. R. Gwaltney,  
 C.-P. Hsu,  Y. Jung,  J. Kong,  D. S. Lambrecht,  W. Liang,  C. Ochsenfeld,  
 V. A. Rassolov,  L. V. Slipchenko,  J. E. Subotnik,  T. Van Voorhis,  
 J. M. Herbert,  A. I. Krylov,  P. M. W. Gill,  M. Head-Gordon

 Contributors to earlier versions of Q-Chem not listed above: 
 R. D. Adamson,  J. Baker,  E. F. C. Byrd,  A. K. Chakraborty,  C.-L. Cheng,  
 H. Dachsel,  R. J. Doerksen,  G. Hawkins,  A. Heyden,  S. Hirata,  
 G. Kedziora,  F. J. Keil,  C. Kelley,  P. P. Korambath,  W. Kurlancheek,  
 A. M. Lee,  M. S. Lee,  D. Liotard,  I. Lotan,  P. E. Maslen,  N. Nair,  
 D. Neuhauser,  R. Olson,  B. Peters,  J. Ritchie,  N. E. Schultz,  
 N. Shenvi,  A. C. Simmonett,  K. S. Thanthiriwatte,  Q. Wu,  W. Zhang

 Please cite Q-Chem as follows:
 Y. Shao et al., Mol. Phys. 113, 184-215 (2015)
 DOI: 10.1080/00268976.2014.952696

 Q-Chem 4.4.2 for Intel X86 EM64T Linux

 Parts of Q-Chem use Armadillo 5.200.1 (Boston Tea Smuggler).
 http://arma.sourceforge.net/

 Q-Chem begins on Wed Dec 14 12:42:01 2016  


Host: 0

     Scratch files written to /scratch/cher/qchem10845//
FILE_GEOM_ORG=        593

Checking the input file for inconsistencies... 	...done.

--------------------------------------------------------------
User input:
--------------------------------------------------------------
$molecule
0 1
  C    0.6121467   -1.3818145   -0.0785361
  C   -0.6733948   -1.2417213   -0.9282354
  C    1.6441443   -0.3121777   -0.0376259
  C    2.7820286   -0.5216832    0.7604974
  H    2.8542483   -1.4454307    1.3250143
  C    3.7895740    0.4354601    0.8152975
  H    4.6662313    0.2649655    1.4340565
  C    3.6743117    1.6146065    0.0727206
  H    4.4618220    2.3624041    0.1148814
  C    2.5479894    1.8322299   -0.7230470
  H    2.4553329    2.7486948   -1.2988532
  C    1.5372437    0.8745752   -0.7794503
  H    0.6616462    1.0619921   -1.3901976
  C   -1.6201996   -0.2125326   -0.3142109
  C   -2.0449569   -0.3558608    1.0132857
  H   -1.6780249   -1.1905069    1.6051315
  C   -2.9346200    0.5590190    1.5731673
  H   -3.2541620    0.4389600    2.6050084
  C   -3.4154504    1.6273328    0.8111869
  H   -4.1099807    2.3400432    1.2478769
  C   -3.0054768    1.7712819   -0.5143415
  H   -3.3850538    2.5919267   -1.1174889
  C   -2.1133235    0.8532829   -1.0725037
  H   -1.8080830    0.9592569   -2.1118157
  O    0.7439748   -2.4196165    0.5634047
  O   -1.2861341   -2.5073116   -1.0250503
  H   -0.3933898   -0.9050800   -1.9369219
  H   -0.8134098   -3.0637898   -0.3727549
$end

$rem
   BASIS  =  6-311++G**
   JOB_TYPE  =  optimization
   METHOD  =  B3LYP
$end

--------------------------------------------------------------
 ----------------------------------------------------------------
             Standard Nuclear Orientation (Angstroms)
    I     Atom           X                Y                Z
 ----------------------------------------------------------------
    1      C       0.6121466986    -1.3818144995    -0.0785361153
    2      C      -0.6733948071    -1.2417212951    -0.9282354059
    3      C       1.6441442947    -0.3121776960    -0.0376259099
    4      C       2.7820286004    -0.5216832003     0.7604973809
    5      H       2.8542483074    -1.4454307062     1.3250142704
    6      C       3.7895739970     0.4354601029     0.8152974852
    7      H       4.6662313015     0.2649654995     1.4340564780
    8      C       3.6743116880     1.6146065106     0.0727205988
    9      H       4.4618219854     2.3624041132     0.1148814022
   10      C       2.5479893823     1.8322299150    -0.7230469919
   11      H       2.4553328753     2.7486948209    -1.2988531813
   12      C       1.5372436857     0.8745752117    -0.7794502962
   13      H       0.6616461812     1.0619921151    -1.3901975889
   14      C      -1.6201996073    -0.2125326055    -0.3142108889
   15      C      -2.0449568987    -0.3558608216     1.0132857121
   16      H      -1.6780248919    -1.1905069267     1.6051315008
   17      C      -2.9346199988     0.5590189689     1.5731673276
   18      H      -3.2541619921     0.4389599564     2.6050084282
   19      C      -3.4154504075     1.6273327754     0.8111869422
   20      H      -4.1099807076     2.3400431679     1.2478769542
   21      C      -3.0054768162     1.7712818914    -0.5143414588
   22      H      -3.3850538230     2.5919266966    -1.1174888475
   23      C      -2.1133235161     0.8532829009    -1.0725036742
   24      H      -1.8080830228     0.9592569135    -2.1118156749
   25      O       0.7439748065    -2.4196165060     0.5634046726
   26      O      -1.2861341029    -2.5073115964    -1.0250503160
   27      H      -0.3933898146    -0.9050799830    -1.9369219039
   28      H      -0.8134097968    -3.0637898017    -0.3727549250
 ----------------------------------------------------------------
 Molecular Point Group                 C1    NOp =  1
 Largest Abelian Subgroup              C1    NOp =  1
 Nuclear Repulsion Energy =  1008.2677514422 hartrees
 There are       56 alpha and       56 beta electrons
 Requested basis set is 6-311++G(d,p)
 There are 156 shells and 436 basis functions

 Total QAlloc Memory Limit   2000 MB
 Mega-Array Size        61 MB
 MEM_STATIC part        62 MB
 A cutoff of  1.0D-11 yielded   9763 shell pairs
 There are     77683 function pairs (     83020 Cartesian)

 -------------------------------------------------------
 OpenMP Integral Computing Module                       
 Release: version 1.0, May 2013, Q-Chem Inc. Pittsburgh 
 -------------------------------------------------------
 Integral Job Info:
 Integral job number is                      11
 Integral operator is                         1
 short-range coefficients                     0
 long-range coefficients              100000000
 Omega coefficients                           0
 if combine SR and LR in K                    0
 Integral screening is                        0
 Integral computing path is                   2
 max size of driver memory is            800000
 size of driver memory is                593474
 size of scratch memory is              2260544
 max col of scratch BK array               1296
 max len of scratch array in speh3          155
 max len of scratch index in speh4           18
 max int batch size is                      520
 min int batch size is                       52
 fixed nKL is                                52
 max L of basis functions is                  2
 order of int derivative is                   0
 number of shells is                        156
 number of basis is                         452
 number of cartesian basis is               452
 number of contracted shell pairs          9763
 number of primitive shell pairs          22722
 maxK2 (contraction) of shell pair           36
 max number of K2 of shell pair               1
 max number of CS2 of shell pair           1760
 max number of PS2 of shell pair           3750
 mem total for path MDJ                  154434
 -------------------------------------------------------
 Smallest overlap matrix eigenvalue = 6.07E-07

 Q-Chem warning in module /home/taweetham/qchem/stvman/mkSTV.C, line 257:

 Overlap eigenvalue is smaller than square root of threshold

 Linear dependence detected in AO basis
 Number of orthogonalized atomic orbitals = 434
 Maximum deviation from orthogonality = 3.290E-10

 Scale SEOQF with 1.000000e-01/1.000000e-01/1.000000e-01

 Standard Electronic Orientation quadrupole field applied
 Nucleus-field energy     =     0.0000000308 hartrees
 Guess from superposition of atomic densities
 Warning:  Energy on first SCF cycle will be non-variational
 A restricted hybrid HF-DFT SCF calculation will be
 performed using Pulay DIIS extrapolation
 Exchange:     0.2000 Hartree-Fock + 0.0800 Slater + 0.7200 B88
 Correlation:  0.1900 VWN1RPA + 0.8100 LYP
 Using SG-1 standard quadrature grid
 SCF converges when DIIS error is below 1.0E-08
 ---------------------------------------
  Cycle       Energy         DIIS Error
 ---------------------------------------
    1    -694.9587327691      3.12E-02
    2    -691.0656781838      3.55E-03
    3    -690.8081860715      5.26E-03
    4    -691.3171328267      1.22E-03
    5    -691.3443577775      3.87E-04
    6    -691.3470755420      1.25E-04
    7    -691.3473587339      3.90E-05
    8    -691.3473869921      1.13E-05
    9    -691.3473893541      2.62E-06
   10    -691.3473894226      1.26E-06
   11    -691.3473891954      2.10E-07
   12    -691.3473892648      9.25E-08
   13    -691.3473892686      2.62E-08
   14    -691.3473892696      1.22E-08
   15    -691.3473892726      3.96E-09 Convergence criterion met
 ---------------------------------------
 SCF time:  CPU 1277.08 s  wall 1280.33 s
 SCF   energy in the final basis set = -691.3473892726
 Total energy in the final basis set = -691.3473892726

 --------------------------------------------------------------

                    Orbital Energies (a.u.)
 --------------------------------------------------------------

 Alpha MOs
 -- Occupied --
-19.138 -19.121 -10.282 -10.245 -10.207 -10.204 -10.203 -10.199
-10.199 -10.197 -10.195 -10.187 -10.186 -10.185 -10.185 -10.184
 -1.076  -1.022  -0.883  -0.869  -0.796  -0.774  -0.771  -0.758
 -0.709  -0.650  -0.630  -0.620  -0.603  -0.574  -0.548  -0.531
 -0.513  -0.491  -0.480  -0.474  -0.463  -0.458  -0.447  -0.446
 -0.433  -0.424  -0.414  -0.387  -0.381  -0.378  -0.369  -0.366
 -0.357  -0.350  -0.300  -0.286  -0.279  -0.277  -0.265  -0.256
 -- Virtual --
 -0.086  -0.036  -0.027  -0.023  -0.014  -0.005   0.002   0.009
  0.012   0.015   0.026   0.027   0.029   0.041   0.048   0.051
  0.056   0.061   0.064   0.072   0.078   0.085   0.088   0.093
  0.103   0.103   0.105   0.108   0.111   0.112   0.115   0.116
  0.117   0.120   0.123   0.124   0.127   0.130   0.136   0.140
  0.142   0.149   0.152   0.155   0.156   0.158   0.163   0.164
  0.167   0.176   0.176   0.180   0.184   0.189   0.193   0.197
  0.208   0.208   0.211   0.214   0.218   0.221   0.223   0.229
  0.234   0.236   0.243   0.245   0.253   0.257   0.260   0.265
  0.267   0.271   0.274   0.278   0.281   0.285   0.289   0.292
  0.295   0.296   0.299   0.304   0.311   0.316   0.319   0.328
  0.334   0.347   0.349   0.352   0.358   0.362   0.366   0.371
  0.378   0.382   0.392   0.397   0.408   0.425   0.451   0.463
  0.473   0.488   0.496   0.498   0.517   0.518   0.533   0.537
  0.541   0.546   0.548   0.550   0.559   0.561   0.572   0.575
  0.584   0.590   0.590   0.606   0.608   0.624   0.628   0.641
  0.643   0.652   0.655   0.666   0.673   0.684   0.690   0.695
  0.698   0.710   0.713   0.724   0.727   0.728   0.732   0.734
  0.751   0.754   0.768   0.776   0.796   0.813   0.817   0.828
  0.833   0.843   0.847   0.858   0.863   0.864   0.875   0.881
  0.889   0.898   0.903   0.916   0.932   0.933   0.950   0.959
  0.966   0.995   1.000   1.008   1.017   1.021   1.035   1.044
  1.057   1.065   1.077   1.082   1.105   1.114   1.119   1.126
  1.131   1.143   1.165   1.182   1.207   1.246   1.247   1.260
  1.265   1.281   1.307   1.333   1.373   1.399   1.415   1.461
  1.480   1.483   1.493   1.505   1.507   1.517   1.520   1.532
  1.548   1.552   1.554   1.563   1.578   1.582   1.594   1.607
  1.629   1.637   1.646   1.660   1.673   1.683   1.694   1.702
  1.705   1.728   1.733   1.737   1.762   1.769   1.776   1.794
  1.801   1.818   1.826   1.850   1.859   1.893   1.900   1.901
  1.910   1.925   1.933   1.936   1.938   1.946   1.954   1.964
  1.968   1.989   1.995   2.011   2.017   2.030   2.042   2.066
  2.073   2.083   2.090   2.139   2.145   2.179   2.186   2.214
  2.267   2.290   2.313   2.337   2.353   2.386   2.420   2.424
  2.441   2.452   2.460   2.464   2.471   2.507   2.603   2.624
  2.628   2.645   2.652   2.664   2.670   2.683   2.694   2.703
  2.704   2.716   2.725   2.733   2.735   2.743   2.754   2.777
  2.779   2.789   2.799   2.816   2.829   2.831   2.843   2.853
  2.860   2.872   2.879   2.900   2.930   2.933   2.939   2.943
  2.949   2.970   2.995   3.051   3.070   3.088   3.110   3.130
  3.193   3.200   3.210   3.236   3.305   3.328   3.338   3.355
  3.371   3.382   3.421   3.473   3.502   3.515   3.522   3.555
  3.600   3.625   3.643   3.700   3.771   3.885   3.983   3.991
  4.018   4.030   4.050   4.132   4.141   4.152   4.161   4.199
  4.319   4.392   4.825   4.843   5.085   5.132   5.259   5.490
  5.669   5.766  23.607  23.616  23.792  23.907  23.940  23.944
 23.962  23.968  24.040  24.070  24.079  24.088  24.164  24.179
 49.959  49.999
 --------------------------------------------------------------

          Ground-State Mulliken Net Atomic Charges

     Atom                 Charge (a.u.)
  ----------------------------------------
      1 C                    -0.442215
      2 C                    -0.441427
      3 C                     1.237306
      4 C                     0.397725
      5 H                     0.216682
      6 C                    -0.604474
      7 H                     0.178126
      8 C                    -0.217619
      9 H                     0.165324
     10 C                    -0.375150
     11 H                     0.194765
     12 C                    -0.925159
     13 H                     0.000719
     14 C                     1.045476
     15 C                     0.013407
     16 H                     0.183584
     17 C                    -0.352919
     18 H                     0.176337
     19 C                    -0.300504
     20 H                     0.156907
     21 C                    -0.289386
     22 H                     0.175245
     23 C                    -0.473600
     24 H                     0.161791
     25 O                    -0.246634
     26 O                    -0.147369
     27 H                     0.238648
     28 H                     0.274416
  ----------------------------------------
  Sum of atomic charges =    -0.000000

 -----------------------------------------------------------------
                    Cartesian Multipole Moments
 -----------------------------------------------------------------
    Charge (ESU x 10^10)
                 0.0000
    Dipole Moment (Debye)
         X       1.8634      Y       3.7931      Z       0.2026
       Tot       4.2309
    Quadrupole Moments (Debye-Ang)
        XX     -87.2005     XY      -2.2702     YY     -97.1103
        XZ      -2.0064     YZ      -5.2977     ZZ     -90.9836
    Octopole Moments (Debye-Ang^2)
       XXX      42.8762    XXY      33.8777    XYY       4.6742
       YYY       8.6365    XXZ      29.9933    XYZ       4.8872
       YYZ      -2.0183    XZZ      -8.4002    YZZ       1.3359
       ZZZ       1.4427
    Hexadecapole Moments (Debye-Ang^3)
      XXXX   -3249.6274   XXXY     -10.1765   XXYY    -708.3696
      XYYY      11.4365   YYYY   -1235.5319   XXXZ      45.2558
      XXYZ     -13.4498   XYYZ     -27.2630   YYYZ     -32.8399
      XXZZ    -628.6180   XYZZ     -21.4636   YYZZ    -311.2563
      XZZZ      -8.3285   YZZZ     -15.1229   ZZZZ    -532.1122
 -----------------------------------------------------------------
 Calculating analytic gradient of the SCF energy
 Gradient of SCF Energy
            1           2           3           4           5           6
    1  -0.0004725  -0.0013919  -0.0011235   0.0000267  -0.0001394   0.0004544
    2   0.0068563  -0.0032941  -0.0010309  -0.0005589  -0.0012869  -0.0000441
    3  -0.0047489   0.0007172   0.0000677   0.0002467   0.0006326   0.0002373
            7           8           9          10          11          12
    1   0.0013149   0.0004622   0.0011905  -0.0001467  -0.0002170  -0.0002720
    2  -0.0003172   0.0002451   0.0011006   0.0002052   0.0013502   0.0004797
    3   0.0009534   0.0000989   0.0000873  -0.0001151  -0.0009087  -0.0004697
           13          14          15          16          17          18
    1  -0.0016097   0.0012203  -0.0002533   0.0009214  -0.0000045  -0.0004521
    2   0.0000766  -0.0008350  -0.0005580  -0.0014553  -0.0000683  -0.0002099
    3  -0.0006547  -0.0008693   0.0005234   0.0003814   0.0002991   0.0016650
           19          20          21          22          23          24
    1  -0.0001707  -0.0010938  -0.0000331  -0.0005284  -0.0002062   0.0006990
    2   0.0001507   0.0011634   0.0001196   0.0013516   0.0007364  -0.0000420
    3   0.0001155   0.0007026  -0.0001001  -0.0009675  -0.0002289  -0.0015762
           25          26          27          28
    1   0.0005248  -0.0032294   0.0007267   0.0038034
    2  -0.0073423   0.0035294   0.0010382  -0.0013599
    3   0.0050868  -0.0035975  -0.0016996   0.0041213
 Max gradient component =       7.342E-03
 RMS gradient           =       1.804E-03
 Gradient time:  CPU 441.41 s  wall 442.31 s
 Geometry Optimization Parameters
   NAtoms,    NIC,     NZ,  NCons,   NDum,   NFix, NCnnct, MaxDiis
       28     198       0       0       0       0       0       0


** GEOMETRY OPTIMIZATION IN DELOCALIZED INTERNAL COORDINATES **
   Searching for a Minimum

   Optimization Cycle:   1

                       Coordinates (Angstroms)
     ATOM                X               Y               Z
      1  C         0.6121466986   -1.3818144995   -0.0785361153
      2  C        -0.6733948071   -1.2417212951   -0.9282354059
      3  C         1.6441442947   -0.3121776960   -0.0376259099
      4  C         2.7820286004   -0.5216832003    0.7604973809
      5  H         2.8542483074   -1.4454307062    1.3250142704
      6  C         3.7895739970    0.4354601029    0.8152974852
      7  H         4.6662313015    0.2649654995    1.4340564780
      8  C         3.6743116880    1.6146065106    0.0727205988
      9  H         4.4618219854    2.3624041132    0.1148814022
     10  C         2.5479893823    1.8322299150   -0.7230469919
     11  H         2.4553328753    2.7486948209   -1.2988531813
     12  C         1.5372436857    0.8745752117   -0.7794502962
     13  H         0.6616461812    1.0619921151   -1.3901975889
     14  C        -1.6201996073   -0.2125326055   -0.3142108889
     15  C        -2.0449568987   -0.3558608216    1.0132857121
     16  H        -1.6780248919   -1.1905069267    1.6051315008
     17  C        -2.9346199988    0.5590189689    1.5731673276
     18  H        -3.2541619921    0.4389599564    2.6050084282
     19  C        -3.4154504075    1.6273327754    0.8111869422
     20  H        -4.1099807076    2.3400431679    1.2478769542
     21  C        -3.0054768162    1.7712818914   -0.5143414588
     22  H        -3.3850538230    2.5919266966   -1.1174888475
     23  C        -2.1133235161    0.8532829009   -1.0725036742
     24  H        -1.8080830228    0.9592569135   -2.1118156749
     25  O         0.7439748065   -2.4196165060    0.5634046726
     26  O        -1.2861341029   -2.5073115964   -1.0250503160
     27  H        -0.3933898146   -0.9050799830   -1.9369219039
     28  H        -0.8134097968   -3.0637898017   -0.3727549250
   Point Group: c1    Number of degrees of freedom:    78


   Energy is   -691.347389273


 Attempting to Generate Delocalized Internal Coordinates

 78 Hessian modes will be used to form the next step
  Hessian Eigenvalues:
     0.002918    0.005565    0.006280    0.010914    0.014396    0.015661
     0.018499    0.021958    0.022499    0.022519    0.022661    0.022748
     0.022773    0.022784    0.022864    0.022904    0.022931    0.022961
     0.022989    0.022996    0.023065    0.023104    0.023224    0.058424
     0.062632    0.081110    0.159981    0.159984    0.159994    0.159998
     0.159998    0.159999    0.160000    0.160000    0.160000    0.160000
     0.160000    0.183117    0.201352    0.219997    0.220000    0.220000
     0.220001    0.234704    0.234735    0.249791    0.249936    0.250000
     0.250000    0.278793    0.296727    0.337234    0.337936    0.350005
     0.351624    0.351749    0.351806    0.351842    0.351909    0.352215
     0.352438    0.353980    0.355289    0.414479    0.419021    0.419503
     0.419613    0.440901    0.452825    0.455370    0.457569    0.460003
     0.462934    0.463077    0.465513    0.469846    0.515611    0.921802

 Minimum Search - Taking Simple RFO Step
 Searching for Lamda that Minimizes Along All modes
 Value Taken    Lamda =  -0.00064232
 Step Taken.  Stepsize is  0.127471

                             Maximum     Tolerance    Cnvgd?
         Gradient           0.005671      0.000300      NO
         Displacement       0.048991      0.001200      NO
         Energy change     *********      0.000001      NO


 New Cartesian Coordinates Obtained by Inverse Iteration

 Displacement from previous Coordinates is:  0.332189
 ----------------------------------------------------------------
             Standard Nuclear Orientation (Angstroms)
    I     Atom           X                Y                Z
 ----------------------------------------------------------------
    1      C       0.6138549583    -1.3692197538    -0.0694369251
    2      C      -0.6688208938    -1.2198605177    -0.9208050853
    3      C       1.6541730286    -0.3078968841    -0.0314085056
    4      C       2.7857396700    -0.5188077507     0.7717868212
    5      H       2.8502693101    -1.4358827801     1.3440137481
    6      C       3.7978624881     0.4303133741     0.8234456699
    7      H       4.6684207367     0.2593944881     1.4463353885
    8      C       3.6954750460     1.6018676967     0.0716336267
    9      H       4.4866719559     2.3423505520     0.1109324918
   10      C       2.5775634053     1.8199559122    -0.7310428767
   11      H       2.4960329503     2.7294324356    -1.3149186603
   12      C       1.5614513366     0.8709866711    -0.7834191267
   13      H       0.6956393344     1.0594273013    -1.4032994093
   14      C      -1.6247093742    -0.2016057510    -0.3031381766
   15      C      -2.0381703937    -0.3368945710     1.0267374204
   16      H      -1.6578622979    -1.1560057446     1.6272754535
   17      C      -2.9392713714     0.5670243514     1.5808645985
   18      H      -3.2508261162     0.4523701563     2.6130280736
   19      C      -3.4428553046     1.6165967030     0.8121889631
   20      H      -4.1464497157     2.3191632734     1.2442883440
   21      C      -3.0442351595     1.7526553503    -0.5149723902
   22      H      -3.4426496533     2.5566459318    -1.1236616977
   23      C      -2.1406620550     0.8458096296    -1.0675119175
   24      H      -1.8478792815     0.9459598916    -2.1082968842
   25      O       0.7559537318    -2.4189365561     0.5403606813
   26      O      -1.2820090775    -2.4846671973    -1.0562678946
   27      H      -0.3852638100    -0.8685024489    -1.9199317624
   28      H      -0.8324098472    -3.0731678415    -0.4242839936
 ----------------------------------------------------------------
 Molecular Point Group                 C1    NOp =  1
 Largest Abelian Subgroup              C1    NOp =  1
 Nuclear Repulsion Energy =  1007.8513670174 hartrees
 There are       56 alpha and       56 beta electrons
 Applying Cartesian multipole field
    Component          Value
    ---------          -----
     (2,0,0)        1.00000E-11
     (0,2,0)        2.00000E-11
     (0,0,2)       -3.00000E-11
 Nucleus-field energy     =     0.0000000308 hartrees
 Requested basis set is 6-311++G(d,p)
 There are 156 shells and 436 basis functions
 A cutoff of  1.0D-11 yielded   9762 shell pairs
 There are     77676 function pairs (     83015 Cartesian)
 Smallest overlap matrix eigenvalue = 6.12E-07

 Q-Chem warning in module /home/taweetham/qchem/stvman/mkSTV.C, line 257:

 Overlap eigenvalue is smaller than square root of threshold

 Linear dependence detected in AO basis
 Number of orthogonalized atomic orbitals = 434
 Maximum deviation from orthogonality = 1.588E-10
 Guess MOs from SCF MO coefficient file
 Reading MOs from coefficient file
 Reading MOs from coefficient file
 A restricted hybrid HF-DFT SCF calculation will be
 performed using Pulay DIIS extrapolation
 Exchange:     0.2000 Hartree-Fock + 0.0800 Slater + 0.7200 B88
 Correlation:  0.1900 VWN1RPA + 0.8100 LYP
 Using SG-1 standard quadrature grid
 SCF converges when DIIS error is below 1.0E-08
 Geometry optimization detected.  Setting ReadMinima to 0
 Setting SaveMinima to 0
 ---------------------------------------
  Cycle       Energy         DIIS Error
 ---------------------------------------
    1    -691.3781459164      5.97E-04
    2    -691.3473135657      1.05E-04
    3    -691.3466387516      2.04E-04
    4    -691.3476414365      3.30E-05
    5    -691.3476609708      1.01E-05
    6    -691.3476621806      5.52E-06
    7    -691.3476629253      1.36E-06
    8    -691.3476634116      4.31E-07
    9    -691.3476633257      1.62E-07
   10    -691.3476632771      5.72E-08
   11    -691.3476632831      1.56E-08
   12    -691.3476632875      4.70E-09 Convergence criterion met
 ---------------------------------------
 SCF time:  CPU 1049.83 s  wall 1050.76 s
 SCF   energy in the final basis set = -691.3476632875
 Total energy in the final basis set = -691.3476632875

 --------------------------------------------------------------

                    Orbital Energies (a.u.)
 --------------------------------------------------------------

 Alpha MOs
 -- Occupied --
-19.136 -19.122 -10.281 -10.244 -10.206 -10.203 -10.201 -10.197
-10.197 -10.196 -10.194 -10.186 -10.185 -10.184 -10.184 -10.183
 -1.077  -1.023  -0.884  -0.870  -0.797  -0.775  -0.771  -0.759
 -0.710  -0.650  -0.630  -0.621  -0.603  -0.575  -0.549  -0.532
 -0.513  -0.491  -0.480  -0.475  -0.463  -0.458  -0.448  -0.446
 -0.434  -0.424  -0.414  -0.386  -0.382  -0.378  -0.369  -0.366
 -0.357  -0.351  -0.299  -0.285  -0.279  -0.277  -0.266  -0.257
 -- Virtual --
 -0.085  -0.036  -0.026  -0.023  -0.014  -0.005   0.002   0.009
  0.013   0.015   0.026   0.027   0.029   0.041   0.047   0.051
  0.056   0.061   0.065   0.072   0.078   0.085   0.088   0.093
  0.103   0.103   0.105   0.108   0.111   0.112   0.115   0.116
  0.117   0.120   0.124   0.125   0.127   0.130   0.136   0.140
  0.142   0.149   0.153   0.154   0.156   0.158   0.164   0.164
  0.166   0.176   0.176   0.180   0.184   0.189   0.194   0.197
  0.208   0.209   0.211   0.215   0.218   0.222   0.223   0.229
  0.235   0.236   0.243   0.244   0.252   0.257   0.262   0.266
  0.268   0.271   0.275   0.279   0.282   0.286   0.291   0.293
  0.297   0.297   0.300   0.305   0.313   0.316   0.319   0.329
  0.334   0.347   0.351   0.353   0.359   0.364   0.367   0.372
  0.379   0.383   0.393   0.395   0.409   0.426   0.451   0.464
  0.473   0.489   0.497   0.499   0.518   0.519   0.533   0.538
  0.542   0.547   0.549   0.552   0.560   0.562   0.571   0.575
  0.584   0.590   0.592   0.606   0.607   0.625   0.629   0.642
  0.645   0.653   0.655   0.667   0.674   0.687   0.689   0.695
  0.700   0.710   0.713   0.724   0.727   0.728   0.734   0.737
  0.752   0.754   0.769   0.776   0.795   0.815   0.819   0.829
  0.835   0.844   0.847   0.857   0.864   0.865   0.875   0.881
  0.890   0.899   0.904   0.915   0.932   0.933   0.948   0.961
  0.967   0.995   0.999   1.007   1.015   1.021   1.035   1.042
  1.059   1.066   1.077   1.086   1.107   1.117   1.122   1.126
  1.130   1.147   1.163   1.187   1.206   1.245   1.248   1.263
  1.266   1.281   1.309   1.334   1.373   1.399   1.416   1.461
  1.483   1.485   1.494   1.508   1.509   1.520   1.523   1.534
  1.550   1.554   1.557   1.565   1.579   1.582   1.594   1.610
  1.632   1.639   1.648   1.661   1.673   1.683   1.696   1.702
  1.706   1.728   1.733   1.738   1.763   1.770   1.778   1.796
  1.802   1.821   1.831   1.853   1.858   1.895   1.900   1.902
  1.912   1.927   1.936   1.936   1.942   1.949   1.955   1.964
  1.972   1.991   1.994   2.014   2.019   2.031   2.044   2.068
  2.076   2.084   2.091   2.141   2.148   2.180   2.187   2.216
  2.270   2.293   2.317   2.342   2.356   2.390   2.424   2.428
  2.446   2.456   2.463   2.468   2.476   2.512   2.609   2.629
  2.634   2.649   2.653   2.669   2.673   2.684   2.694   2.702
  2.706   2.716   2.724   2.732   2.735   2.740   2.753   2.776
  2.781   2.788   2.799   2.820   2.830   2.833   2.848   2.858
  2.864   2.872   2.880   2.899   2.930   2.938   2.941   2.947
  2.947   2.971   2.991   3.051   3.073   3.089   3.109   3.130
  3.198   3.204   3.211   3.240   3.299   3.332   3.347   3.359
  3.376   3.385   3.422   3.479   3.507   3.521   3.527   3.561
  3.606   3.635   3.653   3.706   3.775   3.896   3.986   3.996
  4.023   4.035   4.052   4.135   4.145   4.154   4.164   4.200
  4.321   4.392   4.829   4.847   5.083   5.130   5.257   5.484
  5.673   5.772  23.608  23.618  23.796  23.913  23.946  23.951
 23.968  23.975  24.050  24.079  24.088  24.097  24.175  24.189
 49.958  50.003
 --------------------------------------------------------------

          Ground-State Mulliken Net Atomic Charges

     Atom                 Charge (a.u.)
  ----------------------------------------
      1 C                    -0.431187
      2 C                    -0.492754
      3 C                     1.245712
      4 C                     0.389309
      5 H                     0.215159
      6 C                    -0.590943
      7 H                     0.177021
      8 C                    -0.219706
      9 H                     0.164165
     10 C                    -0.383170
     11 H                     0.193181
     12 C                    -0.914918
     13 H                     0.008005
     14 C                     1.078294
     15 C                     0.019258
     16 H                     0.183523
     17 C                    -0.350803
     18 H                     0.175342
     19 C                    -0.293448
     20 H                     0.155641
     21 C                    -0.297570
     22 H                     0.174156
     23 C                    -0.479418
     24 H                     0.160180
     25 O                    -0.247562
     26 O                    -0.153639
     27 H                     0.239018
     28 H                     0.277153
  ----------------------------------------
  Sum of atomic charges =    -0.000000

 -----------------------------------------------------------------
                    Cartesian Multipole Moments
 -----------------------------------------------------------------
    Charge (ESU x 10^10)
                -0.0000
    Dipole Moment (Debye)
         X       1.7952      Y       3.7222      Z       0.2395
       Tot       4.1394
    Quadrupole Moments (Debye-Ang)
        XX     -87.0051     XY      -2.0718     YY     -96.9553
        XZ      -1.9705     YZ      -5.3557     ZZ     -90.8913
    Octopole Moments (Debye-Ang^2)
       XXX      41.4029    XXY      34.1852    XYY       3.6518
       YYY       5.7470    XXZ      29.4025    XYZ       4.6756
       YYZ      -2.4040    XZZ      -8.1461    YZZ       1.4608
       ZZZ       1.7758
    Hexadecapole Moments (Debye-Ang^3)
      XXXX   -3280.4415   XXXY      -9.0506   XXYY    -711.2729
      XYYY      18.6893   YYYY   -1214.2643   XXXZ      46.0960
      XXYZ     -15.1136   XYYZ     -26.6659   YYYZ     -31.9469
      XXZZ    -634.6546   XYZZ     -21.1643   YYZZ    -309.2355
      XZZZ      -8.3296   YZZZ     -18.2804   ZZZZ    -536.2248
 -----------------------------------------------------------------
 Calculating analytic gradient of the SCF energy
 Gradient of SCF Energy
            1           2           3           4           5           6
    1  -0.0006556  -0.0000794   0.0002100   0.0003537  -0.0000839  -0.0001387
    2   0.0055834  -0.0022314  -0.0013374  -0.0000228   0.0000340   0.0000788
    3   0.0020182  -0.0009134  -0.0005660  -0.0001752  -0.0000649  -0.0000451
            7           8           9          10          11          12
    1  -0.0000455  -0.0001525  -0.0000320  -0.0001056   0.0000024   0.0002878
    2  -0.0000000  -0.0002006  -0.0000515  -0.0002320  -0.0000315   0.0003119
    3  -0.0000507   0.0000674  -0.0000260   0.0002053   0.0000459  -0.0003240
           13          14          15          16          17          18
    1   0.0001440  -0.0000964  -0.0003442   0.0000404   0.0000954  -0.0000026
    2  -0.0001318   0.0008968  -0.0000905   0.0000513  -0.0000074   0.0000109
    3   0.0001476  -0.0002001   0.0002653  -0.0002277  -0.0001956  -0.0000695
           19          20          21          22          23          24
    1   0.0001767   0.0000388   0.0000815  -0.0000219  -0.0000474  -0.0000162
    2  -0.0001209  -0.0000248  -0.0001614  -0.0000477   0.0002831  -0.0000837
    3  -0.0000941  -0.0000357   0.0001687   0.0000540   0.0004149   0.0000263
           25          26          27          28
    1   0.0004836  -0.0005835  -0.0000591   0.0005503
    2  -0.0022468   0.0009953   0.0002164  -0.0014395
    3  -0.0001687  -0.0010362  -0.0001668   0.0009461
 Max gradient component =       5.583E-03
 RMS gradient           =       8.237E-04
 Gradient time:  CPU 441.94 s  wall 441.91 s
 Geometry Optimization Parameters
   NAtoms,    NIC,     NZ,  NCons,   NDum,   NFix, NCnnct, MaxDiis
       28     198       0       0       0       0       0       0

 Cartesian Hessian Update
 Hessian Updated using BFGS Update


** GEOMETRY OPTIMIZATION IN DELOCALIZED INTERNAL COORDINATES **
   Searching for a Minimum

   Optimization Cycle:   2

                       Coordinates (Angstroms)
     ATOM                X               Y               Z
      1  C         0.6138549583   -1.3692197538   -0.0694369251
      2  C        -0.6688208938   -1.2198605177   -0.9208050853
      3  C         1.6541730286   -0.3078968841   -0.0314085056
      4  C         2.7857396700   -0.5188077507    0.7717868212
      5  H         2.8502693101   -1.4358827801    1.3440137481
      6  C         3.7978624881    0.4303133741    0.8234456699
      7  H         4.6684207367    0.2593944881    1.4463353885
      8  C         3.6954750460    1.6018676967    0.0716336267
      9  H         4.4866719559    2.3423505520    0.1109324918
     10  C         2.5775634053    1.8199559122   -0.7310428767
     11  H         2.4960329503    2.7294324356   -1.3149186603
     12  C         1.5614513366    0.8709866711   -0.7834191267
     13  H         0.6956393344    1.0594273013   -1.4032994093
     14  C        -1.6247093742   -0.2016057510   -0.3031381766
     15  C        -2.0381703937   -0.3368945710    1.0267374204
     16  H        -1.6578622979   -1.1560057446    1.6272754535
     17  C        -2.9392713714    0.5670243514    1.5808645985
     18  H        -3.2508261162    0.4523701563    2.6130280736
     19  C        -3.4428553046    1.6165967030    0.8121889631
     20  H        -4.1464497157    2.3191632734    1.2442883440
     21  C        -3.0442351595    1.7526553503   -0.5149723902
     22  H        -3.4426496533    2.5566459318   -1.1236616977
     23  C        -2.1406620550    0.8458096296   -1.0675119175
     24  H        -1.8478792815    0.9459598916   -2.1082968842
     25  O         0.7559537318   -2.4189365561    0.5403606813
     26  O        -1.2820090775   -2.4846671973   -1.0562678946
     27  H        -0.3852638100   -0.8685024489   -1.9199317624
     28  H        -0.8324098472   -3.0731678415   -0.4242839936
   Point Group: c1    Number of degrees of freedom:    78


   Energy is   -691.347663287

 Hessian Updated using BFGS Update

 73 Hessian modes will be used to form the next step
  Hessian Eigenvalues:
     0.002929    0.004832    0.008508    0.011730    0.014409    0.015714
     0.018537    0.022017    0.022500    0.022532    0.022645    0.022745
     0.022773    0.022811    0.022881    0.022906    0.022930    0.022965
     0.022995    0.023002    0.023066    0.023107    0.023224    0.059304
     0.061945    0.081193    0.156945    0.159983    0.159987    0.159995
     0.159998    0.165289    0.183073    0.202660    0.219723    0.219999
     0.220000    0.220003    0.233929    0.234723    0.240070    0.249932
     0.249999    0.253136    0.278174    0.296342    0.332625    0.338718
     0.350032    0.351563    0.351771    0.351825    0.351884    0.352124
     0.352373    0.353000    0.354115    0.357266    0.414403    0.419065
     0.419502    0.419619    0.442265    0.452067    0.452852    0.457080
     0.459754    0.462912    0.463064    0.466108    0.469702    0.503193
     0.871236

 Minimum Search - Taking Simple RFO Step
 Searching for Lamda that Minimizes Along All modes
 Value Taken    Lamda =  -0.00048673
 Step Taken.  Stepsize is  0.246078

                             Maximum     Tolerance    Cnvgd?
         Gradient           0.001742      0.000300      NO
         Displacement       0.093498      0.001200      NO
         Energy change     -0.000274      0.000001      NO


 New Cartesian Coordinates Obtained by Inverse Iteration

 Displacement from previous Coordinates is:  0.981151
 ----------------------------------------------------------------
             Standard Nuclear Orientation (Angstroms)
    I     Atom           X                Y                Z
 ----------------------------------------------------------------
    1      C       0.6290766067    -1.4300295844    -0.1537148587
    2      C      -0.6773906040    -1.2528119932    -0.9596338375
    3      C       1.6341324116    -0.3372253119    -0.0615857636
    4      C       2.7414879940    -0.5237250362     0.7779979455
    5      H       2.8171355908    -1.4451518257     1.3389532600
    6      C       3.7189675123     0.4551407262     0.8786501623
    7      H       4.5706801712     0.3028240877     1.5287459772
    8      C       3.6064257380     1.6327222531     0.1407149130
    9      H       4.3705773131     2.3956693220     0.2183569989
   10      C       2.5126311122     1.8271982797    -0.6972755646
   11      H       2.4235224669     2.7405697609    -1.2705566131
   12      C       1.5302459232     0.8489004024    -0.7975464543
   13      H       0.6848985456     1.0201849169    -1.4471682591
   14      C      -1.5931500333    -0.2125135397    -0.3206851688
   15      C      -1.9377052684    -0.2997671617     1.0311946549
   16      H      -1.5337641134    -1.0977447810     1.6417043483
   17      C      -2.8055615666     0.6262482047     1.5985293160
   18      H      -3.0643309045     0.5479868099     2.6466037389
   19      C      -3.3436570893     1.6509367219     0.8226738157
   20      H      -4.0208204820     2.3697312282     1.2654634057
   21      C      -3.0128685674     1.7399972740    -0.5252679130
   22      H      -3.4382691935     2.5236251105    -1.1388725065
   23      C      -2.1430224702     0.8108333335    -1.0912064464
   24      H      -1.9054322727     0.8757966015    -2.1467790439
   25      O       0.7591478681    -2.4634334456     0.4766772592
   26      O      -1.3250531719    -2.5036752181    -1.0795326477
   27      H      -0.4202872946    -0.9133639548    -1.9670555020
   28      H      -0.8825826215    -3.1104172588    -0.4688892417
 ----------------------------------------------------------------
 Molecular Point Group                 C1    NOp =  1
 Largest Abelian Subgroup              C1    NOp =  1
 Nuclear Repulsion Energy =  1011.4936648726 hartrees
 There are       56 alpha and       56 beta electrons
 Applying Cartesian multipole field
    Component          Value
    ---------          -----
     (2,0,0)        1.00000E-11
     (0,2,0)        2.00000E-11
     (0,0,2)       -3.00000E-11
 Nucleus-field energy     =     0.0000000299 hartrees
 Requested basis set is 6-311++G(d,p)
 There are 156 shells and 436 basis functions
 A cutoff of  1.0D-11 yielded   9795 shell pairs
 There are     77879 function pairs (     83238 Cartesian)
 Smallest overlap matrix eigenvalue = 6.15E-07

 Q-Chem warning in module /home/taweetham/qchem/stvman/mkSTV.C, line 257:

 Overlap eigenvalue is smaller than square root of threshold

 Linear dependence detected in AO basis
 Number of orthogonalized atomic orbitals = 434
 Maximum deviation from orthogonality = 3.190E-10
 Guess MOs from SCF MO coefficient file
 Reading MOs from coefficient file
 Reading MOs from coefficient file
 A restricted hybrid HF-DFT SCF calculation will be
 performed using Pulay DIIS extrapolation
 Exchange:     0.2000 Hartree-Fock + 0.0800 Slater + 0.7200 B88
 Correlation:  0.1900 VWN1RPA + 0.8100 LYP
 Using SG-1 standard quadrature grid
 SCF converges when DIIS error is below 1.0E-08
 Geometry optimization detected.  Setting ReadMinima to 0
 Setting SaveMinima to 0
 Inaccurate integrated density:
   Number of electrons =   112
   Numerical integral  =   112.156412267380
   Relative error      =     0.1396538102 %
 ---------------------------------------
  Cycle       Energy         DIIS Error
 ---------------------------------------
    1    -691.4029215195      1.53E-03
    2    -691.3439677668      3.37E-04
    3    -691.3388594196      5.82E-04
    4    -691.3470294999      1.06E-04
    5    -691.3472362998      3.49E-05
    6    -691.3472536865      1.44E-05
    7    -691.3472574261      4.80E-06
    8    -691.3472578396      2.08E-06
    9    -691.3472584445      3.00E-07
   10    -691.3472583087      1.40E-07
   11    -691.3472583136      3.50E-08
   12    -691.3472583349      1.21E-08
   13    -691.3472583280      5.55E-09 Convergence criterion met
 ---------------------------------------
 SCF time:  CPU 1158.74 s  wall 1159.86 s
 SCF   energy in the final basis set = -691.3472583280
 Total energy in the final basis set = -691.3472583280

 --------------------------------------------------------------

                    Orbital Energies (a.u.)
 --------------------------------------------------------------

 Alpha MOs
 -- Occupied --
-19.136 -19.122 -10.280 -10.244 -10.205 -10.201 -10.200 -10.196
-10.196 -10.195 -10.194 -10.185 -10.184 -10.184 -10.183 -10.183
 -1.078  -1.024  -0.884  -0.871  -0.797  -0.775  -0.771  -0.759
 -0.711  -0.650  -0.630  -0.621  -0.604  -0.575  -0.548  -0.533
 -0.513  -0.491  -0.480  -0.475  -0.463  -0.458  -0.448  -0.446
 -0.434  -0.425  -0.415  -0.386  -0.382  -0.378  -0.369  -0.367
 -0.357  -0.351  -0.299  -0.284  -0.279  -0.277  -0.266  -0.257
 -- Virtual --
 -0.084  -0.035  -0.026  -0.022  -0.014  -0.004   0.002   0.009
  0.013   0.016   0.026   0.026   0.029   0.042   0.047   0.051
  0.056   0.061   0.064   0.072   0.079   0.086   0.090   0.093
  0.104   0.104   0.105   0.108   0.111   0.112   0.115   0.116
  0.117   0.121   0.124   0.125   0.127   0.131   0.136   0.139
  0.142   0.149   0.154   0.155   0.155   0.159   0.164   0.165
  0.166   0.176   0.177   0.181   0.183   0.190   0.195   0.197
  0.209   0.209   0.212   0.214   0.218   0.223   0.224   0.232
  0.235   0.236   0.243   0.245   0.252   0.258   0.260   0.266
  0.267   0.273   0.275   0.279   0.282   0.285   0.292   0.294
  0.297   0.299   0.299   0.306   0.313   0.316   0.320   0.328
  0.333   0.346   0.350   0.354   0.360   0.363   0.366   0.370
  0.379   0.381   0.389   0.398   0.409   0.429   0.453   0.466
  0.470   0.488   0.498   0.502   0.519   0.521   0.535   0.538
  0.543   0.548   0.551   0.552   0.561   0.563   0.573   0.576
  0.586   0.589   0.591   0.605   0.611   0.624   0.628   0.640
  0.646   0.648   0.655   0.669   0.674   0.684   0.694   0.695
  0.700   0.712   0.712   0.725   0.728   0.731   0.735   0.739
  0.755   0.762   0.769   0.776   0.798   0.814   0.815   0.822
  0.832   0.846   0.847   0.856   0.865   0.868   0.875   0.882
  0.890   0.904   0.910   0.914   0.932   0.936   0.953   0.959
  0.966   0.994   1.003   1.009   1.022   1.026   1.040   1.053
  1.065   1.070   1.074   1.089   1.105   1.107   1.118   1.125
  1.134   1.150   1.168   1.185   1.210   1.247   1.249   1.264
  1.268   1.275   1.308   1.335   1.377   1.401   1.413   1.464
  1.481   1.487   1.497   1.506   1.512   1.518   1.523   1.536
  1.551   1.556   1.559   1.567   1.578   1.586   1.602   1.616
  1.633   1.640   1.647   1.661   1.669   1.683   1.695   1.699
  1.713   1.729   1.739   1.742   1.765   1.773   1.780   1.798
  1.805   1.822   1.830   1.846   1.860   1.895   1.901   1.906
  1.914   1.929   1.936   1.940   1.940   1.949   1.956   1.964
  1.976   1.988   1.994   2.015   2.022   2.034   2.050   2.072
  2.082   2.084   2.095   2.147   2.148   2.186   2.195   2.218
  2.260   2.299   2.320   2.343   2.358   2.394   2.426   2.430
  2.450   2.461   2.467   2.471   2.475   2.515   2.610   2.632
  2.638   2.651   2.658   2.670   2.678   2.687   2.694   2.704
  2.706   2.717   2.726   2.731   2.741   2.742   2.754   2.773
  2.786   2.788   2.805   2.821   2.831   2.834   2.851   2.863
  2.868   2.872   2.884   2.902   2.932   2.938   2.944   2.945
  2.951   2.969   2.987   3.055   3.079   3.092   3.112   3.131
  3.197   3.201   3.217   3.243   3.301   3.335   3.347   3.365
  3.382   3.388   3.426   3.483   3.510   3.525   3.532   3.566
  3.618   3.641   3.660   3.712   3.781   3.905   3.990   3.999
  4.027   4.038   4.053   4.138   4.147   4.155   4.166   4.201
  4.316   4.393   4.833   4.850   5.091   5.125   5.252   5.484
  5.681   5.779  23.612  23.622  23.798  23.909  23.952  23.957
 23.972  23.980  24.057  24.084  24.095  24.103  24.183  24.196
 49.960  50.006
 --------------------------------------------------------------

          Ground-State Mulliken Net Atomic Charges

     Atom                 Charge (a.u.)
  ----------------------------------------
      1 C                    -0.473698
      2 C                    -0.576667
      3 C                     1.240228
      4 C                     0.340448
      5 H                     0.214932
      6 C                    -0.556568
      7 H                     0.176290
      8 C                    -0.232353
      9 H                     0.163327
     10 C                    -0.407145
     11 H                     0.190074
     12 C                    -0.805297
     13 H                     0.036798
     14 C                     1.162714
     15 C                    -0.029277
     16 H                     0.186242
     17 C                    -0.353814
     18 H                     0.174021
     19 C                    -0.264789
     20 H                     0.155956
     21 C                    -0.326840
     22 H                     0.172618
     23 C                    -0.451399
     24 H                     0.160285
     25 O                    -0.246228
     26 O                    -0.157316
     27 H                     0.230711
     28 H                     0.276749
  ----------------------------------------
  Sum of atomic charges =    -0.000000

 -----------------------------------------------------------------
                    Cartesian Multipole Moments
 -----------------------------------------------------------------
    Charge (ESU x 10^10)
                -0.0000
    Dipole Moment (Debye)
         X       1.7450      Y       3.7108      Z       0.2599
       Tot       4.1088
    Quadrupole Moments (Debye-Ang)
        XX     -88.0500     XY      -2.2056     YY     -96.8070
        XZ      -1.4692     YZ      -4.8814     ZZ     -90.3222
    Octopole Moments (Debye-Ang^2)
       XXX      38.2932    XXY      34.4789    XYY       3.3844
       YYY       7.3047    XXZ      28.9776    XYZ       5.2415
       YYZ      -1.1504    XZZ      -7.6831    YZZ       1.8505
       ZZZ       3.6263
    Hexadecapole Moments (Debye-Ang^3)
      XXXX   -3171.2078   XXXY     -10.4011   XXYY    -692.7095
      XYYY      22.8902   YYYY   -1238.3089   XXXZ      39.3041
      XXYZ     -16.8245   XYYZ     -31.9996   YYYZ     -45.3222
      XXZZ    -612.3629   XYZZ     -23.4134   YYZZ    -315.6139
      XZZZ     -24.0875   YZZZ     -33.6242   ZZZZ    -546.8407
 -----------------------------------------------------------------
 Calculating analytic gradient of the SCF energy
 Gradient of SCF Energy
            1           2           3           4           5           6
    1   0.0068396  -0.0015785  -0.0011885   0.0001705  -0.0000483  -0.0003586
    2  -0.0059537   0.0013032   0.0007979   0.0005684   0.0010069  -0.0000529
    3  -0.0071933   0.0020414   0.0028150   0.0000772  -0.0005499  -0.0004658
            7           8           9          10          11          12
    1  -0.0009905  -0.0005474  -0.0009121   0.0003092   0.0002051  -0.0001241
    2   0.0001876  -0.0003376  -0.0008687  -0.0004993  -0.0010663   0.0003409
    3  -0.0008192  -0.0000388  -0.0000983   0.0000148   0.0007097   0.0008135
           13          14          15          16          17          18
    1   0.0010733  -0.0011815  -0.0001805  -0.0006521   0.0001517   0.0002607
    2  -0.0000400   0.0015654   0.0003216   0.0010669   0.0000116   0.0001108
    3   0.0007540  -0.0006186   0.0001092  -0.0005294  -0.0003101  -0.0013458
           19          20          21          22          23          24
    1   0.0002241   0.0008374   0.0001910   0.0004305   0.0003174  -0.0004858
    2  -0.0002212  -0.0009086  -0.0000975  -0.0010030  -0.0000658   0.0000290
    3  -0.0002463  -0.0005604   0.0002762   0.0008217   0.0007598   0.0012342
           25          26          27          28
    1  -0.0023994   0.0019189  -0.0001273  -0.0021547
    2   0.0058122  -0.0016044  -0.0008245   0.0004210
    3   0.0009880   0.0022486   0.0017248  -0.0026121
 Max gradient component =       7.193E-03
 RMS gradient           =       1.706E-03
 Gradient time:  CPU 446.80 s  wall 446.77 s
 Geometry Optimization Parameters
   NAtoms,    NIC,     NZ,  NCons,   NDum,   NFix, NCnnct, MaxDiis
       28     198       0       0       0       0       0       0

 Cartesian Hessian Update
 Hessian Updated using BFGS Update


** GEOMETRY OPTIMIZATION IN DELOCALIZED INTERNAL COORDINATES **
   Searching for a Minimum

   Optimization Cycle:   3

                       Coordinates (Angstroms)
     ATOM                X               Y               Z
      1  C         0.6290766067   -1.4300295844   -0.1537148587
      2  C        -0.6773906040   -1.2528119932   -0.9596338375
      3  C         1.6341324116   -0.3372253119   -0.0615857636
      4  C         2.7414879940   -0.5237250362    0.7779979455
      5  H         2.8171355908   -1.4451518257    1.3389532600
      6  C         3.7189675123    0.4551407262    0.8786501623
      7  H         4.5706801712    0.3028240877    1.5287459772
      8  C         3.6064257380    1.6327222531    0.1407149130
      9  H         4.3705773131    2.3956693220    0.2183569989
     10  C         2.5126311122    1.8271982797   -0.6972755646
     11  H         2.4235224669    2.7405697609   -1.2705566131
     12  C         1.5302459232    0.8489004024   -0.7975464543
     13  H         0.6848985456    1.0201849169   -1.4471682591
     14  C        -1.5931500333   -0.2125135397   -0.3206851688
     15  C        -1.9377052684   -0.2997671617    1.0311946549
     16  H        -1.5337641134   -1.0977447810    1.6417043483
     17  C        -2.8055615666    0.6262482047    1.5985293160
     18  H        -3.0643309045    0.5479868099    2.6466037389
     19  C        -3.3436570893    1.6509367219    0.8226738157
     20  H        -4.0208204820    2.3697312282    1.2654634057
     21  C        -3.0128685674    1.7399972740   -0.5252679130
     22  H        -3.4382691935    2.5236251105   -1.1388725065
     23  C        -2.1430224702    0.8108333335   -1.0912064464
     24  H        -1.9054322727    0.8757966015   -2.1467790439
     25  O         0.7591478681   -2.4634334456    0.4766772592
     26  O        -1.3250531719   -2.5036752181   -1.0795326477
     27  H        -0.4202872946   -0.9133639548   -1.9670555020
     28  H        -0.8825826215   -3.1104172588   -0.4688892417
   Point Group: c1    Number of degrees of freedom:    78


   Energy is   -691.347258328

 Hessian Updated using BFGS Update

 78 Hessian modes will be used to form the next step
  Hessian Eigenvalues:
     0.002832    0.005038    0.010369    0.014371    0.015637    0.018484
     0.021758    0.022489    0.022509    0.022621    0.022741    0.022773
     0.022796    0.022869    0.022903    0.022926    0.022963    0.022991
     0.022995    0.023065    0.023102    0.023223    0.035791    0.059919
     0.062194    0.081278    0.158193    0.159983    0.159990    0.159995
     0.159998    0.159999    0.160000    0.160000    0.160000    0.160005
     0.166663    0.183599    0.200138    0.219737    0.220000    0.220002
     0.220003    0.233469    0.234755    0.236373    0.249961    0.250095
     0.251675    0.277975    0.296096    0.334337    0.338920    0.350157
     0.351639    0.351771    0.351825    0.351884    0.352132    0.352372
     0.353648    0.354740    0.360957    0.414370    0.419045    0.419498
     0.419617    0.442031    0.452844    0.456624    0.457941    0.462129
     0.462922    0.463027    0.467925    0.484937    0.495145    0.883890

 Minimum Search - Taking Simple RFO Step
 Searching for Lamda that Minimizes Along All modes
 Value Taken    Lamda =  -0.00100951
 Step Taken.  Stepsize is  0.148591

                             Maximum     Tolerance    Cnvgd?
         Gradient           0.004603      0.000300      NO
         Displacement       0.070838      0.001200      NO
         Energy change      0.000405      0.000001      NO


 New Cartesian Coordinates Obtained by Inverse Iteration

 Displacement from previous Coordinates is:  0.400301
 ----------------------------------------------------------------
             Standard Nuclear Orientation (Angstroms)
    I     Atom           X                Y                Z
 ----------------------------------------------------------------
    1      C       0.6193274381    -1.4073745361    -0.1146819797
    2      C      -0.6729306839    -1.2373318127    -0.9447005247
    3      C       1.6411626891    -0.3273589517    -0.0447042608
    4      C       2.7647285771    -0.5299025320     0.7714585889
    5      H       2.8394545121    -1.4544520312     1.3300896290
    6      C       3.7580755497     0.4369556255     0.8526449685
    7      H       4.6224822273     0.2722137266     1.4854191054
    8      C       3.6448331308     1.6183845521     0.1178143121
    9      H       4.4213171566     2.3724522405     0.1804261247
   10      C       2.5342311316     1.8286380284    -0.6970166117
   11      H       2.4438566030     2.7454255115    -1.2676541205
   12      C       1.5366111479     0.8618606446    -0.7782423507
   13      H       0.6770399091     1.0448247672    -1.4084716233
   14      C      -1.6065618997    -0.2067678616    -0.3165260042
   15      C      -1.9718317393    -0.3057215683     1.0302992143
   16      H      -1.5697307763    -1.1067047548     1.6409882527
   17      C      -2.8550806438     0.6120288895     1.5909216890
   18      H      -3.1290319668     0.5255692707     2.6362452045
   19      C      -3.3881767257     1.6395289633     0.8122770985
   20      H      -4.0769671720     2.3529120311     1.2500054099
   21      C      -3.0369960916     1.7395664783    -0.5315317915
   22      H      -3.4571680130     2.5266092517    -1.1473684870
   23      C      -2.1517946000     0.8185621293    -1.0906061556
   24      H      -1.8957207422     0.8918342311    -2.1430065902
   25      O       0.7693135510    -2.4635343921     0.4777802510
   26      O      -1.3059558771    -2.4937662697    -1.0656186216
   27      H      -0.4019549225    -0.8950254067    -1.9498556875
   28      H      -0.8574981688    -3.0809203028    -0.4358890648
 ----------------------------------------------------------------
 Molecular Point Group                 C1    NOp =  1
 Largest Abelian Subgroup              C1    NOp =  1
 Nuclear Repulsion Energy =  1009.6593953939 hartrees
 There are       56 alpha and       56 beta electrons
 Applying Cartesian multipole field
    Component          Value
    ---------          -----
     (2,0,0)        1.00000E-11
     (0,2,0)        2.00000E-11
     (0,0,2)       -3.00000E-11
 Nucleus-field energy     =     0.0000000304 hartrees
 Requested basis set is 6-311++G(d,p)
 There are 156 shells and 436 basis functions
 A cutoff of  1.0D-11 yielded   9780 shell pairs
 There are     77819 function pairs (     83165 Cartesian)
 Smallest overlap matrix eigenvalue = 6.23E-07

 Q-Chem warning in module /home/taweetham/qchem/stvman/mkSTV.C, line 257:

 Overlap eigenvalue is smaller than square root of threshold

 Linear dependence detected in AO basis
 Number of orthogonalized atomic orbitals = 434
 Maximum deviation from orthogonality = 2.093E-10
 Guess MOs from SCF MO coefficient file
 Reading MOs from coefficient file
 Reading MOs from coefficient file
 A restricted hybrid HF-DFT SCF calculation will be
 performed using Pulay DIIS extrapolation
 Exchange:     0.2000 Hartree-Fock + 0.0800 Slater + 0.7200 B88
 Correlation:  0.1900 VWN1RPA + 0.8100 LYP
 Using SG-1 standard quadrature grid
 SCF converges when DIIS error is below 1.0E-08
 Geometry optimization detected.  Setting ReadMinima to 0
 Setting SaveMinima to 0
 ---------------------------------------
  Cycle       Energy         DIIS Error
 ---------------------------------------
    1    -691.3186218397      7.15E-04
    2    -691.3474851491      9.52E-05
    3    -691.3472956844      1.40E-04
    4    -691.3477366163      3.27E-05
    5    -691.3477582101      1.17E-05
    6    -691.3477599657      5.05E-06
    7    -691.3477607860      1.73E-06
    8    -691.3477608045      7.72E-07
    9    -691.3477607213      1.27E-07
   10    -691.3477607616      6.26E-08
   11    -691.3477607688      1.62E-08
   12    -691.3477607965      7.46E-09 Convergence criterion met
 ---------------------------------------
 SCF time:  CPU 1043.27 s  wall 1043.69 s
 SCF   energy in the final basis set = -691.3477607965
 Total energy in the final basis set = -691.3477607965

 --------------------------------------------------------------

                    Orbital Energies (a.u.)
 --------------------------------------------------------------

 Alpha MOs
 -- Occupied --
-19.137 -19.121 -10.281 -10.244 -10.206 -10.202 -10.201 -10.197
-10.197 -10.196 -10.195 -10.186 -10.185 -10.184 -10.184 -10.184
 -1.078  -1.024  -0.883  -0.870  -0.797  -0.775  -0.771  -0.759
 -0.710  -0.650  -0.630  -0.621  -0.604  -0.575  -0.549  -0.532
 -0.513  -0.491  -0.480  -0.475  -0.463  -0.458  -0.448  -0.446
 -0.434  -0.425  -0.414  -0.386  -0.382  -0.378  -0.369  -0.367
 -0.357  -0.351  -0.299  -0.285  -0.279  -0.277  -0.266  -0.257
 -- Virtual --
 -0.084  -0.036  -0.026  -0.023  -0.014  -0.005   0.002   0.009
  0.013   0.015   0.026   0.026   0.029   0.041   0.047   0.051
  0.056   0.061   0.064   0.072   0.078   0.086   0.089   0.093
  0.103   0.103   0.105   0.108   0.111   0.112   0.115   0.116
  0.117   0.120   0.123   0.125   0.127   0.130   0.136   0.140
  0.141   0.149   0.153   0.154   0.155   0.159   0.164   0.165
  0.166   0.176   0.177   0.180   0.183   0.190   0.195   0.197
  0.209   0.209   0.211   0.215   0.218   0.222   0.224   0.231
  0.234   0.235   0.243   0.245   0.252   0.258   0.261   0.267
  0.267   0.272   0.275   0.279   0.283   0.285   0.291   0.294
  0.297   0.298   0.299   0.306   0.313   0.316   0.318   0.328
  0.333   0.346   0.351   0.353   0.360   0.363   0.366   0.371
  0.379   0.382   0.390   0.396   0.410   0.427   0.451   0.466
  0.470   0.488   0.496   0.502   0.518   0.519   0.534   0.538
  0.542   0.548   0.549   0.552   0.560   0.562   0.572   0.576
  0.585   0.589   0.591   0.606   0.609   0.626   0.626   0.643
  0.645   0.650   0.654   0.668   0.673   0.686   0.691   0.694
  0.699   0.711   0.712   0.724   0.727   0.730   0.734   0.737
  0.755   0.758   0.768   0.776   0.796   0.814   0.820   0.826
  0.833   0.846   0.846   0.856   0.865   0.866   0.876   0.881
  0.890   0.903   0.908   0.915   0.933   0.935   0.950   0.961
  0.967   0.995   0.999   1.008   1.019   1.022   1.037   1.047
  1.062   1.066   1.075   1.088   1.108   1.115   1.116   1.124
  1.134   1.149   1.163   1.188   1.208   1.246   1.249   1.264
  1.266   1.279   1.309   1.334   1.373   1.402   1.415   1.462
  1.481   1.486   1.494   1.506   1.510   1.518   1.523   1.534
  1.549   1.554   1.558   1.565   1.578   1.584   1.597   1.613
  1.631   1.639   1.647   1.660   1.673   1.684   1.696   1.702
  1.707   1.727   1.735   1.739   1.764   1.770   1.778   1.795
  1.803   1.821   1.831   1.851   1.860   1.894   1.899   1.904
  1.912   1.929   1.935   1.937   1.941   1.949   1.955   1.964
  1.974   1.989   1.995   2.013   2.020   2.032   2.047   2.069
  2.079   2.083   2.091   2.144   2.148   2.183   2.193   2.217
  2.265   2.294   2.317   2.341   2.355   2.391   2.423   2.428
  2.447   2.457   2.464   2.468   2.473   2.511   2.608   2.629
  2.634   2.649   2.655   2.670   2.674   2.685   2.694   2.703
  2.705   2.716   2.726   2.732   2.737   2.740   2.754   2.773
  2.784   2.787   2.802   2.820   2.830   2.831   2.848   2.859
  2.865   2.870   2.881   2.902   2.933   2.937   2.941   2.945
  2.948   2.969   2.992   3.052   3.076   3.090   3.113   3.131
  3.196   3.201   3.213   3.241   3.301   3.332   3.348   3.360
  3.378   3.385   3.424   3.479   3.507   3.522   3.528   3.562
  3.611   3.635   3.654   3.707   3.777   3.898   3.987   3.996
  4.024   4.035   4.053   4.136   4.145   4.154   4.164   4.200
  4.320   4.393   4.830   4.847   5.084   5.128   5.257   5.488
  5.678   5.773  23.610  23.619  23.797  23.912  23.947  23.952
 23.968  23.975  24.050  24.079  24.088  24.097  24.175  24.189
 49.960  50.004
 --------------------------------------------------------------

          Ground-State Mulliken Net Atomic Charges

     Atom                 Charge (a.u.)
  ----------------------------------------
      1 C                    -0.474694
      2 C                    -0.565426
      3 C                     1.275041
      4 C                     0.350096
      5 H                     0.215334
      6 C                    -0.572541
      7 H                     0.176910
      8 C                    -0.228423
      9 H                     0.164066
     10 C                    -0.395364
     11 H                     0.191747
     12 C                    -0.859293
     13 H                     0.029159
     14 C                     1.139267
     15 C                    -0.009396
     16 H                     0.185351
     17 C                    -0.352106
     18 H                     0.174638
     19 C                    -0.273271
     20 H                     0.156249
     21 C                    -0.315049
     22 H                     0.173650
     23 C                    -0.454848
     24 H                     0.160532
     25 O                    -0.246673
     26 O                    -0.155563
     27 H                     0.233715
     28 H                     0.276892
  ----------------------------------------
  Sum of atomic charges =    -0.000000

 -----------------------------------------------------------------
                    Cartesian Multipole Moments
 -----------------------------------------------------------------
    Charge (ESU x 10^10)
                -0.0000
    Dipole Moment (Debye)
         X       1.7593      Y       3.7686      Z       0.2964
       Tot       4.1696
    Quadrupole Moments (Debye-Ang)
        XX     -87.6148     XY      -2.1857     YY     -97.1868
        XZ      -1.5855     YZ      -5.2015     ZZ     -90.5074
    Octopole Moments (Debye-Ang^2)
       XXX      40.0102    XXY      34.6352    XYY       3.5444
       YYY       8.2778    XXZ      29.0070    XYZ       4.9475
       YYZ      -1.0808    XZZ      -8.1693    YZZ       1.5528
       ZZZ       2.9469
    Hexadecapole Moments (Debye-Ang^3)
      XXXX   -3218.5356   XXXY      -8.0996   XXYY    -701.6027
      XYYY      24.6804   YYYY   -1236.3474   XXXZ      40.5930
      XXYZ     -16.4477   XYYZ     -30.5977   YYYZ     -42.1857
      XXZZ    -622.3247   XYZZ     -22.0815   YYZZ    -312.9225
      XZZZ     -20.6760   YZZZ     -27.8781   ZZZZ    -539.5226
 -----------------------------------------------------------------
 Calculating analytic gradient of the SCF energy
 Gradient of SCF Energy
            1           2           3           4           5           6
    1  -0.0001230   0.0002433  -0.0001284   0.0001339  -0.0000391  -0.0000535
    2  -0.0000439  -0.0003059  -0.0001509   0.0000104   0.0001373  -0.0000435
    3   0.0002755  -0.0007946   0.0000789   0.0000472  -0.0000973  -0.0000402
            7           8           9          10          11          12
    1  -0.0001331  -0.0000266  -0.0001147   0.0000019   0.0000409  -0.0000264
    2   0.0000062  -0.0000001  -0.0001187   0.0000328  -0.0001272   0.0000784
    3  -0.0001140  -0.0000253  -0.0000156   0.0000044   0.0001229   0.0001331
           13          14          15          16          17          18
    1   0.0001259  -0.0001761  -0.0000532  -0.0000450   0.0000609   0.0000318
    2  -0.0000085   0.0001948  -0.0001409   0.0001706  -0.0000279   0.0000044
    3   0.0000568  -0.0000801   0.0002233  -0.0001398  -0.0000068  -0.0001840
           19          20          21          22          23          24
    1  -0.0000255   0.0001179   0.0000379   0.0000606   0.0002646  -0.0001063
    2   0.0000369  -0.0001018   0.0000731  -0.0001321  -0.0000477   0.0000314
    3  -0.0000495  -0.0000722   0.0000425   0.0001126   0.0000944   0.0001574
           25          26          27          28
    1  -0.0000310   0.0009120  -0.0003300  -0.0006196
    2   0.0001324  -0.0001988  -0.0001683   0.0007075
    3  -0.0003043   0.0008330   0.0001646  -0.0004226
 Max gradient component =       9.120E-04
 RMS gradient           =       2.302E-04
 Gradient time:  CPU 440.46 s  wall 440.40 s
 Geometry Optimization Parameters
   NAtoms,    NIC,     NZ,  NCons,   NDum,   NFix, NCnnct, MaxDiis
       28     198       0       0       0       0       0       0

 Cartesian Hessian Update
 Hessian Updated using BFGS Update


** GEOMETRY OPTIMIZATION IN DELOCALIZED INTERNAL COORDINATES **
   Searching for a Minimum

   Optimization Cycle:   4

                       Coordinates (Angstroms)
     ATOM                X               Y               Z
      1  C         0.6193274381   -1.4073745361   -0.1146819797
      2  C        -0.6729306839   -1.2373318127   -0.9447005247
      3  C         1.6411626891   -0.3273589517   -0.0447042608
      4  C         2.7647285771   -0.5299025320    0.7714585889
      5  H         2.8394545121   -1.4544520312    1.3300896290
      6  C         3.7580755497    0.4369556255    0.8526449685
      7  H         4.6224822273    0.2722137266    1.4854191054
      8  C         3.6448331308    1.6183845521    0.1178143121
      9  H         4.4213171566    2.3724522405    0.1804261247
     10  C         2.5342311316    1.8286380284   -0.6970166117
     11  H         2.4438566030    2.7454255115   -1.2676541205
     12  C         1.5366111479    0.8618606446   -0.7782423507
     13  H         0.6770399091    1.0448247672   -1.4084716233
     14  C        -1.6065618997   -0.2067678616   -0.3165260042
     15  C        -1.9718317393   -0.3057215683    1.0302992143
     16  H        -1.5697307763   -1.1067047548    1.6409882527
     17  C        -2.8550806438    0.6120288895    1.5909216890
     18  H        -3.1290319668    0.5255692707    2.6362452045
     19  C        -3.3881767257    1.6395289633    0.8122770985
     20  H        -4.0769671720    2.3529120311    1.2500054099
     21  C        -3.0369960916    1.7395664783   -0.5315317915
     22  H        -3.4571680130    2.5266092517   -1.1473684870
     23  C        -2.1517946000    0.8185621293   -1.0906061556
     24  H        -1.8957207422    0.8918342311   -2.1430065902
     25  O         0.7693135510   -2.4635343921    0.4777802510
     26  O        -1.3059558771   -2.4937662697   -1.0656186216
     27  H        -0.4019549225   -0.8950254067   -1.9498556875
     28  H        -0.8574981688   -3.0809203028   -0.4358890648
   Point Group: c1    Number of degrees of freedom:    78


   Energy is   -691.347760797

 Hessian Updated using BFGS Update

 78 Hessian modes will be used to form the next step
  Hessian Eigenvalues:
     0.002859    0.005083    0.010463    0.014335    0.015663    0.018505
     0.021769    0.022490    0.022508    0.022621    0.022742    0.022773
     0.022793    0.022871    0.022904    0.022922    0.022963    0.022989
     0.022995    0.023064    0.023100    0.023222    0.035787    0.060710
     0.063531    0.081458    0.158133    0.159976    0.159984    0.159995
     0.159998    0.159999    0.160000    0.160000    0.160000    0.160001
     0.167094    0.184499    0.200013    0.219675    0.219998    0.220000
     0.220002    0.233279    0.234830    0.236281    0.249916    0.250196
     0.251643    0.277916    0.296099    0.334052    0.338373    0.350095
     0.351644    0.351770    0.351825    0.351883    0.352121    0.352367
     0.353264    0.354214    0.357161    0.414375    0.419027    0.419513
     0.419617    0.442645    0.452842    0.456388    0.457889    0.461308
     0.462908    0.463038    0.467368    0.474082    0.495720    0.881951

 Minimum Search - Taking Simple RFO Step
 Searching for Lamda that Minimizes Along All modes
 Value Taken    Lamda =  -0.00010022
 Step Taken.  Stepsize is  0.160424

                             Maximum     Tolerance    Cnvgd?
         Gradient           0.000639      0.000300      NO
         Displacement       0.069509      0.001200      NO
         Energy change     -0.000502      0.000001      NO


 New Cartesian Coordinates Obtained by Inverse Iteration

 Displacement from previous Coordinates is:  0.717498
 ----------------------------------------------------------------
             Standard Nuclear Orientation (Angstroms)
    I     Atom           X                Y                Z
 ----------------------------------------------------------------
    1      C       0.6133235029    -1.3693521546    -0.0873664471
    2      C      -0.6671466672    -1.1967933587    -0.9359182650
    3      C       1.6592067475    -0.3107709511    -0.0405297457
    4      C       2.7663739798    -0.5104885812     0.7989905602
    5      H       2.8107842940    -1.4162583952     1.3915470351
    6      C       3.7818778124     0.4352352343     0.8607252684
    7      H       4.6332326666     0.2731049688     1.5124969918
    8      C       3.7077393468     1.5917218013     0.0817183630
    9      H       4.5016770674     2.3292860228     0.1288888180
   10      C       2.6139677431     1.7982556149    -0.7574436230
   11      H       2.5539274526     2.6956447311    -1.3628426024
   12      C       1.5939113393     0.8530503556    -0.8186145666
   13      H       0.7472980401     1.0331404891    -1.4677286354
   14      C      -1.6257711649    -0.1917993020    -0.3036389499
   15      C      -2.0082608303    -0.3198919223     1.0361895594
   16      H      -1.6006235485    -1.1248040058     1.6390477059
   17      C      -2.9153815954     0.5730812874     1.5998483883
   18      H      -3.2018043118     0.4644794877     2.6403358359
   19      C      -3.4561897521     1.6041696981     0.8305916013
   20      H      -4.1635956192     2.2984441941     1.2707030145
   21      C      -3.0889521249     1.7324091711    -0.5070489812
   22      H      -3.5146046045     2.5226687558    -1.1159554029
   23      C      -2.1795070600     0.8364122941    -1.0688949374
   24      H      -1.9096598471     0.9313818502    -2.1166674230
   25      O       0.7349737743    -2.4108893738     0.5379944448
   26      O      -1.2819298739    -2.4581459679    -1.0980875874
   27      H      -0.3807246294    -0.8285718529    -1.9284359784
   28      H      -0.8291085374    -3.0562141693    -0.4794084667
 ----------------------------------------------------------------
 Molecular Point Group                 C1    NOp =  1
 Largest Abelian Subgroup              C1    NOp =  1
 Nuclear Repulsion Energy =  1007.2358514032 hartrees
 There are       56 alpha and       56 beta electrons
 Applying Cartesian multipole field
    Component          Value
    ---------          -----
     (2,0,0)        1.00000E-11
     (0,2,0)        2.00000E-11
     (0,0,2)       -3.00000E-11
 Nucleus-field energy     =     0.0000000302 hartrees
 Requested basis set is 6-311++G(d,p)
 There are 156 shells and 436 basis functions
 A cutoff of  1.0D-11 yielded   9749 shell pairs
 There are     77547 function pairs (     82859 Cartesian)
 Smallest overlap matrix eigenvalue = 6.27E-07

 Q-Chem warning in module /home/taweetham/qchem/stvman/mkSTV.C, line 257:

 Overlap eigenvalue is smaller than square root of threshold

 Linear dependence detected in AO basis
 Number of orthogonalized atomic orbitals = 434
 Maximum deviation from orthogonality = 3.380E-10
 Guess MOs from SCF MO coefficient file
 Reading MOs from coefficient file
 Reading MOs from coefficient file
 A restricted hybrid HF-DFT SCF calculation will be
 performed using Pulay DIIS extrapolation
 Exchange:     0.2000 Hartree-Fock + 0.0800 Slater + 0.7200 B88
 Correlation:  0.1900 VWN1RPA + 0.8100 LYP
 Using SG-1 standard quadrature grid
 SCF converges when DIIS error is below 1.0E-08
 Geometry optimization detected.  Setting ReadMinima to 0
 Setting SaveMinima to 0
 ---------------------------------------
  Cycle       Energy         DIIS Error
 ---------------------------------------
    1    -691.3211160914      1.17E-03
    2    -691.3469639905      1.63E-04
    3    -691.3463807152      2.38E-04
    4    -691.3476361103      4.54E-05
    5    -691.3476785953      1.83E-05
    6    -691.3476857484      6.30E-06
    7    -691.3476867068      3.08E-06
    8    -691.3476863751      1.22E-06
    9    -691.3476863382      2.19E-07
   10    -691.3476864197      1.07E-07
   11    -691.3476864375      2.91E-08
   12    -691.3476864220      1.11E-08
   13    -691.3476864259      3.38E-09 Convergence criterion met
 ---------------------------------------
 SCF time:  CPU 1113.61 s  wall 1114.12 s
 SCF   energy in the final basis set = -691.3476864259
 Total energy in the final basis set = -691.3476864259

 --------------------------------------------------------------

                    Orbital Energies (a.u.)
 --------------------------------------------------------------

 Alpha MOs
 -- Occupied --
-19.137 -19.121 -10.281 -10.244 -10.206 -10.203 -10.202 -10.198
-10.198 -10.196 -10.194 -10.186 -10.185 -10.184 -10.184 -10.183
 -1.078  -1.023  -0.884  -0.870  -0.796  -0.775  -0.771  -0.758
 -0.710  -0.650  -0.630  -0.620  -0.603  -0.574  -0.549  -0.532
 -0.513  -0.491  -0.480  -0.475  -0.463  -0.458  -0.447  -0.446
 -0.433  -0.424  -0.415  -0.386  -0.382  -0.378  -0.370  -0.366
 -0.357  -0.351  -0.299  -0.285  -0.279  -0.277  -0.265  -0.257
 -- Virtual --
 -0.085  -0.036  -0.026  -0.023  -0.014  -0.005   0.002   0.010
  0.013   0.015   0.026   0.027   0.029   0.041   0.047   0.051
  0.056   0.061   0.065   0.072   0.078   0.085   0.089   0.093
  0.103   0.103   0.105   0.108   0.111   0.112   0.115   0.116
  0.117   0.120   0.124   0.125   0.127   0.130   0.136   0.140
  0.142   0.149   0.153   0.154   0.155   0.158   0.163   0.164
  0.166   0.176   0.177   0.180   0.184   0.189   0.195   0.196
  0.208   0.209   0.211   0.215   0.217   0.221   0.223   0.229
  0.234   0.236   0.242   0.244   0.250   0.257   0.261   0.266
  0.268   0.271   0.275   0.279   0.282   0.285   0.291   0.293
  0.297   0.298   0.300   0.306   0.313   0.315   0.319   0.328
  0.334   0.347   0.351   0.353   0.360   0.363   0.365   0.373
  0.380   0.383   0.391   0.395   0.407   0.427   0.451   0.464
  0.474   0.488   0.497   0.500   0.518   0.519   0.533   0.538
  0.541   0.546   0.550   0.552   0.560   0.562   0.571   0.574
  0.584   0.590   0.595   0.606   0.607   0.623   0.629   0.643
  0.644   0.650   0.655   0.665   0.675   0.685   0.690   0.696
  0.699   0.708   0.713   0.723   0.726   0.729   0.733   0.738
  0.752   0.756   0.768   0.774   0.796   0.814   0.818   0.821
  0.833   0.844   0.848   0.856   0.865   0.865   0.874   0.880
  0.890   0.901   0.906   0.913   0.930   0.934   0.947   0.958
  0.967   0.995   0.997   1.007   1.015   1.019   1.035   1.044
  1.063   1.065   1.075   1.088   1.107   1.116   1.120   1.126
  1.130   1.150   1.161   1.190   1.205   1.247   1.247   1.267
  1.268   1.281   1.311   1.332   1.374   1.398   1.413   1.462
  1.483   1.486   1.494   1.506   1.508   1.518   1.523   1.534
  1.550   1.554   1.557   1.565   1.576   1.584   1.595   1.612
  1.631   1.638   1.648   1.659   1.668   1.683   1.695   1.703
  1.707   1.725   1.734   1.738   1.763   1.770   1.778   1.794
  1.801   1.820   1.830   1.847   1.856   1.893   1.898   1.904
  1.911   1.928   1.936   1.936   1.941   1.951   1.954   1.963
  1.974   1.990   1.995   2.013   2.020   2.028   2.046   2.067
  2.075   2.082   2.091   2.144   2.148   2.182   2.191   2.214
  2.266   2.293   2.317   2.340   2.354   2.389   2.422   2.427
  2.446   2.457   2.462   2.466   2.475   2.512   2.609   2.629
  2.633   2.648   2.654   2.668   2.675   2.684   2.693   2.702
  2.705   2.715   2.725   2.732   2.736   2.739   2.753   2.775
  2.783   2.788   2.799   2.820   2.830   2.831   2.847   2.856
  2.865   2.871   2.879   2.895   2.927   2.935   2.938   2.944
  2.947   2.969   2.988   3.050   3.073   3.087   3.107   3.131
  3.197   3.198   3.209   3.244   3.299   3.331   3.345   3.358
  3.377   3.383   3.420   3.479   3.504   3.519   3.527   3.560
  3.607   3.633   3.650   3.706   3.775   3.896   3.985   3.996
  4.022   4.035   4.054   4.134   4.144   4.152   4.163   4.198
  4.320   4.393   4.829   4.846   5.085   5.128   5.256   5.487
  5.674   5.771  23.607  23.618  23.795  23.913  23.945  23.950
 23.966  23.973  24.048  24.077  24.086  24.095  24.172  24.187
 49.959  50.004
 --------------------------------------------------------------

          Ground-State Mulliken Net Atomic Charges

     Atom                 Charge (a.u.)
  ----------------------------------------
      1 C                    -0.431711
      2 C                    -0.515804
      3 C                     1.225056
      4 C                     0.373656
      5 H                     0.215116
      6 C                    -0.572337
      7 H                     0.177280
      8 C                    -0.229441
      9 H                     0.164297
     10 C                    -0.405254
     11 H                     0.192160
     12 C                    -0.867580
     13 H                     0.019981
     14 C                     1.152855
     15 C                    -0.035149
     16 H                     0.182325
     17 C                    -0.351541
     18 H                     0.175896
     19 C                    -0.288456
     20 H                     0.155621
     21 C                    -0.317289
     22 H                     0.173720
     23 C                    -0.470947
     24 H                     0.157481
     25 O                    -0.243459
     26 O                    -0.151003
     27 H                     0.237806
     28 H                     0.276717
  ----------------------------------------
  Sum of atomic charges =    -0.000000

 -----------------------------------------------------------------
                    Cartesian Multipole Moments
 -----------------------------------------------------------------
    Charge (ESU x 10^10)
                -0.0000
    Dipole Moment (Debye)
         X       1.8389      Y       3.7005      Z       0.2461
       Tot       4.1396
    Quadrupole Moments (Debye-Ang)
        XX     -87.0208     XY      -2.1049     YY     -97.0691
        XZ      -1.8239     YZ      -5.2956     ZZ     -90.6318
    Octopole Moments (Debye-Ang^2)
       XXX      40.1217    XXY      35.2613    XYY       3.9852
       YYY       4.1203    XXZ      29.1654    XYZ       4.4505
       YYZ      -2.6612    XZZ      -7.2222    YZZ       2.0483
       ZZZ       2.7338
    Hexadecapole Moments (Debye-Ang^3)
      XXXX   -3299.5849   XXXY      -8.2480   XXYY    -709.6859
      XYYY      19.9279   YYYY   -1195.5431   XXXZ      48.7000
      XXYZ     -16.4192   XYYZ     -27.0805   YYYZ     -32.3373
      XXZZ    -637.3296   XYZZ     -21.6793   YYZZ    -308.9488
      XZZZ      -9.0540   YZZZ     -23.2749   ZZZZ    -552.4556
 -----------------------------------------------------------------
 Calculating analytic gradient of the SCF energy
 Gradient of SCF Energy
            1           2           3           4           5           6
    1   0.0004024  -0.0008894   0.0000701  -0.0000423  -0.0000019   0.0000210
    2   0.0002838  -0.0007279  -0.0001714  -0.0001176  -0.0001645   0.0000376
    3  -0.0005546   0.0010810  -0.0001546  -0.0000857   0.0001144   0.0000793
            7           8           9          10          11          12
    1   0.0001700   0.0001006   0.0001526   0.0000182  -0.0000188   0.0001648
    2  -0.0000523  -0.0000016   0.0001181  -0.0000480   0.0001647  -0.0000241
    3   0.0001360   0.0000879   0.0000412  -0.0000363  -0.0001231  -0.0003077
           13          14          15          16          17          18
    1  -0.0001046  -0.0003712  -0.0000546   0.0000805   0.0000050  -0.0000578
    2  -0.0000616   0.0000700  -0.0000563  -0.0002089  -0.0000132  -0.0000071
    3   0.0000605  -0.0003368  -0.0001893   0.0001308   0.0001003   0.0002036
           19          20          21          22          23          24
    1  -0.0000171  -0.0001247  -0.0000233  -0.0000769  -0.0001531   0.0000377
    2   0.0000765   0.0001352   0.0000907   0.0001755  -0.0000483  -0.0000199
    3   0.0000320   0.0000875  -0.0000158  -0.0001010   0.0001165  -0.0002280
           25          26          27          28
    1  -0.0001979  -0.0003950   0.0003339   0.0009717
    2  -0.0002848   0.0011318   0.0000291  -0.0003056
    3   0.0008809  -0.0005972  -0.0003951  -0.0000268
 Max gradient component =       1.132E-03
 RMS gradient           =       3.101E-04
 Gradient time:  CPU 438.32 s  wall 438.25 s
 Geometry Optimization Parameters
   NAtoms,    NIC,     NZ,  NCons,   NDum,   NFix, NCnnct, MaxDiis
       28     198       0       0       0       0       0       0

 Cartesian Hessian Update
 Hessian Updated using BFGS Update


** GEOMETRY OPTIMIZATION IN DELOCALIZED INTERNAL COORDINATES **
   Searching for a Minimum

   Optimization Cycle:   5

                       Coordinates (Angstroms)
     ATOM                X               Y               Z
      1  C         0.6133235029   -1.3693521546   -0.0873664471
      2  C        -0.6671466672   -1.1967933587   -0.9359182650
      3  C         1.6592067475   -0.3107709511   -0.0405297457
      4  C         2.7663739798   -0.5104885812    0.7989905602
      5  H         2.8107842940   -1.4162583952    1.3915470351
      6  C         3.7818778124    0.4352352343    0.8607252684
      7  H         4.6332326666    0.2731049688    1.5124969918
      8  C         3.7077393468    1.5917218013    0.0817183630
      9  H         4.5016770674    2.3292860228    0.1288888180
     10  C         2.6139677431    1.7982556149   -0.7574436230
     11  H         2.5539274526    2.6956447311   -1.3628426024
     12  C         1.5939113393    0.8530503556   -0.8186145666
     13  H         0.7472980401    1.0331404891   -1.4677286354
     14  C        -1.6257711649   -0.1917993020   -0.3036389499
     15  C        -2.0082608303   -0.3198919223    1.0361895594
     16  H        -1.6006235485   -1.1248040058    1.6390477059
     17  C        -2.9153815954    0.5730812874    1.5998483883
     18  H        -3.2018043118    0.4644794877    2.6403358359
     19  C        -3.4561897521    1.6041696981    0.8305916013
     20  H        -4.1635956192    2.2984441941    1.2707030145
     21  C        -3.0889521249    1.7324091711   -0.5070489812
     22  H        -3.5146046045    2.5226687558   -1.1159554029
     23  C        -2.1795070600    0.8364122941   -1.0688949374
     24  H        -1.9096598471    0.9313818502   -2.1166674230
     25  O         0.7349737743   -2.4108893738    0.5379944448
     26  O        -1.2819298739   -2.4581459679   -1.0980875874
     27  H        -0.3807246294   -0.8285718529   -1.9284359784
     28  H        -0.8291085374   -3.0562141693   -0.4794084667
   Point Group: c1    Number of degrees of freedom:    78


   Energy is   -691.347686426

 Hessian Updated using BFGS Update

 78 Hessian modes will be used to form the next step
  Hessian Eigenvalues:
     0.004756    0.007534    0.010768    0.015584    0.017660    0.019312
     0.021790    0.022506    0.022557    0.022651    0.022742    0.022773
     0.022791    0.022869    0.022902    0.022959    0.022979    0.022993
     0.023018    0.023065    0.023102    0.023226    0.035742    0.060213
     0.064894    0.082444    0.158291    0.159877    0.159993    0.159996
     0.159998    0.159999    0.160000    0.160000    0.160000    0.160082
     0.167564    0.183204    0.200621    0.219859    0.219984    0.220000
     0.220014    0.234126    0.234748    0.241319    0.250037    0.250994
     0.251999    0.279931    0.297202    0.334072    0.338785    0.350109
     0.351647    0.351768    0.351824    0.351885    0.352116    0.352364
     0.353422    0.354360    0.356535    0.414346    0.419025    0.419479
     0.419616    0.436043    0.452865    0.456548    0.458057    0.461885
     0.462849    0.463053    0.467796    0.478442    0.493646    0.883214

 Minimum Search - Taking Simple RFO Step
 Searching for Lamda that Minimizes Along All modes
 Value Taken    Lamda =  -0.00017479
 Step Taken.  Stepsize is  0.116647

                             Maximum     Tolerance    Cnvgd?
         Gradient           0.001455      0.000300      NO
         Displacement       0.052535      0.001200      NO
         Energy change      0.000074      0.000001      NO


 New Cartesian Coordinates Obtained by Inverse Iteration

 Displacement from previous Coordinates is:  0.527132
 ----------------------------------------------------------------
             Standard Nuclear Orientation (Angstroms)
    I     Atom           X                Y                Z
 ----------------------------------------------------------------
    1      C       0.6183025815    -1.3986105990    -0.1096368417
    2      C      -0.6711152570    -1.2247238095    -0.9434356689
    3      C       1.6464314843    -0.3238102312    -0.0439392858
    4      C       2.7637004432    -0.5252573740     0.7812901487
    5      H       2.8291897502    -1.4448158810     1.3497479215
    6      C       3.7628667085     0.4361962105     0.8590416359
    7      H       4.6223007521     0.2725028058     1.4992649146
    8      C       3.6618356624     1.6106934693     0.1110437807
    9      H       4.4429985954     2.3605021285     0.1707327302
   10      C       2.5575667102     1.8194932732    -0.7131796970
   11      H       2.4767247937     2.7307912036    -1.2944094447
   12      C       1.5539147004     0.8583851171    -0.7905269645
   13      H       0.6992916136     1.0402947511    -1.4282206537
   14      C      -1.6103226971    -0.2012068136    -0.3124684012
   15      C      -1.9749759203    -0.3042982016     1.0342562155
   16      H      -1.5671130784    -1.1032671619     1.6443171529
   17      C      -2.8657084923     0.6059610328     1.5958521571
   18      H      -3.1387360536     0.5164665793     2.6414555606
   19      C      -3.4073556396     1.6297816857     0.8180021258
   20      H      -4.1019369755     2.3374082213     1.2565930775
   21      C      -3.0573111647     1.7336288708    -0.5260760334
   22      H      -3.4836388121     2.5181826971    -1.1413601851
   23      C      -2.1643335414     0.8203967353    -1.0859201428
   24      H      -1.9080956433     0.8966508923    -2.1383329131
   25      O       0.7616589874    -2.4528148237     0.4881902116
   26      O      -1.3021054999    -2.4816206153    -1.0813043747
   27      H      -0.3942953451    -0.8717354151    -1.9436882334
   28      H      -0.8547050620    -3.0766688261    -0.4567928179
 ----------------------------------------------------------------
 Molecular Point Group                 C1    NOp =  1
 Largest Abelian Subgroup              C1    NOp =  1
 Nuclear Repulsion Energy =  1008.8534524629 hartrees
 There are       56 alpha and       56 beta electrons
 Applying Cartesian multipole field
    Component          Value
    ---------          -----
     (2,0,0)        1.00000E-11
     (0,2,0)        2.00000E-11
     (0,0,2)       -3.00000E-11
 Nucleus-field energy     =     0.0000000303 hartrees
 Requested basis set is 6-311++G(d,p)
 There are 156 shells and 436 basis functions
 A cutoff of  1.0D-11 yielded   9769 shell pairs
 There are     77697 function pairs (     83024 Cartesian)
 Smallest overlap matrix eigenvalue = 6.27E-07

 Q-Chem warning in module /home/taweetham/qchem/stvman/mkSTV.C, line 257:

 Overlap eigenvalue is smaller than square root of threshold

 Linear dependence detected in AO basis
 Number of orthogonalized atomic orbitals = 434
 Maximum deviation from orthogonality = 2.874E-10
 Guess MOs from SCF MO coefficient file
 Reading MOs from coefficient file
 Reading MOs from coefficient file
 A restricted hybrid HF-DFT SCF calculation will be
 performed using Pulay DIIS extrapolation
 Exchange:     0.2000 Hartree-Fock + 0.0800 Slater + 0.7200 B88
 Correlation:  0.1900 VWN1RPA + 0.8100 LYP
 Using SG-1 standard quadrature grid
 SCF converges when DIIS error is below 1.0E-08
 Geometry optimization detected.  Setting ReadMinima to 0
 Setting SaveMinima to 0
 ---------------------------------------
  Cycle       Energy         DIIS Error
 ---------------------------------------
    1    -691.3653343531      8.52E-04
    2    -691.3471925761      1.47E-04
    3    -691.3465005610      2.31E-04
    4    -691.3477299987      4.63E-05
    5    -691.3477716120      1.91E-05
    6    -691.3477778793      6.06E-06
    7    -691.3477783174      2.57E-06
    8    -691.3477786160      1.08E-06
    9    -691.3477788786      1.68E-07
   10    -691.3477787873      7.70E-08
   11    -691.3477787817      2.49E-08
   12    -691.3477787922      8.86E-09 Convergence criterion met
 ---------------------------------------
 SCF time:  CPU 1056.65 s  wall 1057.71 s
 SCF   energy in the final basis set = -691.3477787922
 Total energy in the final basis set = -691.3477787922

 --------------------------------------------------------------

                    Orbital Energies (a.u.)
 --------------------------------------------------------------

 Alpha MOs
 -- Occupied --
-19.137 -19.121 -10.281 -10.244 -10.206 -10.203 -10.201 -10.197
-10.197 -10.196 -10.195 -10.186 -10.185 -10.184 -10.184 -10.184
 -1.078  -1.023  -0.883  -0.870  -0.797  -0.775  -0.771  -0.759
 -0.710  -0.650  -0.630  -0.621  -0.603  -0.574  -0.548  -0.532
 -0.513  -0.491  -0.480  -0.475  -0.463  -0.458  -0.448  -0.446
 -0.434  -0.424  -0.414  -0.386  -0.382  -0.378  -0.369  -0.366
 -0.357  -0.351  -0.299  -0.285  -0.279  -0.277  -0.266  -0.257
 -- Virtual --
 -0.084  -0.036  -0.026  -0.023  -0.014  -0.005   0.002   0.009
  0.013   0.015   0.026   0.027   0.029   0.041   0.047   0.051
  0.056   0.061   0.064   0.072   0.078   0.086   0.089   0.093
  0.103   0.103   0.105   0.108   0.111   0.112   0.115   0.116
  0.117   0.120   0.123   0.125   0.127   0.130   0.136   0.140
  0.141   0.149   0.153   0.154   0.155   0.158   0.164   0.165
  0.166   0.176   0.177   0.180   0.183   0.190   0.195   0.196
  0.209   0.209   0.211   0.215   0.218   0.222   0.224   0.230
  0.235   0.235   0.243   0.244   0.251   0.258   0.261   0.267
  0.267   0.271   0.275   0.279   0.282   0.285   0.291   0.293
  0.297   0.297   0.299   0.306   0.313   0.316   0.318   0.328
  0.333   0.347   0.351   0.353   0.360   0.363   0.366   0.372
  0.379   0.382   0.390   0.395   0.409   0.428   0.451   0.465
  0.471   0.488   0.497   0.501   0.518   0.519   0.533   0.538
  0.541   0.547   0.549   0.552   0.560   0.562   0.572   0.576
  0.584   0.589   0.592   0.606   0.608   0.625   0.627   0.643
  0.645   0.650   0.653   0.667   0.674   0.686   0.691   0.695
  0.699   0.710   0.712   0.724   0.727   0.730   0.734   0.738
  0.754   0.757   0.768   0.775   0.796   0.814   0.819   0.825
  0.832   0.845   0.846   0.856   0.865   0.866   0.875   0.881
  0.890   0.903   0.908   0.914   0.933   0.934   0.949   0.961
  0.966   0.995   0.999   1.007   1.018   1.021   1.037   1.046
  1.063   1.066   1.074   1.088   1.108   1.115   1.117   1.124
  1.133   1.150   1.163   1.189   1.207   1.246   1.249   1.265
  1.267   1.279   1.309   1.333   1.373   1.401   1.414   1.462
  1.482   1.485   1.494   1.506   1.509   1.517   1.523   1.534
  1.549   1.554   1.558   1.565   1.577   1.584   1.596   1.613
  1.631   1.638   1.647   1.659   1.671   1.683   1.696   1.702
  1.707   1.726   1.734   1.738   1.763   1.770   1.778   1.795
  1.802   1.820   1.831   1.849   1.858   1.894   1.898   1.904
  1.912   1.929   1.935   1.936   1.941   1.949   1.955   1.963
  1.974   1.989   1.995   2.013   2.019   2.031   2.047   2.068
  2.078   2.083   2.091   2.144   2.148   2.183   2.192   2.216
  2.265   2.293   2.317   2.341   2.354   2.391   2.423   2.427
  2.447   2.457   2.463   2.467   2.474   2.511   2.608   2.629
  2.634   2.648   2.655   2.669   2.675   2.685   2.693   2.702
  2.705   2.716   2.726   2.732   2.737   2.740   2.754   2.773
  2.784   2.787   2.801   2.820   2.830   2.831   2.848   2.858
  2.865   2.870   2.880   2.900   2.931   2.936   2.939   2.945
  2.948   2.968   2.990   3.052   3.075   3.089   3.111   3.130
  3.196   3.199   3.211   3.243   3.299   3.331   3.348   3.359
  3.378   3.384   3.422   3.479   3.506   3.521   3.528   3.562
  3.610   3.634   3.653   3.707   3.776   3.897   3.986   3.996
  4.023   4.035   4.053   4.135   4.145   4.153   4.163   4.199
  4.319   4.393   4.829   4.846   5.084   5.128   5.256   5.486
  5.675   5.773  23.609  23.618  23.796  23.912  23.947  23.951
 23.967  23.974  24.050  24.078  24.087  24.096  24.174  24.188
 49.959  50.004
 --------------------------------------------------------------

          Ground-State Mulliken Net Atomic Charges

     Atom                 Charge (a.u.)
  ----------------------------------------
      1 C                    -0.462863
      2 C                    -0.568327
      3 C                     1.261698
      4 C                     0.351397
      5 H                     0.215338
      6 C                    -0.570051
      7 H                     0.177037
      8 C                    -0.229596
      9 H                     0.164158
     10 C                    -0.399286
     11 H                     0.191715
     12 C                    -0.852835
     13 H                     0.028405
     14 C                     1.155442
     15 C                    -0.018855
     16 H                     0.184679
     17 C                    -0.352899
     18 H                     0.175032
     19 C                    -0.275131
     20 H                     0.156082
     21 C                    -0.318023
     22 H                     0.173627
     23 C                    -0.456418
     24 H                     0.159658
     25 O                    -0.245934
     26 O                    -0.155199
     27 H                     0.233926
     28 H                     0.277224
  ----------------------------------------
  Sum of atomic charges =    -0.000000

 -----------------------------------------------------------------
                    Cartesian Multipole Moments
 -----------------------------------------------------------------
    Charge (ESU x 10^10)
                -0.0000
    Dipole Moment (Debye)
         X       1.7733      Y       3.7479      Z       0.2918
       Tot       4.1565
    Quadrupole Moments (Debye-Ang)
        XX     -87.4702     XY      -2.1491     YY     -97.1630
        XZ      -1.6205     YZ      -5.2251     ZZ     -90.5174
    Octopole Moments (Debye-Ang^2)
       XXX      39.7845    XXY      34.9507    XYY       3.5437
       YYY       6.9389    XXZ      28.9976    XYZ       4.7961
       YYZ      -1.5022    XZZ      -7.8448    YZZ       1.7658
       ZZZ       3.0740
    Hexadecapole Moments (Debye-Ang^3)
      XXXX   -3241.0357   XXXY      -8.0444   XXYY    -703.5175
      XYYY      24.7900   YYYY   -1224.1174   XXXZ      42.5824
      XXYZ     -16.7592   XYYZ     -29.9466   YYYZ     -40.0428
      XXZZ    -626.5542   XYZZ     -22.1034   YYZZ    -312.0371
      XZZZ     -18.5364   YZZZ     -27.7831   ZZZZ    -544.5737
 -----------------------------------------------------------------
 Calculating analytic gradient of the SCF energy
 Gradient of SCF Energy
            1           2           3           4           5           6
    1   0.0001655  -0.0001288  -0.0000134   0.0000364  -0.0000051  -0.0000061
    2   0.0001831  -0.0002091  -0.0000757  -0.0000132  -0.0000187  -0.0000347
    3   0.0001134  -0.0001255  -0.0000227   0.0000031   0.0000064   0.0000150
            7           8           9          10          11          12
    1   0.0000133   0.0000139   0.0000150  -0.0000013   0.0000069  -0.0000033
    2  -0.0000239  -0.0000019  -0.0000091   0.0000032   0.0000042   0.0000093
    3   0.0000069   0.0000086   0.0000123  -0.0000062   0.0000063   0.0000019
           13          14          15          16          17          18
    1  -0.0000009  -0.0000234  -0.0000242  -0.0000020   0.0000242  -0.0000088
    2  -0.0000149   0.0001557  -0.0000515   0.0000005  -0.0000205  -0.0000031
    3  -0.0000188  -0.0000874   0.0000391  -0.0000031   0.0000038   0.0000085
           19          20          21          22          23          24
    1  -0.0000075   0.0000042  -0.0000333   0.0000011   0.0000955  -0.0000106
    2   0.0000425   0.0000204   0.0000352   0.0000230  -0.0000353   0.0000184
    3  -0.0000227   0.0000096   0.0000294  -0.0000023   0.0000434  -0.0000162
           25          26          27          28
    1  -0.0000031   0.0000148  -0.0000371  -0.0000820
    2   0.0000262   0.0000099   0.0000786  -0.0000983
    3   0.0000093  -0.0000043   0.0000243  -0.0000321
 Max gradient component =       2.091E-04
 RMS gradient           =       5.419E-05
 Gradient time:  CPU 442.65 s  wall 442.58 s
 Geometry Optimization Parameters
   NAtoms,    NIC,     NZ,  NCons,   NDum,   NFix, NCnnct, MaxDiis
       28     198       0       0       0       0       0       0

 Cartesian Hessian Update
 Hessian Updated using BFGS Update


** GEOMETRY OPTIMIZATION IN DELOCALIZED INTERNAL COORDINATES **
   Searching for a Minimum

   Optimization Cycle:   6

                       Coordinates (Angstroms)
     ATOM                X               Y               Z
      1  C         0.6183025815   -1.3986105990   -0.1096368417
      2  C        -0.6711152570   -1.2247238095   -0.9434356689
      3  C         1.6464314843   -0.3238102312   -0.0439392858
      4  C         2.7637004432   -0.5252573740    0.7812901487
      5  H         2.8291897502   -1.4448158810    1.3497479215
      6  C         3.7628667085    0.4361962105    0.8590416359
      7  H         4.6223007521    0.2725028058    1.4992649146
      8  C         3.6618356624    1.6106934693    0.1110437807
      9  H         4.4429985954    2.3605021285    0.1707327302
     10  C         2.5575667102    1.8194932732   -0.7131796970
     11  H         2.4767247937    2.7307912036   -1.2944094447
     12  C         1.5539147004    0.8583851171   -0.7905269645
     13  H         0.6992916136    1.0402947511   -1.4282206537
     14  C        -1.6103226971   -0.2012068136   -0.3124684012
     15  C        -1.9749759203   -0.3042982016    1.0342562155
     16  H        -1.5671130784   -1.1032671619    1.6443171529
     17  C        -2.8657084923    0.6059610328    1.5958521571
     18  H        -3.1387360536    0.5164665793    2.6414555606
     19  C        -3.4073556396    1.6297816857    0.8180021258
     20  H        -4.1019369755    2.3374082213    1.2565930775
     21  C        -3.0573111647    1.7336288708   -0.5260760334
     22  H        -3.4836388121    2.5181826971   -1.1413601851
     23  C        -2.1643335414    0.8203967353   -1.0859201428
     24  H        -1.9080956433    0.8966508923   -2.1383329131
     25  O         0.7616589874   -2.4528148237    0.4881902116
     26  O        -1.3021054999   -2.4816206153   -1.0813043747
     27  H        -0.3942953451   -0.8717354151   -1.9436882334
     28  H        -0.8547050620   -3.0766688261   -0.4567928179
   Point Group: c1    Number of degrees of freedom:    78


   Energy is   -691.347778792

 Hessian Updated using BFGS Update

 78 Hessian modes will be used to form the next step
  Hessian Eigenvalues:
     0.004630    0.007388    0.010689    0.015586    0.017627    0.019276
     0.021775    0.022505    0.022555    0.022656    0.022733    0.022772
     0.022792    0.022869    0.022903    0.022960    0.022981    0.022988
     0.023008    0.023065    0.023105    0.023228    0.035818    0.060574
     0.064957    0.082925    0.158262    0.159876    0.159991    0.159995
     0.159998    0.159999    0.160000    0.160000    0.160000    0.160065
     0.168890    0.183478    0.202122    0.219888    0.219987    0.220000
     0.220032    0.234046    0.234744    0.240545    0.250082    0.250818
     0.252045    0.278409    0.296839    0.334086    0.338942    0.350108
     0.351649    0.351768    0.351824    0.351885    0.352119    0.352363
     0.353457    0.354398    0.356553    0.414345    0.419023    0.419486
     0.419616    0.436950    0.452851    0.456578    0.457924    0.461947
     0.462865    0.463044    0.467842    0.479291    0.493628    0.883522

 Minimum Search - Taking Simple RFO Step
 Searching for Lamda that Minimizes Along All modes
 Value Taken    Lamda =  -0.00000297
 Step Taken.  Stepsize is  0.018627

                             Maximum     Tolerance    Cnvgd?
         Gradient           0.000219      0.000300     YES
         Displacement       0.008594      0.001200      NO
         Energy change     -0.000092      0.000001      NO


 New Cartesian Coordinates Obtained by Inverse Iteration

 Displacement from previous Coordinates is:  0.076132
 ----------------------------------------------------------------
             Standard Nuclear Orientation (Angstroms)
    I     Atom           X                Y                Z
 ----------------------------------------------------------------
    1      C       0.6184343776    -1.4009615169    -0.1131413917
    2      C      -0.6712747049    -1.2252277840    -0.9453032087
    3      C       1.6453862736    -0.3251358282    -0.0441972938
    4      C       2.7630242670    -0.5280252431     0.7800401766
    5      H       2.8296669475    -1.4493009649     1.3455033659
    6      C       3.7612666433     0.4341336455     0.8604548276
    7      H       4.6209981845     0.2693083262     1.4999017123
    8      C       3.6589446298     1.6107493758     0.1160828312
    9      H       4.4394081539     2.3610591240     0.1777667177
   10      C       2.5542168752     1.8210562896    -0.7070295528
   11      H       2.4723117082     2.7340346818    -1.2853876327
   12      C       1.5514444608     0.8593053538    -0.7869406190
   13      H       0.6963580521     1.0426159624    -1.4235183085
   14      C      -1.6092728544    -0.2009434490    -0.3140613385
   15      C      -1.9675972985    -0.2987475092     1.0346696755
   16      H      -1.5556056320    -1.0942681251     1.6464130238
   17      C      -2.8574076129     0.6123292248     1.5963487041
   18      H      -3.1253975901     0.5270019527     2.6435530203
   19      C      -3.4044680869     1.6316630540     0.8165440407
   20      H      -4.0983469154     2.3398758652     1.2551836611
   21      C      -3.0606855532     1.7303202464    -0.5295157420
   22      H      -3.4911494117     2.5114312069    -1.1462094020
   23      C      -2.1687186499     0.8162761152    -1.0894206513
   24      H      -1.9172413248     0.8884645057    -2.1432136126
   25      O       0.7630186160    -2.4570037122     0.4809658487
   26      O      -1.3031027607    -2.4817651714    -1.0813693722
   27      H      -0.3951723772    -0.8739286287    -1.9463343641
   28      H      -0.8540048163    -3.0758110750    -0.4572891404
 ----------------------------------------------------------------
 Molecular Point Group                 C1    NOp =  1
 Largest Abelian Subgroup              C1    NOp =  1
 Nuclear Repulsion Energy =  1009.0126980920 hartrees
 There are       56 alpha and       56 beta electrons
 Applying Cartesian multipole field
    Component          Value
    ---------          -----
     (2,0,0)        1.00000E-11
     (0,2,0)        2.00000E-11
     (0,0,2)       -3.00000E-11
 Nucleus-field energy     =     0.0000000302 hartrees
 Requested basis set is 6-311++G(d,p)
 There are 156 shells and 436 basis functions
 A cutoff of  1.0D-11 yielded   9773 shell pairs
 There are     77722 function pairs (     83049 Cartesian)
 Smallest overlap matrix eigenvalue = 6.29E-07

 Q-Chem warning in module /home/taweetham/qchem/stvman/mkSTV.C, line 257:

 Overlap eigenvalue is smaller than square root of threshold

 Linear dependence detected in AO basis
 Number of orthogonalized atomic orbitals = 434
 Maximum deviation from orthogonality = 2.549E-10
 Guess MOs from SCF MO coefficient file
 Reading MOs from coefficient file
 Reading MOs from coefficient file
 A restricted hybrid HF-DFT SCF calculation will be
 performed using Pulay DIIS extrapolation
 Exchange:     0.2000 Hartree-Fock + 0.0800 Slater + 0.7200 B88
 Correlation:  0.1900 VWN1RPA + 0.8100 LYP
 Using SG-1 standard quadrature grid
 SCF converges when DIIS error is below 1.0E-08
 Geometry optimization detected.  Setting ReadMinima to 0
 Setting SaveMinima to 0
 ---------------------------------------
  Cycle       Energy         DIIS Error
 ---------------------------------------
    1    -691.3527048601      1.38E-04
    2    -691.3477398765      3.85E-05
    3    -691.3476841222      6.24E-05
    4    -691.3477765944      1.29E-05
    5    -691.3477796734      3.30E-06
    6    -691.3477798393      1.43E-06
    7    -691.3477796997      4.37E-07
    8    -691.3477798783      1.75E-07
    9    -691.3477799023      3.97E-08
   10    -691.3477798818      1.33E-08
   11    -691.3477798877      4.97E-09 Convergence criterion met
 ---------------------------------------
 SCF time:  CPU 940.74 s  wall 941.06 s
 SCF   energy in the final basis set = -691.3477798877
 Total energy in the final basis set = -691.3477798877

 --------------------------------------------------------------

                    Orbital Energies (a.u.)
 --------------------------------------------------------------

 Alpha MOs
 -- Occupied --
-19.137 -19.121 -10.281 -10.244 -10.206 -10.203 -10.201 -10.197
-10.197 -10.196 -10.195 -10.186 -10.185 -10.184 -10.184 -10.184
 -1.078  -1.023  -0.883  -0.870  -0.797  -0.775  -0.771  -0.759
 -0.710  -0.650  -0.630  -0.621  -0.604  -0.574  -0.548  -0.532
 -0.513  -0.491  -0.480  -0.475  -0.463  -0.458  -0.448  -0.446
 -0.434  -0.424  -0.414  -0.386  -0.382  -0.378  -0.369  -0.367
 -0.357  -0.351  -0.299  -0.285  -0.279  -0.277  -0.266  -0.257
 -- Virtual --
 -0.084  -0.036  -0.026  -0.023  -0.014  -0.005   0.002   0.009
  0.013   0.015   0.026   0.027   0.029   0.041   0.047   0.051
  0.056   0.061   0.064   0.072   0.078   0.086   0.090   0.093
  0.103   0.103   0.105   0.108   0.111   0.112   0.115   0.116
  0.117   0.120   0.123   0.125   0.127   0.130   0.136   0.140
  0.141   0.149   0.153   0.154   0.155   0.159   0.164   0.165
  0.166   0.176   0.177   0.181   0.183   0.190   0.195   0.196
  0.209   0.209   0.211   0.215   0.218   0.222   0.224   0.230
  0.235   0.235   0.243   0.244   0.251   0.258   0.261   0.267
  0.267   0.272   0.275   0.279   0.282   0.285   0.291   0.294
  0.297   0.298   0.299   0.306   0.314   0.316   0.318   0.328
  0.333   0.347   0.351   0.353   0.360   0.363   0.366   0.371
  0.379   0.382   0.390   0.395   0.409   0.428   0.451   0.465
  0.471   0.488   0.497   0.502   0.518   0.519   0.534   0.538
  0.541   0.547   0.549   0.552   0.560   0.562   0.572   0.576
  0.584   0.589   0.592   0.606   0.608   0.625   0.626   0.643
  0.645   0.650   0.653   0.667   0.674   0.686   0.692   0.694
  0.699   0.710   0.712   0.724   0.726   0.730   0.734   0.738
  0.754   0.758   0.768   0.775   0.796   0.814   0.819   0.825
  0.832   0.845   0.846   0.856   0.865   0.866   0.875   0.881
  0.890   0.903   0.908   0.914   0.933   0.934   0.949   0.961
  0.966   0.995   0.998   1.007   1.018   1.022   1.037   1.047
  1.063   1.066   1.074   1.088   1.108   1.115   1.116   1.124
  1.133   1.150   1.163   1.190   1.207   1.246   1.249   1.265
  1.267   1.279   1.310   1.333   1.373   1.401   1.414   1.462
  1.482   1.485   1.494   1.506   1.509   1.517   1.523   1.534
  1.549   1.554   1.558   1.565   1.577   1.584   1.597   1.614
  1.631   1.638   1.647   1.659   1.671   1.683   1.696   1.702
  1.707   1.726   1.734   1.738   1.763   1.770   1.778   1.795
  1.802   1.820   1.831   1.849   1.858   1.894   1.898   1.905
  1.912   1.929   1.935   1.936   1.941   1.949   1.955   1.964
  1.974   1.989   1.996   2.013   2.020   2.031   2.047   2.069
  2.078   2.083   2.091   2.144   2.148   2.183   2.193   2.217
  2.264   2.294   2.317   2.341   2.354   2.391   2.423   2.427
  2.447   2.457   2.464   2.467   2.473   2.511   2.608   2.629
  2.634   2.648   2.655   2.669   2.675   2.685   2.693   2.702
  2.705   2.716   2.726   2.731   2.737   2.740   2.754   2.773
  2.784   2.786   2.802   2.820   2.830   2.831   2.848   2.858
  2.865   2.869   2.880   2.900   2.931   2.936   2.939   2.945
  2.948   2.968   2.991   3.052   3.075   3.089   3.112   3.130
  3.195   3.199   3.212   3.243   3.300   3.331   3.348   3.359
  3.378   3.384   3.422   3.479   3.506   3.521   3.528   3.562
  3.611   3.634   3.653   3.707   3.777   3.897   3.986   3.996
  4.023   4.035   4.053   4.135   4.145   4.153   4.163   4.199
  4.320   4.393   4.830   4.846   5.084   5.128   5.256   5.487
  5.676   5.773  23.609  23.619  23.797  23.912  23.947  23.951
 23.968  23.975  24.050  24.078  24.087  24.096  24.174  24.188
 49.959  50.004
 --------------------------------------------------------------

          Ground-State Mulliken Net Atomic Charges

     Atom                 Charge (a.u.)
  ----------------------------------------
      1 C                    -0.463669
      2 C                    -0.582439
      3 C                     1.263871
      4 C                     0.347590
      5 H                     0.215370
      6 C                    -0.567450
      7 H                     0.177038
      8 C                    -0.230937
      9 H                     0.164151
     10 C                    -0.398895
     11 H                     0.191551
     12 C                    -0.849386
     13 H                     0.031859
     14 C                     1.163114
     15 C                    -0.023383
     16 H                     0.184904
     17 C                    -0.353479
     18 H                     0.174959
     19 C                    -0.272730
     20 H                     0.156114
     21 C                    -0.319928
     22 H                     0.173582
     23 C                    -0.450645
     24 H                     0.159787
     25 O                    -0.245560
     26 O                    -0.155410
     27 H                     0.232879
     28 H                     0.277141
  ----------------------------------------
  Sum of atomic charges =     0.000000

 -----------------------------------------------------------------
                    Cartesian Multipole Moments
 -----------------------------------------------------------------
    Charge (ESU x 10^10)
                 0.0000
    Dipole Moment (Debye)
         X       1.7739      Y       3.7560      Z       0.2987
       Tot       4.1646
    Quadrupole Moments (Debye-Ang)
        XX     -87.4942     XY      -2.1850     YY     -97.2096
        XZ      -1.5695     YZ      -5.2087     ZZ     -90.4868
    Octopole Moments (Debye-Ang^2)
       XXX      39.7268    XXY      35.0069    XYY       3.6197
       YYY       7.1949    XXZ      28.8666    XYZ       4.7975
       YYZ      -1.3520    XZZ      -7.9003    YZZ       1.7450
       ZZZ       3.1646
    Hexadecapole Moments (Debye-Ang^3)
      XXXX   -3237.0647   XXXY      -7.7864   XXYY    -703.0580
      XYYY      25.8761   YYYY   -1225.8208   XXXZ      41.7514
      XXYZ     -17.0074   XYYZ     -30.4352   YYYZ     -41.1126
      XXZZ    -625.9423   XYZZ     -22.0810   YYZZ    -312.1759
      XZZZ     -20.2030   YZZZ     -28.6520   ZZZZ    -544.2441
 -----------------------------------------------------------------
 Calculating analytic gradient of the SCF energy
 Gradient of SCF Energy
            1           2           3           4           5           6
    1  -0.0000299   0.0000147  -0.0000079  -0.0000023  -0.0000074  -0.0000149
    2  -0.0001692  -0.0000293   0.0000261  -0.0000018   0.0000027  -0.0000207
    3   0.0000916  -0.0000974  -0.0000249   0.0000027  -0.0000135  -0.0000044
            7           8           9          10          11          12
    1  -0.0000156  -0.0000074  -0.0000078   0.0000141   0.0000130   0.0000138
    2  -0.0000173  -0.0000132  -0.0000283  -0.0000046  -0.0000195  -0.0000077
    3  -0.0000147  -0.0000044   0.0000075   0.0000066   0.0000230   0.0000215
           13          14          15          16          17          18
    1   0.0000373  -0.0000428  -0.0000338  -0.0000052   0.0000170   0.0000023
    2   0.0000034   0.0000716  -0.0000168   0.0000249  -0.0000021   0.0000038
    3   0.0000117  -0.0000138   0.0000234  -0.0000182  -0.0000043  -0.0000230
           19          20          21          22          23          24
    1   0.0000036   0.0000222   0.0000012   0.0000138   0.0000520  -0.0000195
    2   0.0000165  -0.0000035   0.0000311  -0.0000037  -0.0000226   0.0000202
    3  -0.0000202  -0.0000050   0.0000255   0.0000160   0.0000438   0.0000170
           25          26          27          28
    1  -0.0000728   0.0002238  -0.0000706  -0.0000908
    2   0.0000976  -0.0000055  -0.0000548   0.0001228
    3  -0.0000940   0.0001120   0.0000145  -0.0000793
 Max gradient component =       2.238E-04
 RMS gradient           =       4.891E-05
 Gradient time:  CPU 441.96 s  wall 441.91 s
 Geometry Optimization Parameters
   NAtoms,    NIC,     NZ,  NCons,   NDum,   NFix, NCnnct, MaxDiis
       28     198       0       0       0       0       0       0

 Cartesian Hessian Update
 Hessian Updated using BFGS Update


** GEOMETRY OPTIMIZATION IN DELOCALIZED INTERNAL COORDINATES **
   Searching for a Minimum

   Optimization Cycle:   7

                       Coordinates (Angstroms)
     ATOM                X               Y               Z
      1  C         0.6184343776   -1.4009615169   -0.1131413917
      2  C        -0.6712747049   -1.2252277840   -0.9453032087
      3  C         1.6453862736   -0.3251358282   -0.0441972938
      4  C         2.7630242670   -0.5280252431    0.7800401766
      5  H         2.8296669475   -1.4493009649    1.3455033659
      6  C         3.7612666433    0.4341336455    0.8604548276
      7  H         4.6209981845    0.2693083262    1.4999017123
      8  C         3.6589446298    1.6107493758    0.1160828312
      9  H         4.4394081539    2.3610591240    0.1777667177
     10  C         2.5542168752    1.8210562896   -0.7070295528
     11  H         2.4723117082    2.7340346818   -1.2853876327
     12  C         1.5514444608    0.8593053538   -0.7869406190
     13  H         0.6963580521    1.0426159624   -1.4235183085
     14  C        -1.6092728544   -0.2009434490   -0.3140613385
     15  C        -1.9675972985   -0.2987475092    1.0346696755
     16  H        -1.5556056320   -1.0942681251    1.6464130238
     17  C        -2.8574076129    0.6123292248    1.5963487041
     18  H        -3.1253975901    0.5270019527    2.6435530203
     19  C        -3.4044680869    1.6316630540    0.8165440407
     20  H        -4.0983469154    2.3398758652    1.2551836611
     21  C        -3.0606855532    1.7303202464   -0.5295157420
     22  H        -3.4911494117    2.5114312069   -1.1462094020
     23  C        -2.1687186499    0.8162761152   -1.0894206513
     24  H        -1.9172413248    0.8884645057   -2.1432136126
     25  O         0.7630186160   -2.4570037122    0.4809658487
     26  O        -1.3031027607   -2.4817651714   -1.0813693722
     27  H        -0.3951723772   -0.8739286287   -1.9463343641
     28  H        -0.8540048163   -3.0758110750   -0.4572891404
   Point Group: c1    Number of degrees of freedom:    78


   Energy is   -691.347779888

 Hessian Updated using BFGS Update

 78 Hessian modes will be used to form the next step
  Hessian Eigenvalues:
     0.003253    0.007395    0.010477    0.015590    0.017947    0.019740
     0.021725    0.022452    0.022555    0.022667    0.022695    0.022771
     0.022795    0.022870    0.022906    0.022960    0.022971    0.022996
     0.023017    0.023076    0.023118    0.023234    0.036200    0.064762
     0.068521    0.083432    0.158339    0.159434    0.159981    0.159996
     0.159998    0.159999    0.160000    0.160000    0.160011    0.160203
     0.166636    0.189381    0.213324    0.219856    0.219989    0.220008
     0.220134    0.233997    0.234732    0.239222    0.250658    0.252004
     0.254429    0.294332    0.297280    0.336767    0.338744    0.350146
     0.351651    0.351770    0.351825    0.351885    0.352116    0.352374
     0.353609    0.354658    0.359241    0.414330    0.419063    0.419423
     0.419627    0.452705    0.456425    0.456953    0.461675    0.462227
     0.462929    0.467449    0.469278    0.485213    0.503847    0.886765

 Minimum Search - Taking Simple RFO Step
 Searching for Lamda that Minimizes Along All modes
 Value Taken    Lamda =   0.00000000
 Step Taken.  Stepsize is  0.010207

                             Maximum     Tolerance    Cnvgd?
         Gradient           0.000135      0.000300     YES
         Displacement       0.003536      0.001200      NO
         Energy change     -0.000001      0.000001      NO


 New Cartesian Coordinates Obtained by Inverse Iteration

 Displacement from previous Coordinates is:  0.034244
 ----------------------------------------------------------------
             Standard Nuclear Orientation (Angstroms)
    I     Atom           X                Y                Z
 ----------------------------------------------------------------
    1      C       0.6187200535    -1.4019859244    -0.1140205118
    2      C      -0.6712530948    -1.2252700420    -0.9455888713
    3      C       1.6452505177    -0.3258218408    -0.0438837388
    4      C       2.7633770349    -0.5293740599     0.7795456241
    5      H       2.8307021557    -1.4514242107     1.3437109223
    6      C       3.7612508244     0.4331459533     0.8608242071
    7      H       4.6213340716     0.2678636919     1.4997232050
    8      C       3.6580785130     1.6106906476     0.1180009022
    9      H       4.4382892020     2.3612487595     0.1802600033
   10      C       2.5528143801     1.8216357801    -0.7042936373
   11      H       2.4702352482     2.7353416684    -1.2814529148
   12      C       1.5503520698     0.8596010206    -0.7849543653
   13      H       0.6947083351     1.0434554893    -1.4206936431
   14      C      -1.6086956275    -0.2006462801    -0.3143388327
   15      C      -1.9644141966    -0.2959645877     1.0352386717
   16      H      -1.5506486647    -1.0899102244     1.6478971751
   17      C      -2.8542040963     0.6153583766     1.5966482942
   18      H      -3.1201268780     0.5319975464     2.6445658180
   19      C      -3.4038365372     1.6324185639     0.8156788170
   20      H      -4.0976934342     2.3408232533     1.2541125320
   21      C      -3.0626635939     1.7285912746    -0.5312763376
   22      H      -3.4950309909     2.5080227156    -1.1488094969
   23      C      -2.1707341379     0.8143476627    -1.0908848564
   24      H      -1.9210451000     0.8845572613    -2.1452597873
   25      O       0.7642179719    -2.4589452040     0.4783488696
   26      O      -1.3043752627    -2.4812583288    -1.0825388346
   27      H      -0.3946939044    -0.8735289963    -1.9464304755
   28      H      -0.8548812585    -3.0764640439    -0.4596327633
 ----------------------------------------------------------------
 Molecular Point Group                 C1    NOp =  1
 Largest Abelian Subgroup              C1    NOp =  1
 Nuclear Repulsion Energy =  1009.0125250978 hartrees
 There are       56 alpha and       56 beta electrons
 Applying Cartesian multipole field
    Component          Value
    ---------          -----
     (2,0,0)        1.00000E-11
     (0,2,0)        2.00000E-11
     (0,0,2)       -3.00000E-11
 Nucleus-field energy     =     0.0000000302 hartrees
 Requested basis set is 6-311++G(d,p)
 There are 156 shells and 436 basis functions
 A cutoff of  1.0D-11 yielded   9773 shell pairs
 There are     77722 function pairs (     83049 Cartesian)
 Smallest overlap matrix eigenvalue = 6.30E-07

 Q-Chem warning in module /home/taweetham/qchem/stvman/mkSTV.C, line 257:

 Overlap eigenvalue is smaller than square root of threshold

 Linear dependence detected in AO basis
 Number of orthogonalized atomic orbitals = 434
 Maximum deviation from orthogonality = 3.986E-10
 Guess MOs from SCF MO coefficient file
 Reading MOs from coefficient file
 Reading MOs from coefficient file
 A restricted hybrid HF-DFT SCF calculation will be
 performed using Pulay DIIS extrapolation
 Exchange:     0.2000 Hartree-Fock + 0.0800 Slater + 0.7200 B88
 Correlation:  0.1900 VWN1RPA + 0.8100 LYP
 Using SG-1 standard quadrature grid
 SCF converges when DIIS error is below 1.0E-08
 Geometry optimization detected.  Setting ReadMinima to 0
 Setting SaveMinima to 0
 ---------------------------------------
  Cycle       Energy         DIIS Error
 ---------------------------------------
    1    -691.3496059088      6.37E-05
    2    -691.3477719156      1.78E-05
    3    -691.3477590797      2.93E-05
    4    -691.3477800235      5.73E-06
    5    -691.3477804688      1.56E-06
    6    -691.3477806126      6.59E-07
    7    -691.3477804786      2.06E-07
    8    -691.3477805475      8.36E-08
    9    -691.3477805624      1.80E-08
   10    -691.3477805512      6.20E-09 Convergence criterion met
 ---------------------------------------
 SCF time:  CPU 855.09 s  wall 855.36 s
 SCF   energy in the final basis set = -691.3477805512
 Total energy in the final basis set = -691.3477805512

 --------------------------------------------------------------

                    Orbital Energies (a.u.)
 --------------------------------------------------------------

 Alpha MOs
 -- Occupied --
-19.137 -19.121 -10.281 -10.244 -10.206 -10.203 -10.201 -10.197
-10.197 -10.196 -10.195 -10.186 -10.185 -10.184 -10.184 -10.184
 -1.078  -1.023  -0.883  -0.870  -0.797  -0.775  -0.771  -0.759
 -0.710  -0.650  -0.630  -0.621  -0.604  -0.574  -0.548  -0.532
 -0.513  -0.491  -0.480  -0.475  -0.463  -0.458  -0.448  -0.446
 -0.434  -0.424  -0.414  -0.386  -0.382  -0.378  -0.369  -0.367
 -0.357  -0.351  -0.299  -0.285  -0.279  -0.277  -0.266  -0.257
 -- Virtual --
 -0.084  -0.036  -0.026  -0.023  -0.014  -0.005   0.002   0.009
  0.013   0.015   0.026   0.027   0.029   0.041   0.047   0.051
  0.056   0.061   0.064   0.071   0.078   0.086   0.090   0.093
  0.103   0.103   0.105   0.108   0.111   0.112   0.115   0.116
  0.117   0.120   0.123   0.125   0.127   0.130   0.136   0.140
  0.141   0.149   0.153   0.154   0.155   0.159   0.164   0.165
  0.166   0.176   0.177   0.181   0.183   0.190   0.195   0.196
  0.209   0.209   0.211   0.215   0.218   0.222   0.224   0.230
  0.234   0.235   0.242   0.244   0.251   0.258   0.261   0.267
  0.267   0.272   0.275   0.279   0.282   0.285   0.291   0.294
  0.297   0.298   0.299   0.306   0.314   0.316   0.319   0.328
  0.333   0.347   0.351   0.353   0.360   0.363   0.366   0.371
  0.379   0.382   0.390   0.395   0.409   0.428   0.451   0.465
  0.471   0.488   0.497   0.502   0.518   0.519   0.534   0.538
  0.541   0.547   0.549   0.552   0.560   0.562   0.572   0.576
  0.584   0.588   0.592   0.606   0.608   0.625   0.626   0.643
  0.645   0.650   0.653   0.667   0.674   0.685   0.692   0.694
  0.699   0.710   0.712   0.724   0.726   0.730   0.734   0.738
  0.754   0.758   0.768   0.775   0.796   0.814   0.819   0.825
  0.832   0.845   0.846   0.856   0.865   0.867   0.875   0.881
  0.890   0.903   0.908   0.914   0.933   0.934   0.949   0.961
  0.966   0.995   0.998   1.007   1.018   1.022   1.037   1.047
  1.063   1.066   1.074   1.088   1.108   1.115   1.116   1.124
  1.133   1.150   1.163   1.190   1.208   1.246   1.249   1.265
  1.267   1.279   1.310   1.333   1.373   1.401   1.414   1.462
  1.482   1.485   1.494   1.506   1.509   1.517   1.523   1.534
  1.549   1.554   1.558   1.565   1.577   1.584   1.597   1.614
  1.631   1.638   1.647   1.659   1.671   1.683   1.696   1.701
  1.707   1.726   1.734   1.738   1.763   1.770   1.778   1.795
  1.802   1.820   1.831   1.849   1.858   1.893   1.897   1.905
  1.912   1.930   1.935   1.937   1.941   1.949   1.955   1.963
  1.975   1.989   1.996   2.013   2.020   2.031   2.047   2.069
  2.078   2.083   2.091   2.144   2.148   2.183   2.193   2.217
  2.264   2.293   2.317   2.341   2.354   2.391   2.423   2.427
  2.447   2.457   2.464   2.467   2.473   2.511   2.608   2.629
  2.634   2.648   2.656   2.669   2.675   2.685   2.693   2.702
  2.705   2.716   2.726   2.731   2.737   2.740   2.754   2.773
  2.784   2.786   2.802   2.820   2.830   2.831   2.848   2.858
  2.865   2.869   2.880   2.901   2.932   2.936   2.939   2.945
  2.948   2.968   2.991   3.051   3.076   3.089   3.112   3.130
  3.195   3.199   3.212   3.243   3.300   3.331   3.348   3.359
  3.378   3.384   3.422   3.479   3.506   3.521   3.528   3.562
  3.611   3.634   3.653   3.707   3.777   3.897   3.986   3.996
  4.023   4.035   4.053   4.135   4.145   4.153   4.163   4.199
  4.319   4.393   4.830   4.846   5.084   5.127   5.256   5.487
  5.675   5.773  23.609  23.619  23.796  23.911  23.947  23.951
 23.968  23.974  24.050  24.078  24.087  24.096  24.174  24.188
 49.959  50.004
 --------------------------------------------------------------

          Ground-State Mulliken Net Atomic Charges

     Atom                 Charge (a.u.)
  ----------------------------------------
      1 C                    -0.461662
      2 C                    -0.591439
      3 C                     1.263989
      4 C                     0.345972
      5 H                     0.215388
      6 C                    -0.566371
      7 H                     0.177047
      8 C                    -0.231262
      9 H                     0.164162
     10 C                    -0.398326
     11 H                     0.191502
     12 C                    -0.847563
     13 H                     0.033037
     14 C                     1.166507
     15 C                    -0.025234
     16 H                     0.185127
     17 C                    -0.353996
     18 H                     0.174944
     19 C                    -0.271540
     20 H                     0.156132
     21 C                    -0.320673
     22 H                     0.173581
     23 C                    -0.447450
     24 H                     0.159882
     25 O                    -0.245547
     26 O                    -0.155647
     27 H                     0.232252
     28 H                     0.277190
  ----------------------------------------
  Sum of atomic charges =    -0.000000

 -----------------------------------------------------------------
                    Cartesian Multipole Moments
 -----------------------------------------------------------------
    Charge (ESU x 10^10)
                -0.0000
    Dipole Moment (Debye)
         X       1.7720      Y       3.7567      Z       0.3012
       Tot       4.1646
    Quadrupole Moments (Debye-Ang)
        XX     -87.5018     XY      -2.1940     YY     -97.2163
        XZ      -1.5501     YZ      -5.1953     ZZ     -90.4840
    Octopole Moments (Debye-Ang^2)
       XXX      39.6988    XXY      35.0355    XYY       3.6067
       YYY       7.2134    XXZ      28.8119    XYZ       4.7975
       YYZ      -1.3335    XZZ      -7.9243    YZZ       1.7471
       ZZZ       3.2075
    Hexadecapole Moments (Debye-Ang^3)
      XXXX   -3236.0930   XXXY      -7.6628   XXYY    -702.9739
      XYYY      26.5893   YYYY   -1226.1331   XXXZ      41.3389
      XXYZ     -17.1423   XYYZ     -30.6448   YYYZ     -41.4080
      XXZZ    -625.8699   XYZZ     -22.0729   YYZZ    -312.2408
      XZZZ     -21.0069   YZZZ     -29.0599   ZZZZ    -544.1970
 -----------------------------------------------------------------
 Calculating analytic gradient of the SCF energy
 Gradient of SCF Energy
            1           2           3           4           5           6
    1  -0.0000210   0.0000072  -0.0000020  -0.0000078  -0.0000052   0.0000015
    2  -0.0000563  -0.0000217   0.0000168  -0.0000083  -0.0000116  -0.0000161
    3   0.0000430  -0.0000280  -0.0000064   0.0000019  -0.0000051   0.0000035
            7           8           9          10          11          12
    1  -0.0000032   0.0000030   0.0000049   0.0000079   0.0000084  -0.0000027
    2  -0.0000195  -0.0000125  -0.0000184  -0.0000060  -0.0000084  -0.0000249
    3  -0.0000018  -0.0000002   0.0000077   0.0000057   0.0000105   0.0000149
           13          14          15          16          17          18
    1   0.0000063   0.0000075  -0.0000149  -0.0000039   0.0000085   0.0000003
    2   0.0000068   0.0000314  -0.0000001   0.0000065   0.0000005   0.0000035
    3   0.0000008  -0.0000040   0.0000085  -0.0000062  -0.0000014  -0.0000043
           19          20          21          22          23          24
    1   0.0000034   0.0000093   0.0000024   0.0000102   0.0000230  -0.0000036
    2   0.0000133   0.0000084   0.0000212   0.0000110  -0.0000044   0.0000177
    3  -0.0000085   0.0000028   0.0000126   0.0000044   0.0000136   0.0000029
           25          26          27          28
    1   0.0000039   0.0000364  -0.0000463  -0.0000334
    2   0.0000331   0.0000063  -0.0000174   0.0000493
    3  -0.0000263  -0.0000395  -0.0000027   0.0000016
 Max gradient component =       5.627E-05
 RMS gradient           =       1.712E-05
 Gradient time:  CPU 440.95 s  wall 440.89 s
 Geometry Optimization Parameters
   NAtoms,    NIC,     NZ,  NCons,   NDum,   NFix, NCnnct, MaxDiis
       28     198       0       0       0       0       0       0

 Cartesian Hessian Update
 Hessian Updated using BFGS Update


** GEOMETRY OPTIMIZATION IN DELOCALIZED INTERNAL COORDINATES **
   Searching for a Minimum

   Optimization Cycle:   8

                       Coordinates (Angstroms)
     ATOM                X               Y               Z
      1  C         0.6187200535   -1.4019859244   -0.1140205118
      2  C        -0.6712530948   -1.2252700420   -0.9455888713
      3  C         1.6452505177   -0.3258218408   -0.0438837388
      4  C         2.7633770349   -0.5293740599    0.7795456241
      5  H         2.8307021557   -1.4514242107    1.3437109223
      6  C         3.7612508244    0.4331459533    0.8608242071
      7  H         4.6213340716    0.2678636919    1.4997232050
      8  C         3.6580785130    1.6106906476    0.1180009022
      9  H         4.4382892020    2.3612487595    0.1802600033
     10  C         2.5528143801    1.8216357801   -0.7042936373
     11  H         2.4702352482    2.7353416684   -1.2814529148
     12  C         1.5503520698    0.8596010206   -0.7849543653
     13  H         0.6947083351    1.0434554893   -1.4206936431
     14  C        -1.6086956275   -0.2006462801   -0.3143388327
     15  C        -1.9644141966   -0.2959645877    1.0352386717
     16  H        -1.5506486647   -1.0899102244    1.6478971751
     17  C        -2.8542040963    0.6153583766    1.5966482942
     18  H        -3.1201268780    0.5319975464    2.6445658180
     19  C        -3.4038365372    1.6324185639    0.8156788170
     20  H        -4.0976934342    2.3408232533    1.2541125320
     21  C        -3.0626635939    1.7285912746   -0.5312763376
     22  H        -3.4950309909    2.5080227156   -1.1488094969
     23  C        -2.1707341379    0.8143476627   -1.0908848564
     24  H        -1.9210451000    0.8845572613   -2.1452597873
     25  O         0.7642179719   -2.4589452040    0.4783488696
     26  O        -1.3043752627   -2.4812583288   -1.0825388346
     27  H        -0.3946939044   -0.8735289963   -1.9464304755
     28  H        -0.8548812585   -3.0764640439   -0.4596327633
   Point Group: c1    Number of degrees of freedom:    78


   Energy is   -691.347780551

 Hessian Updated using BFGS Update

 78 Hessian modes will be used to form the next step
  Hessian Eigenvalues:
     0.002548    0.007422    0.010376    0.015591    0.017264    0.019105
     0.021819    0.022488    0.022556    0.022605    0.022712    0.022771
     0.022794    0.022867    0.022906    0.022952    0.022969    0.022996
     0.023020    0.023058    0.023094    0.023221    0.036321    0.064341
     0.068791    0.084413    0.158141    0.158558    0.159982    0.159997
     0.159998    0.160000    0.160000    0.160004    0.160013    0.160104
     0.170093    0.175445    0.213486    0.219753    0.219998    0.220008
     0.220129    0.234158    0.234855    0.243873    0.250060    0.251389
     0.264185    0.295252    0.308045    0.337605    0.339563    0.350159
     0.351650    0.351771    0.351826    0.351885    0.352127    0.352376
     0.353549    0.354521    0.362842    0.414540    0.419029    0.419296
     0.419797    0.451152    0.455421    0.456771    0.461470    0.461901
     0.462960    0.466746    0.467825    0.486140    0.501268    0.880907

 Minimum Search - Taking Simple RFO Step
 Searching for Lamda that Minimizes Along All modes
 Value Taken    Lamda =   0.00000000
 Step Taken.  Stepsize is  0.007192

                             Maximum     Tolerance    Cnvgd?
         Gradient           0.000075      0.000300     YES
         Displacement       0.002420      0.001200      NO
         Energy change     -0.000001      0.000001     YES

 Final energy is   -691.34778055117033     


 ******************************
 **  OPTIMIZATION CONVERGED  **
 ******************************

                       Coordinates (Angstroms)
     ATOM                X               Y               Z
      1  C         0.6187200535   -1.4019859244   -0.1140205118
      2  C        -0.6712530948   -1.2252700420   -0.9455888713
      3  C         1.6452505177   -0.3258218408   -0.0438837388
      4  C         2.7633770349   -0.5293740599    0.7795456241
      5  H         2.8307021557   -1.4514242107    1.3437109223
      6  C         3.7612508244    0.4331459533    0.8608242071
      7  H         4.6213340716    0.2678636919    1.4997232050
      8  C         3.6580785130    1.6106906476    0.1180009022
      9  H         4.4382892020    2.3612487595    0.1802600033
     10  C         2.5528143801    1.8216357801   -0.7042936373
     11  H         2.4702352482    2.7353416684   -1.2814529148
     12  C         1.5503520698    0.8596010206   -0.7849543653
     13  H         0.6947083351    1.0434554893   -1.4206936431
     14  C        -1.6086956275   -0.2006462801   -0.3143388327
     15  C        -1.9644141966   -0.2959645877    1.0352386717
     16  H        -1.5506486647   -1.0899102244    1.6478971751
     17  C        -2.8542040963    0.6153583766    1.5966482942
     18  H        -3.1201268780    0.5319975464    2.6445658180
     19  C        -3.4038365372    1.6324185639    0.8156788170
     20  H        -4.0976934342    2.3408232533    1.2541125320
     21  C        -3.0626635939    1.7285912746   -0.5312763376
     22  H        -3.4950309909    2.5080227156   -1.1488094969
     23  C        -2.1707341379    0.8143476627   -1.0908848564
     24  H        -1.9210451000    0.8845572613   -2.1452597873
     25  O         0.7642179719   -2.4589452040    0.4783488696
     26  O        -1.3043752627   -2.4812583288   -1.0825388346
     27  H        -0.3946939044   -0.8735289963   -1.9464304755
     28  H        -0.8548812585   -3.0764640439   -0.4596327633

Z-matrix Print:
$molecule
0 1
O 
C  1 1.220342
C  2 1.488897 1 121.396365
C  3 1.401220 2 122.674829 1 175.490500 0
H  4 1.081708 3 120.543456 2 1.878460 0
C  4 1.391743 3 120.354868 2 -178.614739 0
H  6 1.083878 4 119.800247 3 -180.000000 0
C  6 1.393655 4 120.053608 3 -0.098195 0
H  8 1.084409 6 119.980812 4 -179.975624 0
C  8 1.396081 6 120.014338 4 0.060386 0
H  10 1.084091 8 120.053064 6 179.924096 0
C  10 1.388814 8 120.021621 6 0.077294 0
H  12 1.083047 10 120.989345 8 179.582043 0
C  2 1.544916 1 117.380805 3 179.762063 0
H  14 1.096308 2 108.509010 1 -130.329749 0
O  14 1.413190 2 108.940087 1 -12.931966 0
H  16 0.971765 14 105.963126 2 11.672841 0
C  14 1.525493 2 111.543396 1 110.205392 0
C  18 1.396110 14 120.367017 2 131.622686 0
H  19 1.085809 18 119.640322 14 -1.276219 0
C  19 1.394468 18 120.725599 14 177.891293 0
H  21 1.084344 19 119.851916 18 -179.662001 0
C  21 1.392816 19 119.966820 18 -0.158311 0
H  23 1.084204 21 120.179706 19 -179.941572 0
C  23 1.395142 21 119.681716 19 -0.300445 0
H  25 1.084341 23 120.026689 21 -179.666092 0
C  25 1.391911 23 120.222630 21 0.286254 0
H  27 1.084851 25 119.682626 23 -179.333393 0
$end


 --------------------------------------------------------------

                    Orbital Energies (a.u.)
 --------------------------------------------------------------

 Alpha MOs
 -- Occupied --
-19.137 -19.121 -10.281 -10.244 -10.206 -10.203 -10.201 -10.197
-10.197 -10.196 -10.195 -10.186 -10.185 -10.184 -10.184 -10.184
 -1.078  -1.023  -0.883  -0.870  -0.797  -0.775  -0.771  -0.759
 -0.710  -0.650  -0.630  -0.621  -0.604  -0.574  -0.548  -0.532
 -0.513  -0.491  -0.480  -0.475  -0.463  -0.458  -0.448  -0.446
 -0.434  -0.424  -0.414  -0.386  -0.382  -0.378  -0.369  -0.367
 -0.357  -0.351  -0.299  -0.285  -0.279  -0.277  -0.266  -0.257
 -- Virtual --
 -0.084  -0.036  -0.026  -0.023  -0.014  -0.005   0.002   0.009
  0.013   0.015   0.026   0.027   0.029   0.041   0.047   0.051
  0.056   0.061   0.064   0.071   0.078   0.086   0.090   0.093
  0.103   0.103   0.105   0.108   0.111   0.112   0.115   0.116
  0.117   0.120   0.123   0.125   0.127   0.130   0.136   0.140
  0.141   0.149   0.153   0.154   0.155   0.159   0.164   0.165
  0.166   0.176   0.177   0.181   0.183   0.190   0.195   0.196
  0.209   0.209   0.211   0.215   0.218   0.222   0.224   0.230
  0.234   0.235   0.242   0.244   0.251   0.258   0.261   0.267
  0.267   0.272   0.275   0.279   0.282   0.285   0.291   0.294
  0.297   0.298   0.299   0.306   0.314   0.316   0.319   0.328
  0.333   0.347   0.351   0.353   0.360   0.363   0.366   0.371
  0.379   0.382   0.390   0.395   0.409   0.428   0.451   0.465
  0.471   0.488   0.497   0.502   0.518   0.519   0.534   0.538
  0.541   0.547   0.549   0.552   0.560   0.562   0.572   0.576
  0.584   0.588   0.592   0.606   0.608   0.625   0.626   0.643
  0.645   0.650   0.653   0.667   0.674   0.685   0.692   0.694
  0.699   0.710   0.712   0.724   0.726   0.730   0.734   0.738
  0.754   0.758   0.768   0.775   0.796   0.814   0.819   0.825
  0.832   0.845   0.846   0.856   0.865   0.867   0.875   0.881
  0.890   0.903   0.908   0.914   0.933   0.934   0.949   0.961
  0.966   0.995   0.998   1.007   1.018   1.022   1.037   1.047
  1.063   1.066   1.074   1.088   1.108   1.115   1.116   1.124
  1.133   1.150   1.163   1.190   1.208   1.246   1.249   1.265
  1.267   1.279   1.310   1.333   1.373   1.401   1.414   1.462
  1.482   1.485   1.494   1.506   1.509   1.517   1.523   1.534
  1.549   1.554   1.558   1.565   1.577   1.584   1.597   1.614
  1.631   1.638   1.647   1.659   1.671   1.683   1.696   1.701
  1.707   1.726   1.734   1.738   1.763   1.770   1.778   1.795
  1.802   1.820   1.831   1.849   1.858   1.893   1.897   1.905
  1.912   1.930   1.935   1.937   1.941   1.949   1.955   1.963
  1.975   1.989   1.996   2.013   2.020   2.031   2.047   2.069
  2.078   2.083   2.091   2.144   2.148   2.183   2.193   2.217
  2.264   2.293   2.317   2.341   2.354   2.391   2.423   2.427
  2.447   2.457   2.464   2.467   2.473   2.511   2.608   2.629
  2.634   2.648   2.656   2.669   2.675   2.685   2.693   2.702
  2.705   2.716   2.726   2.731   2.737   2.740   2.754   2.773
  2.784   2.786   2.802   2.820   2.830   2.831   2.848   2.858
  2.865   2.869   2.880   2.901   2.932   2.936   2.939   2.945
  2.948   2.968   2.991   3.051   3.076   3.089   3.112   3.130
  3.195   3.199   3.212   3.243   3.300   3.331   3.348   3.359
  3.378   3.384   3.422   3.479   3.506   3.521   3.528   3.562
  3.611   3.634   3.653   3.707   3.777   3.897   3.986   3.996
  4.023   4.035   4.053   4.135   4.145   4.153   4.163   4.199
  4.319   4.393   4.830   4.846   5.084   5.127   5.256   5.487
  5.675   5.773  23.609  23.619  23.796  23.911  23.947  23.951
 23.968  23.974  24.050  24.078  24.087  24.096  24.174  24.188
 49.959  50.004
 --------------------------------------------------------------

          Ground-State Mulliken Net Atomic Charges

     Atom                 Charge (a.u.)
  ----------------------------------------
      1 C                    -0.461662
      2 C                    -0.591439
      3 C                     1.263989
      4 C                     0.345972
      5 H                     0.215388
      6 C                    -0.566371
      7 H                     0.177047
      8 C                    -0.231262
      9 H                     0.164162
     10 C                    -0.398326
     11 H                     0.191502
     12 C                    -0.847563
     13 H                     0.033037
     14 C                     1.166507
     15 C                    -0.025234
     16 H                     0.185127
     17 C                    -0.353996
     18 H                     0.174944
     19 C                    -0.271540
     20 H                     0.156132
     21 C                    -0.320673
     22 H                     0.173581
     23 C                    -0.447450
     24 H                     0.159882
     25 O                    -0.245547
     26 O                    -0.155647
     27 H                     0.232252
     28 H                     0.277190
  ----------------------------------------
  Sum of atomic charges =    -0.000000

 -----------------------------------------------------------------
                    Cartesian Multipole Moments
 -----------------------------------------------------------------
    Charge (ESU x 10^10)
                -0.0000
    Dipole Moment (Debye)
         X       1.7720      Y       3.7567      Z       0.3012
       Tot       4.1646
    Quadrupole Moments (Debye-Ang)
        XX     -87.5018     XY      -2.1940     YY     -97.2163
        XZ      -1.5501     YZ      -5.1953     ZZ     -90.4840
    Octopole Moments (Debye-Ang^2)
       XXX      39.6988    XXY      35.0355    XYY       3.6067
       YYY       7.2134    XXZ      28.8119    XYZ       4.7975
       YYZ      -1.3335    XZZ      -7.9243    YZZ       1.7471
       ZZZ       3.2075
    Hexadecapole Moments (Debye-Ang^3)
      XXXX   -3236.0930   XXXY      -7.6628   XXYY    -702.9739
      XYYY      26.5893   YYYY   -1226.1331   XXXZ      41.3389
      XXYZ     -17.1423   XYYZ     -30.6448   YYYZ     -41.4080
      XXZZ    -625.8699   XYZZ     -22.0729   YYZZ    -312.2408
      XZZZ     -21.0069   YZZZ     -29.0599   ZZZZ    -544.1970
 -----------------------------------------------------------------
Archival summary:
1\1\pikachu\OPT\ProcedureUnspecified\BasisUnspecified\21412\cher\WedDec1416:02:562016WedDec1416:02:562016\0\\#,OPT,ProcedureUnspecified,BasisUnspecified,\\0,1\O\C,1,1.22034\C,2,1.4889,1,121.396\C,3,1.40122,2,122.675,1,175.491,0\H,4,1.08171,3,120.543,2,1.87846,0\C,4,1.39174,3,120.355,2,-178.615,0\H,6,1.08388,4,119.8,3,-180,0\C,6,1.39366,4,120.054,3,-0.0981948,0\H,8,1.08441,6,119.981,4,-179.976,0\C,8,1.39608,6,120.014,4,0.060386,0\H,10,1.08409,8,120.053,6,179.924,0\C,10,1.38881,8,120.022,6,0.0772939,0\H,12,1.08305,10,120.989,8,179.582,0\C,2,1.54492,1,117.381,3,179.762,0\H,14,1.09631,2,108.509,1,-130.33,0\O,14,1.41319,2,108.94,1,-12.932,0\H,16,0.971765,14,105.963,2,11.6728,0\C,14,1.52549,2,111.543,1,110.205,0\C,18,1.39611,14,120.367,2,131.623,0\H,19,1.08581,18,119.64,14,-1.27622,0\C,19,1.39447,18,120.726,14,177.891,0\H,21,1.08434,19,119.852,18,-179.662,0\C,21,1.39282,19,119.967,18,-0.158311,0\H,23,1.0842,21,120.18,19,-179.942,0\C,23,1.39514,21,119.682,19,-0.300445,0\H,25,1.08434,23,120.027,21,-179.666,0\C,25,1.39191,23,120.223,21,0.286254,0\H,27,1.08485,25,119.683,23,-179.333,0\\\@

 Total job time:  12054.05s(wall), 12045.54s(cpu) 
 Wed Dec 14 16:02:56 2016

        *************************************************************
        *                                                           *
        *  Thank you very much for using Q-Chem.  Have a nice day.  *
        *                                                           *
        *************************************************************


 
User input: 2 of 3 
 
pikachu 127.0.1
Q-Chem Developer Version! Running on 127.0.1.*
                  Welcome to Q-Chem
     A Quantum Leap Into The Future Of Chemistry


 Q-Chem 4.4, Q-Chem, Inc., Pleasanton, CA (2016)

 Y. Shao,  Z. Gan,  E. Epifanovsky,  A. T. B. Gilbert,  M. Wormit,  
 J. Kussmann,  A. W. Lange,  A. Behn,  J. Deng,  X. Feng,  D. Ghosh,  
 M. Goldey,  P. R. Horn,  L. D. Jacobson,  I. Kaliman,  F. Rob,  
 R. Z. Khaliullin,  T. Kus,  A. Landau,  J. Liu,  E. I. Proynov,  Y. M. Rhee,  
 R. M. Richard,  M. A. Rohrdanz,  R. P. Steele,  E. J. Sundstrom,  
 H. L. Woodcock III,  P. M. Zimmerman,  D. Zuev,  B. Albrecht,  E. Alguire,  
 B. Austin,  S. A. Baeppler,  G. J. O. Beran,  Y. A. Bernard,  E. Berquist,  
 K. Brandhorst,  K. B. Bravaya,  S. T. Brown,  D. Casanova,  C.-M. Chang,  
 Y. Chen,  S. H. Chien,  K. D. Closser,  M. P. Coons,  D. L. Crittenden,  
 S. Dasgupta,  M. Diedenhofen,  R. A. DiStasio Jr.,  H. Do,  A. D. Dutoi,  
 R. G. Edgar,  P.-T. Fang,  S. Fatehi,  Q. Feng,  L. Fusti-Molnar,  
 A. Ghysels,  A. Golubeva-Zadorozhnaya,  J. Gomes,  A. Gunina,  
 M. W. D. Hanson-Heine,  P. H. P. Harbach,  A. W. Hauser,  J. E. Herr,  
 E. G. Hohenstein,  Z. C. Holden,  K. Hui,  T.-C. Jagau,  H. Ji,  B. Kaduk,  
 K. Khistyaev,  Jaehoon Kim,  Jihan Kim,  R. A. King,  P. Klunzinger,  
 K. Koh,  D. Kosenkov,  T. Kowalczyk,  C. M. Krauter,  A. Kunitsa,  
 K. U. Lao,  A. Laurent,  K. V. Lawler,  J. Lee,  D. Lefrancois,  S. Lehtola,  
 S. V. Levchenko,  C. Y. Lin,  Y.-S. Lin,  F. Liu,  E. Livshits,  
 R. C. Lochan,  A. Luenser,  P. Manohar,  S. F. Manzer,  S.-P. Mao,  Y. Mao,  
 N. Mardirossian,  A. V. Marenich,  L. A. Martinez-Martinez,  S. A. Maurer,  
 N. J. Mayhall,  J.-M. Mewes,  A. F. Morrison,  K. Nanda,  T. S. Nguyen-Beck,  
 C. M. Oana,  R. Olivares-Amaya,  D. P. O'Neill,  J. A. Parkhill,  
 T. M. Perrine,  R. Peverati,  P. A. Pieniazek,  F. Plasser,  A. Prociuk,  
 D. R. Rehn,  E. Rosta,  N. J. Russ,  N. Sergueev,  S. M. Sharada,  
 S. Sharma,  D. W. Small,  A. Sodt,  T. Stauch,  T. Stein,  D. Stuck,  
 Y.-C. Su,  A. J. W. Thom,  T. Tsuchimochi,  L. Vogt,  O. Vydrov,  T. Wang,  
 M. A. Watson,  J. Wenzel,  A. White,  C. F. Williams,  V. Vanovschi,  
 K. Yao,  S. Yeganeh,  S. R. Yost,  Z.-Q. You,  I. Y. Zhang,  X. Zhang,  
 Y. Zhao,  B. R. Brooks,  G. K. L. Chan,  D. M. Chipman,  C. J. Cramer,  
 W. A. Goddard III,  M. S. Gordon,  W. J. Hehre,  A. Klamt,  
 H. F. Schaefer III,  M. W. Schmidt,  C. D. Sherrill,  D. G. Truhlar,  
 A. Warshel,  X. Xu,  A. Aspuru-Guzik,  R. Baer,  A. T. Bell,  N. A. Besley,  
 J.-D. Chai,  A. Dreuw,  B. D. Dunietz,  T. R. Furlani,  S. R. Gwaltney,  
 C.-P. Hsu,  Y. Jung,  J. Kong,  D. S. Lambrecht,  W. Liang,  C. Ochsenfeld,  
 V. A. Rassolov,  L. V. Slipchenko,  J. E. Subotnik,  T. Van Voorhis,  
 J. M. Herbert,  A. I. Krylov,  P. M. W. Gill,  M. Head-Gordon

 Contributors to earlier versions of Q-Chem not listed above: 
 R. D. Adamson,  J. Baker,  E. F. C. Byrd,  A. K. Chakraborty,  C.-L. Cheng,  
 H. Dachsel,  R. J. Doerksen,  G. Hawkins,  A. Heyden,  S. Hirata,  
 G. Kedziora,  F. J. Keil,  C. Kelley,  P. P. Korambath,  W. Kurlancheek,  
 A. M. Lee,  M. S. Lee,  D. Liotard,  I. Lotan,  P. E. Maslen,  N. Nair,  
 D. Neuhauser,  R. Olson,  B. Peters,  J. Ritchie,  N. E. Schultz,  
 N. Shenvi,  A. C. Simmonett,  K. S. Thanthiriwatte,  Q. Wu,  W. Zhang

 Please cite Q-Chem as follows:
 Y. Shao et al., Mol. Phys. 113, 184-215 (2015)
 DOI: 10.1080/00268976.2014.952696

 Q-Chem 4.4.2 for Intel X86 EM64T Linux

 Parts of Q-Chem use Armadillo 5.200.1 (Boston Tea Smuggler).
 http://arma.sourceforge.net/

 Q-Chem begins on Wed Dec 14 16:02:56 2016  


Host: 0

     Scratch files written to /scratch/cher/qchem10845//
The previous job contains 0 fragments, simply inherited here
FILE_GEOM_ORG=        593

Checking the input file for inconsistencies... 	...done.

--------------------------------------------------------------
User input:
--------------------------------------------------------------

$molecule
   read
$end

$rem
   BASIS 6-311++G**
   JOB_TYPE FREQUENCY
   METHOD B3LYP
$end

--------------------------------------------------------------
 ----------------------------------------------------------------
             Standard Nuclear Orientation (Angstroms)
    I     Atom           X                Y                Z
 ----------------------------------------------------------------
    1      C       0.6267189347    -1.3994898622    -0.0617317706
    2      C      -0.6728308434    -1.2639464600    -0.8860882004
    3      C       1.6455892101    -0.3139636786    -0.0430405329
    4      C       2.7734310974    -0.4778886641     0.7759696052
    5      H       2.8534895980    -1.3773088474     1.3739876707
    6      C       3.7646328434     0.4942927489     0.8104004467
    7      H       4.6323113647     0.3597081669     1.4462261473
    8      C       3.6449767587     1.6419622779     0.0245381375
    9      H       4.4199733140     2.4000268293     0.0502455191
   10      C       2.5299507030     1.8134117816    -0.7937508852
   11      H       2.4345736055     2.7038885045    -1.4042793532
   12      C       1.5341632498     0.8417052108    -0.8275355441
   13      H       0.6708126031     0.9950006426    -1.4609542582
   14      C      -1.6117667285    -0.2229450924    -0.2845530615
   15      C      -1.9532212720    -0.2694874758     1.0712578847
   16      H      -1.5272504392    -1.0365237015     1.7093067145
   17      C      -2.8443353120     0.6559913057     1.6068147609
   18      H      -3.0991112815     0.6105860933     2.6598212483
   19      C      -3.4095628248     1.6385834944     0.7935183706
   20      H      -4.1044285455     2.3580531585     1.2118767726
   21      C      -3.0826330862     1.6859730212    -0.5595549957
   22      H      -3.5271413986     2.4381846666    -1.2017326508
   23      C      -2.1893391687     0.7576598874    -1.0932233698
   24      H      -1.9507590682     0.7895596013    -2.1520162873
   25      O       0.7862641900    -2.4320745380     0.5687825004
   26      O      -1.2976090248    -2.5288267030    -0.9687667556
   27      H      -0.4090132741    -0.9484948681    -1.9023466562
   28      H      -0.8373391682    -3.0966212880    -0.3283858960
 ----------------------------------------------------------------
 Molecular Point Group                 C1    NOp =  1
 Largest Abelian Subgroup              C1    NOp =  1
 Nuclear Repulsion Energy =  1009.0125250978 hartrees
 There are       56 alpha and       56 beta electrons
 Requested basis set is 6-311++G(d,p)
 There are 156 shells and 436 basis functions

 Total QAlloc Memory Limit   2000 MB
 Mega-Array Size        61 MB
 MEM_STATIC part        62 MB
 A cutoff of  1.0D-11 yielded   9773 shell pairs
 There are     77722 function pairs (     83049 Cartesian)

 -------------------------------------------------------
 OpenMP Integral Computing Module                       
 Release: version 1.0, May 2013, Q-Chem Inc. Pittsburgh 
 -------------------------------------------------------
 Integral Job Info:
 Integral job number is                      11
 Integral operator is                         1
 short-range coefficients                     0
 long-range coefficients              100000000
 Omega coefficients                           0
 if combine SR and LR in K                    0
 Integral screening is                        0
 Integral computing path is                   2
 max size of driver memory is            800000
 size of driver memory is                593474
 size of scratch memory is              2260544
 max col of scratch BK array               1296
 max len of scratch array in speh3          155
 max len of scratch index in speh4           18
 max int batch size is                      520
 min int batch size is                       52
 fixed nKL is                                52
 max L of basis functions is                  2
 order of int derivative is                   0
 number of shells is                        156
 number of basis is                         452
 number of cartesian basis is               452
 number of contracted shell pairs          9773
 number of primitive shell pairs          22750
 maxK2 (contraction) of shell pair           36
 max number of K2 of shell pair               1
 max number of CS2 of shell pair           1763
 max number of PS2 of shell pair           3762
 mem total for path MDJ                  154890
 -------------------------------------------------------
 Smallest overlap matrix eigenvalue = 6.30E-07

 Q-Chem warning in module /home/taweetham/qchem/stvman/mkSTV.C, line 257:

 Overlap eigenvalue is smaller than square root of threshold

 Linear dependence detected in AO basis
 Number of orthogonalized atomic orbitals = 434
 Maximum deviation from orthogonality = 3.105E-10
 Guess from superposition of atomic densities
 Warning:  Energy on first SCF cycle will be non-variational
 A restricted hybrid HF-DFT SCF calculation will be
 performed using Pulay DIIS extrapolation
 Exchange:     0.2000 Hartree-Fock + 0.0800 Slater + 0.7200 B88
 Correlation:  0.1900 VWN1RPA + 0.8100 LYP
 Using SG-1 standard quadrature grid
 SCF converges when DIIS error is below 1.0E-08
 ---------------------------------------
  Cycle       Energy         DIIS Error
 ---------------------------------------
    1    -695.0081066470      3.13E-02
    2    -691.0632165998      3.57E-03
    3    -690.8086382655      5.26E-03
    4    -691.3182381647      1.20E-03
    5    -691.3448050430      3.85E-04
    6    -691.3475007924      1.24E-04
    7    -691.3477776922      3.90E-05
    8    -691.3478061068      1.12E-05
    9    -691.3478084665      2.60E-06
   10    -691.3478086352      1.25E-06
   11    -691.3478085208      2.04E-07
   12    -691.3478085842      8.55E-08
   13    -691.3478085850      2.21E-08
   14    -691.3478085849      1.08E-08
   15    -691.3478085885      3.56E-09 Convergence criterion met
 ---------------------------------------
 SCF time:  CPU 1265.87 s  wall 1266.43 s
 SCF   energy in the final basis set = -691.3478085885
 Total energy in the final basis set = -691.3478085885

 --------------------------------------------------------------

                    Orbital Energies (a.u.)
 --------------------------------------------------------------

 Alpha MOs
 -- Occupied --
-19.137 -19.121 -10.281 -10.244 -10.206 -10.203 -10.201 -10.197
-10.197 -10.196 -10.195 -10.186 -10.185 -10.184 -10.184 -10.184
 -1.078  -1.023  -0.883  -0.870  -0.797  -0.775  -0.771  -0.759
 -0.710  -0.650  -0.630  -0.621  -0.604  -0.574  -0.548  -0.532
 -0.513  -0.491  -0.480  -0.475  -0.463  -0.458  -0.448  -0.446
 -0.434  -0.424  -0.414  -0.386  -0.382  -0.378  -0.369  -0.367
 -0.357  -0.351  -0.299  -0.285  -0.279  -0.277  -0.266  -0.257
 -- Virtual --
 -0.084  -0.036  -0.026  -0.023  -0.014  -0.005   0.002   0.009
  0.013   0.015   0.026   0.027   0.029   0.041   0.047   0.051
  0.056   0.061   0.064   0.071   0.078   0.086   0.090   0.093
  0.103   0.103   0.105   0.108   0.111   0.112   0.115   0.116
  0.117   0.120   0.123   0.125   0.127   0.130   0.136   0.140
  0.141   0.149   0.154   0.154   0.155   0.159   0.164   0.165
  0.166   0.176   0.177   0.180   0.183   0.190   0.195   0.196
  0.209   0.209   0.211   0.215   0.217   0.222   0.224   0.230
  0.234   0.235   0.243   0.244   0.251   0.258   0.261   0.267
  0.267   0.272   0.275   0.279   0.283   0.285   0.291   0.293
  0.297   0.298   0.299   0.306   0.314   0.316   0.318   0.328
  0.333   0.347   0.351   0.353   0.360   0.363   0.366   0.371
  0.379   0.382   0.390   0.395   0.409   0.428   0.451   0.465
  0.471   0.488   0.497   0.502   0.518   0.519   0.533   0.538
  0.541   0.547   0.549   0.552   0.560   0.562   0.572   0.576
  0.584   0.588   0.592   0.606   0.608   0.625   0.626   0.643
  0.644   0.649   0.653   0.667   0.674   0.685   0.692   0.694
  0.699   0.710   0.712   0.724   0.726   0.730   0.734   0.738
  0.754   0.758   0.768   0.775   0.796   0.814   0.819   0.825
  0.832   0.845   0.846   0.856   0.865   0.867   0.875   0.881
  0.890   0.903   0.908   0.914   0.933   0.934   0.949   0.961
  0.966   0.995   0.998   1.007   1.018   1.022   1.037   1.047
  1.063   1.066   1.074   1.088   1.108   1.115   1.116   1.124
  1.133   1.150   1.163   1.190   1.208   1.246   1.249   1.265
  1.267   1.279   1.310   1.333   1.373   1.401   1.414   1.462
  1.482   1.485   1.494   1.506   1.509   1.517   1.523   1.534
  1.549   1.554   1.558   1.565   1.577   1.584   1.597   1.614
  1.631   1.638   1.647   1.659   1.671   1.683   1.696   1.701
  1.707   1.726   1.734   1.738   1.763   1.770   1.778   1.795
  1.802   1.820   1.831   1.849   1.858   1.893   1.897   1.905
  1.912   1.930   1.935   1.937   1.941   1.949   1.955   1.963
  1.975   1.989   1.996   2.013   2.020   2.031   2.047   2.069
  2.078   2.083   2.091   2.144   2.148   2.183   2.193   2.217
  2.264   2.293   2.317   2.341   2.354   2.391   2.423   2.427
  2.447   2.457   2.464   2.467   2.473   2.511   2.608   2.629
  2.634   2.648   2.655   2.669   2.675   2.685   2.693   2.702
  2.705   2.716   2.726   2.731   2.737   2.740   2.754   2.773
  2.784   2.786   2.802   2.820   2.830   2.831   2.848   2.858
  2.865   2.869   2.880   2.901   2.932   2.936   2.939   2.944
  2.948   2.968   2.991   3.051   3.076   3.089   3.112   3.130
  3.195   3.199   3.212   3.243   3.300   3.331   3.348   3.359
  3.378   3.384   3.422   3.479   3.506   3.521   3.528   3.562
  3.610   3.634   3.653   3.707   3.777   3.897   3.986   3.996
  4.023   4.035   4.053   4.135   4.145   4.153   4.163   4.199
  4.319   4.393   4.829   4.846   5.084   5.127   5.256   5.487
  5.675   5.773  23.609  23.619  23.796  23.911  23.947  23.951
 23.968  23.974  24.050  24.078  24.087  24.096  24.174  24.188
 49.959  50.004
 --------------------------------------------------------------

          Ground-State Mulliken Net Atomic Charges

     Atom                 Charge (a.u.)
  ----------------------------------------
      1 C                    -0.461256
      2 C                    -0.592435
      3 C                     1.268233
      4 C                     0.341517
      5 H                     0.215300
      6 C                    -0.567656
      7 H                     0.177018
      8 C                    -0.229390
      9 H                     0.164177
     10 C                    -0.399510
     11 H                     0.191475
     12 C                    -0.847740
     13 H                     0.032731
     14 C                     1.168392
     15 C                    -0.026059
     16 H                     0.185192
     17 C                    -0.354671
     18 H                     0.174932
     19 C                    -0.271849
     20 H                     0.156115
     21 C                    -0.320549
     22 H                     0.173553
     23 C                    -0.446114
     24 H                     0.159893
     25 O                    -0.245352
     26 O                    -0.155359
     27 H                     0.232206
     28 H                     0.277206
  ----------------------------------------
  Sum of atomic charges =    -0.000000

 -----------------------------------------------------------------
                    Cartesian Multipole Moments
 -----------------------------------------------------------------
    Charge (ESU x 10^10)
                 0.0000
    Dipole Moment (Debye)
         X       1.7467      Y       3.7784      Z       0.1404
       Tot       4.1650
    Quadrupole Moments (Debye-Ang)
        XX     -87.5079     XY      -2.2311     YY     -97.6230
        XZ      -1.4467     YZ      -4.8935     ZZ     -90.0689
    Octopole Moments (Debye-Ang^2)
       XXX      40.1847    XXY      36.3167    XYY       4.5703
       YYY       6.7819    XXZ      26.3534    XYZ       4.1957
       YYZ      -1.9820    XZZ      -8.6856    YZZ       1.6540
       ZZZ       1.8056
    Hexadecapole Moments (Debye-Ang^3)
      XXXX   -3234.1000   XXXY     -14.8221   XXYY    -705.1568
      XYYY      16.1933   YYYY   -1230.9641   XXXZ      55.9922
      XXYZ     -13.4782   XYYZ     -29.0922   YYYZ     -31.1100
      XXZZ    -625.3084   XYZZ     -22.5189   YYZZ    -310.8460
      XZZZ      -4.8930   YZZZ     -13.5348   ZZZZ    -540.3901
 -----------------------------------------------------------------
 Calculating MO derivatives via CPSCF
   1         3          84      0.337350    0.033557
   2         3          84      0.046401    0.003940
   3         3          84      0.003049    0.000283
   4        37          50      0.000183    0.000021
   5        86           1      0.000001    0.000001
   6        87           0      0.000000    0.000000    Roots Converged
 Calculating analytic Hessian of the SCF energy
 Polarizability Matrix (a.u.)
            1           2           3
    1-188.7753129   2.3377154  -5.6876109
    2   2.3377154-168.5398445  14.4157359
    3  -5.6876109  14.4157359-141.8589892

 Direct stationary perturbation theory relativistic correction:

 rels  =       0.182527526813
 relv  =      -1.001518713904
 rel2e =       0.516787664730
 E_rel =      -0.302203522361

 Hessian of the SCF Energy
            1           2           3           4           5           6
    1   0.4394160   0.0235141   0.1203171  -0.1248234  -0.0210272  -0.0145995
    2   0.0235141   0.7328598  -0.2514275  -0.0027825  -0.0683196  -0.0021681
    3   0.1203171  -0.2514275   0.4218499  -0.0180305  -0.0154249  -0.0974488
    4  -0.1248234  -0.0027825  -0.0180305   0.4156970   0.0092309  -0.0309156
    5  -0.0210272  -0.0683196  -0.0154249   0.0092309   0.4734120  -0.0741951
    6  -0.0145995  -0.0021681  -0.0974488  -0.0309156  -0.0741951   0.5517519
    7  -0.1546878  -0.0408977  -0.0273016  -0.0074116  -0.0161163  -0.0029631
    8  -0.0474369  -0.1207912  -0.0041934  -0.0031067   0.0094153   0.0005892
    9  -0.0223671   0.0020891  -0.0893122  -0.0100981  -0.0066103   0.0122793
   10  -0.0292091  -0.0183991  -0.0093337   0.0013029  -0.0039116   0.0012307
   11  -0.0248072   0.0046918  -0.0164174  -0.0010066  -0.0037509   0.0025292
   12  -0.0053754  -0.0130799   0.0067233   0.0002939   0.0009344   0.0008442
   13  -0.0008018   0.0032671   0.0001480   0.0002723  -0.0001095   0.0000496
   14   0.0002592  -0.0020453  -0.0009381   0.0000784   0.0000223   0.0001487
   15   0.0016606   0.0009937  -0.0030940  -0.0000334   0.0000744   0.0001344
   16  -0.0014797   0.0039643  -0.0075155  -0.0003178  -0.0002073   0.0005318
   17   0.0026479   0.0073537   0.0012432   0.0000173   0.0011835  -0.0007797
   18  -0.0072969   0.0022638   0.0014554   0.0002276  -0.0015129  -0.0000279
   19  -0.0004703   0.0010256  -0.0009986  -0.0000277  -0.0001951   0.0002432
   20  -0.0009266   0.0007719  -0.0008037   0.0000017  -0.0003031   0.0000520
   21   0.0000841   0.0003394   0.0001533   0.0001320  -0.0000552  -0.0001238
   22  -0.0002835   0.0014076  -0.0006636  -0.0000855   0.0003829  -0.0003282
   23   0.0022885  -0.0013869   0.0016424   0.0000764  -0.0001481   0.0001129
   24  -0.0008809   0.0011873  -0.0023769  -0.0002700   0.0005185   0.0001425
   25  -0.0002864   0.0003596   0.0004639   0.0000651   0.0000424  -0.0001690
   26   0.0003406  -0.0003640  -0.0003871  -0.0000087   0.0000056   0.0001183
   27   0.0004696  -0.0003412  -0.0008154   0.0000090   0.0000887   0.0001090
   28   0.0065048   0.0031195  -0.0029686   0.0001438   0.0000866   0.0003615
   29   0.0024255   0.0007285   0.0065253   0.0001871  -0.0007319  -0.0002461
   30  -0.0028856   0.0063662   0.0023533   0.0004200   0.0000006  -0.0015453
   31   0.0008760  -0.0005024   0.0005481   0.0000178  -0.0000818   0.0000281
   32   0.0009086   0.0002572   0.0008366   0.0000024  -0.0000315   0.0000299
   33  -0.0004134  -0.0000845   0.0003754  -0.0000081  -0.0000090   0.0000331
   34   0.0089991  -0.0157350   0.0163064  -0.0016552  -0.0003508   0.0001022
   35  -0.0049416  -0.0266091   0.0123609  -0.0001644   0.0002263  -0.0023403
   36   0.0088420   0.0044253   0.0015267  -0.0005355  -0.0007993   0.0000134
   37  -0.0011015   0.0003680   0.0015845  -0.0001842  -0.0009385  -0.0011380
   38   0.0021354   0.0002216  -0.0014809  -0.0016238  -0.0012002   0.0013455
   39   0.0006321  -0.0022931  -0.0022644   0.0001675   0.0005041   0.0008173
   40  -0.0201217   0.0190246   0.0079236  -0.1169487   0.0490316   0.0339651
   41   0.0151111  -0.0046355   0.0079849   0.0411143  -0.1024869  -0.0244753
   42  -0.0040577   0.0103561   0.0149612   0.0202264  -0.0121911  -0.1024382
   43   0.0015877  -0.0002368   0.0024287  -0.0067339   0.0006023   0.0206306
   44  -0.0017744   0.0013142  -0.0033377   0.0083003   0.0022287  -0.0229930
   45  -0.0009183  -0.0017987   0.0011567   0.0076197  -0.0084132  -0.0097459
   46  -0.0002739  -0.0005003   0.0014718  -0.0019072  -0.0008491  -0.0006147
   47   0.0001029   0.0006039   0.0006517  -0.0016340  -0.0011299  -0.0006075
   48   0.0006182   0.0011890  -0.0008950  -0.0012909   0.0013137   0.0009460
   49  -0.0003722  -0.0001881  -0.0004187   0.0047761  -0.0010005   0.0015788
   50   0.0003291  -0.0007958  -0.0003480   0.0017265   0.0042593   0.0019011
   51  -0.0005200   0.0010485  -0.0013106   0.0028565   0.0029100  -0.0050559
   52   0.0003648  -0.0000265   0.0002171  -0.0001292  -0.0003130   0.0007918
   53  -0.0002264   0.0001650  -0.0003127   0.0004305   0.0006257  -0.0008898
   54  -0.0003552   0.0000090  -0.0002536   0.0000562   0.0006544  -0.0003483
   55   0.0007437   0.0003573   0.0004927  -0.0003825   0.0000645  -0.0005300
   56  -0.0008838  -0.0003951  -0.0001250  -0.0008576  -0.0008851   0.0009906
   57   0.0000884  -0.0001497  -0.0003873   0.0000195   0.0014589  -0.0008008
   58   0.0002355   0.0001835   0.0001108  -0.0007842  -0.0003843  -0.0001990
   59  -0.0000859   0.0000162   0.0001038  -0.0005776  -0.0002349  -0.0001674
   60  -0.0000332   0.0000716  -0.0000721  -0.0000906  -0.0000705   0.0000055
   61   0.0000784  -0.0004286  -0.0006725   0.0058488   0.0023997  -0.0013602
   62  -0.0006680  -0.0013220  -0.0010732   0.0049625   0.0008266   0.0038400
   63  -0.0005522  -0.0001636   0.0007584  -0.0018781   0.0029254  -0.0014457
   64   0.0002646   0.0001752   0.0003182  -0.0001895   0.0001739  -0.0009754
   65  -0.0002961  -0.0001418  -0.0004397   0.0005558  -0.0001201   0.0007082
   66   0.0000236  -0.0000044  -0.0001707   0.0004509  -0.0004347   0.0002806
   67  -0.0001855   0.0014798   0.0027502  -0.0110582   0.0172763  -0.0077151
   68  -0.0009086  -0.0013417  -0.0020750   0.0155850  -0.0158596   0.0104094
   69  -0.0006173  -0.0013486  -0.0038061   0.0075143  -0.0067130   0.0111271
   70   0.0000984   0.0006303  -0.0000190  -0.0017968  -0.0012041  -0.0018810
   71   0.0006015   0.0004779   0.0002870  -0.0036086  -0.0004284   0.0009787
   72   0.0001680   0.0002075   0.0003792   0.0004172  -0.0018936  -0.0001049
   73  -0.1067981   0.0588865  -0.0544269  -0.0035033   0.0227865  -0.0347055
   74   0.0673273  -0.4951401   0.2615552   0.0145159  -0.0237719   0.0297365
   75  -0.0586942   0.2557900  -0.2336191  -0.0266683   0.0329147  -0.0095795
   76  -0.0280791  -0.0313966  -0.0103086  -0.0991882  -0.0341762  -0.0216565
   77  -0.0154991  -0.0228642  -0.0014148  -0.0785285  -0.1815910  -0.0082902
   78  -0.0158227  -0.0116902  -0.0049359  -0.0074944   0.0216878  -0.0793657
   79   0.0119612   0.0073148  -0.0252238  -0.0593831  -0.0117015   0.0443834
   80   0.0024806  -0.0004977   0.0049121  -0.0138738  -0.0563529   0.0588064
   81   0.0055575   0.0049996  -0.0150824   0.0513998   0.0591291  -0.2711391
   82  -0.0021601  -0.0139853   0.0028060   0.0083874  -0.0095111   0.0158471
   83  -0.0009968  -0.0028121   0.0021018   0.0109908  -0.0348574   0.0248491
   84  -0.0030676  -0.0067841   0.0041452   0.0055045   0.0032055   0.0006890
            7           8           9          10          11          12
    1  -0.1546878  -0.0474369  -0.0223671  -0.0292091  -0.0248072  -0.0053754
    2  -0.0408977  -0.1207912   0.0020891  -0.0183991   0.0046918  -0.0130799
    3  -0.0273016  -0.0041934  -0.0893122  -0.0093337  -0.0164174   0.0067233
    4  -0.0074116  -0.0031067  -0.0100981   0.0013029  -0.0010066   0.0002939
    5  -0.0161163   0.0094153  -0.0066103  -0.0039116  -0.0037509   0.0009344
    6  -0.0029631   0.0005892   0.0122793   0.0012307   0.0025292   0.0008442
    7   0.5115047   0.0797117   0.1871878  -0.2201680   0.0297703  -0.1157781
    8   0.0797117   0.5472728  -0.1921461  -0.0067998  -0.1154640   0.0247070
    9   0.1871878  -0.1921461   0.3775588  -0.0926113   0.0479568  -0.1555327
   10  -0.2201680  -0.0067998  -0.0926113   0.5397597   0.1252821   0.1771507
   11   0.0297703  -0.1154640   0.0479568   0.1252821   0.6194808  -0.2120523
   12  -0.1157781   0.0247070  -0.1555327   0.1771507  -0.2120523   0.3849304
   13   0.0027640   0.0211999  -0.0138675  -0.0558753   0.0143852  -0.0185868
   14   0.0013722   0.0008677   0.0027980   0.0149195  -0.2477384   0.1363006
   15  -0.0011621   0.0156959  -0.0062447  -0.0192443   0.1353481  -0.1350819
   16  -0.0403920  -0.0079262  -0.0263706  -0.2241408  -0.1454193  -0.0133227
   17  -0.0412790   0.0320429  -0.0410646  -0.0963364  -0.2199384   0.0343126
   18  -0.0054312  -0.0197027   0.0167298  -0.0432265   0.0038713  -0.0937968
   19   0.0002062  -0.0052347  -0.0016600  -0.0140248   0.0043713  -0.0138061
   20  -0.0046057  -0.0012118   0.0025011  -0.0188719   0.0064848  -0.0139042
   21  -0.0019698   0.0021686   0.0051139   0.0005547   0.0008795   0.0032354
   22  -0.0187024   0.0193465  -0.0191770   0.0358230  -0.0093208   0.0242814
   23   0.0191593  -0.0201178   0.0199479  -0.0435805  -0.0428662   0.0027411
   24  -0.0188820   0.0201733  -0.0320211   0.0452628   0.0245289   0.0204685
   25  -0.0001167   0.0009619  -0.0001162   0.0028062  -0.0003307  -0.0026382
   26   0.0009611  -0.0001757   0.0001790   0.0000092  -0.0017915   0.0056079
   27  -0.0001812   0.0001865  -0.0010675  -0.0028798   0.0053374   0.0021017
   28   0.0293454  -0.0441334   0.0401423  -0.0521438  -0.0177157  -0.0186735
   29  -0.0105711  -0.0407308   0.0240655  -0.0193052  -0.0093780  -0.0100766
   30   0.0198964   0.0022287   0.0202153  -0.0177166  -0.0089799  -0.0115456
   31  -0.0014396  -0.0044233  -0.0028746  -0.0012053  -0.0001780  -0.0000362
   32  -0.0052465   0.0002274   0.0010825  -0.0001380   0.0001610  -0.0007646
   33  -0.0024254   0.0016205   0.0048857  -0.0000359  -0.0008324  -0.0004701
   34  -0.1141665   0.0232760  -0.0463480   0.0174688   0.0295264  -0.0114402
   35  -0.0128270  -0.2342426   0.0968118   0.0600657   0.0141892   0.0345030
   36  -0.0232959   0.1206300  -0.1533127  -0.0306626   0.0144663  -0.0211868
   37   0.0020315   0.0000604  -0.0004516   0.0027832  -0.0011700  -0.0015686
   38   0.0214206   0.0013480   0.0140049  -0.0016490  -0.0030017   0.0048273
   39  -0.0144813   0.0007137  -0.0069957  -0.0012549   0.0053253   0.0026051
   40   0.0002585  -0.0016490  -0.0015667   0.0007623   0.0001755  -0.0000350
   41  -0.0014142  -0.0002365  -0.0003186   0.0005531  -0.0001829   0.0004566
   42  -0.0004734  -0.0011970  -0.0021064   0.0001806  -0.0004206   0.0001470
   43  -0.0005733  -0.0002567   0.0001013   0.0002952  -0.0000551   0.0002549
   44   0.0002925   0.0000502   0.0001516  -0.0000085   0.0001232  -0.0000952
   45  -0.0000693   0.0000952  -0.0000098   0.0001124   0.0000556   0.0000466
   46   0.0001054   0.0000086  -0.0001384  -0.0000282  -0.0000097  -0.0000299
   47  -0.0001206  -0.0001914  -0.0001578  -0.0000531  -0.0000430  -0.0000193
   48  -0.0000073  -0.0001140  -0.0000450   0.0000260  -0.0000732   0.0000633
   49   0.0002239   0.0002461   0.0000043  -0.0001619   0.0000064  -0.0001178
   50  -0.0002423  -0.0000105   0.0001891   0.0000780   0.0000182   0.0001711
   51   0.0000807  -0.0001017   0.0000553   0.0000420   0.0000038   0.0000621
   52  -0.0000811  -0.0000162  -0.0000185   0.0000222  -0.0000218   0.0000121
   53   0.0000069  -0.0000041   0.0000262  -0.0000066   0.0000198  -0.0000112
   54   0.0000696   0.0000378   0.0000383  -0.0000216   0.0000203  -0.0000204
   55  -0.0001229  -0.0001331  -0.0001189   0.0000696  -0.0000392   0.0000483
   56   0.0002643   0.0001900   0.0000659  -0.0001387   0.0000132  -0.0001397
   57  -0.0001287  -0.0001654   0.0000755   0.0000585   0.0000591   0.0001374
   58  -0.0000505  -0.0000564  -0.0000309   0.0000235  -0.0000107   0.0000223
   59   0.0000301   0.0000045  -0.0000062  -0.0000055   0.0000057  -0.0000081
   60   0.0000199  -0.0000049   0.0000058   0.0000038   0.0000025   0.0000058
   61  -0.0000837  -0.0000407   0.0000432   0.0000219   0.0000369   0.0001246
   62   0.0002185   0.0002641   0.0002107  -0.0001680   0.0000147  -0.0002169
   63   0.0001793   0.0002237  -0.0001066  -0.0001435  -0.0000859  -0.0001523
   64  -0.0000991  -0.0000042  -0.0000757   0.0000298  -0.0000339   0.0000330
   65   0.0000485   0.0000793   0.0000685  -0.0000235   0.0000200  -0.0000376
   66  -0.0000272   0.0000149   0.0000222   0.0000069   0.0000008  -0.0000030
   67   0.0000735  -0.0001618  -0.0004918  -0.0001111  -0.0001542  -0.0002077
   68   0.0000478  -0.0003485   0.0002213   0.0002780   0.0002908   0.0001797
   69   0.0002253   0.0002696   0.0006014  -0.0001286   0.0001909  -0.0002205
   70   0.0000184  -0.0000235  -0.0000043   0.0000332  -0.0000166   0.0000647
   71  -0.0000934  -0.0000627  -0.0000471   0.0000433  -0.0000398   0.0000853
   72   0.0000419  -0.0000042  -0.0000406   0.0000582  -0.0000469   0.0000809
   73   0.0151325  -0.0278005   0.0147300  -0.0033291  -0.0018170  -0.0015233
   74  -0.0196817  -0.0605276   0.0295869   0.0077394  -0.0010019   0.0052145
   75   0.0100595   0.0244730   0.0100947  -0.0063672  -0.0005590  -0.0038359
   76  -0.0037490   0.0023430  -0.0042707  -0.0008854  -0.0019886   0.0007461
   77  -0.0007448   0.0032067  -0.0028407  -0.0002661  -0.0007956   0.0004560
   78  -0.0024463   0.0009081  -0.0004795  -0.0004712  -0.0007446   0.0004550
   79  -0.0013321  -0.0000128   0.0020813   0.0003322   0.0003147   0.0002788
   80  -0.0000770  -0.0003752   0.0000761   0.0004143   0.0000750   0.0000825
   81  -0.0007932   0.0005049   0.0006450  -0.0003337  -0.0002024   0.0000316
   82   0.0015177   0.0020602  -0.0016344  -0.0002515   0.0002302  -0.0001717
   83   0.0006177  -0.0004828   0.0011558   0.0002744   0.0004001  -0.0001737
   84   0.0000533   0.0023888  -0.0010392  -0.0002583  -0.0001608  -0.0000898
           13          14          15          16          17          18
    1  -0.0008018   0.0002592   0.0016606  -0.0014797   0.0026479  -0.0072969
    2   0.0032671  -0.0020453   0.0009937   0.0039643   0.0073537   0.0022638
    3   0.0001480  -0.0009381  -0.0030940  -0.0075155   0.0012432   0.0014554
    4   0.0002723   0.0000784  -0.0000334  -0.0003178   0.0000173   0.0002276
    5  -0.0001095   0.0000223   0.0000744  -0.0002073   0.0011835  -0.0015129
    6   0.0000496   0.0001487   0.0001344   0.0005318  -0.0007797  -0.0000279
    7   0.0027640   0.0013722  -0.0011621  -0.0403920  -0.0412790  -0.0054312
    8   0.0211999   0.0008677   0.0156959  -0.0079262   0.0320429  -0.0197027
    9  -0.0138675   0.0027980  -0.0062447  -0.0263706  -0.0410646   0.0167298
   10  -0.0558753   0.0149195  -0.0192443  -0.2241408  -0.0963364  -0.0432265
   11   0.0143852  -0.2477384   0.1353481  -0.1454193  -0.2199384   0.0038713
   12  -0.0185868   0.1363006  -0.1350819  -0.0133227   0.0343126  -0.0937968
   13   0.0523824  -0.0134595   0.0240426   0.0062194  -0.0193150   0.0126286
   14  -0.0134595   0.2589590  -0.1499841   0.0032279  -0.0114481   0.0119190
   15   0.0240426  -0.1499841   0.1338304  -0.0010697  -0.0021242   0.0054508
   16   0.0062194   0.0032279  -0.0010697   0.5942725   0.1105848   0.2260058
   17  -0.0193150  -0.0114481  -0.0021242   0.1105848   0.5470765  -0.1844599
   18   0.0126286   0.0119190   0.0054508   0.2260058  -0.1844599   0.3927500
   19  -0.0002075   0.0010954   0.0020208  -0.2313859   0.0230278  -0.1379737
   20   0.0015485  -0.0001694  -0.0015568   0.0230284  -0.0587786   0.0279238
   21   0.0016800  -0.0018483  -0.0021528  -0.1379522   0.0278892  -0.1429213
   22  -0.0012990  -0.0046591  -0.0028875  -0.1170074  -0.0247479  -0.0189227
   23  -0.0046346   0.0002535   0.0016760   0.0247086  -0.2483666   0.1300530
   24  -0.0029315   0.0015793   0.0049496  -0.0494575   0.0986642  -0.1558434
   25   0.0000680   0.0002829   0.0000016   0.0057821   0.0033401  -0.0010713
   26  -0.0008484  -0.0006282  -0.0002743  -0.0198514  -0.0127503  -0.0021785
   27   0.0007089   0.0004526  -0.0000316   0.0133129   0.0126701   0.0048842
   28  -0.0010259  -0.0002857   0.0002015   0.0201604   0.0639599  -0.0311819
   29  -0.0000889   0.0000248  -0.0007667   0.0303733   0.0167812   0.0136481
   30   0.0000969  -0.0008766  -0.0005228  -0.0103847   0.0351852  -0.0210176
   31  -0.0001474   0.0002196   0.0003979  -0.0022443  -0.0013724  -0.0051458
   32   0.0002432  -0.0002539  -0.0002999  -0.0008197   0.0028957   0.0020921
   33   0.0003859  -0.0003032  -0.0005544  -0.0055063   0.0016896   0.0025644
   34  -0.0028128  -0.0009406  -0.0052088  -0.0106908  -0.0199895   0.0091764
   35  -0.0013978   0.0023971   0.0013453  -0.0206814  -0.0529194   0.0156884
   36  -0.0048009   0.0016355   0.0019780   0.0092570   0.0160934  -0.0096517
   37   0.0001190  -0.0002752  -0.0000963  -0.0000082  -0.0003017   0.0008118
   38   0.0010117   0.0001447   0.0009612  -0.0001560  -0.0010089  -0.0001575
   39  -0.0009806   0.0000899  -0.0001003   0.0007713  -0.0002660  -0.0004270
   40   0.0000166  -0.0000080  -0.0000020  -0.0002638  -0.0002865   0.0003359
   41   0.0000983   0.0000825   0.0000586  -0.0002153  -0.0004734   0.0001688
   42   0.0001399   0.0000917   0.0000270  -0.0001482  -0.0000722   0.0001460
   43   0.0000179   0.0000154   0.0000085  -0.0000578  -0.0002006   0.0000824
   44   0.0000291  -0.0000412  -0.0000293   0.0000327   0.0000325   0.0000329
   45  -0.0000822   0.0000079  -0.0000082  -0.0001127  -0.0000775  -0.0000139
   46  -0.0000435   0.0000104   0.0000107  -0.0000336   0.0000087  -0.0000267
   47  -0.0000221   0.0000352   0.0000167  -0.0000247  -0.0000189  -0.0000287
   48   0.0000348   0.0000157   0.0000304   0.0000142  -0.0000275   0.0000118
   49  -0.0000161  -0.0000136  -0.0000052   0.0000292   0.0001077  -0.0000663
   50   0.0000063  -0.0000090  -0.0000024   0.0000268  -0.0000461   0.0000148
   51   0.0000375  -0.0000094   0.0000063   0.0000302  -0.0000203   0.0000321
   52  -0.0000030   0.0000148   0.0000097  -0.0000138  -0.0000179  -0.0000098
   53   0.0000032  -0.0000021  -0.0000033   0.0000066   0.0000048  -0.0000014
   54  -0.0000032  -0.0000085  -0.0000048   0.0000106   0.0000171   0.0000024
   55   0.0000118   0.0000197   0.0000123  -0.0000313  -0.0000601   0.0000404
   56  -0.0000244  -0.0000191  -0.0000176   0.0000326   0.0001265  -0.0000248
   57   0.0000144  -0.0000019  -0.0000024   0.0000275  -0.0000675   0.0000360
   58   0.0000088   0.0000045   0.0000029  -0.0000075  -0.0000205   0.0000024
   59  -0.0000052  -0.0000004   0.0000005  -0.0000012  -0.0000009  -0.0000030
   60   0.0000036  -0.0000008   0.0000021   0.0000039  -0.0000058   0.0000045
   61   0.0000170  -0.0000052   0.0000040   0.0000186  -0.0000279   0.0000280
   62  -0.0000530  -0.0000175  -0.0000231   0.0000168   0.0001790  -0.0000910
   63  -0.0000034  -0.0000128  -0.0000047   0.0000206   0.0001343  -0.0000574
   64   0.0000100   0.0000067   0.0000064  -0.0000137  -0.0000362   0.0000069
   65  -0.0000123  -0.0000035  -0.0000006   0.0000104   0.0000184  -0.0000132
   66   0.0000006  -0.0000011  -0.0000008  -0.0000016  -0.0000035   0.0000010
   67  -0.0000074   0.0000192  -0.0000141  -0.0000115   0.0001157  -0.0000336
   68  -0.0000608  -0.0000145  -0.0000121  -0.0000696  -0.0002322   0.0000361
   69  -0.0000618  -0.0000324  -0.0000381   0.0000693   0.0001469  -0.0000340
   70   0.0000230   0.0000010   0.0000087   0.0000052  -0.0000541   0.0000217
   71   0.0000220   0.0000110   0.0000090  -0.0000111  -0.0000609   0.0000190
   72   0.0000342  -0.0000066   0.0000148  -0.0000062  -0.0000690   0.0000530
   73   0.0003501  -0.0018848   0.0013482   0.0021522   0.0004734   0.0014179
   74  -0.0014972  -0.0003333  -0.0008803  -0.0001341  -0.0014148   0.0006025
   75   0.0012015  -0.0010150   0.0012732   0.0017508   0.0008557  -0.0000357
   76   0.0001828   0.0000671   0.0000922  -0.0003838   0.0000307  -0.0002822
   77  -0.0002231  -0.0000741  -0.0001602  -0.0004598  -0.0000353  -0.0003118
   78   0.0001909   0.0000342   0.0001175   0.0000289  -0.0000647  -0.0001199
   79   0.0000893   0.0000450   0.0000558   0.0000372  -0.0003992   0.0000692
   80   0.0000100  -0.0000185  -0.0000008  -0.0000931  -0.0002406   0.0001309
   81   0.0001192   0.0000488   0.0000906   0.0001757   0.0001337  -0.0000171
   82  -0.0003128  -0.0001272  -0.0001608  -0.0001927   0.0001302  -0.0001855
   83  -0.0000728   0.0000188  -0.0000435   0.0000568   0.0000395   0.0000212
   84  -0.0001991  -0.0000831  -0.0000636  -0.0001613   0.0000658  -0.0001581
           19          20          21          22          23          24
    1  -0.0004703  -0.0009266   0.0000841  -0.0002835   0.0022885  -0.0008809
    2   0.0010256   0.0007719   0.0003394   0.0014076  -0.0013869   0.0011873
    3  -0.0009986  -0.0008037   0.0001533  -0.0006636   0.0016424  -0.0023769
    4  -0.0000277   0.0000017   0.0001320  -0.0000855   0.0000764  -0.0002700
    5  -0.0001951  -0.0003031  -0.0000552   0.0003829  -0.0001481   0.0005185
    6   0.0002432   0.0000520  -0.0001238  -0.0003282   0.0001129   0.0001425
    7   0.0002062  -0.0046057  -0.0019698  -0.0187024   0.0191593  -0.0188820
    8  -0.0052347  -0.0012118   0.0021686   0.0193465  -0.0201178   0.0201733
    9  -0.0016600   0.0025011   0.0051139  -0.0191770   0.0199479  -0.0320211
   10  -0.0140248  -0.0188719   0.0005547   0.0358230  -0.0435805   0.0452628
   11   0.0043713   0.0064848   0.0008795  -0.0093208  -0.0428662   0.0245289
   12  -0.0138061  -0.0139042   0.0032354   0.0242814   0.0027411   0.0204685
   13  -0.0002075   0.0015485   0.0016800  -0.0012990  -0.0046346  -0.0029315
   14   0.0010954  -0.0001694  -0.0018483  -0.0046591   0.0002535   0.0015793
   15   0.0020208  -0.0015568  -0.0021528  -0.0028875   0.0016760   0.0049496
   16  -0.2313859   0.0230284  -0.1379522  -0.1170074   0.0247086  -0.0494575
   17   0.0230278  -0.0587786   0.0278892  -0.0247479  -0.2483666   0.0986642
   18  -0.1379737   0.0279238  -0.1429213  -0.0189227   0.1300530  -0.1558434
   19   0.2419279  -0.0223367   0.1516187   0.0016396  -0.0013705  -0.0000923
   20  -0.0223367   0.0563388  -0.0330863   0.0220261   0.0010624   0.0152890
   21   0.1516187  -0.0330863   0.1433351  -0.0145805   0.0004640  -0.0064560
   22   0.0016396   0.0220261  -0.0145805   0.5825108   0.1549542   0.1872381
   23  -0.0013705   0.0010624   0.0004640   0.1549542   0.5835888  -0.1757933
   24  -0.0000923   0.0152890  -0.0064560   0.1872381  -0.1757933   0.3670191
   25  -0.0003402   0.0007281   0.0017741  -0.1964492  -0.1426092  -0.0124998
   26   0.0012354  -0.0000837  -0.0015067  -0.1426005  -0.1901119   0.0024292
   27   0.0014124  -0.0018322  -0.0017432  -0.0124181   0.0023822  -0.0483447
   28   0.0030280  -0.0015718  -0.0016004  -0.2444921  -0.0193519  -0.1031500
   29  -0.0010183  -0.0025556   0.0053183   0.0299182  -0.1198046   0.0538678
   30  -0.0019836   0.0049741   0.0028011  -0.1338811   0.0223298  -0.1626762
   31  -0.0000110   0.0010212  -0.0007480   0.0019969   0.0220187  -0.0143725
   32  -0.0001656  -0.0000567   0.0000307  -0.0013930   0.0006881   0.0006652
   33  -0.0000125   0.0007988  -0.0003330   0.0001151   0.0156323  -0.0064382
   34   0.0000851  -0.0002889   0.0007986  -0.0431801  -0.0054053  -0.0287345
   35  -0.0002888  -0.0011871  -0.0000289  -0.0406018   0.0389794  -0.0458230
   36   0.0008217  -0.0000039  -0.0003512  -0.0068243  -0.0229128   0.0164107
   37  -0.0002750   0.0002639   0.0003439  -0.0001035  -0.0049760  -0.0015813
   38   0.0002899  -0.0001357  -0.0004062  -0.0047567  -0.0014139   0.0024625
   39   0.0003415  -0.0004307  -0.0006403  -0.0020350   0.0022030   0.0049731
   40  -0.0000068   0.0000306   0.0000269  -0.0000842   0.0000720  -0.0004314
   41  -0.0000624  -0.0000424  -0.0000193  -0.0002647   0.0000275  -0.0002717
   42  -0.0000731  -0.0000288  -0.0000021  -0.0000157  -0.0000809  -0.0000147
   43  -0.0000283  -0.0000110  -0.0000029  -0.0001253   0.0000935  -0.0000868
   44   0.0000170   0.0000154   0.0000071   0.0000065   0.0000271  -0.0000234
   45  -0.0000063   0.0000023   0.0000057  -0.0000824   0.0000008  -0.0001519
   46   0.0000066   0.0000020   0.0000051  -0.0000061   0.0000266  -0.0000151
   47  -0.0000096   0.0000017   0.0000056  -0.0000117  -0.0000125  -0.0000013
   48  -0.0000174  -0.0000061  -0.0000027  -0.0000143  -0.0000340   0.0000198
   49   0.0000116   0.0000027  -0.0000016   0.0000502  -0.0000387   0.0000656
   50   0.0000078  -0.0000099  -0.0000124  -0.0000026   0.0000537   0.0000083
   51  -0.0000048  -0.0000004  -0.0000047   0.0000036  -0.0000017   0.0000017
   52  -0.0000110   0.0000002   0.0000028  -0.0000109  -0.0000175  -0.0000068
   53   0.0000013   0.0000033   0.0000017   0.0000062  -0.0000061   0.0000012
   54   0.0000097   0.0000012   0.0000014   0.0000098   0.0000074   0.0000048
   55  -0.0000117  -0.0000043   0.0000015  -0.0000370  -0.0000088  -0.0000349
   56   0.0000159   0.0000067   0.0000021   0.0000794  -0.0000115   0.0000507
   57   0.0000081  -0.0000043  -0.0000096  -0.0000184   0.0000681   0.0000053
   58  -0.0000069  -0.0000002   0.0000002  -0.0000130  -0.0000075  -0.0000113
   59   0.0000033   0.0000007   0.0000029  -0.0000034   0.0000068  -0.0000055
   60   0.0000011  -0.0000000   0.0000011  -0.0000019   0.0000054  -0.0000048
   61   0.0000086  -0.0000107  -0.0000159   0.0000005   0.0000207   0.0000052
   62   0.0000034   0.0000118  -0.0000033   0.0001087  -0.0000776   0.0000760
   63  -0.0000029   0.0000048   0.0000093   0.0000682  -0.0000651   0.0000559
   64  -0.0000054  -0.0000046   0.0000020  -0.0000320  -0.0000085  -0.0000125
   65   0.0000066   0.0000032   0.0000036   0.0000089   0.0000081   0.0000071
   66  -0.0000005   0.0000002  -0.0000001  -0.0000031  -0.0000034  -0.0000043
   67  -0.0000392   0.0000189   0.0000175   0.0000372  -0.0001382   0.0000429
   68   0.0000114   0.0000137  -0.0000004  -0.0001354   0.0001208  -0.0001347
   69   0.0000400   0.0000202   0.0000006   0.0000731   0.0000242   0.0000679
   70   0.0000045  -0.0000031   0.0000075  -0.0000236   0.0000459  -0.0000303
   71  -0.0000053  -0.0000067   0.0000022  -0.0000385   0.0000082  -0.0000167
   72   0.0000055  -0.0000070   0.0000033  -0.0000220   0.0000479  -0.0000516
   73   0.0000767   0.0001190  -0.0001290   0.0001529  -0.0014896   0.0010372
   74  -0.0003852  -0.0001258  -0.0001400   0.0005681  -0.0007756   0.0008657
   75   0.0001616   0.0002011   0.0001082  -0.0001608  -0.0004813   0.0001818
   76  -0.0002365  -0.0001571  -0.0000268  -0.0001604  -0.0000892   0.0000091
   77  -0.0000961  -0.0000895  -0.0000342  -0.0001777   0.0001211  -0.0001311
   78  -0.0000669  -0.0000839  -0.0000449  -0.0000095  -0.0000669   0.0000449
   79   0.0000277  -0.0000160  -0.0000480  -0.0001302   0.0000654  -0.0000656
   80   0.0000059   0.0000039   0.0000078  -0.0001367   0.0001068  -0.0001708
   81   0.0000056  -0.0000204  -0.0000112   0.0002309  -0.0000430   0.0001165
   82   0.0000658   0.0000171   0.0000254   0.0000136   0.0001962  -0.0001147
   83   0.0000501   0.0000375   0.0000186   0.0000368   0.0000466  -0.0000022
   84   0.0000089   0.0000000   0.0000282   0.0000259   0.0001440  -0.0000777
           25          26          27          28          29          30
    1  -0.0002864   0.0003406   0.0004696   0.0065048   0.0024255  -0.0028856
    2   0.0003596  -0.0003640  -0.0003412   0.0031195   0.0007285   0.0063662
    3   0.0004639  -0.0003871  -0.0008154  -0.0029686   0.0065253   0.0023533
    4   0.0000651  -0.0000087   0.0000090   0.0001438   0.0001871   0.0004200
    5   0.0000424   0.0000056   0.0000887   0.0000866  -0.0007319   0.0000006
    6  -0.0001690   0.0001183   0.0001090   0.0003615  -0.0002461  -0.0015453
    7  -0.0001167   0.0009611  -0.0001812   0.0293454  -0.0105711   0.0198964
    8   0.0009619  -0.0001757   0.0001865  -0.0441334  -0.0407308   0.0022287
    9  -0.0001162   0.0001790  -0.0010675   0.0401423   0.0240655   0.0202153
   10   0.0028062   0.0000092  -0.0028798  -0.0521438  -0.0193052  -0.0177166
   11  -0.0003307  -0.0017915   0.0053374  -0.0177157  -0.0093780  -0.0089799
   12  -0.0026382   0.0056079   0.0021017  -0.0186735  -0.0100766  -0.0115456
   13   0.0000680  -0.0008484   0.0007089  -0.0010259  -0.0000889   0.0000969
   14   0.0002829  -0.0006282   0.0004526  -0.0002857   0.0000248  -0.0008766
   15   0.0000016  -0.0002743  -0.0000316   0.0002015  -0.0007667  -0.0005228
   16   0.0057821  -0.0198514   0.0133129   0.0201604   0.0303733  -0.0103847
   17   0.0033401  -0.0127503   0.0126701   0.0639599   0.0167812   0.0351852
   18  -0.0010713  -0.0021785   0.0048842  -0.0311819   0.0136481  -0.0210176
   19  -0.0003402   0.0012354   0.0014124   0.0030280  -0.0010183  -0.0019836
   20   0.0007281  -0.0000837  -0.0018322  -0.0015718  -0.0025556   0.0049741
   21   0.0017741  -0.0015067  -0.0017432  -0.0016004   0.0053183   0.0028011
   22  -0.1964492  -0.1426005  -0.0124181  -0.2444921   0.0299182  -0.1338811
   23  -0.1426092  -0.1901119   0.0023822  -0.0193519  -0.1198046   0.0223298
   24  -0.0124998   0.0024292  -0.0483447  -0.1031500   0.0538678  -0.1626762
   25   0.2034497   0.1560081   0.0170845  -0.0127228  -0.0189979   0.0009179
   26   0.1560081   0.1968672  -0.0061912   0.0041871   0.0065343   0.0012380
   27   0.0170845  -0.0061912   0.0404181  -0.0135470  -0.0135594   0.0040458
   28  -0.0127228   0.0041871  -0.0135470   0.5400938   0.1104089   0.1911395
   29  -0.0189979   0.0065343  -0.0135594   0.1104089   0.6024058  -0.2200420
   30   0.0009179   0.0012380   0.0040458   0.1911395  -0.2200420   0.3913051
   31  -0.0001831   0.0007152   0.0019837  -0.0562564   0.0151058  -0.0216734
   32   0.0012224  -0.0002899  -0.0014565   0.0148448  -0.2420702   0.1363121
   33   0.0016230  -0.0017909  -0.0017854  -0.0215631   0.1362681  -0.1350802
   34  -0.0013101  -0.0001727  -0.0053807  -0.2181713  -0.1419751  -0.0109861
   35   0.0001128   0.0026167   0.0030148  -0.0923563  -0.2161192   0.0357416
   36  -0.0055934   0.0028259   0.0020474  -0.0410600   0.0044041  -0.0929381
   37  -0.0007192   0.0003057  -0.0005789  -0.0133681   0.0044583  -0.0141463
   38  -0.0008628   0.0001180  -0.0007398  -0.0192113   0.0072719  -0.0135729
   39   0.0001274   0.0000353  -0.0000883   0.0000530   0.0015197   0.0040113
   40   0.0000220  -0.0000377  -0.0000760  -0.0000700   0.0005114   0.0004333
   41  -0.0000327  -0.0000094   0.0000133   0.0000802   0.0001196   0.0000514
   42   0.0000022  -0.0000265   0.0000043  -0.0002275  -0.0000885   0.0001544
   43   0.0000053  -0.0000160  -0.0000055   0.0001763   0.0000728   0.0000722
   44   0.0000171  -0.0000140  -0.0000182   0.0000268   0.0000315   0.0000779
   45  -0.0000101  -0.0000101  -0.0000503   0.0000037   0.0003523   0.0000063
   46   0.0000050   0.0000072  -0.0000036   0.0000473   0.0000245   0.0000278
   47  -0.0000020   0.0000046   0.0000002  -0.0000213   0.0000061  -0.0000021
   48  -0.0000046  -0.0000047   0.0000066  -0.0000451  -0.0000483  -0.0000111
   49  -0.0000084   0.0000018  -0.0000137  -0.0001187   0.0000127  -0.0001141
   50   0.0000051   0.0000066   0.0000225   0.0001171  -0.0000710   0.0000605
   51   0.0000043  -0.0000104  -0.0000017  -0.0000127   0.0000138   0.0000486
   52  -0.0000063   0.0000011   0.0000033  -0.0000158  -0.0000014  -0.0000199
   53  -0.0000016   0.0000014   0.0000035  -0.0000041  -0.0000142  -0.0000033
   54   0.0000061   0.0000029   0.0000004   0.0000178  -0.0000096   0.0000117
   55   0.0000034  -0.0000048  -0.0000009  -0.0000187   0.0000059   0.0000307
   56   0.0000096   0.0000017  -0.0000042  -0.0000332  -0.0000177  -0.0000240
   57   0.0000199   0.0000014   0.0000200   0.0001338  -0.0001041   0.0001323
   58  -0.0000085  -0.0000004   0.0000027  -0.0000052   0.0000023  -0.0000144
   59   0.0000023   0.0000032   0.0000010   0.0000189  -0.0000005   0.0000110
   60   0.0000038   0.0000008   0.0000026   0.0000159  -0.0000124   0.0000206
   61   0.0000118   0.0000019   0.0000120   0.0000355  -0.0000806   0.0000796
   62  -0.0000266   0.0000008  -0.0000221  -0.0001731   0.0001292  -0.0001535
   63  -0.0000081   0.0000008  -0.0000067  -0.0001072  -0.0000019  -0.0001194
   64  -0.0000049  -0.0000003  -0.0000015   0.0000102   0.0000216  -0.0000319
   65   0.0000037   0.0000038   0.0000018   0.0000211  -0.0000152   0.0000035
   66  -0.0000040  -0.0000003  -0.0000010  -0.0000037   0.0000101  -0.0000154
   67  -0.0000338  -0.0000121  -0.0000229  -0.0002923   0.0001418  -0.0002071
   68   0.0000105  -0.0000155  -0.0000315   0.0001526   0.0001774   0.0001126
   69  -0.0000041   0.0000220   0.0000130   0.0000262  -0.0000799  -0.0000757
   70   0.0000182   0.0000027   0.0000110   0.0001082  -0.0000535   0.0000955
   71  -0.0000002   0.0000027   0.0000080   0.0000484  -0.0000047  -0.0000077
   72   0.0000228   0.0000010   0.0000123   0.0001224  -0.0000510   0.0001347
   73   0.0000402  -0.0002494   0.0000333  -0.0013006  -0.0015139   0.0012866
   74  -0.0001392   0.0000061  -0.0000141  -0.0027736  -0.0030784  -0.0004961
   75  -0.0000446  -0.0000365   0.0002416   0.0018675  -0.0003843  -0.0003189
   76  -0.0000507  -0.0000561   0.0000288  -0.0000024  -0.0002133  -0.0000484
   77  -0.0000825   0.0000065  -0.0000191   0.0001139   0.0004115  -0.0003499
   78   0.0000209  -0.0000365   0.0000294  -0.0000638  -0.0003397   0.0002028
   79  -0.0000356   0.0000343   0.0000572   0.0000961  -0.0002286  -0.0003653
   80  -0.0000328   0.0000365   0.0000545   0.0003422  -0.0000328  -0.0002035
   81   0.0000874  -0.0000298   0.0000071  -0.0000930  -0.0003704   0.0004451
   82  -0.0000009   0.0000469  -0.0000198   0.0002539   0.0003802  -0.0000371
   83   0.0000117   0.0000186  -0.0000076   0.0001040   0.0000051   0.0000183
   84   0.0000036   0.0000210  -0.0000077   0.0002136   0.0001864  -0.0000227
           31          32          33          34          35          36
    1   0.0008760   0.0009086  -0.0004134   0.0089991  -0.0049416   0.0088420
    2  -0.0005024   0.0002572  -0.0000845  -0.0157350  -0.0266091   0.0044253
    3   0.0005481   0.0008366   0.0003754   0.0163064   0.0123609   0.0015267
    4   0.0000178   0.0000024  -0.0000081  -0.0016552  -0.0001644  -0.0005355
    5  -0.0000818  -0.0000315  -0.0000090  -0.0003508   0.0002263  -0.0007993
    6   0.0000281   0.0000299   0.0000331   0.0001022  -0.0023403   0.0000134
    7  -0.0014396  -0.0052465  -0.0024254  -0.1141665  -0.0128270  -0.0232959
    8  -0.0044233   0.0002274   0.0016205   0.0232760  -0.2342426   0.1206300
    9  -0.0028746   0.0010825   0.0048857  -0.0463480   0.0968118  -0.1533127
   10  -0.0012053  -0.0001380  -0.0000359   0.0174688   0.0600657  -0.0306626
   11  -0.0001780   0.0001610  -0.0008324   0.0295264   0.0141892   0.0144663
   12  -0.0000362  -0.0007646  -0.0004701  -0.0114402   0.0345030  -0.0211868
   13  -0.0001474   0.0002432   0.0003859  -0.0028128  -0.0013978  -0.0048009
   14   0.0002196  -0.0002539  -0.0003032  -0.0009406   0.0023971   0.0016355
   15   0.0003979  -0.0002999  -0.0005544  -0.0052088   0.0013453   0.0019780
   16  -0.0022443  -0.0008197  -0.0055063  -0.0106908  -0.0206814   0.0092570
   17  -0.0013724   0.0028957   0.0016896  -0.0199895  -0.0529194   0.0160934
   18  -0.0051458   0.0020921   0.0025644   0.0091764   0.0156884  -0.0096517
   19  -0.0000110  -0.0001656  -0.0000125   0.0000851  -0.0002888   0.0008217
   20   0.0010212  -0.0000567   0.0007988  -0.0002889  -0.0011871  -0.0000039
   21  -0.0007480   0.0000307  -0.0003330   0.0007986  -0.0000289  -0.0003512
   22   0.0019969  -0.0013930   0.0001151  -0.0431801  -0.0406018  -0.0068243
   23   0.0220187   0.0006881   0.0156323  -0.0054053   0.0389794  -0.0229128
   24  -0.0143725   0.0006652  -0.0064382  -0.0287345  -0.0458230   0.0164107
   25  -0.0001831   0.0012224   0.0016230  -0.0013101   0.0001128  -0.0055934
   26   0.0007152  -0.0002899  -0.0017909  -0.0001727   0.0026167   0.0028259
   27   0.0019837  -0.0014565  -0.0017854  -0.0053807   0.0030148   0.0020474
   28  -0.0562564   0.0148448  -0.0215631  -0.2181713  -0.0923563  -0.0410600
   29   0.0151058  -0.2420702   0.1362681  -0.1419751  -0.2161192   0.0044041
   30  -0.0216734   0.1363121  -0.1350802  -0.0109861   0.0357416  -0.0929381
   31   0.0536835  -0.0138521   0.0264438   0.0055348  -0.0196109   0.0136238
   32  -0.0138521   0.2533527  -0.1494382   0.0037651  -0.0138871   0.0128504
   33   0.0264438  -0.1494382   0.1352376  -0.0007430  -0.0019297   0.0038542
   34   0.0055348   0.0037651  -0.0007430   0.5983595   0.1075227   0.2228818
   35  -0.0196109  -0.0138871  -0.0019297   0.1075227   0.5440057  -0.1809699
   36   0.0136238   0.0128504   0.0038542   0.2228818  -0.1809699   0.3926766
   37  -0.0001254   0.0010278   0.0018730  -0.2324328   0.0280851  -0.1399901
   38   0.0014191  -0.0001877  -0.0015721   0.0285390  -0.0609470   0.0320959
   39   0.0016878  -0.0018776  -0.0020510  -0.1387387   0.0312081  -0.1444751
   40   0.0000246   0.0000416   0.0000325  -0.0013842  -0.0002147   0.0008273
   41  -0.0000540  -0.0000749   0.0000419  -0.0004833  -0.0001627  -0.0004211
   42  -0.0000259  -0.0000647   0.0000070  -0.0000898   0.0006721  -0.0004135
   43  -0.0000150  -0.0000313   0.0000019  -0.0002823   0.0003527  -0.0003938
   44  -0.0000037   0.0000098   0.0000054  -0.0001827  -0.0000247   0.0002926
   45  -0.0000094   0.0000104   0.0000188  -0.0002406  -0.0004161   0.0007770
   46   0.0000027   0.0000119  -0.0000003   0.0000060  -0.0001132   0.0000681
   47  -0.0000006   0.0000054   0.0000041   0.0000180  -0.0000800   0.0000422
   48  -0.0000149  -0.0000194   0.0000058  -0.0000632   0.0000846  -0.0001244
   49   0.0000026   0.0000061   0.0000001   0.0001084  -0.0002693   0.0003516
   50   0.0000121  -0.0000107  -0.0000196   0.0000316   0.0003776  -0.0004693
   51  -0.0000046  -0.0000170  -0.0000115  -0.0001558   0.0000631  -0.0000832
   52  -0.0000036  -0.0000008   0.0000068   0.0000126  -0.0000117   0.0000012
   53   0.0000005   0.0000030   0.0000036   0.0000066   0.0000046   0.0000085
   54  -0.0000015   0.0000029  -0.0000032  -0.0000084  -0.0000132  -0.0000036
   55  -0.0000119  -0.0000124   0.0000008  -0.0000499   0.0000082  -0.0000841
   56   0.0000198   0.0000204  -0.0000200   0.0000394  -0.0001129   0.0001881
   57   0.0000246   0.0000040  -0.0000299   0.0000304   0.0003550  -0.0004994
   58  -0.0000046  -0.0000041   0.0000114   0.0000053   0.0000184  -0.0000139
   59  -0.0000024   0.0000019   0.0000013  -0.0000032  -0.0000197  -0.0000105
   60  -0.0000017  -0.0000011  -0.0000027  -0.0000294   0.0000096  -0.0000384
   61   0.0000087   0.0000010  -0.0000107   0.0000211   0.0001564  -0.0003664
   62   0.0000337   0.0000240  -0.0000052   0.0001589  -0.0002537   0.0006064
   63  -0.0000089   0.0000002   0.0000098  -0.0000657  -0.0001672   0.0004536
   64  -0.0000243  -0.0000149   0.0000131  -0.0000313  -0.0000013  -0.0000135
   65   0.0000033   0.0000097   0.0000002   0.0000275  -0.0000163   0.0000096
   66  -0.0000044  -0.0000000   0.0000087   0.0000129  -0.0000086   0.0000164
   67   0.0000066  -0.0000146   0.0000158  -0.0003643  -0.0001541   0.0009451
   68   0.0000200   0.0000164   0.0000081  -0.0004308   0.0002202   0.0002688
   69   0.0000390   0.0000572   0.0000074   0.0006824  -0.0000544  -0.0000511
   70  -0.0000172  -0.0000096  -0.0000060  -0.0001410   0.0000683  -0.0002381
   71  -0.0000307  -0.0000218   0.0000021  -0.0000144  -0.0000163  -0.0001475
   72  -0.0000263  -0.0000166  -0.0000109  -0.0003087   0.0000206  -0.0002626
   73  -0.0004613  -0.0003261   0.0001793  -0.0037750  -0.0021327  -0.0033965
   74  -0.0005493  -0.0008107  -0.0000541  -0.0066611   0.0048478  -0.0052160
   75   0.0001997  -0.0000101  -0.0002162  -0.0011807  -0.0021682   0.0041214
   76  -0.0000857  -0.0001405   0.0000433  -0.0001884   0.0008726  -0.0007634
   77   0.0000700  -0.0000027  -0.0000126   0.0008279  -0.0003413   0.0004339
   78  -0.0000442  -0.0000737   0.0000025  -0.0003601   0.0007920  -0.0005175
   79   0.0000065  -0.0000088   0.0000047  -0.0006096  -0.0009128  -0.0002625
   80   0.0000025   0.0000012   0.0000017  -0.0010231  -0.0006506  -0.0004534
   81  -0.0000240   0.0000050  -0.0000071  -0.0003235   0.0012281  -0.0002234
   82   0.0000753   0.0001032  -0.0000258   0.0006436  -0.0005863   0.0006755
   83   0.0000001   0.0000239  -0.0000059  -0.0000799  -0.0002710   0.0001272
   84   0.0000399   0.0000601  -0.0000168   0.0004158   0.0000223   0.0002521
           37          38          39          40          41          42
    1  -0.0011015   0.0021354   0.0006321  -0.0201217   0.0151111  -0.0040577
    2   0.0003680   0.0002216  -0.0022931   0.0190246  -0.0046355   0.0103561
    3   0.0015845  -0.0014809  -0.0022644   0.0079236   0.0079849   0.0149612
    4  -0.0001842  -0.0016238   0.0001675  -0.1169487   0.0411143   0.0202264
    5  -0.0009385  -0.0012002   0.0005041   0.0490316  -0.1024869  -0.0121911
    6  -0.0011380   0.0013455   0.0008173   0.0339651  -0.0244753  -0.1024382
    7   0.0020315   0.0214206  -0.0144813   0.0002585  -0.0014142  -0.0004734
    8   0.0000604   0.0013480   0.0007137  -0.0016490  -0.0002365  -0.0011970
    9  -0.0004516   0.0140049  -0.0069957  -0.0015667  -0.0003186  -0.0021064
   10   0.0027832  -0.0016490  -0.0012549   0.0007623   0.0005531   0.0001806
   11  -0.0011700  -0.0030017   0.0053253   0.0001755  -0.0001829  -0.0004206
   12  -0.0015686   0.0048273   0.0026051  -0.0000350   0.0004566   0.0001470
   13   0.0001190   0.0010117  -0.0009806   0.0000166   0.0000983   0.0001399
   14  -0.0002752   0.0001447   0.0000899  -0.0000080   0.0000825   0.0000917
   15  -0.0000963   0.0009612  -0.0001003  -0.0000020   0.0000586   0.0000270
   16  -0.0000082  -0.0001560   0.0007713  -0.0002638  -0.0002153  -0.0001482
   17  -0.0003017  -0.0010089  -0.0002660  -0.0002865  -0.0004734  -0.0000722
   18   0.0008118  -0.0001575  -0.0004270   0.0003359   0.0001688   0.0001460
   19  -0.0002750   0.0002899   0.0003415  -0.0000068  -0.0000624  -0.0000731
   20   0.0002639  -0.0001357  -0.0004307   0.0000306  -0.0000424  -0.0000288
   21   0.0003439  -0.0004062  -0.0006403   0.0000269  -0.0000193  -0.0000021
   22  -0.0001035  -0.0047567  -0.0020350  -0.0000842  -0.0002647  -0.0000157
   23  -0.0049760  -0.0014139   0.0022030   0.0000720   0.0000275  -0.0000809
   24  -0.0015813   0.0024625   0.0049731  -0.0004314  -0.0002717  -0.0000147
   25  -0.0007192  -0.0008628   0.0001274   0.0000220  -0.0000327   0.0000022
   26   0.0003057   0.0001180   0.0000353  -0.0000377  -0.0000094  -0.0000265
   27  -0.0005789  -0.0007398  -0.0000883  -0.0000760   0.0000133   0.0000043
   28  -0.0133681  -0.0192113   0.0000530  -0.0000700   0.0000802  -0.0002275
   29   0.0044583   0.0072719   0.0015197   0.0005114   0.0001196  -0.0000885
   30  -0.0141463  -0.0135729   0.0040113   0.0004333   0.0000514   0.0001544
   31  -0.0001254   0.0014191   0.0016878   0.0000246  -0.0000540  -0.0000259
   32   0.0010278  -0.0001877  -0.0018776   0.0000416  -0.0000749  -0.0000647
   33   0.0018730  -0.0015721  -0.0020510   0.0000325   0.0000419   0.0000070
   34  -0.2324328   0.0285390  -0.1387387  -0.0013842  -0.0004833  -0.0000898
   35   0.0280851  -0.0609470   0.0312081  -0.0002147  -0.0001627   0.0006721
   36  -0.1399901   0.0320959  -0.1444751   0.0008273  -0.0004211  -0.0004135
   37   0.2451776  -0.0258620   0.1543345  -0.0005277  -0.0004521   0.0005586
   38  -0.0258620   0.0582529  -0.0359242  -0.0001970   0.0005914  -0.0002784
   39   0.1543345  -0.0359242   0.1431761  -0.0005316  -0.0000083   0.0003375
   40  -0.0005277  -0.0001970  -0.0005316   0.3522956  -0.2012146  -0.0623756
   41  -0.0004521   0.0005914  -0.0000083  -0.2012146   0.4608631  -0.0819806
   42   0.0005586  -0.0002784   0.0003375  -0.0623756  -0.0819806   0.6296030
   43   0.0002261  -0.0000320   0.0001193  -0.1003799   0.0320626   0.0317682
   44   0.0000697  -0.0000976  -0.0001472   0.0179091  -0.1044249   0.0411048
   45  -0.0002476   0.0001856  -0.0005779   0.0689273  -0.0038067  -0.2972686
   46  -0.0000019   0.0000033  -0.0000100   0.0068136  -0.0056341   0.0040491
   47   0.0000011   0.0000256  -0.0000152   0.0005153   0.0029324  -0.0000467
   48  -0.0000425   0.0000123   0.0000302  -0.0129338   0.0223294  -0.0133348
   49  -0.0001241   0.0001365  -0.0001519  -0.0008030  -0.0086312   0.0550985
   50   0.0001348  -0.0001439   0.0002663   0.0008991   0.0264915  -0.0604593
   51  -0.0000399  -0.0000354  -0.0000262   0.0242281  -0.0246362  -0.0123471
   52  -0.0000072   0.0000247  -0.0000060   0.0021933   0.0060934   0.0019047
   53   0.0000014  -0.0000185   0.0000082   0.0059725   0.0001787  -0.0005067
   54  -0.0000105  -0.0000174   0.0000156   0.0024742  -0.0009971   0.0016601
   55   0.0000236   0.0000413   0.0000214  -0.0047489  -0.0010608  -0.0073353
   56  -0.0000335  -0.0000124  -0.0000918  -0.0001547  -0.0142891   0.0259182
   57   0.0001315  -0.0002068   0.0002855  -0.0073083   0.0259049  -0.0572526
   58   0.0000152   0.0000141   0.0000090  -0.0001650  -0.0006434  -0.0005017
   59  -0.0000067  -0.0000012   0.0000206  -0.0006057  -0.0002578   0.0005762
   60  -0.0000224  -0.0000122   0.0000099  -0.0003915   0.0005518  -0.0010755
   61   0.0000793  -0.0000180   0.0001688  -0.0145726   0.0365626  -0.0326230
   62  -0.0000179   0.0000435  -0.0003122   0.0257936  -0.0330938   0.0229790
   63  -0.0002309   0.0000635  -0.0003583  -0.0018920  -0.0137255   0.0601438
   64   0.0000115   0.0000492  -0.0000096   0.0020022   0.0051557   0.0034739
   65  -0.0000161  -0.0000279   0.0000312   0.0052702   0.0012641  -0.0017447
   66   0.0000037   0.0000108   0.0000014   0.0027569  -0.0013330   0.0004912
   67  -0.0006973  -0.0000810  -0.0004227  -0.1187997   0.0762567  -0.0179302
   68   0.0000483  -0.0002032  -0.0003671   0.0881562  -0.1951821   0.0613061
   69   0.0003611  -0.0000461   0.0006535  -0.0580904   0.1120112  -0.1899224
   70  -0.0002910   0.0000371  -0.0000542   0.0060966   0.0002743  -0.0115795
   71  -0.0000649   0.0002228   0.0000771  -0.0047196   0.0024238   0.0212651
   72  -0.0002491   0.0000098   0.0000416   0.0059090  -0.0013976  -0.0153077
   73   0.0001639  -0.0005553   0.0001721   0.0002581  -0.0013489  -0.0005160
   74   0.0003580   0.0002052   0.0002671  -0.0016103   0.0035621   0.0017430
   75  -0.0003343  -0.0001077   0.0004039  -0.0020400  -0.0031692  -0.0068350
   76   0.0000878   0.0002574   0.0002939   0.0133370   0.0100737  -0.0030652
   77  -0.0000167   0.0005733  -0.0001717  -0.0077758  -0.0443270  -0.0072285
   78   0.0002387  -0.0004214   0.0001326  -0.0015829  -0.0127699   0.0061203
   79  -0.0006634  -0.0005881  -0.0000636  -0.0042991  -0.0021094   0.0242509
   80  -0.0010105  -0.0005853  -0.0003494   0.0066110   0.0048948  -0.0198826
   81   0.0004665  -0.0010606   0.0005225   0.0034069   0.0025453  -0.0147048
   82  -0.0000884   0.0002134  -0.0001596  -0.0009015   0.0001835  -0.0006158
   83  -0.0000406  -0.0000337  -0.0000151  -0.0015408  -0.0035561   0.0002910
   84   0.0000206   0.0000607  -0.0000127  -0.0019983  -0.0027859  -0.0007789
           43          44          45          46          47          48
    1   0.0015877  -0.0017744  -0.0009183  -0.0002739   0.0001029   0.0006182
    2  -0.0002368   0.0013142  -0.0017987  -0.0005003   0.0006039   0.0011890
    3   0.0024287  -0.0033377   0.0011567   0.0014718   0.0006517  -0.0008950
    4  -0.0067339   0.0083003   0.0076197  -0.0019072  -0.0016340  -0.0012909
    5   0.0006023   0.0022287  -0.0084132  -0.0008491  -0.0011299   0.0013137
    6   0.0206306  -0.0229930  -0.0097459  -0.0006147  -0.0006075   0.0009460
    7  -0.0005733   0.0002925  -0.0000693   0.0001054  -0.0001206  -0.0000073
    8  -0.0002567   0.0000502   0.0000952   0.0000086  -0.0001914  -0.0001140
    9   0.0001013   0.0001516  -0.0000098  -0.0001384  -0.0001578  -0.0000450
   10   0.0002952  -0.0000085   0.0001124  -0.0000282  -0.0000531   0.0000260
   11  -0.0000551   0.0001232   0.0000556  -0.0000097  -0.0000430  -0.0000732
   12   0.0002549  -0.0000952   0.0000466  -0.0000299  -0.0000193   0.0000633
   13   0.0000179   0.0000291  -0.0000822  -0.0000435  -0.0000221   0.0000348
   14   0.0000154  -0.0000412   0.0000079   0.0000104   0.0000352   0.0000157
   15   0.0000085  -0.0000293  -0.0000082   0.0000107   0.0000167   0.0000304
   16  -0.0000578   0.0000327  -0.0001127  -0.0000336  -0.0000247   0.0000142
   17  -0.0002006   0.0000325  -0.0000775   0.0000087  -0.0000189  -0.0000275
   18   0.0000824   0.0000329  -0.0000139  -0.0000267  -0.0000287   0.0000118
   19  -0.0000283   0.0000170  -0.0000063   0.0000066  -0.0000096  -0.0000174
   20  -0.0000110   0.0000154   0.0000023   0.0000020   0.0000017  -0.0000061
   21  -0.0000029   0.0000071   0.0000057   0.0000051   0.0000056  -0.0000027
   22  -0.0001253   0.0000065  -0.0000824  -0.0000061  -0.0000117  -0.0000143
   23   0.0000935   0.0000271   0.0000008   0.0000266  -0.0000125  -0.0000340
   24  -0.0000868  -0.0000234  -0.0001519  -0.0000151  -0.0000013   0.0000198
   25   0.0000053   0.0000171  -0.0000101   0.0000050  -0.0000020  -0.0000046
   26  -0.0000160  -0.0000140  -0.0000101   0.0000072   0.0000046  -0.0000047
   27  -0.0000055  -0.0000182  -0.0000503  -0.0000036   0.0000002   0.0000066
   28   0.0001763   0.0000268   0.0000037   0.0000473  -0.0000213  -0.0000451
   29   0.0000728   0.0000315   0.0003523   0.0000245   0.0000061  -0.0000483
   30   0.0000722   0.0000779   0.0000063   0.0000278  -0.0000021  -0.0000111
   31  -0.0000150  -0.0000037  -0.0000094   0.0000027  -0.0000006  -0.0000149
   32  -0.0000313   0.0000098   0.0000104   0.0000119   0.0000054  -0.0000194
   33   0.0000019   0.0000054   0.0000188  -0.0000003   0.0000041   0.0000058
   34  -0.0002823  -0.0001827  -0.0002406   0.0000060   0.0000180  -0.0000632
   35   0.0003527  -0.0000247  -0.0004161  -0.0001132  -0.0000800   0.0000846
   36  -0.0003938   0.0002926   0.0007770   0.0000681   0.0000422  -0.0001244
   37   0.0002261   0.0000697  -0.0002476  -0.0000019   0.0000011  -0.0000425
   38  -0.0000320  -0.0000976   0.0001856   0.0000033   0.0000256   0.0000123
   39   0.0001193  -0.0001472  -0.0005779  -0.0000100  -0.0000152   0.0000302
   40  -0.1003799   0.0179091   0.0689273   0.0068136   0.0005153  -0.0129338
   41   0.0320626  -0.1044249  -0.0038067  -0.0056341   0.0029324   0.0223294
   42   0.0317682   0.0411048  -0.2972686   0.0040491  -0.0000467  -0.0133348
   43   0.3706191  -0.2698388  -0.0673410  -0.0894301   0.0863501  -0.0594809
   44  -0.2698388   0.5086671  -0.0951207   0.0861601  -0.1882610   0.1171582
   45  -0.0673410  -0.0951207   0.6465136  -0.0592648   0.1173153  -0.1541340
   46  -0.0894301   0.0861601  -0.0592648   0.0860814  -0.0977437   0.0624191
   47   0.0863501  -0.1882610   0.1173153  -0.0977437   0.1944022  -0.1277460
   48  -0.0594809   0.1171582  -0.1541340   0.0624191  -0.1277460   0.1602873
   49  -0.1742103   0.1259570   0.0413299  -0.0037563   0.0072684   0.0059420
   50   0.1119695  -0.1964125  -0.0200926   0.0140027  -0.0103193  -0.0099092
   51   0.0816191  -0.0693795  -0.1558357  -0.0131702   0.0137770   0.0108762
   52  -0.0010338  -0.0014452   0.0204013  -0.0020179  -0.0023145  -0.0010759
   53   0.0048572   0.0047092  -0.0212643  -0.0025353  -0.0009124  -0.0003530
   54   0.0012606   0.0023269  -0.0077812  -0.0006841  -0.0008226   0.0005813
   55  -0.0135444   0.0273177  -0.0032769   0.0021992   0.0054033   0.0030237
   56   0.0370251  -0.0330767  -0.0141008   0.0054558   0.0012355  -0.0011489
   57  -0.0326334   0.0206049   0.0605648   0.0033996  -0.0018817   0.0003026
   58   0.0038967   0.0042683  -0.0010454  -0.0002888   0.0003542   0.0003462
   59   0.0039979   0.0005696   0.0043075   0.0006776  -0.0005477  -0.0005149
   60  -0.0006757   0.0037041  -0.0012426  -0.0006217   0.0006734   0.0003506
   61  -0.0212747   0.0095352   0.0259761  -0.0008802  -0.0005201   0.0004185
   62   0.0105427  -0.0113140  -0.0196986  -0.0004122  -0.0001635  -0.0007289
   63   0.0263035  -0.0190931  -0.0424203   0.0005073  -0.0006433  -0.0004895
   64  -0.0007255  -0.0005408   0.0004620  -0.0006118  -0.0004835  -0.0002584
   65  -0.0003737  -0.0002975  -0.0008483  -0.0005137  -0.0004342  -0.0000834
   66   0.0005455  -0.0007843  -0.0005914  -0.0002283  -0.0000744   0.0000064
   67   0.0298782  -0.0150435  -0.0330171   0.0039028   0.0024939   0.0033444
   68  -0.0255624   0.0201260   0.0563050   0.0026486   0.0034447  -0.0001129
   69  -0.0053142   0.0227156  -0.0375288   0.0029277   0.0003521  -0.0047146
   70   0.0029555   0.0047466  -0.0008178   0.0004037   0.0001387  -0.0006245
   71   0.0048581  -0.0006237   0.0031165  -0.0002228   0.0001301   0.0011217
   72  -0.0013743   0.0037115   0.0000692   0.0003992  -0.0001292  -0.0007954
   73  -0.0002632   0.0002514   0.0004635  -0.0003647   0.0000671  -0.0003350
   74   0.0003009  -0.0008358   0.0011092   0.0004188  -0.0002433  -0.0006945
   75  -0.0000034   0.0016863  -0.0017213  -0.0006716  -0.0004833   0.0008949
   76   0.0013571   0.0003094   0.0012963  -0.0002799   0.0001737  -0.0003200
   77   0.0005207  -0.0000602   0.0027672  -0.0008003  -0.0002022  -0.0010526
   78  -0.0004007   0.0002656  -0.0006649   0.0004404   0.0002313   0.0006094
   79  -0.0022450   0.0034930   0.0001707  -0.0000322  -0.0001230   0.0000360
   80   0.0031790  -0.0024845  -0.0005520  -0.0000564   0.0000473   0.0000793
   81   0.0021354  -0.0021385   0.0001984  -0.0001535   0.0000714   0.0002199
   82  -0.0000965   0.0001010  -0.0002234   0.0003824   0.0001976   0.0003057
   83  -0.0001858   0.0000669   0.0005678  -0.0000758  -0.0003155  -0.0006322
   84   0.0003947  -0.0006785   0.0003911  -0.0000926  -0.0004819  -0.0006961
           49          50          51          52          53          54
    1  -0.0003722   0.0003291  -0.0005200   0.0003648  -0.0002264  -0.0003552
    2  -0.0001881  -0.0007958   0.0010485  -0.0000265   0.0001650   0.0000090
    3  -0.0004187  -0.0003480  -0.0013106   0.0002171  -0.0003127  -0.0002536
    4   0.0047761   0.0017265   0.0028565  -0.0001292   0.0004305   0.0000562
    5  -0.0010005   0.0042593   0.0029100  -0.0003130   0.0006257   0.0006544
    6   0.0015788   0.0019011  -0.0050559   0.0007918  -0.0008898  -0.0003483
    7   0.0002239  -0.0002423   0.0000807  -0.0000811   0.0000069   0.0000696
    8   0.0002461  -0.0000105  -0.0001017  -0.0000162  -0.0000041   0.0000378
    9   0.0000043   0.0001891   0.0000553  -0.0000185   0.0000262   0.0000383
   10  -0.0001619   0.0000780   0.0000420   0.0000222  -0.0000066  -0.0000216
   11   0.0000064   0.0000182   0.0000038  -0.0000218   0.0000198   0.0000203
   12  -0.0001178   0.0001711   0.0000621   0.0000121  -0.0000112  -0.0000204
   13  -0.0000161   0.0000063   0.0000375  -0.0000030   0.0000032  -0.0000032
   14  -0.0000136  -0.0000090  -0.0000094   0.0000148  -0.0000021  -0.0000085
   15  -0.0000052  -0.0000024   0.0000063   0.0000097  -0.0000033  -0.0000048
   16   0.0000292   0.0000268   0.0000302  -0.0000138   0.0000066   0.0000106
   17   0.0001077  -0.0000461  -0.0000203  -0.0000179   0.0000048   0.0000171
   18  -0.0000663   0.0000148   0.0000321  -0.0000098  -0.0000014   0.0000024
   19   0.0000116   0.0000078  -0.0000048  -0.0000110   0.0000013   0.0000097
   20   0.0000027  -0.0000099  -0.0000004   0.0000002   0.0000033   0.0000012
   21  -0.0000016  -0.0000124  -0.0000047   0.0000028   0.0000017   0.0000014
   22   0.0000502  -0.0000026   0.0000036  -0.0000109   0.0000062   0.0000098
   23  -0.0000387   0.0000537  -0.0000017  -0.0000175  -0.0000061   0.0000074
   24   0.0000656   0.0000083   0.0000017  -0.0000068   0.0000012   0.0000048
   25  -0.0000084   0.0000051   0.0000043  -0.0000063  -0.0000016   0.0000061
   26   0.0000018   0.0000066  -0.0000104   0.0000011   0.0000014   0.0000029
   27  -0.0000137   0.0000225  -0.0000017   0.0000033   0.0000035   0.0000004
   28  -0.0001187   0.0001171  -0.0000127  -0.0000158  -0.0000041   0.0000178
   29   0.0000127  -0.0000710   0.0000138  -0.0000014  -0.0000142  -0.0000096
   30  -0.0001141   0.0000605   0.0000486  -0.0000199  -0.0000033   0.0000117
   31   0.0000026   0.0000121  -0.0000046  -0.0000036   0.0000005  -0.0000015
   32   0.0000061  -0.0000107  -0.0000170  -0.0000008   0.0000030   0.0000029
   33   0.0000001  -0.0000196  -0.0000115   0.0000068   0.0000036  -0.0000032
   34   0.0001084   0.0000316  -0.0001558   0.0000126   0.0000066  -0.0000084
   35  -0.0002693   0.0003776   0.0000631  -0.0000117   0.0000046  -0.0000132
   36   0.0003516  -0.0004693  -0.0000832   0.0000012   0.0000085  -0.0000036
   37  -0.0001241   0.0001348  -0.0000399  -0.0000072   0.0000014  -0.0000105
   38   0.0001365  -0.0001439  -0.0000354   0.0000247  -0.0000185  -0.0000174
   39  -0.0001519   0.0002663  -0.0000262  -0.0000060   0.0000082   0.0000156
   40  -0.0008030   0.0008991   0.0242281   0.0021933   0.0059725   0.0024742
   41  -0.0086312   0.0264915  -0.0246362   0.0060934   0.0001787  -0.0009971
   42   0.0550985  -0.0604593  -0.0123471   0.0019047  -0.0005067   0.0016601
   43  -0.1742103   0.1119695   0.0816191  -0.0010338   0.0048572   0.0012606
   44   0.1259570  -0.1964125  -0.0693795  -0.0014452   0.0047092   0.0023269
   45   0.0413299  -0.0200926  -0.1558357   0.0204013  -0.0212643  -0.0077812
   46  -0.0037563   0.0140027  -0.0131702  -0.0020179  -0.0025353  -0.0006841
   47   0.0072684  -0.0103193   0.0137770  -0.0023145  -0.0009124  -0.0008226
   48   0.0059420  -0.0099092   0.0108762  -0.0010759  -0.0003530   0.0005813
   49   0.3569420  -0.2425518  -0.1023700  -0.0613660   0.0075571   0.0664791
   50  -0.2425518   0.4616674  -0.0696272   0.0074630  -0.0512897   0.0142237
   51  -0.1023700  -0.0696272   0.7078892   0.0664975   0.0143902  -0.3187988
   52  -0.0613660   0.0074630   0.0664975   0.0557697  -0.0124192  -0.0730879
   53   0.0075571  -0.0512897   0.0143902  -0.0124192   0.0465895  -0.0163889
   54   0.0664791   0.0142237  -0.3187988  -0.0730879  -0.0163889   0.3375410
   55  -0.1224256   0.0938752  -0.0566289   0.0065832  -0.0061556   0.0058387
   56   0.0804460  -0.2034200   0.1148646   0.0004319   0.0032055  -0.0016074
   57  -0.0166456   0.0665404  -0.1936902  -0.0132237   0.0221982  -0.0132642
   58  -0.0042664   0.0069612   0.0064857  -0.0019097  -0.0021335  -0.0009069
   59   0.0137340  -0.0102338  -0.0106519  -0.0022582  -0.0008627  -0.0003531
   60  -0.0126936   0.0130217   0.0109838  -0.0004497  -0.0010327   0.0005863
   61   0.0308798  -0.0263909  -0.0057412   0.0033084   0.0051052  -0.0011281
   62  -0.0168486   0.0206964   0.0223099   0.0048779  -0.0003695   0.0037360
   63  -0.0342742   0.0573527  -0.0375211  -0.0007180   0.0031337   0.0001993
   64   0.0042096   0.0027845   0.0027625   0.0002249  -0.0002084   0.0003318
   65   0.0025074   0.0040370   0.0006081   0.0001179   0.0000506  -0.0001036
   66   0.0032422  -0.0000489  -0.0048343  -0.0006342   0.0011349  -0.0007365
   67  -0.0289463   0.0295493  -0.0055685  -0.0009798   0.0002258  -0.0003775
   68   0.0298424  -0.0448566   0.0060309   0.0001901  -0.0011715  -0.0000612
   69  -0.0054944   0.0051379  -0.0020510  -0.0003784  -0.0000364   0.0006749
   70  -0.0010028   0.0001224  -0.0003615  -0.0005727  -0.0005307  -0.0001298
   71   0.0000995  -0.0010678  -0.0001017  -0.0005443  -0.0003236  -0.0001525
   72  -0.0004386   0.0000289   0.0005616  -0.0001126  -0.0001417  -0.0001272
   73  -0.0000340   0.0002234  -0.0002225  -0.0001162   0.0000144   0.0001091
   74   0.0000755   0.0000097  -0.0006014   0.0000878  -0.0001140  -0.0000713
   75   0.0002038   0.0000648   0.0008993  -0.0001318   0.0001747   0.0001423
   76   0.0004538  -0.0006739  -0.0009705   0.0000445  -0.0001905  -0.0000808
   77   0.0012373   0.0010201   0.0003562  -0.0000097  -0.0002347  -0.0003192
   78  -0.0014267   0.0010348   0.0009722  -0.0001441   0.0001057   0.0000337
   79   0.0000598  -0.0004118   0.0010354  -0.0002547   0.0002040   0.0001293
   80  -0.0001105   0.0002075  -0.0010531   0.0001145  -0.0002582  -0.0001518
   81  -0.0002221   0.0006819  -0.0006289   0.0001278  -0.0001916  -0.0001020
   82  -0.0001364  -0.0000530   0.0000879   0.0000092   0.0000126  -0.0000071
   83   0.0004070  -0.0001478  -0.0001292   0.0000003   0.0000203   0.0000378
   84   0.0001583   0.0002673  -0.0001890   0.0000411  -0.0000534  -0.0000498
           55          56          57          58          59          60
    1   0.0007437  -0.0008838   0.0000884   0.0002355  -0.0000859  -0.0000332
    2   0.0003573  -0.0003951  -0.0001497   0.0001835   0.0000162   0.0000716
    3   0.0004927  -0.0001250  -0.0003873   0.0001108   0.0001038  -0.0000721
    4  -0.0003825  -0.0008576   0.0000195  -0.0007842  -0.0005776  -0.0000906
    5   0.0000645  -0.0008851   0.0014589  -0.0003843  -0.0002349  -0.0000705
    6  -0.0005300   0.0009906  -0.0008008  -0.0001990  -0.0001674   0.0000055
    7  -0.0001229   0.0002643  -0.0001287  -0.0000505   0.0000301   0.0000199
    8  -0.0001331   0.0001900  -0.0001654  -0.0000564   0.0000045  -0.0000049
    9  -0.0001189   0.0000659   0.0000755  -0.0000309  -0.0000062   0.0000058
   10   0.0000696  -0.0001387   0.0000585   0.0000235  -0.0000055   0.0000038
   11  -0.0000392   0.0000132   0.0000591  -0.0000107   0.0000057   0.0000025
   12   0.0000483  -0.0001397   0.0001374   0.0000223  -0.0000081   0.0000058
   13   0.0000118  -0.0000244   0.0000144   0.0000088  -0.0000052   0.0000036
   14   0.0000197  -0.0000191  -0.0000019   0.0000045  -0.0000004  -0.0000008
   15   0.0000123  -0.0000176  -0.0000024   0.0000029   0.0000005   0.0000021
   16  -0.0000313   0.0000326   0.0000275  -0.0000075  -0.0000012   0.0000039
   17  -0.0000601   0.0001265  -0.0000675  -0.0000205  -0.0000009  -0.0000058
   18   0.0000404  -0.0000248   0.0000360   0.0000024  -0.0000030   0.0000045
   19  -0.0000117   0.0000159   0.0000081  -0.0000069   0.0000033   0.0000011
   20  -0.0000043   0.0000067  -0.0000043  -0.0000002   0.0000007  -0.0000000
   21   0.0000015   0.0000021  -0.0000096   0.0000002   0.0000029   0.0000011
   22  -0.0000370   0.0000794  -0.0000184  -0.0000130  -0.0000034  -0.0000019
   23  -0.0000088  -0.0000115   0.0000681  -0.0000075   0.0000068   0.0000054
   24  -0.0000349   0.0000507   0.0000053  -0.0000113  -0.0000055  -0.0000048
   25   0.0000034   0.0000096   0.0000199  -0.0000085   0.0000023   0.0000038
   26  -0.0000048   0.0000017   0.0000014  -0.0000004   0.0000032   0.0000008
   27  -0.0000009  -0.0000042   0.0000200   0.0000027   0.0000010   0.0000026
   28  -0.0000187  -0.0000332   0.0001338  -0.0000052   0.0000189   0.0000159
   29   0.0000059  -0.0000177  -0.0001041   0.0000023  -0.0000005  -0.0000124
   30   0.0000307  -0.0000240   0.0001323  -0.0000144   0.0000110   0.0000206
   31  -0.0000119   0.0000198   0.0000246  -0.0000046  -0.0000024  -0.0000017
   32  -0.0000124   0.0000204   0.0000040  -0.0000041   0.0000019  -0.0000011
   33   0.0000008  -0.0000200  -0.0000299   0.0000114   0.0000013  -0.0000027
   34  -0.0000499   0.0000394   0.0000304   0.0000053  -0.0000032  -0.0000294
   35   0.0000082  -0.0001129   0.0003550   0.0000184  -0.0000197   0.0000096
   36  -0.0000841   0.0001881  -0.0004994  -0.0000139  -0.0000105  -0.0000384
   37   0.0000236  -0.0000335   0.0001315   0.0000152  -0.0000067  -0.0000224
   38   0.0000413  -0.0000124  -0.0002068   0.0000141  -0.0000012  -0.0000122
   39   0.0000214  -0.0000918   0.0002855   0.0000090   0.0000206   0.0000099
   40  -0.0047489  -0.0001547  -0.0073083  -0.0001650  -0.0006057  -0.0003915
   41  -0.0010608  -0.0142891   0.0259049  -0.0006434  -0.0002578   0.0005518
   42  -0.0073353   0.0259182  -0.0572526  -0.0005017   0.0005762  -0.0010755
   43  -0.0135444   0.0370251  -0.0326334   0.0038967   0.0039979  -0.0006757
   44   0.0273177  -0.0330767   0.0206049   0.0042683   0.0005696   0.0037041
   45  -0.0032769  -0.0141008   0.0605648  -0.0010454   0.0043075  -0.0012426
   46   0.0021992   0.0054558   0.0033996  -0.0002888   0.0006776  -0.0006217
   47   0.0054033   0.0012355  -0.0018817   0.0003542  -0.0005477   0.0006734
   48   0.0030237  -0.0011489   0.0003026   0.0003462  -0.0005149   0.0003506
   49  -0.1224256   0.0804460  -0.0166456  -0.0042664   0.0137340  -0.0126936
   50   0.0938752  -0.2034200   0.0665404   0.0069612  -0.0102338   0.0130217
   51  -0.0566289   0.1148646  -0.1936902   0.0064857  -0.0106519   0.0109838
   52   0.0065832   0.0004319  -0.0132237  -0.0019097  -0.0022582  -0.0004497
   53  -0.0061556   0.0032055   0.0221982  -0.0021335  -0.0008627  -0.0010327
   54   0.0058387  -0.0016074  -0.0132642  -0.0009069  -0.0003531   0.0005863
   55   0.3854556  -0.2781166  -0.1042374  -0.1597005   0.1280879   0.0720539
   56  -0.2781166   0.4943644  -0.0431882   0.1283241  -0.1719797  -0.0682306
   57  -0.1042374  -0.0431882   0.6463185   0.0719976  -0.0683683  -0.0995884
   58  -0.1597005   0.1283241   0.0719976   0.1614701  -0.1420118  -0.0790131
   59   0.1280879  -0.1719797  -0.0683683  -0.1420118   0.1765932   0.0725460
   60   0.0720539  -0.0682306  -0.0995884  -0.0790131   0.0725460   0.1013259
   61  -0.1019511   0.0359797   0.0370067  -0.0012188  -0.0014970   0.0202188
   62   0.0227568  -0.1038901   0.0389189   0.0050333   0.0042741  -0.0216835
   63   0.0768514  -0.0093685  -0.3194029   0.0010224   0.0021487  -0.0067562
   64   0.0064158  -0.0057413   0.0055178  -0.0020073  -0.0021338  -0.0010525
   65   0.0006625   0.0027298  -0.0010187  -0.0023233  -0.0011048  -0.0002841
   66  -0.0140787   0.0224484  -0.0126993  -0.0005171  -0.0009575   0.0008285
   67   0.0003497  -0.0090915   0.0541183   0.0049083   0.0025291   0.0017772
   68   0.0009539   0.0266246  -0.0604248   0.0022823   0.0038010   0.0019362
   69   0.0255083  -0.0241676  -0.0136877   0.0022413   0.0013012  -0.0050504
   70   0.0016843   0.0061340   0.0018879  -0.0000887   0.0000033   0.0010329
   71   0.0058535   0.0002020  -0.0004257   0.0003236   0.0001324  -0.0010002
   72   0.0023433  -0.0012819   0.0016635   0.0000192   0.0001790  -0.0005025
   73  -0.0002940   0.0003179   0.0002173  -0.0001091   0.0000412   0.0000156
   74   0.0000191   0.0000955  -0.0001485   0.0000055   0.0000351  -0.0000652
   75  -0.0002559   0.0000664   0.0001007  -0.0000781  -0.0001139   0.0000748
   76  -0.0002894   0.0005117  -0.0004247   0.0000433   0.0000609  -0.0000058
   77   0.0003416  -0.0009186   0.0002063  -0.0001365  -0.0002033  -0.0001403
   78   0.0002058  -0.0008653   0.0013939   0.0001081   0.0000200   0.0000927
   79   0.0000339   0.0000083  -0.0000806   0.0000086   0.0000287  -0.0000670
   80  -0.0000787   0.0000593   0.0001019   0.0000242  -0.0000044   0.0000459
   81  -0.0000182  -0.0000588   0.0004100  -0.0000105  -0.0000588   0.0000654
   82   0.0000474  -0.0000201   0.0000001   0.0000191  -0.0000175  -0.0000005
   83  -0.0000942   0.0001535  -0.0002665  -0.0000668   0.0000075  -0.0000249
   84   0.0001263  -0.0001300  -0.0001314  -0.0000400  -0.0000003  -0.0000326
           61          62          63          64          65          66
    1   0.0000784  -0.0006680  -0.0005522   0.0002646  -0.0002961   0.0000236
    2  -0.0004286  -0.0013220  -0.0001636   0.0001752  -0.0001418  -0.0000044
    3  -0.0006725  -0.0010732   0.0007584   0.0003182  -0.0004397  -0.0001707
    4   0.0058488   0.0049625  -0.0018781  -0.0001895   0.0005558   0.0004509
    5   0.0023997   0.0008266   0.0029254   0.0001739  -0.0001201  -0.0004347
    6  -0.0013602   0.0038400  -0.0014457  -0.0009754   0.0007082   0.0002806
    7  -0.0000837   0.0002185   0.0001793  -0.0000991   0.0000485  -0.0000272
    8  -0.0000407   0.0002641   0.0002237  -0.0000042   0.0000793   0.0000149
    9   0.0000432   0.0002107  -0.0001066  -0.0000757   0.0000685   0.0000222
   10   0.0000219  -0.0001680  -0.0001435   0.0000298  -0.0000235   0.0000069
   11   0.0000369   0.0000147  -0.0000859  -0.0000339   0.0000200   0.0000008
   12   0.0001246  -0.0002169  -0.0001523   0.0000330  -0.0000376  -0.0000030
   13   0.0000170  -0.0000530  -0.0000034   0.0000100  -0.0000123   0.0000006
   14  -0.0000052  -0.0000175  -0.0000128   0.0000067  -0.0000035  -0.0000011
   15   0.0000040  -0.0000231  -0.0000047   0.0000064  -0.0000006  -0.0000008
   16   0.0000186   0.0000168   0.0000206  -0.0000137   0.0000104  -0.0000016
   17  -0.0000279   0.0001790   0.0001343  -0.0000362   0.0000184  -0.0000035
   18   0.0000280  -0.0000910  -0.0000574   0.0000069  -0.0000132   0.0000010
   19   0.0000086   0.0000034  -0.0000029  -0.0000054   0.0000066  -0.0000005
   20  -0.0000107   0.0000118   0.0000048  -0.0000046   0.0000032   0.0000002
   21  -0.0000159  -0.0000033   0.0000093   0.0000020   0.0000036  -0.0000001
   22   0.0000005   0.0001087   0.0000682  -0.0000320   0.0000089  -0.0000031
   23   0.0000207  -0.0000776  -0.0000651  -0.0000085   0.0000081  -0.0000034
   24   0.0000052   0.0000760   0.0000559  -0.0000125   0.0000071  -0.0000043
   25   0.0000118  -0.0000266  -0.0000081  -0.0000049   0.0000037  -0.0000040
   26   0.0000019   0.0000008   0.0000008  -0.0000003   0.0000038  -0.0000003
   27   0.0000120  -0.0000221  -0.0000067  -0.0000015   0.0000018  -0.0000010
   28   0.0000355  -0.0001731  -0.0001072   0.0000102   0.0000211  -0.0000037
   29  -0.0000806   0.0001292  -0.0000019   0.0000216  -0.0000152   0.0000101
   30   0.0000796  -0.0001535  -0.0001194  -0.0000319   0.0000035  -0.0000154
   31   0.0000087   0.0000337  -0.0000089  -0.0000243   0.0000033  -0.0000044
   32   0.0000010   0.0000240   0.0000002  -0.0000149   0.0000097  -0.0000000
   33  -0.0000107  -0.0000052   0.0000098   0.0000131   0.0000002   0.0000087
   34   0.0000211   0.0001589  -0.0000657  -0.0000313   0.0000275   0.0000129
   35   0.0001564  -0.0002537  -0.0001672  -0.0000013  -0.0000163  -0.0000086
   36  -0.0003664   0.0006064   0.0004536  -0.0000135   0.0000096   0.0000164
   37   0.0000793  -0.0000179  -0.0002309   0.0000115  -0.0000161   0.0000037
   38  -0.0000180   0.0000435   0.0000635   0.0000492  -0.0000279   0.0000108
   39   0.0001688  -0.0003122  -0.0003583  -0.0000096   0.0000312   0.0000014
   40  -0.0145726   0.0257936  -0.0018920   0.0020022   0.0052702   0.0027569
   41   0.0365626  -0.0330938  -0.0137255   0.0051557   0.0012641  -0.0013330
   42  -0.0326230   0.0229790   0.0601438   0.0034739  -0.0017447   0.0004912
   43  -0.0212747   0.0105427   0.0263035  -0.0007255  -0.0003737   0.0005455
   44   0.0095352  -0.0113140  -0.0190931  -0.0005408  -0.0002975  -0.0007843
   45   0.0259761  -0.0196986  -0.0424203   0.0004620  -0.0008483  -0.0005914
   46  -0.0008802  -0.0004122   0.0005073  -0.0006118  -0.0005137  -0.0002283
   47  -0.0005201  -0.0001635  -0.0006433  -0.0004835  -0.0004342  -0.0000744
   48   0.0004185  -0.0007289  -0.0004895  -0.0002584  -0.0000834   0.0000064
   49   0.0308798  -0.0168486  -0.0342742   0.0042096   0.0025074   0.0032422
   50  -0.0263909   0.0206964   0.0573527   0.0027845   0.0040370  -0.0000489
   51  -0.0057412   0.0223099  -0.0375211   0.0027625   0.0006081  -0.0048343
   52   0.0033084   0.0048779  -0.0007180   0.0002249   0.0001179  -0.0006342
   53   0.0051052  -0.0003695   0.0031337  -0.0002084   0.0000506   0.0011349
   54  -0.0011281   0.0037360   0.0001993   0.0003318  -0.0001036  -0.0007365
   55  -0.1019511   0.0227568   0.0768514   0.0064158   0.0006625  -0.0140787
   56   0.0359797  -0.1038901  -0.0093685  -0.0057413   0.0027298   0.0224484
   57   0.0370067   0.0389189  -0.3194029   0.0055178  -0.0010187  -0.0126993
   58  -0.0012188   0.0050333   0.0010224  -0.0020073  -0.0023233  -0.0005171
   59  -0.0014970   0.0042741   0.0021487  -0.0021338  -0.0011048  -0.0009575
   60   0.0202188  -0.0216835  -0.0067562  -0.0010525  -0.0002841   0.0008285
   61   0.3669349  -0.2668836  -0.0609262  -0.0925711   0.0894385  -0.0636631
   62  -0.2668836   0.4946271  -0.0989533   0.0896306  -0.1833707   0.1162118
   63  -0.0609262  -0.0989533   0.6649927  -0.0639351   0.1160109  -0.1548696
   64  -0.0925711   0.0896306  -0.0639351   0.0896097  -0.1002121   0.0672385
   65   0.0894385  -0.1833707   0.1160109  -0.1002121   0.1888234  -0.1263119
   66  -0.0636631   0.1162118  -0.1548696   0.0672385  -0.1263119   0.1609812
   67  -0.1731228   0.1230383   0.0388287  -0.0044518   0.0072744   0.0059572
   68   0.1100934  -0.1926367  -0.0185173   0.0134180  -0.0101938  -0.0095776
   69   0.0791850  -0.0675675  -0.1539767  -0.0134123   0.0139576   0.0105683
   70  -0.0008294  -0.0017135   0.0205362  -0.0018898  -0.0022246  -0.0009938
   71   0.0044270   0.0044564  -0.0213266  -0.0023997  -0.0009574  -0.0002419
   72   0.0011046   0.0022593  -0.0081348  -0.0005169  -0.0007728   0.0006273
   73   0.0001846   0.0002322   0.0001526  -0.0001499   0.0000945  -0.0000375
   74  -0.0003356   0.0000620   0.0001404  -0.0000072  -0.0001187  -0.0000491
   75   0.0004490   0.0004916  -0.0000391  -0.0001263   0.0002278   0.0000936
   76  -0.0010407  -0.0005075   0.0004286   0.0000110  -0.0000334  -0.0000346
   77   0.0023700   0.0006507  -0.0003256   0.0004260  -0.0002527  -0.0000024
   78   0.0011403  -0.0010570  -0.0009588   0.0001990   0.0000778   0.0000039
   79  -0.0000256  -0.0000126  -0.0000790  -0.0000221  -0.0000463  -0.0000346
   80  -0.0000123  -0.0000461   0.0000509  -0.0000001   0.0000217   0.0000177
   81   0.0004318  -0.0003521   0.0000926   0.0000135  -0.0000108  -0.0000004
   82   0.0001113   0.0000758  -0.0000733   0.0000301   0.0000237   0.0000279
   83   0.0001228   0.0002940   0.0002588  -0.0000106  -0.0000144  -0.0000126
   84   0.0001124   0.0003044   0.0001051   0.0000430  -0.0000464  -0.0000038
           67          68          69          70          71          72
    1  -0.0001855  -0.0009086  -0.0006173   0.0000984   0.0006015   0.0001680
    2   0.0014798  -0.0013417  -0.0013486   0.0006303   0.0004779   0.0002075
    3   0.0027502  -0.0020750  -0.0038061  -0.0000190   0.0002870   0.0003792
    4  -0.0110582   0.0155850   0.0075143  -0.0017968  -0.0036086   0.0004172
    5   0.0172763  -0.0158596  -0.0067130  -0.0012041  -0.0004284  -0.0018936
    6  -0.0077151   0.0104094   0.0111271  -0.0018810   0.0009787  -0.0001049
    7   0.0000735   0.0000478   0.0002253   0.0000184  -0.0000934   0.0000419
    8  -0.0001618  -0.0003485   0.0002696  -0.0000235  -0.0000627  -0.0000042
    9  -0.0004918   0.0002213   0.0006014  -0.0000043  -0.0000471  -0.0000406
   10  -0.0001111   0.0002780  -0.0001286   0.0000332   0.0000433   0.0000582
   11  -0.0001542   0.0002908   0.0001909  -0.0000166  -0.0000398  -0.0000469
   12  -0.0002077   0.0001797  -0.0002205   0.0000647   0.0000853   0.0000809
   13  -0.0000074  -0.0000608  -0.0000618   0.0000230   0.0000220   0.0000342
   14   0.0000192  -0.0000145  -0.0000324   0.0000010   0.0000110  -0.0000066
   15  -0.0000141  -0.0000121  -0.0000381   0.0000087   0.0000090   0.0000148
   16  -0.0000115  -0.0000696   0.0000693   0.0000052  -0.0000111  -0.0000062
   17   0.0001157  -0.0002322   0.0001469  -0.0000541  -0.0000609  -0.0000690
   18  -0.0000336   0.0000361  -0.0000340   0.0000217   0.0000190   0.0000530
   19  -0.0000392   0.0000114   0.0000400   0.0000045  -0.0000053   0.0000055
   20   0.0000189   0.0000137   0.0000202  -0.0000031  -0.0000067  -0.0000070
   21   0.0000175  -0.0000004   0.0000006   0.0000075   0.0000022   0.0000033
   22   0.0000372  -0.0001354   0.0000731  -0.0000236  -0.0000385  -0.0000220
   23  -0.0001382   0.0001208   0.0000242   0.0000459   0.0000082   0.0000479
   24   0.0000429  -0.0001347   0.0000679  -0.0000303  -0.0000167  -0.0000516
   25  -0.0000338   0.0000105  -0.0000041   0.0000182  -0.0000002   0.0000228
   26  -0.0000121  -0.0000155   0.0000220   0.0000027   0.0000027   0.0000010
   27  -0.0000229  -0.0000315   0.0000130   0.0000110   0.0000080   0.0000123
   28  -0.0002923   0.0001526   0.0000262   0.0001082   0.0000484   0.0001224
   29   0.0001418   0.0001774  -0.0000799  -0.0000535  -0.0000047  -0.0000510
   30  -0.0002071   0.0001126  -0.0000757   0.0000955  -0.0000077   0.0001347
   31   0.0000066   0.0000200   0.0000390  -0.0000172  -0.0000307  -0.0000263
   32  -0.0000146   0.0000164   0.0000572  -0.0000096  -0.0000218  -0.0000166
   33   0.0000158   0.0000081   0.0000074  -0.0000060   0.0000021  -0.0000109
   34  -0.0003643  -0.0004308   0.0006824  -0.0001410  -0.0000144  -0.0003087
   35  -0.0001541   0.0002202  -0.0000544   0.0000683  -0.0000163   0.0000206
   36   0.0009451   0.0002688  -0.0000511  -0.0002381  -0.0001475  -0.0002626
   37  -0.0006973   0.0000483   0.0003611  -0.0002910  -0.0000649  -0.0002491
   38  -0.0000810  -0.0002032  -0.0000461   0.0000371   0.0002228   0.0000098
   39  -0.0004227  -0.0003671   0.0006535  -0.0000542   0.0000771   0.0000416
   40  -0.1187997   0.0881562  -0.0580904   0.0060966  -0.0047196   0.0059090
   41   0.0762567  -0.1951821   0.1120112   0.0002743   0.0024238  -0.0013976
   42  -0.0179302   0.0613061  -0.1899224  -0.0115795   0.0212651  -0.0153077
   43   0.0298782  -0.0255624  -0.0053142   0.0029555   0.0048581  -0.0013743
   44  -0.0150435   0.0201260   0.0227156   0.0047466  -0.0006237   0.0037115
   45  -0.0330171   0.0563050  -0.0375288  -0.0008178   0.0031165   0.0000692
   46   0.0039028   0.0026486   0.0029277   0.0004037  -0.0002228   0.0003992
   47   0.0024939   0.0034447   0.0003521   0.0001387   0.0001301  -0.0001292
   48   0.0033444  -0.0001129  -0.0047146  -0.0006245   0.0011217  -0.0007954
   49  -0.0289463   0.0298424  -0.0054944  -0.0010028   0.0000995  -0.0004386
   50   0.0295493  -0.0448566   0.0051379   0.0001224  -0.0010678   0.0000289
   51  -0.0055685   0.0060309  -0.0020510  -0.0003615  -0.0001017   0.0005616
   52  -0.0009798   0.0001901  -0.0003784  -0.0005727  -0.0005443  -0.0001126
   53   0.0002258  -0.0011715  -0.0000364  -0.0005307  -0.0003236  -0.0001417
   54  -0.0003775  -0.0000612   0.0006749  -0.0001298  -0.0001525  -0.0001272
   55   0.0003497   0.0009539   0.0255083   0.0016843   0.0058535   0.0023433
   56  -0.0090915   0.0266246  -0.0241676   0.0061340   0.0002020  -0.0012819
   57   0.0541183  -0.0604248  -0.0136877   0.0018879  -0.0004257   0.0016635
   58   0.0049083   0.0022823   0.0022413  -0.0000887   0.0003236   0.0000192
   59   0.0025291   0.0038010   0.0013012   0.0000033   0.0001324   0.0001790
   60   0.0017772   0.0019362  -0.0050504   0.0010329  -0.0010002  -0.0005025
   61  -0.1731228   0.1100934   0.0791850  -0.0008294   0.0044270   0.0011046
   62   0.1230383  -0.1926367  -0.0675675  -0.0017135   0.0044564   0.0022593
   63   0.0388287  -0.0185173  -0.1539767   0.0205362  -0.0213266  -0.0081348
   64  -0.0044518   0.0134180  -0.0134123  -0.0018898  -0.0023997  -0.0005169
   65   0.0072744  -0.0101938   0.0139576  -0.0022246  -0.0009574  -0.0007728
   66   0.0059572  -0.0095776   0.0105683  -0.0009938  -0.0002419   0.0006273
   67   0.3576834  -0.2452207  -0.0974761  -0.0581289   0.0088884   0.0608325
   68  -0.2452207   0.4573352  -0.0602770   0.0087647  -0.0496044   0.0113138
   69  -0.0974761  -0.0602770   0.7020870   0.0603975   0.0102043  -0.3159063
   70  -0.0581289   0.0087647   0.0603975   0.0536423  -0.0139419  -0.0676870
   71   0.0088884  -0.0496044   0.0102043  -0.0139419   0.0456111  -0.0124704
   72   0.0608325   0.0113138  -0.3159063  -0.0676870  -0.0124704   0.3361735
   73  -0.0002445   0.0009345   0.0005010  -0.0001347  -0.0003497   0.0000303
   74   0.0010296  -0.0007043  -0.0005751  -0.0000991   0.0001287  -0.0002315
   75  -0.0017261   0.0009977   0.0019665  -0.0000762  -0.0003345   0.0000923
   76   0.0000059   0.0004893  -0.0001693   0.0000154   0.0002794   0.0001752
   77  -0.0007075   0.0003678  -0.0035825  -0.0011131  -0.0003618   0.0001353
   78  -0.0018442   0.0008828  -0.0012583   0.0002118  -0.0001111   0.0003653
   79   0.0006926  -0.0015110   0.0011961  -0.0001332   0.0005659  -0.0009151
   80  -0.0000622   0.0003164  -0.0017082   0.0001411  -0.0000820   0.0006730
   81  -0.0019984   0.0017772   0.0008373   0.0003440  -0.0007235   0.0009526
   82  -0.0000618  -0.0000268   0.0001641  -0.0000571   0.0000346  -0.0000267
   83   0.0005058  -0.0004903  -0.0002235  -0.0001231  -0.0001448  -0.0000677
   84   0.0004146  -0.0002040  -0.0002847  -0.0001167  -0.0000693   0.0000195
           73          74          75          76          77          78
    1  -0.1067981   0.0673273  -0.0586942  -0.0280791  -0.0154991  -0.0158227
    2   0.0588865  -0.4951401   0.2557900  -0.0313966  -0.0228642  -0.0116902
    3  -0.0544269   0.2615552  -0.2336191  -0.0103086  -0.0014148  -0.0049359
    4  -0.0035033   0.0145159  -0.0266683  -0.0991882  -0.0785285  -0.0074944
    5   0.0227865  -0.0237719   0.0329147  -0.0341762  -0.1815910   0.0216878
    6  -0.0347055   0.0297365  -0.0095795  -0.0216565  -0.0082902  -0.0793657
    7   0.0151325  -0.0196817   0.0100595  -0.0037490  -0.0007448  -0.0024463
    8  -0.0278005  -0.0605276   0.0244730   0.0023430   0.0032067   0.0009081
    9   0.0147300   0.0295869   0.0100947  -0.0042707  -0.0028407  -0.0004795
   10  -0.0033291   0.0077394  -0.0063672  -0.0008854  -0.0002661  -0.0004712
   11  -0.0018170  -0.0010019  -0.0005590  -0.0019886  -0.0007956  -0.0007446
   12  -0.0015233   0.0052145  -0.0038359   0.0007461   0.0004560   0.0004550
   13   0.0003501  -0.0014972   0.0012015   0.0001828  -0.0002231   0.0001909
   14  -0.0018848  -0.0003333  -0.0010150   0.0000671  -0.0000741   0.0000342
   15   0.0013482  -0.0008803   0.0012732   0.0000922  -0.0001602   0.0001175
   16   0.0021522  -0.0001341   0.0017508  -0.0003838  -0.0004598   0.0000289
   17   0.0004734  -0.0014148   0.0008557   0.0000307  -0.0000353  -0.0000647
   18   0.0014179   0.0006025  -0.0000357  -0.0002822  -0.0003118  -0.0001199
   19   0.0000767  -0.0003852   0.0001616  -0.0002365  -0.0000961  -0.0000669
   20   0.0001190  -0.0001258   0.0002011  -0.0001571  -0.0000895  -0.0000839
   21  -0.0001290  -0.0001400   0.0001082  -0.0000268  -0.0000342  -0.0000449
   22   0.0001529   0.0005681  -0.0001608  -0.0001604  -0.0001777  -0.0000095
   23  -0.0014896  -0.0007756  -0.0004813  -0.0000892   0.0001211  -0.0000669
   24   0.0010372   0.0008657   0.0001818   0.0000091  -0.0001311   0.0000449
   25   0.0000402  -0.0001392  -0.0000446  -0.0000507  -0.0000825   0.0000209
   26  -0.0002494   0.0000061  -0.0000365  -0.0000561   0.0000065  -0.0000365
   27   0.0000333  -0.0000141   0.0002416   0.0000288  -0.0000191   0.0000294
   28  -0.0013006  -0.0027736   0.0018675  -0.0000024   0.0001139  -0.0000638
   29  -0.0015139  -0.0030784  -0.0003843  -0.0002133   0.0004115  -0.0003397
   30   0.0012866  -0.0004961  -0.0003189  -0.0000484  -0.0003499   0.0002028
   31  -0.0004613  -0.0005493   0.0001997  -0.0000857   0.0000700  -0.0000442
   32  -0.0003261  -0.0008107  -0.0000101  -0.0001405  -0.0000027  -0.0000737
   33   0.0001793  -0.0000541  -0.0002162   0.0000433  -0.0000126   0.0000025
   34  -0.0037750  -0.0066611  -0.0011807  -0.0001884   0.0008279  -0.0003601
   35  -0.0021327   0.0048478  -0.0021682   0.0008726  -0.0003413   0.0007920
   36  -0.0033965  -0.0052160   0.0041214  -0.0007634   0.0004339  -0.0005175
   37   0.0001639   0.0003580  -0.0003343   0.0000878  -0.0000167   0.0002387
   38  -0.0005553   0.0002052  -0.0001077   0.0002574   0.0005733  -0.0004214
   39   0.0001721   0.0002671   0.0004039   0.0002939  -0.0001717   0.0001326
   40   0.0002581  -0.0016103  -0.0020400   0.0133370  -0.0077758  -0.0015829
   41  -0.0013489   0.0035621  -0.0031692   0.0100737  -0.0443270  -0.0127699
   42  -0.0005160   0.0017430  -0.0068350  -0.0030652  -0.0072285   0.0061203
   43  -0.0002632   0.0003009  -0.0000034   0.0013571   0.0005207  -0.0004007
   44   0.0002514  -0.0008358   0.0016863   0.0003094  -0.0000602   0.0002656
   45   0.0004635   0.0011092  -0.0017213   0.0012963   0.0027672  -0.0006649
   46  -0.0003647   0.0004188  -0.0006716  -0.0002799  -0.0008003   0.0004404
   47   0.0000671  -0.0002433  -0.0004833   0.0001737  -0.0002022   0.0002313
   48  -0.0003350  -0.0006945   0.0008949  -0.0003200  -0.0010526   0.0006094
   49  -0.0000340   0.0000755   0.0002038   0.0004538   0.0012373  -0.0014267
   50   0.0002234   0.0000097   0.0000648  -0.0006739   0.0010201   0.0010348
   51  -0.0002225  -0.0006014   0.0008993  -0.0009705   0.0003562   0.0009722
   52  -0.0001162   0.0000878  -0.0001318   0.0000445  -0.0000097  -0.0001441
   53   0.0000144  -0.0001140   0.0001747  -0.0001905  -0.0002347   0.0001057
   54   0.0001091  -0.0000713   0.0001423  -0.0000808  -0.0003192   0.0000337
   55  -0.0002940   0.0000191  -0.0002559  -0.0002894   0.0003416   0.0002058
   56   0.0003179   0.0000955   0.0000664   0.0005117  -0.0009186  -0.0008653
   57   0.0002173  -0.0001485   0.0001007  -0.0004247   0.0002063   0.0013939
   58  -0.0001091   0.0000055  -0.0000781   0.0000433  -0.0001365   0.0001081
   59   0.0000412   0.0000351  -0.0001139   0.0000609  -0.0002033   0.0000200
   60   0.0000156  -0.0000652   0.0000748  -0.0000058  -0.0001403   0.0000927
   61   0.0001846  -0.0003356   0.0004490  -0.0010407   0.0023700   0.0011403
   62   0.0002322   0.0000620   0.0004916  -0.0005075   0.0006507  -0.0010570
   63   0.0001526   0.0001404  -0.0000391   0.0004286  -0.0003256  -0.0009588
   64  -0.0001499  -0.0000072  -0.0001263   0.0000110   0.0004260   0.0001990
   65   0.0000945  -0.0001187   0.0002278  -0.0000334  -0.0002527   0.0000778
   66  -0.0000375  -0.0000491   0.0000936  -0.0000346  -0.0000024   0.0000039
   67  -0.0002445   0.0010296  -0.0017261   0.0000059  -0.0007075  -0.0018442
   68   0.0009345  -0.0007043   0.0009977   0.0004893   0.0003678   0.0008828
   69   0.0005010  -0.0005751   0.0019665  -0.0001693  -0.0035825  -0.0012583
   70  -0.0001347  -0.0000991  -0.0000762   0.0000154  -0.0011131   0.0002118
   71  -0.0003497   0.0001287  -0.0003345   0.0002794  -0.0003618  -0.0001111
   72   0.0000303  -0.0002315   0.0000923   0.0001752   0.0001353   0.0003653
   73   0.1129606  -0.0601877   0.0823754  -0.0053275   0.0103032  -0.0091685
   74  -0.0601877   0.5696085  -0.3152907  -0.0096797   0.0090707  -0.0091209
   75   0.0823754  -0.3152907   0.2402218  -0.0013298   0.0066532  -0.0005211
   76  -0.0053275  -0.0096797  -0.0013298   0.2522363  -0.0183458   0.1914705
   77   0.0103032   0.0090707   0.0066532  -0.0183458   0.4413245  -0.1700484
   78  -0.0091685  -0.0091209  -0.0005211   0.1914705  -0.1700484   0.2794109
   79  -0.0062686   0.0036527  -0.0005229  -0.0017894  -0.0164129   0.0121850
   80   0.0004262   0.0009468  -0.0004722  -0.0110802  -0.0269177   0.0272544
   81  -0.0032091   0.0004008  -0.0005795   0.0002610   0.0042279   0.0091598
   82   0.0010023   0.0076426   0.0021435  -0.1260382   0.1251851  -0.1650943
   83   0.0044848   0.0004188   0.0000291   0.0932593  -0.1774812   0.1542000
   84   0.0036001   0.0024274  -0.0036094  -0.1510882   0.1812001  -0.2102802
           79          80          81          82          83          84
    1   0.0119612   0.0024806   0.0055575  -0.0021601  -0.0009968  -0.0030676
    2   0.0073148  -0.0004977   0.0049996  -0.0139853  -0.0028121  -0.0067841
    3  -0.0252238   0.0049121  -0.0150824   0.0028060   0.0021018   0.0041452
    4  -0.0593831  -0.0138738   0.0513998   0.0083874   0.0109908   0.0055045
    5  -0.0117015  -0.0563529   0.0591291  -0.0095111  -0.0348574   0.0032055
    6   0.0443834   0.0588064  -0.2711391   0.0158471   0.0248491   0.0006890
    7  -0.0013321  -0.0000770  -0.0007932   0.0015177   0.0006177   0.0000533
    8  -0.0000128  -0.0003752   0.0005049   0.0020602  -0.0004828   0.0023888
    9   0.0020813   0.0000761   0.0006450  -0.0016344   0.0011558  -0.0010392
   10   0.0003322   0.0004143  -0.0003337  -0.0002515   0.0002744  -0.0002583
   11   0.0003147   0.0000750  -0.0002024   0.0002302   0.0004001  -0.0001608
   12   0.0002788   0.0000825   0.0000316  -0.0001717  -0.0001737  -0.0000898
   13   0.0000893   0.0000100   0.0001192  -0.0003128  -0.0000728  -0.0001991
   14   0.0000450  -0.0000185   0.0000488  -0.0001272   0.0000188  -0.0000831
   15   0.0000558  -0.0000008   0.0000906  -0.0001608  -0.0000435  -0.0000636
   16   0.0000372  -0.0000931   0.0001757  -0.0001927   0.0000568  -0.0001613
   17  -0.0003992  -0.0002406   0.0001337   0.0001302   0.0000395   0.0000658
   18   0.0000692   0.0001309  -0.0000171  -0.0001855   0.0000212  -0.0001581
   19   0.0000277   0.0000059   0.0000056   0.0000658   0.0000501   0.0000089
   20  -0.0000160   0.0000039  -0.0000204   0.0000171   0.0000375   0.0000000
   21  -0.0000480   0.0000078  -0.0000112   0.0000254   0.0000186   0.0000282
   22  -0.0001302  -0.0001367   0.0002309   0.0000136   0.0000368   0.0000259
   23   0.0000654   0.0001068  -0.0000430   0.0001962   0.0000466   0.0001440
   24  -0.0000656  -0.0001708   0.0001165  -0.0001147  -0.0000022  -0.0000777
   25  -0.0000356  -0.0000328   0.0000874  -0.0000009   0.0000117   0.0000036
   26   0.0000343   0.0000365  -0.0000298   0.0000469   0.0000186   0.0000210
   27   0.0000572   0.0000545   0.0000071  -0.0000198  -0.0000076  -0.0000077
   28   0.0000961   0.0003422  -0.0000930   0.0002539   0.0001040   0.0002136
   29  -0.0002286  -0.0000328  -0.0003704   0.0003802   0.0000051   0.0001864
   30  -0.0003653  -0.0002035   0.0004451  -0.0000371   0.0000183  -0.0000227
   31   0.0000065   0.0000025  -0.0000240   0.0000753   0.0000001   0.0000399
   32  -0.0000088   0.0000012   0.0000050   0.0001032   0.0000239   0.0000601
   33   0.0000047   0.0000017  -0.0000071  -0.0000258  -0.0000059  -0.0000168
   34  -0.0006096  -0.0010231  -0.0003235   0.0006436  -0.0000799   0.0004158
   35  -0.0009128  -0.0006506   0.0012281  -0.0005863  -0.0002710   0.0000223
   36  -0.0002625  -0.0004534  -0.0002234   0.0006755   0.0001272   0.0002521
   37  -0.0006634  -0.0010105   0.0004665  -0.0000884  -0.0000406   0.0000206
   38  -0.0005881  -0.0005853  -0.0010606   0.0002134  -0.0000337   0.0000607
   39  -0.0000636  -0.0003494   0.0005225  -0.0001596  -0.0000151  -0.0000127
   40  -0.0042991   0.0066110   0.0034069  -0.0009015  -0.0015408  -0.0019983
   41  -0.0021094   0.0048948   0.0025453   0.0001835  -0.0035561  -0.0027859
   42   0.0242509  -0.0198826  -0.0147048  -0.0006158   0.0002910  -0.0007789
   43  -0.0022450   0.0031790   0.0021354  -0.0000965  -0.0001858   0.0003947
   44   0.0034930  -0.0024845  -0.0021385   0.0001010   0.0000669  -0.0006785
   45   0.0001707  -0.0005520   0.0001984  -0.0002234   0.0005678   0.0003911
   46  -0.0000322  -0.0000564  -0.0001535   0.0003824  -0.0000758  -0.0000926
   47  -0.0001230   0.0000473   0.0000714   0.0001976  -0.0003155  -0.0004819
   48   0.0000360   0.0000793   0.0002199   0.0003057  -0.0006322  -0.0006961
   49   0.0000598  -0.0001105  -0.0002221  -0.0001364   0.0004070   0.0001583
   50  -0.0004118   0.0002075   0.0006819  -0.0000530  -0.0001478   0.0002673
   51   0.0010354  -0.0010531  -0.0006289   0.0000879  -0.0001292  -0.0001890
   52  -0.0002547   0.0001145   0.0001278   0.0000092   0.0000003   0.0000411
   53   0.0002040  -0.0002582  -0.0001916   0.0000126   0.0000203  -0.0000534
   54   0.0001293  -0.0001518  -0.0001020  -0.0000071   0.0000378  -0.0000498
   55   0.0000339  -0.0000787  -0.0000182   0.0000474  -0.0000942   0.0001263
   56   0.0000083   0.0000593  -0.0000588  -0.0000201   0.0001535  -0.0001300
   57  -0.0000806   0.0001019   0.0004100   0.0000001  -0.0002665  -0.0001314
   58   0.0000086   0.0000242  -0.0000105   0.0000191  -0.0000668  -0.0000400
   59   0.0000287  -0.0000044  -0.0000588  -0.0000175   0.0000075  -0.0000003
   60  -0.0000670   0.0000459   0.0000654  -0.0000005  -0.0000249  -0.0000326
   61  -0.0000256  -0.0000123   0.0004318   0.0001113   0.0001228   0.0001124
   62  -0.0000126  -0.0000461  -0.0003521   0.0000758   0.0002940   0.0003044
   63  -0.0000790   0.0000509   0.0000926  -0.0000733   0.0002588   0.0001051
   64  -0.0000221  -0.0000001   0.0000135   0.0000301  -0.0000106   0.0000430
   65  -0.0000463   0.0000217  -0.0000108   0.0000237  -0.0000144  -0.0000464
   66  -0.0000346   0.0000177  -0.0000004   0.0000279  -0.0000126  -0.0000038
   67   0.0006926  -0.0000622  -0.0019984  -0.0000618   0.0005058   0.0004146
   68  -0.0015110   0.0003164   0.0017772  -0.0000268  -0.0004903  -0.0002040
   69   0.0011961  -0.0017082   0.0008373   0.0001641  -0.0002235  -0.0002847
   70  -0.0001332   0.0001411   0.0003440  -0.0000571  -0.0001231  -0.0001167
   71   0.0005659  -0.0000820  -0.0007235   0.0000346  -0.0001448  -0.0000693
   72  -0.0009151   0.0006730   0.0009526  -0.0000267  -0.0000677   0.0000195
   73  -0.0062686   0.0004262  -0.0032091   0.0010023   0.0044848   0.0036001
   74   0.0036527   0.0009468   0.0004008   0.0076426   0.0004188   0.0024274
   75  -0.0005229  -0.0004722  -0.0005795   0.0021435   0.0000291  -0.0036094
   76  -0.0017894  -0.0110802   0.0002610  -0.1260382   0.0932593  -0.1510882
   77  -0.0164129  -0.0269177   0.0042279   0.1251851  -0.1774812   0.1812001
   78   0.0121850   0.0272544   0.0091598  -0.1650943   0.1542000  -0.2102802
   79   0.0674107   0.0192489  -0.0582040  -0.0035318  -0.0004807  -0.0000017
   80   0.0192489   0.0843850  -0.0691994  -0.0053530  -0.0025557   0.0019021
   81  -0.0582040  -0.0691994   0.2887157   0.0006199  -0.0012934  -0.0000138
   82  -0.0035318  -0.0053530   0.0006199   0.1212704  -0.1071542   0.1458473
   83  -0.0004807  -0.0025557  -0.0012934  -0.1071542   0.2216118  -0.1807782
   84  -0.0000017   0.0019021  -0.0000138   0.1458473  -0.1807782   0.2119282
 Gradient time:  CPU 30749.47 s  wall 30751.40 s
 **********************************************************************
 **                                                                  **
 **                       VIBRATIONAL ANALYSIS                       **
 **                       --------------------                       **
 **                                                                  **
 **        VIBRATIONAL FREQUENCIES (CM**-1) AND NORMAL MODES         **
 **     FORCE CONSTANTS (mDYN/ANGSTROM) AND REDUCED MASSES (AMU)     **
 **                  INFRARED INTENSITIES (KM/MOL)                   **
 **                                                                  **
 **********************************************************************


 Mode:                 1                      2                      3
 Frequency:        30.15                  34.15                  46.76
 Force Cnst:      0.0025                 0.0032                 0.0051
 Red. Mass:       4.6429                 4.5956                 3.9609
 IR Active:          YES                    YES                    YES
 IR Intens:        0.139                  0.059                  0.122
 Raman Active:       YES                    YES                    YES
               X      Y      Z        X      Y      Z        X      Y      Z
 C          0.014 -0.064 -0.049    0.002 -0.057 -0.058    0.010 -0.019  0.030
 C         -0.014 -0.047 -0.002   -0.026 -0.067 -0.015   -0.008 -0.049  0.047
 C         -0.023 -0.030  0.000   -0.041 -0.017 -0.037   -0.008 -0.001  0.013
 C          0.007 -0.050 -0.045   -0.121  0.092  0.095    0.081 -0.049 -0.119
 H          0.062 -0.095 -0.120   -0.146  0.140  0.170    0.160 -0.097 -0.202
 C         -0.035 -0.010  0.008   -0.170  0.140  0.135    0.067 -0.035 -0.143
 H         -0.012 -0.024 -0.026   -0.236  0.228  0.242    0.138 -0.074 -0.248
 C         -0.106  0.050  0.105   -0.134  0.076  0.035   -0.039  0.032 -0.030
 H         -0.139  0.082  0.148   -0.171  0.113  0.066   -0.051  0.045 -0.046
 C         -0.135  0.068  0.149   -0.049 -0.037 -0.104   -0.129  0.081  0.104
 H         -0.191  0.114  0.225   -0.019 -0.089 -0.185   -0.213  0.134  0.193
 C         -0.094  0.029  0.098   -0.004 -0.081 -0.138   -0.112  0.063  0.122
 H         -0.123  0.044  0.140    0.064 -0.167 -0.250   -0.184  0.101  0.232
 C          0.023 -0.008 -0.016    0.019 -0.035 -0.002   -0.006 -0.025  0.004
 C          0.160  0.135  0.022   -0.017 -0.074 -0.013   -0.140 -0.079 -0.032
 H          0.233  0.211  0.065   -0.096 -0.143 -0.043   -0.257 -0.149 -0.038
 C          0.200  0.181  0.010    0.054 -0.021  0.014   -0.120 -0.042 -0.063
 H          0.308  0.295  0.041    0.026 -0.051  0.005   -0.225 -0.085 -0.090
 C          0.101  0.081 -0.042    0.161  0.071  0.050    0.037  0.052 -0.059
 H          0.133  0.117 -0.050    0.218  0.114  0.070    0.054  0.083 -0.083
 C         -0.039 -0.065 -0.081    0.193  0.107  0.059    0.167  0.104 -0.025
 H         -0.116 -0.143 -0.119    0.272  0.177  0.086    0.283  0.174 -0.024
 C         -0.077 -0.108 -0.068    0.122  0.053  0.033    0.142  0.063  0.005
 H         -0.180 -0.221 -0.094    0.147  0.084  0.039    0.239  0.101  0.028
 O          0.069 -0.105 -0.131    0.050 -0.070 -0.092    0.052 -0.026  0.008
 O         -0.054 -0.031  0.052   -0.044 -0.059  0.043   -0.008 -0.052  0.113
 H         -0.027 -0.080 -0.018   -0.055 -0.091 -0.032   -0.008 -0.089  0.033
 H          0.018 -0.054 -0.019    0.031 -0.073 -0.022    0.071 -0.052  0.057
 TransDip  -0.002  0.011  0.004    0.003  0.007  0.000    0.002 -0.001 -0.011

 Mode:                 4                      5                      6
 Frequency:        85.86                 145.16                 155.66
 Force Cnst:      0.0358                 0.0592                 0.0748
 Red. Mass:       8.2363                 4.7727                 5.2415
 IR Active:          YES                    YES                    YES
 IR Intens:        0.371                  0.160                  0.467
 Raman Active:       YES                    YES                    YES
               X      Y      Z        X      Y      Z        X      Y      Z
 C         -0.092  0.030  0.081   -0.037  0.058  0.032   -0.030  0.090 -0.105
 C          0.034 -0.043 -0.116   -0.035 -0.026  0.004   -0.094 -0.078 -0.041
 C         -0.066  0.007  0.026   -0.123  0.142  0.164    0.010  0.067 -0.170
 C         -0.029 -0.003 -0.031   -0.112  0.096  0.141   -0.040 -0.038 -0.118
 H          0.000 -0.010 -0.046   -0.168  0.119  0.182   -0.127 -0.087 -0.183
 C         -0.029 -0.001 -0.068    0.019 -0.034 -0.010   -0.010 -0.081  0.053
 H          0.009 -0.012 -0.121    0.045 -0.095 -0.057   -0.066 -0.172  0.111
 C         -0.080  0.021 -0.029    0.139 -0.110 -0.138    0.075  0.002  0.164
 H         -0.085  0.027 -0.047    0.270 -0.238 -0.308    0.079 -0.008  0.312
 C         -0.124  0.035  0.035    0.077 -0.011 -0.034    0.152  0.092  0.074
 H         -0.168  0.055  0.070    0.153 -0.051 -0.103    0.232  0.149  0.146
 C         -0.110  0.021  0.052   -0.065  0.126  0.130    0.117  0.122 -0.107
 H         -0.146  0.033  0.106   -0.091  0.184  0.179    0.173  0.202 -0.170
 C         -0.002 -0.088 -0.088   -0.113 -0.093 -0.014   -0.098 -0.076 -0.060
 C          0.094 -0.085 -0.064   -0.091 -0.058 -0.007   -0.057 -0.080 -0.050
 H          0.109 -0.105 -0.100   -0.126 -0.079 -0.009   -0.072 -0.111 -0.078
 C          0.212 -0.021  0.020    0.020  0.040  0.012    0.033 -0.026  0.001
 H          0.301 -0.006  0.042    0.062  0.089  0.024    0.081 -0.017  0.013
 C          0.234  0.038  0.077    0.095  0.089  0.019    0.072  0.025  0.036
 H          0.341  0.102  0.144    0.204  0.183  0.040    0.153  0.080  0.077
 C          0.114  0.015  0.046    0.015  0.009 -0.003   -0.009 -0.002  0.016
 H          0.121  0.059  0.093    0.051  0.032 -0.001    0.002  0.027  0.042
 C         -0.003 -0.048 -0.038   -0.092 -0.084 -0.019   -0.093 -0.056 -0.037
 H         -0.072 -0.046 -0.054   -0.124 -0.125 -0.028   -0.143 -0.067 -0.048
 O         -0.260  0.162  0.338    0.107 -0.025 -0.141   -0.009  0.173  0.029
 O          0.123 -0.078 -0.267    0.087 -0.080 -0.051   -0.025 -0.132  0.207
 H          0.101  0.018 -0.074   -0.008  0.030  0.025   -0.200 -0.184 -0.103
 H         -0.166  0.014  0.020    0.241 -0.103 -0.181    0.090 -0.009  0.236
 TransDip  -0.016  0.008  0.007    0.007  0.010  0.005    0.014 -0.003 -0.016

 Mode:                 7                      8                      9
 Frequency:       184.48                 249.61                 305.52
 Force Cnst:      0.1075                 0.1678                 0.3314
 Red. Mass:       5.3630                 4.5720                 6.0252
 IR Active:          YES                    YES                    YES
 IR Intens:        3.617                  6.647                  4.809
 Raman Active:       YES                    YES                    YES
               X      Y      Z        X      Y      Z        X      Y      Z
 C         -0.035  0.024 -0.002   -0.038  0.015 -0.055    0.029  0.042 -0.001
 C          0.015 -0.014 -0.071   -0.004 -0.036  0.027    0.057  0.002 -0.014
 C         -0.094  0.070  0.091   -0.122  0.089 -0.086   -0.044 -0.018 -0.023
 C         -0.095  0.046  0.083   -0.172  0.003 -0.057   -0.079 -0.101 -0.018
 H         -0.125  0.058  0.105   -0.270 -0.024 -0.088   -0.133 -0.128 -0.056
 C         -0.021 -0.027 -0.010   -0.093 -0.093 -0.011   -0.090 -0.119  0.007
 H          0.000 -0.062 -0.046   -0.116 -0.185  0.001   -0.085 -0.110  0.001
 C          0.041 -0.071 -0.082    0.013 -0.074  0.008   -0.119 -0.113  0.019
 H          0.120 -0.148 -0.189    0.081 -0.145  0.025   -0.125 -0.108  0.049
 C         -0.009 -0.002 -0.001    0.027  0.049  0.009   -0.088 -0.075 -0.018
 H          0.022 -0.015 -0.025    0.113  0.081  0.043   -0.045 -0.061 -0.003
 C         -0.083  0.072  0.092   -0.054  0.128 -0.052   -0.085 -0.056 -0.047
 H         -0.112  0.107  0.141   -0.025  0.215 -0.073   -0.087 -0.086 -0.049
 C          0.131  0.097 -0.144    0.109 -0.029  0.169   -0.010  0.079 -0.078
 C          0.202 -0.009 -0.137    0.098  0.069  0.175    0.045  0.128 -0.061
 H          0.277 -0.034 -0.219    0.111  0.150  0.266    0.103  0.157 -0.064
 C          0.123 -0.155 -0.050   -0.029  0.042  0.027   -0.002  0.055  0.000
 H          0.142 -0.260 -0.050   -0.120  0.103  0.008    0.053 -0.005  0.011
 C         -0.012 -0.180  0.015   -0.070 -0.082 -0.097   -0.135  0.018  0.054
 H         -0.116 -0.310  0.065   -0.213 -0.151 -0.213   -0.220 -0.078  0.078
 C         -0.005 -0.016  0.021    0.113 -0.071 -0.050   -0.074  0.117  0.069
 H         -0.094 -0.007  0.093    0.148 -0.118 -0.129   -0.090  0.134  0.099
 C          0.084  0.119 -0.075    0.208 -0.044  0.100   -0.018  0.178  0.008
 H          0.060  0.213 -0.078    0.316 -0.096  0.123   -0.028  0.296  0.008
 O         -0.037  0.023 -0.002    0.021  0.064  0.012    0.094  0.040 -0.009
 O         -0.157  0.052  0.218    0.002 -0.029 -0.094    0.373 -0.145  0.071
 H          0.045 -0.209 -0.127   -0.081  0.063  0.041    0.058 -0.034 -0.027
 H         -0.009  0.047  0.111   -0.130 -0.031 -0.003    0.473  0.065  0.194
 TransDip   0.029 -0.030 -0.044   -0.081 -0.012  0.006    0.006  0.067  0.021

 Mode:                10                     11                     12
 Frequency:       359.08                 381.44                 409.67
 Force Cnst:      0.3931                 0.5022                 0.2820
 Red. Mass:       5.1749                 5.8586                 2.8515
 IR Active:          YES                    YES                    YES
 IR Intens:        6.046                 25.171                  0.099
 Raman Active:       YES                    YES                    YES
               X      Y      Z        X      Y      Z        X      Y      Z
 C          0.040  0.055  0.112    0.030 -0.132  0.114    0.015 -0.011 -0.017
 C          0.123  0.140  0.105   -0.023 -0.157  0.055    0.007  0.000 -0.006
 C         -0.057  0.040 -0.035   -0.039  0.020 -0.034    0.005 -0.005 -0.005
 C         -0.085 -0.082 -0.065   -0.030  0.038 -0.044   -0.100  0.097  0.160
 H         -0.163 -0.130 -0.131   -0.044  0.033 -0.051   -0.224  0.215  0.354
 C         -0.086 -0.121 -0.004    0.004  0.000 -0.006    0.093 -0.090 -0.144
 H         -0.087 -0.139 -0.008   -0.014 -0.056  0.008    0.200 -0.193 -0.313
 C         -0.113 -0.090  0.050    0.049  0.020  0.026    0.006 -0.008 -0.012
 H         -0.128 -0.078  0.127    0.057  0.011  0.046    0.016 -0.018 -0.029
 C         -0.047 -0.045 -0.038    0.052  0.027  0.019   -0.101  0.094  0.155
 H          0.035 -0.030 -0.028    0.072  0.036  0.027   -0.209  0.196  0.321
 C         -0.067 -0.005 -0.092    0.015  0.046 -0.025    0.089 -0.090 -0.140
 H         -0.044 -0.009 -0.121    0.044  0.104 -0.055    0.223 -0.217 -0.354
 C          0.050  0.050  0.009   -0.038  0.011 -0.103    0.007  0.004  0.001
 C         -0.065 -0.108 -0.035    0.018  0.083 -0.091   -0.034 -0.023 -0.009
 H         -0.136 -0.201 -0.100    0.082  0.116 -0.091   -0.075 -0.053 -0.017
 C          0.004 -0.071 -0.015   -0.000  0.024 -0.013    0.021  0.023  0.006
 H         -0.032 -0.083 -0.025    0.073 -0.037  0.002    0.049  0.043  0.014
 C          0.150  0.032  0.005   -0.095  0.016  0.055    0.002  0.010  0.004
 H          0.286  0.141  0.044   -0.132 -0.040  0.089    0.009  0.016  0.006
 C         -0.028 -0.073 -0.042   -0.045  0.096  0.065   -0.034 -0.023 -0.006
 H         -0.092 -0.105 -0.034   -0.025  0.144  0.107   -0.068 -0.054 -0.018
 C         -0.052 -0.079 -0.056   -0.050  0.107 -0.026    0.020  0.019  0.010
 H         -0.094 -0.149 -0.066   -0.085  0.218 -0.032    0.047  0.045  0.016
 O          0.204  0.058  0.081    0.317 -0.045  0.184    0.005 -0.002 -0.000
 O         -0.029  0.248  0.028   -0.178 -0.111 -0.186    0.001  0.005  0.004
 H          0.274  0.180  0.150    0.152 -0.191  0.089   -0.007 -0.000 -0.010
 H          0.176  0.000 -0.345   -0.581 -0.210  0.000   -0.012  0.010  0.018
 TransDip   0.012 -0.060 -0.049   -0.151 -0.054  0.009    0.009 -0.003 -0.004

 Mode:                13                     14                     15
 Frequency:       411.38                 423.86                 464.24
 Force Cnst:      0.2580                 0.2570                 0.1867
 Red. Mass:       2.5872                 2.4277                 1.4703
 IR Active:          YES                    YES                    YES
 IR Intens:        5.675                 15.158                 44.872
 Raman Active:       YES                    YES                    YES
               X      Y      Z        X      Y      Z        X      Y      Z
 C         -0.043  0.010  0.051    0.087 -0.044 -0.107   -0.025  0.017  0.033
 C         -0.022 -0.014  0.013    0.039  0.002 -0.037   -0.002  0.014  0.030
 C         -0.033  0.024  0.038    0.080 -0.065 -0.110   -0.062  0.056  0.085
 C          0.024 -0.012 -0.046   -0.016 -0.000  0.033    0.001 -0.005 -0.019
 H          0.068 -0.043 -0.099   -0.070  0.035  0.092    0.043 -0.049 -0.091
 C          0.006  0.010 -0.009   -0.055  0.031  0.083    0.022 -0.024 -0.043
 H          0.008 -0.006 -0.015   -0.119  0.110  0.187    0.067 -0.076 -0.116
 C         -0.008  0.040  0.039    0.041 -0.082 -0.098   -0.035  0.040  0.061
 H         -0.037  0.067  0.088    0.114 -0.152 -0.216   -0.071  0.075  0.124
 C          0.039 -0.014 -0.036   -0.041  0.012  0.034    0.030 -0.019 -0.041
 H          0.065 -0.046 -0.087   -0.072  0.053  0.099    0.078 -0.064 -0.113
 C          0.012  0.007 -0.001   -0.055  0.032  0.064    0.010 -0.002 -0.017
 H          0.026  0.014 -0.018   -0.141  0.088  0.195    0.058 -0.036 -0.092
 C         -0.030 -0.018 -0.008    0.048  0.022  0.015    0.008  0.018  0.001
 C         -0.109 -0.091 -0.032   -0.097 -0.061 -0.019   -0.015 -0.023 -0.009
 H         -0.247 -0.210 -0.084   -0.210 -0.130 -0.025   -0.018 -0.029 -0.014
 C          0.153  0.116  0.041    0.022  0.045  0.009    0.011 -0.012  0.003
 H          0.327  0.258  0.089    0.064  0.075  0.021    0.016 -0.002  0.004
 C         -0.029 -0.029 -0.011    0.021  0.052  0.017    0.030 -0.007 -0.002
 H         -0.075 -0.068 -0.020    0.065  0.089  0.027    0.050  0.009  0.003
 C         -0.113 -0.091 -0.033   -0.087 -0.060 -0.012   -0.010 -0.022 -0.013
 H         -0.253 -0.206 -0.069   -0.178 -0.149 -0.053   -0.037 -0.033 -0.007
 C          0.150  0.122  0.036    0.037  0.031  0.030    0.013  0.005 -0.012
 H          0.334  0.270  0.082    0.070  0.070  0.039    0.029  0.006 -0.009
 O         -0.016 -0.018  0.001    0.030  0.030  0.026   -0.001 -0.031 -0.055
 O         -0.016 -0.019 -0.005    0.014  0.017 -0.002    0.043  0.002 -0.011
 H          0.030  0.014  0.031   -0.059 -0.032 -0.067   -0.003 -0.033  0.021
 H          0.278 -0.143 -0.324   -0.439  0.201  0.485   -0.582  0.263  0.667
 TransDip   0.057 -0.026 -0.044   -0.102  0.019  0.070   -0.160  0.067  0.126

 Mode:                16                     17                     18
 Frequency:       482.06                 526.58                 605.42
 Force Cnst:      0.8291                 0.6232                 0.9808
 Red. Mass:       6.0554                 3.8147                 4.5418
 IR Active:          YES                    YES                    YES
 IR Intens:        2.071                 18.989                 41.809
 Raman Active:       YES                    YES                    YES
               X      Y      Z        X      Y      Z        X      Y      Z
 C          0.029  0.192 -0.116    0.048 -0.018 -0.116   -0.133  0.085  0.063
 C         -0.126  0.025 -0.098    0.057 -0.099 -0.161   -0.192  0.010  0.139
 C          0.088  0.017  0.122   -0.055  0.067  0.126    0.032 -0.055 -0.036
 C          0.117 -0.090  0.126    0.018 -0.008  0.027    0.032 -0.026 -0.002
 H          0.135 -0.111  0.087    0.095 -0.076 -0.086    0.019  0.038  0.094
 C          0.064 -0.048  0.031    0.041 -0.028 -0.038   -0.012  0.032  0.022
 H          0.148  0.068 -0.060    0.127 -0.080 -0.166   -0.071  0.106  0.119
 C         -0.129 -0.061  0.007   -0.055  0.036  0.063    0.034 -0.005 -0.048
 H         -0.191  0.002 -0.020   -0.086  0.067  0.090    0.021  0.008 -0.047
 C         -0.096 -0.106 -0.029    0.021 -0.046 -0.054   -0.021  0.005  0.042
 H         -0.098 -0.138 -0.071    0.088 -0.122 -0.175   -0.126  0.051  0.126
 C         -0.022 -0.132  0.053   -0.008 -0.010  0.029    0.038 -0.052  0.010
 H         -0.070 -0.316  0.080    0.033 -0.087 -0.045   -0.011 -0.029  0.083
 C         -0.134 -0.097  0.005    0.232  0.070  0.037    0.024  0.206  0.064
 C          0.014 -0.026  0.048   -0.007  0.037 -0.004    0.066  0.041  0.059
 H          0.111  0.051  0.076   -0.232 -0.061  0.030   -0.035 -0.171 -0.129
 C          0.063  0.032  0.021   -0.116  0.000 -0.046   -0.052 -0.118  0.056
 H          0.145  0.165  0.046   -0.286 -0.198 -0.095   -0.368 -0.252 -0.027
 C         -0.050 -0.089 -0.055    0.031  0.175  0.066    0.214 -0.022 -0.013
 H         -0.115 -0.136 -0.082    0.074  0.214  0.069    0.182 -0.047 -0.023
 C          0.072  0.023 -0.019   -0.097 -0.062  0.033   -0.082 -0.043 -0.104
 H          0.173  0.100  0.002   -0.245 -0.259 -0.096   -0.425 -0.193 -0.042
 C          0.032 -0.011  0.014    0.014 -0.010  0.090    0.054  0.120 -0.103
 H          0.158  0.023  0.044   -0.189 -0.091  0.041   -0.054 -0.104 -0.133
 O          0.188  0.298 -0.035    0.002  0.068  0.026    0.043  0.058 -0.047
 O         -0.121 -0.005 -0.049   -0.061 -0.083 -0.009    0.015 -0.148 -0.072
 H         -0.304  0.021 -0.139   -0.086 -0.142 -0.209   -0.162  0.025  0.154
 H         -0.218  0.046  0.065    0.169 -0.140 -0.221    0.055 -0.113 -0.069
 TransDip  -0.035 -0.030  0.002    0.001 -0.094 -0.103   -0.201  0.009  0.049

 Mode:                19                     20                     21
 Frequency:       631.15                 633.73                 680.29
 Force Cnst:      1.4992                 1.5236                 1.5472
 Red. Mass:       6.3879                 6.4388                 5.6742
 IR Active:          YES                    YES                    YES
 IR Intens:        0.150                  0.229                  5.529
 Raman Active:       YES                    YES                    YES
               X      Y      Z        X      Y      Z        X      Y      Z
 C          0.001  0.031  0.002   -0.004 -0.016  0.007   -0.032  0.173  0.203
 C          0.040 -0.024  0.005   -0.001  0.003  0.009    0.061 -0.073  0.121
 C          0.057 -0.018  0.042    0.060 -0.068  0.085    0.141  0.141 -0.007
 C         -0.012 -0.142  0.074   -0.056 -0.248  0.116    0.136 -0.072  0.033
 H          0.026 -0.121  0.100    0.075 -0.203  0.165   -0.093 -0.088  0.045
 C         -0.134 -0.030 -0.061   -0.274 -0.043 -0.148    0.075 -0.037  0.150
 H         -0.102  0.071 -0.083   -0.219  0.084 -0.195    0.048  0.245  0.248
 C         -0.052  0.016 -0.051   -0.062  0.074 -0.086   -0.099 -0.183 -0.064
 H          0.043 -0.087  0.080    0.131 -0.132  0.163   -0.133 -0.147 -0.023
 C          0.015  0.152 -0.079    0.056  0.275 -0.134   -0.092  0.127 -0.050
 H         -0.044  0.142 -0.085   -0.078  0.224 -0.188    0.005  0.308  0.198
 C          0.126  0.028  0.054    0.248  0.042  0.130   -0.018  0.082 -0.177
 H          0.077 -0.063  0.098    0.189 -0.097  0.174   -0.134 -0.003 -0.043
 C          0.007  0.021 -0.126    0.001 -0.024  0.060    0.076 -0.084 -0.033
 C         -0.154  0.220 -0.107    0.079 -0.117  0.047    0.047  0.006 -0.079
 H         -0.096  0.184 -0.188    0.054 -0.083  0.104   -0.037  0.030  0.005
 C         -0.121  0.074  0.255    0.066 -0.034 -0.145    0.010  0.005 -0.133
 H          0.000 -0.063  0.279    0.026  0.041 -0.151    0.034 -0.124 -0.134
 C         -0.020 -0.033  0.127   -0.004  0.024 -0.062   -0.057  0.100  0.040
 H         -0.053  0.130 -0.206    0.022 -0.057  0.121   -0.066  0.059  0.094
 C          0.168 -0.244  0.129   -0.088  0.131 -0.059   -0.023 -0.024  0.060
 H          0.130 -0.190  0.218   -0.041  0.114 -0.111    0.005 -0.116 -0.068
 C          0.117 -0.079 -0.222   -0.067  0.033  0.124    0.028 -0.029  0.104
 H          0.025  0.073 -0.236   -0.007 -0.023  0.136   -0.041  0.023  0.090
 O         -0.014  0.017 -0.022    0.026 -0.012  0.021   -0.097 -0.023 -0.124
 O         -0.016  0.004 -0.006    0.000 -0.005  0.004   -0.069 -0.070 -0.038
 H          0.090 -0.057  0.005   -0.000  0.022  0.016    0.242 -0.151  0.145
 H         -0.028 -0.033 -0.032   -0.013 -0.003  0.014   -0.216 -0.148 -0.006
 TransDip   0.007 -0.010 -0.004   -0.011  0.005 -0.009    0.027  0.017  0.068

 Mode:                22                     23                     24
 Frequency:       697.02                 707.52                 713.18
 Force Cnst:      0.6973                 0.8096                 0.4891
 Red. Mass:       2.4361                 2.7451                 1.6323
 IR Active:          YES                    YES                    YES
 IR Intens:       20.935                 39.295                 56.863
 Raman Active:       YES                    YES                    YES
               X      Y      Z        X      Y      Z        X      Y      Z
 C         -0.054  0.026  0.016    0.130 -0.090 -0.071    0.014 -0.012 -0.011
 C          0.005  0.003 -0.023   -0.010 -0.002  0.007    0.005  0.002 -0.005
 C         -0.098  0.011  0.090    0.040  0.097  0.041    0.008  0.002 -0.006
 C          0.025 -0.039 -0.111    0.049 -0.018  0.048   -0.002  0.004  0.010
 H          0.252 -0.184 -0.361    0.124 -0.220 -0.261   -0.006 -0.003  0.001
 C         -0.105  0.095  0.086    0.029 -0.013  0.097    0.008 -0.006 -0.001
 H         -0.031 -0.059 -0.048    0.258 -0.091 -0.230    0.023 -0.011 -0.022
 C          0.090 -0.001 -0.074   -0.086 -0.069  0.017   -0.011 -0.002  0.008
 H          0.312 -0.215 -0.437    0.137 -0.284 -0.304   -0.005 -0.007  0.000
 C         -0.061  0.029  0.156   -0.049  0.105 -0.028    0.002  0.003 -0.010
 H         -0.023 -0.107 -0.047    0.281 -0.037 -0.288    0.027 -0.007 -0.028
 C          0.064 -0.094 -0.035   -0.037  0.096 -0.057   -0.008  0.013  0.003
 H          0.282 -0.236 -0.365    0.121 -0.154 -0.335   -0.003  0.001 -0.007
 C          0.018 -0.026 -0.012   -0.046  0.069  0.031   -0.075 -0.056 -0.019
 C          0.006  0.006 -0.021   -0.024 -0.015  0.061    0.047  0.038  0.017
 H          0.016  0.045  0.020    0.007 -0.066 -0.020    0.369  0.295  0.112
 C         -0.008  0.003 -0.030    0.006 -0.010  0.087   -0.101 -0.080 -0.023
 H          0.036 -0.008 -0.020   -0.057  0.071  0.076    0.157  0.134  0.048
 C         -0.020  0.028  0.013    0.050 -0.075 -0.035    0.046  0.031  0.010
 H          0.016  0.059  0.018    0.027 -0.091 -0.042    0.451  0.361  0.116
 C          0.002 -0.027  0.022   -0.010  0.060 -0.060   -0.102 -0.082 -0.029
 H          0.054 -0.025 -0.010   -0.079  0.108  0.043    0.165  0.141  0.047
 C          0.012 -0.022  0.029   -0.037  0.048 -0.077    0.047  0.041  0.009
 H          0.030  0.028  0.036   -0.017 -0.024 -0.076    0.388  0.322  0.095
 O          0.027  0.029 -0.012   -0.045 -0.060  0.055   -0.004 -0.007  0.007
 O          0.006  0.019  0.008   -0.006 -0.027 -0.007   -0.004  0.007  0.007
 H          0.033 -0.001 -0.018   -0.124  0.015 -0.017   -0.003  0.008 -0.005
 H         -0.011  0.037  0.036    0.048 -0.046 -0.064    0.021 -0.004 -0.021
 TransDip   0.058 -0.072 -0.114    0.148 -0.046 -0.128    0.201  0.130  0.033

 Mode:                25                     26                     27
 Frequency:       775.00                 780.85                 855.99
 Force Cnst:      0.7052                 0.8383                 1.1534
 Red. Mass:       1.9929                 2.3337                 2.6718
 IR Active:          YES                    YES                    YES
 IR Intens:       32.641                 11.146                  6.996
 Raman Active:       YES                    YES                    YES
               X      Y      Z        X      Y      Z        X      Y      Z
 C          0.011 -0.020 -0.009   -0.033  0.053 -0.005    0.065  0.077 -0.007
 C          0.027 -0.018 -0.074    0.017 -0.021  0.120    0.220 -0.093  0.052
 C         -0.065  0.070  0.107    0.041 -0.048 -0.072    0.015  0.012 -0.001
 C          0.037 -0.031 -0.049   -0.025  0.019  0.026   -0.035  0.010 -0.024
 H         -0.029  0.021  0.038    0.010  0.001 -0.006   -0.024  0.001 -0.045
 C          0.004  0.001  0.012   -0.006  0.005 -0.015   -0.055  0.008 -0.035
 H         -0.197  0.208  0.330    0.103 -0.123 -0.192   -0.065 -0.070 -0.040
 C          0.041 -0.053 -0.072   -0.018  0.042  0.042    0.023  0.025  0.002
 H         -0.186  0.167  0.288    0.111 -0.083 -0.183    0.025  0.021 -0.010
 C         -0.002  0.011 -0.007   -0.001 -0.027  0.017    0.003 -0.060  0.035
 H         -0.227  0.249  0.375    0.110 -0.180 -0.223   -0.071 -0.077  0.025
 C          0.037 -0.029 -0.072   -0.019  0.000  0.059    0.010 -0.038  0.023
 H         -0.072  0.068  0.100    0.045 -0.057 -0.041    0.001 -0.016  0.046
 C          0.072  0.088  0.034    0.158  0.119  0.041   -0.036 -0.055 -0.021
 C         -0.050 -0.039  0.044   -0.056 -0.043 -0.045    0.027  0.012  0.084
 H          0.022 -0.004  0.041   -0.006 -0.007 -0.037   -0.164 -0.154  0.020
 C         -0.011  0.002  0.066    0.022  0.005 -0.023    0.017  0.033  0.104
 H          0.166  0.246  0.120    0.376  0.247  0.072   -0.434 -0.182 -0.012
 C         -0.024 -0.073 -0.034   -0.092 -0.063 -0.015    0.059 -0.002 -0.010
 H          0.233  0.143  0.023    0.316  0.255  0.114   -0.148 -0.175 -0.051
 C         -0.014  0.036 -0.035    0.001  0.007  0.009   -0.080  0.059 -0.061
 H          0.185  0.251  0.079    0.368  0.302  0.101    0.033  0.239  0.066
 C         -0.054 -0.005 -0.038   -0.063 -0.049 -0.015   -0.066  0.009 -0.055
 H          0.031  0.020 -0.019    0.019  0.032  0.006    0.331  0.317  0.040
 O          0.004 -0.014  0.013   -0.023  0.051 -0.046   -0.057  0.055 -0.064
 O         -0.007 -0.023  0.002   -0.014 -0.061 -0.025   -0.045 -0.023 -0.002
 H         -0.020 -0.050 -0.094    0.053 -0.043  0.124    0.331 -0.186  0.052
 H          0.029  0.005  0.004   -0.035 -0.127 -0.071   -0.185 -0.193 -0.062
 TransDip  -0.001  0.135  0.124    0.098  0.039 -0.018    0.045 -0.070 -0.014

 Mode:                28                     29                     30
 Frequency:       857.30                 861.60                 869.03
 Force Cnst:      0.6148                 0.5785                 1.5986
 Red. Mass:       1.4197                 1.3226                 3.5927
 IR Active:          YES                    YES                    YES
 IR Intens:        1.959                  0.294                  2.109
 Raman Active:       YES                    YES                    YES
               X      Y      Z        X      Y      Z        X      Y      Z
 C         -0.018 -0.029 -0.003    0.030  0.001 -0.031    0.154 -0.072 -0.216
 C         -0.075  0.035 -0.016    0.030 -0.013  0.043   -0.038  0.023  0.294
 C         -0.008 -0.002  0.004   -0.008  0.012  0.016   -0.053  0.066  0.094
 C          0.024 -0.014 -0.011    0.026 -0.029 -0.053   -0.026  0.016  0.012
 H         -0.067  0.071  0.130   -0.190  0.182  0.292    0.148 -0.156 -0.271
 C          0.033 -0.016 -0.008    0.025 -0.032 -0.062   -0.030  0.011 -0.002
 H         -0.074  0.119  0.167   -0.273  0.244  0.402   -0.032 -0.022 -0.007
 C         -0.006 -0.014 -0.006    0.013 -0.006 -0.016    0.041 -0.018 -0.048
 H         -0.033  0.014  0.038   -0.059  0.063  0.091   -0.157  0.173  0.253
 C         -0.011  0.030  0.003   -0.027  0.014  0.050    0.023 -0.050 -0.019
 H          0.094 -0.039 -0.116    0.169 -0.194 -0.283   -0.240  0.160  0.329
 C         -0.018  0.028  0.017   -0.035  0.030  0.065    0.014 -0.027 -0.003
 H          0.094 -0.083 -0.164    0.245 -0.228 -0.376   -0.009 -0.006  0.037
 C          0.010  0.018  0.007   -0.009 -0.008 -0.001   -0.038 -0.005  0.022
 C          0.051  0.045 -0.012   -0.018 -0.013 -0.007    0.006  0.031 -0.107
 H         -0.346 -0.273 -0.131    0.135  0.107  0.034    0.042  0.034 -0.137
 C          0.059  0.040 -0.018   -0.016 -0.015 -0.003    0.047 -0.010 -0.109
 H         -0.288 -0.288 -0.117    0.103  0.079  0.030    0.078 -0.182 -0.113
 C         -0.015  0.005  0.002    0.008  0.003  0.004   -0.009  0.028  0.038
 H          0.013  0.031  0.002   -0.029 -0.033  0.004   -0.085 -0.070  0.075
 C         -0.030 -0.068  0.005    0.012  0.024  0.001    0.015 -0.035  0.038
 H          0.383  0.238  0.080   -0.149 -0.097 -0.030    0.020 -0.057  0.011
 C         -0.046 -0.059  0.005    0.014  0.019 -0.004    0.006 -0.015 -0.010
 H          0.332  0.260  0.101   -0.101 -0.073 -0.033    0.064  0.062  0.007
 O          0.019 -0.018  0.023   -0.017  0.015 -0.007   -0.064  0.050  0.015
 O          0.015  0.007 -0.000   -0.006 -0.003 -0.003    0.012 -0.003 -0.024
 H         -0.126  0.061 -0.022    0.020 -0.010  0.040   -0.266  0.166  0.280
 H          0.055  0.071  0.032   -0.033 -0.054 -0.031   -0.067 -0.180 -0.135
 TransDip  -0.016  0.038  0.019    0.015  0.002  0.008   -0.017  0.001  0.043

 Mode:                31                     32                     33
 Frequency:       934.53                 957.18                 985.39
 Force Cnst:      0.7599                 0.7887                 1.5960
 Red. Mass:       1.4768                 1.4611                 2.7898
 IR Active:          YES                    YES                    YES
 IR Intens:        1.601                  3.093                 74.642
 Raman Active:       YES                    YES                    YES
               X      Y      Z        X      Y      Z        X      Y      Z
 C         -0.045 -0.010 -0.001    0.044 -0.014 -0.032    0.182  0.070  0.119
 C         -0.018  0.012 -0.009   -0.006  0.007  0.028   -0.041  0.108 -0.059
 C         -0.010 -0.013 -0.007   -0.026  0.039  0.056    0.103  0.062  0.011
 C          0.008 -0.003  0.007    0.033 -0.033 -0.064   -0.034  0.050 -0.050
 H          0.010 -0.001  0.013   -0.225  0.217  0.344   -0.057  0.041 -0.074
 C          0.020  0.001  0.015    0.001 -0.013 -0.027   -0.115  0.005 -0.068
 H          0.038  0.011 -0.006   -0.087  0.049  0.104   -0.142 -0.116 -0.070
 C         -0.007 -0.003  0.000   -0.041  0.047  0.075    0.011 -0.018  0.008
 H         -0.004 -0.005 -0.016    0.271 -0.256 -0.401    0.020 -0.038  0.094
 C          0.000  0.014 -0.012   -0.016  0.011  0.031    0.007 -0.071  0.047
 H          0.004  0.027  0.005    0.098 -0.098 -0.145   -0.005 -0.073  0.054
 C          0.000  0.005 -0.002    0.051 -0.055 -0.086    0.000 -0.004  0.016
 H         -0.002  0.010  0.001   -0.298  0.255  0.464    0.015 -0.081 -0.012
 C          0.059  0.054  0.018   -0.007  0.002  0.008   -0.007  0.025  0.006
 C         -0.075 -0.055 -0.025   -0.004  0.004 -0.013    0.045  0.057 -0.004
 H          0.393  0.329  0.122    0.015  0.015 -0.014   -0.271 -0.216 -0.124
 C         -0.003 -0.003 -0.009    0.007 -0.001 -0.014   -0.050 -0.040 -0.030
 H          0.039  0.025  0.002    0.009 -0.024 -0.015    0.282  0.230  0.060
 C          0.074  0.055  0.017    0.002  0.001  0.005    0.005 -0.022 -0.017
 H         -0.415 -0.341 -0.115   -0.014 -0.019  0.011    0.077  0.051 -0.028
 C          0.024  0.007  0.010   -0.001 -0.006  0.003    0.085  0.022  0.030
 H         -0.087 -0.090 -0.026    0.015  0.009  0.011   -0.313 -0.332 -0.104
 C         -0.084 -0.070 -0.015    0.001 -0.000 -0.004   -0.067 -0.052  0.022
 H          0.446  0.375  0.118    0.010  0.004 -0.002    0.306  0.268  0.119
 O          0.012 -0.001  0.004   -0.010 -0.000  0.006   -0.026 -0.050  0.002
 O          0.002 -0.014 -0.001   -0.001 -0.003 -0.003   -0.051 -0.086 -0.015
 H         -0.020  0.007 -0.010   -0.091  0.036  0.017   -0.243  0.055 -0.118
 H          0.045  0.017 -0.002   -0.006 -0.019 -0.014    0.068  0.076  0.051
 TransDip   0.001  0.039  0.010   -0.017  0.026  0.047    0.222  0.157  0.052

 Mode:                34                     35                     36
 Frequency:       987.12                1001.39                1003.79
 Force Cnst:      1.0597                 0.8128                 0.7712
 Red. Mass:       1.8458                 1.3756                 1.2990
 IR Active:          YES                    YES                    YES
 IR Intens:       40.904                  0.369                  0.874
 Raman Active:       YES                    YES                    YES
               X      Y      Z        X      Y      Z        X      Y      Z
 C          0.101  0.042  0.072    0.006 -0.001 -0.002   -0.002 -0.002 -0.005
 C         -0.026  0.063 -0.036    0.001  0.001  0.000    0.001 -0.010  0.003
 C          0.061  0.033  0.003   -0.007  0.006  0.011   -0.003 -0.000  0.001
 C         -0.021  0.028 -0.020    0.043 -0.034 -0.074    0.007 -0.008 -0.007
 H         -0.009  0.005 -0.064   -0.226  0.231  0.359   -0.027  0.026  0.049
 C         -0.066  0.003 -0.042   -0.025  0.024  0.037   -0.001  0.003  0.006
 H         -0.086 -0.058 -0.035    0.120 -0.118 -0.191    0.019 -0.013 -0.025
 C          0.012 -0.011 -0.001   -0.036  0.018  0.043   -0.002  0.004  0.004
 H         -0.004 -0.003  0.083    0.147 -0.160 -0.243    0.017 -0.014 -0.029
 C          0.002 -0.039  0.033    0.053 -0.053 -0.083    0.006 -0.005 -0.011
 H          0.017 -0.059  0.006   -0.296  0.281  0.458   -0.037  0.035  0.055
 C         -0.003 -0.001  0.006   -0.027  0.034  0.062   -0.006  0.005  0.006
 H          0.007 -0.041 -0.013    0.206 -0.177 -0.306    0.026 -0.022 -0.043
 C          0.005  0.022  0.006   -0.001 -0.000  0.000   -0.001 -0.003 -0.001
 C         -0.074 -0.047 -0.028   -0.009 -0.003 -0.005    0.045  0.028  0.016
 H          0.354  0.304  0.105    0.045  0.041  0.011   -0.263 -0.227 -0.083
 C          0.052  0.040 -0.000    0.012  0.009  0.004   -0.075 -0.059 -0.018
 H         -0.245 -0.204 -0.084   -0.068 -0.056 -0.019    0.438  0.356  0.125
 C          0.036  0.015  0.001   -0.006 -0.011 -0.004    0.065  0.064  0.023
 H         -0.158 -0.137 -0.064    0.057  0.041  0.013   -0.429 -0.338 -0.104
 C         -0.066 -0.079 -0.010    0.003  0.003  0.000   -0.050 -0.037 -0.014
 H          0.440  0.331  0.122   -0.023 -0.018 -0.007    0.302  0.252  0.079
 C          0.053  0.043  0.029    0.001  0.002  0.005    0.017  0.010 -0.005
 H         -0.310 -0.256 -0.060   -0.010 -0.007  0.002   -0.115 -0.105 -0.038
 O         -0.014 -0.029  0.001   -0.001 -0.001  0.000   -0.000  0.002 -0.000
 O         -0.030 -0.052 -0.008   -0.001 -0.001 -0.000    0.004  0.009  0.000
 H         -0.128  0.036 -0.066   -0.011 -0.000 -0.004    0.008 -0.007  0.005
 H          0.055  0.045  0.022   -0.000 -0.002 -0.001   -0.013 -0.004  0.001
 TransDip   0.163  0.120  0.033    0.012  0.013  0.008   -0.019 -0.022 -0.007

 Mode:                37                     38                     39
 Frequency:      1016.88                1017.33                1018.97
 Force Cnst:      0.8494                 3.0492                 3.6961
 Red. Mass:       1.3941                 5.0005                 6.0420
 IR Active:          YES                    YES                    YES
 IR Intens:        0.052                  1.735                  5.509
 Raman Active:       YES                    YES                    YES
               X      Y      Z        X      Y      Z        X      Y      Z
 C         -0.006  0.004  0.010    0.007  0.013  0.009   -0.045 -0.021 -0.026
 C         -0.002  0.005 -0.006    0.013 -0.018 -0.006    0.021 -0.050  0.007
 C          0.007 -0.004 -0.008    0.002 -0.001 -0.006   -0.023 -0.017 -0.002
 C         -0.044  0.073  0.031    0.013 -0.194  0.174   -0.025  0.199 -0.145
 H          0.210 -0.186 -0.395    0.158 -0.312 -0.003   -0.073  0.217 -0.129
 C          0.055 -0.050 -0.077    0.000 -0.019 -0.056    0.045 -0.001  0.047
 H         -0.290  0.285  0.460   -0.151  0.155  0.204    0.082 -0.045 -0.029
 C         -0.071  0.008  0.062    0.152  0.195  0.036   -0.166 -0.178 -0.020
 H          0.201 -0.259 -0.366    0.300  0.065 -0.194   -0.237 -0.120  0.063
 C          0.022 -0.019 -0.039    0.021 -0.041 -0.002   -0.018  0.053 -0.018
 H         -0.152  0.142  0.226   -0.087  0.068  0.155    0.034 -0.021 -0.118
 C          0.032 -0.001  0.036   -0.206  0.040 -0.141    0.212 -0.044  0.145
 H          0.089 -0.065 -0.053   -0.139  0.064 -0.246    0.146 -0.059  0.244
 C          0.000  0.002 -0.001    0.008 -0.016 -0.008    0.008 -0.030 -0.010
 C          0.008 -0.016  0.014   -0.087  0.163 -0.136   -0.109  0.206 -0.172
 H          0.009 -0.015  0.016   -0.098  0.148 -0.161   -0.135  0.186 -0.196
 C         -0.000  0.000 -0.001   -0.013 -0.003  0.034   -0.016 -0.005  0.044
 H         -0.001  0.004 -0.000    0.006  0.019  0.030    0.018  0.019  0.041
 C         -0.013  0.014  0.007    0.149 -0.152 -0.086    0.187 -0.188 -0.104
 H         -0.017  0.015  0.001    0.140 -0.168 -0.095    0.164 -0.227 -0.101
 C          0.001 -0.003  0.002   -0.014  0.021 -0.023   -0.029  0.031 -0.034
 H          0.008 -0.000  0.000   -0.001  0.024 -0.014    0.018  0.064 -0.009
 C          0.005  0.001 -0.018   -0.052 -0.006  0.226   -0.057 -0.002  0.280
 H         -0.002 -0.000 -0.020   -0.053 -0.026  0.233   -0.104 -0.085  0.277
 O          0.001 -0.002 -0.001    0.001  0.004 -0.003    0.001  0.013 -0.004
 O         -0.002 -0.004  0.000    0.001  0.007 -0.000    0.014  0.029  0.007
 H          0.020 -0.002 -0.003   -0.003 -0.013 -0.009    0.059  0.003  0.029
 H          0.005  0.007  0.006   -0.006 -0.005 -0.005   -0.035 -0.042 -0.024
 TransDip  -0.001  0.002 -0.007    0.042 -0.005  0.003   -0.040 -0.060 -0.021

 Mode:                40                     41                     42
 Frequency:      1048.54                1050.69                1092.13
 Force Cnst:      1.4744                 1.3497                 1.9587
 Red. Mass:       2.2761                 2.0751                 2.7871
 IR Active:          YES                    YES                    YES
 IR Intens:        5.022                  0.732                 69.754
 Raman Active:       YES                    YES                    YES
               X      Y      Z        X      Y      Z        X      Y      Z
 C         -0.005 -0.003 -0.000   -0.041 -0.018 -0.023   -0.028 -0.035 -0.054
 C         -0.037 -0.013  0.008    0.009 -0.025  0.002    0.128  0.222  0.017
 C          0.006  0.006  0.000   -0.011 -0.002 -0.004   -0.075 -0.038 -0.004
 C          0.031 -0.001  0.022    0.064 -0.010  0.048   -0.006 -0.040  0.015
 H          0.184  0.053  0.078    0.367  0.099  0.167   -0.054 -0.044  0.025
 C         -0.050  0.037 -0.056   -0.080  0.076 -0.099    0.053  0.008  0.030
 H          0.005  0.184 -0.108    0.044  0.396 -0.215    0.108  0.121 -0.015
 C         -0.044 -0.045 -0.000   -0.094 -0.089 -0.005   -0.028  0.007 -0.022
 H         -0.047 -0.052  0.001   -0.112 -0.089 -0.018   -0.112  0.097 -0.129
 C          0.033 -0.052  0.055    0.067 -0.094  0.102   -0.002 -0.001  0.000
 H          0.180 -0.003  0.112    0.359  0.006  0.221   -0.036 -0.020 -0.020
 C          0.001  0.031 -0.021    0.007  0.064 -0.039    0.033  0.018  0.001
 H          0.052  0.170 -0.056    0.120  0.365 -0.121    0.112  0.272 -0.048
 C          0.026 -0.020 -0.008   -0.006  0.005  0.003   -0.063  0.036 -0.031
 C          0.015 -0.000 -0.080   -0.009  0.003  0.036    0.052 -0.049 -0.007
 H          0.198 -0.082 -0.296   -0.101  0.043  0.143    0.190 -0.200 -0.277
 C          0.003 -0.058  0.166   -0.002  0.027 -0.075   -0.013 -0.002  0.054
 H          0.205 -0.349  0.213   -0.096  0.163 -0.096   -0.058  0.062  0.050
 C         -0.077  0.082  0.050    0.037 -0.041 -0.022   -0.015  0.037 -0.054
 H         -0.088  0.085  0.065    0.045 -0.046 -0.018   -0.057  0.179 -0.365
 C         -0.038  0.096 -0.147    0.014 -0.038  0.066    0.044 -0.059  0.014
 H          0.125 -0.020 -0.414   -0.072  0.017  0.197    0.194 -0.159 -0.196
 C          0.034 -0.060  0.037   -0.016  0.025 -0.018   -0.034  0.034  0.086
 H          0.254 -0.296  0.075   -0.104  0.139 -0.033   -0.209  0.126  0.058
 O          0.001 -0.003  0.003    0.005  0.005  0.001    0.008  0.009  0.007
 O          0.011  0.019 -0.001    0.008  0.013  0.003   -0.075 -0.155  0.005
 H         -0.061  0.019  0.010    0.081 -0.011  0.023    0.370  0.177  0.077
 H          0.004  0.015  0.001   -0.007 -0.007 -0.004    0.066  0.059  0.101
 TransDip   0.062 -0.033 -0.012   -0.016  0.022 -0.005    0.071  0.258 -0.007

 Mode:                43                     44                     45
 Frequency:      1105.14                1110.70                1182.33
 Force Cnst:      1.2221                 1.3601                 0.9206
 Red. Mass:       1.6983                 1.8713                 1.1177
 IR Active:          YES                    YES                    YES
 IR Intens:       19.869                 26.300                  0.002
 Raman Active:       YES                    YES                    YES
               X      Y      Z        X      Y      Z        X      Y      Z
 C         -0.007 -0.003  0.006   -0.027 -0.009 -0.021   -0.002  0.002  0.002
 C          0.048  0.084 -0.029    0.075  0.102 -0.002    0.006 -0.001 -0.003
 C         -0.021  0.006 -0.019   -0.041 -0.081  0.026   -0.001 -0.002 -0.001
 C         -0.027 -0.052  0.014    0.050  0.074 -0.012   -0.000 -0.000  0.000
 H         -0.239 -0.132 -0.067    0.505  0.238  0.162    0.000 -0.001 -0.001
 C          0.042  0.006  0.024   -0.030 -0.010 -0.015    0.001  0.000  0.000
 H          0.098  0.129 -0.020   -0.105 -0.173  0.046    0.002  0.004 -0.001
 C         -0.026  0.025 -0.032    0.031 -0.046  0.048   -0.000 -0.000  0.000
 H         -0.157  0.166 -0.203    0.233 -0.261  0.312   -0.000 -0.000  0.000
 C         -0.008 -0.037  0.019    0.012  0.089 -0.049    0.000  0.001 -0.000
 H         -0.120 -0.085 -0.028    0.203  0.173  0.030    0.003  0.001  0.001
 C          0.053  0.028  0.016   -0.090 -0.038 -0.031   -0.000 -0.000  0.000
 H          0.148  0.252 -0.054   -0.167 -0.230  0.016    0.001  0.002 -0.001
 C         -0.004 -0.024  0.035   -0.016 -0.011  0.015   -0.003  0.001  0.004
 C         -0.054  0.075  0.003   -0.025  0.040  0.002    0.002 -0.001 -0.009
 H         -0.240  0.168  0.229   -0.126  0.070  0.099    0.075 -0.048 -0.114
 C          0.023 -0.012 -0.057    0.013 -0.008 -0.027   -0.026  0.036 -0.005
 H          0.149 -0.159 -0.039    0.085 -0.090 -0.016   -0.269  0.343 -0.051
 C          0.006 -0.030  0.061    0.002 -0.013  0.028    0.005 -0.028  0.061
 H          0.049 -0.187  0.402    0.022 -0.089  0.191    0.069 -0.284  0.605
 C         -0.033  0.051 -0.023   -0.014  0.023 -0.012    0.027 -0.020 -0.043
 H         -0.135  0.119  0.119   -0.053  0.047  0.041    0.272 -0.189 -0.413
 C          0.053 -0.043 -0.060    0.028 -0.020 -0.022   -0.008  0.013 -0.008
 H          0.253 -0.308 -0.027    0.116 -0.171 -0.008   -0.130  0.162 -0.031
 O          0.005 -0.010  0.006    0.008  0.023 -0.007    0.000 -0.001 -0.000
 O         -0.034 -0.058  0.003   -0.038 -0.069  0.002   -0.001 -0.000  0.001
 H          0.045  0.146 -0.005    0.119  0.099  0.015   -0.021  0.013 -0.005
 H          0.064  0.076  0.057    0.039  0.040  0.049   -0.003 -0.002  0.001
 TransDip   0.045  0.126  0.050    0.087  0.106  0.090    0.001 -0.000 -0.001

 Mode:                46                     47                     48
 Frequency:      1188.11                1194.71                1201.74
 Force Cnst:      0.9374                 1.6389                 0.9888
 Red. Mass:       1.1272                 1.9488                 1.1621
 IR Active:          YES                    YES                    YES
 IR Intens:        3.518                 34.388                 11.709
 Raman Active:       YES                    YES                    YES
               X      Y      Z        X      Y      Z        X      Y      Z
 C         -0.011 -0.007 -0.008   -0.030 -0.020 -0.022   -0.022 -0.015 -0.011
 C          0.002 -0.003 -0.004    0.038 -0.053 -0.049   -0.001  0.024  0.012
 C          0.009  0.007  0.003    0.044  0.044  0.004    0.015  0.013  0.003
 C         -0.013 -0.002 -0.008   -0.008 -0.001 -0.006   -0.022 -0.008 -0.010
 H         -0.254 -0.086 -0.101   -0.196 -0.065 -0.077   -0.279 -0.100 -0.110
 C          0.015  0.053 -0.022   -0.016  0.009 -0.015    0.002  0.025 -0.014
 H          0.198  0.489 -0.180   -0.003  0.040 -0.028    0.078  0.206 -0.080
 C          0.037 -0.036  0.045   -0.002  0.012 -0.008   -0.000  0.007 -0.004
 H          0.347 -0.368  0.450   -0.068  0.082 -0.094   -0.034  0.042 -0.047
 C         -0.032 -0.012 -0.013    0.030 -0.004  0.020    0.037  0.011  0.016
 H         -0.313 -0.120 -0.129    0.286  0.097  0.128    0.355  0.135  0.149
 C         -0.007 -0.004 -0.003   -0.014 -0.024  0.007   -0.021 -0.034  0.009
 H          0.006  0.032 -0.013   -0.133 -0.321  0.101   -0.145 -0.343  0.106
 C         -0.014  0.015  0.005   -0.156  0.169  0.064    0.029 -0.034 -0.015
 C         -0.002  0.002  0.002   -0.019  0.020  0.011   -0.017  0.013  0.029
 H          0.004 -0.003 -0.010    0.124 -0.073 -0.211   -0.212  0.135  0.307
 C          0.003 -0.002 -0.006    0.030 -0.013 -0.068    0.017 -0.028  0.017
 H          0.010 -0.012 -0.005    0.067 -0.066 -0.066    0.204 -0.264  0.052
 C         -0.001  0.001  0.001   -0.013  0.012  0.009    0.005 -0.004 -0.006
 H         -0.000 -0.002  0.006   -0.003 -0.018  0.068    0.001  0.007 -0.029
 C          0.003 -0.005  0.002    0.034 -0.052  0.034    0.007  0.001 -0.031
 H          0.011 -0.011 -0.010    0.096 -0.100 -0.055    0.130 -0.085 -0.219
 C         -0.000 -0.001  0.003   -0.002 -0.010  0.031   -0.017  0.027 -0.008
 H          0.024 -0.032  0.009    0.298 -0.397  0.099   -0.249  0.306 -0.054
 O          0.002  0.003  0.000    0.000 -0.000  0.001    0.003  0.000  0.003
 O          0.001 -0.000  0.001    0.012  0.008  0.004   -0.005 -0.008  0.001
 H          0.068 -0.016  0.008    0.380 -0.293 -0.044    0.007  0.062  0.027
 H          0.000 -0.000  0.001   -0.057 -0.081 -0.031    0.028  0.029  0.012
 TransDip  -0.038 -0.045  0.012   -0.110 -0.144 -0.047   -0.109 -0.004  0.007

 Mode:                49                     50                     51
 Frequency:      1206.40                1223.87                1272.44
 Force Cnst:      1.1258                 1.4394                 2.5213
 Red. Mass:       1.3129                 1.6310                 2.6430
 IR Active:          YES                    YES                    YES
 IR Intens:        5.375                  8.651                129.256
 Raman Active:       YES                    YES                    YES
               X      Y      Z        X      Y      Z        X      Y      Z
 C         -0.010 -0.007 -0.004   -0.035 -0.058 -0.069    0.208  0.065  0.038
 C         -0.010  0.043  0.019   -0.111  0.015  0.020   -0.133  0.005  0.032
 C         -0.002 -0.004  0.003    0.087  0.103  0.013   -0.133 -0.152  0.018
 C         -0.023 -0.009 -0.010    0.028  0.015  0.005   -0.048 -0.019 -0.020
 H         -0.247 -0.090 -0.098    0.011  0.024  0.013    0.008  0.002  0.012
 C          0.008  0.024 -0.009   -0.040 -0.015 -0.017    0.053  0.012  0.026
 H          0.087  0.211 -0.077   -0.122 -0.206  0.049    0.136  0.203 -0.041
 C         -0.000  0.005 -0.003    0.009  0.005  0.003   -0.007 -0.001 -0.003
 H         -0.024  0.030 -0.033    0.017 -0.007  0.017   -0.028  0.027 -0.033
 C          0.034  0.016  0.011   -0.019 -0.039  0.011    0.016  0.057 -0.025
 H          0.327  0.131  0.133   -0.161 -0.094 -0.043    0.204  0.131  0.047
 C         -0.020 -0.033  0.009    0.010  0.015 -0.006   -0.015 -0.029  0.005
 H         -0.120 -0.282  0.085   -0.033 -0.081  0.038    0.076  0.233 -0.066
 C          0.057 -0.064 -0.030    0.047 -0.025 -0.067    0.013  0.041 -0.115
 C          0.032 -0.026 -0.042    0.001 -0.007  0.016   -0.014 -0.003  0.049
 H          0.172 -0.118 -0.240   -0.076  0.045  0.133   -0.113  0.082  0.221
 C         -0.039  0.042  0.023   -0.006 -0.002  0.023    0.021 -0.034  0.017
 H         -0.303  0.380 -0.024   -0.084  0.102  0.011   -0.083  0.108 -0.000
 C          0.001 -0.003  0.002    0.004 -0.002 -0.007   -0.000  0.010 -0.027
 H          0.002 -0.008  0.017    0.011 -0.029  0.054    0.012 -0.028  0.058
 C         -0.033  0.035  0.019   -0.018  0.020  0.005   -0.018  0.009  0.035
 H         -0.227  0.172  0.311   -0.013  0.013 -0.007    0.082 -0.065 -0.119
 C          0.030 -0.035 -0.003    0.012 -0.022  0.012    0.015 -0.032  0.029
 H          0.145 -0.181  0.014    0.025 -0.019  0.016    0.113 -0.132  0.052
 O          0.003  0.000  0.003    0.000  0.003  0.013   -0.027  0.030 -0.021
 O         -0.008 -0.013 -0.000   -0.013 -0.008 -0.010    0.003  0.018 -0.030
 H         -0.070  0.110  0.027    0.754  0.004  0.229    0.371 -0.590 -0.028
 H          0.029  0.043  0.025    0.236  0.310  0.123    0.112  0.122 -0.001
 TransDip  -0.033  0.059  0.029   -0.074  0.024  0.053    0.333  0.140  0.042

 Mode:                52                     53                     54
 Frequency:      1302.21                1338.55                1348.43
 Force Cnst:      1.8592                 2.7166                 2.9315
 Red. Mass:       1.8608                 2.5734                 2.7364
 IR Active:          YES                    YES                    YES
 IR Intens:       89.229                 21.407                  2.829
 Raman Active:       YES                    YES                    YES
               X      Y      Z        X      Y      Z        X      Y      Z
 C          0.083  0.046  0.026   -0.045 -0.023 -0.020   -0.004 -0.015 -0.006
 C         -0.016 -0.140 -0.035   -0.008  0.007 -0.006   -0.024  0.070  0.012
 C         -0.039 -0.058  0.008    0.145 -0.145  0.180   -0.004  0.014 -0.009
 C         -0.019 -0.005 -0.009   -0.061 -0.002 -0.038    0.021  0.010  0.008
 H         -0.010 -0.003 -0.006   -0.377 -0.116 -0.163   -0.033 -0.009 -0.014
 C          0.018  0.006  0.008    0.033  0.130 -0.059   -0.009 -0.016  0.004
 H          0.040  0.056 -0.010   -0.201 -0.426  0.135   -0.004 -0.004 -0.000
 C          0.001  0.001 -0.000    0.041 -0.046  0.054   -0.012  0.011 -0.014
 H         -0.002  0.006 -0.003    0.016 -0.019  0.023    0.016 -0.020  0.022
 C          0.002  0.022 -0.013   -0.129 -0.029 -0.064    0.016  0.005  0.007
 H          0.113  0.066  0.032    0.374  0.166  0.136   -0.019 -0.009 -0.007
 C         -0.011 -0.018  0.005    0.003  0.074 -0.044   -0.007 -0.017  0.005
 H          0.030  0.073 -0.031    0.141  0.411 -0.160    0.011  0.040 -0.011
 C         -0.013 -0.017  0.138    0.005 -0.006  0.004    0.022 -0.057  0.065
 C          0.015 -0.004 -0.047    0.005 -0.004 -0.007    0.103 -0.083 -0.131
 H          0.117 -0.069 -0.195   -0.011  0.007  0.017   -0.264  0.164  0.417
 C         -0.028  0.045 -0.029   -0.005  0.007  0.001   -0.085  0.108 -0.002
 H          0.127 -0.161 -0.003    0.001 -0.003  0.002   -0.034  0.041  0.009
 C          0.002 -0.017  0.043    0.001 -0.004  0.007    0.019 -0.079  0.167
 H         -0.009  0.029 -0.056   -0.001  0.004 -0.010   -0.038  0.140 -0.302
 C          0.035 -0.028 -0.049    0.003 -0.001 -0.007    0.068 -0.050 -0.103
 H         -0.060  0.044  0.099   -0.007  0.006  0.008    0.026 -0.016 -0.033
 C         -0.037  0.050 -0.026   -0.004  0.005 -0.001   -0.117  0.146 -0.004
 H         -0.057  0.102 -0.031    0.001 -0.002  0.001    0.279 -0.361  0.073
 O         -0.010  0.015 -0.015    0.010  0.032 -0.010   -0.001  0.001  0.002
 O         -0.042  0.003 -0.015    0.011  0.002  0.011    0.014  0.003  0.001
 H          0.301  0.500  0.241    0.035  0.022  0.010    0.087 -0.435 -0.115
 H          0.322  0.471  0.192   -0.105 -0.141 -0.044   -0.075 -0.129 -0.068
 TransDip   0.265  0.145  0.022   -0.103 -0.106  0.005   -0.045 -0.021  0.020

 Mode:                55                     56                     57
 Frequency:      1353.75                1370.88                1420.43
 Force Cnst:      2.2276                 1.4604                 1.5087
 Red. Mass:       2.0630                 1.3189                 1.2691
 IR Active:          YES                    YES                    YES
 IR Intens:        4.884                  0.449                 78.230
 Raman Active:       YES                    YES                    YES
               X      Y      Z        X      Y      Z        X      Y      Z
 C         -0.008 -0.003 -0.004   -0.004  0.009  0.005   -0.049  0.005 -0.019
 C         -0.005 -0.004 -0.008    0.038 -0.074  0.006    0.078 -0.018  0.075
 C         -0.003  0.010 -0.008    0.002 -0.002 -0.001    0.010  0.003  0.001
 C          0.149  0.079  0.046   -0.001 -0.001  0.000    0.017  0.002  0.010
 H         -0.486 -0.151 -0.215   -0.002 -0.002 -0.002   -0.079 -0.036 -0.030
 C         -0.045 -0.069  0.014    0.002  0.004 -0.001    0.004  0.020 -0.009
 H         -0.109 -0.217  0.065   -0.004 -0.009  0.004   -0.048 -0.104  0.034
 C         -0.083  0.080 -0.102    0.001 -0.000  0.001   -0.010  0.002 -0.007
 H          0.190 -0.215  0.253    0.006 -0.004  0.007    0.034 -0.048  0.050
 C          0.073  0.038  0.023   -0.004 -0.001 -0.002   -0.010 -0.013  0.002
 H          0.158  0.072  0.055    0.021  0.009  0.008    0.028 -0.001  0.018
 C         -0.076 -0.137  0.036   -0.001 -0.001  0.001    0.009  0.010 -0.000
 H          0.194  0.518 -0.182    0.002 -0.004 -0.001    0.008  0.011  0.001
 C          0.001  0.005 -0.006   -0.015  0.052 -0.085   -0.017 -0.003  0.002
 C         -0.008  0.007  0.011    0.014 -0.011 -0.014   -0.003  0.005  0.000
 H          0.020 -0.011 -0.029   -0.194  0.130  0.294    0.005 -0.011 -0.024
 C          0.007 -0.009  0.001    0.039 -0.053  0.011    0.007 -0.007 -0.002
 H          0.002 -0.002 -0.000   -0.210  0.274 -0.034   -0.014  0.020 -0.007
 C         -0.002  0.007 -0.014    0.002 -0.009  0.021    0.001 -0.001 -0.001
 H          0.003 -0.012  0.026   -0.027  0.108 -0.227   -0.004  0.012 -0.033
 C         -0.006  0.004  0.008   -0.026  0.014  0.058   -0.007  0.006  0.011
 H         -0.002  0.002  0.003    0.195 -0.146 -0.280    0.020 -0.015 -0.034
 C          0.010 -0.013  0.000   -0.020  0.024 -0.002    0.002  0.002 -0.002
 H         -0.025  0.037 -0.007    0.249 -0.316  0.046   -0.007 -0.014 -0.004
 O         -0.002  0.002 -0.002    0.000 -0.001 -0.001    0.011 -0.012  0.011
 O          0.005  0.000  0.007   -0.013 -0.004  0.002   -0.039  0.008 -0.054
 H          0.016  0.075  0.023   -0.200  0.524  0.125   -0.352 -0.471 -0.163
 H         -0.051 -0.064 -0.017    0.057  0.092  0.049    0.459  0.582  0.147
 TransDip  -0.049 -0.011 -0.050    0.010  0.006  0.018    0.131  0.251 -0.001

 Mode:                58                     59                     60
 Frequency:      1480.51                1484.71                1523.98
 Force Cnst:      2.8347                 2.8335                 2.9705
 Red. Mass:       2.1950                 2.1817                 2.1708
 IR Active:          YES                    YES                    YES
 IR Intens:       15.668                  3.391                  6.068
 Raman Active:       YES                    YES                    YES
               X      Y      Z        X      Y      Z        X      Y      Z
 C          0.030  0.023  0.006   -0.018 -0.006 -0.007    0.008  0.006  0.002
 C         -0.004 -0.006  0.001    0.029 -0.037  0.033   -0.019  0.015  0.007
 C         -0.084  0.074 -0.098    0.035 -0.030  0.040   -0.035 -0.032 -0.002
 C         -0.025 -0.085  0.036    0.013  0.035 -0.013    0.037  0.000  0.024
 H          0.130 -0.041  0.106   -0.062  0.013 -0.047   -0.132 -0.065 -0.044
 C          0.095  0.092  0.004   -0.039 -0.035 -0.004    0.005  0.044 -0.024
 H         -0.074 -0.346  0.168    0.025  0.132 -0.067   -0.073 -0.135  0.037
 C         -0.056  0.065 -0.076    0.024 -0.028  0.033   -0.020 -0.027  0.004
 H          0.304 -0.320  0.392   -0.124  0.130 -0.160   -0.037 -0.019 -0.012
 C         -0.098 -0.094 -0.005    0.039  0.038  0.001    0.042  0.007  0.022
 H          0.371  0.073  0.193   -0.149 -0.028 -0.078   -0.141 -0.065 -0.049
 C          0.086  0.022  0.041   -0.035 -0.009 -0.017    0.000  0.035 -0.021
 H          0.026 -0.150  0.108   -0.012  0.062 -0.042   -0.072 -0.137  0.033
 C         -0.002  0.025 -0.056   -0.014  0.063 -0.135    0.082 -0.084 -0.047
 C          0.023 -0.032  0.008    0.057 -0.075  0.013   -0.036  0.005  0.111
 H         -0.023 -0.002  0.085   -0.064 -0.000  0.211    0.255 -0.199 -0.309
 C         -0.034  0.035  0.023   -0.076  0.075  0.058   -0.075  0.111 -0.051
 H          0.086 -0.125  0.051    0.187 -0.276  0.123    0.283 -0.355  0.006
 C         -0.005  0.021 -0.045   -0.014  0.055 -0.113    0.062 -0.065 -0.036
 H          0.026 -0.103  0.219    0.059 -0.244  0.519    0.075 -0.075 -0.052
 C          0.036 -0.038 -0.017    0.082 -0.089 -0.035   -0.057  0.027  0.129
 H         -0.060  0.029  0.139   -0.137  0.063  0.323    0.244 -0.194 -0.324
 C         -0.022  0.017  0.031   -0.051  0.039  0.074   -0.051  0.082 -0.059
 H          0.046 -0.071  0.050    0.106 -0.171  0.117    0.264 -0.312 -0.013
 O         -0.004 -0.024  0.010    0.002  0.007 -0.002   -0.000  0.001 -0.001
 O          0.002 -0.002  0.004   -0.008 -0.000 -0.007    0.002  0.002  0.002
 H         -0.020  0.116  0.028   -0.189  0.176  0.040   -0.012  0.044  0.014
 H         -0.039 -0.047 -0.010    0.072  0.093  0.028   -0.024 -0.021 -0.001
 TransDip   0.093 -0.021  0.084   -0.029 -0.006  0.051    0.058 -0.049 -0.020

 Mode:                61                     62                     63
 Frequency:      1524.82                1619.18                1624.89
 Force Cnst:      2.9971                 8.3854                 8.6317
 Red. Mass:       2.1878                 5.4285                 5.5488
 IR Active:          YES                    YES                    YES
 IR Intens:        0.342                 15.177                  0.994
 Raman Active:       YES                    YES                    YES
               X      Y      Z        X      Y      Z        X      Y      Z
 C          0.035  0.024  0.007    0.014  0.075 -0.031   -0.004  0.005 -0.010
 C         -0.003 -0.006 -0.011   -0.002  0.001  0.002    0.015 -0.028  0.028
 C         -0.101 -0.090 -0.009   -0.149  0.138 -0.179    0.025 -0.030  0.035
 C          0.100 -0.003  0.066    0.186 -0.001  0.119   -0.026  0.006 -0.021
 H         -0.355 -0.181 -0.116   -0.237 -0.161 -0.052    0.031  0.029  0.002
 C          0.017  0.127 -0.067   -0.085  0.106 -0.120    0.010 -0.026  0.022
 H         -0.204 -0.386  0.109   -0.170 -0.056 -0.074    0.032  0.023  0.007
 C         -0.059 -0.074  0.008    0.201 -0.176  0.237   -0.031  0.032 -0.040
 H         -0.097 -0.061 -0.024   -0.245  0.308 -0.346    0.042 -0.047  0.056
 C          0.116  0.018  0.063   -0.179  0.052 -0.147    0.026 -0.012  0.024
 H         -0.387 -0.181 -0.136    0.201  0.215 -0.004   -0.027 -0.035  0.004
 C          0.004  0.096 -0.057    0.034 -0.156  0.117   -0.003  0.031 -0.022
 H         -0.205 -0.377  0.098    0.205  0.239 -0.006   -0.038 -0.042  0.005
 C         -0.028  0.031  0.018   -0.004  0.021 -0.041   -0.035  0.137 -0.268
 C          0.012 -0.001 -0.039   -0.007 -0.003  0.031   -0.039 -0.021  0.198
 H         -0.091  0.072  0.111    0.028 -0.027 -0.019    0.185 -0.180 -0.125
 C          0.027 -0.040  0.017   -0.011  0.022 -0.025   -0.069  0.138 -0.153
 H         -0.102  0.129 -0.003    0.025 -0.023 -0.022    0.157 -0.149 -0.129
 C         -0.022  0.023  0.016    0.006 -0.026  0.053    0.036 -0.152  0.318
 H         -0.027  0.029  0.016   -0.008  0.034 -0.074   -0.050  0.199 -0.424
 C          0.021 -0.011 -0.048    0.002  0.008 -0.034    0.020  0.043 -0.207
 H         -0.088  0.070  0.117   -0.025  0.031  0.005   -0.157  0.181  0.046
 C          0.018 -0.029  0.021    0.016 -0.026  0.021    0.089 -0.153  0.132
 H         -0.091  0.112  0.005   -0.039  0.040  0.012   -0.202  0.210  0.084
 O         -0.002  0.003 -0.003    0.001 -0.063  0.033    0.002 -0.002  0.003
 O          0.001 -0.002  0.003    0.001 -0.001  0.001   -0.003 -0.002 -0.003
 H          0.057  0.039  0.017    0.006  0.015  0.005   -0.140  0.170  0.043
 H         -0.033 -0.042 -0.009   -0.022 -0.026 -0.006    0.020  0.030  0.011
 TransDip  -0.004  0.009  0.016    0.056  0.104 -0.039   -0.012  0.021 -0.021

 Mode:                64                     65                     66
 Frequency:      1639.76                1641.05                1719.34
 Force Cnst:      8.7188                 8.7246                19.6434
 Red. Mass:       5.5036                 5.4987                11.2783
 IR Active:          YES                    YES                    YES
 IR Intens:       30.867                  2.128                179.487
 Raman Active:       YES                    YES                    YES
               X      Y      Z        X      Y      Z        X      Y      Z
 C          0.009  0.060 -0.027   -0.006 -0.018  0.006   -0.093  0.633 -0.391
 C         -0.003 -0.004 -0.001   -0.010  0.012  0.012   -0.015 -0.008  0.013
 C         -0.111 -0.166  0.030   -0.002  0.000 -0.001    0.069 -0.065  0.082
 C          0.223  0.169  0.039    0.008  0.005  0.002   -0.086 -0.003 -0.052
 H         -0.312 -0.018 -0.191   -0.012 -0.003 -0.006    0.110  0.083  0.017
 C         -0.158 -0.255  0.056   -0.006 -0.007  0.001    0.037  0.007  0.019
 H          0.079  0.334 -0.156    0.001  0.009 -0.005    0.046  0.026  0.013
 C          0.080  0.121 -0.024    0.004  0.002  0.001   -0.040  0.010 -0.031
 H          0.139  0.084  0.037    0.002  0.005 -0.002    0.007 -0.043  0.031
 C         -0.209 -0.159 -0.035   -0.008 -0.004 -0.002    0.073  0.026  0.030
 H          0.278  0.018  0.168    0.011  0.003  0.006   -0.077 -0.030 -0.030
 C          0.157  0.262 -0.062    0.005  0.006 -0.000   -0.056 -0.030 -0.017
 H         -0.111 -0.374  0.156    0.001 -0.009  0.003   -0.022  0.060 -0.052
 C         -0.001 -0.001  0.010    0.130 -0.136 -0.083    0.022 -0.025  0.009
 C          0.006 -0.003 -0.011   -0.184  0.161  0.195   -0.008  0.011 -0.003
 H         -0.014  0.009  0.016    0.195 -0.099 -0.384   -0.023  0.016  0.007
 C         -0.003  0.001  0.006    0.182 -0.210 -0.050    0.011 -0.016  0.007
 H         -0.001 -0.000  0.007   -0.172  0.260 -0.125   -0.019  0.025  0.001
 C          0.001  0.002 -0.009   -0.088  0.087  0.066   -0.005  0.009 -0.009
 H          0.004 -0.007  0.010   -0.102  0.113  0.043   -0.002 -0.002  0.017
 C         -0.004  0.002  0.008    0.166 -0.148 -0.174    0.006 -0.008 -0.001
 H          0.006 -0.006 -0.007   -0.136  0.066  0.301   -0.000 -0.002  0.013
 C          0.001 -0.000 -0.004   -0.190  0.224  0.037   -0.015  0.020 -0.004
 H          0.001  0.001 -0.004    0.211 -0.292  0.115    0.024 -0.021  0.004
 O          0.005 -0.022  0.014   -0.001  0.010 -0.005    0.069 -0.412  0.255
 O         -0.001 -0.001  0.001    0.001  0.004  0.000   -0.002 -0.005  0.002
 H          0.044  0.013  0.013   -0.034  0.008  0.000    0.231  0.003  0.059
 H         -0.026 -0.031 -0.005    0.004  0.009  0.003   -0.143 -0.179 -0.028
 TransDip   0.105  0.143 -0.016    0.042 -0.021  0.001    0.015  0.406 -0.137

 Mode:                67                     68                     69
 Frequency:      3025.59                3154.96                3165.24
 Force Cnst:      5.8421                 6.3779                 6.4126
 Red. Mass:       1.0832                 1.0875                 1.0864
 IR Active:          YES                    YES                    YES
 IR Intens:       28.441                  7.026                  0.121
 Raman Active:       YES                    YES                    YES
               X      Y      Z        X      Y      Z        X      Y      Z
 C          0.000  0.001 -0.001   -0.000  0.000  0.000   -0.000 -0.000  0.000
 C          0.018  0.021 -0.078    0.000  0.000 -0.002   -0.000 -0.000  0.001
 C         -0.000  0.000 -0.000    0.000 -0.000 -0.000   -0.000  0.000  0.000
 C         -0.000 -0.000 -0.000    0.000 -0.000  0.000   -0.000  0.000 -0.000
 H          0.000 -0.000  0.000    0.000  0.001 -0.000    0.000 -0.001  0.001
 C          0.000  0.000 -0.000   -0.000 -0.000 -0.000    0.000 -0.000  0.000
 H          0.000 -0.000  0.000    0.001 -0.000  0.001   -0.004  0.001 -0.003
 C          0.000  0.000  0.000    0.000  0.000 -0.000   -0.000 -0.000 -0.000
 H         -0.000 -0.001 -0.000   -0.002 -0.002 -0.000    0.004  0.004  0.000
 C         -0.000  0.000  0.000    0.000 -0.000  0.000   -0.000  0.000 -0.000
 H          0.000 -0.003  0.002   -0.000  0.001 -0.001    0.000 -0.004  0.003
 C          0.002  0.000  0.001   -0.001  0.000 -0.000    0.000 -0.000  0.000
 H         -0.020  0.001 -0.015    0.006 -0.001  0.005   -0.003  0.001 -0.002
 C         -0.000  0.001 -0.002    0.002 -0.002  0.000    0.000  0.000 -0.001
 C         -0.000  0.000  0.000    0.001 -0.002  0.003    0.018 -0.033  0.028
 H          0.001 -0.002  0.002   -0.017  0.031 -0.027   -0.215  0.387 -0.324
 C         -0.000  0.000 -0.000    0.002  0.000 -0.008    0.012  0.003 -0.051
 H         -0.000 -0.000  0.001   -0.024 -0.004  0.099   -0.146 -0.026  0.603
 C          0.000 -0.000  0.000   -0.009  0.009  0.005   -0.025  0.026  0.016
 H         -0.000 -0.000  0.000    0.104 -0.107 -0.063    0.296 -0.306 -0.180
 C          0.000 -0.000 -0.000    0.012 -0.022  0.020    0.007 -0.010  0.007
 H          0.001 -0.001  0.001   -0.159  0.269 -0.233   -0.070  0.118 -0.098
 C         -0.001  0.000  0.002    0.016  0.003 -0.075   -0.005 -0.000  0.022
 H          0.007 -0.003 -0.021   -0.196 -0.028  0.873    0.056  0.007 -0.246
 O          0.000 -0.001  0.000    0.000 -0.000 -0.000    0.000  0.000 -0.000
 O          0.001  0.001  0.002    0.000  0.000  0.000    0.000  0.000 -0.000
 H         -0.228 -0.282  0.928   -0.007 -0.003  0.020    0.001  0.001 -0.004
 H         -0.005  0.003 -0.014   -0.000  0.000 -0.000    0.000 -0.000  0.001
 TransDip   0.124  0.075 -0.089    0.049 -0.021 -0.066    0.008 -0.002  0.007

 Mode:                70                     71                     72
 Frequency:      3169.71                3173.65                3181.26
 Force Cnst:      6.4287                 6.4692                 6.4973
 Red. Mass:       1.0860                 1.0901                 1.0896
 IR Active:          YES                    YES                    YES
 IR Intens:        0.406                  6.984                  7.909
 Raman Active:       YES                    YES                    YES
               X      Y      Z        X      Y      Z        X      Y      Z
 C         -0.000 -0.000 -0.000    0.000 -0.000  0.000   -0.000  0.000 -0.000
 C         -0.000 -0.000  0.000    0.000 -0.000 -0.000    0.000  0.000 -0.001
 C          0.000  0.000  0.000   -0.000 -0.000 -0.000   -0.000  0.000 -0.000
 C         -0.002  0.009 -0.007   -0.000  0.000 -0.000   -0.003  0.015 -0.011
 H          0.012 -0.114  0.077    0.000 -0.003  0.002    0.020 -0.190  0.128
 C          0.036 -0.005  0.026    0.001 -0.000  0.000    0.047 -0.008  0.035
 H         -0.424  0.064 -0.311   -0.006  0.001 -0.005   -0.537  0.084 -0.395
 C         -0.043 -0.042 -0.002   -0.000 -0.000 -0.000    0.006  0.009 -0.002
 H          0.505  0.493  0.018    0.003  0.003  0.000   -0.084 -0.086  0.000
 C         -0.002  0.030 -0.020    0.000 -0.000  0.000    0.005 -0.047  0.032
 H          0.036 -0.354  0.242   -0.000  0.001 -0.001   -0.057  0.546 -0.374
 C          0.006 -0.002  0.005   -0.000  0.000 -0.000   -0.011  0.003 -0.009
 H         -0.078  0.014 -0.057    0.005 -0.001  0.004    0.142 -0.027  0.105
 C          0.000  0.000  0.000    0.001 -0.001 -0.001   -0.000 -0.000  0.000
 C         -0.000  0.000 -0.000    0.020 -0.037  0.032   -0.001  0.001 -0.001
 H          0.003 -0.006  0.005   -0.238  0.428 -0.358    0.006 -0.011  0.009
 C         -0.000 -0.000  0.001    0.001  0.003 -0.010    0.000 -0.000 -0.001
 H          0.002  0.000 -0.006   -0.025 -0.008  0.112   -0.002 -0.000  0.010
 C          0.000 -0.000 -0.000    0.030 -0.032 -0.017   -0.001  0.001  0.000
 H         -0.001  0.001  0.000   -0.353  0.366  0.211    0.007 -0.007 -0.004
 C          0.000 -0.000  0.000   -0.018  0.030 -0.023   -0.000  0.001 -0.001
 H         -0.002  0.004 -0.003    0.202 -0.340  0.286    0.005 -0.008  0.007
 C          0.000  0.000 -0.000    0.006  0.000 -0.024   -0.000 -0.000  0.000
 H         -0.001 -0.000  0.004   -0.059 -0.007  0.260   -0.000 -0.000 -0.000
 O          0.000  0.000  0.000    0.000  0.000 -0.000    0.000 -0.000  0.000
 O         -0.000  0.000 -0.000    0.000  0.000 -0.000    0.000  0.000  0.000
 H          0.001  0.001 -0.003   -0.003 -0.001  0.007   -0.002 -0.002  0.006
 H          0.000 -0.000  0.000   -0.000  0.000  0.000   -0.000 -0.000  0.000
 TransDip   0.000 -0.018  0.009    0.043 -0.024 -0.069    0.049 -0.046  0.060

 Mode:                73                     74                     75
 Frequency:      3182.33                3190.72                3192.37
 Force Cnst:      6.5281                 6.5629                 6.5933
 Red. Mass:       1.0941                 1.0941                 1.0981
 IR Active:          YES                    YES                    YES
 IR Intens:       21.533                 14.120                 14.577
 Raman Active:       YES                    YES                    YES
               X      Y      Z        X      Y      Z        X      Y      Z
 C          0.000  0.000 -0.000    0.000 -0.000  0.000   -0.000 -0.000 -0.000
 C          0.000  0.000 -0.000    0.000  0.000 -0.001   -0.000  0.000  0.000
 C          0.000  0.000 -0.000   -0.001 -0.000 -0.000    0.000  0.000  0.000
 C          0.000 -0.001  0.000    0.003 -0.020  0.014    0.000 -0.001  0.001
 H         -0.001  0.006 -0.004   -0.025  0.243 -0.164   -0.002  0.015 -0.010
 C         -0.001  0.000 -0.001   -0.024  0.007 -0.020   -0.001  0.000 -0.001
 H          0.012 -0.002  0.009    0.282 -0.048  0.209    0.009 -0.002  0.007
 C         -0.000 -0.001  0.000   -0.043 -0.042 -0.002   -0.002 -0.002 -0.000
 H          0.005  0.005  0.000    0.480  0.468  0.017    0.019  0.019  0.001
 C         -0.000  0.001 -0.001    0.006 -0.037  0.027    0.000 -0.002  0.001
 H          0.001 -0.011  0.007   -0.048  0.420 -0.290   -0.002  0.020 -0.014
 C          0.000 -0.000  0.000   -0.016  0.005 -0.013   -0.001  0.000 -0.000
 H         -0.001  0.000 -0.001    0.205 -0.038  0.151    0.007 -0.001  0.005
 C         -0.000 -0.001  0.002   -0.000 -0.000 -0.000   -0.001  0.001  0.001
 C         -0.019  0.032 -0.025    0.001 -0.001  0.001   -0.010  0.017 -0.013
 H          0.199 -0.357  0.295   -0.005  0.010 -0.008    0.103 -0.183  0.150
 C          0.013  0.000 -0.047   -0.001 -0.000  0.002    0.010  0.003 -0.047
 H         -0.131 -0.021  0.534    0.006  0.001 -0.024   -0.123 -0.024  0.514
 C         -0.010  0.009  0.010   -0.002  0.002  0.001    0.037 -0.039 -0.022
 H          0.118 -0.121 -0.076    0.018 -0.019 -0.011   -0.413  0.428  0.249
 C         -0.022  0.037 -0.031   -0.001  0.001 -0.001    0.016 -0.028  0.026
 H          0.248 -0.419  0.356    0.006 -0.011  0.009   -0.187  0.318 -0.274
 C          0.005 -0.001 -0.017    0.000 -0.000 -0.000   -0.004  0.001  0.012
 H         -0.043 -0.003  0.185   -0.001 -0.000  0.002    0.030  0.002 -0.126
 O         -0.000 -0.000  0.000   -0.000  0.000 -0.000    0.000 -0.000  0.000
 O         -0.000 -0.000  0.000    0.000 -0.000  0.000   -0.000 -0.000 -0.000
 H          0.000 -0.001  0.001   -0.002 -0.003  0.008    0.001  0.000 -0.003
 H          0.000 -0.000 -0.000   -0.000  0.000 -0.000    0.000 -0.000  0.000
 TransDip  -0.034  0.078 -0.122   -0.094 -0.075  0.004    0.086 -0.073 -0.047

 Mode:                76                     77                     78
 Frequency:      3202.84                3209.33                3672.57
 Force Cnst:      6.6119                 6.6343                 8.4609
 Red. Mass:       1.0940                 1.0933                 1.0647
 IR Active:          YES                    YES                    YES
 IR Intens:        7.172                  3.636                105.396
 Raman Active:       YES                    YES                    YES
               X      Y      Z        X      Y      Z        X      Y      Z
 C          0.000 -0.001  0.001   -0.000 -0.000 -0.000   -0.000 -0.002  0.001
 C         -0.000  0.000  0.000    0.000  0.000 -0.002    0.000  0.002 -0.001
 C         -0.002  0.000 -0.001   -0.000 -0.003  0.001    0.000  0.001 -0.000
 C          0.005 -0.067  0.044    0.001 -0.005  0.003   -0.000 -0.000  0.000
 H         -0.071  0.755 -0.506   -0.005  0.050 -0.034   -0.001 -0.000 -0.000
 C          0.027 -0.002  0.019    0.005 -0.001  0.004   -0.000  0.000 -0.000
 H         -0.287  0.042 -0.209   -0.054  0.009 -0.040    0.000 -0.000  0.000
 C          0.008  0.010 -0.001    0.008  0.006  0.001   -0.000  0.000 -0.000
 H         -0.094 -0.094 -0.002   -0.075 -0.071 -0.004    0.000  0.000 -0.000
 C         -0.001  0.003 -0.003   -0.001  0.025 -0.016    0.000  0.000 -0.000
 H          0.005 -0.034  0.024    0.025 -0.260  0.177    0.000  0.000 -0.000
 C          0.008 -0.001  0.006   -0.066  0.011 -0.048    0.000 -0.000  0.000
 H         -0.092  0.016 -0.067    0.747 -0.128  0.546   -0.001  0.000 -0.001
 C          0.000  0.000 -0.000   -0.000 -0.000  0.000   -0.000 -0.000 -0.000
 C          0.000 -0.000  0.000    0.000  0.000 -0.000    0.000 -0.000 -0.000
 H         -0.001  0.003 -0.002    0.001 -0.002  0.001    0.000 -0.000  0.000
 C         -0.000 -0.000  0.000   -0.000  0.000 -0.000   -0.000  0.000  0.000
 H          0.001  0.000 -0.004   -0.000 -0.000  0.000    0.000 -0.000 -0.001
 C         -0.000  0.000  0.000   -0.000  0.000  0.000    0.000 -0.000  0.000
 H          0.002 -0.002 -0.001    0.001 -0.001 -0.000    0.000 -0.000 -0.000
 C         -0.000  0.000 -0.000    0.000 -0.000 -0.000    0.000  0.000 -0.000
 H          0.001 -0.002  0.002   -0.001  0.001 -0.001    0.000 -0.000  0.000
 C          0.000 -0.000 -0.000   -0.000 -0.000  0.001    0.000  0.000 -0.000
 H         -0.000  0.000  0.001    0.001  0.000 -0.010   -0.000  0.000  0.000
 O         -0.000  0.000 -0.000    0.000  0.000 -0.000    0.000  0.001 -0.000
 O          0.000  0.000 -0.000    0.000  0.000  0.000   -0.028  0.037 -0.040
 H          0.001  0.001 -0.003   -0.006 -0.008  0.021   -0.007 -0.006  0.010
 H          0.000 -0.000  0.000   -0.000 -0.001  0.001    0.446 -0.616  0.647
 TransDip   0.078  0.016  0.032   -0.016  0.039 -0.044    0.255 -0.131  0.162

 STANDARD THERMODYNAMIC QUANTITIES AT   298.15 K  AND     1.00 ATM

   This Molecule has  0 Imaginary Frequencies
   Zero point vibrational energy:      140.207 kcal/mol

   Atom    1 Element C  Has Mass   12.00000
   Atom    2 Element C  Has Mass   12.00000
   Atom    3 Element C  Has Mass   12.00000
   Atom    4 Element C  Has Mass   12.00000
   Atom    5 Element H  Has Mass    1.00783
   Atom    6 Element C  Has Mass   12.00000
   Atom    7 Element H  Has Mass    1.00783
   Atom    8 Element C  Has Mass   12.00000
   Atom    9 Element H  Has Mass    1.00783
   Atom   10 Element C  Has Mass   12.00000
   Atom   11 Element H  Has Mass    1.00783
   Atom   12 Element C  Has Mass   12.00000
   Atom   13 Element H  Has Mass    1.00783
   Atom   14 Element C  Has Mass   12.00000
   Atom   15 Element C  Has Mass   12.00000
   Atom   16 Element H  Has Mass    1.00783
   Atom   17 Element C  Has Mass   12.00000
   Atom   18 Element H  Has Mass    1.00783
   Atom   19 Element C  Has Mass   12.00000
   Atom   20 Element H  Has Mass    1.00783
   Atom   21 Element C  Has Mass   12.00000
   Atom   22 Element H  Has Mass    1.00783
   Atom   23 Element C  Has Mass   12.00000
   Atom   24 Element H  Has Mass    1.00783
   Atom   25 Element O  Has Mass   15.99491
   Atom   26 Element O  Has Mass   15.99491
   Atom   27 Element H  Has Mass    1.00783
   Atom   28 Element H  Has Mass    1.00783
   Molecular Mass:   212.083780 amu
   Principal axes and moments of inertia in amu*Bohr^2:
                             1           2           3
    Eigenvalues --     2172.67326  4838.92906  5858.68391
          X               1.00000    -0.00207     0.00014
          Y               0.00207     0.99981    -0.01944
          Z              -0.00010     0.01944     0.99981
   Rotational Symmetry Number is   1
   The Molecule is an Asymmetric Top
   Translational Enthalpy:        0.889 kcal/mol
   Rotational Enthalpy:           0.889 kcal/mol
   Vibrational Enthalpy:        146.717 kcal/mol
   gas constant (RT):             0.592 kcal/mol
   Translational Entropy:        41.959  cal/mol.K
   Rotational Entropy:           32.488  cal/mol.K
   Vibrational Entropy:          43.045  cal/mol.K

   Total Enthalpy:              149.087 kcal/mol
   Total Entropy:               117.491  cal/mol.K

 ======================================================================

 STANDARD THERMODYNAMIC QUANTITIES FOR ANHARMONIC VIBRATION -- TOSH

   Zero point vibrational energy: ************ kcal/mol

   Vibrational Enthalpy:       Infinity kcal/mol
   Vibrational Entropy:             NaN  cal/mol.K

   Total Enthalpy:             Infinity kcal/mol
   Total Entropy:                   NaN  cal/mol.K

 ======================================================================

 STANDARD THERMODYNAMIC QUANTITIES FOR ANHARMONIC VIBRATION -- VPT2

   Zero point vibrational energy: ************ kcal/mol

   Vibrational Enthalpy:       Infinity kcal/mol
   Vibrational Entropy:             NaN  cal/mol.K

   Total Enthalpy:             Infinity kcal/mol
   Total Entropy:                   NaN  cal/mol.K

 ======================================================================

Archival summary:
1\1\pikachu\FREQ\ProcedureUnspecified\BasisUnspecified\21412\cher\ThuDec1500:56:352016ThuDec1500:56:352016\0\\#,FREQ,ProcedureUnspecified,BasisUnspecified,\\0,1\O\C,1,1.22034\C,2,1.4889,1,121.396\C,3,1.40122,2,122.675,1,175.491,0\H,4,1.08171,3,120.543,2,1.87846,0\C,4,1.39174,3,120.355,2,-178.615,0\H,6,1.08388,4,119.8,3,-180,0\C,6,1.39366,4,120.054,3,-0.0981948,0\H,8,1.08441,6,119.981,4,-179.976,0\C,8,1.39608,6,120.014,4,0.060386,0\H,10,1.08409,8,120.053,6,179.924,0\C,10,1.38881,8,120.022,6,0.0772939,0\H,12,1.08305,10,120.989,8,179.582,0\C,2,1.54492,1,117.381,3,179.762,0\H,14,1.09631,2,108.509,1,-130.33,0\O,14,1.41319,2,108.94,1,-12.932,0\H,16,0.971765,14,105.963,2,11.6728,0\C,14,1.52549,2,111.543,1,110.205,0\C,18,1.39611,14,120.367,2,131.623,0\H,19,1.08581,18,119.64,14,-1.27622,0\C,19,1.39447,18,120.726,14,177.891,0\H,21,1.08434,19,119.852,18,-179.662,0\C,21,1.39282,19,119.967,18,-0.158311,0\H,23,1.0842,21,120.18,19,-179.942,0\C,23,1.39514,21,119.682,19,-0.300445,0\H,25,1.08434,23,120.027,21,-179.666,0\C,25,1.39191,23,120.223,21,0.286254,0\H,27,1.08485,25,119.683,23,-179.333,0\\\@

 Total job time:  32019.87s(wall), 32017.38s(cpu) 
 Thu Dec 15 00:56:35 2016

        *************************************************************
        *                                                           *
        *  Thank you very much for using Q-Chem.  Have a nice day.  *
        *                                                           *
        *************************************************************


 
User input: 3 of 3 
 
pikachu 127.0.1
Q-Chem Developer Version! Running on 127.0.1.*
                  Welcome to Q-Chem
     A Quantum Leap Into The Future Of Chemistry


 Q-Chem 4.4, Q-Chem, Inc., Pleasanton, CA (2016)

 Y. Shao,  Z. Gan,  E. Epifanovsky,  A. T. B. Gilbert,  M. Wormit,  
 J. Kussmann,  A. W. Lange,  A. Behn,  J. Deng,  X. Feng,  D. Ghosh,  
 M. Goldey,  P. R. Horn,  L. D. Jacobson,  I. Kaliman,  F. Rob,  
 R. Z. Khaliullin,  T. Kus,  A. Landau,  J. Liu,  E. I. Proynov,  Y. M. Rhee,  
 R. M. Richard,  M. A. Rohrdanz,  R. P. Steele,  E. J. Sundstrom,  
 H. L. Woodcock III,  P. M. Zimmerman,  D. Zuev,  B. Albrecht,  E. Alguire,  
 B. Austin,  S. A. Baeppler,  G. J. O. Beran,  Y. A. Bernard,  E. Berquist,  
 K. Brandhorst,  K. B. Bravaya,  S. T. Brown,  D. Casanova,  C.-M. Chang,  
 Y. Chen,  S. H. Chien,  K. D. Closser,  M. P. Coons,  D. L. Crittenden,  
 S. Dasgupta,  M. Diedenhofen,  R. A. DiStasio Jr.,  H. Do,  A. D. Dutoi,  
 R. G. Edgar,  P.-T. Fang,  S. Fatehi,  Q. Feng,  L. Fusti-Molnar,  
 A. Ghysels,  A. Golubeva-Zadorozhnaya,  J. Gomes,  A. Gunina,  
 M. W. D. Hanson-Heine,  P. H. P. Harbach,  A. W. Hauser,  J. E. Herr,  
 E. G. Hohenstein,  Z. C. Holden,  K. Hui,  T.-C. Jagau,  H. Ji,  B. Kaduk,  
 K. Khistyaev,  Jaehoon Kim,  Jihan Kim,  R. A. King,  P. Klunzinger,  
 K. Koh,  D. Kosenkov,  T. Kowalczyk,  C. M. Krauter,  A. Kunitsa,  
 K. U. Lao,  A. Laurent,  K. V. Lawler,  J. Lee,  D. Lefrancois,  S. Lehtola,  
 S. V. Levchenko,  C. Y. Lin,  Y.-S. Lin,  F. Liu,  E. Livshits,  
 R. C. Lochan,  A. Luenser,  P. Manohar,  S. F. Manzer,  S.-P. Mao,  Y. Mao,  
 N. Mardirossian,  A. V. Marenich,  L. A. Martinez-Martinez,  S. A. Maurer,  
 N. J. Mayhall,  J.-M. Mewes,  A. F. Morrison,  K. Nanda,  T. S. Nguyen-Beck,  
 C. M. Oana,  R. Olivares-Amaya,  D. P. O'Neill,  J. A. Parkhill,  
 T. M. Perrine,  R. Peverati,  P. A. Pieniazek,  F. Plasser,  A. Prociuk,  
 D. R. Rehn,  E. Rosta,  N. J. Russ,  N. Sergueev,  S. M. Sharada,  
 S. Sharma,  D. W. Small,  A. Sodt,  T. Stauch,  T. Stein,  D. Stuck,  
 Y.-C. Su,  A. J. W. Thom,  T. Tsuchimochi,  L. Vogt,  O. Vydrov,  T. Wang,  
 M. A. Watson,  J. Wenzel,  A. White,  C. F. Williams,  V. Vanovschi,  
 K. Yao,  S. Yeganeh,  S. R. Yost,  Z.-Q. You,  I. Y. Zhang,  X. Zhang,  
 Y. Zhao,  B. R. Brooks,  G. K. L. Chan,  D. M. Chipman,  C. J. Cramer,  
 W. A. Goddard III,  M. S. Gordon,  W. J. Hehre,  A. Klamt,  
 H. F. Schaefer III,  M. W. Schmidt,  C. D. Sherrill,  D. G. Truhlar,  
 A. Warshel,  X. Xu,  A. Aspuru-Guzik,  R. Baer,  A. T. Bell,  N. A. Besley,  
 J.-D. Chai,  A. Dreuw,  B. D. Dunietz,  T. R. Furlani,  S. R. Gwaltney,  
 C.-P. Hsu,  Y. Jung,  J. Kong,  D. S. Lambrecht,  W. Liang,  C. Ochsenfeld,  
 V. A. Rassolov,  L. V. Slipchenko,  J. E. Subotnik,  T. Van Voorhis,  
 J. M. Herbert,  A. I. Krylov,  P. M. W. Gill,  M. Head-Gordon

 Contributors to earlier versions of Q-Chem not listed above: 
 R. D. Adamson,  J. Baker,  E. F. C. Byrd,  A. K. Chakraborty,  C.-L. Cheng,  
 H. Dachsel,  R. J. Doerksen,  G. Hawkins,  A. Heyden,  S. Hirata,  
 G. Kedziora,  F. J. Keil,  C. Kelley,  P. P. Korambath,  W. Kurlancheek,  
 A. M. Lee,  M. S. Lee,  D. Liotard,  I. Lotan,  P. E. Maslen,  N. Nair,  
 D. Neuhauser,  R. Olson,  B. Peters,  J. Ritchie,  N. E. Schultz,  
 N. Shenvi,  A. C. Simmonett,  K. S. Thanthiriwatte,  Q. Wu,  W. Zhang

 Please cite Q-Chem as follows:
 Y. Shao et al., Mol. Phys. 113, 184-215 (2015)
 DOI: 10.1080/00268976.2014.952696

 Q-Chem 4.4.2 for Intel X86 EM64T Linux

 Parts of Q-Chem use Armadillo 5.200.1 (Boston Tea Smuggler).
 http://arma.sourceforge.net/

 Q-Chem begins on Thu Dec 15 00:56:35 2016  


Host: 0

     Scratch files written to /scratch/cher/qchem10845//
The previous job contains 0 fragments, simply inherited here
FILE_GEOM_ORG=        593

Checking the input file for inconsistencies... 	...done.

--------------------------------------------------------------
User input:
--------------------------------------------------------------

$molecule
   read
$end
$rem
   BASIS  =  6-311++G**
   JOB_TYPE  =  SP
   METHOD  =  B3LYP
   SOLVENT_METHOD SMD
$end


--------------------------------------------------------------
 ----------------------------------------------------------------
             Standard Nuclear Orientation (Angstroms)
    I     Atom           X                Y                Z
 ----------------------------------------------------------------
    1      C       0.6187200535    -1.4019859244    -0.1140205118
    2      C      -0.6712530948    -1.2252700420    -0.9455888713
    3      C       1.6452505177    -0.3258218408    -0.0438837388
    4      C       2.7633770349    -0.5293740599     0.7795456241
    5      H       2.8307021557    -1.4514242107     1.3437109223
    6      C       3.7612508244     0.4331459533     0.8608242071
    7      H       4.6213340716     0.2678636919     1.4997232050
    8      C       3.6580785130     1.6106906476     0.1180009022
    9      H       4.4382892020     2.3612487595     0.1802600033
   10      C       2.5528143801     1.8216357801    -0.7042936373
   11      H       2.4702352482     2.7353416684    -1.2814529148
   12      C       1.5503520698     0.8596010206    -0.7849543653
   13      H       0.6947083351     1.0434554893    -1.4206936431
   14      C      -1.6086956275    -0.2006462801    -0.3143388327
   15      C      -1.9644141966    -0.2959645877     1.0352386717
   16      H      -1.5506486647    -1.0899102244     1.6478971751
   17      C      -2.8542040963     0.6153583766     1.5966482942
   18      H      -3.1201268780     0.5319975464     2.6445658180
   19      C      -3.4038365372     1.6324185639     0.8156788170
   20      H      -4.0976934342     2.3408232533     1.2541125320
   21      C      -3.0626635939     1.7285912746    -0.5312763376
   22      H      -3.4950309909     2.5080227156    -1.1488094969
   23      C      -2.1707341379     0.8143476627    -1.0908848564
   24      H      -1.9210451000     0.8845572613    -2.1452597873
   25      O       0.7642179719    -2.4589452040     0.4783488696
   26      O      -1.3043752627    -2.4812583288    -1.0825388346
   27      H      -0.3946939044    -0.8735289963    -1.9464304755
   28      H      -0.8548812585    -3.0764640439    -0.4596327633
 ----------------------------------------------------------------
 Nuclear Repulsion Energy =  1009.0125250978 hartrees
 There are       56 alpha and       56 beta electrons
 Requested basis set is 6-311++G(d,p)
 There are 156 shells and 436 basis functions

 Total QAlloc Memory Limit   2000 MB
 Mega-Array Size        61 MB
 MEM_STATIC part        62 MB
 A cutoff of  1.0D-08 yielded   8946 shell pairs
 There are     71296 function pairs (     76080 Cartesian)

 -------------------------------------------------------
 OpenMP Integral Computing Module                       
 Release: version 1.0, May 2013, Q-Chem Inc. Pittsburgh 
 -------------------------------------------------------
 Integral Job Info:
 Integral job number is                      11
 Integral operator is                         1
 short-range coefficients                     0
 long-range coefficients              100000000
 Omega coefficients                           0
 if combine SR and LR in K                    0
 Integral screening is                        0
 Integral computing path is                   2
 max size of driver memory is            800000
 size of driver memory is                593474
 size of scratch memory is              2260544
 max col of scratch BK array               1296
 max len of scratch array in speh3          155
 max len of scratch index in speh4           18
 max int batch size is                      520
 min int batch size is                       52
 fixed nKL is                                52
 max L of basis functions is                  2
 order of int derivative is                   0
 number of shells is                        156
 number of basis is                         452
 number of cartesian basis is               452
 number of contracted shell pairs          8946
 number of primitive shell pairs          20523
 maxK2 (contraction) of shell pair           36
 max number of K2 of shell pair               1
 max number of CS2 of shell pair           1684
 max number of PS2 of shell pair           3420
 mem total for path MDJ                  140600
 -------------------------------------------------------
 Smallest overlap matrix eigenvalue = 6.30E-07

 Q-Chem warning in module /home/taweetham/qchem/stvman/mkSTV.C, line 257:

 Overlap eigenvalue is smaller than square root of threshold

 Linear dependence detected in AO basis
 Number of orthogonalized atomic orbitals = 434
 Maximum deviation from orthogonality = 2.546E-10

 Scale SEOQF with 1.000000e-01/1.000000e-01/1.000000e-01

 Standard Electronic Orientation quadrupole field applied
 Nucleus-field energy     =     0.0000000302 hartrees
 Guess from superposition of atomic densities
 Warning:  Energy on first SCF cycle will be non-variational
 A restricted hybrid HF-DFT SCF calculation will be
 performed using Pulay DIIS extrapolation
 Exchange:     0.2000 Hartree-Fock + 0.0800 Slater + 0.7200 B88
 Correlation:  0.1900 VWN1RPA + 0.8100 LYP
 Using SG-1 standard quadrature grid
 SCF converges when DIIS error is below 1.0E-05
 ---------------------------------------
  Cycle       Energy         DIIS Error
 ---------------------------------------
    1    -695.0078298011      3.13E-02
    2    -691.0631593848      3.57E-03
    3    -690.8087951803      5.26E-03
    4    -691.3183679848      1.20E-03
    5    -691.3441490791      3.85E-04
    6    -691.3468651780      1.24E-04
    7    -691.3471867596      3.90E-05
    8    -691.3472081100      1.12E-05
    9    -691.3472109502      2.66E-06 Convergence criterion met
 ---------------------------------------
 SCF time:  CPU 624.51 s  wall 626.76 s

 Citation of the SMD model:
 Marenich, A.V.; Cramer, C.J.; Truhlar, D.G.
 J. Phys. Chem. B 2009, 113, 6378-6396.
 iSolventCode=           1
 Solvent: water                                                           

 vradii
            1           2           3           4           5           6
    1   1.8500000   1.8500000   1.8500000   1.8500000   1.2000000   1.8500000
            7           8           9          10          11          12
    1   1.2000000   1.8500000   1.2000000   1.8500000   1.2000000   1.8500000
           13          14          15          16          17          18
    1   1.2000000   1.8500000   1.8500000   1.2000000   1.8500000   1.2000000
           19          20          21          22          23          24
    1   1.8500000   1.2000000   1.8500000   1.2000000   1.8500000   1.2000000
           25          26          27          28
    1   1.5200000   1.5200000   1.2000000   1.2000000
Changing PCM_TESSEL_METHOD to VTN
Changing PCM_VDW_RADII to SMD_RADIUS
 Discretize the solute cavity surface with Lebedev spheres
	Using 302 Lebedev grid points for each H atom
	Using 302 Lebedev grid points for other atoms
	Atomic van der Waals radii will be scaled by 1.20
 Removing interior tesserae...
 Keep 2496 surface tesserae and discard 5960 interior tesserae
 Molecular Surface Area = 243.926 Angst**2
 A restricted hybrid HF-DFT SCF calculation will be
 performed using Pulay DIIS extrapolation
 Polarizable Continuum solvation model will be applied
 Exchange:     0.2000 Hartree-Fock + 0.0800 Slater + 0.7200 B88
 Correlation:  0.1900 VWN1RPA + 0.8100 LYP
 Using SG-1 standard quadrature grid
 SCF converges when DIIS error is below 1.0E-05

 Citation of the SMD model:
 Marenich, A.V.; Cramer, C.J.; Truhlar, D.G.
 J. Phys. Chem. B 2009, 113, 6378-6396.
 iSolventCode=           1
 Solvent: water                                                           

 vradii
            1           2           3           4           5           6
    1   1.8500000   1.8500000   1.8500000   1.8500000   1.2000000   1.8500000
            7           8           9          10          11          12
    1   1.2000000   1.8500000   1.2000000   1.8500000   1.2000000   1.8500000
           13          14          15          16          17          18
    1   1.2000000   1.8500000   1.8500000   1.2000000   1.8500000   1.2000000
           19          20          21          22          23          24
    1   1.8500000   1.2000000   1.8500000   1.2000000   1.8500000   1.2000000
           25          26          27          28
    1   1.5200000   1.5200000   1.2000000   1.2000000
 ---------------------------------------
  Cycle       Energy         DIIS Error
 ---------------------------------------
    1    -691.3477801024      1.44E-06
 Time req'd to invert C: 21.58 s (CPU) 21.58 s (wall)
    2    -691.3675788537      2.53E-04
    3    -691.3675763408      2.53E-04
    4    -691.3675882782      2.53E-04
    5    -691.3675947896      2.53E-04
    6    -691.3676045827      2.53E-04
    7    -691.3676027221      2.53E-04
    8    -691.3676141209      2.53E-04
    9    -691.3676180981      2.53E-04
   10    -691.3676376594      2.53E-04
   11    -691.3676331006      2.53E-04
   12    -691.3676457038      2.53E-04
   13    -691.3676445935      2.53E-04
   14    -691.3676383187      2.53E-04
   15    -691.3676395366      2.53E-04
   16    -691.3675728805      2.53E-04
   17    -691.3702142629      2.29E-04
   18    -691.3710016888      1.26E-04
   19    -691.3712522575      4.29E-05
   20    -691.3712576207      1.43E-05
   21    -691.3712684444      4.80E-06 Convergence criterion met
 ---------------------------------------
 SCF time:  CPU 1246.16 s  wall 1248.45 s
(0)  E-EN(g) gas-phase elect-nuc energy                 -691.347780102 a.u.
(3)  G-ENP(liq) elect-nuc-pol free energy of system     -691.371268444 a.u.
(4)  G-CDS(liq) cavity-dispersion-solvent structure 
     free energy                                                5.5546 kcal/mol
(6)  G-S(liq) free energy of system                     -691.362416660 a.u.
(9)  DeltaG-S(liq) free energy of  solvation
     (9) = (6) - (0)                                           -9.1846 kcal/mol
 SCF   energy in the final basis set = -691.3624166604
 Total energy in the final basis set = -691.3624166604

 --------------------------------------------------------------

                    Orbital Energies (a.u.)
 --------------------------------------------------------------

 Alpha MOs
 -- Occupied --
-19.139 -19.134 -10.283 -10.241 -10.198 -10.191 -10.190 -10.188
-10.188 -10.183 -10.183 -10.179 -10.179 -10.178 -10.178 -10.177
 -1.082  -1.033  -0.874  -0.866  -0.791  -0.767  -0.760  -0.753
 -0.706  -0.642  -0.619  -0.614  -0.597  -0.570  -0.544  -0.527
 -0.509  -0.486  -0.475  -0.466  -0.456  -0.449  -0.443  -0.433
 -0.426  -0.421  -0.413  -0.380  -0.377  -0.375  -0.365  -0.361
 -0.352  -0.347  -0.304  -0.289  -0.273  -0.270  -0.263  -0.256
 -- Virtual --
 -0.080  -0.029  -0.021  -0.019  -0.003   0.007   0.011   0.014
  0.020   0.027   0.032   0.035   0.037   0.047   0.052   0.058
  0.060   0.065   0.071   0.079   0.083   0.091   0.094   0.100
  0.110   0.111   0.112   0.116   0.116   0.119   0.121   0.125
  0.126   0.127   0.131   0.133   0.136   0.137   0.141   0.147
  0.147   0.153   0.157   0.160   0.162   0.166   0.170   0.172
  0.174   0.182   0.186   0.188   0.188   0.197   0.201   0.203
  0.213   0.216   0.219   0.221   0.224   0.228   0.229   0.232
  0.237   0.243   0.246   0.251   0.257   0.263   0.266   0.271
  0.277   0.278   0.283   0.284   0.289   0.291   0.294   0.301
  0.304   0.305   0.307   0.312   0.314   0.321   0.325   0.334
  0.339   0.348   0.354   0.362   0.366   0.370   0.371   0.375
  0.376   0.386   0.390   0.398   0.408   0.427   0.451   0.458
  0.465   0.492   0.504   0.510   0.525   0.529   0.542   0.546
  0.550   0.556   0.557   0.562   0.566   0.567   0.577   0.583
  0.590   0.593   0.597   0.612   0.615   0.629   0.632   0.643
  0.648   0.653   0.658   0.673   0.677   0.690   0.696   0.701
  0.708   0.717   0.718   0.733   0.736   0.739   0.742   0.749
  0.763   0.765   0.778   0.784   0.804   0.824   0.828   0.831
  0.841   0.854   0.858   0.865   0.874   0.875   0.883   0.889
  0.898   0.909   0.916   0.921   0.938   0.940   0.956   0.965
  0.971   1.004   1.004   1.013   1.024   1.027   1.042   1.051
  1.068   1.074   1.081   1.096   1.112   1.118   1.121   1.134
  1.138   1.152   1.169   1.185   1.207   1.235   1.240   1.256
  1.262   1.276   1.310   1.337   1.376   1.401   1.416   1.463
  1.489   1.493   1.505   1.514   1.520   1.526   1.530   1.541
  1.556   1.565   1.569   1.573   1.585   1.587   1.604   1.621
  1.642   1.650   1.655   1.666   1.674   1.691   1.701   1.708
  1.716   1.733   1.746   1.748   1.773   1.781   1.788   1.802
  1.813   1.833   1.841   1.854   1.867   1.902   1.905   1.913
  1.922   1.936   1.942   1.947   1.950   1.961   1.962   1.971
  1.984   1.997   2.004   2.021   2.028   2.040   2.056   2.079
  2.087   2.090   2.098   2.148   2.154   2.188   2.195   2.224
  2.270   2.306   2.325   2.350   2.360   2.398   2.434   2.440
  2.460   2.470   2.475   2.480   2.489   2.519   2.618   2.639
  2.643   2.659   2.665   2.678   2.680   2.693   2.702   2.713
  2.719   2.733   2.741   2.742   2.746   2.753   2.765   2.784
  2.793   2.796   2.810   2.828   2.836   2.839   2.858   2.866
  2.869   2.875   2.888   2.908   2.935   2.941   2.948   2.951
  2.956   2.971   2.994   3.057   3.084   3.090   3.111   3.121
  3.196   3.204   3.219   3.241   3.297   3.339   3.344   3.365
  3.382   3.388   3.422   3.487   3.511   3.524   3.539   3.569
  3.616   3.641   3.661   3.712   3.778   3.884   3.996   4.004
  4.037   4.041   4.052   4.141   4.153   4.160   4.168   4.202
  4.321   4.398   4.840   4.851   5.077   5.113   5.249   5.472
  5.665   5.767  23.620  23.625  23.798  23.912  23.958  23.961
 23.974  23.981  24.061  24.083  24.099  24.102  24.186  24.194
 49.947  50.002
 --------------------------------------------------------------

          Ground-State Mulliken Net Atomic Charges

     Atom                 Charge (a.u.)
  ----------------------------------------
      1 C                    -0.370472
      2 C                    -0.525180
      3 C                     1.181845
      4 C                     0.369818
      5 H                     0.229822
      6 C                    -0.641042
      7 H                     0.230887
      8 C                    -0.304121
      9 H                     0.218306
     10 C                    -0.417918
     11 H                     0.243922
     12 C                    -0.896412
     13 H                     0.117509
     14 C                     1.177899
     15 C                    -0.152414
     16 H                     0.226517
     17 C                    -0.418308
     18 H                     0.228674
     19 C                    -0.378916
     20 H                     0.207716
     21 C                    -0.398751
     22 H                     0.228729
     23 C                    -0.399608
     24 H                     0.224090
     25 O                    -0.335291
     26 O                    -0.285510
     27 H                     0.320779
     28 H                     0.317429
  ----------------------------------------
  Sum of atomic charges =    -0.000000

 -----------------------------------------------------------------
                    Cartesian Multipole Moments
 -----------------------------------------------------------------
    Charge (ESU x 10^10)
                 0.0000
    Dipole Moment (Debye)
         X       2.4611      Y       5.4695      Z      -0.1268
       Tot       5.9991
    Quadrupole Moments (Debye-Ang)
        XX     -85.4569     XY      -2.3915     YY     -98.0007
        XZ      -2.1128     YZ      -6.2064     ZZ     -88.6726
    Octopole Moments (Debye-Ang^2)
       XXX      53.9256    XXY      49.0853    XYY       5.3330
       YYY      22.0619    XXZ      32.9951    XYZ       6.2999
       YYZ      -1.9930    XZZ      -8.8416    YZZ       5.5048
       ZZZ       1.8630
    Hexadecapole Moments (Debye-Ang^3)
      XXXX   -3156.3388   XXXY      -5.4517   XXYY    -682.3422
      XYYY      26.8276   YYYY   -1234.0069   XXXZ      46.3232
      XXYZ     -19.8478   XYYZ     -37.4141   YYYZ     -48.7433
      XXZZ    -611.9897   XYZZ     -26.6196   YYZZ    -312.2389
      XZZZ     -24.8476   YZZZ     -33.2554   ZZZZ    -529.0440
 -----------------------------------------------------------------
Archival summary:
1\1\pikachu\SP\ProcedureUnspecified\BasisUnspecified\21412\cher\ThuDec1501:27:522016ThuDec1501:27:522016\0\\#,ProcedureUnspecified,BasisUnspecified,\\0,1\O\C,1,1.22034\C,2,1.4889,1,121.396\C,3,1.40122,2,122.675,1,175.491,0\H,4,1.08171,3,120.543,2,1.87846,0\C,4,1.39174,3,120.355,2,-178.615,0\H,6,1.08388,4,119.8,3,-180,0\C,6,1.39366,4,120.054,3,-0.0981948,0\H,8,1.08441,6,119.981,4,-179.976,0\C,8,1.39608,6,120.014,4,0.060386,0\H,10,1.08409,8,120.053,6,179.924,0\C,10,1.38881,8,120.022,6,0.0772939,0\H,12,1.08305,10,120.989,8,179.582,0\C,2,1.54492,1,117.381,3,179.762,0\H,14,1.09631,2,108.509,1,-130.33,0\O,14,1.41319,2,108.94,1,-12.932,0\H,16,0.971765,14,105.963,2,11.6728,0\C,14,1.52549,2,111.543,1,110.205,0\C,18,1.39611,14,120.367,2,131.623,0\H,19,1.08581,18,119.64,14,-1.27622,0\C,19,1.39447,18,120.726,14,177.891,0\H,21,1.08434,19,119.852,18,-179.662,0\C,21,1.39282,19,119.967,18,-0.158311,0\H,23,1.0842,21,120.18,19,-179.942,0\C,23,1.39514,21,119.682,19,-0.300445,0\H,25,1.08434,23,120.027,21,-179.666,0\C,25,1.39191,23,120.223,21,0.286254,0\H,27,1.08485,25,119.683,23,-179.333,0\\\@

 Total job time:  1876.61s(wall), 1872.08s(cpu) 
 Thu Dec 15 01:27:52 2016

        *************************************************************
        *                                                           *
        *  Thank you very much for using Q-Chem.  Have a nice day.  *
        *                                                           *
        *************************************************************
