# Supplementary material for: A DFT investigation of the blue bottle experiment: E∘half-cell analysis of autoxidation catalysed by redox indicators
Source: R Soc Open Sci. 2017 Nov 8;4(11):170708. doi: 10.1098/rsos.170708 (PMC5717635; doi:10.1098/rsos.170708)
Supplement: output.zip [file rsos170708supp2.zip › B3LYP_6-311++Gdp_reducing_agents/unused/C2H4O2_glycoladehyde_con.out]

pikachu 127.0.1
Q-Chem Developer Version! Running on 127.0.1.*
                  Welcome to Q-Chem
     A Quantum Leap Into The Future Of Chemistry


 Q-Chem 4.4, Q-Chem, Inc., Pleasanton, CA (2016)

 Y. Shao,  Z. Gan,  E. Epifanovsky,  A. T. B. Gilbert,  M. Wormit,  
 J. Kussmann,  A. W. Lange,  A. Behn,  J. Deng,  X. Feng,  D. Ghosh,  
 M. Goldey,  P. R. Horn,  L. D. Jacobson,  I. Kaliman,  F. Rob,  
 R. Z. Khaliullin,  T. Kus,  A. Landau,  J. Liu,  E. I. Proynov,  Y. M. Rhee,  
 R. M. Richard,  M. A. Rohrdanz,  R. P. Steele,  E. J. Sundstrom,  
 H. L. Woodcock III,  P. M. Zimmerman,  D. Zuev,  B. Albrecht,  E. Alguire,  
 B. Austin,  S. A. Baeppler,  G. J. O. Beran,  Y. A. Bernard,  E. Berquist,  
 K. Brandhorst,  K. B. Bravaya,  S. T. Brown,  D. Casanova,  C.-M. Chang,  
 Y. Chen,  S. H. Chien,  K. D. Closser,  M. P. Coons,  D. L. Crittenden,  
 S. Dasgupta,  M. Diedenhofen,  R. A. DiStasio Jr.,  H. Do,  A. D. Dutoi,  
 R. G. Edgar,  P.-T. Fang,  S. Fatehi,  Q. Feng,  L. Fusti-Molnar,  
 A. Ghysels,  A. Golubeva-Zadorozhnaya,  J. Gomes,  A. Gunina,  
 M. W. D. Hanson-Heine,  P. H. P. Harbach,  A. W. Hauser,  J. E. Herr,  
 E. G. Hohenstein,  Z. C. Holden,  K. Hui,  T.-C. Jagau,  H. Ji,  B. Kaduk,  
 K. Khistyaev,  Jaehoon Kim,  Jihan Kim,  R. A. King,  P. Klunzinger,  
 K. Koh,  D. Kosenkov,  T. Kowalczyk,  C. M. Krauter,  A. Kunitsa,  
 K. U. Lao,  A. Laurent,  K. V. Lawler,  J. Lee,  D. Lefrancois,  S. Lehtola,  
 S. V. Levchenko,  C. Y. Lin,  Y.-S. Lin,  F. Liu,  E. Livshits,  
 R. C. Lochan,  A. Luenser,  P. Manohar,  S. F. Manzer,  S.-P. Mao,  Y. Mao,  
 N. Mardirossian,  A. V. Marenich,  L. A. Martinez-Martinez,  S. A. Maurer,  
 N. J. Mayhall,  J.-M. Mewes,  A. F. Morrison,  K. Nanda,  T. S. Nguyen-Beck,  
 C. M. Oana,  R. Olivares-Amaya,  D. P. O'Neill,  J. A. Parkhill,  
 T. M. Perrine,  R. Peverati,  P. A. Pieniazek,  F. Plasser,  A. Prociuk,  
 D. R. Rehn,  E. Rosta,  N. J. Russ,  N. Sergueev,  S. M. Sharada,  
 S. Sharma,  D. W. Small,  A. Sodt,  T. Stauch,  T. Stein,  D. Stuck,  
 Y.-C. Su,  A. J. W. Thom,  T. Tsuchimochi,  L. Vogt,  O. Vydrov,  T. Wang,  
 M. A. Watson,  J. Wenzel,  A. White,  C. F. Williams,  V. Vanovschi,  
 K. Yao,  S. Yeganeh,  S. R. Yost,  Z.-Q. You,  I. Y. Zhang,  X. Zhang,  
 Y. Zhao,  B. R. Brooks,  G. K. L. Chan,  D. M. Chipman,  C. J. Cramer,  
 W. A. Goddard III,  M. S. Gordon,  W. J. Hehre,  A. Klamt,  
 H. F. Schaefer III,  M. W. Schmidt,  C. D. Sherrill,  D. G. Truhlar,  
 A. Warshel,  X. Xu,  A. Aspuru-Guzik,  R. Baer,  A. T. Bell,  N. A. Besley,  
 J.-D. Chai,  A. Dreuw,  B. D. Dunietz,  T. R. Furlani,  S. R. Gwaltney,  
 C.-P. Hsu,  Y. Jung,  J. Kong,  D. S. Lambrecht,  W. Liang,  C. Ochsenfeld,  
 V. A. Rassolov,  L. V. Slipchenko,  J. E. Subotnik,  T. Van Voorhis,  
 J. M. Herbert,  A. I. Krylov,  P. M. W. Gill,  M. Head-Gordon

 Contributors to earlier versions of Q-Chem not listed above: 
 R. D. Adamson,  J. Baker,  E. F. C. Byrd,  A. K. Chakraborty,  C.-L. Cheng,  
 H. Dachsel,  R. J. Doerksen,  G. Hawkins,  A. Heyden,  S. Hirata,  
 G. Kedziora,  F. J. Keil,  C. Kelley,  P. P. Korambath,  W. Kurlancheek,  
 A. M. Lee,  M. S. Lee,  D. Liotard,  I. Lotan,  P. E. Maslen,  N. Nair,  
 D. Neuhauser,  R. Olson,  B. Peters,  J. Ritchie,  N. E. Schultz,  
 N. Shenvi,  A. C. Simmonett,  K. S. Thanthiriwatte,  Q. Wu,  W. Zhang

 Please cite Q-Chem as follows:
 Y. Shao et al., Mol. Phys. 113, 184-215 (2015)
 DOI: 10.1080/00268976.2014.952696

 Q-Chem 4.4.2 for Intel X86 EM64T Linux

 Parts of Q-Chem use Armadillo 5.200.1 (Boston Tea Smuggler).
 http://arma.sourceforge.net/

 Q-Chem begins on Tue Dec 13 22:55:59 2016  


Host: 0

     Scratch files written to /scratch/cher/qchem7318//
FILE_GEOM_ORG=        593

Checking the input file for inconsistencies... 	...done.

--------------------------------------------------------------
User input:
--------------------------------------------------------------
$molecule
0 1
  O    1.6470068   -0.3327545    0.0007809
  C    0.5155895    0.5174892   -0.0006505
  C   -0.7239626   -0.3622189    0.0003521
  O   -1.8498881    0.0782660    0.0004132
  H    2.4435465    0.2173756   -0.0003342
  H    0.4695296    1.1687386   -0.8890208
  H    0.4689621    1.1711867    0.8858610
  H   -0.5087497   -1.4530148   -0.0042682
$end

$rem
   BASIS  =  6-311++G**
   JOB_TYPE  =  optimization
   METHOD  =  B3LYP
$end

--------------------------------------------------------------
 ----------------------------------------------------------------
             Standard Nuclear Orientation (Angstroms)
    I     Atom           X                Y                Z
 ----------------------------------------------------------------
    1      O       1.6470068204    -0.3327544732     0.0007808572
    2      C       0.5155895082     0.5174892106    -0.0006504948
    3      C      -0.7239625792    -0.3622189073     0.0003520911
    4      O      -1.8498880855     0.0782659765     0.0004132239
    5      H       2.4435465125     0.2173756383    -0.0003342342
    6      H       0.4695295857     1.1687386426    -0.8890207701
    7      H       0.4689621118     1.1711866772     0.8858610300
    8      H      -0.5087496636    -1.4530148040    -0.0042682523
 ----------------------------------------------------------------
 Molecular Point Group                 C1    NOp =  1
 Largest Abelian Subgroup              C1    NOp =  1
 Nuclear Repulsion Energy =   115.5967291863 hartrees
 There are       16 alpha and       16 beta electrons
 Requested basis set is 6-311++G(d,p)
 There are 44 shells and 116 basis functions

 Total QAlloc Memory Limit   2000 MB
 Mega-Array Size        61 MB
 MEM_STATIC part        62 MB
 A cutoff of  1.0D-11 yielded    966 shell pairs
 There are      6735 function pairs (      7204 Cartesian)

 -------------------------------------------------------
 OpenMP Integral Computing Module                       
 Release: version 1.0, May 2013, Q-Chem Inc. Pittsburgh 
 -------------------------------------------------------
 Integral Job Info:
 Integral job number is                      11
 Integral operator is                         1
 short-range coefficients                     0
 long-range coefficients              100000000
 Omega coefficients                           0
 if combine SR and LR in K                    0
 Integral screening is                        0
 Integral computing path is                   2
 max size of driver memory is            800000
 size of driver memory is                593474
 size of scratch memory is              2260544
 max col of scratch BK array               1296
 max len of scratch array in speh3          155
 max len of scratch index in speh4           18
 max int batch size is                      520
 min int batch size is                       52
 fixed nKL is                                52
 max L of basis functions is                  2
 order of int derivative is                   0
 number of shells is                         44
 number of basis is                         120
 number of cartesian basis is               120
 number of contracted shell pairs           966
 number of primitive shell pairs           2581
 maxK2 (contraction) of shell pair           36
 max number of K2 of shell pair               1
 max number of CS2 of shell pair            151
 max number of PS2 of shell pair            318
 mem total for path MDJ                   16216
 -------------------------------------------------------
 Smallest overlap matrix eigenvalue = 1.29E-04

 Scale SEOQF with 1.000000e-01/1.000000e-01/1.000000e-01

 Standard Electronic Orientation quadrupole field applied
 Nucleus-field energy     =     0.0000000026 hartrees
 Guess from superposition of atomic densities
 Warning:  Energy on first SCF cycle will be non-variational
 A restricted hybrid HF-DFT SCF calculation will be
 performed using Pulay DIIS extrapolation
 Exchange:     0.2000 Hartree-Fock + 0.0800 Slater + 0.7200 B88
 Correlation:  0.1900 VWN1RPA + 0.8100 LYP
 Using SG-1 standard quadrature grid
 SCF converges when DIIS error is below 1.0E-08
 ---------------------------------------
  Cycle       Energy         DIIS Error
 ---------------------------------------
    1    -229.6398552552      5.60E-02
    2    -229.0149973080      8.80E-03
    3    -228.7771208356      1.64E-02
    4    -229.1070325503      2.49E-03
    5    -229.1147683144      8.65E-04
    6    -229.1155685903      2.66E-04
    7    -229.1156588451      5.19E-05
    8    -229.1156621462      1.08E-05
    9    -229.1156623474      3.54E-06
   10    -229.1156623474      2.90E-07
   11    -229.1156623305      6.25E-08
   12    -229.1156623356      1.24E-08
   13    -229.1156623356      1.67E-09 Convergence criterion met
 ---------------------------------------
 SCF time:  CPU 24.10 s  wall 24.15 s
 SCF   energy in the final basis set = -229.1156623356
 Total energy in the final basis set = -229.1156623356

 --------------------------------------------------------------

                    Orbital Energies (a.u.)
 --------------------------------------------------------------

 Alpha MOs
 -- Occupied --
-19.154 -19.140 -10.276 -10.247  -1.070  -1.054  -0.748  -0.601
 -0.544  -0.491  -0.482  -0.451  -0.394  -0.385  -0.309  -0.276
 -- Virtual --
 -0.052  -0.023   0.010   0.017   0.025   0.063   0.065   0.080
  0.088   0.110   0.115   0.120   0.137   0.150   0.176   0.177
  0.179   0.215   0.238   0.251   0.255   0.256   0.287   0.290
  0.326   0.336   0.357   0.411   0.460   0.471   0.534   0.542
  0.555   0.589   0.631   0.637   0.664   0.684   0.831   0.934
  0.942   1.051   1.071   1.094   1.115   1.133   1.173   1.240
  1.297   1.340   1.406   1.410   1.504   1.527   1.541   1.563
  1.614   1.638   1.726   1.759   1.798   1.850   2.002   2.016
  2.064   2.103   2.340   2.393   2.414   2.445   2.495   2.549
  2.622   2.718   2.808   2.828   2.861   2.959   3.068   3.089
  3.168   3.274   3.338   3.479   3.513   3.751   3.778   3.886
  3.959   4.132   4.996   5.001   5.118   5.338   5.573   5.750
 23.798  23.847  49.869  49.940
 --------------------------------------------------------------

          Ground-State Mulliken Net Atomic Charges

     Atom                 Charge (a.u.)
  ----------------------------------------
      1 O                    -0.309484
      2 C                    -0.272722
      3 C                     0.096756
      4 O                    -0.249737
      5 H                     0.261145
      6 H                     0.175791
      7 H                     0.175709
      8 H                     0.122541
  ----------------------------------------
  Sum of atomic charges =     0.000000

 -----------------------------------------------------------------
                    Cartesian Multipole Moments
 -----------------------------------------------------------------
    Charge (ESU x 10^10)
                -0.0000
    Dipole Moment (Debye)
         X       2.9077      Y       1.1756      Z      -0.0063
       Tot       3.1364
    Quadrupole Moments (Debye-Ang)
        XX     -27.1348     XY       4.4343     YY     -23.4027
        XZ      -0.0045     YZ       0.0007     ZZ     -23.5268
    Octopole Moments (Debye-Ang^2)
       XXX      29.6266    XXY       5.3216    XYY      -0.2304
       YYY      -0.8428    XXZ      -0.0170    XYZ       0.0007
       YYZ      -0.0058    XZZ      -0.5827    YZZ       1.1788
       ZZZ      -0.0041
    Hexadecapole Moments (Debye-Ang^3)
      XXXX    -256.8792   XXXY      12.0120   XXYY     -58.8403
      XYYY       1.9934   YYYY     -61.3306   XXXZ      -0.0149
      XXYZ      -0.0056   XYYZ       0.0054   YYYZ       0.0116
      XXZZ     -52.2165   XYZZ       0.8901   YYZZ     -14.5228
      XZZZ      -0.0046   YZZZ      -0.0075   ZZZZ     -29.0835
 -----------------------------------------------------------------
 Calculating analytic gradient of the SCF energy
 Gradient of SCF Energy
            1           2           3           4           5           6
    1  -0.0075096   0.0054305   0.0058153  -0.0080664   0.0042693  -0.0004393
    2  -0.0054208  -0.0025398  -0.0035192   0.0037013   0.0052387   0.0020393
    3   0.0000143  -0.0002202   0.0006177  -0.0002004  -0.0000075  -0.0012115
            7           8
    1  -0.0005123   0.0010126
    2   0.0019875  -0.0014869
    3   0.0012161  -0.0002085
 Max gradient component =       8.066E-03
 RMS gradient           =       3.580E-03
 Gradient time:  CPU 6.18 s  wall 6.18 s
 Geometry Optimization Parameters
   NAtoms,    NIC,     NZ,  NCons,   NDum,   NFix, NCnnct, MaxDiis
        8      42       0       0       0       0       0       0


** GEOMETRY OPTIMIZATION IN DELOCALIZED INTERNAL COORDINATES **
   Searching for a Minimum

   Optimization Cycle:   1

                       Coordinates (Angstroms)
     ATOM                X               Y               Z
      1  O         1.6470068204   -0.3327544732    0.0007808572
      2  C         0.5155895082    0.5174892106   -0.0006504948
      3  C        -0.7239625792   -0.3622189073    0.0003520911
      4  O        -1.8498880855    0.0782659765    0.0004132239
      5  H         2.4435465125    0.2173756383   -0.0003342342
      6  H         0.4695295857    1.1687386426   -0.8890207701
      7  H         0.4689621118    1.1711866772    0.8858610300
      8  H        -0.5087496636   -1.4530148040   -0.0042682523
   Point Group: c1    Number of degrees of freedom:    18


   Energy is   -229.115662336


 Attempting to Generate Delocalized Internal Coordinates

 18 Hessian modes will be used to form the next step
  Hessian Eigenvalues:
     0.006534    0.006535    0.013624    0.065917    0.077184    0.109393
     0.137785    0.160000    0.160000    0.219982    0.220000    0.303673
     0.324067    0.334100    0.334126    0.431790    0.537775    1.004172

 Minimum Search - Taking Simple RFO Step
 Searching for Lamda that Minimizes Along All modes
 Value Taken    Lamda =  -0.00034207
 Step Taken.  Stepsize is  0.056989

                             Maximum     Tolerance    Cnvgd?
         Gradient           0.007005      0.000300      NO
         Displacement       0.030298      0.001200      NO
         Energy change     *********      0.000001      NO


 New Cartesian Coordinates Obtained by Inverse Iteration

 Displacement from previous Coordinates is:  0.042958
 ----------------------------------------------------------------
             Standard Nuclear Orientation (Angstroms)
    I     Atom           X                Y                Z
 ----------------------------------------------------------------
    1      O       1.6510199666    -0.3246953815    -0.0008347377
    2      C       0.5115298695     0.5198101835    -0.0029902428
    3      C      -0.7240603132    -0.3601421416    -0.0096864867
    4      O      -1.8467933978     0.0753710878     0.0067188418
    5      H       2.4503295555     0.2099982599     0.0023934762
    6      H       0.4689604484     1.1683644657    -0.8891918625
    7      H       0.4629079859     1.1650907576     0.8853002498
    8      H      -0.5118599044    -1.4487292708     0.0014242126
 ----------------------------------------------------------------
 Molecular Point Group                 C1    NOp =  1
 Largest Abelian Subgroup              C1    NOp =  1
 Nuclear Repulsion Energy =   115.7416989247 hartrees
 There are       16 alpha and       16 beta electrons
 Applying Cartesian multipole field
    Component          Value
    ---------          -----
     (2,0,0)        1.00000E-11
     (0,2,0)        2.00000E-11
     (0,0,2)       -3.00000E-11
 Nucleus-field energy     =     0.0000000026 hartrees
 Requested basis set is 6-311++G(d,p)
 There are 44 shells and 116 basis functions
 A cutoff of  1.0D-11 yielded    966 shell pairs
 There are      6735 function pairs (      7204 Cartesian)
 Smallest overlap matrix eigenvalue = 1.28E-04
 Guess MOs from SCF MO coefficient file
 Reading MOs from coefficient file
 Reading MOs from coefficient file
 A restricted hybrid HF-DFT SCF calculation will be
 performed using Pulay DIIS extrapolation
 Exchange:     0.2000 Hartree-Fock + 0.0800 Slater + 0.7200 B88
 Correlation:  0.1900 VWN1RPA + 0.8100 LYP
 Using SG-1 standard quadrature grid
 SCF converges when DIIS error is below 1.0E-08
 Geometry optimization detected.  Setting ReadMinima to 0
 Setting SaveMinima to 0
 ---------------------------------------
  Cycle       Energy         DIIS Error
 ---------------------------------------
    1    -229.1235560054      6.35E-04
    2    -229.1157730096      1.12E-04
    3    -229.1157680556      1.40E-04
    4    -229.1157917293      3.24E-05
    5    -229.1157927744      1.30E-05
    6    -229.1157929120      5.09E-06
    7    -229.1157928756      1.27E-06
    8    -229.1157929211      1.64E-07
    9    -229.1157929144      3.75E-08
   10    -229.1157929126      2.16E-08
   11    -229.1157929128      3.59E-09 Convergence criterion met
 ---------------------------------------
 SCF time:  CPU 20.70 s  wall 20.71 s
 SCF   energy in the final basis set = -229.1157929128
 Total energy in the final basis set = -229.1157929128

 --------------------------------------------------------------

                    Orbital Energies (a.u.)
 --------------------------------------------------------------

 Alpha MOs
 -- Occupied --
-19.152 -19.139 -10.276 -10.247  -1.073  -1.053  -0.750  -0.601
 -0.545  -0.492  -0.482  -0.452  -0.396  -0.383  -0.309  -0.276
 -- Virtual --
 -0.051  -0.023   0.010   0.017   0.025   0.063   0.065   0.080
  0.088   0.110   0.115   0.120   0.137   0.151   0.175   0.177
  0.180   0.214   0.239   0.251   0.256   0.257   0.287   0.291
  0.327   0.336   0.358   0.413   0.462   0.475   0.535   0.542
  0.559   0.590   0.632   0.638   0.665   0.685   0.833   0.935
  0.941   1.050   1.071   1.094   1.115   1.134   1.173   1.242
  1.305   1.344   1.405   1.412   1.504   1.528   1.539   1.565
  1.622   1.643   1.725   1.759   1.800   1.852   2.006   2.024
  2.064   2.106   2.343   2.401   2.416   2.452   2.495   2.546
  2.622   2.720   2.805   2.831   2.862   2.960   3.068   3.092
  3.173   3.276   3.343   3.487   3.521   3.763   3.785   3.889
  3.960   4.133   4.997   5.001   5.120   5.332   5.583   5.757
 23.805  23.857  49.872  49.944
 --------------------------------------------------------------

          Ground-State Mulliken Net Atomic Charges

     Atom                 Charge (a.u.)
  ----------------------------------------
      1 O                    -0.316206
      2 C                    -0.266839
      3 C                     0.097052
      4 O                    -0.248796
      5 H                     0.262241
      6 H                     0.174819
      7 H                     0.176136
      8 H                     0.121593
  ----------------------------------------
  Sum of atomic charges =    -0.000000

 -----------------------------------------------------------------
                    Cartesian Multipole Moments
 -----------------------------------------------------------------
    Charge (ESU x 10^10)
                -0.0000
    Dipole Moment (Debye)
         X       2.8778      Y       1.1784      Z      -0.0151
       Tot       3.1097
    Quadrupole Moments (Debye-Ang)
        XX     -27.0615     XY       4.3964     YY     -23.4104
        XZ       0.0507     YZ      -0.0006     ZZ     -23.4869
    Octopole Moments (Debye-Ang^2)
       XXX      29.6515    XXY       5.2025    XYY      -0.2752
       YYY      -0.9361    XXZ       0.0171    XYZ      -0.0002
       YYZ       0.0498    XZZ      -0.6198    YZZ       1.1493
       ZZZ       0.0992
    Hexadecapole Moments (Debye-Ang^3)
      XXXX    -255.6863   XXXY      11.6654   XXYY     -58.7710
      XYYY       1.8227   YYYY     -61.0795   XXXZ       0.3650
      XXYZ      -0.0022   XYYZ       0.0481   YYYZ      -0.0439
      XXZZ     -52.1716   XYZZ       0.8387   YYZZ     -14.4416
      XZZZ       0.1550   YZZZ      -0.0112   ZZZZ     -28.9780
 -----------------------------------------------------------------
 Calculating analytic gradient of the SCF energy
 Gradient of SCF Energy
            1           2           3           4           5           6
    1  -0.0004571   0.0005954   0.0005021  -0.0008831   0.0006174  -0.0003355
    2   0.0001418  -0.0012393   0.0000064   0.0000689   0.0001333   0.0001723
    3   0.0000212   0.0011626  -0.0038277   0.0013444  -0.0000018  -0.0000279
            7           8
    1  -0.0000006  -0.0000386
    2   0.0005056   0.0002109
    3   0.0000643   0.0012650
 Max gradient component =       3.828E-03
 RMS gradient           =       9.877E-04
 Gradient time:  CPU 6.16 s  wall 6.16 s
 Geometry Optimization Parameters
   NAtoms,    NIC,     NZ,  NCons,   NDum,   NFix, NCnnct, MaxDiis
        8      42       0       0       0       0       0       0

 Cartesian Hessian Update
 Hessian Updated using BFGS Update


** GEOMETRY OPTIMIZATION IN DELOCALIZED INTERNAL COORDINATES **
   Searching for a Minimum

   Optimization Cycle:   2

                       Coordinates (Angstroms)
     ATOM                X               Y               Z
      1  O         1.6510199666   -0.3246953815   -0.0008347377
      2  C         0.5115298695    0.5198101835   -0.0029902428
      3  C        -0.7240603132   -0.3601421416   -0.0096864867
      4  O        -1.8467933978    0.0753710878    0.0067188418
      5  H         2.4503295555    0.2099982599    0.0023934762
      6  H         0.4689604484    1.1683644657   -0.8891918625
      7  H         0.4629079859    1.1650907576    0.8853002498
      8  H        -0.5118599044   -1.4487292708    0.0014242126
   Point Group: c1    Number of degrees of freedom:    18


   Energy is   -229.115792913

 Hessian Updated using BFGS Update

 18 Hessian modes will be used to form the next step
  Hessian Eigenvalues:
     0.006534    0.010196    0.013624    0.065914    0.074135    0.108936
     0.137156    0.159273    0.163121    0.219043    0.224964    0.297330
     0.320936    0.326675    0.334309    0.426414    0.498598    0.936105

 Minimum Search - Taking Simple RFO Step
 Searching for Lamda that Minimizes Along All modes
 Value Taken    Lamda =  -0.00039859
 Step Taken.  Stepsize is  0.191785

                             Maximum     Tolerance    Cnvgd?
         Gradient           0.001388      0.000300      NO
         Displacement       0.123719      0.001200      NO
         Energy change     -0.000131      0.000001      NO


 New Cartesian Coordinates Obtained by Inverse Iteration

 Displacement from previous Coordinates is:  0.121218
 ----------------------------------------------------------------
             Standard Nuclear Orientation (Angstroms)
    I     Atom           X                Y                Z
 ----------------------------------------------------------------
    1      O       1.6541230593    -0.3160424193     0.0050991849
    2      C       0.5063179404     0.5230282426     0.0072894637
    3      C      -0.7236456630    -0.3580787246     0.0311435686
    4      O      -1.8411207922     0.0724575832    -0.0214167676
    5      H       2.4551403299     0.2018491654    -0.0097279728
    6      H       0.4538788863     1.1525261882    -0.8869947909
    7      H       0.4713927731     1.1725096123     0.8877569091
    8      H      -0.5140523232    -1.4431816871    -0.0200161443
 ----------------------------------------------------------------
 Molecular Point Group                 C1    NOp =  1
 Largest Abelian Subgroup              C1    NOp =  1
 Nuclear Repulsion Energy =   115.9598271821 hartrees
 There are       16 alpha and       16 beta electrons
 Applying Cartesian multipole field
    Component          Value
    ---------          -----
     (2,0,0)        1.00000E-11
     (0,2,0)        2.00000E-11
     (0,0,2)       -3.00000E-11
 Nucleus-field energy     =     0.0000000026 hartrees
 Requested basis set is 6-311++G(d,p)
 There are 44 shells and 116 basis functions
 A cutoff of  1.0D-11 yielded    966 shell pairs
 There are      6735 function pairs (      7204 Cartesian)
 Smallest overlap matrix eigenvalue = 1.26E-04
 Guess MOs from SCF MO coefficient file
 Reading MOs from coefficient file
 Reading MOs from coefficient file
 A restricted hybrid HF-DFT SCF calculation will be
 performed using Pulay DIIS extrapolation
 Exchange:     0.2000 Hartree-Fock + 0.0800 Slater + 0.7200 B88
 Correlation:  0.1900 VWN1RPA + 0.8100 LYP
 Using SG-1 standard quadrature grid
 SCF converges when DIIS error is below 1.0E-08
 Geometry optimization detected.  Setting ReadMinima to 0
 Setting SaveMinima to 0
 ---------------------------------------
  Cycle       Energy         DIIS Error
 ---------------------------------------
    1    -229.1193224564      1.91E-03
    2    -229.1150101734      1.73E-04
    3    -229.1150122880      2.37E-04
    4    -229.1150732019      6.83E-05
    5    -229.1150781180      2.67E-05
    6    -229.1150790165      9.68E-06
    7    -229.1150791613      1.93E-06
    8    -229.1150791422      3.86E-07
    9    -229.1150791819      1.10E-07
   10    -229.1150791793      3.61E-08
   11    -229.1150791768      1.14E-08
   12    -229.1150791771      2.13E-09 Convergence criterion met
 ---------------------------------------
 SCF time:  CPU 22.51 s  wall 22.55 s
 SCF   energy in the final basis set = -229.1150791771
 Total energy in the final basis set = -229.1150791771

 --------------------------------------------------------------

                    Orbital Energies (a.u.)
 --------------------------------------------------------------

 Alpha MOs
 -- Occupied --
-19.150 -19.139 -10.274 -10.246  -1.076  -1.053  -0.752  -0.601
 -0.546  -0.493  -0.483  -0.453  -0.397  -0.381  -0.309  -0.276
 -- Virtual --
 -0.050  -0.022   0.011   0.018   0.025   0.064   0.066   0.081
  0.088   0.110   0.116   0.121   0.137   0.153   0.175   0.178
  0.180   0.214   0.240   0.250   0.256   0.258   0.288   0.291
  0.327   0.337   0.357   0.415   0.463   0.479   0.535   0.544
  0.563   0.591   0.633   0.640   0.666   0.685   0.836   0.935
  0.941   1.048   1.067   1.098   1.115   1.136   1.172   1.242
  1.318   1.350   1.402   1.415   1.505   1.528   1.539   1.568
  1.629   1.650   1.724   1.758   1.802   1.857   2.012   2.034
  2.064   2.109   2.344   2.409   2.420   2.458   2.495   2.543
  2.620   2.725   2.802   2.834   2.866   2.960   3.068   3.096
  3.179   3.276   3.351   3.497   3.529   3.777   3.792   3.892
  3.963   4.133   4.998   5.002   5.121   5.326   5.596   5.766
 23.814  23.870  49.877  49.949
 --------------------------------------------------------------

          Ground-State Mulliken Net Atomic Charges

     Atom                 Charge (a.u.)
  ----------------------------------------
      1 O                    -0.323779
      2 C                    -0.260615
      3 C                     0.097973
      4 O                    -0.247138
      5 H                     0.263347
      6 H                     0.177226
      7 H                     0.172743
      8 H                     0.120243
  ----------------------------------------
  Sum of atomic charges =    -0.000000

 -----------------------------------------------------------------
                    Cartesian Multipole Moments
 -----------------------------------------------------------------
    Charge (ESU x 10^10)
                -0.0000
    Dipole Moment (Debye)
         X       2.8343      Y       1.1814      Z       0.0265
       Tot       3.0708
    Quadrupole Moments (Debye-Ang)
        XX     -26.9810     XY       4.3528     YY     -23.4218
        XZ      -0.1866     YZ       0.0064     ZZ     -23.4336
    Octopole Moments (Debye-Ang^2)
       XXX      29.5423    XXY       5.0592    XYY      -0.3273
       YYY      -1.0404    XXZ      -0.0975    XYZ       0.0020
       YYZ      -0.1583    XZZ      -0.6657    YZZ       1.1151
       ZZZ      -0.2844
    Hexadecapole Moments (Debye-Ang^3)
      XXXX    -254.0168   XXXY      11.2610   XXYY     -58.6008
      XYYY       1.6376   YYYY     -60.8456   XXXZ      -1.3236
      XXYZ      -0.0142   XYYZ      -0.1482   YYYZ       0.1762
      XXZZ     -52.0327   XYZZ       0.7886   YYZZ     -14.3579
      XZZZ      -0.5543   YZZZ       0.0008   ZZZZ     -28.8874
 -----------------------------------------------------------------
 Calculating analytic gradient of the SCF energy
 Gradient of SCF Energy
            1           2           3           4           5           6
    1   0.0079910  -0.0051746  -0.0063691   0.0087865  -0.0045972   0.0009282
    2   0.0065391   0.0007491   0.0039834  -0.0042481  -0.0057753  -0.0011481
    3  -0.0002792  -0.0042627   0.0138391  -0.0046285   0.0001419   0.0013019
            7           8
    1  -0.0003685  -0.0011964
    2  -0.0023967   0.0022965
    3  -0.0014222  -0.0046905
 Max gradient component =       1.384E-02
 RMS gradient           =       5.049E-03
 Gradient time:  CPU 6.18 s  wall 6.18 s
 Geometry Optimization Parameters
   NAtoms,    NIC,     NZ,  NCons,   NDum,   NFix, NCnnct, MaxDiis
        8      42       0       0       0       0       0       0

 Cartesian Hessian Update
 Hessian Updated using BFGS Update


** GEOMETRY OPTIMIZATION IN DELOCALIZED INTERNAL COORDINATES **
   Searching for a Minimum

   Optimization Cycle:   3

                       Coordinates (Angstroms)
     ATOM                X               Y               Z
      1  O         1.6541230593   -0.3160424193    0.0050991849
      2  C         0.5063179404    0.5230282426    0.0072894637
      3  C        -0.7236456630   -0.3580787246    0.0311435686
      4  O        -1.8411207922    0.0724575832   -0.0214167676
      5  H         2.4551403299    0.2018491654   -0.0097279728
      6  H         0.4538788863    1.1525261882   -0.8869947909
      7  H         0.4713927731    1.1725096123    0.8877569091
      8  H        -0.5140523232   -1.4431816871   -0.0200161443
   Point Group: c1    Number of degrees of freedom:    18


   Energy is   -229.115079177

 Hessian Updated using BFGS Update

 18 Hessian modes will be used to form the next step
  Hessian Eigenvalues:
     0.006534    0.013624    0.048214    0.067627    0.074245    0.109025
     0.141078    0.159545    0.166062    0.219549    0.224494    0.302424
     0.326012    0.328577    0.334385    0.430135    0.521641    0.973041

 Minimum Search - Taking Simple RFO Step
 Searching for Lamda that Minimizes Along All modes
 Value Taken    Lamda =  -0.00149237
 Step Taken.  Stepsize is  0.148414

                             Maximum     Tolerance    Cnvgd?
         Gradient           0.007737      0.000300      NO
         Displacement       0.094772      0.001200      NO
         Energy change      0.000714      0.000001      NO


 New Cartesian Coordinates Obtained by Inverse Iteration

 Displacement from previous Coordinates is:  0.095999
 ----------------------------------------------------------------
             Standard Nuclear Orientation (Angstroms)
    I     Atom           X                Y                Z
 ----------------------------------------------------------------
    1      O       1.6495780988    -0.3249001832     0.0006342331
    2      C       0.5109450153     0.5210952400    -0.0005005921
    3      C      -0.7233595699    -0.3602259590    -0.0001080476
    4      O      -1.8456467992     0.0754235425    -0.0000337740
    5      H       2.4478507899     0.2102386952    -0.0005396735
    6      H       0.4670210038     1.1651701690    -0.8893405944
    7      H       0.4668060108     1.1674967728     0.8866217782
    8      H      -0.5111603390    -1.4492303167    -0.0035998789
 ----------------------------------------------------------------
 Molecular Point Group                 C1    NOp =  1
 Largest Abelian Subgroup              C1    NOp =  1
 Nuclear Repulsion Energy =   115.7835059253 hartrees
 There are       16 alpha and       16 beta electrons
 Applying Cartesian multipole field
    Component          Value
    ---------          -----
     (2,0,0)        1.00000E-11
     (0,2,0)        2.00000E-11
     (0,0,2)       -3.00000E-11
 Nucleus-field energy     =     0.0000000026 hartrees
 Requested basis set is 6-311++G(d,p)
 There are 44 shells and 116 basis functions
 A cutoff of  1.0D-11 yielded    966 shell pairs
 There are      6735 function pairs (      7204 Cartesian)
 Smallest overlap matrix eigenvalue = 1.28E-04
 Guess MOs from SCF MO coefficient file
 Reading MOs from coefficient file
 Reading MOs from coefficient file
 A restricted hybrid HF-DFT SCF calculation will be
 performed using Pulay DIIS extrapolation
 Exchange:     0.2000 Hartree-Fock + 0.0800 Slater + 0.7200 B88
 Correlation:  0.1900 VWN1RPA + 0.8100 LYP
 Using SG-1 standard quadrature grid
 SCF converges when DIIS error is below 1.0E-08
 Geometry optimization detected.  Setting ReadMinima to 0
 Setting SaveMinima to 0
 ---------------------------------------
  Cycle       Energy         DIIS Error
 ---------------------------------------
    1    -229.1044408505      1.49E-03
    2    -229.1157745580      1.73E-04
    3    -229.1157899793      1.87E-04
    4    -229.1158333254      5.29E-05
    5    -229.1158358434      2.12E-05
    6    -229.1158364452      1.09E-05
    7    -229.1158365511      3.43E-06
    8    -229.1158365097      3.27E-07
    9    -229.1158365216      6.59E-08
   10    -229.1158365223      1.35E-08
   11    -229.1158365225      3.18E-09 Convergence criterion met
 ---------------------------------------
 SCF time:  CPU 20.79 s  wall 21.08 s
 SCF   energy in the final basis set = -229.1158365225
 Total energy in the final basis set = -229.1158365225

 --------------------------------------------------------------

                    Orbital Energies (a.u.)
 --------------------------------------------------------------

 Alpha MOs
 -- Occupied --
-19.152 -19.139 -10.275 -10.247  -1.073  -1.054  -0.750  -0.601
 -0.545  -0.492  -0.482  -0.452  -0.396  -0.383  -0.309  -0.276
 -- Virtual --
 -0.051  -0.022   0.010   0.017   0.025   0.063   0.066   0.080
  0.088   0.110   0.115   0.120   0.137   0.151   0.175   0.177
  0.180   0.214   0.239   0.251   0.256   0.257   0.288   0.291
  0.327   0.336   0.357   0.413   0.462   0.475   0.535   0.542
  0.559   0.590   0.633   0.638   0.665   0.685   0.834   0.935
  0.941   1.051   1.071   1.094   1.115   1.134   1.173   1.242
  1.305   1.344   1.405   1.412   1.504   1.528   1.538   1.565
  1.621   1.644   1.726   1.761   1.800   1.851   2.007   2.025
  2.063   2.107   2.342   2.402   2.416   2.451   2.495   2.546
  2.622   2.721   2.806   2.831   2.862   2.959   3.069   3.092
  3.173   3.276   3.344   3.487   3.522   3.766   3.784   3.889
  3.959   4.133   4.997   5.001   5.120   5.333   5.584   5.758
 23.806  23.858  49.873  49.945
 --------------------------------------------------------------

          Ground-State Mulliken Net Atomic Charges

     Atom                 Charge (a.u.)
  ----------------------------------------
      1 O                    -0.316159
      2 C                    -0.266193
      3 C                     0.096520
      4 O                    -0.248634
      5 H                     0.261958
      6 H                     0.175455
      7 H                     0.175402
      8 H                     0.121651
  ----------------------------------------
  Sum of atomic charges =    -0.000000

 -----------------------------------------------------------------
                    Cartesian Multipole Moments
 -----------------------------------------------------------------
    Charge (ESU x 10^10)
                -0.0000
    Dipole Moment (Debye)
         X       2.8726      Y       1.1798      Z      -0.0054
       Tot       3.1055
    Quadrupole Moments (Debye-Ang)
        XX     -27.0706     XY       4.3981     YY     -23.4066
        XZ      -0.0059     YZ       0.0010     ZZ     -23.4787
    Octopole Moments (Debye-Ang^2)
       XXX      29.5621    XXY       5.1971    XYY      -0.2740
       YYY      -0.9533    XXZ      -0.0100    XYZ       0.0008
       YYZ       0.0011    XZZ      -0.6156    YZZ       1.1525
       ZZZ       0.0089
    Hexadecapole Moments (Debye-Ang^3)
      XXXX    -255.5065   XXXY      11.6348   XXYY     -58.6986
      XYYY       1.8174   YYYY     -61.1165   XXXZ      -0.0438
      XXYZ      -0.0053   XYYZ      -0.0002   YYYZ       0.0086
      XXZZ     -52.0978   XYZZ       0.8423   YYZZ     -14.4434
      XZZZ      -0.0193   YZZZ      -0.0083   ZZZZ     -28.9602
 -----------------------------------------------------------------
 Calculating analytic gradient of the SCF energy
 Gradient of SCF Energy
            1           2           3           4           5           6
    1  -0.0002897   0.0002287   0.0002578  -0.0000305  -0.0000689   0.0000060
    2   0.0002283  -0.0002452   0.0000270  -0.0000198  -0.0000359   0.0000467
    3  -0.0000036  -0.0001177   0.0003838  -0.0001385   0.0000029   0.0000028
            7           8
    1  -0.0000051  -0.0000984
    2   0.0000426  -0.0000437
    3   0.0000060  -0.0001357
 Max gradient component =       3.838E-04
 RMS gradient           =       1.497E-04
 Gradient time:  CPU 6.18 s  wall 6.18 s
 Geometry Optimization Parameters
   NAtoms,    NIC,     NZ,  NCons,   NDum,   NFix, NCnnct, MaxDiis
        8      42       0       0       0       0       0       0

 Cartesian Hessian Update
 Hessian Updated using BFGS Update


** GEOMETRY OPTIMIZATION IN DELOCALIZED INTERNAL COORDINATES **
   Searching for a Minimum

   Optimization Cycle:   4

                       Coordinates (Angstroms)
     ATOM                X               Y               Z
      1  O         1.6495780988   -0.3249001832    0.0006342331
      2  C         0.5109450153    0.5210952400   -0.0005005921
      3  C        -0.7233595699   -0.3602259590   -0.0001080476
      4  O        -1.8456467992    0.0754235425   -0.0000337740
      5  H         2.4478507899    0.2102386952   -0.0005396735
      6  H         0.4670210038    1.1651701690   -0.8893405944
      7  H         0.4668060108    1.1674967728    0.8866217782
      8  H        -0.5111603390   -1.4492303167   -0.0035998789
   Point Group: c1    Number of degrees of freedom:    18


   Energy is   -229.115836522

 Hessian Updated using BFGS Update

 18 Hessian modes will be used to form the next step
  Hessian Eigenvalues:
     0.006534    0.013624    0.048148    0.067596    0.074291    0.109022
     0.141010    0.159411    0.166194    0.219581    0.224945    0.302184
     0.326030    0.328980    0.334389    0.431739    0.520819    0.973300

 Minimum Search - Taking Simple RFO Step
 Searching for Lamda that Minimizes Along All modes
 Value Taken    Lamda =  -0.00000158
 Step Taken.  Stepsize is  0.004630

                             Maximum     Tolerance    Cnvgd?
         Gradient           0.000234      0.000300     YES
         Displacement       0.002923      0.001200      NO
         Energy change     -0.000757      0.000001      NO


 New Cartesian Coordinates Obtained by Inverse Iteration

 Displacement from previous Coordinates is:  0.003526
 ----------------------------------------------------------------
             Standard Nuclear Orientation (Angstroms)
    I     Atom           X                Y                Z
 ----------------------------------------------------------------
    1      O       1.6500786646    -0.3249808645     0.0004255802
    2      C       0.5108291705     0.5210120324    -0.0007779748
    3      C      -0.7237643777    -0.3601415201    -0.0010314949
    4      O      -1.8459909266     0.0756133298     0.0005007431
    5      H       2.4483095830     0.2103455347    -0.0003199252
    6      H       0.4672322553     1.1653470485    -0.8894129918
    7      H       0.4662905954     1.1668580896     0.8866492496
    8      H      -0.5109507540    -1.4489856897    -0.0028997354
 ----------------------------------------------------------------
 Molecular Point Group                 C1    NOp =  1
 Largest Abelian Subgroup              C1    NOp =  1
 Nuclear Repulsion Energy =   115.7677516939 hartrees
 There are       16 alpha and       16 beta electrons
 Applying Cartesian multipole field
    Component          Value
    ---------          -----
     (2,0,0)        1.00000E-11
     (0,2,0)        2.00000E-11
     (0,0,2)       -3.00000E-11
 Nucleus-field energy     =     0.0000000026 hartrees
 Requested basis set is 6-311++G(d,p)
 There are 44 shells and 116 basis functions
 A cutoff of  1.0D-11 yielded    966 shell pairs
 There are      6735 function pairs (      7204 Cartesian)
 Smallest overlap matrix eigenvalue = 1.28E-04
 Guess MOs from SCF MO coefficient file
 Reading MOs from coefficient file
 Reading MOs from coefficient file
 A restricted hybrid HF-DFT SCF calculation will be
 performed using Pulay DIIS extrapolation
 Exchange:     0.2000 Hartree-Fock + 0.0800 Slater + 0.7200 B88
 Correlation:  0.1900 VWN1RPA + 0.8100 LYP
 Using SG-1 standard quadrature grid
 SCF converges when DIIS error is below 1.0E-08
 Geometry optimization detected.  Setting ReadMinima to 0
 Setting SaveMinima to 0
 ---------------------------------------
  Cycle       Energy         DIIS Error
 ---------------------------------------
    1    -229.1156531793      4.44E-05
    2    -229.1158373824      6.07E-06
    3    -229.1158373153      1.03E-05
    4    -229.1158373969      1.96E-06
    5    -229.1158374285      7.79E-07
    6    -229.1158374089      2.19E-07
    7    -229.1158374042      1.04E-07
    8    -229.1158374071      1.08E-08
    9    -229.1158374080      4.86E-09 Convergence criterion met
 ---------------------------------------
 SCF time:  CPU 16.49 s  wall 16.54 s
 SCF   energy in the final basis set = -229.1158374080
 Total energy in the final basis set = -229.1158374080

 --------------------------------------------------------------

                    Orbital Energies (a.u.)
 --------------------------------------------------------------

 Alpha MOs
 -- Occupied --
-19.152 -19.139 -10.276 -10.247  -1.073  -1.053  -0.750  -0.601
 -0.545  -0.492  -0.482  -0.452  -0.396  -0.383  -0.309  -0.276
 -- Virtual --
 -0.051  -0.022   0.010   0.017   0.025   0.063   0.066   0.080
  0.088   0.110   0.115   0.120   0.137   0.151   0.175   0.177
  0.180   0.214   0.239   0.251   0.256   0.257   0.288   0.291
  0.327   0.336   0.357   0.413   0.462   0.475   0.535   0.542
  0.559   0.590   0.633   0.638   0.665   0.685   0.834   0.935
  0.941   1.051   1.071   1.094   1.115   1.134   1.173   1.242
  1.305   1.345   1.405   1.412   1.504   1.528   1.538   1.565
  1.621   1.644   1.726   1.760   1.800   1.851   2.007   2.025
  2.063   2.107   2.342   2.402   2.416   2.451   2.495   2.546
  2.622   2.721   2.806   2.831   2.862   2.959   3.069   3.091
  3.172   3.276   3.344   3.487   3.522   3.766   3.784   3.889
  3.959   4.133   4.997   5.001   5.120   5.333   5.584   5.757
 23.806  23.858  49.872  49.945
 --------------------------------------------------------------

          Ground-State Mulliken Net Atomic Charges

     Atom                 Charge (a.u.)
  ----------------------------------------
      1 O                    -0.316427
      2 C                    -0.266279
      3 C                     0.096798
      4 O                    -0.248614
      5 H                     0.261967
      6 H                     0.175411
      7 H                     0.175504
      8 H                     0.121640
  ----------------------------------------
  Sum of atomic charges =    -0.000000

 -----------------------------------------------------------------
                    Cartesian Multipole Moments
 -----------------------------------------------------------------
    Charge (ESU x 10^10)
                 0.0000
    Dipole Moment (Debye)
         X       2.8705      Y       1.1803      Z      -0.0060
       Tot       3.1036
    Quadrupole Moments (Debye-Ang)
        XX     -27.0734     XY       4.3993     YY     -23.4081
        XZ      -0.0010     YZ       0.0006     ZZ     -23.4786
    Octopole Moments (Debye-Ang^2)
       XXX      29.5672    XXY       5.2002    XYY      -0.2735
       YYY      -0.9533    XXZ      -0.0059    XYZ       0.0000
       YYZ       0.0067    XZZ      -0.6167    YZZ       1.1531
       ZZZ       0.0209
    Hexadecapole Moments (Debye-Ang^3)
      XXXX    -255.6178   XXXY      11.6627   XXYY     -58.7213
      XYYY       1.8286   YYYY     -61.1120   XXXZ      -0.0078
      XXYZ      -0.0048   XYYZ       0.0035   YYYZ       0.0035
      XXZZ     -52.1206   XYZZ       0.8473   YYZZ     -14.4410
      XZZZ      -0.0031   YZZZ      -0.0073   ZZZZ     -28.9594
 -----------------------------------------------------------------
 Calculating analytic gradient of the SCF energy
 Gradient of SCF Energy
            1           2           3           4           5           6
    1  -0.0000347   0.0000786   0.0000446  -0.0000575   0.0000143  -0.0000225
    2   0.0000944  -0.0001502   0.0000216   0.0000084  -0.0000285   0.0000210
    3  -0.0000013   0.0000167  -0.0000111   0.0000040   0.0000015  -0.0000051
            7           8
    1  -0.0000170  -0.0000058
    2   0.0000236   0.0000097
    3  -0.0000045  -0.0000003
 Max gradient component =       1.502E-04
 RMS gradient           =       4.477E-05
 Gradient time:  CPU 6.17 s  wall 6.18 s
 Geometry Optimization Parameters
   NAtoms,    NIC,     NZ,  NCons,   NDum,   NFix, NCnnct, MaxDiis
        8      42       0       0       0       0       0       0

 Cartesian Hessian Update
 Hessian Updated using BFGS Update


** GEOMETRY OPTIMIZATION IN DELOCALIZED INTERNAL COORDINATES **
   Searching for a Minimum

   Optimization Cycle:   5

                       Coordinates (Angstroms)
     ATOM                X               Y               Z
      1  O         1.6500786646   -0.3249808645    0.0004255802
      2  C         0.5108291705    0.5210120324   -0.0007779748
      3  C        -0.7237643777   -0.3601415201   -0.0010314949
      4  O        -1.8459909266    0.0756133298    0.0005007431
      5  H         2.4483095830    0.2103455347   -0.0003199252
      6  H         0.4672322553    1.1653470485   -0.8894129918
      7  H         0.4662905954    1.1668580896    0.8866492496
      8  H        -0.5109507540   -1.4489856897   -0.0028997354
   Point Group: c1    Number of degrees of freedom:    18


   Energy is   -229.115837408

 Hessian Updated using BFGS Update

 18 Hessian modes will be used to form the next step
  Hessian Eigenvalues:
     0.006519    0.013620    0.046561    0.067590    0.075155    0.109488
     0.141404    0.156081    0.169055    0.219564    0.240425    0.301563
     0.325978    0.328140    0.334415    0.409467    0.520362    0.974073

 Minimum Search - Taking Simple RFO Step
 Searching for Lamda that Minimizes Along All modes
 Value Taken    Lamda =   0.00000000
 Step Taken.  Stepsize is  0.000967

                             Maximum     Tolerance    Cnvgd?
         Gradient           0.000077      0.000300     YES
         Displacement       0.000624      0.001200     YES
         Energy change     -0.000001      0.000001     YES


                       Distance Matrix (Angstroms)
             O (  1)   C (  2)   C (  3)   O (  4)   H (  5)   H (  6)
   C (  2)  1.419012
   C (  3)  2.374104  1.516790
   O (  4)  3.518946  2.398538  1.203859
   H (  5)  0.961118  1.962229  3.222966  4.296414
   H (  6)  2.100480  1.098517  2.129509  2.707484  2.372168
   H (  7)  2.100555  1.098466  2.129774  2.706053  2.372768  1.776063
   H (  8)  2.435867  2.219218  1.109448  2.026511  3.392729  2.928734
             H (  7)
   H (  8)  2.930689

 Final energy is   -229.11583740800046     


 ******************************
 **  OPTIMIZATION CONVERGED  **
 ******************************

                       Coordinates (Angstroms)
     ATOM                X               Y               Z
      1  O         1.6500786646   -0.3249808645    0.0004255802
      2  C         0.5108291705    0.5210120324   -0.0007779748
      3  C        -0.7237643777   -0.3601415201   -0.0010314949
      4  O        -1.8459909266    0.0756133298    0.0005007431
      5  H         2.4483095830    0.2103455347   -0.0003199252
      6  H         0.4672322553    1.1653470485   -0.8894129918
      7  H         0.4662905954    1.1668580896    0.8866492496
      8  H        -0.5109507540   -1.4489856897   -0.0028997354

Z-matrix Print:
$molecule
0 1
C 
H  1 1.109448
O  1 1.203859 2 122.279999
C  1 1.516790 2 114.457176 3 -179.991947 0
H  4 1.098466 1 107.980513 2 -121.965402 0
H  4 1.098517 1 107.957263 2 121.641145 0
O  4 1.419012 1 107.886676 2 -0.149611 0
H  7 0.961118 4 109.555387 1 179.941196 0
$end


 --------------------------------------------------------------

                    Orbital Energies (a.u.)
 --------------------------------------------------------------

 Alpha MOs
 -- Occupied --
-19.152 -19.139 -10.276 -10.247  -1.073  -1.053  -0.750  -0.601
 -0.545  -0.492  -0.482  -0.452  -0.396  -0.383  -0.309  -0.276
 -- Virtual --
 -0.051  -0.022   0.010   0.017   0.025   0.063   0.066   0.080
  0.088   0.110   0.115   0.120   0.137   0.151   0.175   0.177
  0.180   0.214   0.239   0.251   0.256   0.257   0.288   0.291
  0.327   0.336   0.357   0.413   0.462   0.475   0.535   0.542
  0.559   0.590   0.633   0.638   0.665   0.685   0.834   0.935
  0.941   1.051   1.071   1.094   1.115   1.134   1.173   1.242
  1.305   1.345   1.405   1.412   1.504   1.528   1.538   1.565
  1.621   1.644   1.726   1.760   1.800   1.851   2.007   2.025
  2.063   2.107   2.342   2.402   2.416   2.451   2.495   2.546
  2.622   2.721   2.806   2.831   2.862   2.959   3.069   3.091
  3.172   3.276   3.344   3.487   3.522   3.766   3.784   3.889
  3.959   4.133   4.997   5.001   5.120   5.333   5.584   5.757
 23.806  23.858  49.872  49.945
 --------------------------------------------------------------

          Ground-State Mulliken Net Atomic Charges

     Atom                 Charge (a.u.)
  ----------------------------------------
      1 O                    -0.316427
      2 C                    -0.266279
      3 C                     0.096798
      4 O                    -0.248614
      5 H                     0.261967
      6 H                     0.175411
      7 H                     0.175504
      8 H                     0.121640
  ----------------------------------------
  Sum of atomic charges =    -0.000000

 -----------------------------------------------------------------
                    Cartesian Multipole Moments
 -----------------------------------------------------------------
    Charge (ESU x 10^10)
                 0.0000
    Dipole Moment (Debye)
         X       2.8705      Y       1.1803      Z      -0.0060
       Tot       3.1036
    Quadrupole Moments (Debye-Ang)
        XX     -27.0734     XY       4.3993     YY     -23.4081
        XZ      -0.0010     YZ       0.0006     ZZ     -23.4786
    Octopole Moments (Debye-Ang^2)
       XXX      29.5672    XXY       5.2002    XYY      -0.2735
       YYY      -0.9533    XXZ      -0.0059    XYZ       0.0000
       YYZ       0.0067    XZZ      -0.6167    YZZ       1.1531
       ZZZ       0.0209
    Hexadecapole Moments (Debye-Ang^3)
      XXXX    -255.6178   XXXY      11.6627   XXYY     -58.7213
      XYYY       1.8286   YYYY     -61.1120   XXXZ      -0.0078
      XXYZ      -0.0048   XYYZ       0.0035   YYYZ       0.0035
      XXZZ     -52.1206   XYZZ       0.8473   YYZZ     -14.4410
      XZZZ      -0.0031   YZZZ      -0.0073   ZZZZ     -28.9594
 -----------------------------------------------------------------
Archival summary:
1\1\pikachu\OPT\ProcedureUnspecified\BasisUnspecified\224\cher\TueDec1322:58:152016TueDec1322:58:152016\0\\#,OPT,ProcedureUnspecified,BasisUnspecified,\\0,1\C\H,1,1.10945\O,1,1.20386,2,122.28\C,1,1.51679,2,114.457,3,-179.992,0\H,4,1.09847,1,107.981,2,-121.965,0\H,4,1.09852,1,107.957,2,121.641,0\O,4,1.41901,1,107.887,2,-0.149611,0\H,7,0.961118,4,109.555,1,179.941,0\\\@

 Total job time:  136.44s(wall), 135.95s(cpu) 
 Tue Dec 13 22:58:15 2016

        *************************************************************
        *                                                           *
        *  Thank you very much for using Q-Chem.  Have a nice day.  *
        *                                                           *
        *************************************************************


 
User input: 2 of 3 
 
pikachu 127.0.1
Q-Chem Developer Version! Running on 127.0.1.*
                  Welcome to Q-Chem
     A Quantum Leap Into The Future Of Chemistry


 Q-Chem 4.4, Q-Chem, Inc., Pleasanton, CA (2016)

 Y. Shao,  Z. Gan,  E. Epifanovsky,  A. T. B. Gilbert,  M. Wormit,  
 J. Kussmann,  A. W. Lange,  A. Behn,  J. Deng,  X. Feng,  D. Ghosh,  
 M. Goldey,  P. R. Horn,  L. D. Jacobson,  I. Kaliman,  F. Rob,  
 R. Z. Khaliullin,  T. Kus,  A. Landau,  J. Liu,  E. I. Proynov,  Y. M. Rhee,  
 R. M. Richard,  M. A. Rohrdanz,  R. P. Steele,  E. J. Sundstrom,  
 H. L. Woodcock III,  P. M. Zimmerman,  D. Zuev,  B. Albrecht,  E. Alguire,  
 B. Austin,  S. A. Baeppler,  G. J. O. Beran,  Y. A. Bernard,  E. Berquist,  
 K. Brandhorst,  K. B. Bravaya,  S. T. Brown,  D. Casanova,  C.-M. Chang,  
 Y. Chen,  S. H. Chien,  K. D. Closser,  M. P. Coons,  D. L. Crittenden,  
 S. Dasgupta,  M. Diedenhofen,  R. A. DiStasio Jr.,  H. Do,  A. D. Dutoi,  
 R. G. Edgar,  P.-T. Fang,  S. Fatehi,  Q. Feng,  L. Fusti-Molnar,  
 A. Ghysels,  A. Golubeva-Zadorozhnaya,  J. Gomes,  A. Gunina,  
 M. W. D. Hanson-Heine,  P. H. P. Harbach,  A. W. Hauser,  J. E. Herr,  
 E. G. Hohenstein,  Z. C. Holden,  K. Hui,  T.-C. Jagau,  H. Ji,  B. Kaduk,  
 K. Khistyaev,  Jaehoon Kim,  Jihan Kim,  R. A. King,  P. Klunzinger,  
 K. Koh,  D. Kosenkov,  T. Kowalczyk,  C. M. Krauter,  A. Kunitsa,  
 K. U. Lao,  A. Laurent,  K. V. Lawler,  J. Lee,  D. Lefrancois,  S. Lehtola,  
 S. V. Levchenko,  C. Y. Lin,  Y.-S. Lin,  F. Liu,  E. Livshits,  
 R. C. Lochan,  A. Luenser,  P. Manohar,  S. F. Manzer,  S.-P. Mao,  Y. Mao,  
 N. Mardirossian,  A. V. Marenich,  L. A. Martinez-Martinez,  S. A. Maurer,  
 N. J. Mayhall,  J.-M. Mewes,  A. F. Morrison,  K. Nanda,  T. S. Nguyen-Beck,  
 C. M. Oana,  R. Olivares-Amaya,  D. P. O'Neill,  J. A. Parkhill,  
 T. M. Perrine,  R. Peverati,  P. A. Pieniazek,  F. Plasser,  A. Prociuk,  
 D. R. Rehn,  E. Rosta,  N. J. Russ,  N. Sergueev,  S. M. Sharada,  
 S. Sharma,  D. W. Small,  A. Sodt,  T. Stauch,  T. Stein,  D. Stuck,  
 Y.-C. Su,  A. J. W. Thom,  T. Tsuchimochi,  L. Vogt,  O. Vydrov,  T. Wang,  
 M. A. Watson,  J. Wenzel,  A. White,  C. F. Williams,  V. Vanovschi,  
 K. Yao,  S. Yeganeh,  S. R. Yost,  Z.-Q. You,  I. Y. Zhang,  X. Zhang,  
 Y. Zhao,  B. R. Brooks,  G. K. L. Chan,  D. M. Chipman,  C. J. Cramer,  
 W. A. Goddard III,  M. S. Gordon,  W. J. Hehre,  A. Klamt,  
 H. F. Schaefer III,  M. W. Schmidt,  C. D. Sherrill,  D. G. Truhlar,  
 A. Warshel,  X. Xu,  A. Aspuru-Guzik,  R. Baer,  A. T. Bell,  N. A. Besley,  
 J.-D. Chai,  A. Dreuw,  B. D. Dunietz,  T. R. Furlani,  S. R. Gwaltney,  
 C.-P. Hsu,  Y. Jung,  J. Kong,  D. S. Lambrecht,  W. Liang,  C. Ochsenfeld,  
 V. A. Rassolov,  L. V. Slipchenko,  J. E. Subotnik,  T. Van Voorhis,  
 J. M. Herbert,  A. I. Krylov,  P. M. W. Gill,  M. Head-Gordon

 Contributors to earlier versions of Q-Chem not listed above: 
 R. D. Adamson,  J. Baker,  E. F. C. Byrd,  A. K. Chakraborty,  C.-L. Cheng,  
 H. Dachsel,  R. J. Doerksen,  G. Hawkins,  A. Heyden,  S. Hirata,  
 G. Kedziora,  F. J. Keil,  C. Kelley,  P. P. Korambath,  W. Kurlancheek,  
 A. M. Lee,  M. S. Lee,  D. Liotard,  I. Lotan,  P. E. Maslen,  N. Nair,  
 D. Neuhauser,  R. Olson,  B. Peters,  J. Ritchie,  N. E. Schultz,  
 N. Shenvi,  A. C. Simmonett,  K. S. Thanthiriwatte,  Q. Wu,  W. Zhang

 Please cite Q-Chem as follows:
 Y. Shao et al., Mol. Phys. 113, 184-215 (2015)
 DOI: 10.1080/00268976.2014.952696

 Q-Chem 4.4.2 for Intel X86 EM64T Linux

 Parts of Q-Chem use Armadillo 5.200.1 (Boston Tea Smuggler).
 http://arma.sourceforge.net/

 Q-Chem begins on Tue Dec 13 22:58:15 2016  


Host: 0

     Scratch files written to /scratch/cher/qchem7318//
The previous job contains 0 fragments, simply inherited here
FILE_GEOM_ORG=        593

Checking the input file for inconsistencies... 	...done.

--------------------------------------------------------------
User input:
--------------------------------------------------------------

$molecule
   read
$end

$rem
   BASIS 6-311++G**
   JOB_TYPE FREQUENCY
   METHOD B3LYP
$end

--------------------------------------------------------------
 ----------------------------------------------------------------
             Standard Nuclear Orientation (Angstroms)
    I     Atom           X                Y                Z
 ----------------------------------------------------------------
    1      O       1.6486505147    -0.3300703611     0.0008146195
    2      C       0.5109906218     0.5180586864    -0.0005735043
    3      C      -0.7252543019    -0.3607765392    -0.0006809022
    4      O      -1.8466611748     0.0770837732     0.0007460694
    5      H       2.4478846237     0.2037570015    -0.0000187417
    6      H       0.4686195343     1.1623032590    -0.8893333814
    7      H       0.4676475237     1.1641580518     0.8867285179
    8      H      -0.5144843201    -1.4500184919    -0.0023354667
 ----------------------------------------------------------------
 Molecular Point Group                 C1    NOp =  1
 Largest Abelian Subgroup              C1    NOp =  1
 Nuclear Repulsion Energy =   115.7677516939 hartrees
 There are       16 alpha and       16 beta electrons
 Requested basis set is 6-311++G(d,p)
 There are 44 shells and 116 basis functions

 Total QAlloc Memory Limit   2000 MB
 Mega-Array Size        61 MB
 MEM_STATIC part        62 MB

                       Distance Matrix (Angstroms)
             O (  1)   C (  2)   C (  3)   O (  4)   H (  5)   H (  6)
   C (  2)  1.419012
   C (  3)  2.374104  1.516790
   O (  4)  3.518946  2.398538  1.203859
   H (  5)  0.961118  1.962229  3.222966  4.296414
   H (  6)  2.100480  1.098517  2.129509  2.707484  2.372168
   H (  7)  2.100555  1.098466  2.129774  2.706053  2.372768  1.776063
   H (  8)  2.435867  2.219218  1.109448  2.026511  3.392729  2.928734
             H (  7)
   H (  8)  2.930689

 A cutoff of  1.0D-11 yielded    966 shell pairs
 There are      6735 function pairs (      7204 Cartesian)

 -------------------------------------------------------
 OpenMP Integral Computing Module                       
 Release: version 1.0, May 2013, Q-Chem Inc. Pittsburgh 
 -------------------------------------------------------
 Integral Job Info:
 Integral job number is                      11
 Integral operator is                         1
 short-range coefficients                     0
 long-range coefficients              100000000
 Omega coefficients                           0
 if combine SR and LR in K                    0
 Integral screening is                        0
 Integral computing path is                   2
 max size of driver memory is            800000
 size of driver memory is                593474
 size of scratch memory is              2260544
 max col of scratch BK array               1296
 max len of scratch array in speh3          155
 max len of scratch index in speh4           18
 max int batch size is                      520
 min int batch size is                       52
 fixed nKL is                                52
 max L of basis functions is                  2
 order of int derivative is                   0
 number of shells is                         44
 number of basis is                         120
 number of cartesian basis is               120
 number of contracted shell pairs           966
 number of primitive shell pairs           2582
 maxK2 (contraction) of shell pair           36
 max number of K2 of shell pair               1
 max number of CS2 of shell pair            151
 max number of PS2 of shell pair            318
 mem total for path MDJ                   16216
 -------------------------------------------------------
 Smallest overlap matrix eigenvalue = 1.28E-04
 Guess from superposition of atomic densities
 Warning:  Energy on first SCF cycle will be non-variational
 A restricted hybrid HF-DFT SCF calculation will be
 performed using Pulay DIIS extrapolation
 Exchange:     0.2000 Hartree-Fock + 0.0800 Slater + 0.7200 B88
 Correlation:  0.1900 VWN1RPA + 0.8100 LYP
 Using SG-1 standard quadrature grid
 SCF converges when DIIS error is below 1.0E-08
 ---------------------------------------
  Cycle       Energy         DIIS Error
 ---------------------------------------
    1    -229.6545546480      5.63E-02
    2    -229.0152013408      8.82E-03
    3    -228.7840532545      1.63E-02
    4    -229.1074613617      2.46E-03
    5    -229.1149661864      8.54E-04
    6    -229.1157450395      2.65E-04
    7    -229.1158340512      5.11E-05
    8    -229.1158372411      1.05E-05
    9    -229.1158374275      3.43E-06
   10    -229.1158374277      2.80E-07
   11    -229.1158374114      6.08E-08
   12    -229.1158374164      1.21E-08
   13    -229.1158374166      1.65E-09 Convergence criterion met
 ---------------------------------------
 SCF time:  CPU 23.99 s  wall 24.08 s
 SCF   energy in the final basis set = -229.1158374166
 Total energy in the final basis set = -229.1158374166

 --------------------------------------------------------------

                    Orbital Energies (a.u.)
 --------------------------------------------------------------

 Alpha MOs
 -- Occupied --
-19.152 -19.139 -10.276 -10.247  -1.073  -1.053  -0.750  -0.601
 -0.545  -0.492  -0.482  -0.452  -0.396  -0.383  -0.309  -0.276
 -- Virtual --
 -0.051  -0.022   0.010   0.017   0.025   0.063   0.066   0.080
  0.088   0.110   0.115   0.120   0.137   0.151   0.175   0.177
  0.180   0.214   0.239   0.251   0.256   0.257   0.288   0.291
  0.327   0.336   0.357   0.413   0.462   0.475   0.535   0.542
  0.559   0.590   0.633   0.638   0.665   0.685   0.834   0.935
  0.941   1.051   1.071   1.094   1.115   1.134   1.173   1.242
  1.305   1.345   1.405   1.412   1.504   1.528   1.538   1.565
  1.621   1.644   1.726   1.760   1.800   1.851   2.007   2.025
  2.063   2.107   2.342   2.402   2.416   2.451   2.495   2.546
  2.622   2.721   2.806   2.831   2.862   2.959   3.069   3.091
  3.172   3.276   3.344   3.487   3.522   3.766   3.784   3.889
  3.959   4.133   4.997   5.001   5.120   5.333   5.584   5.757
 23.806  23.858  49.872  49.945
 --------------------------------------------------------------

          Ground-State Mulliken Net Atomic Charges

     Atom                 Charge (a.u.)
  ----------------------------------------
      1 O                    -0.316428
      2 C                    -0.266283
      3 C                     0.096800
      4 O                    -0.248615
      5 H                     0.261967
      6 H                     0.175412
      7 H                     0.175505
      8 H                     0.121641
  ----------------------------------------
  Sum of atomic charges =    -0.000000

 -----------------------------------------------------------------
                    Cartesian Multipole Moments
 -----------------------------------------------------------------
    Charge (ESU x 10^10)
                 0.0000
    Dipole Moment (Debye)
         X       2.8727      Y       1.1749      Z      -0.0061
       Tot       3.1036
    Quadrupole Moments (Debye-Ang)
        XX     -27.0616     XY       4.3995     YY     -23.4294
        XZ      -0.0011     YZ       0.0010     ZZ     -23.4786
    Octopole Moments (Debye-Ang^2)
       XXX      29.6625    XXY       5.1904    XYY      -0.2931
       YYY      -0.8116    XXZ      -0.0143    XYZ       0.0014
       YYZ       0.0004    XZZ      -0.5954    YZZ       1.2010
       ZZZ      -0.0006
    Hexadecapole Moments (Debye-Ang^3)
      XXXX    -255.6263   XXXY      11.7399   XXYY     -58.7782
      XYYY       2.0471   YYYY     -61.1195   XXXZ      -0.0032
      XXYZ      -0.0018   XYYZ       0.0025   YYYZ       0.0067
      XXZZ     -52.1163   XYZZ       0.9182   YYZZ     -14.4491
      XZZZ      -0.0065   YZZZ      -0.0035   ZZZZ     -28.9594
 -----------------------------------------------------------------
 Calculating MO derivatives via CPSCF
   1         3          24      0.201721    0.058162
   2         3          24      0.021033    0.006022
   3         3          24      0.001504    0.000439
   4         7          20      0.000083    0.000027
   5        25           2      0.000002    0.000001
   6        27           0      0.000000    0.000000    Roots Converged
 Calculating analytic Hessian of the SCF energy
 Polarizability Matrix (a.u.)
            1           2           3
    1 -39.8154882   1.7370802   0.0104455
    2   1.7370802 -32.5489171  -0.0071711
    3   0.0104455  -0.0071711 -23.9480544

 Direct stationary perturbation theory relativistic correction:

 rels  =       0.077591400245
 relv  =      -0.325289524594
 rel2e =       0.117144943426
 E_rel =      -0.130553180924

 Hessian of the SCF Energy
            1           2           3           4           5           6
    1   0.6103689   0.1183443  -0.0001774  -0.1740157   0.0892042  -0.0001761
    2   0.1183443   0.3635530  -0.0005333   0.0471424  -0.1453010   0.0001041
    3  -0.0001774  -0.0005333   0.0409980  -0.0000695   0.0001246  -0.0597389
    4  -0.1740157   0.0471424  -0.0000695   0.4607307  -0.0037734  -0.0000900
    5   0.0892042  -0.1453010   0.0001246  -0.0037734   0.5132910   0.0002813
    6  -0.0001761   0.0001041  -0.0597389  -0.0000900   0.0002813   0.5358466
    7  -0.0412729  -0.0125622   0.0000023  -0.1154195  -0.0349184  -0.0000480
    8   0.0344540   0.0131444  -0.0000028  -0.0756805  -0.1398963  -0.0000769
    9  -0.0000366  -0.0000152   0.0013983  -0.0000238  -0.0000580  -0.0805566
   10  -0.0105341  -0.0046406   0.0000042  -0.0511245   0.0020044   0.0000806
   11  -0.0089495  -0.0017444   0.0000053  -0.0053752   0.0252799   0.0000064
   12   0.0000077   0.0000117   0.0013862   0.0000430  -0.0000052   0.0150735
   13  -0.3653445  -0.2031710   0.0003233  -0.0258436  -0.0207315   0.0000259
   14  -0.2560368  -0.2011513   0.0003292   0.0303335   0.0109950  -0.0000140
   15   0.0004180   0.0003406   0.0001383  -0.0000462  -0.0000290  -0.0014262
   16  -0.0112881   0.0270856  -0.0233134  -0.0484011  -0.0047578   0.0063166
   17   0.0117578  -0.0156429   0.0141369   0.0002417  -0.1231120   0.1167958
   18  -0.0049953  -0.0004875   0.0082729   0.0015466   0.1149357  -0.2161022
   19  -0.0113146   0.0271100   0.0232287  -0.0484148  -0.0045687  -0.0060769
   20   0.0117685  -0.0156590  -0.0140625   0.0003745  -0.1236109  -0.1170373
   21   0.0049496   0.0005744   0.0083389  -0.0013672  -0.1152231  -0.2157248
   22   0.0034009   0.0006915   0.0000017   0.0024885  -0.0224588  -0.0000322
   23  -0.0005425   0.0028011   0.0000025   0.0067371  -0.0176457  -0.0000594
   24   0.0000102   0.0000052  -0.0007936   0.0000071  -0.0000263   0.0226287
            7           8           9          10          11          12
    1  -0.0412729   0.0344540  -0.0000366  -0.0105341  -0.0089495   0.0000077
    2  -0.0125622   0.0131444  -0.0000152  -0.0046406  -0.0017444   0.0000117
    3   0.0000023  -0.0000028   0.0013983   0.0000042   0.0000053   0.0013862
    4  -0.1154195  -0.0756805  -0.0000238  -0.0511245  -0.0053752   0.0000430
    5  -0.0349184  -0.1398963  -0.0000580   0.0020044   0.0252799  -0.0000052
    6  -0.0000480  -0.0000769  -0.0805566   0.0000806   0.0000064   0.0150735
    7   0.8922235  -0.1885239  -0.0007523  -0.6779999   0.2320962   0.0007528
    8  -0.1885239   0.6272169   0.0007019   0.2346196  -0.2001644  -0.0003611
    9  -0.0007523   0.0007019   0.2015062   0.0007509  -0.0003614  -0.0618490
   10  -0.6779999   0.2346196   0.0007509   0.7585976  -0.2649190  -0.0008879
   11   0.2320962  -0.2001644  -0.0003614  -0.2649190   0.1811189   0.0004159
   12   0.0007528  -0.0003611  -0.0618490  -0.0008879   0.0004159   0.0223100
   13  -0.0040015   0.0066071  -0.0000031  -0.0009121  -0.0017225   0.0000002
   14   0.0012280  -0.0051237   0.0000008   0.0022328   0.0015926  -0.0000014
   15  -0.0000184   0.0000118  -0.0000511  -0.0000046  -0.0000024   0.0002347
   16   0.0015107  -0.0143909   0.0222907  -0.0002469   0.0011411  -0.0024040
   17  -0.0031799  -0.0132250   0.0177876   0.0012239   0.0016378  -0.0023621
   18  -0.0008775  -0.0004647   0.0001184   0.0006294  -0.0004688   0.0010866
   19   0.0015355  -0.0144670  -0.0222573  -0.0002220   0.0011525   0.0023955
   20  -0.0031586  -0.0132819  -0.0177630   0.0012409   0.0016543   0.0023644
   21   0.0009155   0.0004845   0.0001307  -0.0006395   0.0004788   0.0010821
   22  -0.0565759   0.0173815   0.0000315  -0.0175580   0.0465765   0.0000926
   23   0.0090188  -0.2686701  -0.0002927   0.0282379  -0.0093746  -0.0000623
   24   0.0000255  -0.0002927  -0.0606970   0.0000669  -0.0000738   0.0206760
           13          14          15          16          17          18
    1  -0.3653445  -0.2560368   0.0004180  -0.0112881   0.0117578  -0.0049953
    2  -0.2031710  -0.2011513   0.0003406   0.0270856  -0.0156429  -0.0004875
    3   0.0003233   0.0003292   0.0001383  -0.0233134   0.0141369   0.0082729
    4  -0.0258436   0.0303335  -0.0000462  -0.0484011   0.0002417   0.0015466
    5  -0.0207315   0.0109950  -0.0000290  -0.0047578  -0.1231120   0.1149357
    6   0.0000259  -0.0000140  -0.0014262   0.0063166   0.1167958  -0.2161022
    7  -0.0040015   0.0012280  -0.0000184   0.0015107  -0.0031799  -0.0008775
    8   0.0066071  -0.0051237   0.0000118  -0.0143909  -0.0132250  -0.0004647
    9  -0.0000031   0.0000008  -0.0000511   0.0222907   0.0177876   0.0001184
   10  -0.0009121   0.0022328  -0.0000046  -0.0002469   0.0012239   0.0006294
   11  -0.0017225   0.0015926  -0.0000024   0.0011411   0.0016378  -0.0004688
   12   0.0000002  -0.0000014   0.0002347  -0.0024040  -0.0023621   0.0010866
   13   0.3922617   0.2204605  -0.0003500   0.0016322  -0.0008275  -0.0006982
   14   0.2204605   0.1925646  -0.0003156   0.0007049   0.0001328   0.0005351
   15  -0.0003500  -0.0003156   0.0004253  -0.0008591  -0.0006796   0.0004507
   16   0.0016322   0.0007049  -0.0008591   0.0558457  -0.0077936   0.0023169
   17  -0.0008275   0.0001328  -0.0006796  -0.0077936   0.1401534  -0.1286086
   18  -0.0006982   0.0005351   0.0004507   0.0023169  -0.1286086   0.2293126
   19   0.0016211   0.0007110   0.0008586   0.0027749  -0.0001652   0.0019071
   20  -0.0008234   0.0001278   0.0006750  -0.0001822   0.0115684   0.0148490
   21   0.0007002  -0.0005345   0.0004471  -0.0018819  -0.0149129  -0.0222104
   22   0.0005866   0.0003661   0.0000017  -0.0018274  -0.0012573   0.0001710
   23   0.0002082   0.0008623  -0.0000008  -0.0018071  -0.0015125  -0.0002903
   24   0.0000016   0.0000004  -0.0002188  -0.0024656  -0.0021571  -0.0009286
           19          20          21          22          23          24
    1  -0.0113146   0.0117685   0.0049496   0.0034009  -0.0005425   0.0000102
    2   0.0271100  -0.0156590   0.0005744   0.0006915   0.0028011   0.0000052
    3   0.0232287  -0.0140625   0.0083389   0.0000017   0.0000025  -0.0007936
    4  -0.0484148   0.0003745  -0.0013672   0.0024885   0.0067371   0.0000071
    5  -0.0045687  -0.1236109  -0.1152231  -0.0224588  -0.0176457  -0.0000263
    6  -0.0060769  -0.1170373  -0.2157248  -0.0000322  -0.0000594   0.0226287
    7   0.0015355  -0.0031586   0.0009155  -0.0565759   0.0090188   0.0000255
    8  -0.0144670  -0.0132819   0.0004845   0.0173815  -0.2686701  -0.0002927
    9  -0.0222573  -0.0177630   0.0001307   0.0000315  -0.0002927  -0.0606970
   10  -0.0002220   0.0012409  -0.0006395  -0.0175580   0.0282379   0.0000669
   11   0.0011525   0.0016543   0.0004788   0.0465765  -0.0093746  -0.0000738
   12   0.0023955   0.0023644   0.0010821   0.0000926  -0.0000623   0.0206760
   13   0.0016211  -0.0008234   0.0007002   0.0005866   0.0002082   0.0000016
   14   0.0007110   0.0001278  -0.0005345   0.0003661   0.0008623   0.0000004
   15   0.0008586   0.0006750   0.0004471   0.0000017  -0.0000008  -0.0002188
   16   0.0027749  -0.0001822  -0.0018819  -0.0018274  -0.0018071  -0.0024656
   17  -0.0001652   0.0115684  -0.0149129  -0.0012573  -0.0015125  -0.0021571
   18   0.0019071   0.0148490  -0.0222104   0.0001710  -0.0002903  -0.0009286
   19   0.0558648  -0.0079528  -0.0025095  -0.0018449  -0.0018198   0.0024537
   20  -0.0079528   0.1407255   0.1288326  -0.0012668  -0.0015243   0.0021417
   21  -0.0025095   0.1288326   0.2288578  -0.0001671   0.0003002  -0.0009213
   22  -0.0018449  -0.0012668  -0.0001671   0.0713302  -0.0400327  -0.0000993
   23  -0.0018198  -0.0015243   0.0003002  -0.0400327   0.2950638   0.0004027
   24   0.0024537   0.0021417  -0.0009213  -0.0000993   0.0004027   0.0202546
 Gradient time:  CPU 260.16 s  wall 260.27 s
 **********************************************************************
 **                                                                  **
 **                       VIBRATIONAL ANALYSIS                       **
 **                       --------------------                       **
 **                                                                  **
 **        VIBRATIONAL FREQUENCIES (CM**-1) AND NORMAL MODES         **
 **     FORCE CONSTANTS (mDYN/ANGSTROM) AND REDUCED MASSES (AMU)     **
 **                  INFRARED INTENSITIES (KM/MOL)                   **
 **                                                                  **
 **********************************************************************


 Mode:                 1                      2                      3
 Frequency:        59.90                 114.81                 325.14
 Force Cnst:      0.0052                 0.0089                 0.2495
 Red. Mass:       2.4797                 1.1448                 4.0053
 IR Active:          YES                    YES                    YES
 IR Intens:       82.771                 83.456                 17.072
 Raman Active:       YES                    YES                    YES
               X      Y      Z        X      Y      Z        X      Y      Z
 O          0.000 -0.000 -0.166   -0.000 -0.000 -0.020   -0.211 -0.148 -0.000
 C         -0.000 -0.000  0.096    0.000  0.000 -0.070    0.084  0.260 -0.000
 C          0.000 -0.000  0.219    0.000  0.000 -0.042    0.129  0.186  0.001
 O         -0.000  0.000 -0.170    0.000 -0.000  0.062   -0.010 -0.203 -0.000
 H          0.000  0.001  0.448   -0.000  0.001  0.977    0.019 -0.493 -0.000
 H         -0.127  0.122  0.195    0.027 -0.032 -0.098    0.243  0.249 -0.015
 H          0.126 -0.122  0.195   -0.027  0.032 -0.098    0.244  0.249  0.014
 H          0.000 -0.001  0.740   -0.000  0.000 -0.110    0.467  0.248  0.002
 TransDip  -0.000  0.000  0.291    0.000  0.001  0.293    0.112  0.071  0.000

 Mode:                 4                      5                      6
 Frequency:       543.72                 730.13                 986.14
 Force Cnst:      1.3305                 0.3955                 1.6086
 Red. Mass:       7.6384                 1.2591                 2.8075
 IR Active:          YES                    YES                    YES
 IR Intens:        6.792                  0.188                 46.133
 Raman Active:       YES                    YES                    YES
               X      Y      Z        X      Y      Z        X      Y      Z
 O         -0.358  0.049  0.000    0.000 -0.000  0.036    0.018 -0.042  0.000
 C         -0.232 -0.007 -0.000    0.000  0.000 -0.106   -0.142 -0.210 -0.000
 C          0.233 -0.221 -0.000   -0.000 -0.000 -0.085    0.131  0.278 -0.000
 O          0.418  0.146  0.000   -0.000 -0.000  0.044    0.009 -0.043  0.000
 H         -0.262 -0.103 -0.001    0.000 -0.000 -0.040   -0.398  0.589 -0.001
 H         -0.423 -0.022 -0.006    0.252  0.445  0.220   -0.125 -0.182  0.018
 H         -0.426 -0.027  0.009   -0.251 -0.444  0.220   -0.126 -0.183 -0.018
 H          0.139 -0.235  0.002   -0.000 -0.001  0.598    0.361  0.322  0.003
 TransDip   0.011 -0.083 -0.000   -0.000 -0.000 -0.014    0.012  0.217 -0.000

 Mode:                 7                      8                      9
 Frequency:      1077.17                1103.96                1212.86
 Force Cnst:      4.1224                 1.2790                 1.0099
 Red. Mass:       6.0302                 1.7812                 1.1652
 IR Active:          YES                    YES                    YES
 IR Intens:       71.294                  2.160                 87.899
 Raman Active:       YES                    YES                    YES
               X      Y      Z        X      Y      Z        X      Y      Z
 O         -0.291  0.250 -0.000   -0.000  0.000 -0.044   -0.010 -0.052 -0.000
 C          0.399 -0.304  0.000    0.000  0.000  0.167   -0.010  0.062 -0.000
 C          0.001  0.042  0.000   -0.000 -0.000 -0.194   -0.030 -0.071  0.000
 O         -0.036 -0.032 -0.000    0.000  0.000  0.042    0.018  0.010 -0.000
 H         -0.208  0.086  0.000   -0.000  0.000 -0.003   -0.461  0.640 -0.001
 H          0.446 -0.208  0.035    0.117 -0.436 -0.159    0.414  0.100  0.008
 H          0.447 -0.211 -0.034   -0.115  0.436 -0.160    0.409  0.100 -0.008
 H         -0.241 -0.022 -0.000    0.000 -0.001  0.688   -0.014 -0.072 -0.002
 TransDip   0.245 -0.115  0.000   -0.000 -0.000  0.047   -0.271  0.130 -0.000

 Mode:                10                     11                     12
 Frequency:      1241.38                1369.65                1417.79
 Force Cnst:      1.0018                 1.3400                 1.6617
 Red. Mass:       1.1034                 1.2124                 1.4031
 IR Active:          YES                    YES                    YES
 IR Intens:        0.014                  5.927                  6.014
 Raman Active:       YES                    YES                    YES
               X      Y      Z        X      Y      Z        X      Y      Z
 O         -0.000 -0.000  0.040    0.003  0.042 -0.000   -0.015 -0.037  0.000
 C         -0.000  0.000 -0.020   -0.067 -0.055 -0.000    0.146  0.066 -0.000
 C         -0.000 -0.000 -0.076   -0.038 -0.056  0.000   -0.030 -0.055 -0.000
 O          0.000  0.000  0.013   -0.026  0.049  0.000   -0.040  0.038  0.000
 H         -0.001  0.002  0.019    0.172 -0.225  0.000   -0.225  0.290 -0.001
 H         -0.683  0.083  0.051    0.300  0.008  0.035   -0.420 -0.234 -0.190
 H          0.686 -0.082  0.052    0.299  0.008 -0.034   -0.421 -0.234  0.190
 H          0.001 -0.001  0.191    0.844  0.094 -0.001    0.543  0.030 -0.000
 TransDip  -0.001  0.000  0.004    0.032 -0.071 -0.000   -0.013 -0.078 -0.000

 Mode:                13                     14                     15
 Frequency:      1479.60                1811.93                2917.33
 Force Cnst:      1.4178                20.5201                 5.4419
 Red. Mass:       1.0992                10.6083                 1.0853
 IR Active:          YES                    YES                    YES
 IR Intens:       13.300                177.184                 75.998
 Raman Active:       YES                    YES                    YES
               X      Y      Z        X      Y      Z        X      Y      Z
 O         -0.001 -0.022  0.000   -0.015 -0.005  0.000   -0.001  0.000  0.000
 C          0.056 -0.061  0.000   -0.050  0.018  0.000    0.003  0.001  0.000
 C         -0.004 -0.020  0.000    0.695 -0.219 -0.001    0.011 -0.083 -0.000
 O         -0.014  0.011  0.000   -0.466  0.178  0.001    0.001  0.000 -0.000
 H         -0.072  0.089 -0.000   -0.025  0.014 -0.000   -0.005  0.003 -0.000
 H         -0.220  0.522  0.399    0.119 -0.005 -0.019   -0.001 -0.008  0.010
 H         -0.220  0.521 -0.400    0.120 -0.005  0.019   -0.001 -0.008 -0.010
 H          0.139  0.001 -0.000   -0.254 -0.350 -0.000   -0.163  0.983  0.001
 TransDip   0.111  0.036 -0.000    0.421 -0.064 -0.000    0.043 -0.276 -0.000

 Mode:                16                     17                     18
 Frequency:      2991.30                3026.33                3857.78
 Force Cnst:      5.5606                 5.9677                 9.3567
 Red. Mass:       1.0547                 1.1059                 1.0671
 IR Active:          YES                    YES                    YES
 IR Intens:       34.689                 21.442                 51.366
 Raman Active:       YES                    YES                    YES
               X      Y      Z        X      Y      Z        X      Y      Z
 O         -0.002  0.001  0.000    0.000 -0.000  0.001   -0.053 -0.033  0.000
 C         -0.000  0.065 -0.001    0.000 -0.001 -0.094    0.000 -0.002  0.000
 C         -0.000  0.001 -0.000    0.000 -0.000 -0.002   -0.000  0.000 -0.000
 O          0.000 -0.000  0.000   -0.000  0.000  0.000    0.000 -0.000 -0.000
 H         -0.004  0.005  0.000    0.000 -0.000  0.003    0.836  0.545 -0.001
 H          0.019 -0.398  0.589    0.009 -0.415  0.561    0.003 -0.001 -0.000
 H          0.019 -0.392 -0.579   -0.010  0.423  0.570    0.003 -0.001  0.000
 H          0.001 -0.017 -0.000   -0.000  0.000 -0.004    0.001  0.002  0.000
 TransDip  -0.115  0.150 -0.001    0.001 -0.001 -0.148    0.220  0.066 -0.000

 STANDARD THERMODYNAMIC QUANTITIES AT   298.15 K  AND     1.00 ATM

   This Molecule has  0 Imaginary Frequencies
   Zero point vibrational energy:       37.550 kcal/mol

   Atom    1 Element O  Has Mass   15.99491
   Atom    2 Element C  Has Mass   12.00000
   Atom    3 Element C  Has Mass   12.00000
   Atom    4 Element O  Has Mass   15.99491
   Atom    5 Element H  Has Mass    1.00783
   Atom    6 Element H  Has Mass    1.00783
   Atom    7 Element H  Has Mass    1.00783
   Atom    8 Element H  Has Mass    1.00783
   Molecular Mass:    60.021140 amu
   Principal axes and moments of inertia in amu*Bohr^2:
                             1           2           3
    Eigenvalues --       46.51142   413.25053   448.40893
          X               0.99974     0.02301    -0.00001
          Y              -0.02301     0.99974     0.00019
          Z               0.00001    -0.00019     1.00000
   Rotational Symmetry Number is   1
   The Molecule is an Asymmetric Top
   Translational Enthalpy:        0.889 kcal/mol
   Rotational Enthalpy:           0.889 kcal/mol
   Vibrational Enthalpy:         39.024 kcal/mol
   gas constant (RT):             0.592 kcal/mol
   Translational Entropy:        38.196  cal/mol.K
   Rotational Entropy:           23.670  cal/mol.K
   Vibrational Entropy:          10.116  cal/mol.K

   Total Enthalpy:               41.394 kcal/mol
   Total Entropy:                71.982  cal/mol.K

 ======================================================================

 STANDARD THERMODYNAMIC QUANTITIES FOR ANHARMONIC VIBRATION -- TOSH

   Zero point vibrational energy: ************ kcal/mol

   Vibrational Enthalpy:       Infinity kcal/mol
   Vibrational Entropy:             NaN  cal/mol.K

   Total Enthalpy:             Infinity kcal/mol
   Total Entropy:                   NaN  cal/mol.K

 ======================================================================

 STANDARD THERMODYNAMIC QUANTITIES FOR ANHARMONIC VIBRATION -- VPT2

   Zero point vibrational energy: ************ kcal/mol

   Vibrational Enthalpy:       Infinity kcal/mol
   Vibrational Entropy:             NaN  cal/mol.K

   Total Enthalpy:             Infinity kcal/mol
   Total Entropy:                   NaN  cal/mol.K

 ======================================================================

Archival summary:
1\1\pikachu\FREQ\ProcedureUnspecified\BasisUnspecified\224\cher\TueDec1323:03:002016TueDec1323:03:002016\0\\#,FREQ,ProcedureUnspecified,BasisUnspecified,\\0,1\C\H,1,1.10945\O,1,1.20386,2,122.28\C,1,1.51679,2,114.457,3,-179.992,0\H,4,1.09847,1,107.981,2,-121.965,0\H,4,1.09852,1,107.957,2,121.641,0\O,4,1.41901,1,107.887,2,-0.149611,0\H,7,0.961118,4,109.555,1,179.941,0\\\@

 Total job time:  284.48s(wall), 284.28s(cpu) 
 Tue Dec 13 23:03:00 2016

        *************************************************************
        *                                                           *
        *  Thank you very much for using Q-Chem.  Have a nice day.  *
        *                                                           *
        *************************************************************


 
User input: 3 of 3 
 
pikachu 127.0.1
Q-Chem Developer Version! Running on 127.0.1.*
                  Welcome to Q-Chem
     A Quantum Leap Into The Future Of Chemistry


 Q-Chem 4.4, Q-Chem, Inc., Pleasanton, CA (2016)

 Y. Shao,  Z. Gan,  E. Epifanovsky,  A. T. B. Gilbert,  M. Wormit,  
 J. Kussmann,  A. W. Lange,  A. Behn,  J. Deng,  X. Feng,  D. Ghosh,  
 M. Goldey,  P. R. Horn,  L. D. Jacobson,  I. Kaliman,  F. Rob,  
 R. Z. Khaliullin,  T. Kus,  A. Landau,  J. Liu,  E. I. Proynov,  Y. M. Rhee,  
 R. M. Richard,  M. A. Rohrdanz,  R. P. Steele,  E. J. Sundstrom,  
 H. L. Woodcock III,  P. M. Zimmerman,  D. Zuev,  B. Albrecht,  E. Alguire,  
 B. Austin,  S. A. Baeppler,  G. J. O. Beran,  Y. A. Bernard,  E. Berquist,  
 K. Brandhorst,  K. B. Bravaya,  S. T. Brown,  D. Casanova,  C.-M. Chang,  
 Y. Chen,  S. H. Chien,  K. D. Closser,  M. P. Coons,  D. L. Crittenden,  
 S. Dasgupta,  M. Diedenhofen,  R. A. DiStasio Jr.,  H. Do,  A. D. Dutoi,  
 R. G. Edgar,  P.-T. Fang,  S. Fatehi,  Q. Feng,  L. Fusti-Molnar,  
 A. Ghysels,  A. Golubeva-Zadorozhnaya,  J. Gomes,  A. Gunina,  
 M. W. D. Hanson-Heine,  P. H. P. Harbach,  A. W. Hauser,  J. E. Herr,  
 E. G. Hohenstein,  Z. C. Holden,  K. Hui,  T.-C. Jagau,  H. Ji,  B. Kaduk,  
 K. Khistyaev,  Jaehoon Kim,  Jihan Kim,  R. A. King,  P. Klunzinger,  
 K. Koh,  D. Kosenkov,  T. Kowalczyk,  C. M. Krauter,  A. Kunitsa,  
 K. U. Lao,  A. Laurent,  K. V. Lawler,  J. Lee,  D. Lefrancois,  S. Lehtola,  
 S. V. Levchenko,  C. Y. Lin,  Y.-S. Lin,  F. Liu,  E. Livshits,  
 R. C. Lochan,  A. Luenser,  P. Manohar,  S. F. Manzer,  S.-P. Mao,  Y. Mao,  
 N. Mardirossian,  A. V. Marenich,  L. A. Martinez-Martinez,  S. A. Maurer,  
 N. J. Mayhall,  J.-M. Mewes,  A. F. Morrison,  K. Nanda,  T. S. Nguyen-Beck,  
 C. M. Oana,  R. Olivares-Amaya,  D. P. O'Neill,  J. A. Parkhill,  
 T. M. Perrine,  R. Peverati,  P. A. Pieniazek,  F. Plasser,  A. Prociuk,  
 D. R. Rehn,  E. Rosta,  N. J. Russ,  N. Sergueev,  S. M. Sharada,  
 S. Sharma,  D. W. Small,  A. Sodt,  T. Stauch,  T. Stein,  D. Stuck,  
 Y.-C. Su,  A. J. W. Thom,  T. Tsuchimochi,  L. Vogt,  O. Vydrov,  T. Wang,  
 M. A. Watson,  J. Wenzel,  A. White,  C. F. Williams,  V. Vanovschi,  
 K. Yao,  S. Yeganeh,  S. R. Yost,  Z.-Q. You,  I. Y. Zhang,  X. Zhang,  
 Y. Zhao,  B. R. Brooks,  G. K. L. Chan,  D. M. Chipman,  C. J. Cramer,  
 W. A. Goddard III,  M. S. Gordon,  W. J. Hehre,  A. Klamt,  
 H. F. Schaefer III,  M. W. Schmidt,  C. D. Sherrill,  D. G. Truhlar,  
 A. Warshel,  X. Xu,  A. Aspuru-Guzik,  R. Baer,  A. T. Bell,  N. A. Besley,  
 J.-D. Chai,  A. Dreuw,  B. D. Dunietz,  T. R. Furlani,  S. R. Gwaltney,  
 C.-P. Hsu,  Y. Jung,  J. Kong,  D. S. Lambrecht,  W. Liang,  C. Ochsenfeld,  
 V. A. Rassolov,  L. V. Slipchenko,  J. E. Subotnik,  T. Van Voorhis,  
 J. M. Herbert,  A. I. Krylov,  P. M. W. Gill,  M. Head-Gordon

 Contributors to earlier versions of Q-Chem not listed above: 
 R. D. Adamson,  J. Baker,  E. F. C. Byrd,  A. K. Chakraborty,  C.-L. Cheng,  
 H. Dachsel,  R. J. Doerksen,  G. Hawkins,  A. Heyden,  S. Hirata,  
 G. Kedziora,  F. J. Keil,  C. Kelley,  P. P. Korambath,  W. Kurlancheek,  
 A. M. Lee,  M. S. Lee,  D. Liotard,  I. Lotan,  P. E. Maslen,  N. Nair,  
 D. Neuhauser,  R. Olson,  B. Peters,  J. Ritchie,  N. E. Schultz,  
 N. Shenvi,  A. C. Simmonett,  K. S. Thanthiriwatte,  Q. Wu,  W. Zhang

 Please cite Q-Chem as follows:
 Y. Shao et al., Mol. Phys. 113, 184-215 (2015)
 DOI: 10.1080/00268976.2014.952696

 Q-Chem 4.4.2 for Intel X86 EM64T Linux

 Parts of Q-Chem use Armadillo 5.200.1 (Boston Tea Smuggler).
 http://arma.sourceforge.net/

 Q-Chem begins on Tue Dec 13 23:03:00 2016  


Host: 0

     Scratch files written to /scratch/cher/qchem7318//
The previous job contains 0 fragments, simply inherited here
FILE_GEOM_ORG=        593

Checking the input file for inconsistencies... 	...done.

--------------------------------------------------------------
User input:
--------------------------------------------------------------

$molecule
   read
$end
$rem
   BASIS  =  6-311++G**
   JOB_TYPE  =  SP
   METHOD  =  B3LYP
   SOLVENT_METHOD SMD
$end


--------------------------------------------------------------
 ----------------------------------------------------------------
             Standard Nuclear Orientation (Angstroms)
    I     Atom           X                Y                Z
 ----------------------------------------------------------------
    1      O       1.6500786646    -0.3249808645     0.0004255802
    2      C       0.5108291705     0.5210120324    -0.0007779748
    3      C      -0.7237643777    -0.3601415201    -0.0010314949
    4      O      -1.8459909266     0.0756133298     0.0005007431
    5      H       2.4483095830     0.2103455347    -0.0003199252
    6      H       0.4672322553     1.1653470485    -0.8894129918
    7      H       0.4662905954     1.1668580896     0.8866492496
    8      H      -0.5109507540    -1.4489856897    -0.0028997354
 ----------------------------------------------------------------
 Nuclear Repulsion Energy =   115.7677516939 hartrees
 There are       16 alpha and       16 beta electrons
 Requested basis set is 6-311++G(d,p)
 There are 44 shells and 116 basis functions

 Total QAlloc Memory Limit   2000 MB
 Mega-Array Size        61 MB
 MEM_STATIC part        62 MB

                       Distance Matrix (Angstroms)
             O (  1)   C (  2)   C (  3)   O (  4)   H (  5)   H (  6)
   C (  2)  1.419012
   C (  3)  2.374104  1.516790
   O (  4)  3.518946  2.398538  1.203859
   H (  5)  0.961118  1.962229  3.222966  4.296414
   H (  6)  2.100480  1.098517  2.129509  2.707484  2.372168
   H (  7)  2.100555  1.098466  2.129774  2.706053  2.372768  1.776063
   H (  8)  2.435867  2.219218  1.109448  2.026511  3.392729  2.928734
             H (  7)
   H (  8)  2.930689

 A cutoff of  1.0D-08 yielded    945 shell pairs
 There are      6631 function pairs (      7092 Cartesian)

 -------------------------------------------------------
 OpenMP Integral Computing Module                       
 Release: version 1.0, May 2013, Q-Chem Inc. Pittsburgh 
 -------------------------------------------------------
 Integral Job Info:
 Integral job number is                      11
 Integral operator is                         1
 short-range coefficients                     0
 long-range coefficients              100000000
 Omega coefficients                           0
 if combine SR and LR in K                    0
 Integral screening is                        0
 Integral computing path is                   2
 max size of driver memory is            800000
 size of driver memory is                593474
 size of scratch memory is              2260544
 max col of scratch BK array               1296
 max len of scratch array in speh3          155
 max len of scratch index in speh4           18
 max int batch size is                      520
 min int batch size is                       52
 fixed nKL is                                52
 max L of basis functions is                  2
 order of int derivative is                   0
 number of shells is                         44
 number of basis is                         120
 number of cartesian basis is               120
 number of contracted shell pairs           945
 number of primitive shell pairs           2445
 maxK2 (contraction) of shell pair           36
 max number of K2 of shell pair               1
 max number of CS2 of shell pair            147
 max number of PS2 of shell pair            300
 mem total for path MDJ                   16216
 -------------------------------------------------------
 Smallest overlap matrix eigenvalue = 1.28E-04

 Scale SEOQF with 1.000000e-01/1.000000e-01/1.000000e-01

 Standard Electronic Orientation quadrupole field applied
 Nucleus-field energy     =     0.0000000026 hartrees
 Guess from superposition of atomic densities
 Warning:  Energy on first SCF cycle will be non-variational
 A restricted hybrid HF-DFT SCF calculation will be
 performed using Pulay DIIS extrapolation
 Exchange:     0.2000 Hartree-Fock + 0.0800 Slater + 0.7200 B88
 Correlation:  0.1900 VWN1RPA + 0.8100 LYP
 Using SG-1 standard quadrature grid
 SCF converges when DIIS error is below 1.0E-05
 ---------------------------------------
  Cycle       Energy         DIIS Error
 ---------------------------------------
    1    -229.6545547217      5.63E-02
    2    -229.0152137707      8.82E-03
    3    -228.7842657110      1.63E-02
    4    -229.1076474739      2.46E-03
    5    -229.1150817616      8.54E-04
    6    -229.1158491416      2.65E-04
    7    -229.1159542033      5.11E-05
    8    -229.1159566984      1.05E-05
    9    -229.1159563777      3.48E-06 Convergence criterion met
 ---------------------------------------
 SCF time:  CPU 14.81 s  wall 14.92 s

 Citation of the SMD model:
 Marenich, A.V.; Cramer, C.J.; Truhlar, D.G.
 J. Phys. Chem. B 2009, 113, 6378-6396.
 iSolventCode=           1
 Solvent: water                                                           

 vradii
            1           2           3           4           5           6
    1   1.5200000   1.8500000   1.8500000   1.5200000   1.2000000   1.2000000
            7           8
    1   1.2000000   1.2000000
Changing PCM_TESSEL_METHOD to VTN
Changing PCM_VDW_RADII to SMD_RADIUS
 Discretize the solute cavity surface with Lebedev spheres
	Using 302 Lebedev grid points for each H atom
	Using 302 Lebedev grid points for other atoms
	Atomic van der Waals radii will be scaled by 1.20
 Removing interior tesserae...
 Keep 956 surface tesserae and discard 1460 interior tesserae
 Molecular Surface Area = 84.336 Angst**2
 A restricted hybrid HF-DFT SCF calculation will be
 performed using Pulay DIIS extrapolation
 Polarizable Continuum solvation model will be applied
 Exchange:     0.2000 Hartree-Fock + 0.0800 Slater + 0.7200 B88
 Correlation:  0.1900 VWN1RPA + 0.8100 LYP
 Using SG-1 standard quadrature grid
 SCF converges when DIIS error is below 1.0E-05

 Citation of the SMD model:
 Marenich, A.V.; Cramer, C.J.; Truhlar, D.G.
 J. Phys. Chem. B 2009, 113, 6378-6396.
 iSolventCode=           1
 Solvent: water                                                           

 vradii
            1           2           3           4           5           6
    1   1.5200000   1.8500000   1.8500000   1.5200000   1.2000000   1.2000000
            7           8
    1   1.2000000   1.2000000
 ---------------------------------------
  Cycle       Energy         DIIS Error
 ---------------------------------------
    1    -229.1158372760      5.42E-07
 Time req'd to invert C: 1.12 s (CPU) 1.13 s (wall)
    2    -229.1322855196      8.96E-04
    3    -229.1322849076      8.96E-04
    4    -229.1322850402      8.96E-04
    5    -229.1322859323      8.96E-04
    6    -229.1322873651      8.96E-04
    7    -229.1322879814      8.96E-04
    8    -229.1322876542      8.96E-04
    9    -229.1322875296      8.96E-04
   10    -229.1322889000      8.96E-04
   11    -229.1322890751      8.96E-04
   12    -229.1322896723      8.96E-04
   13    -229.1322895897      8.96E-04
   14    -229.1322905156      8.96E-04
   15    -229.1322905149      8.96E-04
   16    -229.1322846619      8.96E-04
   17    -229.1343932139      1.03E-03
   18    -229.1355100325      3.74E-04
   19    -229.1356796052      8.43E-05
   20    -229.1356830673      5.75E-05
   21    -229.1356873685      7.77E-06 Convergence criterion met
 ---------------------------------------
 SCF time:  CPU 30.85 s  wall 31.30 s
(0)  E-EN(g) gas-phase elect-nuc energy                 -229.115837276 a.u.
(3)  G-ENP(liq) elect-nuc-pol free energy of system     -229.135687368 a.u.
(4)  G-CDS(liq) cavity-dispersion-solvent structure 
     free energy                                                3.6665 kcal/mol
(6)  G-S(liq) free energy of system                     -229.129844359 a.u.
(9)  DeltaG-S(liq) free energy of  solvation
     (9) = (6) - (0)                                           -8.7896 kcal/mol
 SCF   energy in the final basis set = -229.1298443585
 Total energy in the final basis set = -229.1298443585

 --------------------------------------------------------------

                    Orbital Energies (a.u.)
 --------------------------------------------------------------

 Alpha MOs
 -- Occupied --
-19.143 -19.139 -10.276 -10.229  -1.077  -1.040  -0.737  -0.592
 -0.533  -0.476  -0.476  -0.460  -0.398  -0.375  -0.297  -0.279
 -- Virtual --
 -0.048   0.002   0.018   0.024   0.038   0.068   0.079   0.093
  0.094   0.115   0.124   0.131   0.144   0.168   0.185   0.186
  0.196   0.227   0.241   0.248   0.258   0.265   0.279   0.295
  0.325   0.333   0.365   0.418   0.481   0.489   0.549   0.550
  0.577   0.606   0.650   0.652   0.679   0.694   0.834   0.951
  0.956   1.056   1.061   1.096   1.122   1.123   1.157   1.245
  1.316   1.368   1.413   1.429   1.508   1.541   1.561   1.571
  1.634   1.663   1.740   1.772   1.809   1.870   2.023   2.054
  2.080   2.124   2.356   2.421   2.434   2.462   2.518   2.568
  2.639   2.727   2.811   2.850   2.855   2.964   3.080   3.102
  3.184   3.286   3.338   3.487   3.516   3.786   3.790   3.891
  3.972   4.140   4.989   5.011   5.111   5.343   5.589   5.759
 23.820  23.862  49.885  49.942
 --------------------------------------------------------------

          Ground-State Mulliken Net Atomic Charges

     Atom                 Charge (a.u.)
  ----------------------------------------
      1 O                    -0.427308
      2 C                    -0.290350
      3 C                     0.180789
      4 O                    -0.369768
      5 H                     0.327358
      6 H                     0.211093
      7 H                     0.210940
      8 H                     0.157245
  ----------------------------------------
  Sum of atomic charges =    -0.000000

 -----------------------------------------------------------------
                    Cartesian Multipole Moments
 -----------------------------------------------------------------
    Charge (ESU x 10^10)
                -0.0000
    Dipole Moment (Debye)
         X       3.8064      Y       1.5214      Z      -0.0086
       Tot       4.0992
    Quadrupole Moments (Debye-Ang)
        XX     -28.3074     XY       5.3800     YY     -22.9433
        XZ      -0.0015     YZ       0.0002     ZZ     -23.3161
    Octopole Moments (Debye-Ang^2)
       XXX      36.5645    XXY       6.2759    XYY       0.0872
       YYY      -0.3384    XXZ      -0.0109    XYZ      -0.0007
       YYZ       0.0035    XZZ      -0.2626    YZZ       1.5299
       ZZZ       0.0157
    Hexadecapole Moments (Debye-Ang^3)
      XXXX    -262.5816   XXXY      15.3399   XXYY     -59.5102
      XYYY       3.6776   YYYY     -58.8092   XXXZ      -0.0089
      XXYZ      -0.0052   XYYZ       0.0027   YYYZ       0.0037
      XXZZ     -52.9688   XYZZ       1.4397   YYZZ     -13.8447
      XZZZ      -0.0042   YZZZ      -0.0094   ZZZZ     -28.4479
 -----------------------------------------------------------------
Archival summary:
1\1\pikachu\SP\ProcedureUnspecified\BasisUnspecified\224\cher\TueDec1323:03:462016TueDec1323:03:462016\0\\#,ProcedureUnspecified,BasisUnspecified,\\0,1\C\H,1,1.10945\O,1,1.20386,2,122.28\C,1,1.51679,2,114.457,3,-179.992,0\H,4,1.09847,1,107.981,2,-121.965,0\H,4,1.09852,1,107.957,2,121.641,0\O,4,1.41901,1,107.887,2,-0.149611,0\H,7,0.961118,4,109.555,1,179.941,0\\\@

 Total job time:  46.30s(wall), 45.74s(cpu) 
 Tue Dec 13 23:03:46 2016

        *************************************************************
        *                                                           *
        *  Thank you very much for using Q-Chem.  Have a nice day.  *
        *                                                           *
        *************************************************************
