# Supplementary material for: A DFT investigation of the blue bottle experiment: E∘half-cell analysis of autoxidation catalysed by redox indicators
Source: R Soc Open Sci. 2017 Nov 8;4(11):170708. doi: 10.1098/rsos.170708 (PMC5717635; doi:10.1098/rsos.170708)
Supplement: output.zip [file rsos170708supp2.zip › B3LYP_6-311++Gdp_reducing_agents/unused/C2H4O3_con.out]

pikachu 127.0.1
Q-Chem Developer Version! Running on 127.0.1.*
                  Welcome to Q-Chem
     A Quantum Leap Into The Future Of Chemistry


 Q-Chem 4.4, Q-Chem, Inc., Pleasanton, CA (2016)

 Y. Shao,  Z. Gan,  E. Epifanovsky,  A. T. B. Gilbert,  M. Wormit,  
 J. Kussmann,  A. W. Lange,  A. Behn,  J. Deng,  X. Feng,  D. Ghosh,  
 M. Goldey,  P. R. Horn,  L. D. Jacobson,  I. Kaliman,  F. Rob,  
 R. Z. Khaliullin,  T. Kus,  A. Landau,  J. Liu,  E. I. Proynov,  Y. M. Rhee,  
 R. M. Richard,  M. A. Rohrdanz,  R. P. Steele,  E. J. Sundstrom,  
 H. L. Woodcock III,  P. M. Zimmerman,  D. Zuev,  B. Albrecht,  E. Alguire,  
 B. Austin,  S. A. Baeppler,  G. J. O. Beran,  Y. A. Bernard,  E. Berquist,  
 K. Brandhorst,  K. B. Bravaya,  S. T. Brown,  D. Casanova,  C.-M. Chang,  
 Y. Chen,  S. H. Chien,  K. D. Closser,  M. P. Coons,  D. L. Crittenden,  
 S. Dasgupta,  M. Diedenhofen,  R. A. DiStasio Jr.,  H. Do,  A. D. Dutoi,  
 R. G. Edgar,  P.-T. Fang,  S. Fatehi,  Q. Feng,  L. Fusti-Molnar,  
 A. Ghysels,  A. Golubeva-Zadorozhnaya,  J. Gomes,  A. Gunina,  
 M. W. D. Hanson-Heine,  P. H. P. Harbach,  A. W. Hauser,  J. E. Herr,  
 E. G. Hohenstein,  Z. C. Holden,  K. Hui,  T.-C. Jagau,  H. Ji,  B. Kaduk,  
 K. Khistyaev,  Jaehoon Kim,  Jihan Kim,  R. A. King,  P. Klunzinger,  
 K. Koh,  D. Kosenkov,  T. Kowalczyk,  C. M. Krauter,  A. Kunitsa,  
 K. U. Lao,  A. Laurent,  K. V. Lawler,  J. Lee,  D. Lefrancois,  S. Lehtola,  
 S. V. Levchenko,  C. Y. Lin,  Y.-S. Lin,  F. Liu,  E. Livshits,  
 R. C. Lochan,  A. Luenser,  P. Manohar,  S. F. Manzer,  S.-P. Mao,  Y. Mao,  
 N. Mardirossian,  A. V. Marenich,  L. A. Martinez-Martinez,  S. A. Maurer,  
 N. J. Mayhall,  J.-M. Mewes,  A. F. Morrison,  K. Nanda,  T. S. Nguyen-Beck,  
 C. M. Oana,  R. Olivares-Amaya,  D. P. O'Neill,  J. A. Parkhill,  
 T. M. Perrine,  R. Peverati,  P. A. Pieniazek,  F. Plasser,  A. Prociuk,  
 D. R. Rehn,  E. Rosta,  N. J. Russ,  N. Sergueev,  S. M. Sharada,  
 S. Sharma,  D. W. Small,  A. Sodt,  T. Stauch,  T. Stein,  D. Stuck,  
 Y.-C. Su,  A. J. W. Thom,  T. Tsuchimochi,  L. Vogt,  O. Vydrov,  T. Wang,  
 M. A. Watson,  J. Wenzel,  A. White,  C. F. Williams,  V. Vanovschi,  
 K. Yao,  S. Yeganeh,  S. R. Yost,  Z.-Q. You,  I. Y. Zhang,  X. Zhang,  
 Y. Zhao,  B. R. Brooks,  G. K. L. Chan,  D. M. Chipman,  C. J. Cramer,  
 W. A. Goddard III,  M. S. Gordon,  W. J. Hehre,  A. Klamt,  
 H. F. Schaefer III,  M. W. Schmidt,  C. D. Sherrill,  D. G. Truhlar,  
 A. Warshel,  X. Xu,  A. Aspuru-Guzik,  R. Baer,  A. T. Bell,  N. A. Besley,  
 J.-D. Chai,  A. Dreuw,  B. D. Dunietz,  T. R. Furlani,  S. R. Gwaltney,  
 C.-P. Hsu,  Y. Jung,  J. Kong,  D. S. Lambrecht,  W. Liang,  C. Ochsenfeld,  
 V. A. Rassolov,  L. V. Slipchenko,  J. E. Subotnik,  T. Van Voorhis,  
 J. M. Herbert,  A. I. Krylov,  P. M. W. Gill,  M. Head-Gordon

 Contributors to earlier versions of Q-Chem not listed above: 
 R. D. Adamson,  J. Baker,  E. F. C. Byrd,  A. K. Chakraborty,  C.-L. Cheng,  
 H. Dachsel,  R. J. Doerksen,  G. Hawkins,  A. Heyden,  S. Hirata,  
 G. Kedziora,  F. J. Keil,  C. Kelley,  P. P. Korambath,  W. Kurlancheek,  
 A. M. Lee,  M. S. Lee,  D. Liotard,  I. Lotan,  P. E. Maslen,  N. Nair,  
 D. Neuhauser,  R. Olson,  B. Peters,  J. Ritchie,  N. E. Schultz,  
 N. Shenvi,  A. C. Simmonett,  K. S. Thanthiriwatte,  Q. Wu,  W. Zhang

 Please cite Q-Chem as follows:
 Y. Shao et al., Mol. Phys. 113, 184-215 (2015)
 DOI: 10.1080/00268976.2014.952696

 Q-Chem 4.4.2 for Intel X86 EM64T Linux

 Parts of Q-Chem use Armadillo 5.200.1 (Boston Tea Smuggler).
 http://arma.sourceforge.net/

 Q-Chem begins on Tue Dec 13 15:04:58 2016  


Host: 0

     Scratch files written to /scratch/cher/qchem5654//
FILE_GEOM_ORG=        593

Checking the input file for inconsistencies... 	...done.

--------------------------------------------------------------
User input:
--------------------------------------------------------------
$molecule
0 1
  O    1.8424749   -0.1756602    0.0018092
  C    0.7253120    0.6764145   -0.0012282
  C   -0.5497335   -0.1635083   -0.0009556
  O   -1.6961070    0.5778289    0.0008592
  H    0.6992978    1.3235438   -0.8916092
  O   -0.5945321   -1.3538537   -0.0003406
  H    0.6977270    1.3276457    0.8861399
  H   -1.5062556    1.5244769    0.0021913
  H    1.8284342   -0.7300591   -0.7940203
$end

$rem
   BASIS  =  6-311++G**
   JOB_TYPE  =  optimization
   METHOD  =  B3LYP
$end

--------------------------------------------------------------
 ----------------------------------------------------------------
             Standard Nuclear Orientation (Angstroms)
    I     Atom           X                Y                Z
 ----------------------------------------------------------------
    1      O       1.8673316197    -0.0328952516     0.0668540326
    2      C       0.7005410139     0.7485087594     0.0210182473
    3      C      -0.5203926171    -0.1682260602     0.0096274376
    4      O      -1.7096742633     0.5009637839    -0.0297484137
    5      H       0.6562682712     1.3756928956    -0.8828132515
    6      O      -0.4923109528    -1.3588409617     0.0336491045
    7      H       0.6119979414     1.4136207500     0.8939852096
    8      H      -1.5781587112     1.4573639655    -0.0435366931
    9      H       1.9062308897    -0.6021943725    -0.7175471609
 ----------------------------------------------------------------
 Molecular Point Group                 C1    NOp =  1
 Largest Abelian Subgroup              C1    NOp =  1
 Nuclear Repulsion Energy =   178.9794946044 hartrees
 There are       20 alpha and       20 beta electrons
 Requested basis set is 6-311++G(d,p)
 There are 50 shells and 138 basis functions

 Total QAlloc Memory Limit   2000 MB
 Mega-Array Size        61 MB
 MEM_STATIC part        62 MB
 A cutoff of  1.0D-11 yielded   1231 shell pairs
 There are      9516 function pairs (     10223 Cartesian)

 -------------------------------------------------------
 OpenMP Integral Computing Module                       
 Release: version 1.0, May 2013, Q-Chem Inc. Pittsburgh 
 -------------------------------------------------------
 Integral Job Info:
 Integral job number is                      11
 Integral operator is                         1
 short-range coefficients                     0
 long-range coefficients              100000000
 Omega coefficients                           0
 if combine SR and LR in K                    0
 Integral screening is                        0
 Integral computing path is                   2
 max size of driver memory is            800000
 size of driver memory is                593474
 size of scratch memory is              2260544
 max col of scratch BK array               1296
 max len of scratch array in speh3          155
 max len of scratch index in speh4           18
 max int batch size is                      520
 min int batch size is                       52
 fixed nKL is                                52
 max L of basis functions is                  2
 order of int derivative is                   0
 number of shells is                         50
 number of basis is                         143
 number of cartesian basis is               143
 number of contracted shell pairs          1231
 number of primitive shell pairs           3301
 maxK2 (contraction) of shell pair           36
 max number of K2 of shell pair               1
 max number of CS2 of shell pair            189
 max number of PS2 of shell pair            438
 mem total for path MDJ                   22248
 -------------------------------------------------------
 Smallest overlap matrix eigenvalue = 8.32E-05

 Scale SEOQF with 1.000000e-01/1.000000e-01/1.000000e-01

 Standard Electronic Orientation quadrupole field applied
 Nucleus-field energy     =     0.0000000040 hartrees
 Guess from superposition of atomic densities
 Warning:  Energy on first SCF cycle will be non-variational
 A restricted hybrid HF-DFT SCF calculation will be
 performed using Pulay DIIS extrapolation
 Exchange:     0.2000 Hartree-Fock + 0.0800 Slater + 0.7200 B88
 Correlation:  0.1900 VWN1RPA + 0.8100 LYP
 Using SG-1 standard quadrature grid
 SCF converges when DIIS error is below 1.0E-08
 ---------------------------------------
  Cycle       Energy         DIIS Error
 ---------------------------------------
    1    -305.1905359583      5.40E-02
    2    -304.2344985210      9.30E-03
    3    -303.8822706184      1.71E-02
    4    -304.3717235164      2.90E-03
    5    -304.3856346035      9.24E-04
    6    -304.3868444284      2.78E-04
    7    -304.3869990451      5.26E-05
    8    -304.3870039569      1.37E-05
    9    -304.3870042158      4.91E-06
   10    -304.3870041965      1.52E-06
   11    -304.3870042408      2.80E-07
   12    -304.3870042115      4.42E-08
   13    -304.3870042147      1.30E-08
   14    -304.3870042150      2.53E-09 Convergence criterion met
 ---------------------------------------
 SCF time:  CPU 40.57 s  wall 40.59 s
 SCF   energy in the final basis set = -304.3870042150
 Total energy in the final basis set = -304.3870042150

 --------------------------------------------------------------

                    Orbital Energies (a.u.)
 --------------------------------------------------------------

 Alpha MOs
 -- Occupied --
-19.189 -19.151 -19.133 -10.322 -10.265  -1.128  -1.061  -1.045
 -0.756  -0.642  -0.575  -0.532  -0.503  -0.464  -0.444  -0.427
 -0.369  -0.347  -0.320  -0.297
 -- Virtual --
 -0.034  -0.021  -0.013   0.019   0.026   0.050   0.065   0.075
  0.083   0.093   0.096   0.104   0.125   0.140   0.159   0.166
  0.179   0.197   0.215   0.225   0.228   0.244   0.262   0.269
  0.280   0.284   0.303   0.309   0.325   0.348   0.356   0.384
  0.456   0.460   0.490   0.513   0.533   0.549   0.583   0.629
  0.669   0.683   0.716   0.856   0.925   0.952   1.018   1.026
  1.072   1.109   1.125   1.126   1.159   1.170   1.222   1.252
  1.300   1.372   1.392   1.415   1.429   1.464   1.519   1.542
  1.579   1.601   1.610   1.700   1.753   1.797   1.892   1.958
  1.994   2.041   2.074   2.150   2.183   2.388   2.437   2.481
  2.520   2.552   2.698   2.834   2.852   2.860   2.907   2.960
  3.020   3.041   3.120   3.142   3.151   3.263   3.373   3.413
  3.532   3.634   3.727   3.818   3.864   3.972   4.003   4.116
  4.928   4.998   5.027   5.143   5.303   5.366   5.521   5.685
  5.841  23.792  23.809  49.834  49.882  49.985
 --------------------------------------------------------------

          Ground-State Mulliken Net Atomic Charges

     Atom                 Charge (a.u.)
  ----------------------------------------
      1 O                    -0.279583
      2 C                    -0.236595
      3 C                     0.101181
      4 O                    -0.168861
      5 H                     0.169062
      6 O                    -0.281920
      7 H                     0.196034
      8 H                     0.240103
      9 H                     0.260579
  ----------------------------------------
  Sum of atomic charges =    -0.000000

 -----------------------------------------------------------------
                    Cartesian Multipole Moments
 -----------------------------------------------------------------
    Charge (ESU x 10^10)
                -0.0000
    Dipole Moment (Debye)
         X       0.2997      Y       3.9131      Z      -1.3262
       Tot       4.1426
    Quadrupole Moments (Debye-Ang)
        XX     -35.2023     XY      -4.4062     YY     -28.1495
        XZ      -2.9586     YZ       1.3711     ZZ     -27.4506
    Octopole Moments (Debye-Ang^2)
       XXX      -2.0628    XXY      -0.4646    XYY      -2.0658
       YYY      11.0784    XXZ      -5.9504    XYZ       2.4345
       YYZ      -0.5661    XZZ       2.0951    YZZ      -0.1451
       ZZZ      -0.9963
    Hexadecapole Moments (Debye-Ang^3)
      XXXX    -335.5900   XXXY     -19.3496   XXYY     -62.9760
      XYYY     -17.1262   YYYY    -138.8167   XXXZ     -12.7120
      XXYZ       4.3122   XYYZ      -1.0753   YYYZ       1.5950
      XXZZ     -53.6499   XYZZ      -1.3299   YYZZ     -27.1534
      XZZZ      -2.7509   YZZZ       1.4862   ZZZZ     -33.4615
 -----------------------------------------------------------------
 Calculating analytic gradient of the SCF energy
 Gradient of SCF Energy
            1           2           3           4           5           6
    1  -0.0071954   0.0020132   0.0106486   0.0022011  -0.0003613  -0.0011421
    2  -0.0096221   0.0131585  -0.0114700   0.0025364  -0.0017242   0.0045512
    3  -0.0013173   0.0075462  -0.0022575   0.0000013  -0.0010336   0.0024351
            7           8           9
    1  -0.0089102  -0.0004025   0.0031488
    2   0.0054077   0.0001197  -0.0029573
    3   0.0017361   0.0000060  -0.0071163
 Max gradient component =       1.316E-02
 RMS gradient           =       5.627E-03
 Gradient time:  CPU 10.72 s  wall 10.73 s
 Geometry Optimization Parameters
   NAtoms,    NIC,     NZ,  NCons,   NDum,   NFix, NCnnct, MaxDiis
        9      48       0       0       0       0       0       0


** GEOMETRY OPTIMIZATION IN DELOCALIZED INTERNAL COORDINATES **
   Searching for a Minimum

   Optimization Cycle:   1

                       Coordinates (Angstroms)
     ATOM                X               Y               Z
      1  O         1.8673316197   -0.0328952516    0.0668540326
      2  C         0.7005410139    0.7485087594    0.0210182473
      3  C        -0.5203926171   -0.1682260602    0.0096274376
      4  O        -1.7096742633    0.5009637839   -0.0297484137
      5  H         0.6562682712    1.3756928956   -0.8828132515
      6  O        -0.4923109528   -1.3588409617    0.0336491045
      7  H         0.6119979414    1.4136207500    0.8939852096
      8  H        -1.5781587112    1.4573639655   -0.0435366931
      9  H         1.9062308897   -0.6021943725   -0.7175471609
   Point Group: c1    Number of degrees of freedom:    21


   Energy is   -304.387004215


 Attempting to Generate Delocalized Internal Coordinates

 21 Hessian modes will be used to form the next step
  Hessian Eigenvalues:
     0.005630    0.008993    0.014981    0.020249    0.064141    0.076596
     0.111788    0.139004    0.160000    0.160000    0.220510    0.250000
     0.250000    0.297181    0.335676    0.335703    0.447979    0.519113
     0.533770    0.543073    1.093784

 Minimum Search - Taking Simple RFO Step
 Searching for Lamda that Minimizes Along All modes
 Value Taken    Lamda =  -0.00578001
 Calculated Step too Large.  Step scaled by  0.976984
 Step Taken.  Stepsize is  0.300000

                             Maximum     Tolerance    Cnvgd?
         Gradient           0.015954      0.000300      NO
         Displacement       0.124757      0.001200      NO
         Energy change     *********      0.000001      NO


 New Cartesian Coordinates Obtained by Inverse Iteration

 Displacement from previous Coordinates is:  0.380184
 ----------------------------------------------------------------
             Standard Nuclear Orientation (Angstroms)
    I     Atom           X                Y                Z
 ----------------------------------------------------------------
    1      O       1.9061615517     0.0262782772     0.0899452868
    2      C       0.6982632835     0.7285952317    -0.0153102382
    3      C      -0.5516851079    -0.1670788037     0.0067651016
    4      O      -1.7408920596     0.5039100213     0.0011554288
    5      H       0.6487241724     1.3554866373    -0.9192924867
    6      O      -0.5326344057    -1.3589681786    -0.0483751636
    7      H       0.6674319421     1.3999339004     0.8465647893
    8      H      -1.6043476258     1.4594997123     0.0179267491
    9      H       1.9508114407    -0.6136632893    -0.6278909547
 ----------------------------------------------------------------
 Molecular Point Group                 C1    NOp =  1
 Largest Abelian Subgroup              C1    NOp =  1
 Nuclear Repulsion Energy =   177.8583828494 hartrees
 There are       20 alpha and       20 beta electrons
 Applying Cartesian multipole field
    Component          Value
    ---------          -----
     (2,0,0)        1.00000E-11
     (0,2,0)        2.00000E-11
     (0,0,2)       -3.00000E-11
 Nucleus-field energy     =     0.0000000041 hartrees
 Requested basis set is 6-311++G(d,p)
 There are 50 shells and 138 basis functions
 A cutoff of  1.0D-11 yielded   1229 shell pairs
 There are      9506 function pairs (     10211 Cartesian)
 Smallest overlap matrix eigenvalue = 8.87E-05
 Guess MOs from SCF MO coefficient file
 Reading MOs from coefficient file
 Reading MOs from coefficient file
 A restricted hybrid HF-DFT SCF calculation will be
 performed using Pulay DIIS extrapolation
 Exchange:     0.2000 Hartree-Fock + 0.0800 Slater + 0.7200 B88
 Correlation:  0.1900 VWN1RPA + 0.8100 LYP
 Using SG-1 standard quadrature grid
 SCF converges when DIIS error is below 1.0E-08
 Geometry optimization detected.  Setting ReadMinima to 0
 Setting SaveMinima to 0
 ---------------------------------------
  Cycle       Energy         DIIS Error
 ---------------------------------------
    1    -304.3854747121      2.71E-03
    2    -304.3891844906      3.68E-04
    3    -304.3886992833      6.68E-04
    4    -304.3894448308      9.10E-05
    5    -304.3894562210      3.86E-05
    6    -304.3894587451      1.18E-05
    7    -304.3894589384      2.75E-06
    8    -304.3894588716      5.67E-07
    9    -304.3894589050      2.61E-07
   10    -304.3894589158      8.13E-08
   11    -304.3894589117      1.36E-08
   12    -304.3894589123      4.10E-09 Convergence criterion met
 ---------------------------------------
 SCF time:  CPU 34.95 s  wall 34.95 s
 SCF   energy in the final basis set = -304.3894589123
 Total energy in the final basis set = -304.3894589123

 --------------------------------------------------------------

                    Orbital Energies (a.u.)
 --------------------------------------------------------------

 Alpha MOs
 -- Occupied --
-19.192 -19.153 -19.134 -10.325 -10.264  -1.129  -1.063  -1.047
 -0.754  -0.643  -0.581  -0.528  -0.498  -0.463  -0.447  -0.429
 -0.375  -0.348  -0.324  -0.297
 -- Virtual --
 -0.033  -0.022  -0.011   0.020   0.025   0.050   0.068   0.076
  0.083   0.093   0.097   0.106   0.124   0.143   0.155   0.164
  0.174   0.200   0.214   0.222   0.235   0.238   0.250   0.269
  0.282   0.283   0.301   0.307   0.325   0.348   0.355   0.380
  0.454   0.459   0.493   0.513   0.537   0.550   0.585   0.627
  0.671   0.683   0.712   0.855   0.912   0.946   1.018   1.030
  1.071   1.107   1.125   1.126   1.159   1.171   1.207   1.255
  1.285   1.374   1.393   1.410   1.439   1.466   1.529   1.540
  1.574   1.599   1.613   1.697   1.739   1.792   1.890   1.964
  1.979   2.038   2.074   2.139   2.197   2.380   2.439   2.475
  2.517   2.555   2.696   2.818   2.847   2.860   2.903   2.956
  3.022   3.042   3.116   3.134   3.152   3.248   3.363   3.421
  3.529   3.625   3.707   3.835   3.873   3.967   4.000   4.114
  4.925   4.999   5.026   5.128   5.292   5.382   5.521   5.689
  5.835  23.782  23.810  49.831  49.880  49.980
 --------------------------------------------------------------

          Ground-State Mulliken Net Atomic Charges

     Atom                 Charge (a.u.)
  ----------------------------------------
      1 O                    -0.280695
      2 C                    -0.221007
      3 C                     0.088872
      4 O                    -0.161181
      5 H                     0.170810
      6 O                    -0.286202
      7 H                     0.189819
      8 H                     0.241329
      9 H                     0.258255
  ----------------------------------------
  Sum of atomic charges =    -0.000000

 -----------------------------------------------------------------
                    Cartesian Multipole Moments
 -----------------------------------------------------------------
    Charge (ESU x 10^10)
                -0.0000
    Dipole Moment (Debye)
         X       0.3111      Y       3.7561      Z      -1.1207
       Tot       3.9321
    Quadrupole Moments (Debye-Ang)
        XX     -35.0529     XY      -4.8983     YY     -28.1859
        XZ      -2.9266     YZ       1.0475     ZZ     -27.8119
    Octopole Moments (Debye-Ang^2)
       XXX      -0.8408    XXY      -1.1798    XYY      -1.5406
       YYY      10.4672    XXZ      -5.3322    XYZ       2.1698
       YYZ       0.2817    XZZ       1.8614    YZZ      -0.2680
       ZZZ       0.0453
    Hexadecapole Moments (Debye-Ang^3)
      XXXX    -346.4307   XXXY     -23.9434   XXYY     -64.1600
      XYYY     -19.7951   YYYY    -137.7904   XXXZ     -12.8540
      XXYZ       3.7833   XYYZ      -1.5385   YYYZ      -0.3725
      XXZZ     -56.4715   XYZZ      -1.7620   YYZZ     -27.1658
      XZZZ      -2.5916   YZZZ      -0.5045   ZZZZ     -33.7080
 -----------------------------------------------------------------
 Calculating analytic gradient of the SCF energy
 Gradient of SCF Energy
            1           2           3           4           5           6
    1   0.0016154   0.0016921   0.0007897  -0.0031289   0.0001666  -0.0022737
    2  -0.0008692  -0.0001769  -0.0053265   0.0007314   0.0006435   0.0035448
    3   0.0029732  -0.0052127   0.0069929  -0.0016096   0.0005920  -0.0015075
            7           8           9
    1   0.0012010  -0.0000848   0.0000226
    2  -0.0013160  -0.0004537   0.0032226
    3  -0.0004027  -0.0007924  -0.0010332
 Max gradient component =       6.993E-03
 RMS gradient           =       2.506E-03
 Gradient time:  CPU 10.60 s  wall 10.60 s
 Geometry Optimization Parameters
   NAtoms,    NIC,     NZ,  NCons,   NDum,   NFix, NCnnct, MaxDiis
        9      48       0       0       0       0       0       0

 Cartesian Hessian Update
 Hessian Updated using BFGS Update


** GEOMETRY OPTIMIZATION IN DELOCALIZED INTERNAL COORDINATES **
   Searching for a Minimum

   Optimization Cycle:   2

                       Coordinates (Angstroms)
     ATOM                X               Y               Z
      1  O         1.9061615517    0.0262782772    0.0899452868
      2  C         0.6982632835    0.7285952317   -0.0153102382
      3  C        -0.5516851079   -0.1670788037    0.0067651016
      4  O        -1.7408920596    0.5039100213    0.0011554288
      5  H         0.6487241724    1.3554866373   -0.9192924867
      6  O        -0.5326344057   -1.3589681786   -0.0483751636
      7  H         0.6674319421    1.3999339004    0.8465647893
      8  H        -1.6043476258    1.4594997123    0.0179267491
      9  H         1.9508114407   -0.6136632893   -0.6278909547
   Point Group: c1    Number of degrees of freedom:    21


   Energy is   -304.389458912

 Hessian Updated using BFGS Update

 21 Hessian modes will be used to form the next step
  Hessian Eigenvalues:
     0.005405    0.010022    0.013708    0.020265    0.068681    0.076888
     0.114897    0.134538    0.159967    0.161810    0.235326    0.247739
     0.261373    0.317586    0.335692    0.340633    0.447285    0.520362
     0.537712    0.543284    1.090534

 Minimum Search - Taking Simple RFO Step
 Searching for Lamda that Minimizes Along All modes
 Value Taken    Lamda =  -0.00163427
 Calculated Step too Large.  Step scaled by  0.838468
 Step Taken.  Stepsize is  0.300000

                             Maximum     Tolerance    Cnvgd?
         Gradient           0.006126      0.000300      NO
         Displacement       0.134120      0.001200      NO
         Energy change     -0.002455      0.000001      NO


 New Cartesian Coordinates Obtained by Inverse Iteration

 Displacement from previous Coordinates is:  0.377100
 ----------------------------------------------------------------
             Standard Nuclear Orientation (Angstroms)
    I     Atom           X                Y                Z
 ----------------------------------------------------------------
    1      O       1.8995700723     0.0440460587     0.1120753148
    2      C       0.6947464550     0.7390309883    -0.0478831313
    3      C      -0.5490463999    -0.1587871788    -0.0622894921
    4      O      -1.7385488766     0.4982754061     0.0471256033
    5      H       0.6715451778     1.3482736402    -0.9651141075
    6      O      -0.5132133939    -1.3522722628    -0.1106861811
    7      H       0.6420719496     1.4259706848     0.8000849416
    8      H      -1.6058691319     1.4522797078     0.1175928567
    9      H       1.9405773391    -0.6628235355    -0.5394172920
 ----------------------------------------------------------------
 Molecular Point Group                 C1    NOp =  1
 Largest Abelian Subgroup              C1    NOp =  1
 Nuclear Repulsion Energy =   178.0890507807 hartrees
 There are       20 alpha and       20 beta electrons
 Applying Cartesian multipole field
    Component          Value
    ---------          -----
     (2,0,0)        1.00000E-11
     (0,2,0)        2.00000E-11
     (0,0,2)       -3.00000E-11
 Nucleus-field energy     =     0.0000000041 hartrees
 Requested basis set is 6-311++G(d,p)
 There are 50 shells and 138 basis functions
 A cutoff of  1.0D-11 yielded   1229 shell pairs
 There are      9506 function pairs (     10211 Cartesian)
 Smallest overlap matrix eigenvalue = 8.94E-05
 Guess MOs from SCF MO coefficient file
 Reading MOs from coefficient file
 Reading MOs from coefficient file
 A restricted hybrid HF-DFT SCF calculation will be
 performed using Pulay DIIS extrapolation
 Exchange:     0.2000 Hartree-Fock + 0.0800 Slater + 0.7200 B88
 Correlation:  0.1900 VWN1RPA + 0.8100 LYP
 Using SG-1 standard quadrature grid
 SCF converges when DIIS error is below 1.0E-08
 Geometry optimization detected.  Setting ReadMinima to 0
 Setting SaveMinima to 0
 ---------------------------------------
  Cycle       Energy         DIIS Error
 ---------------------------------------
    1    -304.3830988256      2.12E-03
    2    -304.3897254733      2.26E-04
    3    -304.3898060051      1.74E-04
    4    -304.3898451494      9.32E-05
    5    -304.3898575606      3.45E-05
    6    -304.3898594750      1.13E-05
    7    -304.3898597181      3.93E-06
    8    -304.3898595982      4.53E-07
    9    -304.3898596151      2.34E-07
   10    -304.3898596196      1.16E-07
   11    -304.3898596205      2.38E-08
   12    -304.3898596185      7.66E-09 Convergence criterion met
 ---------------------------------------
 SCF time:  CPU 35.20 s  wall 35.22 s
 SCF   energy in the final basis set = -304.3898596185
 Total energy in the final basis set = -304.3898596185

 --------------------------------------------------------------

                    Orbital Energies (a.u.)
 --------------------------------------------------------------

 Alpha MOs
 -- Occupied --
-19.194 -19.152 -19.135 -10.326 -10.263  -1.130  -1.064  -1.047
 -0.754  -0.645  -0.583  -0.526  -0.499  -0.463  -0.449  -0.429
 -0.376  -0.349  -0.323  -0.298
 -- Virtual --
 -0.033  -0.022  -0.009   0.020   0.024   0.050   0.068   0.076
  0.083   0.093   0.097   0.108   0.124   0.142   0.154   0.160
  0.175   0.201   0.214   0.222   0.237   0.241   0.251   0.268
  0.280   0.284   0.300   0.306   0.323   0.349   0.356   0.379
  0.453   0.459   0.494   0.513   0.539   0.550   0.583   0.627
  0.668   0.683   0.710   0.856   0.905   0.949   1.013   1.030
  1.069   1.107   1.126   1.128   1.156   1.172   1.204   1.252
  1.296   1.377   1.386   1.421   1.436   1.474   1.528   1.547
  1.578   1.599   1.613   1.698   1.727   1.793   1.885   1.961
  1.985   2.035   2.076   2.141   2.197   2.376   2.443   2.468
  2.520   2.557   2.684   2.818   2.848   2.856   2.900   2.957
  3.023   3.046   3.125   3.136   3.151   3.242   3.368   3.417
  3.524   3.623   3.704   3.840   3.875   3.966   3.999   4.121
  4.923   4.996   5.031   5.121   5.290   5.387   5.521   5.691
  5.837  23.782  23.810  49.829  49.882  49.979
 --------------------------------------------------------------

          Ground-State Mulliken Net Atomic Charges

     Atom                 Charge (a.u.)
  ----------------------------------------
      1 O                    -0.281904
      2 C                    -0.224755
      3 C                     0.089990
      4 O                    -0.157534
      5 H                     0.175844
      6 O                    -0.288561
      7 H                     0.185315
      8 H                     0.242084
      9 H                     0.259520
  ----------------------------------------
  Sum of atomic charges =    -0.000000

 -----------------------------------------------------------------
                    Cartesian Multipole Moments
 -----------------------------------------------------------------
    Charge (ESU x 10^10)
                -0.0000
    Dipole Moment (Debye)
         X       0.2209      Y       3.6619      Z      -0.9966
       Tot       3.8015
    Quadrupole Moments (Debye-Ang)
        XX     -34.9660     XY      -5.1491     YY     -27.9863
        XZ      -2.8192     YZ       1.0248     ZZ     -28.0977
    Octopole Moments (Debye-Ang^2)
       XXX      -1.3852    XXY      -1.8151    XYY      -1.3402
       YYY       9.7274    XXZ      -4.3117    XYZ       1.5894
       YYZ       1.5504    XZZ       1.1733    YZZ      -0.2525
       ZZZ       1.3529
    Hexadecapole Moments (Debye-Ang^3)
      XXXX    -343.8746   XXXY     -25.1702   XXYY     -63.0344
      XYYY     -20.0171   YYYY    -137.5152   XXXZ     -12.0044
      XXYZ       3.5777   XYYZ      -2.3474   YYYZ      -1.5810
      XXZZ     -57.1806   XYZZ      -1.7374   YYZZ     -27.3408
      XZZZ      -2.1596   YZZZ      -2.3531   ZZZZ     -34.6426
 -----------------------------------------------------------------
 Calculating analytic gradient of the SCF energy
 Gradient of SCF Energy
            1           2           3           4           5           6
    1   0.0002532   0.0011739  -0.0005526  -0.0024141  -0.0010845  -0.0009235
    2   0.0000495  -0.0017357  -0.0027500   0.0009879  -0.0002514   0.0015240
    3   0.0025233   0.0005359  -0.0117549   0.0032444   0.0007084   0.0051578
            7           8           9
    1   0.0028806  -0.0000546   0.0007216
    2  -0.0010802   0.0000272   0.0032287
    3  -0.0004201   0.0001297  -0.0001245
 Max gradient component =       1.175E-02
 RMS gradient           =       2.897E-03
 Gradient time:  CPU 10.64 s  wall 10.64 s
 Geometry Optimization Parameters
   NAtoms,    NIC,     NZ,  NCons,   NDum,   NFix, NCnnct, MaxDiis
        9      48       0       0       0       0       0       0

 Cartesian Hessian Update
 Hessian Updated using BFGS Update


** GEOMETRY OPTIMIZATION IN DELOCALIZED INTERNAL COORDINATES **
   Searching for a Minimum

   Optimization Cycle:   3

                       Coordinates (Angstroms)
     ATOM                X               Y               Z
      1  O         1.8995700723    0.0440460587    0.1120753148
      2  C         0.6947464550    0.7390309883   -0.0478831313
      3  C        -0.5490463999   -0.1587871788   -0.0622894921
      4  O        -1.7385488766    0.4982754061    0.0471256033
      5  H         0.6715451778    1.3482736402   -0.9651141075
      6  O        -0.5132133939   -1.3522722628   -0.1106861811
      7  H         0.6420719496    1.4259706848    0.8000849416
      8  H        -1.6058691319    1.4522797078    0.1175928567
      9  H         1.9405773391   -0.6628235355   -0.5394172920
   Point Group: c1    Number of degrees of freedom:    21


   Energy is   -304.389859618

 Hessian Updated using BFGS Update

 21 Hessian modes will be used to form the next step
  Hessian Eigenvalues:
     0.003759    0.009947    0.019945    0.046616    0.066477    0.076555
     0.113775    0.142099    0.159867    0.161261    0.231388    0.241477
     0.253022    0.295578    0.335932    0.336204    0.447592    0.514943
     0.534805    0.543125    1.083401

 Minimum Search - Taking Simple RFO Step
 Searching for Lamda that Minimizes Along All modes
 Value Taken    Lamda =  -0.00206537
 Calculated Step too Large.  Step scaled by  0.767890
 Step Taken.  Stepsize is  0.300000

                             Maximum     Tolerance    Cnvgd?
         Gradient           0.006565      0.000300      NO
         Displacement       0.138337      0.001200      NO
         Energy change     -0.000401      0.000001      NO


 New Cartesian Coordinates Obtained by Inverse Iteration

 Displacement from previous Coordinates is:  0.374807
 ----------------------------------------------------------------
             Standard Nuclear Orientation (Angstroms)
    I     Atom           X                Y                Z
 ----------------------------------------------------------------
    1      O       1.8904757064     0.0557307058     0.1101969801
    2      C       0.6937005461     0.7606930238    -0.0622293927
    3      C      -0.5309608943    -0.1491803694    -0.0708641150
    4      O      -1.7252522341     0.4859093553     0.0657112792
    5      H       0.6710455911     1.3391299237    -1.0000449006
    6      O      -0.4699638294    -1.3373052272    -0.2026535183
    7      H       0.6299343048     1.4729583947     0.7657915032
    8      H      -1.6027715836     1.4356046381     0.1938037652
    9      H       1.8856255844    -0.7295469359    -0.4482230889
 ----------------------------------------------------------------
 Molecular Point Group                 C1    NOp =  1
 Largest Abelian Subgroup              C1    NOp =  1
 Nuclear Repulsion Energy =   178.7257113587 hartrees
 There are       20 alpha and       20 beta electrons
 Applying Cartesian multipole field
    Component          Value
    ---------          -----
     (2,0,0)        1.00000E-11
     (0,2,0)        2.00000E-11
     (0,0,2)       -3.00000E-11
 Nucleus-field energy     =     0.0000000040 hartrees
 Requested basis set is 6-311++G(d,p)
 There are 50 shells and 138 basis functions
 A cutoff of  1.0D-11 yielded   1229 shell pairs
 There are      9506 function pairs (     10211 Cartesian)
 Smallest overlap matrix eigenvalue = 9.10E-05
 Guess MOs from SCF MO coefficient file
 Reading MOs from coefficient file
 Reading MOs from coefficient file
 A restricted hybrid HF-DFT SCF calculation will be
 performed using Pulay DIIS extrapolation
 Exchange:     0.2000 Hartree-Fock + 0.0800 Slater + 0.7200 B88
 Correlation:  0.1900 VWN1RPA + 0.8100 LYP
 Using SG-1 standard quadrature grid
 SCF converges when DIIS error is below 1.0E-08
 Geometry optimization detected.  Setting ReadMinima to 0
 Setting SaveMinima to 0
 ---------------------------------------
  Cycle       Energy         DIIS Error
 ---------------------------------------
    1    -304.3826463458      2.43E-03
    2    -304.3908119551      3.46E-04
    3    -304.3906498596      4.97E-04
    4    -304.3910314644      1.38E-04
    5    -304.3910601232      4.82E-05
    6    -304.3910638228      1.32E-05
    7    -304.3910642772      4.27E-06
    8    -304.3910642140      4.45E-07
    9    -304.3910642565      1.31E-07
   10    -304.3910642509      4.40E-08
   11    -304.3910642530      1.42E-08
   12    -304.3910642523      5.42E-09 Convergence criterion met
 ---------------------------------------
 SCF time:  CPU 35.06 s  wall 35.24 s
 SCF   energy in the final basis set = -304.3910642523
 Total energy in the final basis set = -304.3910642523

 --------------------------------------------------------------

                    Orbital Energies (a.u.)
 --------------------------------------------------------------

 Alpha MOs
 -- Occupied --
-19.196 -19.149 -19.137 -10.328 -10.262  -1.133  -1.064  -1.047
 -0.755  -0.647  -0.584  -0.525  -0.501  -0.463  -0.450  -0.431
 -0.374  -0.351  -0.321  -0.299
 -- Virtual --
 -0.033  -0.024  -0.004   0.020   0.024   0.051   0.068   0.076
  0.082   0.093   0.099   0.110   0.124   0.139   0.155   0.159
  0.177   0.201   0.212   0.221   0.238   0.246   0.252   0.264
  0.281   0.286   0.300   0.308   0.321   0.350   0.356   0.380
  0.451   0.456   0.495   0.514   0.542   0.551   0.581   0.630
  0.662   0.682   0.709   0.854   0.901   0.951   1.012   1.029
  1.067   1.108   1.123   1.125   1.156   1.176   1.194   1.259
  1.296   1.385   1.392   1.418   1.437   1.486   1.531   1.560
  1.569   1.598   1.614   1.699   1.713   1.788   1.878   1.958
  1.996   2.030   2.073   2.145   2.193   2.377   2.440   2.469
  2.519   2.558   2.673   2.819   2.845   2.855   2.895   2.965
  3.023   3.057   3.120   3.140   3.158   3.243   3.362   3.419
  3.518   3.621   3.710   3.836   3.877   3.971   3.997   4.129
  4.921   4.997   5.032   5.115   5.293   5.387   5.520   5.694
  5.840  23.785  23.811  49.828  49.884  49.976
 --------------------------------------------------------------

          Ground-State Mulliken Net Atomic Charges

     Atom                 Charge (a.u.)
  ----------------------------------------
      1 O                    -0.283336
      2 C                    -0.222593
      3 C                     0.088965
      4 O                    -0.152996
      5 H                     0.185571
      6 O                    -0.293806
      7 H                     0.175573
      8 H                     0.242416
      9 H                     0.260206
  ----------------------------------------
  Sum of atomic charges =     0.000000

 -----------------------------------------------------------------
                    Cartesian Multipole Moments
 -----------------------------------------------------------------
    Charge (ESU x 10^10)
                 0.0000
    Dipole Moment (Debye)
         X      -0.0007      Y       3.5692      Z      -0.6394
       Tot       3.6260
    Quadrupole Moments (Debye-Ang)
        XX     -35.1660     XY      -5.2906     YY     -27.6576
        XZ      -2.6883     YZ       0.8130     ZZ     -28.3534
    Octopole Moments (Debye-Ang^2)
       XXX      -3.9618    XXY      -2.2683    XYY      -1.3069
       YYY       8.7173    XXZ      -2.6871    XYZ       1.1074
       YYZ       2.7361    XZZ       0.2560    YZZ      -0.1707
       ZZZ       2.8075
    Hexadecapole Moments (Debye-Ang^3)
      XXXX    -340.3220   XXXY     -25.2523   XXYY     -61.1790
      XYYY     -19.5577   YYYY    -136.8398   XXXZ     -10.2723
      XXYZ       2.8358   XYYZ      -2.9715   YYYZ      -3.5391
      XXZZ     -57.3521   XYZZ      -1.6710   YYZZ     -27.5365
      XZZZ      -1.9299   YZZZ      -4.7207   ZZZZ     -35.8855
 -----------------------------------------------------------------
 Calculating analytic gradient of the SCF energy
 Gradient of SCF Energy
            1           2           3           4           5           6
    1  -0.0033735  -0.0005673   0.0010598  -0.0003587  -0.0010271   0.0005046
    2  -0.0021785   0.0006646  -0.0022647   0.0018951  -0.0003142  -0.0000261
    3   0.0005624   0.0000134  -0.0043309   0.0016046   0.0003158   0.0019045
            7           8           9
    1   0.0009598  -0.0001411   0.0029436
    2  -0.0002149   0.0006723   0.0017663
    3   0.0001008  -0.0001187  -0.0000518
 Max gradient component =       4.331E-03
 RMS gradient           =       1.574E-03
 Gradient time:  CPU 10.63 s  wall 10.63 s
 Geometry Optimization Parameters
   NAtoms,    NIC,     NZ,  NCons,   NDum,   NFix, NCnnct, MaxDiis
        9      48       0       0       0       0       0       0

 Cartesian Hessian Update
 Hessian Updated using BFGS Update


** GEOMETRY OPTIMIZATION IN DELOCALIZED INTERNAL COORDINATES **
   Searching for a Minimum

   Optimization Cycle:   4

                       Coordinates (Angstroms)
     ATOM                X               Y               Z
      1  O         1.8904757064    0.0557307058    0.1101969801
      2  C         0.6937005461    0.7606930238   -0.0622293927
      3  C        -0.5309608943   -0.1491803694   -0.0708641150
      4  O        -1.7252522341    0.4859093553    0.0657112792
      5  H         0.6710455911    1.3391299237   -1.0000449006
      6  O        -0.4699638294   -1.3373052272   -0.2026535183
      7  H         0.6299343048    1.4729583947    0.7657915032
      8  H        -1.6027715836    1.4356046381    0.1938037652
      9  H         1.8856255844   -0.7295469359   -0.4482230889
   Point Group: c1    Number of degrees of freedom:    21


   Energy is   -304.391064252

 Hessian Updated using BFGS Update

 21 Hessian modes will be used to form the next step
  Hessian Eigenvalues:
     0.002907    0.008216    0.019844    0.044009    0.066556    0.076521
     0.114154    0.139283    0.159920    0.173581    0.224449    0.241073
     0.270891    0.330363    0.335743    0.350383    0.447850    0.511992
     0.532865    0.543877    1.085038

 Minimum Search - Taking Simple RFO Step
 Searching for Lamda that Minimizes Along All modes
 Value Taken    Lamda =  -0.00161008
 Calculated Step too Large.  Step scaled by  0.606139
 Step Taken.  Stepsize is  0.300000

                             Maximum     Tolerance    Cnvgd?
         Gradient           0.004277      0.000300      NO
         Displacement       0.145584      0.001200      NO
         Energy change     -0.001205      0.000001      NO


 New Cartesian Coordinates Obtained by Inverse Iteration

 Displacement from previous Coordinates is:  0.364515
 ----------------------------------------------------------------
             Standard Nuclear Orientation (Angstroms)
    I     Atom           X                Y                Z
 ----------------------------------------------------------------
    1      O       1.8908123342     0.0677899289     0.0985103801
    2      C       0.6999429457     0.7808569856    -0.0764859011
    3      C      -0.5144147374    -0.1378102912    -0.0847476221
    4      O      -1.7168276035     0.4662509646     0.0781861578
    5      H       0.6806418524     1.3353887689    -1.0296977006
    6      O      -0.4332621975    -1.3173483282    -0.2811611347
    7      H       0.6342567710     1.5130417270     0.7346828863
    8      H      -1.6086296143     1.4076959297     0.2643715108
    9      H       1.8093134408    -0.7818721767    -0.3521700642
 ----------------------------------------------------------------
 Molecular Point Group                 C1    NOp =  1
 Largest Abelian Subgroup              C1    NOp =  1
 Nuclear Repulsion Energy =   179.2102233483 hartrees
 There are       20 alpha and       20 beta electrons
 Applying Cartesian multipole field
    Component          Value
    ---------          -----
     (2,0,0)        1.00000E-11
     (0,2,0)        2.00000E-11
     (0,0,2)       -3.00000E-11
 Nucleus-field energy     =     0.0000000039 hartrees
 Requested basis set is 6-311++G(d,p)
 There are 50 shells and 138 basis functions
 A cutoff of  1.0D-11 yielded   1231 shell pairs
 There are      9519 function pairs (     10226 Cartesian)
 Smallest overlap matrix eigenvalue = 9.47E-05
 Guess MOs from SCF MO coefficient file
 Reading MOs from coefficient file
 Reading MOs from coefficient file
 A restricted hybrid HF-DFT SCF calculation will be
 performed using Pulay DIIS extrapolation
 Exchange:     0.2000 Hartree-Fock + 0.0800 Slater + 0.7200 B88
 Correlation:  0.1900 VWN1RPA + 0.8100 LYP
 Using SG-1 standard quadrature grid
 SCF converges when DIIS error is below 1.0E-08
 Geometry optimization detected.  Setting ReadMinima to 0
 Setting SaveMinima to 0
 ---------------------------------------
  Cycle       Energy         DIIS Error
 ---------------------------------------
    1    -304.3838645387      2.12E-03
    2    -304.3915644820      3.57E-04
    3    -304.3914359621      4.73E-04
    4    -304.3917740395      1.45E-04
    5    -304.3918050714      5.48E-05
    6    -304.3918096979      1.20E-05
    7    -304.3918101056      3.68E-06
    8    -304.3918099939      4.59E-07
    9    -304.3918100284      2.01E-07
   10    -304.3918100368      1.02E-07
   11    -304.3918100316      1.12E-08
   12    -304.3918100328      4.03E-09 Convergence criterion met
 ---------------------------------------
 SCF time:  CPU 35.34 s  wall 35.36 s
 SCF   energy in the final basis set = -304.3918100328
 Total energy in the final basis set = -304.3918100328

 --------------------------------------------------------------

                    Orbital Energies (a.u.)
 --------------------------------------------------------------

 Alpha MOs
 -- Occupied --
-19.199 -19.147 -19.139 -10.330 -10.262  -1.136  -1.066  -1.046
 -0.755  -0.649  -0.586  -0.523  -0.502  -0.464  -0.452  -0.436
 -0.374  -0.353  -0.320  -0.301
 -- Virtual --
 -0.034  -0.027  -0.000   0.020   0.023   0.052   0.067   0.075
  0.082   0.093   0.101   0.112   0.124   0.136   0.156   0.161
  0.178   0.201   0.209   0.221   0.238   0.248   0.257   0.260
  0.283   0.287   0.301   0.312   0.319   0.350   0.357   0.381
  0.445   0.458   0.497   0.516   0.546   0.552   0.577   0.631
  0.656   0.681   0.708   0.852   0.898   0.954   1.011   1.026
  1.067   1.105   1.122   1.123   1.154   1.173   1.179   1.263
  1.294   1.387   1.402   1.420   1.432   1.502   1.533   1.560
  1.575   1.595   1.619   1.697   1.700   1.783   1.867   1.961
  1.999   2.027   2.073   2.139   2.195   2.380   2.437   2.474
  2.519   2.563   2.664   2.812   2.845   2.849   2.888   2.975
  3.022   3.077   3.114   3.139   3.164   3.241   3.356   3.415
  3.513   3.618   3.718   3.832   3.873   3.976   3.997   4.134
  4.920   4.998   5.033   5.114   5.298   5.393   5.523   5.688
  5.842  23.782  23.814  49.827  49.886  49.973
 --------------------------------------------------------------

          Ground-State Mulliken Net Atomic Charges

     Atom                 Charge (a.u.)
  ----------------------------------------
      1 O                    -0.280907
      2 C                    -0.219263
      3 C                     0.081332
      4 O                    -0.146586
      5 H                     0.192436
      6 O                    -0.294095
      7 H                     0.167181
      8 H                     0.242056
      9 H                     0.257846
  ----------------------------------------
  Sum of atomic charges =     0.000000

 -----------------------------------------------------------------
                    Cartesian Multipole Moments
 -----------------------------------------------------------------
    Charge (ESU x 10^10)
                 0.0000
    Dipole Moment (Debye)
         X      -0.2678      Y       3.4910      Z      -0.2684
       Tot       3.5115
    Quadrupole Moments (Debye-Ang)
        XX     -35.4847     XY      -5.3060     YY     -27.3983
        XZ      -2.4510     YZ       0.5776     ZZ     -28.5722
    Octopole Moments (Debye-Ang^2)
       XXX      -7.1525    XXY      -2.2348    XYY      -1.3284
       YYY       7.5445    XXZ      -0.8557    XYZ       0.4938
       YYZ       3.8639    XZZ      -0.6298    YZZ      -0.0445
       ZZZ       4.3878
    Hexadecapole Moments (Debye-Ang^3)
      XXXX    -340.0283   XXXY     -25.1297   XXYY     -59.8855
      XYYY     -19.2746   YYYY    -135.5514   XXXZ      -8.1460
      XXYZ       2.0939   XYYZ      -3.2634   YYYZ      -5.1072
      XXZZ     -57.7130   XYZZ      -1.8040   YYZZ     -27.6896
      XZZZ      -1.5304   YZZZ      -6.5724   ZZZZ     -37.3640
 -----------------------------------------------------------------
 Calculating analytic gradient of the SCF energy
 Gradient of SCF Energy
            1           2           3           4           5           6
    1  -0.0041237  -0.0006794   0.0021115   0.0001495  -0.0005526   0.0001390
    2  -0.0015809   0.0003286  -0.0014904   0.0012204  -0.0004097   0.0002699
    3   0.0004995  -0.0002561   0.0001605   0.0003597  -0.0002390  -0.0002375
            7           8           9
    1   0.0007107  -0.0000225   0.0022675
    2   0.0001712   0.0002483   0.0012425
    3   0.0000628  -0.0001346  -0.0002152
 Max gradient component =       4.124E-03
 RMS gradient           =       1.167E-03
 Gradient time:  CPU 10.71 s  wall 10.71 s
 Geometry Optimization Parameters
   NAtoms,    NIC,     NZ,  NCons,   NDum,   NFix, NCnnct, MaxDiis
        9      48       0       0       0       0       0       0

 Cartesian Hessian Update
 Hessian Updated using BFGS Update


** GEOMETRY OPTIMIZATION IN DELOCALIZED INTERNAL COORDINATES **
   Searching for a Minimum

   Optimization Cycle:   5

                       Coordinates (Angstroms)
     ATOM                X               Y               Z
      1  O         1.8908123342    0.0677899289    0.0985103801
      2  C         0.6999429457    0.7808569856   -0.0764859011
      3  C        -0.5144147374   -0.1378102912   -0.0847476221
      4  O        -1.7168276035    0.4662509646    0.0781861578
      5  H         0.6806418524    1.3353887689   -1.0296977006
      6  O        -0.4332621975   -1.3173483282   -0.2811611347
      7  H         0.6342567710    1.5130417270    0.7346828863
      8  H        -1.6086296143    1.4076959297    0.2643715108
      9  H         1.8093134408   -0.7818721767   -0.3521700642
   Point Group: c1    Number of degrees of freedom:    21


   Energy is   -304.391810033

 Hessian Updated using BFGS Update

 21 Hessian modes will be used to form the next step
  Hessian Eigenvalues:
     0.003876    0.006681    0.020010    0.050025    0.066224    0.077022
     0.113697    0.135387    0.160053    0.167775    0.225041    0.241350
     0.269394    0.328923    0.335950    0.349276    0.451028    0.512342
     0.531887    0.543854    1.085058

 Minimum Search - Taking Simple RFO Step
 Searching for Lamda that Minimizes Along All modes
 Value Taken    Lamda =  -0.00066825
 Calculated Step too Large.  Step scaled by  0.935998
 Step Taken.  Stepsize is  0.300000

                             Maximum     Tolerance    Cnvgd?
         Gradient           0.003030      0.000300      NO
         Displacement       0.176195      0.001200      NO
         Energy change     -0.000746      0.000001      NO


 New Cartesian Coordinates Obtained by Inverse Iteration

 Displacement from previous Coordinates is:  0.294368
 ----------------------------------------------------------------
             Standard Nuclear Orientation (Angstroms)
    I     Atom           X                Y                Z
 ----------------------------------------------------------------
    1      O       1.9002427856     0.0731489688     0.0607450021
    2      C       0.7100441331     0.7977274344    -0.0864588169
    3      C      -0.5004754136    -0.1269393320    -0.0959665262
    4      O      -1.7113862182     0.4476633686     0.0786155403
    5      H       0.6843106238     1.3499757205    -1.0414318414
    6      O      -0.3984913435    -1.3012209033    -0.3225418430
    7      H       0.6466138409     1.5327971056     0.7228032811
    8      H      -1.6199424408     1.3823899813     0.3029534205
    9      H       1.7309172241    -0.8215488352    -0.2672297043
 ----------------------------------------------------------------
 Molecular Point Group                 C1    NOp =  1
 Largest Abelian Subgroup              C1    NOp =  1
 Nuclear Repulsion Energy =   179.4972620938 hartrees
 There are       20 alpha and       20 beta electrons
 Applying Cartesian multipole field
    Component          Value
    ---------          -----
     (2,0,0)        1.00000E-11
     (0,2,0)        2.00000E-11
     (0,0,2)       -3.00000E-11
 Nucleus-field energy     =     0.0000000039 hartrees
 Requested basis set is 6-311++G(d,p)
 There are 50 shells and 138 basis functions
 A cutoff of  1.0D-11 yielded   1232 shell pairs
 There are      9523 function pairs (     10230 Cartesian)
 Smallest overlap matrix eigenvalue = 9.68E-05
 Guess MOs from SCF MO coefficient file
 Reading MOs from coefficient file
 Reading MOs from coefficient file
 A restricted hybrid HF-DFT SCF calculation will be
 performed using Pulay DIIS extrapolation
 Exchange:     0.2000 Hartree-Fock + 0.0800 Slater + 0.7200 B88
 Correlation:  0.1900 VWN1RPA + 0.8100 LYP
 Using SG-1 standard quadrature grid
 SCF converges when DIIS error is below 1.0E-08
 Geometry optimization detected.  Setting ReadMinima to 0
 Setting SaveMinima to 0
 ---------------------------------------
  Cycle       Energy         DIIS Error
 ---------------------------------------
    1    -304.3837514194      1.64E-03
    2    -304.3919135618      3.89E-04
    3    -304.3917657396      5.00E-04
    4    -304.3921535203      1.26E-04
    5    -304.3921726256      6.63E-05
    6    -304.3921798479      9.32E-06
    7    -304.3921801620      2.84E-06
    8    -304.3921800637      5.61E-07
    9    -304.3921800671      2.80E-07
   10    -304.3921800879      8.24E-08
   11    -304.3921800822      8.56E-09 Convergence criterion met
 ---------------------------------------
 SCF time:  CPU 33.34 s  wall 33.44 s
 SCF   energy in the final basis set = -304.3921800822
 Total energy in the final basis set = -304.3921800822

 --------------------------------------------------------------

                    Orbital Energies (a.u.)
 --------------------------------------------------------------

 Alpha MOs
 -- Occupied --
-19.202 -19.145 -19.141 -10.333 -10.262  -1.139  -1.067  -1.045
 -0.754  -0.652  -0.586  -0.520  -0.504  -0.464  -0.453  -0.440
 -0.373  -0.355  -0.319  -0.302
 -- Virtual --
 -0.035  -0.029   0.002   0.020   0.023   0.053   0.066   0.075
  0.081   0.093   0.103   0.113   0.123   0.135   0.158   0.163
  0.178   0.200   0.208   0.221   0.236   0.249   0.256   0.265
  0.284   0.289   0.301   0.315   0.320   0.350   0.360   0.381
  0.442   0.459   0.498   0.518   0.549   0.557   0.571   0.633
  0.652   0.680   0.709   0.851   0.903   0.956   1.010   1.026
  1.068   1.098   1.120   1.124   1.153   1.157   1.176   1.268
  1.294   1.386   1.401   1.420   1.427   1.505   1.539   1.562
  1.586   1.593   1.623   1.683   1.700   1.779   1.859   1.964
  1.995   2.030   2.077   2.134   2.200   2.386   2.436   2.478
  2.522   2.571   2.653   2.808   2.839   2.853   2.881   2.981
  3.020   3.093   3.110   3.133   3.168   3.238   3.352   3.410
  3.508   3.615   3.733   3.828   3.862   3.979   3.999   4.135
  4.919   4.996   5.034   5.119   5.301   5.397   5.528   5.678
  5.845  23.778  23.818  49.825  49.886  49.969
 --------------------------------------------------------------

          Ground-State Mulliken Net Atomic Charges

     Atom                 Charge (a.u.)
  ----------------------------------------
      1 O                    -0.280423
      2 C                    -0.218472
      3 C                     0.076865
      4 O                    -0.142101
      5 H                     0.196636
      6 O                    -0.291805
      7 H                     0.161548
      8 H                     0.242999
      9 H                     0.254752
  ----------------------------------------
  Sum of atomic charges =    -0.000000

 -----------------------------------------------------------------
                    Cartesian Multipole Moments
 -----------------------------------------------------------------
    Charge (ESU x 10^10)
                -0.0000
    Dipole Moment (Debye)
         X      -0.5681      Y       3.4499      Z       0.0659
       Tot       3.4970
    Quadrupole Moments (Debye-Ang)
        XX     -35.8617     XY      -5.2428     YY     -27.2087
        XZ      -2.0509     YZ       0.3609     ZZ     -28.7095
    Octopole Moments (Debye-Ang^2)
       XXX     -10.5985    XXY      -1.8605    XYY      -1.5177
       YYY       6.6172    XXZ       0.9669    XYZ      -0.0536
       YYZ       4.6217    XZZ      -1.4089    YZZ       0.0349
       ZZZ       5.9200
    Hexadecapole Moments (Debye-Ang^3)
      XXXX    -341.8824   XXXY     -24.5609   XXYY     -59.1428
      XYYY     -18.9574   YYYY    -134.6185   XXXZ      -5.2322
      XXYZ       1.5688   XYYZ      -3.0217   YYYZ      -5.8747
      XXZZ     -58.0977   XYZZ      -1.8925   YYZZ     -27.7354
      XZZZ      -0.3990   YZZZ      -7.3611   ZZZZ     -38.1186
 -----------------------------------------------------------------
 Calculating analytic gradient of the SCF energy
 Gradient of SCF Energy
            1           2           3           4           5           6
    1  -0.0014594  -0.0003636   0.0009987  -0.0000393  -0.0003065   0.0002173
    2  -0.0009692  -0.0001278   0.0001800   0.0001296  -0.0003775   0.0002775
    3   0.0006397   0.0003907   0.0024301  -0.0004670  -0.0007441  -0.0014940
            7           8           9
    1   0.0003378   0.0000748   0.0005403
    2   0.0004585  -0.0001808   0.0006097
    3  -0.0004478   0.0000241  -0.0003317
 Max gradient component =       2.430E-03
 RMS gradient           =       7.561E-04
 Gradient time:  CPU 10.72 s  wall 10.73 s
 Geometry Optimization Parameters
   NAtoms,    NIC,     NZ,  NCons,   NDum,   NFix, NCnnct, MaxDiis
        9      48       0       0       0       0       0       0

 Cartesian Hessian Update
 Hessian Updated using BFGS Update


** GEOMETRY OPTIMIZATION IN DELOCALIZED INTERNAL COORDINATES **
   Searching for a Minimum

   Optimization Cycle:   6

                       Coordinates (Angstroms)
     ATOM                X               Y               Z
      1  O         1.9002427856    0.0731489688    0.0607450021
      2  C         0.7100441331    0.7977274344   -0.0864588169
      3  C        -0.5004754136   -0.1269393320   -0.0959665262
      4  O        -1.7113862182    0.4476633686    0.0786155403
      5  H         0.6843106238    1.3499757205   -1.0414318414
      6  O        -0.3984913435   -1.3012209033   -0.3225418430
      7  H         0.6466138409    1.5327971056    0.7228032811
      8  H        -1.6199424408    1.3823899813    0.3029534205
      9  H         1.7309172241   -0.8215488352   -0.2672297043
   Point Group: c1    Number of degrees of freedom:    21


   Energy is   -304.392180082

 Hessian Updated using BFGS Update

 21 Hessian modes will be used to form the next step
  Hessian Eigenvalues:
     0.003963    0.005872    0.020235    0.055602    0.066268    0.076932
     0.113451    0.130408    0.159998    0.171410    0.232393    0.243230
     0.270065    0.322333    0.336422    0.343068    0.449542    0.512540
     0.530952    0.544069    1.085073

 Minimum Search - Taking Simple RFO Step
 Searching for Lamda that Minimizes Along All modes
 Value Taken    Lamda =  -0.00023900
 Step Taken.  Stepsize is  0.197518

                             Maximum     Tolerance    Cnvgd?
         Gradient           0.001642      0.000300      NO
         Displacement       0.095956      0.001200      NO
         Energy change     -0.000370      0.000001      NO


 New Cartesian Coordinates Obtained by Inverse Iteration

 Displacement from previous Coordinates is:  0.164929
 ----------------------------------------------------------------
             Standard Nuclear Orientation (Angstroms)
    I     Atom           X                Y                Z
 ----------------------------------------------------------------
    1      O       1.9094322955     0.0742216464     0.0180719786
    2      C       0.7147259543     0.8017337374    -0.0829820966
    3      C      -0.4958400578    -0.1260837524    -0.0907450598
    4      O      -1.7104579229     0.4431899903     0.0635258612
    5      H       0.6741795888     1.3784731340    -1.0222898044
    6      O      -0.3863806993    -1.3052868169    -0.2895347739
    7      H       0.6590562278     1.5162653089     0.7455413366
    8      H      -1.6271747202     1.3825643702     0.2713599392
    9      H       1.7042925252    -0.8310841092    -0.2614588686
 ----------------------------------------------------------------
 Molecular Point Group                 C1    NOp =  1
 Largest Abelian Subgroup              C1    NOp =  1
 Nuclear Repulsion Energy =   179.5180493685 hartrees
 There are       20 alpha and       20 beta electrons
 Applying Cartesian multipole field
    Component          Value
    ---------          -----
     (2,0,0)        1.00000E-11
     (0,2,0)        2.00000E-11
     (0,0,2)       -3.00000E-11
 Nucleus-field energy     =     0.0000000039 hartrees
 Requested basis set is 6-311++G(d,p)
 There are 50 shells and 138 basis functions
 A cutoff of  1.0D-11 yielded   1232 shell pairs
 There are      9523 function pairs (     10230 Cartesian)
 Smallest overlap matrix eigenvalue = 9.43E-05
 Guess MOs from SCF MO coefficient file
 Reading MOs from coefficient file
 Reading MOs from coefficient file
 A restricted hybrid HF-DFT SCF calculation will be
 performed using Pulay DIIS extrapolation
 Exchange:     0.2000 Hartree-Fock + 0.0800 Slater + 0.7200 B88
 Correlation:  0.1900 VWN1RPA + 0.8100 LYP
 Using SG-1 standard quadrature grid
 SCF converges when DIIS error is below 1.0E-08
 Geometry optimization detected.  Setting ReadMinima to 0
 Setting SaveMinima to 0
 ---------------------------------------
  Cycle       Energy         DIIS Error
 ---------------------------------------
    1    -304.3885082547      1.15E-03
    2    -304.3923223281      1.56E-04
    3    -304.3923074846      1.95E-04
    4    -304.3923661818      5.33E-05
    5    -304.3923698460      2.62E-05
    6    -304.3923711033      5.33E-06
    7    -304.3923711526      1.38E-06
    8    -304.3923711040      2.40E-07
    9    -304.3923710973      1.26E-07
   10    -304.3923711065      3.96E-08
   11    -304.3923711040      4.74E-09 Convergence criterion met
 ---------------------------------------
 SCF time:  CPU 32.67 s  wall 32.92 s
 SCF   energy in the final basis set = -304.3923711040
 Total energy in the final basis set = -304.3923711040

 --------------------------------------------------------------

                    Orbital Energies (a.u.)
 --------------------------------------------------------------

 Alpha MOs
 -- Occupied --
-19.203 -19.144 -19.142 -10.334 -10.262  -1.141  -1.068  -1.044
 -0.753  -0.653  -0.586  -0.519  -0.504  -0.464  -0.452  -0.443
 -0.373  -0.356  -0.319  -0.302
 -- Virtual --
 -0.035  -0.029   0.002   0.020   0.023   0.053   0.066   0.075
  0.081   0.093   0.104   0.112   0.123   0.136   0.159   0.162
  0.178   0.200   0.209   0.220   0.235   0.250   0.257   0.268
  0.284   0.289   0.301   0.315   0.322   0.351   0.361   0.381
  0.444   0.458   0.497   0.517   0.549   0.560   0.569   0.634
  0.653   0.678   0.710   0.851   0.912   0.957   1.009   1.027
  1.070   1.094   1.119   1.125   1.152   1.157   1.174   1.268
  1.298   1.384   1.399   1.416   1.423   1.503   1.541   1.564
  1.586   1.595   1.619   1.678   1.699   1.779   1.863   1.968
  1.992   2.031   2.081   2.134   2.204   2.388   2.439   2.478
  2.520   2.575   2.647   2.813   2.838   2.857   2.881   2.983
  3.018   3.098   3.109   3.132   3.171   3.235   3.352   3.408
  3.508   3.613   3.741   3.827   3.858   3.981   4.000   4.130
  4.917   4.994   5.034   5.121   5.300   5.399   5.530   5.677
  5.846  23.776  23.819  49.825  49.886  49.968
 --------------------------------------------------------------

          Ground-State Mulliken Net Atomic Charges

     Atom                 Charge (a.u.)
  ----------------------------------------
      1 O                    -0.282534
      2 C                    -0.219023
      3 C                     0.077626
      4 O                    -0.142204
      5 H                     0.195593
      6 O                    -0.291385
      7 H                     0.163299
      8 H                     0.244882
      9 H                     0.253747
  ----------------------------------------
  Sum of atomic charges =    -0.000000

 -----------------------------------------------------------------
                    Cartesian Multipole Moments
 -----------------------------------------------------------------
    Charge (ESU x 10^10)
                 0.0000
    Dipole Moment (Debye)
         X      -0.6909      Y       3.4641      Z       0.1202
       Tot       3.5344
    Quadrupole Moments (Debye-Ang)
        XX     -36.0402     XY      -5.2265     YY     -27.1754
        XZ      -1.7102     YZ       0.3622     ZZ     -28.7061
    Octopole Moments (Debye-Ang^2)
       XXX     -12.0490    XXY      -1.5648    XYY      -1.7393
       YYY       6.6799    XXZ       1.5695    XYZ      -0.0199
       YYZ       4.3831    XZZ      -1.5890    YZZ      -0.0612
       ZZZ       6.2500
    Hexadecapole Moments (Debye-Ang^3)
      XXXX    -343.8069   XXXY     -24.3894   XXYY     -59.1060
      XYYY     -19.0551   YYYY    -135.2736   XXXZ      -3.0130
      XXYZ       1.6672   XYYZ      -2.4383   YYYZ      -5.1905
      XXZZ     -58.2607   XYZZ      -1.8025   YYZZ     -27.6244
      XZZZ       0.8655   YZZZ      -6.4666   ZZZZ     -37.1228
 -----------------------------------------------------------------
 Calculating analytic gradient of the SCF energy
 Gradient of SCF Energy
            1           2           3           4           5           6
    1   0.0006623  -0.0000935  -0.0003354  -0.0000517  -0.0000644   0.0000626
    2  -0.0001445  -0.0001348   0.0011563  -0.0006031  -0.0003137  -0.0001534
    3   0.0007005   0.0010043   0.0018073  -0.0006703  -0.0006681  -0.0010324
            7           8           9
    1   0.0001813   0.0001204  -0.0004815
    2   0.0005025  -0.0002855  -0.0000238
    3  -0.0006433   0.0001766  -0.0006748
 Max gradient component =       1.807E-03
 RMS gradient           =       6.287E-04
 Gradient time:  CPU 10.72 s  wall 10.72 s
 Geometry Optimization Parameters
   NAtoms,    NIC,     NZ,  NCons,   NDum,   NFix, NCnnct, MaxDiis
        9      48       0       0       0       0       0       0

 Cartesian Hessian Update
 Hessian Updated using BFGS Update


** GEOMETRY OPTIMIZATION IN DELOCALIZED INTERNAL COORDINATES **
   Searching for a Minimum

   Optimization Cycle:   7

                       Coordinates (Angstroms)
     ATOM                X               Y               Z
      1  O         1.9094322955    0.0742216464    0.0180719786
      2  C         0.7147259543    0.8017337374   -0.0829820966
      3  C        -0.4958400578   -0.1260837524   -0.0907450598
      4  O        -1.7104579229    0.4431899903    0.0635258612
      5  H         0.6741795888    1.3784731340   -1.0222898044
      6  O        -0.3863806993   -1.3052868169   -0.2895347739
      7  H         0.6590562278    1.5162653089    0.7455413366
      8  H        -1.6271747202    1.3825643702    0.2713599392
      9  H         1.7042925252   -0.8310841092   -0.2614588686
   Point Group: c1    Number of degrees of freedom:    21


   Energy is   -304.392371104

 Hessian Updated using BFGS Update

 21 Hessian modes will be used to form the next step
  Hessian Eigenvalues:
     0.001751    0.005476    0.019838    0.047156    0.069355    0.076874
     0.114009    0.133994    0.159903    0.178224    0.227352    0.241773
     0.272367    0.331900    0.335536    0.370816    0.454627    0.513956
     0.536260    0.544041    1.085909

 Minimum Search - Taking Simple RFO Step
 Searching for Lamda that Minimizes Along All modes
 Value Taken    Lamda =  -0.00035234
 Calculated Step too Large.  Step scaled by  0.819058
 Step Taken.  Stepsize is  0.300000

                             Maximum     Tolerance    Cnvgd?
         Gradient           0.001695      0.000300      NO
         Displacement       0.137092      0.001200      NO
         Energy change     -0.000191      0.000001      NO


 New Cartesian Coordinates Obtained by Inverse Iteration

 Displacement from previous Coordinates is:  0.242496
 ----------------------------------------------------------------
             Standard Nuclear Orientation (Angstroms)
    I     Atom           X                Y                Z
 ----------------------------------------------------------------
    1      O       1.9174005434     0.0791358250    -0.0461429697
    2      C       0.7168041920     0.8040530511    -0.0831366045
    3      C      -0.4917583413    -0.1276670815    -0.0868084370
    4      O      -1.7072812212     0.4417874737     0.0491694052
    5      H       0.6526872516     1.4231657457    -0.9924142107
    6      O      -0.3762050464    -1.3133620254    -0.2412697085
    7      H       0.6732352750     1.4792191002     0.7794646431
    8      H      -1.6294353773     1.3894953015     0.2192957152
    9      H       1.6863859155    -0.8418338816    -0.2466693206
 ----------------------------------------------------------------
 Molecular Point Group                 C1    NOp =  1
 Largest Abelian Subgroup              C1    NOp =  1
 Nuclear Repulsion Energy =   179.5438247671 hartrees
 There are       20 alpha and       20 beta electrons
 Applying Cartesian multipole field
    Component          Value
    ---------          -----
     (2,0,0)        1.00000E-11
     (0,2,0)        2.00000E-11
     (0,0,2)       -3.00000E-11
 Nucleus-field energy     =     0.0000000039 hartrees
 Requested basis set is 6-311++G(d,p)
 There are 50 shells and 138 basis functions
 A cutoff of  1.0D-11 yielded   1232 shell pairs
 There are      9520 function pairs (     10227 Cartesian)
 Smallest overlap matrix eigenvalue = 8.92E-05
 Guess MOs from SCF MO coefficient file
 Reading MOs from coefficient file
 Reading MOs from coefficient file
 A restricted hybrid HF-DFT SCF calculation will be
 performed using Pulay DIIS extrapolation
 Exchange:     0.2000 Hartree-Fock + 0.0800 Slater + 0.7200 B88
 Correlation:  0.1900 VWN1RPA + 0.8100 LYP
 Using SG-1 standard quadrature grid
 SCF converges when DIIS error is below 1.0E-08
 Geometry optimization detected.  Setting ReadMinima to 0
 Setting SaveMinima to 0
 ---------------------------------------
  Cycle       Energy         DIIS Error
 ---------------------------------------
    1    -304.3854596589      1.64E-03
    2    -304.3924693158      2.28E-04
    3    -304.3924522056      2.75E-04
    4    -304.3925712385      6.11E-05
    5    -304.3925760756      2.52E-05
    6    -304.3925770355      1.07E-05
    7    -304.3925773067      2.70E-06
    8    -304.3925772158      2.77E-07
    9    -304.3925772032      1.78E-07
   10    -304.3925772189      4.52E-08
   11    -304.3925772171      1.28E-08
   12    -304.3925772160      3.55E-09 Convergence criterion met
 ---------------------------------------
 SCF time:  CPU 35.08 s  wall 35.18 s
 SCF   energy in the final basis set = -304.3925772160
 Total energy in the final basis set = -304.3925772160

 --------------------------------------------------------------

                    Orbital Energies (a.u.)
 --------------------------------------------------------------

 Alpha MOs
 -- Occupied --
-19.204 -19.143 -19.143 -10.335 -10.262  -1.142  -1.068  -1.044
 -0.753  -0.654  -0.586  -0.518  -0.505  -0.465  -0.452  -0.445
 -0.372  -0.357  -0.318  -0.303
 -- Virtual --
 -0.036  -0.029   0.002   0.020   0.023   0.053   0.065   0.075
  0.081   0.093   0.104   0.111   0.123   0.138   0.159   0.161
  0.177   0.199   0.211   0.219   0.233   0.252   0.257   0.271
  0.285   0.290   0.301   0.315   0.326   0.352   0.362   0.382
  0.447   0.457   0.495   0.518   0.549   0.564   0.567   0.635
  0.656   0.677   0.711   0.850   0.926   0.957   1.008   1.032
  1.071   1.092   1.117   1.127   1.150   1.155   1.175   1.261
  1.313   1.379   1.398   1.411   1.417   1.499   1.544   1.564
  1.588   1.602   1.613   1.670   1.699   1.781   1.872   1.975
  1.990   2.029   2.086   2.136   2.210   2.390   2.442   2.480
  2.517   2.584   2.637   2.821   2.836   2.862   2.885   2.985
  3.014   3.102   3.110   3.131   3.177   3.228   3.353   3.407
  3.509   3.611   3.754   3.826   3.855   3.980   4.001   4.127
  4.916   4.990   5.034   5.121   5.298   5.399   5.531   5.682
  5.848  23.777  23.821  49.824  49.887  49.968
 --------------------------------------------------------------

          Ground-State Mulliken Net Atomic Charges

     Atom                 Charge (a.u.)
  ----------------------------------------
      1 O                    -0.286885
      2 C                    -0.221082
      3 C                     0.082172
      4 O                    -0.143859
      5 H                     0.192120
      6 O                    -0.291327
      7 H                     0.167577
      8 H                     0.247622
      9 H                     0.253661
  ----------------------------------------
  Sum of atomic charges =     0.000000

 -----------------------------------------------------------------
                    Cartesian Multipole Moments
 -----------------------------------------------------------------
    Charge (ESU x 10^10)
                 0.0000
    Dipole Moment (Debye)
         X      -0.7928      Y       3.4645      Z       0.1767
       Tot       3.5585
    Quadrupole Moments (Debye-Ang)
        XX     -36.2028     XY      -5.2707     YY     -27.1290
        XZ      -1.1346     YZ       0.3082     ZZ     -28.7332
    Octopole Moments (Debye-Ang^2)
       XXX     -13.2358    XXY      -1.4196    XYY      -1.9580
       YYY       6.8452    XXZ       2.3592    XYZ       0.0611
       YYZ       3.9913    XZZ      -1.7717    YZZ      -0.1899
       ZZZ       6.7876
    Hexadecapole Moments (Debye-Ang^3)
      XXXX    -345.1274   XXXY     -24.4653   XXYY     -58.9994
      XYYY     -19.3857   YYYY    -136.2833   XXXZ       0.6360
      XXYZ       1.6679   XYYZ      -1.4774   YYYZ      -4.3099
      XXZZ     -58.5186   XYZZ      -1.6905   YYZZ     -27.5862
      XZZZ       3.0168   YZZZ      -5.1448   ZZZZ     -36.1654
 -----------------------------------------------------------------
 Calculating analytic gradient of the SCF energy
 Gradient of SCF Energy
            1           2           3           4           5           6
    1   0.0017720   0.0000115  -0.0016799   0.0004042  -0.0003159   0.0002910
    2   0.0004597   0.0000064   0.0015859  -0.0007511  -0.0000009  -0.0008067
    3   0.0007579   0.0006527   0.0002139  -0.0004170  -0.0003398  -0.0002524
            7           8           9
    1   0.0003590   0.0000234  -0.0008654
    2   0.0001094  -0.0000365  -0.0005663
    3  -0.0005842   0.0003562  -0.0003873
 Max gradient component =       1.772E-03
 RMS gradient           =       7.066E-04
 Gradient time:  CPU 10.74 s  wall 10.74 s
 Geometry Optimization Parameters
   NAtoms,    NIC,     NZ,  NCons,   NDum,   NFix, NCnnct, MaxDiis
        9      48       0       0       0       0       0       0

 Cartesian Hessian Update
 Hessian Updated using BFGS Update


** GEOMETRY OPTIMIZATION IN DELOCALIZED INTERNAL COORDINATES **
   Searching for a Minimum

   Optimization Cycle:   8

                       Coordinates (Angstroms)
     ATOM                X               Y               Z
      1  O         1.9174005434    0.0791358250   -0.0461429697
      2  C         0.7168041920    0.8040530511   -0.0831366045
      3  C        -0.4917583413   -0.1276670815   -0.0868084370
      4  O        -1.7072812212    0.4417874737    0.0491694052
      5  H         0.6526872516    1.4231657457   -0.9924142107
      6  O        -0.3762050464   -1.3133620254   -0.2412697085
      7  H         0.6732352750    1.4792191002    0.7794646431
      8  H        -1.6294353773    1.3894953015    0.2192957152
      9  H         1.6863859155   -0.8418338816   -0.2466693206
   Point Group: c1    Number of degrees of freedom:    21


   Energy is   -304.392577216

 Hessian Updated using BFGS Update

 21 Hessian modes will be used to form the next step
  Hessian Eigenvalues:
     0.001446    0.005428    0.019125    0.047133    0.069347    0.076968
     0.113976    0.134587    0.160333    0.174726    0.223414    0.241666
     0.271833    0.331912    0.335167    0.371959    0.456819    0.513741
     0.537568    0.544324    1.087522

 Minimum Search - Taking Simple RFO Step
 Searching for Lamda that Minimizes Along All modes
 Value Taken    Lamda =  -0.00016736
 Step Taken.  Stepsize is  0.274053

                             Maximum     Tolerance    Cnvgd?
         Gradient           0.001457      0.000300      NO
         Displacement       0.110292      0.001200      NO
         Energy change     -0.000206      0.000001      NO


 New Cartesian Coordinates Obtained by Inverse Iteration

 Displacement from previous Coordinates is:  0.273602
 ----------------------------------------------------------------
             Standard Nuclear Orientation (Angstroms)
    I     Atom           X                Y                Z
 ----------------------------------------------------------------
    1      O       1.9202450087     0.0850540373    -0.1078317932
    2      C       0.7165093874     0.8031237009    -0.0765216194
    3      C      -0.4892496990    -0.1316749656    -0.0733672778
    4      O      -1.7052734427     0.4437905668     0.0344990536
    5      H       0.6311981976     1.4625399461    -0.9534515786
    6      O      -0.3741034963    -1.3222707457    -0.1786254373
    7      H       0.6865201238     1.4370200109     0.8191642103
    8      H      -1.6288145925     1.4002304449     0.1464928643
    9      H       1.6848017045    -0.8438194869    -0.2588699095
 ----------------------------------------------------------------
 Molecular Point Group                 C1    NOp =  1
 Largest Abelian Subgroup              C1    NOp =  1
 Nuclear Repulsion Energy =   179.5581540770 hartrees
 There are       20 alpha and       20 beta electrons
 Applying Cartesian multipole field
    Component          Value
    ---------          -----
     (2,0,0)        1.00000E-11
     (0,2,0)        2.00000E-11
     (0,0,2)       -3.00000E-11
 Nucleus-field energy     =     0.0000000040 hartrees
 Requested basis set is 6-311++G(d,p)
 There are 50 shells and 138 basis functions
 A cutoff of  1.0D-11 yielded   1232 shell pairs
 There are      9520 function pairs (     10227 Cartesian)
 Smallest overlap matrix eigenvalue = 8.45E-05
 Guess MOs from SCF MO coefficient file
 Reading MOs from coefficient file
 Reading MOs from coefficient file
 A restricted hybrid HF-DFT SCF calculation will be
 performed using Pulay DIIS extrapolation
 Exchange:     0.2000 Hartree-Fock + 0.0800 Slater + 0.7200 B88
 Correlation:  0.1900 VWN1RPA + 0.8100 LYP
 Using SG-1 standard quadrature grid
 SCF converges when DIIS error is below 1.0E-08
 Geometry optimization detected.  Setting ReadMinima to 0
 Setting SaveMinima to 0
 ---------------------------------------
  Cycle       Energy         DIIS Error
 ---------------------------------------
    1    -304.3868742958      1.76E-03
    2    -304.3926052607      1.74E-04
    3    -304.3926325086      1.71E-04
    4    -304.3926738264      6.34E-05
    5    -304.3926794356      2.32E-05
    6    -304.3926802791      1.03E-05
    7    -304.3926805236      2.51E-06
    8    -304.3926804179      2.09E-07
    9    -304.3926804292      1.51E-07
   10    -304.3926804300      3.30E-08
   11    -304.3926804313      8.89E-09 Convergence criterion met
 ---------------------------------------
 SCF time:  CPU 32.75 s  wall 32.86 s
 SCF   energy in the final basis set = -304.3926804313
 Total energy in the final basis set = -304.3926804313

 --------------------------------------------------------------

                    Orbital Energies (a.u.)
 --------------------------------------------------------------

 Alpha MOs
 -- Occupied --
-19.203 -19.144 -19.143 -10.335 -10.262  -1.142  -1.068  -1.044
 -0.753  -0.654  -0.587  -0.517  -0.506  -0.465  -0.451  -0.446
 -0.372  -0.357  -0.317  -0.304
 -- Virtual --
 -0.036  -0.028   0.001   0.021   0.023   0.052   0.065   0.075
  0.081   0.093   0.104   0.111   0.123   0.140   0.159   0.160
  0.178   0.200   0.212   0.218   0.232   0.253   0.257   0.273
  0.285   0.290   0.302   0.315   0.331   0.352   0.362   0.384
  0.449   0.456   0.494   0.519   0.549   0.562   0.572   0.635
  0.659   0.677   0.712   0.849   0.939   0.955   1.007   1.039
  1.072   1.093   1.114   1.128   1.150   1.154   1.181   1.252
  1.326   1.373   1.397   1.407   1.415   1.497   1.546   1.563
  1.589   1.605   1.611   1.664   1.698   1.783   1.881   1.980
  1.989   2.029   2.088   2.138   2.214   2.391   2.445   2.483
  2.512   2.591   2.629   2.827   2.836   2.863   2.892   2.986
  3.012   3.101   3.114   3.132   3.184   3.221   3.354   3.409
  3.512   3.611   3.765   3.826   3.856   3.979   4.002   4.125
  4.915   4.988   5.034   5.120   5.297   5.399   5.532   5.690
  5.848  23.779  23.821  49.824  49.887  49.969
 --------------------------------------------------------------

          Ground-State Mulliken Net Atomic Charges

     Atom                 Charge (a.u.)
  ----------------------------------------
      1 O                    -0.289764
      2 C                    -0.223490
      3 C                     0.086894
      4 O                    -0.146359
      5 H                     0.186146
      6 O                    -0.291223
      7 H                     0.174460
      8 H                     0.249328
      9 H                     0.254009
  ----------------------------------------
  Sum of atomic charges =     0.000000

 -----------------------------------------------------------------
                    Cartesian Multipole Moments
 -----------------------------------------------------------------
    Charge (ESU x 10^10)
                 0.0000
    Dipole Moment (Debye)
         X      -0.8084      Y       3.4605      Z       0.1504
       Tot       3.5569
    Quadrupole Moments (Debye-Ang)
        XX     -36.2665     XY      -5.3289     YY     -27.1096
        XZ      -0.5984     YZ       0.3058     ZZ     -28.7533
    Octopole Moments (Debye-Ang^2)
       XXX     -13.5372    XXY      -1.4175    XYY      -2.1029
       YYY       7.1219    XXZ       2.6761    XYZ       0.3792
       YYZ       3.2756    XZZ      -1.7912    YZZ      -0.3575
       ZZZ       6.8876
    Hexadecapole Moments (Debye-Ang^3)
      XXXX    -345.4775   XXXY     -24.7462   XXYY     -58.9454
      XYYY     -19.7801   YYYY    -137.1479   XXXZ       4.0657
      XXYZ       1.7538   XYYZ      -0.4091   YYYZ      -3.1649
      XXZZ     -58.6930   XYZZ      -1.6188   YYZZ     -27.5753
      XZZZ       5.1279   YZZZ      -3.5227   ZZZZ     -35.4283
 -----------------------------------------------------------------
 Calculating analytic gradient of the SCF energy
 Gradient of SCF Energy
            1           2           3           4           5           6
    1   0.0010550   0.0001345  -0.0011734   0.0004629   0.0000043  -0.0001190
    2   0.0004869   0.0001614   0.0006286  -0.0004737  -0.0000787  -0.0004338
    3   0.0004083   0.0003127  -0.0004160  -0.0002788  -0.0000437   0.0004187
            7           8           9
    1   0.0000858   0.0000599  -0.0005100
    2   0.0000665  -0.0000252  -0.0003320
    3  -0.0001856   0.0002521  -0.0004678
 Max gradient component =       1.173E-03
 RMS gradient           =       4.392E-04
 Gradient time:  CPU 10.72 s  wall 10.75 s
 Geometry Optimization Parameters
   NAtoms,    NIC,     NZ,  NCons,   NDum,   NFix, NCnnct, MaxDiis
        9      48       0       0       0       0       0       0

 Cartesian Hessian Update
 Hessian Updated using BFGS Update


** GEOMETRY OPTIMIZATION IN DELOCALIZED INTERNAL COORDINATES **
   Searching for a Minimum

   Optimization Cycle:   9

                       Coordinates (Angstroms)
     ATOM                X               Y               Z
      1  O         1.9202450087    0.0850540373   -0.1078317932
      2  C         0.7165093874    0.8031237009   -0.0765216194
      3  C        -0.4892496990   -0.1316749656   -0.0733672778
      4  O        -1.7052734427    0.4437905668    0.0344990536
      5  H         0.6311981976    1.4625399461   -0.9534515786
      6  O        -0.3741034963   -1.3222707457   -0.1786254373
      7  H         0.6865201238    1.4370200109    0.8191642103
      8  H        -1.6288145925    1.4002304449    0.1464928643
      9  H         1.6848017045   -0.8438194869   -0.2588699095
   Point Group: c1    Number of degrees of freedom:    21


   Energy is   -304.392680431

 Hessian Updated using BFGS Update

 21 Hessian modes will be used to form the next step
  Hessian Eigenvalues:
     0.000893    0.007520    0.018152    0.049134    0.069107    0.076974
     0.113887    0.137820    0.160471    0.169693    0.226321    0.243221
     0.271735    0.331793    0.335119    0.359445    0.453372    0.510861
     0.534001    0.544278    1.084672

 Minimum Search - Taking Simple RFO Step
 Searching for Lamda that Minimizes Along All modes
 Value Taken    Lamda =  -0.00008032
 Step Taken.  Stepsize is  0.241349

                             Maximum     Tolerance    Cnvgd?
         Gradient           0.000798      0.000300      NO
         Displacement       0.121124      0.001200      NO
         Energy change     -0.000103      0.000001      NO


 New Cartesian Coordinates Obtained by Inverse Iteration

 Displacement from previous Coordinates is:  0.171682
 ----------------------------------------------------------------
             Standard Nuclear Orientation (Angstroms)
    I     Atom           X                Y                Z
 ----------------------------------------------------------------
    1      O       1.9178054969     0.0884929696    -0.1612774822
    2      C       0.7158391182     0.8040357601    -0.0796553990
    3      C      -0.4868544297    -0.1316546185    -0.0724012892
    4      O      -1.7031769438     0.4438307340     0.0341428007
    5      H       0.6157511680     1.4904137699    -0.9328927145
    6      O      -0.3687756379    -1.3232998850    -0.1611282146
    7      H       0.6984256028     1.4083373277     0.8379678416
    8      H      -1.6291739516     1.4038385839     0.1128384353
    9      H       1.6819927686    -0.8500011331    -0.2261054657
 ----------------------------------------------------------------
 Molecular Point Group                 C1    NOp =  1
 Largest Abelian Subgroup              C1    NOp =  1
 Nuclear Repulsion Energy =   179.6565120642 hartrees
 There are       20 alpha and       20 beta electrons
 Applying Cartesian multipole field
    Component          Value
    ---------          -----
     (2,0,0)        1.00000E-11
     (0,2,0)        2.00000E-11
     (0,0,2)       -3.00000E-11
 Nucleus-field energy     =     0.0000000040 hartrees
 Requested basis set is 6-311++G(d,p)
 There are 50 shells and 138 basis functions
 A cutoff of  1.0D-11 yielded   1232 shell pairs
 There are      9520 function pairs (     10227 Cartesian)
 Smallest overlap matrix eigenvalue = 8.22E-05
 Guess MOs from SCF MO coefficient file
 Reading MOs from coefficient file
 Reading MOs from coefficient file
 A restricted hybrid HF-DFT SCF calculation will be
 performed using Pulay DIIS extrapolation
 Exchange:     0.2000 Hartree-Fock + 0.0800 Slater + 0.7200 B88
 Correlation:  0.1900 VWN1RPA + 0.8100 LYP
 Using SG-1 standard quadrature grid
 SCF converges when DIIS error is below 1.0E-08
 Geometry optimization detected.  Setting ReadMinima to 0
 Setting SaveMinima to 0
 ---------------------------------------
  Cycle       Energy         DIIS Error
 ---------------------------------------
    1    -304.3892750222      1.12E-03
    2    -304.3926620013      1.91E-04
    3    -304.3926699844      1.84E-04
    4    -304.3927185749      6.52E-05
    5    -304.3927251599      8.34E-06
    6    -304.3927253823      6.32E-06
    7    -304.3927254155      1.92E-06
    8    -304.3927253559      2.27E-07
    9    -304.3927253530      7.83E-08
   10    -304.3927253611      2.44E-08
   11    -304.3927253590      9.59E-09 Convergence criterion met
 ---------------------------------------
 SCF time:  CPU 32.43 s  wall 32.48 s
 SCF   energy in the final basis set = -304.3927253590
 Total energy in the final basis set = -304.3927253590

 --------------------------------------------------------------

                    Orbital Energies (a.u.)
 --------------------------------------------------------------

 Alpha MOs
 -- Occupied --
-19.203 -19.144 -19.142 -10.335 -10.261  -1.142  -1.069  -1.044
 -0.754  -0.654  -0.587  -0.517  -0.507  -0.465  -0.451  -0.446
 -0.372  -0.358  -0.317  -0.304
 -- Virtual --
 -0.036  -0.028   0.001   0.021   0.023   0.052   0.065   0.075
  0.081   0.093   0.104   0.111   0.123   0.141   0.159   0.160
  0.178   0.200   0.213   0.217   0.232   0.255   0.256   0.273
  0.286   0.290   0.302   0.315   0.333   0.353   0.363   0.386
  0.450   0.456   0.495   0.520   0.549   0.560   0.576   0.635
  0.660   0.678   0.712   0.848   0.944   0.954   1.007   1.042
  1.073   1.092   1.112   1.129   1.150   1.152   1.184   1.247
  1.336   1.369   1.397   1.404   1.416   1.495   1.546   1.561
  1.592   1.605   1.614   1.661   1.699   1.783   1.885   1.983
  1.989   2.028   2.090   2.140   2.215   2.393   2.445   2.485
  2.510   2.604   2.618   2.831   2.834   2.865   2.895   2.988
  3.011   3.101   3.115   3.133   3.191   3.216   3.355   3.411
  3.512   3.612   3.771   3.825   3.856   3.980   4.003   4.126
  4.915   4.988   5.034   5.120   5.297   5.398   5.533   5.694
  5.849  23.781  23.822  49.825  49.888  49.969
 --------------------------------------------------------------

          Ground-State Mulliken Net Atomic Charges

     Atom                 Charge (a.u.)
  ----------------------------------------
      1 O                    -0.291476
      2 C                    -0.224078
      3 C                     0.089345
      4 O                    -0.147609
      5 H                     0.182852
      6 O                    -0.291177
      7 H                     0.177680
      8 H                     0.250119
      9 H                     0.254344
  ----------------------------------------
  Sum of atomic charges =    -0.000000

 -----------------------------------------------------------------
                    Cartesian Multipole Moments
 -----------------------------------------------------------------
    Charge (ESU x 10^10)
                -0.0000
    Dipole Moment (Debye)
         X      -0.8265      Y       3.4475      Z       0.2505
       Tot       3.5540
    Quadrupole Moments (Debye-Ang)
        XX     -36.2612     XY      -5.3771     YY     -27.0609
        XZ      -0.0655     YZ       0.1378     ZZ     -28.8377
    Octopole Moments (Debye-Ang^2)
       XXX     -13.7112    XXY      -1.4699    XYY      -2.1594
       YYY       7.1117    XXZ       3.4402    XYZ       0.3744
       YYZ       3.1378    XZZ      -1.9497    YZZ      -0.3991
       ZZZ       7.5841
    Hexadecapole Moments (Debye-Ang^3)
      XXXX    -344.5970   XXXY     -24.8760   XXYY     -58.6712
      XYYY     -19.8892   YYYY    -137.2176   XXXZ       7.4242
      XXYZ       1.4188   XYYZ       0.4103   YYYZ      -3.0591
      XXZZ     -58.9342   XYZZ      -1.5338   YYZZ     -27.6702
      XZZZ       7.1255   YZZZ      -2.9844   ZZZZ     -35.7237
 -----------------------------------------------------------------
 Calculating analytic gradient of the SCF energy
 Gradient of SCF Energy
            1           2           3           4           5           6
    1  -0.0000726  -0.0000883  -0.0005443   0.0005478  -0.0002355   0.0002269
    2   0.0001430   0.0001569   0.0004069  -0.0000416   0.0000466  -0.0002562
    3   0.0003638  -0.0003931  -0.0001415  -0.0000556  -0.0000051   0.0000804
            7           8           9
    1   0.0001486  -0.0000277   0.0000450
    2  -0.0001985   0.0000720  -0.0003291
    3   0.0000267   0.0001200   0.0000043
 Max gradient component =       5.478E-04
 RMS gradient           =       2.362E-04
 Gradient time:  CPU 10.75 s  wall 10.76 s
 Geometry Optimization Parameters
   NAtoms,    NIC,     NZ,  NCons,   NDum,   NFix, NCnnct, MaxDiis
        9      48       0       0       0       0       0       0

 Cartesian Hessian Update
 Hessian Updated using BFGS Update


** GEOMETRY OPTIMIZATION IN DELOCALIZED INTERNAL COORDINATES **
   Searching for a Minimum

   Optimization Cycle:  10

                       Coordinates (Angstroms)
     ATOM                X               Y               Z
      1  O         1.9178054969    0.0884929696   -0.1612774822
      2  C         0.7158391182    0.8040357601   -0.0796553990
      3  C        -0.4868544297   -0.1316546185   -0.0724012892
      4  O        -1.7031769438    0.4438307340    0.0341428007
      5  H         0.6157511680    1.4904137699   -0.9328927145
      6  O        -0.3687756379   -1.3232998850   -0.1611282146
      7  H         0.6984256028    1.4083373277    0.8379678416
      8  H        -1.6291739516    1.4038385839    0.1128384353
      9  H         1.6819927686   -0.8500011331   -0.2261054657
   Point Group: c1    Number of degrees of freedom:    21


   Energy is   -304.392725359

 Hessian Updated using BFGS Update

 21 Hessian modes will be used to form the next step
  Hessian Eigenvalues:
     0.000724    0.008156    0.017651    0.048591    0.071748    0.077397
     0.113813    0.142706    0.160839    0.171028    0.226182    0.244750
     0.272258    0.334228    0.335108    0.372386    0.452787    0.505034
     0.532557    0.544441    1.083039

 Minimum Search - Taking Simple RFO Step
 Searching for Lamda that Minimizes Along All modes
 Value Taken    Lamda =  -0.00001165
 Step Taken.  Stepsize is  0.086724

                             Maximum     Tolerance    Cnvgd?
         Gradient           0.000616      0.000300      NO
         Displacement       0.038103      0.001200      NO
         Energy change     -0.000045      0.000001      NO


 New Cartesian Coordinates Obtained by Inverse Iteration

 Displacement from previous Coordinates is:  0.077799
 ----------------------------------------------------------------
             Standard Nuclear Orientation (Angstroms)
    I     Atom           X                Y                Z
 ----------------------------------------------------------------
    1      O       1.9171699780     0.0898286882    -0.1827650751
    2      C       0.7163821331     0.8037616451    -0.0769053250
    3      C      -0.4862464724    -0.1322025606    -0.0679006537
    4      O      -1.7035896034     0.4437240295     0.0313559679
    5      H       0.6110108620     1.5003767434    -0.9206319860
    6      O      -0.3685856733    -1.3244003076    -0.1469929036
    7      H       0.7049046231     1.3974706278     0.8483119470
    8      H      -1.6306819913     1.4051063830     0.0916794353
    9      H       1.6814693356    -0.8496717400    -0.2246628944
 ----------------------------------------------------------------
 Molecular Point Group                 C1    NOp =  1
 Largest Abelian Subgroup              C1    NOp =  1
 Nuclear Repulsion Energy =   179.6450226754 hartrees
 There are       20 alpha and       20 beta electrons
 Applying Cartesian multipole field
    Component          Value
    ---------          -----
     (2,0,0)        1.00000E-11
     (0,2,0)        2.00000E-11
     (0,0,2)       -3.00000E-11
 Nucleus-field energy     =     0.0000000040 hartrees
 Requested basis set is 6-311++G(d,p)
 There are 50 shells and 138 basis functions
 A cutoff of  1.0D-11 yielded   1232 shell pairs
 There are      9520 function pairs (     10227 Cartesian)
 Smallest overlap matrix eigenvalue = 8.20E-05
 Guess MOs from SCF MO coefficient file
 Reading MOs from coefficient file
 Reading MOs from coefficient file
 A restricted hybrid HF-DFT SCF calculation will be
 performed using Pulay DIIS extrapolation
 Exchange:     0.2000 Hartree-Fock + 0.0800 Slater + 0.7200 B88
 Correlation:  0.1900 VWN1RPA + 0.8100 LYP
 Using SG-1 standard quadrature grid
 SCF converges when DIIS error is below 1.0E-08
 Geometry optimization detected.  Setting ReadMinima to 0
 Setting SaveMinima to 0
 ---------------------------------------
  Cycle       Energy         DIIS Error
 ---------------------------------------
    1    -304.3921454294      5.08E-04
    2    -304.3927247763      5.74E-05
    3    -304.3927290243      3.57E-05
    4    -304.3927294823      3.27E-05
    5    -304.3927312111      4.25E-06
    6    -304.3927312265      2.64E-06
    7    -304.3927312703      3.08E-07
    8    -304.3927312315      7.95E-08
    9    -304.3927312425      3.53E-08
   10    -304.3927312415      1.13E-08
   11    -304.3927312410      1.88E-09 Convergence criterion met
 ---------------------------------------
 SCF time:  CPU 31.59 s  wall 31.69 s
 SCF   energy in the final basis set = -304.3927312410
 Total energy in the final basis set = -304.3927312410

 --------------------------------------------------------------

                    Orbital Energies (a.u.)
 --------------------------------------------------------------

 Alpha MOs
 -- Occupied --
-19.203 -19.144 -19.143 -10.335 -10.261  -1.142  -1.069  -1.044
 -0.754  -0.654  -0.587  -0.517  -0.507  -0.465  -0.451  -0.446
 -0.372  -0.358  -0.317  -0.304
 -- Virtual --
 -0.036  -0.028   0.001   0.021   0.023   0.052   0.065   0.075
  0.081   0.093   0.105   0.111   0.123   0.141   0.159   0.160
  0.178   0.200   0.213   0.217   0.232   0.255   0.256   0.273
  0.286   0.290   0.302   0.315   0.334   0.353   0.363   0.386
  0.450   0.456   0.494   0.520   0.549   0.560   0.577   0.635
  0.660   0.678   0.713   0.848   0.945   0.953   1.007   1.043
  1.073   1.092   1.112   1.129   1.150   1.152   1.184   1.247
  1.336   1.368   1.397   1.403   1.416   1.495   1.547   1.561
  1.592   1.605   1.614   1.661   1.699   1.783   1.885   1.983
  1.989   2.028   2.090   2.140   2.216   2.393   2.445   2.485
  2.510   2.605   2.617   2.831   2.834   2.865   2.895   2.988
  3.011   3.101   3.115   3.132   3.191   3.216   3.355   3.411
  3.513   3.612   3.772   3.825   3.856   3.980   4.003   4.126
  4.915   4.988   5.034   5.120   5.297   5.399   5.533   5.694
  5.849  23.781  23.822  49.824  49.888  49.969
 --------------------------------------------------------------

          Ground-State Mulliken Net Atomic Charges

     Atom                 Charge (a.u.)
  ----------------------------------------
      1 O                    -0.291192
      2 C                    -0.224044
      3 C                     0.089305
      4 O                    -0.148047
      5 H                     0.180985
      6 O                    -0.290836
      7 H                     0.179599
      8 H                     0.250065
      9 H                     0.254165
  ----------------------------------------
  Sum of atomic charges =    -0.000000

 -----------------------------------------------------------------
                    Cartesian Multipole Moments
 -----------------------------------------------------------------
    Charge (ESU x 10^10)
                -0.0000
    Dipole Moment (Debye)
         X      -0.8222      Y       3.4460      Z       0.2646
       Tot       3.5526
    Quadrupole Moments (Debye-Ang)
        XX     -36.2511     XY      -5.3858     YY     -27.0559
        XZ       0.1254     YZ       0.1073     ZZ     -28.8648
    Octopole Moments (Debye-Ang^2)
       XXX     -13.6921    XXY      -1.4561    XYY      -2.1803
       YYY       7.1551    XXZ       3.6042    XYZ       0.4579
       YYZ       2.9668    XZZ      -1.9773    YZZ      -0.4320
       ZZZ       7.6985
    Hexadecapole Moments (Debye-Ang^3)
      XXXX    -344.5072   XXXY     -24.9697   XXYY     -58.6447
      XYYY     -19.9589   YYYY    -137.2730   XXXZ       8.6439
      XXYZ       1.3566   XYYZ       0.7695   YYYZ      -2.8523
      XXZZ     -59.0427   XYZZ      -1.5269   YYZZ     -27.6944
      XZZZ       7.8698   YZZZ      -2.6203   ZZZZ     -35.8041
 -----------------------------------------------------------------
 Calculating analytic gradient of the SCF energy
 Gradient of SCF Energy
            1           2           3           4           5           6
    1  -0.0001633   0.0000730  -0.0000407   0.0001845   0.0000058  -0.0000138
    2   0.0000492  -0.0000477   0.0000878   0.0000244  -0.0000451  -0.0000779
    3  -0.0000026  -0.0001328   0.0001357  -0.0000897   0.0000007  -0.0000232
            7           8           9
    1  -0.0000335  -0.0000224   0.0000105
    2  -0.0000123   0.0000200   0.0000015
    3   0.0000654   0.0000330   0.0000133
 Max gradient component =       1.845E-04
 RMS gradient           =       7.239E-05
 Gradient time:  CPU 10.73 s  wall 10.73 s
 Geometry Optimization Parameters
   NAtoms,    NIC,     NZ,  NCons,   NDum,   NFix, NCnnct, MaxDiis
        9      48       0       0       0       0       0       0

 Cartesian Hessian Update
 Hessian Updated using BFGS Update


** GEOMETRY OPTIMIZATION IN DELOCALIZED INTERNAL COORDINATES **
   Searching for a Minimum

   Optimization Cycle:  11

                       Coordinates (Angstroms)
     ATOM                X               Y               Z
      1  O         1.9171699780    0.0898286882   -0.1827650751
      2  C         0.7163821331    0.8037616451   -0.0769053250
      3  C        -0.4862464724   -0.1322025606   -0.0679006537
      4  O        -1.7035896034    0.4437240295    0.0313559679
      5  H         0.6110108620    1.5003767434   -0.9206319860
      6  O        -0.3685856733   -1.3244003076   -0.1469929036
      7  H         0.7049046231    1.3974706278    0.8483119470
      8  H        -1.6306819913    1.4051063830    0.0916794353
      9  H         1.6814693356   -0.8496717400   -0.2246628944
   Point Group: c1    Number of degrees of freedom:    21


   Energy is   -304.392731241

 Hessian Updated using BFGS Update

 21 Hessian modes will be used to form the next step
  Hessian Eigenvalues:
     0.000768    0.008133    0.016757    0.049438    0.070738    0.076938
     0.113437    0.146659    0.160023    0.170606    0.225764    0.246757
     0.272235    0.333875    0.335982    0.365399    0.456749    0.493869
     0.534537    0.544337    1.079968

 Minimum Search - Taking Simple RFO Step
 Searching for Lamda that Minimizes Along All modes
 Value Taken    Lamda =   0.00000000
 Step Taken.  Stepsize is  0.003906

                             Maximum     Tolerance    Cnvgd?
         Gradient           0.000178      0.000300     YES
         Displacement       0.002284      0.001200      NO
         Energy change     -0.000006      0.000001      NO


 New Cartesian Coordinates Obtained by Inverse Iteration

 Displacement from previous Coordinates is:  0.003176
 ----------------------------------------------------------------
             Standard Nuclear Orientation (Angstroms)
    I     Atom           X                Y                Z
 ----------------------------------------------------------------
    1      O       1.9173030176     0.0895931876    -0.1823951384
    2      C       0.7164731138     0.8038350864    -0.0766962957
    3      C      -0.4863580083    -0.1321283838    -0.0678693706
    4      O      -1.7039931731     0.4434621029     0.0320840674
    5      H       0.6114018846     1.5005411402    -0.9204499973
    6      O      -0.3685451660    -1.3242556531    -0.1469970319
    7      H       0.7052357930     1.3978252395     0.8482534509
    8      H      -1.6311055950     1.4049308049     0.0908863602
    9      H       1.6814213248    -0.8498100159    -0.2253275324
 ----------------------------------------------------------------
 Molecular Point Group                 C1    NOp =  1
 Largest Abelian Subgroup              C1    NOp =  1
 Nuclear Repulsion Energy =   179.6337767353 hartrees
 There are       20 alpha and       20 beta electrons
 Applying Cartesian multipole field
    Component          Value
    ---------          -----
     (2,0,0)        1.00000E-11
     (0,2,0)        2.00000E-11
     (0,0,2)       -3.00000E-11
 Nucleus-field energy     =     0.0000000040 hartrees
 Requested basis set is 6-311++G(d,p)
 There are 50 shells and 138 basis functions
 A cutoff of  1.0D-11 yielded   1232 shell pairs
 There are      9520 function pairs (     10227 Cartesian)
 Smallest overlap matrix eigenvalue = 8.20E-05
 Guess MOs from SCF MO coefficient file
 Reading MOs from coefficient file
 Reading MOs from coefficient file
 A restricted hybrid HF-DFT SCF calculation will be
 performed using Pulay DIIS extrapolation
 Exchange:     0.2000 Hartree-Fock + 0.0800 Slater + 0.7200 B88
 Correlation:  0.1900 VWN1RPA + 0.8100 LYP
 Using SG-1 standard quadrature grid
 SCF converges when DIIS error is below 1.0E-08
 Geometry optimization detected.  Setting ReadMinima to 0
 Setting SaveMinima to 0
 ---------------------------------------
  Cycle       Energy         DIIS Error
 ---------------------------------------
    1    -304.3925522893      2.28E-05
    2    -304.3927314351      3.54E-06
    3    -304.3927314772      2.68E-06
    4    -304.3927314611      2.05E-06
    5    -304.3927314622      3.03E-07
    6    -304.3927314728      1.28E-07
    7    -304.3927314745      2.51E-08
    8    -304.3927314712      5.21E-09 Convergence criterion met
 ---------------------------------------
 SCF time:  CPU 22.94 s  wall 23.02 s
 SCF   energy in the final basis set = -304.3927314712
 Total energy in the final basis set = -304.3927314712

 --------------------------------------------------------------

                    Orbital Energies (a.u.)
 --------------------------------------------------------------

 Alpha MOs
 -- Occupied --
-19.203 -19.144 -19.143 -10.335 -10.261  -1.142  -1.069  -1.044
 -0.754  -0.654  -0.587  -0.517  -0.507  -0.465  -0.451  -0.446
 -0.372  -0.358  -0.317  -0.304
 -- Virtual --
 -0.036  -0.028   0.001   0.021   0.023   0.052   0.065   0.075
  0.081   0.093   0.105   0.111   0.123   0.141   0.159   0.160
  0.178   0.200   0.213   0.217   0.232   0.255   0.256   0.273
  0.286   0.290   0.302   0.315   0.334   0.353   0.363   0.386
  0.450   0.456   0.494   0.520   0.549   0.560   0.577   0.635
  0.660   0.678   0.713   0.848   0.945   0.953   1.007   1.043
  1.073   1.092   1.112   1.129   1.150   1.152   1.184   1.247
  1.336   1.368   1.397   1.403   1.416   1.495   1.547   1.561
  1.592   1.605   1.614   1.661   1.699   1.783   1.885   1.983
  1.989   2.028   2.090   2.140   2.216   2.393   2.445   2.485
  2.510   2.605   2.617   2.830   2.834   2.865   2.895   2.988
  3.011   3.101   3.115   3.132   3.191   3.216   3.355   3.410
  3.513   3.612   3.771   3.825   3.856   3.980   4.002   4.126
  4.915   4.988   5.034   5.120   5.297   5.399   5.533   5.694
  5.849  23.781  23.822  49.824  49.888  49.969
 --------------------------------------------------------------

          Ground-State Mulliken Net Atomic Charges

     Atom                 Charge (a.u.)
  ----------------------------------------
      1 O                    -0.291241
      2 C                    -0.224011
      3 C                     0.089211
      4 O                    -0.148071
      5 H                     0.180906
      6 O                    -0.290748
      7 H                     0.179772
      8 H                     0.250004
      9 H                     0.254178
  ----------------------------------------
  Sum of atomic charges =     0.000000

 -----------------------------------------------------------------
                    Cartesian Multipole Moments
 -----------------------------------------------------------------
    Charge (ESU x 10^10)
                -0.0000
    Dipole Moment (Debye)
         X      -0.8224      Y       3.4462      Z       0.2604
       Tot       3.5525
    Quadrupole Moments (Debye-Ang)
        XX     -36.2531     XY      -5.3844     YY     -27.0534
        XZ       0.1272     YZ       0.1063     ZZ     -28.8655
    Octopole Moments (Debye-Ang^2)
       XXX     -13.6929    XXY      -1.4500    XYY      -2.1774
       YYY       7.1553    XXZ       3.5821    XYZ       0.4678
       YYZ       2.9576    XZZ      -1.9736    YZZ      -0.4328
       ZZZ       7.6787
    Hexadecapole Moments (Debye-Ang^3)
      XXXX    -344.6059   XXXY     -24.9687   XXYY     -58.6489
      XYYY     -19.9526   YYYY    -137.2504   XXXZ       8.6547
      XXYZ       1.3495   XYYZ       0.7786   YYYZ      -2.8602
      XXZZ     -59.0553   XYZZ      -1.5258   YYZZ     -27.6907
      XZZZ       7.8780   YZZZ      -2.6266   ZZZZ     -35.8008
 -----------------------------------------------------------------
 Calculating analytic gradient of the SCF energy
 Gradient of SCF Energy
            1           2           3           4           5           6
    1  -0.0000662   0.0000463  -0.0000004   0.0000189   0.0000116  -0.0000195
    2  -0.0000200  -0.0000150   0.0000197   0.0000201  -0.0000114  -0.0000085
    3  -0.0000088  -0.0000364   0.0000415  -0.0000329   0.0000019   0.0000017
            7           8           9
    1  -0.0000176   0.0000042   0.0000228
    2   0.0000135   0.0000010   0.0000005
    3   0.0000180   0.0000109   0.0000042
 Max gradient component =       6.622E-05
 RMS gradient           =       2.335E-05
 Gradient time:  CPU 10.72 s  wall 10.72 s
 Geometry Optimization Parameters
   NAtoms,    NIC,     NZ,  NCons,   NDum,   NFix, NCnnct, MaxDiis
        9      48       0       0       0       0       0       0

 Cartesian Hessian Update
 Hessian Updated using BFGS Update


** GEOMETRY OPTIMIZATION IN DELOCALIZED INTERNAL COORDINATES **
   Searching for a Minimum

   Optimization Cycle:  12

                       Coordinates (Angstroms)
     ATOM                X               Y               Z
      1  O         1.9173030176    0.0895931876   -0.1823951384
      2  C         0.7164731138    0.8038350864   -0.0766962957
      3  C        -0.4863580083   -0.1321283838   -0.0678693706
      4  O        -1.7039931731    0.4434621029    0.0320840674
      5  H         0.6114018846    1.5005411402   -0.9204499973
      6  O        -0.3685451660   -1.3242556531   -0.1469970319
      7  H         0.7052357930    1.3978252395    0.8482534509
      8  H        -1.6311055950    1.4049308049    0.0908863602
      9  H         1.6814213248   -0.8498100159   -0.2253275324
   Point Group: c1    Number of degrees of freedom:    21


   Energy is   -304.392731471

 Hessian Updated using BFGS Update

 21 Hessian modes will be used to form the next step
  Hessian Eigenvalues:
     0.000773    0.008144    0.013101    0.049341    0.071024    0.078908
     0.111966    0.141885    0.158964    0.169852    0.231811    0.245066
     0.272236    0.333383    0.335144    0.360719    0.452068    0.495406
     0.532325    0.545427    1.079830

 Minimum Search - Taking Simple RFO Step
 Searching for Lamda that Minimizes Along All modes
 Value Taken    Lamda =   0.00000000
 Step Taken.  Stepsize is  0.002120

                             Maximum     Tolerance    Cnvgd?
         Gradient           0.000050      0.000300     YES
         Displacement       0.001029      0.001200     YES
         Energy change     -0.000000      0.000001     YES


                       Distance Matrix (Angstroms)
             O (  1)   C (  2)   C (  3)   O (  4)   H (  5)   O (  6)
   C (  2)  1.401180
   C (  3)  2.416581  1.524109
   O (  4)  3.644861  2.449563  1.350530
   H (  5)  2.059339  1.099254  2.144197  2.717681
   O (  6)  2.687996  2.389765  1.200545  2.222682  3.088366
   H (  7)  2.059809  1.099310  2.144746  2.716860  1.774167  3.090834
   H (  8)  3.794206  2.429100  1.923071  0.966019  2.461866  3.016472
   H (  9)  0.969516  1.920354  2.288914  3.633159  2.674376  2.105611
             H (  7)   H (  8)
   H (  8)  2.456043
   H (  9)  2.675328  4.019538

 Final energy is   -304.39273147117291     


 ******************************
 **  OPTIMIZATION CONVERGED  **
 ******************************

                       Coordinates (Angstroms)
     ATOM                X               Y               Z
      1  O         1.9173030176    0.0895931876   -0.1823951384
      2  C         0.7164731138    0.8038350864   -0.0766962957
      3  C        -0.4863580083   -0.1321283838   -0.0678693706
      4  O        -1.7039931731    0.4434621029    0.0320840674
      5  H         0.6114018846    1.5005411402   -0.9204499973
      6  O        -0.3685451660   -1.3242556531   -0.1469970319
      7  H         0.7052357930    1.3978252395    0.8482534509
      8  H        -1.6311055950    1.4049308049    0.0908863602
      9  H         1.6814213248   -0.8498100159   -0.2253275324

Z-matrix Print:
$molecule
0 1
C 
O  1 1.200545
O  1 1.350530 2 121.101927
H  3 0.966019 1 111.141150 2 179.751745 0
C  1 1.524109 2 122.138727 3 -179.909547 0
H  5 1.099254 1 108.555883 2 121.451785 0
H  5 1.099310 1 108.595158 2 -121.838101 0
O  5 1.401180 1 111.331177 2 -0.158306 0
H  8 0.969516 5 106.782601 1 0.015002 0
$end


 --------------------------------------------------------------

                    Orbital Energies (a.u.)
 --------------------------------------------------------------

 Alpha MOs
 -- Occupied --
-19.203 -19.144 -19.143 -10.335 -10.261  -1.142  -1.069  -1.044
 -0.754  -0.654  -0.587  -0.517  -0.507  -0.465  -0.451  -0.446
 -0.372  -0.358  -0.317  -0.304
 -- Virtual --
 -0.036  -0.028   0.001   0.021   0.023   0.052   0.065   0.075
  0.081   0.093   0.105   0.111   0.123   0.141   0.159   0.160
  0.178   0.200   0.213   0.217   0.232   0.255   0.256   0.273
  0.286   0.290   0.302   0.315   0.334   0.353   0.363   0.386
  0.450   0.456   0.494   0.520   0.549   0.560   0.577   0.635
  0.660   0.678   0.713   0.848   0.945   0.953   1.007   1.043
  1.073   1.092   1.112   1.129   1.150   1.152   1.184   1.247
  1.336   1.368   1.397   1.403   1.416   1.495   1.547   1.561
  1.592   1.605   1.614   1.661   1.699   1.783   1.885   1.983
  1.989   2.028   2.090   2.140   2.216   2.393   2.445   2.485
  2.510   2.605   2.617   2.830   2.834   2.865   2.895   2.988
  3.011   3.101   3.115   3.132   3.191   3.216   3.355   3.410
  3.513   3.612   3.771   3.825   3.856   3.980   4.002   4.126
  4.915   4.988   5.034   5.120   5.297   5.399   5.533   5.694
  5.849  23.781  23.822  49.824  49.888  49.969
 --------------------------------------------------------------

          Ground-State Mulliken Net Atomic Charges

     Atom                 Charge (a.u.)
  ----------------------------------------
      1 O                    -0.291241
      2 C                    -0.224011
      3 C                     0.089211
      4 O                    -0.148071
      5 H                     0.180906
      6 O                    -0.290748
      7 H                     0.179772
      8 H                     0.250004
      9 H                     0.254178
  ----------------------------------------
  Sum of atomic charges =     0.000000

 -----------------------------------------------------------------
                    Cartesian Multipole Moments
 -----------------------------------------------------------------
    Charge (ESU x 10^10)
                -0.0000
    Dipole Moment (Debye)
         X      -0.8224      Y       3.4462      Z       0.2604
       Tot       3.5525
    Quadrupole Moments (Debye-Ang)
        XX     -36.2531     XY      -5.3844     YY     -27.0534
        XZ       0.1272     YZ       0.1063     ZZ     -28.8655
    Octopole Moments (Debye-Ang^2)
       XXX     -13.6929    XXY      -1.4500    XYY      -2.1774
       YYY       7.1553    XXZ       3.5821    XYZ       0.4678
       YYZ       2.9576    XZZ      -1.9736    YZZ      -0.4328
       ZZZ       7.6787
    Hexadecapole Moments (Debye-Ang^3)
      XXXX    -344.6059   XXXY     -24.9687   XXYY     -58.6489
      XYYY     -19.9526   YYYY    -137.2504   XXXZ       8.6547
      XXYZ       1.3495   XYYZ       0.7786   YYYZ      -2.8602
      XXZZ     -59.0553   XYZZ      -1.5258   YYZZ     -27.6907
      XZZZ       7.8780   YZZZ      -2.6266   ZZZZ     -35.8008
 -----------------------------------------------------------------
Archival summary:
1\1\pikachu\OPT\ProcedureUnspecified\BasisUnspecified\324\cher\TueDec1315:13:512016TueDec1315:13:512016\0\\#,OPT,ProcedureUnspecified,BasisUnspecified,\\0,1\C\O,1,1.20055\O,1,1.35053,2,121.102\H,3,0.966019,1,111.141,2,179.752,0\C,1,1.52411,2,122.139,3,-179.91,0\H,5,1.09925,1,108.556,2,121.452,0\H,5,1.09931,1,108.595,2,-121.838,0\O,5,1.40118,1,111.331,2,-0.158306,0\H,8,0.969516,5,106.783,1,0.015002,0\\\@

 Total job time:  532.92s(wall), 531.71s(cpu) 
 Tue Dec 13 15:13:51 2016

        *************************************************************
        *                                                           *
        *  Thank you very much for using Q-Chem.  Have a nice day.  *
        *                                                           *
        *************************************************************


 
User input: 2 of 3 
 
pikachu 127.0.1
Q-Chem Developer Version! Running on 127.0.1.*
                  Welcome to Q-Chem
     A Quantum Leap Into The Future Of Chemistry


 Q-Chem 4.4, Q-Chem, Inc., Pleasanton, CA (2016)

 Y. Shao,  Z. Gan,  E. Epifanovsky,  A. T. B. Gilbert,  M. Wormit,  
 J. Kussmann,  A. W. Lange,  A. Behn,  J. Deng,  X. Feng,  D. Ghosh,  
 M. Goldey,  P. R. Horn,  L. D. Jacobson,  I. Kaliman,  F. Rob,  
 R. Z. Khaliullin,  T. Kus,  A. Landau,  J. Liu,  E. I. Proynov,  Y. M. Rhee,  
 R. M. Richard,  M. A. Rohrdanz,  R. P. Steele,  E. J. Sundstrom,  
 H. L. Woodcock III,  P. M. Zimmerman,  D. Zuev,  B. Albrecht,  E. Alguire,  
 B. Austin,  S. A. Baeppler,  G. J. O. Beran,  Y. A. Bernard,  E. Berquist,  
 K. Brandhorst,  K. B. Bravaya,  S. T. Brown,  D. Casanova,  C.-M. Chang,  
 Y. Chen,  S. H. Chien,  K. D. Closser,  M. P. Coons,  D. L. Crittenden,  
 S. Dasgupta,  M. Diedenhofen,  R. A. DiStasio Jr.,  H. Do,  A. D. Dutoi,  
 R. G. Edgar,  P.-T. Fang,  S. Fatehi,  Q. Feng,  L. Fusti-Molnar,  
 A. Ghysels,  A. Golubeva-Zadorozhnaya,  J. Gomes,  A. Gunina,  
 M. W. D. Hanson-Heine,  P. H. P. Harbach,  A. W. Hauser,  J. E. Herr,  
 E. G. Hohenstein,  Z. C. Holden,  K. Hui,  T.-C. Jagau,  H. Ji,  B. Kaduk,  
 K. Khistyaev,  Jaehoon Kim,  Jihan Kim,  R. A. King,  P. Klunzinger,  
 K. Koh,  D. Kosenkov,  T. Kowalczyk,  C. M. Krauter,  A. Kunitsa,  
 K. U. Lao,  A. Laurent,  K. V. Lawler,  J. Lee,  D. Lefrancois,  S. Lehtola,  
 S. V. Levchenko,  C. Y. Lin,  Y.-S. Lin,  F. Liu,  E. Livshits,  
 R. C. Lochan,  A. Luenser,  P. Manohar,  S. F. Manzer,  S.-P. Mao,  Y. Mao,  
 N. Mardirossian,  A. V. Marenich,  L. A. Martinez-Martinez,  S. A. Maurer,  
 N. J. Mayhall,  J.-M. Mewes,  A. F. Morrison,  K. Nanda,  T. S. Nguyen-Beck,  
 C. M. Oana,  R. Olivares-Amaya,  D. P. O'Neill,  J. A. Parkhill,  
 T. M. Perrine,  R. Peverati,  P. A. Pieniazek,  F. Plasser,  A. Prociuk,  
 D. R. Rehn,  E. Rosta,  N. J. Russ,  N. Sergueev,  S. M. Sharada,  
 S. Sharma,  D. W. Small,  A. Sodt,  T. Stauch,  T. Stein,  D. Stuck,  
 Y.-C. Su,  A. J. W. Thom,  T. Tsuchimochi,  L. Vogt,  O. Vydrov,  T. Wang,  
 M. A. Watson,  J. Wenzel,  A. White,  C. F. Williams,  V. Vanovschi,  
 K. Yao,  S. Yeganeh,  S. R. Yost,  Z.-Q. You,  I. Y. Zhang,  X. Zhang,  
 Y. Zhao,  B. R. Brooks,  G. K. L. Chan,  D. M. Chipman,  C. J. Cramer,  
 W. A. Goddard III,  M. S. Gordon,  W. J. Hehre,  A. Klamt,  
 H. F. Schaefer III,  M. W. Schmidt,  C. D. Sherrill,  D. G. Truhlar,  
 A. Warshel,  X. Xu,  A. Aspuru-Guzik,  R. Baer,  A. T. Bell,  N. A. Besley,  
 J.-D. Chai,  A. Dreuw,  B. D. Dunietz,  T. R. Furlani,  S. R. Gwaltney,  
 C.-P. Hsu,  Y. Jung,  J. Kong,  D. S. Lambrecht,  W. Liang,  C. Ochsenfeld,  
 V. A. Rassolov,  L. V. Slipchenko,  J. E. Subotnik,  T. Van Voorhis,  
 J. M. Herbert,  A. I. Krylov,  P. M. W. Gill,  M. Head-Gordon

 Contributors to earlier versions of Q-Chem not listed above: 
 R. D. Adamson,  J. Baker,  E. F. C. Byrd,  A. K. Chakraborty,  C.-L. Cheng,  
 H. Dachsel,  R. J. Doerksen,  G. Hawkins,  A. Heyden,  S. Hirata,  
 G. Kedziora,  F. J. Keil,  C. Kelley,  P. P. Korambath,  W. Kurlancheek,  
 A. M. Lee,  M. S. Lee,  D. Liotard,  I. Lotan,  P. E. Maslen,  N. Nair,  
 D. Neuhauser,  R. Olson,  B. Peters,  J. Ritchie,  N. E. Schultz,  
 N. Shenvi,  A. C. Simmonett,  K. S. Thanthiriwatte,  Q. Wu,  W. Zhang

 Please cite Q-Chem as follows:
 Y. Shao et al., Mol. Phys. 113, 184-215 (2015)
 DOI: 10.1080/00268976.2014.952696

 Q-Chem 4.4.2 for Intel X86 EM64T Linux

 Parts of Q-Chem use Armadillo 5.200.1 (Boston Tea Smuggler).
 http://arma.sourceforge.net/

 Q-Chem begins on Tue Dec 13 15:13:51 2016  


Host: 0

     Scratch files written to /scratch/cher/qchem5654//
The previous job contains 0 fragments, simply inherited here
FILE_GEOM_ORG=        593

Checking the input file for inconsistencies... 	...done.

--------------------------------------------------------------
User input:
--------------------------------------------------------------

$molecule
   read
$end

$rem
   BASIS  =  6-311++G**
   JOB_TYPE  =  Frequency
   METHOD  =  B3LYP
   SYM_IGNORE TRUE
   MAX_SCF_CYCLES 150
   SCF_GUESS CORE
$end

--------------------------------------------------------------
 ----------------------------------------------------------------
             Standard Nuclear Orientation (Angstroms)
    I     Atom           X                Y                Z
 ----------------------------------------------------------------
    1      O       1.9173030176     0.0895931876    -0.1823951384
    2      C       0.7164731138     0.8038350864    -0.0766962957
    3      C      -0.4863580083    -0.1321283838    -0.0678693706
    4      O      -1.7039931731     0.4434621029     0.0320840674
    5      H       0.6114018846     1.5005411402    -0.9204499973
    6      O      -0.3685451660    -1.3242556531    -0.1469970319
    7      H       0.7052357930     1.3978252395     0.8482534509
    8      H      -1.6311055950     1.4049308049     0.0908863602
    9      H       1.6814213248    -0.8498100159    -0.2253275324
 ----------------------------------------------------------------
 Nuclear Repulsion Energy =   179.6337767353 hartrees
 There are       20 alpha and       20 beta electrons
 Requested basis set is 6-311++G(d,p)
 There are 50 shells and 138 basis functions

 Total QAlloc Memory Limit   2000 MB
 Mega-Array Size        61 MB
 MEM_STATIC part        62 MB

                       Distance Matrix (Angstroms)
             O (  1)   C (  2)   C (  3)   O (  4)   H (  5)   O (  6)
   C (  2)  1.401180
   C (  3)  2.416581  1.524109
   O (  4)  3.644861  2.449563  1.350530
   H (  5)  2.059339  1.099254  2.144197  2.717681
   O (  6)  2.687996  2.389765  1.200545  2.222682  3.088366
   H (  7)  2.059809  1.099310  2.144746  2.716860  1.774167  3.090834
   H (  8)  3.794206  2.429100  1.923071  0.966019  2.461866  3.016472
   H (  9)  0.969516  1.920354  2.288914  3.633159  2.674376  2.105611
             H (  7)   H (  8)
   H (  8)  2.456043
   H (  9)  2.675328  4.019538

 A cutoff of  1.0D-11 yielded   1232 shell pairs
 There are      9520 function pairs (     10227 Cartesian)

 -------------------------------------------------------
 OpenMP Integral Computing Module                       
 Release: version 1.0, May 2013, Q-Chem Inc. Pittsburgh 
 -------------------------------------------------------
 Integral Job Info:
 Integral job number is                      11
 Integral operator is                         1
 short-range coefficients                     0
 long-range coefficients              100000000
 Omega coefficients                           0
 if combine SR and LR in K                    0
 Integral screening is                        0
 Integral computing path is                   2
 max size of driver memory is            800000
 size of driver memory is                593474
 size of scratch memory is              2260544
 max col of scratch BK array               1296
 max len of scratch array in speh3          155
 max len of scratch index in speh4           18
 max int batch size is                      520
 min int batch size is                       52
 fixed nKL is                                52
 max L of basis functions is                  2
 order of int derivative is                   0
 number of shells is                         50
 number of basis is                         143
 number of cartesian basis is               143
 number of contracted shell pairs          1232
 number of primitive shell pairs           3308
 maxK2 (contraction) of shell pair           36
 max number of K2 of shell pair               1
 max number of CS2 of shell pair            192
 max number of PS2 of shell pair            438
 mem total for path MDJ                   22248
 -------------------------------------------------------
 Smallest overlap matrix eigenvalue = 8.20E-05
 Guess MOs from core Hamiltonian diagonalization
 A restricted hybrid HF-DFT SCF calculation will be
 performed using Pulay DIIS extrapolation
 Exchange:     0.2000 Hartree-Fock + 0.0800 Slater + 0.7200 B88
 Correlation:  0.1900 VWN1RPA + 0.8100 LYP
 Using SG-1 standard quadrature grid
 SCF converges when DIIS error is below 1.0E-08
 ---------------------------------------
  Cycle       Energy         DIIS Error
 ---------------------------------------
    1    -242.7628535110      2.12E-01
    2    -230.0992432247      1.01E-01
    3    -237.6047396950      1.17E-01
    4    -290.7962602555      7.09E-02
    5    -285.6639869621      6.52E-02
    6    -303.4852384644      2.22E-02
    7    -303.9907564904      1.38E-02
    8    -304.2936873013      7.18E-03
    9    -304.3597442867      4.23E-03
   10    -304.3873912192      1.64E-03
   11    -304.3922491100      5.40E-04
   12    -304.3926713546      1.78E-04
   13    -304.3927284334      3.94E-05
   14    -304.3927313700      7.05E-06
   15    -304.3927314360      9.66E-07
   16    -304.3927314237      1.29E-07
   17    -304.3927314281      1.89E-08
   18    -304.3927314270      2.16E-09 Convergence criterion met
 ---------------------------------------
 SCF time:  CPU 56.81 s  wall 57.00 s
 SCF   energy in the final basis set = -304.3927314270
 Total energy in the final basis set = -304.3927314270

 --------------------------------------------------------------

                    Orbital Energies (a.u.)
 --------------------------------------------------------------

 Alpha MOs
 -- Occupied --
-19.203 -19.144 -19.143 -10.335 -10.261  -1.142  -1.069  -1.044
 -0.754  -0.654  -0.587  -0.517  -0.507  -0.465  -0.451  -0.446
 -0.372  -0.358  -0.317  -0.304
 -- Virtual --
 -0.036  -0.028   0.001   0.021   0.023   0.052   0.065   0.075
  0.081   0.093   0.105   0.111   0.123   0.141   0.159   0.160
  0.178   0.200   0.213   0.217   0.232   0.255   0.256   0.273
  0.286   0.290   0.302   0.315   0.334   0.353   0.363   0.386
  0.450   0.456   0.494   0.520   0.549   0.560   0.577   0.635
  0.660   0.678   0.713   0.848   0.945   0.953   1.007   1.043
  1.073   1.092   1.112   1.129   1.150   1.152   1.184   1.247
  1.336   1.368   1.397   1.403   1.416   1.495   1.547   1.561
  1.592   1.605   1.614   1.661   1.699   1.783   1.885   1.983
  1.989   2.028   2.090   2.140   2.216   2.393   2.445   2.485
  2.510   2.605   2.617   2.830   2.834   2.865   2.895   2.988
  3.011   3.101   3.115   3.132   3.191   3.216   3.355   3.410
  3.513   3.612   3.771   3.825   3.856   3.980   4.002   4.126
  4.915   4.988   5.034   5.120   5.297   5.399   5.533   5.694
  5.849  23.781  23.822  49.824  49.888  49.969
 --------------------------------------------------------------

          Ground-State Mulliken Net Atomic Charges

     Atom                 Charge (a.u.)
  ----------------------------------------
      1 O                    -0.291241
      2 C                    -0.224011
      3 C                     0.089211
      4 O                    -0.148071
      5 H                     0.180906
      6 O                    -0.290748
      7 H                     0.179772
      8 H                     0.250004
      9 H                     0.254178
  ----------------------------------------
  Sum of atomic charges =    -0.000000

 -----------------------------------------------------------------
                    Cartesian Multipole Moments
 -----------------------------------------------------------------
    Charge (ESU x 10^10)
                 0.0000
    Dipole Moment (Debye)
         X      -0.8224      Y       3.4462      Z       0.2604
       Tot       3.5525
    Quadrupole Moments (Debye-Ang)
        XX     -36.2531     XY      -5.3844     YY     -27.0534
        XZ       0.1272     YZ       0.1063     ZZ     -28.8655
    Octopole Moments (Debye-Ang^2)
       XXX     -13.6929    XXY      -1.4500    XYY      -2.1774
       YYY       7.1553    XXZ       3.5821    XYZ       0.4678
       YYZ       2.9576    XZZ      -1.9736    YZZ      -0.4328
       ZZZ       7.6787
    Hexadecapole Moments (Debye-Ang^3)
      XXXX    -344.6059   XXXY     -24.9687   XXYY     -58.6489
      XYYY     -19.9526   YYYY    -137.2504   XXXZ       8.6547
      XXYZ       1.3495   XYYZ       0.7786   YYYZ      -2.8602
      XXZZ     -59.0553   XYZZ      -1.5258   YYZZ     -27.6907
      XZZZ       7.8780   YZZZ      -2.6266   ZZZZ     -35.8008
 -----------------------------------------------------------------
 Calculating MO derivatives via CPSCF
   1         3          27      0.193321    0.046775
   2         3          27      0.021186    0.005140
   3         3          27      0.001684    0.000446
   4         6          24      0.000103    0.000030
   5        29           1      0.000002    0.000002
   6        30           0      0.000000    0.000000    Roots Converged
 Calculating analytic Hessian of the SCF energy
 Polarizability Matrix (a.u.)
            1           2           3
    1 -39.2103690   2.5054080   0.8217838
    2   2.5054080 -42.2844167  -1.0775776
    3   0.8217838  -1.0775776 -26.8826052

 Direct stationary perturbation theory relativistic correction:

 rels  =       0.107746943235
 relv  =      -0.462744079893
 rel2e =       0.173528852930
 E_rel =      -0.181468283728

 Hessian of the SCF Energy
            1           2           3           4           5           6
    1   0.3471415   0.0070173  -0.0157959  -0.1962296   0.0407001   0.0096604
    2   0.0070173   0.6147715   0.0332845   0.0965436  -0.1372540  -0.0096169
    3  -0.0157959   0.0332845   0.0377699   0.0129410  -0.0065394  -0.0604879
    4  -0.1962296   0.0965436   0.0129410   0.4496092  -0.0381968   0.0026220
    5   0.0407001  -0.1372540  -0.0065394  -0.0381968   0.5496988   0.0025444
    6   0.0096604  -0.0096169  -0.0604879   0.0026220   0.0025444   0.5391130
    7  -0.0458701  -0.0036811   0.0021654  -0.1306351  -0.0335741   0.0000377
    8   0.0211240  -0.0072043  -0.0015057  -0.0511963  -0.0966157   0.0025414
    9   0.0037026  -0.0002528  -0.0007557  -0.0011757   0.0016938  -0.0927535
   10  -0.0098427  -0.0058273   0.0003330  -0.0310579   0.0192491   0.0035280
   11  -0.0047440   0.0039496   0.0003176  -0.0075111   0.0096025   0.0001950
   12   0.0003998   0.0003925   0.0028213   0.0019349  -0.0012555   0.0127216
   13  -0.0128963   0.0313264  -0.0173538  -0.0459301   0.0027192  -0.0058217
   14   0.0129344  -0.0161362   0.0089711   0.0063067  -0.1366989   0.1176135
   15  -0.0043302  -0.0012750   0.0117616  -0.0098435   0.1190558  -0.1992425
   16  -0.0001445  -0.0141378  -0.0007075   0.0000999  -0.0226857   0.0000986
   17   0.0022942   0.0080960   0.0002216  -0.0023696  -0.0545820  -0.0048895
   18   0.0002508   0.0011059   0.0020505   0.0013127  -0.0037023   0.0271390
   19  -0.0100364   0.0287645   0.0230993  -0.0460434  -0.0094869  -0.0123637
   20   0.0109664  -0.0145734  -0.0131672  -0.0061420  -0.1102375  -0.1069856
   21   0.0080122  -0.0048988   0.0073875  -0.0080670  -0.1081426  -0.2252208
   22   0.0018974  -0.0019708  -0.0002723  -0.0030902   0.0003159   0.0002879
   23  -0.0012813  -0.0005879   0.0000968  -0.0017298   0.0028697   0.0000804
   24  -0.0002372   0.0001228  -0.0008867   0.0003939  -0.0000056   0.0026776
   25  -0.0740194  -0.1380349  -0.0044092   0.0032772   0.0409591   0.0019508
   26  -0.0890111  -0.4510613  -0.0216794   0.0042952  -0.0267830  -0.0014827
   27  -0.0016625  -0.0188622   0.0003395  -0.0001184  -0.0036486  -0.0039465
            7           8           9          10          11          12
    1  -0.0458701   0.0211240   0.0037026  -0.0098427  -0.0047440   0.0003998
    2  -0.0036811  -0.0072043  -0.0002528  -0.0058273   0.0039496   0.0003925
    3   0.0021654  -0.0015057  -0.0007557   0.0003330   0.0003176   0.0028213
    4  -0.1306351  -0.0511963  -0.0011757  -0.0310579  -0.0075111   0.0019349
    5  -0.0335741  -0.0966157   0.0016938   0.0192491   0.0096025  -0.0012555
    6   0.0000377   0.0025414  -0.0927535   0.0035280   0.0001950   0.0127216
    7   0.5483333  -0.0431741  -0.0207189  -0.2731954   0.0669079   0.0161968
    8  -0.0431741   1.0100978   0.0511201   0.0040766  -0.1170350  -0.0045802
    9  -0.0207189   0.0511201   0.2206613   0.0121449  -0.0077620  -0.0483348
   10  -0.2731954   0.0040766   0.0121449   0.3675252  -0.0503280  -0.0213803
   11   0.0669079  -0.1170350  -0.0077620  -0.0503280   0.6642724   0.0439770
   12   0.0161968  -0.0045802  -0.0483348  -0.0213803   0.0439770   0.0280495
   13   0.0054106  -0.0139315   0.0234104  -0.0007973   0.0005970  -0.0018224
   14   0.0014831  -0.0154324   0.0189958  -0.0007527   0.0014098  -0.0029524
   15  -0.0016958  -0.0000105   0.0015804   0.0012810  -0.0006440   0.0006003
   16  -0.1051368   0.0358337   0.0041149  -0.0064649   0.0730743   0.0054988
   17   0.0214564  -0.7454252  -0.0425846   0.0580372  -0.0628632  -0.0076847
   18   0.0030617  -0.0432703  -0.0775915   0.0045750  -0.0084416   0.0110464
   19   0.0031350  -0.0108738  -0.0249871  -0.0006397   0.0004932   0.0020795
   20  -0.0007304  -0.0132177  -0.0209305  -0.0002980   0.0009767   0.0030891
   21   0.0015057  -0.0005304   0.0016591  -0.0011825   0.0006486   0.0009361
   22   0.0077599   0.0435954   0.0020565  -0.0500478  -0.0743104  -0.0024159
   23  -0.0045162  -0.0236047  -0.0008216  -0.0245365  -0.4965344  -0.0307267
   24  -0.0011472  -0.0032455  -0.0083659   0.0009037  -0.0282755  -0.0080003
   25  -0.0098013   0.0145458   0.0014523   0.0045206  -0.0041788  -0.0004911
   26  -0.0041715   0.0084372   0.0005418   0.0003796  -0.0037785  -0.0002591
   27   0.0005946  -0.0005189   0.0039006  -0.0002029  -0.0000150   0.0001598
           13          14          15          16          17          18
    1  -0.0128963   0.0129344  -0.0043302  -0.0001445   0.0022942   0.0002508
    2   0.0313264  -0.0161362  -0.0012750  -0.0141378   0.0080960   0.0011059
    3  -0.0173538   0.0089711   0.0117616  -0.0007075   0.0002216   0.0020505
    4  -0.0459301   0.0063067  -0.0098435   0.0000999  -0.0023696   0.0013127
    5   0.0027192  -0.1366989   0.1190558  -0.0226857  -0.0545820  -0.0037023
    6  -0.0058217   0.1176135  -0.1992425   0.0000986  -0.0048895   0.0271390
    7   0.0054106   0.0014831  -0.0016958  -0.1051368   0.0214564   0.0030617
    8  -0.0139315  -0.0154324  -0.0000105   0.0358337  -0.7454252  -0.0432703
    9   0.0234104   0.0189958   0.0015804   0.0041149  -0.0425846  -0.0775915
   10  -0.0007973  -0.0007527   0.0012810  -0.0064649   0.0580372   0.0045750
   11   0.0005970   0.0014098  -0.0006440   0.0730743  -0.0628632  -0.0084416
   12  -0.0018224  -0.0029524   0.0006003   0.0054988  -0.0076847   0.0110464
   13   0.0584980  -0.0182223   0.0126498  -0.0022204  -0.0037871  -0.0040712
   14  -0.0182223   0.1564656  -0.1306826  -0.0027545  -0.0009031  -0.0027903
   15   0.0126498  -0.1306826   0.2110737   0.0003823  -0.0017067  -0.0009666
   16  -0.0022204  -0.0027545   0.0003823   0.1173025  -0.0722504  -0.0091127
   17  -0.0037871  -0.0009031  -0.0017067  -0.0722504   0.8575082   0.0545816
   18  -0.0040712  -0.0027903  -0.0009666  -0.0091127   0.0545816   0.0367326
   19   0.0028175  -0.0008632   0.0005675  -0.0018872  -0.0040850   0.0037109
   20   0.0009414   0.0115582   0.0166371  -0.0024470  -0.0014777   0.0029999
   21  -0.0033840  -0.0126028  -0.0232033  -0.0005530   0.0020936  -0.0007530
   22  -0.0005430  -0.0003913   0.0008838  -0.0082916   0.0049359   0.0011108
   23   0.0001038   0.0003982   0.0003856   0.0045649   0.0036003  -0.0004720
   24  -0.0000047   0.0008269  -0.0007016   0.0010946  -0.0004675   0.0070202
   25  -0.0043389   0.0022597   0.0001050   0.0067429  -0.0042316  -0.0008381
   26   0.0002530  -0.0006612  -0.0017598   0.0008025  -0.0039533  -0.0000109
   27  -0.0036024   0.0026207  -0.0009020  -0.0008160   0.0004362  -0.0046776
           19          20          21          22          23          24
    1  -0.0100364   0.0109664   0.0080122   0.0018974  -0.0012813  -0.0002372
    2   0.0287645  -0.0145734  -0.0048988  -0.0019708  -0.0005879   0.0001228
    3   0.0230993  -0.0131672   0.0073875  -0.0002723   0.0000968  -0.0008867
    4  -0.0460434  -0.0061420  -0.0080670  -0.0030902  -0.0017298   0.0003939
    5  -0.0094869  -0.1102375  -0.1081426   0.0003159   0.0028697  -0.0000056
    6  -0.0123637  -0.1069856  -0.2252208   0.0002879   0.0000804   0.0026776
    7   0.0031350  -0.0007304   0.0015057   0.0077599  -0.0045162  -0.0011472
    8  -0.0108738  -0.0132177  -0.0005304   0.0435954  -0.0236047  -0.0032455
    9  -0.0249871  -0.0209305   0.0016591   0.0020565  -0.0008216  -0.0083659
   10  -0.0006397  -0.0002980  -0.0011825  -0.0500478  -0.0245365   0.0009037
   11   0.0004932   0.0009767   0.0006486  -0.0743104  -0.4965344  -0.0282755
   12   0.0020795   0.0030891   0.0009361  -0.0024159  -0.0307267  -0.0080003
   13   0.0028175   0.0009414  -0.0033840  -0.0005430   0.0001038  -0.0000047
   14  -0.0008632   0.0115582  -0.0126028  -0.0003913   0.0003982   0.0008269
   15   0.0005675   0.0166371  -0.0232033   0.0008838   0.0003856  -0.0007016
   16  -0.0018872  -0.0024470  -0.0005530  -0.0082916   0.0045649   0.0010946
   17  -0.0040850  -0.0014777   0.0020936   0.0049359   0.0036003  -0.0004675
   18   0.0037109   0.0029999  -0.0007530   0.0011108  -0.0004720   0.0070202
   19   0.0573820  -0.0039918   0.0041299  -0.0007992   0.0000417  -0.0002115
   20  -0.0039918   0.1271142   0.1219293  -0.0002767   0.0004385  -0.0006975
   21   0.0041299   0.1219293   0.2413786  -0.0009078  -0.0003235  -0.0007767
   22  -0.0007992  -0.0002767  -0.0009078   0.0523723   0.0271907  -0.0007588
   23   0.0000417   0.0004385  -0.0003235   0.0271907   0.5135154   0.0318002
   24  -0.0002115  -0.0006975  -0.0007767  -0.0007588   0.0318002   0.0090153
   25  -0.0039287   0.0019782   0.0004464   0.0007421   0.0001627  -0.0000329
   26   0.0000011  -0.0005813   0.0018267   0.0009113  -0.0000952  -0.0000584
   27   0.0039752  -0.0028746  -0.0014073   0.0000156  -0.0000193   0.0000180
           25          26          27
    1  -0.0740194  -0.0890111  -0.0016625
    2  -0.1380349  -0.4510613  -0.0188622
    3  -0.0044092  -0.0216794   0.0003395
    4   0.0032772   0.0042952  -0.0001184
    5   0.0409591  -0.0267830  -0.0036486
    6   0.0019508  -0.0014827  -0.0039465
    7  -0.0098013  -0.0041715   0.0005946
    8   0.0145458   0.0084372  -0.0005189
    9   0.0014523   0.0005418   0.0039006
   10   0.0045206   0.0003796  -0.0002029
   11  -0.0041788  -0.0037785  -0.0000150
   12  -0.0004911  -0.0002591   0.0001598
   13  -0.0043389   0.0002530  -0.0036024
   14   0.0022597  -0.0006612   0.0026207
   15   0.0001050  -0.0017598  -0.0009020
   16   0.0067429   0.0008025  -0.0008160
   17  -0.0042316  -0.0039533   0.0004362
   18  -0.0008381  -0.0000109  -0.0046776
   19  -0.0039287   0.0000011   0.0039752
   20   0.0019782  -0.0005813  -0.0028746
   21   0.0004464   0.0018267  -0.0014073
   22   0.0007421   0.0009113   0.0000156
   23   0.0001627  -0.0000952  -0.0000193
   24  -0.0000329  -0.0000584   0.0000180
   25   0.0768054   0.0865399   0.0018168
   26   0.0865399   0.4784767   0.0228817
   27   0.0018168   0.0228817   0.0065155
 Gradient time:  CPU 457.02 s  wall 457.10 s
 **********************************************************************
 **                                                                  **
 **                       VIBRATIONAL ANALYSIS                       **
 **                       --------------------                       **
 **                                                                  **
 **        VIBRATIONAL FREQUENCIES (CM**-1) AND NORMAL MODES         **
 **     FORCE CONSTANTS (mDYN/ANGSTROM) AND REDUCED MASSES (AMU)     **
 **                  INFRARED INTENSITIES (KM/MOL)                   **
 **                                                                  **
 **********************************************************************


 Mode:                 1                      2                      3
 Frequency:        82.04                 280.23                 344.71
 Force Cnst:      0.0111                 0.2568                 0.0786
 Red. Mass:       2.7875                 5.5506                 1.1222
 IR Active:          YES                    YES                    YES
 IR Intens:        6.835                 32.499                 62.705
 Raman Active:       YES                    YES                    YES
               X      Y      Z        X      Y      Z        X      Y      Z
 O          0.012 -0.011  0.209   -0.195 -0.282 -0.012    0.005  0.014 -0.032
 C         -0.012  0.013 -0.230    0.048  0.122  0.001   -0.003 -0.003 -0.009
 C         -0.002  0.001 -0.031    0.014  0.173 -0.002   -0.004 -0.005 -0.063
 O          0.008 -0.008  0.149   -0.106 -0.131  0.008    0.009  0.003  0.050
 H          0.024 -0.328 -0.524    0.210  0.127 -0.013    0.087  0.018  0.008
 O         -0.007  0.006 -0.114    0.290  0.195 -0.010   -0.013 -0.008 -0.024
 H         -0.078  0.385 -0.477    0.175  0.129  0.000   -0.106 -0.026  0.015
 H          0.018 -0.019  0.311   -0.350 -0.112  0.017    0.018  0.008 -0.043
 H         -0.000  0.005 -0.074   -0.591 -0.203  0.226    0.064 -0.047  0.981
 TransDip  -0.003  0.004 -0.084   -0.166  0.066  0.038    0.025 -0.019  0.252

 Mode:                 4                      5                      6
 Frequency:       423.55                 468.05                 564.53
 Force Cnst:      0.1322                 0.6342                 0.3935
 Red. Mass:       1.2508                 4.9136                 2.0958
 IR Active:          YES                    YES                    YES
 IR Intens:      164.944                  0.701                  0.796
 Raman Active:       YES                    YES                    YES
               X      Y      Z        X      Y      Z        X      Y      Z
 O         -0.002  0.003 -0.031    0.294 -0.004 -0.018   -0.003  0.003 -0.042
 C         -0.000 -0.001  0.010    0.198 -0.004 -0.011    0.003 -0.004  0.065
 C          0.004 -0.006  0.079   -0.065  0.105  0.010    0.015 -0.016  0.266
 O         -0.005  0.008 -0.102   -0.262 -0.172  0.004   -0.001  0.002 -0.040
 H         -0.068 -0.099 -0.058    0.295 -0.000 -0.009   -0.271 -0.391 -0.233
 O         -0.000 -0.001  0.002   -0.153  0.110  0.014   -0.007  0.007 -0.117
 H          0.062  0.105 -0.053    0.291  0.007 -0.025    0.240  0.415 -0.214
 H          0.056 -0.062  0.951   -0.629 -0.144  0.033   -0.031  0.036 -0.548
 H          0.009 -0.010  0.187    0.367 -0.021  0.014    0.009 -0.012  0.222
 TransDip   0.023 -0.028  0.410    0.017  0.020  0.007    0.000 -0.000  0.029

 Mode:                 7                      8                      9
 Frequency:       662.02                 859.67                1027.92
 Force Cnst:      1.8067                 2.0174                 1.3315
 Red. Mass:       6.9965                 4.6332                 2.1388
 IR Active:          YES                    YES                    YES
 IR Intens:       14.175                  1.476                  0.848
 Raman Active:       YES                    YES                    YES
               X      Y      Z        X      Y      Z        X      Y      Z
 O          0.139  0.005 -0.008    0.031 -0.028 -0.002    0.002 -0.002  0.042
 C         -0.132 -0.318 -0.011    0.182  0.318  0.009   -0.012  0.013 -0.218
 C         -0.201 -0.037  0.008   -0.122 -0.188 -0.004    0.012 -0.014  0.220
 O         -0.261  0.264  0.031   -0.171  0.122  0.017   -0.002  0.002 -0.028
 H         -0.139 -0.310  0.003    0.298  0.296 -0.024    0.158  0.592  0.261
 O          0.350  0.026 -0.018    0.055 -0.239 -0.018   -0.002  0.003 -0.047
 H         -0.142 -0.304 -0.025    0.314  0.295  0.025   -0.132 -0.617  0.206
 H          0.135  0.241  0.003    0.424  0.084 -0.025   -0.006  0.004 -0.059
 H          0.496 -0.078 -0.017   -0.391  0.071  0.011    0.006 -0.006  0.105
 TransDip   0.018 -0.119 -0.007   -0.011 -0.037 -0.005    0.002 -0.002  0.029

 Mode:                10                     11                     12
 Frequency:      1113.29                1162.43                1253.70
 Force Cnst:      3.9723                 1.3943                 0.9954
 Red. Mass:       5.4397                 1.7513                 1.0749
 IR Active:          YES                    YES                    YES
 IR Intens:      177.572                  3.726                  1.383
 Raman Active:       YES                    YES                    YES
               X      Y      Z        X      Y      Z        X      Y      Z
 O          0.325 -0.178 -0.027   -0.030  0.033  0.004    0.002 -0.002  0.038
 C         -0.359  0.215  0.031    0.031 -0.037 -0.005   -0.002  0.002 -0.040
 C         -0.132  0.008  0.008   -0.196  0.014  0.011    0.001  0.003 -0.049
 O          0.103 -0.047 -0.009    0.052 -0.090 -0.008   -0.001  0.000  0.004
 H         -0.419  0.123 -0.005    0.291  0.019  0.001   -0.682  0.121  0.124
 O         -0.001  0.049  0.003    0.001  0.081  0.005   -0.000 -0.001  0.008
 H         -0.405  0.115  0.064    0.310  0.016 -0.029    0.684 -0.135  0.038
 H          0.304 -0.065 -0.021    0.840 -0.142 -0.057   -0.002  0.000  0.004
 H         -0.428 -0.020  0.011    0.165 -0.011 -0.005    0.004 -0.006  0.104
 TransDip  -0.395  0.158  0.029    0.002 -0.062 -0.004    0.009 -0.004  0.036

 Mode:                13                     14                     15
 Frequency:      1276.90                1303.34                1440.65
 Force Cnst:      1.2674                 2.0751                 1.7653
 Red. Mass:       1.3193                 2.0733                 1.4436
 IR Active:          YES                    YES                    YES
 IR Intens:       48.307                425.973                  9.872
 Raman Active:       YES                    YES                    YES
               X      Y      Z        X      Y      Z        X      Y      Z
 O         -0.018 -0.023 -0.000   -0.025 -0.055 -0.003   -0.038 -0.044 -0.001
 C         -0.105  0.045  0.008   -0.104  0.068  0.010    0.114  0.103 -0.000
 C         -0.064 -0.007  0.002    0.229 -0.009 -0.012   -0.095 -0.012  0.004
 O          0.070  0.021 -0.002   -0.126 -0.007  0.006    0.038 -0.005 -0.002
 H          0.427  0.149  0.033    0.054  0.071 -0.002   -0.480 -0.133 -0.127
 O          0.017 -0.041 -0.004   -0.031  0.025  0.003    0.012  0.010 -0.000
 H          0.432  0.155 -0.060    0.039  0.075  0.003   -0.461 -0.152  0.162
 H         -0.486  0.052  0.029    0.632 -0.049 -0.039   -0.089 -0.000  0.007
 H          0.544 -0.135 -0.031    0.672 -0.197 -0.041    0.625 -0.188 -0.039
 TransDip  -0.172  0.140  0.020    0.629 -0.197 -0.045    0.022 -0.098 -0.005

 Mode:                16                     17                     18
 Frequency:      1491.99                1838.87                2987.04
 Force Cnst:      1.4056                20.1028                 5.5506
 Red. Mass:       1.0718                10.0903                 1.0559
 IR Active:          YES                    YES                    YES
 IR Intens:        6.729                266.526                 42.264
 Raman Active:       YES                    YES                    YES
               X      Y      Z        X      Y      Z        X      Y      Z
 O          0.000 -0.016 -0.001    0.010 -0.002 -0.001    0.003  0.000 -0.000
 C          0.037 -0.061 -0.006   -0.021 -0.029 -0.001    0.001 -0.066 -0.005
 C         -0.016  0.004  0.001   -0.040  0.728  0.047    0.001 -0.002 -0.000
 O          0.002 -0.002 -0.000   -0.018 -0.048 -0.002   -0.001  0.000  0.000
 H         -0.195  0.502  0.451   -0.105 -0.088 -0.065   -0.059  0.423 -0.548
 O          0.002 -0.003 -0.000    0.031 -0.457 -0.030   -0.000  0.001  0.000
 H         -0.235  0.549 -0.367   -0.097 -0.096  0.066    0.003  0.368  0.614
 H          0.017 -0.004 -0.001    0.425 -0.043 -0.025   -0.005  0.002  0.000
 H          0.089 -0.037 -0.007    0.136 -0.061 -0.011   -0.009 -0.016 -0.001
 TransDip   0.073  0.039 -0.001   -0.073  0.517  0.035    0.127 -0.164 -0.019

 Mode:                19                     20                     21
 Frequency:      3009.50                3718.64                3792.50
 Force Cnst:      5.8948                 8.6813                 9.0358
 Red. Mass:       1.1047                 1.0655                 1.0663
 IR Active:          YES                    YES                    YES
 IR Intens:       21.204                 88.194                 60.047
 Raman Active:       YES                    YES                    YES
               X      Y      Z        X      Y      Z        X      Y      Z
 O          0.000 -0.000  0.001   -0.013 -0.061 -0.003   -0.000 -0.001 -0.000
 C         -0.005  0.006 -0.093    0.000 -0.002 -0.000   -0.000  0.000  0.000
 C         -0.000  0.000 -0.001   -0.001  0.002  0.000   -0.001 -0.003 -0.000
 O          0.000 -0.000  0.000    0.000  0.000 -0.000   -0.003 -0.062 -0.004
 H          0.050 -0.460  0.545   -0.006  0.006 -0.009    0.000  0.000  0.001
 O         -0.000 -0.000 -0.000    0.000 -0.001 -0.000   -0.000  0.001  0.000
 H          0.011  0.383  0.578   -0.005  0.005  0.010   -0.000  0.000 -0.002
 H          0.000  0.001 -0.005    0.002 -0.014 -0.001    0.064  0.994  0.062
 H         -0.000  0.001 -0.010    0.208  0.975  0.046    0.004  0.013  0.001
 TransDip  -0.010  0.011 -0.147    0.113  0.279  0.010   -0.074  0.236  0.020

 STANDARD THERMODYNAMIC QUANTITIES AT   298.15 K  AND     1.00 ATM

   This Molecule has  0 Imaginary Frequencies
   Zero point vibrational energy:       41.603 kcal/mol

   Atom    1 Element O  Has Mass   15.99491
   Atom    2 Element C  Has Mass   12.00000
   Atom    3 Element C  Has Mass   12.00000
   Atom    4 Element O  Has Mass   15.99491
   Atom    5 Element H  Has Mass    1.00783
   Atom    6 Element O  Has Mass   15.99491
   Atom    7 Element H  Has Mass    1.00783
   Atom    8 Element H  Has Mass    1.00783
   Atom    9 Element H  Has Mass    1.00783
   Molecular Mass:    76.016050 amu
   Principal axes and moments of inertia in amu*Bohr^2:
                             1           2           3
    Eigenvalues --      170.50146   446.09636   605.26889
          X               0.99726    -0.05136     0.05327
          Y               0.05456     0.99668    -0.06043
          Z              -0.04999     0.06317     0.99675
   Rotational Symmetry Number is   1
   The Molecule is an Asymmetric Top
   Translational Enthalpy:        0.889 kcal/mol
   Rotational Enthalpy:           0.889 kcal/mol
   Vibrational Enthalpy:         43.244 kcal/mol
   gas constant (RT):             0.592 kcal/mol
   Translational Entropy:        38.900  cal/mol.K
   Rotational Entropy:           25.335  cal/mol.K
   Vibrational Entropy:           9.531  cal/mol.K

   Total Enthalpy:               45.614 kcal/mol
   Total Entropy:                73.766  cal/mol.K

 ======================================================================

 STANDARD THERMODYNAMIC QUANTITIES FOR ANHARMONIC VIBRATION -- TOSH

   Zero point vibrational energy: ************ kcal/mol

   Vibrational Enthalpy:       Infinity kcal/mol
   Vibrational Entropy:             NaN  cal/mol.K

   Total Enthalpy:             Infinity kcal/mol
   Total Entropy:                   NaN  cal/mol.K

 ======================================================================

 STANDARD THERMODYNAMIC QUANTITIES FOR ANHARMONIC VIBRATION -- VPT2

   Zero point vibrational energy: ************ kcal/mol

   Vibrational Enthalpy:       Infinity kcal/mol
   Vibrational Entropy:             NaN  cal/mol.K

   Total Enthalpy:             Infinity kcal/mol
   Total Entropy:                   NaN  cal/mol.K

 ======================================================================

Archival summary:
1\1\pikachu\FREQ\ProcedureUnspecified\BasisUnspecified\324\cher\TueDec1315:22:252016TueDec1315:22:252016\0\\#,FREQ,ProcedureUnspecified,BasisUnspecified,\\0,1\C\O,1,1.20055\O,1,1.35053,2,121.102\H,3,0.966019,1,111.141,2,179.752,0\C,1,1.52411,2,122.139,3,-179.91,0\H,5,1.09925,1,108.556,2,121.452,0\H,5,1.09931,1,108.595,2,-121.838,0\O,5,1.40118,1,111.331,2,-0.158306,0\H,8,0.969516,5,106.783,1,0.015002,0\\\@

 Total job time:  514.29s(wall), 514.02s(cpu) 
 Tue Dec 13 15:22:25 2016

        *************************************************************
        *                                                           *
        *  Thank you very much for using Q-Chem.  Have a nice day.  *
        *                                                           *
        *************************************************************


 
User input: 3 of 3 
 
pikachu 127.0.1
Q-Chem Developer Version! Running on 127.0.1.*
                  Welcome to Q-Chem
     A Quantum Leap Into The Future Of Chemistry


 Q-Chem 4.4, Q-Chem, Inc., Pleasanton, CA (2016)

 Y. Shao,  Z. Gan,  E. Epifanovsky,  A. T. B. Gilbert,  M. Wormit,  
 J. Kussmann,  A. W. Lange,  A. Behn,  J. Deng,  X. Feng,  D. Ghosh,  
 M. Goldey,  P. R. Horn,  L. D. Jacobson,  I. Kaliman,  F. Rob,  
 R. Z. Khaliullin,  T. Kus,  A. Landau,  J. Liu,  E. I. Proynov,  Y. M. Rhee,  
 R. M. Richard,  M. A. Rohrdanz,  R. P. Steele,  E. J. Sundstrom,  
 H. L. Woodcock III,  P. M. Zimmerman,  D. Zuev,  B. Albrecht,  E. Alguire,  
 B. Austin,  S. A. Baeppler,  G. J. O. Beran,  Y. A. Bernard,  E. Berquist,  
 K. Brandhorst,  K. B. Bravaya,  S. T. Brown,  D. Casanova,  C.-M. Chang,  
 Y. Chen,  S. H. Chien,  K. D. Closser,  M. P. Coons,  D. L. Crittenden,  
 S. Dasgupta,  M. Diedenhofen,  R. A. DiStasio Jr.,  H. Do,  A. D. Dutoi,  
 R. G. Edgar,  P.-T. Fang,  S. Fatehi,  Q. Feng,  L. Fusti-Molnar,  
 A. Ghysels,  A. Golubeva-Zadorozhnaya,  J. Gomes,  A. Gunina,  
 M. W. D. Hanson-Heine,  P. H. P. Harbach,  A. W. Hauser,  J. E. Herr,  
 E. G. Hohenstein,  Z. C. Holden,  K. Hui,  T.-C. Jagau,  H. Ji,  B. Kaduk,  
 K. Khistyaev,  Jaehoon Kim,  Jihan Kim,  R. A. King,  P. Klunzinger,  
 K. Koh,  D. Kosenkov,  T. Kowalczyk,  C. M. Krauter,  A. Kunitsa,  
 K. U. Lao,  A. Laurent,  K. V. Lawler,  J. Lee,  D. Lefrancois,  S. Lehtola,  
 S. V. Levchenko,  C. Y. Lin,  Y.-S. Lin,  F. Liu,  E. Livshits,  
 R. C. Lochan,  A. Luenser,  P. Manohar,  S. F. Manzer,  S.-P. Mao,  Y. Mao,  
 N. Mardirossian,  A. V. Marenich,  L. A. Martinez-Martinez,  S. A. Maurer,  
 N. J. Mayhall,  J.-M. Mewes,  A. F. Morrison,  K. Nanda,  T. S. Nguyen-Beck,  
 C. M. Oana,  R. Olivares-Amaya,  D. P. O'Neill,  J. A. Parkhill,  
 T. M. Perrine,  R. Peverati,  P. A. Pieniazek,  F. Plasser,  A. Prociuk,  
 D. R. Rehn,  E. Rosta,  N. J. Russ,  N. Sergueev,  S. M. Sharada,  
 S. Sharma,  D. W. Small,  A. Sodt,  T. Stauch,  T. Stein,  D. Stuck,  
 Y.-C. Su,  A. J. W. Thom,  T. Tsuchimochi,  L. Vogt,  O. Vydrov,  T. Wang,  
 M. A. Watson,  J. Wenzel,  A. White,  C. F. Williams,  V. Vanovschi,  
 K. Yao,  S. Yeganeh,  S. R. Yost,  Z.-Q. You,  I. Y. Zhang,  X. Zhang,  
 Y. Zhao,  B. R. Brooks,  G. K. L. Chan,  D. M. Chipman,  C. J. Cramer,  
 W. A. Goddard III,  M. S. Gordon,  W. J. Hehre,  A. Klamt,  
 H. F. Schaefer III,  M. W. Schmidt,  C. D. Sherrill,  D. G. Truhlar,  
 A. Warshel,  X. Xu,  A. Aspuru-Guzik,  R. Baer,  A. T. Bell,  N. A. Besley,  
 J.-D. Chai,  A. Dreuw,  B. D. Dunietz,  T. R. Furlani,  S. R. Gwaltney,  
 C.-P. Hsu,  Y. Jung,  J. Kong,  D. S. Lambrecht,  W. Liang,  C. Ochsenfeld,  
 V. A. Rassolov,  L. V. Slipchenko,  J. E. Subotnik,  T. Van Voorhis,  
 J. M. Herbert,  A. I. Krylov,  P. M. W. Gill,  M. Head-Gordon

 Contributors to earlier versions of Q-Chem not listed above: 
 R. D. Adamson,  J. Baker,  E. F. C. Byrd,  A. K. Chakraborty,  C.-L. Cheng,  
 H. Dachsel,  R. J. Doerksen,  G. Hawkins,  A. Heyden,  S. Hirata,  
 G. Kedziora,  F. J. Keil,  C. Kelley,  P. P. Korambath,  W. Kurlancheek,  
 A. M. Lee,  M. S. Lee,  D. Liotard,  I. Lotan,  P. E. Maslen,  N. Nair,  
 D. Neuhauser,  R. Olson,  B. Peters,  J. Ritchie,  N. E. Schultz,  
 N. Shenvi,  A. C. Simmonett,  K. S. Thanthiriwatte,  Q. Wu,  W. Zhang

 Please cite Q-Chem as follows:
 Y. Shao et al., Mol. Phys. 113, 184-215 (2015)
 DOI: 10.1080/00268976.2014.952696

 Q-Chem 4.4.2 for Intel X86 EM64T Linux

 Parts of Q-Chem use Armadillo 5.200.1 (Boston Tea Smuggler).
 http://arma.sourceforge.net/

 Q-Chem begins on Tue Dec 13 15:22:25 2016  


Host: 0

     Scratch files written to /scratch/cher/qchem5654//
The previous job contains 0 fragments, simply inherited here
FILE_GEOM_ORG=        593

Checking the input file for inconsistencies... 	...done.

--------------------------------------------------------------
User input:
--------------------------------------------------------------

$molecule
   read
$end
$rem
   BASIS  =  6-311++G**
   JOB_TYPE  =  SP
   METHOD  =  B3LYP
   SOLVENT_METHOD SMD
$end

--------------------------------------------------------------
 ----------------------------------------------------------------
             Standard Nuclear Orientation (Angstroms)
    I     Atom           X                Y                Z
 ----------------------------------------------------------------
    1      O       1.9173030176     0.0895931876    -0.1823951384
    2      C       0.7164731138     0.8038350864    -0.0766962957
    3      C      -0.4863580083    -0.1321283838    -0.0678693706
    4      O      -1.7039931731     0.4434621029     0.0320840674
    5      H       0.6114018846     1.5005411402    -0.9204499973
    6      O      -0.3685451660    -1.3242556531    -0.1469970319
    7      H       0.7052357930     1.3978252395     0.8482534509
    8      H      -1.6311055950     1.4049308049     0.0908863602
    9      H       1.6814213248    -0.8498100159    -0.2253275324
 ----------------------------------------------------------------
 Nuclear Repulsion Energy =   179.6337767353 hartrees
 There are       20 alpha and       20 beta electrons
 Requested basis set is 6-311++G(d,p)
 There are 50 shells and 138 basis functions

 Total QAlloc Memory Limit   2000 MB
 Mega-Array Size        61 MB
 MEM_STATIC part        62 MB

                       Distance Matrix (Angstroms)
             O (  1)   C (  2)   C (  3)   O (  4)   H (  5)   O (  6)
   C (  2)  1.401180
   C (  3)  2.416581  1.524109
   O (  4)  3.644861  2.449563  1.350530
   H (  5)  2.059339  1.099254  2.144197  2.717681
   O (  6)  2.687996  2.389765  1.200545  2.222682  3.088366
   H (  7)  2.059809  1.099310  2.144746  2.716860  1.774167  3.090834
   H (  8)  3.794206  2.429100  1.923071  0.966019  2.461866  3.016472
   H (  9)  0.969516  1.920354  2.288914  3.633159  2.674376  2.105611
             H (  7)   H (  8)
   H (  8)  2.456043
   H (  9)  2.675328  4.019538

 A cutoff of  1.0D-08 yielded   1197 shell pairs
 There are      9225 function pairs (      9905 Cartesian)

 -------------------------------------------------------
 OpenMP Integral Computing Module                       
 Release: version 1.0, May 2013, Q-Chem Inc. Pittsburgh 
 -------------------------------------------------------
 Integral Job Info:
 Integral job number is                      11
 Integral operator is                         1
 short-range coefficients                     0
 long-range coefficients              100000000
 Omega coefficients                           0
 if combine SR and LR in K                    0
 Integral screening is                        0
 Integral computing path is                   2
 max size of driver memory is            800000
 size of driver memory is                593474
 size of scratch memory is              2260544
 max col of scratch BK array               1296
 max len of scratch array in speh3          155
 max len of scratch index in speh4           18
 max int batch size is                      520
 min int batch size is                       52
 fixed nKL is                                52
 max L of basis functions is                  2
 order of int derivative is                   0
 number of shells is                         50
 number of basis is                         143
 number of cartesian basis is               143
 number of contracted shell pairs          1197
 number of primitive shell pairs           3115
 maxK2 (contraction) of shell pair           36
 max number of K2 of shell pair               1
 max number of CS2 of shell pair            186
 max number of PS2 of shell pair            408
 mem total for path MDJ                   22040
 -------------------------------------------------------
 Smallest overlap matrix eigenvalue = 8.20E-05

 Q-Chem warning in module /home/taweetham/qchem/stvman/mkSTV.C, line 257:

 Overlap eigenvalue is smaller than square root of threshold


 Scale SEOQF with 1.000000e-01/1.000000e-01/1.000000e-01

 Standard Electronic Orientation quadrupole field applied
 Nucleus-field energy     =     0.0000000040 hartrees
 Guess from superposition of atomic densities
 Warning:  Energy on first SCF cycle will be non-variational
 A restricted hybrid HF-DFT SCF calculation will be
 performed using Pulay DIIS extrapolation
 Exchange:     0.2000 Hartree-Fock + 0.0800 Slater + 0.7200 B88
 Correlation:  0.1900 VWN1RPA + 0.8100 LYP
 Using SG-1 standard quadrature grid
 SCF converges when DIIS error is below 1.0E-05
 ---------------------------------------
  Cycle       Energy         DIIS Error
 ---------------------------------------
    1    -305.2175779351      5.43E-02
    2    -304.2458081662      9.18E-03
    3    -303.9220143331      1.65E-02
    4    -304.3782160492      2.83E-03
    5    -304.3914679742      8.86E-04
    6    -304.3925827868      2.67E-04
    7    -304.3927439770      5.04E-05
    8    -304.3927495871      1.21E-05
    9    -304.3927487026      4.62E-06 Convergence criterion met
 ---------------------------------------
 SCF time:  CPU 22.99 s  wall 22.99 s

 Citation of the SMD model:
 Marenich, A.V.; Cramer, C.J.; Truhlar, D.G.
 J. Phys. Chem. B 2009, 113, 6378-6396.
 iSolventCode=           1
 Solvent: water                                                           

 vradii
            1           2           3           4           5           6
    1   1.5200000   1.8500000   1.8500000   1.5200000   1.2000000   1.5200000
            7           8           9
    1   1.2000000   1.2000000   1.2000000
Changing PCM_TESSEL_METHOD to VTN
Changing PCM_VDW_RADII to SMD_RADIUS
 Discretize the solute cavity surface with Lebedev spheres
	Using 302 Lebedev grid points for each H atom
	Using 302 Lebedev grid points for other atoms
	Atomic van der Waals radii will be scaled by 1.20
 Removing interior tesserae...
 Keep 1046 surface tesserae and discard 1672 interior tesserae
 Molecular Surface Area = 91.527 Angst**2
 A restricted hybrid HF-DFT SCF calculation will be
 performed using Pulay DIIS extrapolation
 Polarizable Continuum solvation model will be applied
 Exchange:     0.2000 Hartree-Fock + 0.0800 Slater + 0.7200 B88
 Correlation:  0.1900 VWN1RPA + 0.8100 LYP
 Using SG-1 standard quadrature grid
 SCF converges when DIIS error is below 1.0E-05

 Citation of the SMD model:
 Marenich, A.V.; Cramer, C.J.; Truhlar, D.G.
 J. Phys. Chem. B 2009, 113, 6378-6396.
 iSolventCode=           1
 Solvent: water                                                           

 vradii
            1           2           3           4           5           6
    1   1.5200000   1.8500000   1.8500000   1.5200000   1.2000000   1.5200000
            7           8           9
    1   1.2000000   1.2000000   1.2000000
 ---------------------------------------
  Cycle       Energy         DIIS Error
 ---------------------------------------
    1    -304.3927314013      1.52E-06
 Time req'd to invert C: 1.46 s (CPU) 1.46 s (wall)
    2    -304.4159319745      1.01E-03
    3    -304.4159310515      1.01E-03
    4    -304.4159329595      1.01E-03
    5    -304.4159325331      1.01E-03
    6    -304.4159334108      1.01E-03
    7    -304.4159315493      1.01E-03
    8    -304.4159314369      1.01E-03
    9    -304.4159293807      1.01E-03
   10    -304.4159394520      1.00E-03
   11    -304.4159245233      1.01E-03
   12    -304.4159369046      1.01E-03
   13    -304.4159370695      1.01E-03
   14    -304.4159411643      1.00E-03
   15    -304.4159322043      1.01E-03
   16    -304.4159571440      1.00E-03
   17    -304.4198593778      9.48E-04
   18    -304.4210245000      5.03E-04
   19    -304.4214216409      1.14E-04
   20    -304.4214374458      7.13E-05
   21    -304.4214437689      6.01E-06 Convergence criterion met
 ---------------------------------------
 SCF time:  CPU 53.17 s  wall 53.20 s
(0)  E-EN(g) gas-phase elect-nuc energy                 -304.392731401 a.u.
(3)  G-ENP(liq) elect-nuc-pol free energy of system     -304.421443769 a.u.
(4)  G-CDS(liq) cavity-dispersion-solvent structure 
     free energy                                                3.8034 kcal/mol
(6)  G-S(liq) free energy of system                     -304.415382636 a.u.
(9)  DeltaG-S(liq) free energy of  solvation
     (9) = (6) - (0)                                          -14.2139 kcal/mol
 SCF   energy in the final basis set = -304.4153826356
 Total energy in the final basis set = -304.4153826356

 --------------------------------------------------------------

                    Orbital Energies (a.u.)
 --------------------------------------------------------------

 Alpha MOs
 -- Occupied --
-19.185 -19.141 -19.138 -10.328 -10.238  -1.130  -1.059  -1.039
 -0.734  -0.634  -0.576  -0.502  -0.499  -0.454  -0.445  -0.432
 -0.371  -0.350  -0.315  -0.298
 -- Virtual --
 -0.017  -0.003   0.014   0.034   0.040   0.060   0.079   0.084
  0.088   0.107   0.116   0.119   0.132   0.165   0.170   0.185
  0.186   0.218   0.223   0.224   0.238   0.252   0.257   0.273
  0.285   0.286   0.299   0.319   0.342   0.355   0.372   0.391
  0.472   0.478   0.515   0.547   0.570   0.577   0.593   0.656
  0.686   0.689   0.723   0.857   0.958   0.971   1.018   1.059
  1.074   1.095   1.117   1.130   1.142   1.148   1.177   1.268
  1.347   1.394   1.414   1.417   1.439   1.507   1.569   1.575
  1.610   1.623   1.641   1.672   1.717   1.797   1.915   2.002
  2.009   2.065   2.107   2.162   2.238   2.418   2.471   2.516
  2.552   2.617   2.629   2.836   2.847   2.868   2.920   3.003
  3.029   3.106   3.123   3.147   3.203   3.223   3.355   3.419
  3.521   3.617   3.796   3.831   3.870   3.989   4.009   4.136
  4.930   4.989   5.035   5.119   5.307   5.406   5.542   5.701
  5.858  23.792  23.841  49.840  49.892  49.974
 --------------------------------------------------------------

          Ground-State Mulliken Net Atomic Charges

     Atom                 Charge (a.u.)
  ----------------------------------------
      1 O                    -0.389089
      2 C                    -0.229876
      3 C                     0.177618
      4 O                    -0.236420
      5 H                     0.225058
      6 O                    -0.401619
      7 H                     0.224926
      8 H                     0.332148
      9 H                     0.297253
  ----------------------------------------
  Sum of atomic charges =     0.000000

 -----------------------------------------------------------------
                    Cartesian Multipole Moments
 -----------------------------------------------------------------
    Charge (ESU x 10^10)
                -0.0000
    Dipole Moment (Debye)
         X      -1.1530      Y       4.8982      Z       0.3697
       Tot       5.0456
    Quadrupole Moments (Debye-Ang)
        XX     -37.8126     XY      -6.5078     YY     -26.6061
        XZ       0.1763     YZ       0.0621     ZZ     -28.7024
    Octopole Moments (Debye-Ang^2)
       XXX     -16.7671    XXY       0.0625    XYY      -2.2931
       YYY      12.8389    XXZ       3.9690    XYZ       0.5339
       YYZ       3.1535    XZZ      -2.0772    YZZ       0.6135
       ZZZ       7.8407
    Hexadecapole Moments (Debye-Ang^3)
      XXXX    -358.7355   XXXY     -29.0287   XXYY     -57.8154
      XYYY     -22.9949   YYYY    -135.7627   XXXZ       9.2840
      XXYZ       1.5242   XYYZ       0.6180   YYYZ      -3.2232
      XXZZ     -59.9128   XYZZ      -1.7308   YYZZ     -26.9272
      XZZZ       8.0311   YZZZ      -2.7613   ZZZZ     -35.1889
 -----------------------------------------------------------------
Archival summary:
1\1\pikachu\SP\ProcedureUnspecified\BasisUnspecified\324\cher\TueDec1315:23:422016TueDec1315:23:422016\0\\#,ProcedureUnspecified,BasisUnspecified,\\0,1\C\O,1,1.20055\O,1,1.35053,2,121.102\H,3,0.966019,1,111.141,2,179.752,0\C,1,1.52411,2,122.139,3,-179.91,0\H,5,1.09925,1,108.556,2,121.452,0\H,5,1.09931,1,108.595,2,-121.838,0\O,5,1.40118,1,111.331,2,-0.158306,0\H,8,0.969516,5,106.783,1,0.015002,0\\\@

 Total job time:  76.30s(wall), 76.26s(cpu) 
 Tue Dec 13 15:23:42 2016

        *************************************************************
        *                                                           *
        *  Thank you very much for using Q-Chem.  Have a nice day.  *
        *                                                           *
        *************************************************************
