# Supplementary material for: A DFT investigation of the blue bottle experiment: E∘half-cell analysis of autoxidation catalysed by redox indicators
Source: R Soc Open Sci. 2017 Nov 8;4(11):170708. doi: 10.1098/rsos.170708 (PMC5717635; doi:10.1098/rsos.170708)
Supplement: output.zip [file rsos170708supp2.zip › B3LYP_6-311++Gdp_reducing_agents/unused/C3H2O3_con.out]

pikachu 127.0.1
Q-Chem Developer Version! Running on 127.0.1.*
                  Welcome to Q-Chem
     A Quantum Leap Into The Future Of Chemistry


 Q-Chem 4.4, Q-Chem, Inc., Pleasanton, CA (2016)

 Y. Shao,  Z. Gan,  E. Epifanovsky,  A. T. B. Gilbert,  M. Wormit,  
 J. Kussmann,  A. W. Lange,  A. Behn,  J. Deng,  X. Feng,  D. Ghosh,  
 M. Goldey,  P. R. Horn,  L. D. Jacobson,  I. Kaliman,  F. Rob,  
 R. Z. Khaliullin,  T. Kus,  A. Landau,  J. Liu,  E. I. Proynov,  Y. M. Rhee,  
 R. M. Richard,  M. A. Rohrdanz,  R. P. Steele,  E. J. Sundstrom,  
 H. L. Woodcock III,  P. M. Zimmerman,  D. Zuev,  B. Albrecht,  E. Alguire,  
 B. Austin,  S. A. Baeppler,  G. J. O. Beran,  Y. A. Bernard,  E. Berquist,  
 K. Brandhorst,  K. B. Bravaya,  S. T. Brown,  D. Casanova,  C.-M. Chang,  
 Y. Chen,  S. H. Chien,  K. D. Closser,  M. P. Coons,  D. L. Crittenden,  
 S. Dasgupta,  M. Diedenhofen,  R. A. DiStasio Jr.,  H. Do,  A. D. Dutoi,  
 R. G. Edgar,  P.-T. Fang,  S. Fatehi,  Q. Feng,  L. Fusti-Molnar,  
 A. Ghysels,  A. Golubeva-Zadorozhnaya,  J. Gomes,  A. Gunina,  
 M. W. D. Hanson-Heine,  P. H. P. Harbach,  A. W. Hauser,  J. E. Herr,  
 E. G. Hohenstein,  Z. C. Holden,  K. Hui,  T.-C. Jagau,  H. Ji,  B. Kaduk,  
 K. Khistyaev,  Jaehoon Kim,  Jihan Kim,  R. A. King,  P. Klunzinger,  
 K. Koh,  D. Kosenkov,  T. Kowalczyk,  C. M. Krauter,  A. Kunitsa,  
 K. U. Lao,  A. Laurent,  K. V. Lawler,  J. Lee,  D. Lefrancois,  S. Lehtola,  
 S. V. Levchenko,  C. Y. Lin,  Y.-S. Lin,  F. Liu,  E. Livshits,  
 R. C. Lochan,  A. Luenser,  P. Manohar,  S. F. Manzer,  S.-P. Mao,  Y. Mao,  
 N. Mardirossian,  A. V. Marenich,  L. A. Martinez-Martinez,  S. A. Maurer,  
 N. J. Mayhall,  J.-M. Mewes,  A. F. Morrison,  K. Nanda,  T. S. Nguyen-Beck,  
 C. M. Oana,  R. Olivares-Amaya,  D. P. O'Neill,  J. A. Parkhill,  
 T. M. Perrine,  R. Peverati,  P. A. Pieniazek,  F. Plasser,  A. Prociuk,  
 D. R. Rehn,  E. Rosta,  N. J. Russ,  N. Sergueev,  S. M. Sharada,  
 S. Sharma,  D. W. Small,  A. Sodt,  T. Stauch,  T. Stein,  D. Stuck,  
 Y.-C. Su,  A. J. W. Thom,  T. Tsuchimochi,  L. Vogt,  O. Vydrov,  T. Wang,  
 M. A. Watson,  J. Wenzel,  A. White,  C. F. Williams,  V. Vanovschi,  
 K. Yao,  S. Yeganeh,  S. R. Yost,  Z.-Q. You,  I. Y. Zhang,  X. Zhang,  
 Y. Zhao,  B. R. Brooks,  G. K. L. Chan,  D. M. Chipman,  C. J. Cramer,  
 W. A. Goddard III,  M. S. Gordon,  W. J. Hehre,  A. Klamt,  
 H. F. Schaefer III,  M. W. Schmidt,  C. D. Sherrill,  D. G. Truhlar,  
 A. Warshel,  X. Xu,  A. Aspuru-Guzik,  R. Baer,  A. T. Bell,  N. A. Besley,  
 J.-D. Chai,  A. Dreuw,  B. D. Dunietz,  T. R. Furlani,  S. R. Gwaltney,  
 C.-P. Hsu,  Y. Jung,  J. Kong,  D. S. Lambrecht,  W. Liang,  C. Ochsenfeld,  
 V. A. Rassolov,  L. V. Slipchenko,  J. E. Subotnik,  T. Van Voorhis,  
 J. M. Herbert,  A. I. Krylov,  P. M. W. Gill,  M. Head-Gordon

 Contributors to earlier versions of Q-Chem not listed above: 
 R. D. Adamson,  J. Baker,  E. F. C. Byrd,  A. K. Chakraborty,  C.-L. Cheng,  
 H. Dachsel,  R. J. Doerksen,  G. Hawkins,  A. Heyden,  S. Hirata,  
 G. Kedziora,  F. J. Keil,  C. Kelley,  P. P. Korambath,  W. Kurlancheek,  
 A. M. Lee,  M. S. Lee,  D. Liotard,  I. Lotan,  P. E. Maslen,  N. Nair,  
 D. Neuhauser,  R. Olson,  B. Peters,  J. Ritchie,  N. E. Schultz,  
 N. Shenvi,  A. C. Simmonett,  K. S. Thanthiriwatte,  Q. Wu,  W. Zhang

 Please cite Q-Chem as follows:
 Y. Shao et al., Mol. Phys. 113, 184-215 (2015)
 DOI: 10.1080/00268976.2014.952696

 Q-Chem 4.4.2 for Intel X86 EM64T Linux

 Parts of Q-Chem use Armadillo 5.200.1 (Boston Tea Smuggler).
 http://arma.sourceforge.net/

 Q-Chem begins on Wed Dec 14 15:11:00 2016  


Host: 0

     Scratch files written to /scratch/cher/qchem11199//
FILE_GEOM_ORG=        593

Checking the input file for inconsistencies... 	...done.

--------------------------------------------------------------
User input:
--------------------------------------------------------------
$molecule
0 1
  O    2.3916255    0.0751556    0.0002641
  C    1.3181005    0.6247528   -0.0005790
  C    0.0000000   -0.1787707    0.0000424
  O   -0.0000002   -1.3863159   -0.0000623
  C   -1.3181002    0.6247530    0.0004015
  O   -2.3916256    0.0751558   -0.0000945
  H    1.2249233    1.7318127    0.0003413
  H   -1.2249231    1.7318129   -0.0003885
$end

$rem
   BASIS  =  6-311++G**
   JOB_TYPE  =  optimization
   METHOD  =  B3LYP
$end

--------------------------------------------------------------
 ----------------------------------------------------------------
             Standard Nuclear Orientation (Angstroms)
    I     Atom           X                Y                Z
 ----------------------------------------------------------------
    1      O       2.3916255074     0.0751556498     0.0002640717
    2      C       1.3181004949     0.6247528254    -0.0005790290
    3      C       0.0000000132    -0.1787707045     0.0000423886
    4      O      -0.0000001594    -1.3863159045    -0.0000622963
    5      C      -1.3181002051     0.6247529655     0.0004014861
    6      O      -2.3916255926     0.0751557411    -0.0000945009
    7      H       1.2249232697     1.7318127233     0.0003412577
    8      H      -1.2249231303     1.7318128676    -0.0003885282
 ----------------------------------------------------------------
 Molecular Point Group                 C1    NOp =  1
 Largest Abelian Subgroup              C1    NOp =  1
 Nuclear Repulsion Energy =   201.9615909651 hartrees
 There are       22 alpha and       22 beta electrons
 Requested basis set is 6-311++G(d,p)
 There are 46 shells and 146 basis functions

 Total QAlloc Memory Limit   2000 MB
 Mega-Array Size        61 MB
 MEM_STATIC part        62 MB
 A cutoff of  1.0D-11 yielded   1010 shell pairs
 There are     10416 function pairs (     11290 Cartesian)

 -------------------------------------------------------
 OpenMP Integral Computing Module                       
 Release: version 1.0, May 2013, Q-Chem Inc. Pittsburgh 
 -------------------------------------------------------
 Integral Job Info:
 Integral job number is                      11
 Integral operator is                         1
 short-range coefficients                     0
 long-range coefficients              100000000
 Omega coefficients                           0
 if combine SR and LR in K                    0
 Integral screening is                        0
 Integral computing path is                   2
 max size of driver memory is            800000
 size of driver memory is                593474
 size of scratch memory is              2260544
 max col of scratch BK array               1296
 max len of scratch array in speh3          155
 max len of scratch index in speh4           18
 max int batch size is                      520
 min int batch size is                       52
 fixed nKL is                                52
 max L of basis functions is                  2
 order of int derivative is                   0
 number of shells is                         46
 number of basis is                         152
 number of cartesian basis is               152
 number of contracted shell pairs          1010
 number of primitive shell pairs           2951
 maxK2 (contraction) of shell pair           36
 max number of K2 of shell pair               1
 max number of CS2 of shell pair            171
 max number of PS2 of shell pair            624
 mem total for path MDJ                   29528
 -------------------------------------------------------
 Smallest overlap matrix eigenvalue = 6.74E-05

 Scale SEOQF with 1.000000e-01/1.000000e-01/1.000000e-01

 Standard Electronic Orientation quadrupole field applied
 Nucleus-field energy     =     0.0000000060 hartrees
 Guess from superposition of atomic densities
 Warning:  Energy on first SCF cycle will be non-variational
 A restricted hybrid HF-DFT SCF calculation will be
 performed using Pulay DIIS extrapolation
 Exchange:     0.2000 Hartree-Fock + 0.0800 Slater + 0.7200 B88
 Correlation:  0.1900 VWN1RPA + 0.8100 LYP
 Using SG-1 standard quadrature grid
 SCF converges when DIIS error is below 1.0E-08
 ---------------------------------------
  Cycle       Energy         DIIS Error
 ---------------------------------------
    1    -342.1911180720      5.25E-02
    2    -341.0558735580      9.05E-03
    3    -340.1377969257      2.34E-02
    4    -341.2246699486      1.01E-03
    5    -341.2263199646      5.83E-04
    6    -341.2270984710      1.64E-04
    7    -341.2271423588      7.07E-05
    8    -341.2271524790      6.87E-06
    9    -341.2271525069      2.59E-06
   10    -341.2271525029      5.25E-07
   11    -341.2271524729      3.72E-08
   12    -341.2271524790      6.79E-09 Convergence criterion met
 ---------------------------------------
 SCF time:  CPU 34.98 s  wall 35.51 s
 SCF   energy in the final basis set = -341.2271524790
 Total energy in the final basis set = -341.2271524790

 --------------------------------------------------------------

                    Orbital Energies (a.u.)
 --------------------------------------------------------------

 Alpha MOs
 -- Occupied --
-19.187 -19.183 -19.183 -10.316 -10.313 -10.313  -1.125  -1.106
 -1.091  -0.774  -0.661  -0.586  -0.564  -0.507  -0.490  -0.488
 -0.484  -0.442  -0.411  -0.357  -0.336  -0.281
 -- Virtual --
 -0.168  -0.079  -0.023   0.010   0.015   0.016   0.051   0.057
  0.061   0.079   0.080   0.093   0.097   0.121   0.127   0.127
  0.139   0.167   0.181   0.185   0.198   0.210   0.258   0.259
  0.268   0.278   0.278   0.282   0.284   0.313   0.328   0.342
  0.385   0.389   0.437   0.463   0.466   0.517   0.520   0.534
  0.553   0.609   0.629   0.658   0.691   0.766   0.767   0.796
  0.871   0.876   0.925   1.022   1.063   1.065   1.070   1.138
  1.162   1.175   1.176   1.180   1.200   1.223   1.224   1.371
  1.381   1.457   1.487   1.566   1.611   1.636   1.638   1.654
  1.695   1.702   1.764   1.777   1.861   1.979   2.012   2.132
  2.351   2.356   2.503   2.527   2.562   2.593   2.725   2.741
  2.771   2.805   2.807   2.853   2.870   2.914   2.971   3.015
  3.235   3.272   3.297   3.348   3.410   3.454   3.482   3.587
  3.626   3.781   3.830   4.059   4.134   4.924   4.966   5.000
  5.028   5.081   5.203   5.524   5.675   5.773  23.740  23.793
 23.813  49.850  49.925  49.965
 --------------------------------------------------------------

          Ground-State Mulliken Net Atomic Charges

     Atom                 Charge (a.u.)
  ----------------------------------------
      1 O                    -0.177304
      2 C                    -0.026451
      3 C                     0.358403
      4 O                    -0.200467
      5 C                    -0.026451
      6 O                    -0.177304
      7 H                     0.124787
      8 H                     0.124787
  ----------------------------------------
  Sum of atomic charges =    -0.000000

 -----------------------------------------------------------------
                    Cartesian Multipole Moments
 -----------------------------------------------------------------
    Charge (ESU x 10^10)
                 0.0000
    Dipole Moment (Debye)
         X       0.0000      Y       3.9951      Z      -0.0003
       Tot       3.9951
    Quadrupole Moments (Debye-Ang)
        XX     -45.8939     XY      -0.0000     YY     -33.3184
        XZ      -0.0022     YZ      -0.0001     ZZ     -31.1908
    Octopole Moments (Debye-Ang^2)
       XXX       0.0000    XXY       1.7409    XYY      -0.0000
       YYY       5.3117    XXZ      -0.0019    XYZ      -0.0017
       YYZ       0.0006    XZZ       0.0000    YZZ      -1.5676
       ZZZ       0.0004
    Hexadecapole Moments (Debye-Ang^3)
      XXXX    -635.1389   XXXY       0.0000   XXYY    -110.3873
      XYYY      -0.0000   YYYY    -145.4512   XXXZ      -0.0124
      XXYZ       0.0002   XYYZ       0.0053   YYYZ       0.0010
      XXZZ     -88.7906   XYZZ       0.0000   YYZZ     -28.9034
      XZZZ       0.0042   YZZZ       0.0006   ZZZZ     -27.8254
 -----------------------------------------------------------------
 Calculating analytic gradient of the SCF energy
 Gradient of SCF Energy
            1           2           3           4           5           6
    1   0.0099311  -0.0104508  -0.0000000  -0.0000000   0.0104512  -0.0099314
    2  -0.0062282   0.0038669   0.0140548  -0.0124010   0.0038670  -0.0062283
    3   0.0000790  -0.0002127   0.0000499  -0.0000127   0.0001211  -0.0000512
            7           8
    1  -0.0006159   0.0006159
    2   0.0015344   0.0015344
    3   0.0000714  -0.0000449
 Max gradient component =       1.405E-02
 RMS gradient           =       6.056E-03
 Gradient time:  CPU 12.04 s  wall 12.04 s
 Geometry Optimization Parameters
   NAtoms,    NIC,     NZ,  NCons,   NDum,   NFix, NCnnct, MaxDiis
        8      40       0       0       0       0       0       0


** GEOMETRY OPTIMIZATION IN DELOCALIZED INTERNAL COORDINATES **
   Searching for a Minimum

   Optimization Cycle:   1

                       Coordinates (Angstroms)
     ATOM                X               Y               Z
      1  O         2.3916255074    0.0751556498    0.0002640717
      2  C         1.3181004949    0.6247528254   -0.0005790290
      3  C         0.0000000132   -0.1787707045    0.0000423886
      4  O        -0.0000001594   -1.3863159045   -0.0000622963
      5  C        -1.3181002051    0.6247529655    0.0004014861
      6  O        -2.3916255926    0.0751557411   -0.0000945009
      7  H         1.2249232697    1.7318127233    0.0003412577
      8  H        -1.2249231303    1.7318128676   -0.0003885282
   Point Group: c1    Number of degrees of freedom:    18


   Energy is   -341.227152479


 Attempting to Generate Delocalized Internal Coordinates

 17 Hessian modes will be used to form the next step
  Hessian Eigenvalues:
     0.003397    0.003397    0.003397    0.003397    0.003397    0.160000
     0.160000    0.220000    0.220000    0.250000    0.281928    0.281929
     0.324971    0.324971    1.011214    1.018495    1.018495

 Minimum Search - Taking Simple RFO Step
 Searching for Lamda that Minimizes Along All modes
 Value Taken    Lamda =  -0.00048907
 Step Taken.  Stepsize is  0.048920

                             Maximum     Tolerance    Cnvgd?
         Gradient           0.013054      0.000300      NO
         Displacement       0.038893      0.001200      NO
         Energy change     *********      0.000001      NO


 New Cartesian Coordinates Obtained by Inverse Iteration

 Displacement from previous Coordinates is:  0.041114
 ----------------------------------------------------------------
             Standard Nuclear Orientation (Angstroms)
    I     Atom           X                Y                Z
 ----------------------------------------------------------------
    1      O       2.3907778426     0.0842977305    -0.0017786022
    2      C       1.3185678930     0.6229771135     0.0088194126
    3      C       0.0000164993    -0.1847894375    -0.0001636817
    4      O       0.0000178418    -1.3858481999     0.0000970159
    5      C      -1.3185575539     0.6229709121    -0.0056871677
    6      O      -2.3908093736     0.0842972575    -0.0003267876
    7      H       1.2236684177     1.7272021386    -0.0067185615
    8      H      -1.2236813692     1.7272486487     0.0056832219
 ----------------------------------------------------------------
 Molecular Point Group                 C1    NOp =  1
 Largest Abelian Subgroup              C1    NOp =  1
 Nuclear Repulsion Energy =   202.2721197729 hartrees
 There are       22 alpha and       22 beta electrons
 Applying Cartesian multipole field
    Component          Value
    ---------          -----
     (2,0,0)        1.00000E-11
     (0,2,0)        2.00000E-11
     (0,0,2)       -3.00000E-11
 Nucleus-field energy     =     0.0000000060 hartrees
 Requested basis set is 6-311++G(d,p)
 There are 46 shells and 146 basis functions
 A cutoff of  1.0D-11 yielded   1010 shell pairs
 There are     10416 function pairs (     11290 Cartesian)
 Smallest overlap matrix eigenvalue = 6.81E-05
 Guess MOs from SCF MO coefficient file
 Reading MOs from coefficient file
 Reading MOs from coefficient file
 A restricted hybrid HF-DFT SCF calculation will be
 performed using Pulay DIIS extrapolation
 Exchange:     0.2000 Hartree-Fock + 0.0800 Slater + 0.7200 B88
 Correlation:  0.1900 VWN1RPA + 0.8100 LYP
 Using SG-1 standard quadrature grid
 SCF converges when DIIS error is below 1.0E-08
 Geometry optimization detected.  Setting ReadMinima to 0
 Setting SaveMinima to 0
 ---------------------------------------
  Cycle       Energy         DIIS Error
 ---------------------------------------
    1    -341.2424810702      7.18E-04
    2    -341.2273598654      1.06E-04
    3    -341.2273651423      1.07E-04
    4    -341.2273844527      5.48E-05
    5    -341.2273904281      9.07E-06
    6    -341.2273905198      2.05E-06
    7    -341.2273906458      1.54E-06
    8    -341.2273906290      1.07E-06
    9    -341.2273906593      3.50E-07
   10    -341.2273906254      4.75E-08
   11    -341.2273906307      3.79E-08
   12    -341.2273906308      8.46E-09 Convergence criterion met
 ---------------------------------------
 SCF time:  CPU 35.06 s  wall 35.07 s
 SCF   energy in the final basis set = -341.2273906308
 Total energy in the final basis set = -341.2273906308

 --------------------------------------------------------------

                    Orbital Energies (a.u.)
 --------------------------------------------------------------

 Alpha MOs
 -- Occupied --
-19.187 -19.183 -19.183 -10.315 -10.312 -10.312  -1.128  -1.109
 -1.094  -0.773  -0.660  -0.586  -0.565  -0.507  -0.492  -0.489
 -0.484  -0.444  -0.413  -0.358  -0.335  -0.279
 -- Virtual --
 -0.166  -0.076  -0.022   0.012   0.015   0.017   0.052   0.057
  0.061   0.079   0.080   0.093   0.098   0.121   0.127   0.127
  0.139   0.167   0.182   0.186   0.198   0.210   0.258   0.260
  0.269   0.278   0.279   0.284   0.285   0.314   0.328   0.342
  0.385   0.389   0.441   0.465   0.467   0.520   0.521   0.537
  0.553   0.611   0.631   0.663   0.691   0.766   0.770   0.799
  0.872   0.876   0.926   1.024   1.064   1.066   1.072   1.138
  1.162   1.175   1.176   1.180   1.201   1.223   1.225   1.370
  1.381   1.456   1.492   1.568   1.611   1.636   1.640   1.657
  1.700   1.705   1.767   1.780   1.859   1.981   2.013   2.135
  2.354   2.361   2.505   2.527   2.562   2.594   2.726   2.745
  2.769   2.805   2.807   2.854   2.873   2.917   2.971   3.017
  3.241   3.282   3.304   3.355   3.423   3.468   3.489   3.600
  3.632   3.780   3.831   4.054   4.132   4.925   4.967   5.001
  5.030   5.083   5.205   5.531   5.678   5.776  23.749  23.807
 23.824  49.854  49.932  49.972
 --------------------------------------------------------------

          Ground-State Mulliken Net Atomic Charges

     Atom                 Charge (a.u.)
  ----------------------------------------
      1 O                    -0.177744
      2 C                    -0.024695
      3 C                     0.360315
      4 O                    -0.201737
      5 C                    -0.024768
      6 O                    -0.177782
      7 H                     0.123192
      8 H                     0.123220
  ----------------------------------------
  Sum of atomic charges =     0.000000

 -----------------------------------------------------------------
                    Cartesian Multipole Moments
 -----------------------------------------------------------------
    Charge (ESU x 10^10)
                -0.0000
    Dipole Moment (Debye)
         X       0.0000      Y       3.9346      Z       0.0052
       Tot       3.9346
    Quadrupole Moments (Debye-Ang)
        XX     -45.8358     XY      -0.0000     YY     -33.3616
        XZ       0.0164     YZ      -0.0017     ZZ     -31.1400
    Octopole Moments (Debye-Ang^2)
       XXX       0.0007    XXY       1.5865    XYY      -0.0005
       YYY       5.0227    XXZ       0.0244    XYZ       0.0255
       YYZ      -0.0093    XZZ       0.0002    YZZ      -1.6093
       ZZZ      -0.0097
    Hexadecapole Moments (Debye-Ang^3)
      XXXX    -634.1982   XXXY       0.0009   XXYY    -110.3233
      XYYY      -0.0004   YYYY    -145.6137   XXXZ      -0.0696
      XXYZ      -0.0055   XYYZ      -0.1292   YYYZ      -0.0404
      XXZZ     -88.6064   XYZZ       0.0003   YYZZ     -28.8448
      XZZZ      -0.2022   YZZZ      -0.0216   ZZZZ     -27.7236
 -----------------------------------------------------------------
 Calculating analytic gradient of the SCF energy
 Gradient of SCF Energy
            1           2           3           4           5           6
    1   0.0016218  -0.0029547   0.0000076   0.0000010   0.0029714  -0.0016448
    2  -0.0006009   0.0000284   0.0044965  -0.0026321   0.0000272  -0.0006078
    3  -0.0010737   0.0029997  -0.0006710   0.0001344  -0.0015710   0.0006384
            7           8
    1   0.0003716  -0.0003738
    2  -0.0003623  -0.0003490
    3  -0.0010413   0.0005844
 Max gradient component =       4.496E-03
 RMS gradient           =       1.661E-03
 Gradient time:  CPU 12.11 s  wall 12.11 s
 Geometry Optimization Parameters
   NAtoms,    NIC,     NZ,  NCons,   NDum,   NFix, NCnnct, MaxDiis
        8      40       0       0       0       0       0       0

 Cartesian Hessian Update
 Hessian Updated using BFGS Update


** GEOMETRY OPTIMIZATION IN DELOCALIZED INTERNAL COORDINATES **
   Searching for a Minimum

   Optimization Cycle:   2

                       Coordinates (Angstroms)
     ATOM                X               Y               Z
      1  O         2.3907778426    0.0842977305   -0.0017786022
      2  C         1.3185678930    0.6229771135    0.0088194126
      3  C         0.0000164993   -0.1847894375   -0.0001636817
      4  O         0.0000178418   -1.3858481999    0.0000970159
      5  C        -1.3185575539    0.6229709121   -0.0056871677
      6  O        -2.3908093736    0.0842972575   -0.0003267876
      7  H         1.2236684177    1.7272021386   -0.0067185615
      8  H        -1.2236813692    1.7272486487    0.0056832219
   Point Group: c1    Number of degrees of freedom:    18


   Energy is   -341.227390631

 Hessian Updated using BFGS Update

 18 Hessian modes will be used to form the next step
  Hessian Eigenvalues:
     0.003396    0.003397    0.003397    0.003397    0.005089    0.160000
     0.163103    0.216908    0.220001    0.240323    0.250000    0.267567
     0.281928    0.324971    0.331632    0.746545    1.016942    1.018498

 Minimum Search - Taking Simple RFO Step
 Searching for Lamda that Minimizes Along All modes
 Value Taken    Lamda =  -0.00122788
 Calculated Step too Large.  Step scaled by  0.692030
 Step Taken.  Stepsize is  0.300000

                             Maximum     Tolerance    Cnvgd?
         Gradient           0.003183      0.000300      NO
         Displacement       0.274966      0.001200      NO
         Energy change     -0.000238      0.000001      NO


 New Cartesian Coordinates Obtained by Inverse Iteration

 Displacement from previous Coordinates is:  0.207877
 ----------------------------------------------------------------
             Standard Nuclear Orientation (Angstroms)
    I     Atom           X                Y                Z
 ----------------------------------------------------------------
    1      O       2.3858264550     0.1014806631     0.0164928440
    2      C       1.3195186244     0.6212332317    -0.0604225725
    3      C       0.0008424799    -0.1962760414    -0.0023675430
    4      O       0.0009891734    -1.3850204491    -0.0006605978
    5      C      -1.3187408568     0.6210235996     0.0336174891
    6      O      -2.3875148572     0.1014108825     0.0056783970
    7      H       1.2178432635     1.7159116636     0.0440841174
    8      H      -1.2187640845     1.7185926137    -0.0364972845
 ----------------------------------------------------------------
 Molecular Point Group                 C1    NOp =  1
 Largest Abelian Subgroup              C1    NOp =  1
 Nuclear Repulsion Energy =   202.8863166861 hartrees
 There are       22 alpha and       22 beta electrons
 Applying Cartesian multipole field
    Component          Value
    ---------          -----
     (2,0,0)        1.00000E-11
     (0,2,0)        2.00000E-11
     (0,0,2)       -3.00000E-11
 Nucleus-field energy     =     0.0000000060 hartrees
 Requested basis set is 6-311++G(d,p)
 There are 46 shells and 146 basis functions
 A cutoff of  1.0D-11 yielded   1010 shell pairs
 There are     10416 function pairs (     11290 Cartesian)
 Smallest overlap matrix eigenvalue = 7.03E-05
 Guess MOs from SCF MO coefficient file
 Reading MOs from coefficient file
 Reading MOs from coefficient file
 A restricted hybrid HF-DFT SCF calculation will be
 performed using Pulay DIIS extrapolation
 Exchange:     0.2000 Hartree-Fock + 0.0800 Slater + 0.7200 B88
 Correlation:  0.1900 VWN1RPA + 0.8100 LYP
 Using SG-1 standard quadrature grid
 SCF converges when DIIS error is below 1.0E-08
 Geometry optimization detected.  Setting ReadMinima to 0
 Setting SaveMinima to 0
 ---------------------------------------
  Cycle       Energy         DIIS Error
 ---------------------------------------
    1    -341.2396075490      2.43E-03
    2    -341.2245226352      2.61E-04
    3    -341.2244998866      4.31E-04
    4    -341.2248690443      1.03E-04
    5    -341.2248994990      3.47E-05
    6    -341.2249070760      2.26E-05
    7    -341.2249092314      1.68E-05
    8    -341.2249101387      2.02E-06
    9    -341.2249102951      1.11E-06
   10    -341.2249102521      6.29E-07
   11    -341.2249102377      1.00E-07
   12    -341.2249102588      2.61E-08
   13    -341.2249102560      6.23E-09 Convergence criterion met
 ---------------------------------------
 SCF time:  CPU 38.68 s  wall 38.74 s
 SCF   energy in the final basis set = -341.2249102560
 Total energy in the final basis set = -341.2249102560

 --------------------------------------------------------------

                    Orbital Energies (a.u.)
 --------------------------------------------------------------

 Alpha MOs
 -- Occupied --
-19.186 -19.182 -19.182 -10.313 -10.309 -10.309  -1.134  -1.115
 -1.101  -0.769  -0.657  -0.586  -0.567  -0.508  -0.494  -0.492
 -0.485  -0.447  -0.417  -0.361  -0.335  -0.276
 -- Virtual --
 -0.162  -0.074  -0.021   0.012   0.016   0.019   0.052   0.058
  0.062   0.079   0.080   0.092   0.099   0.121   0.127   0.127
  0.140   0.167   0.183   0.188   0.198   0.210   0.254   0.264
  0.269   0.277   0.279   0.285   0.286   0.317   0.329   0.340
  0.383   0.388   0.441   0.467   0.476   0.522   0.530   0.536
  0.554   0.615   0.630   0.669   0.690   0.746   0.767   0.805
  0.857   0.873   0.946   1.036   1.064   1.070   1.079   1.125
  1.162   1.168   1.176   1.181   1.217   1.222   1.236   1.369
  1.383   1.454   1.497   1.566   1.600   1.625   1.647   1.666
  1.700   1.717   1.780   1.788   1.860   1.980   2.013   2.133
  2.357   2.366   2.511   2.526   2.560   2.599   2.728   2.736
  2.768   2.803   2.812   2.857   2.874   2.921   2.965   3.015
  3.252   3.303   3.320   3.370   3.446   3.489   3.502   3.621
  3.640   3.777   3.830   4.039   4.122   4.931   4.972   5.006
  5.033   5.086   5.207   5.545   5.683   5.778  23.764  23.832
 23.844  49.864  49.938  49.982
 --------------------------------------------------------------

          Ground-State Mulliken Net Atomic Charges

     Atom                 Charge (a.u.)
  ----------------------------------------
      1 O                    -0.175569
      2 C                    -0.018907
      3 C                     0.357571
      4 O                    -0.202635
      5 C                    -0.021554
      6 O                    -0.177485
      7 H                     0.118678
      8 H                     0.119903
  ----------------------------------------
  Sum of atomic charges =     0.000000

 -----------------------------------------------------------------
                    Cartesian Multipole Moments
 -----------------------------------------------------------------
    Charge (ESU x 10^10)
                 0.0000
    Dipole Moment (Debye)
         X       0.0008      Y       3.8189      Z      -0.0565
       Tot       3.8193
    Quadrupole Moments (Debye-Ang)
        XX     -45.6590     XY      -0.0024     YY     -33.4548
        XZ      -0.1182     YZ       0.0136     ZZ     -31.0500
    Octopole Moments (Debye-Ang^2)
       XXX       0.0327    XXY       1.2821    XYY      -0.0303
       YYY       4.4008    XXZ      -0.2802    XYZ      -0.1713
       YYZ       0.0683    XZZ       0.0056    YZZ      -1.6825
       ZZZ       0.0692
    Hexadecapole Moments (Debye-Ang^3)
      XXXX    -630.8871   XXXY       0.0505   XXYY    -110.0733
      XYYY      -0.0245   YYYY    -146.1600   XXXZ       0.3015
      XXYZ       0.0172   XYYZ       0.7969   YYYZ       0.3215
      XXZZ     -88.1268   XYZZ       0.0137   YYZZ     -28.7797
      XZZZ       1.2455   YZZZ       0.1687   ZZZZ     -27.7264
 -----------------------------------------------------------------
 Calculating analytic gradient of the SCF energy
 Gradient of SCF Energy
            1           2           3           4           5           6
    1  -0.0162660   0.0134003   0.0003536   0.0000620  -0.0124903   0.0150486
    2   0.0101774  -0.0070396  -0.0140837   0.0165186  -0.0070792   0.0097892
    3   0.0062462  -0.0191658   0.0048709  -0.0008899   0.0086913  -0.0034421
            7           8
    1   0.0019730  -0.0020813
    2  -0.0045027  -0.0037800
    3   0.0069366  -0.0032473
 Max gradient component =       1.917E-02
 RMS gradient           =       9.611E-03
 Gradient time:  CPU 12.05 s  wall 12.05 s
 Geometry Optimization Parameters
   NAtoms,    NIC,     NZ,  NCons,   NDum,   NFix, NCnnct, MaxDiis
        8      40       0       0       0       0       0       0

 Cartesian Hessian Update
 Hessian Updated using BFGS Update


** GEOMETRY OPTIMIZATION IN DELOCALIZED INTERNAL COORDINATES **
   Searching for a Minimum

   Optimization Cycle:   3

                       Coordinates (Angstroms)
     ATOM                X               Y               Z
      1  O         2.3858264550    0.1014806631    0.0164928440
      2  C         1.3195186244    0.6212332317   -0.0604225725
      3  C         0.0008424799   -0.1962760414   -0.0023675430
      4  O         0.0009891734   -1.3850204491   -0.0006605978
      5  C        -1.3187408568    0.6210235996    0.0336174891
      6  O        -2.3875148572    0.1014108825    0.0056783970
      7  H         1.2178432635    1.7159116636    0.0440841174
      8  H        -1.2187640845    1.7185926137   -0.0364972845
   Point Group: c1    Number of degrees of freedom:    18


   Energy is   -341.224910256

 Hessian Updated using BFGS Update

 17 Hessian modes will be used to form the next step
  Hessian Eigenvalues:
     0.003391    0.003397    0.003397    0.059632    0.160062    0.162336
     0.218880    0.220135    0.238536    0.250004    0.266735    0.281936
     0.324973    0.332458    0.890546    1.018433    1.024688

 Minimum Search - Taking Simple RFO Step
 Searching for Lamda that Minimizes Along All modes
 Value Taken    Lamda =  -0.00482996
 Step Taken.  Stepsize is  0.241828

                             Maximum     Tolerance    Cnvgd?
         Gradient           0.022356      0.000300      NO
         Displacement       0.214944      0.001200      NO
         Energy change      0.002480      0.000001      NO


 New Cartesian Coordinates Obtained by Inverse Iteration

 Displacement from previous Coordinates is:  0.168245
 ----------------------------------------------------------------
             Standard Nuclear Orientation (Angstroms)
    I     Atom           X                Y                Z
 ----------------------------------------------------------------
    1      O       2.3923307806     0.0882049433    -0.0027679488
    2      C       1.3195617413     0.6229238505    -0.0018641828
    3      C      -0.0001722967    -0.1896598489     0.0021274333
    4      O      -0.0003149428    -1.3886478098    -0.0000035745
    5      C      -1.3197546736     0.6229362953     0.0074918314
    6      O      -2.3921489743     0.0877854403    -0.0035913519
    7      H       1.2199698874     1.7274995079     0.0035838650
    8      H      -1.2194713242     1.7273137850    -0.0050512219
 ----------------------------------------------------------------
 Molecular Point Group                 C1    NOp =  1
 Largest Abelian Subgroup              C1    NOp =  1
 Nuclear Repulsion Energy =   202.1954972073 hartrees
 There are       22 alpha and       22 beta electrons
 Applying Cartesian multipole field
    Component          Value
    ---------          -----
     (2,0,0)        1.00000E-11
     (0,2,0)        2.00000E-11
     (0,0,2)       -3.00000E-11
 Nucleus-field energy     =     0.0000000060 hartrees
 Requested basis set is 6-311++G(d,p)
 There are 46 shells and 146 basis functions
 A cutoff of  1.0D-11 yielded   1010 shell pairs
 There are     10416 function pairs (     11290 Cartesian)
 Smallest overlap matrix eigenvalue = 6.90E-05
 Guess MOs from SCF MO coefficient file
 Reading MOs from coefficient file
 Reading MOs from coefficient file
 A restricted hybrid HF-DFT SCF calculation will be
 performed using Pulay DIIS extrapolation
 Exchange:     0.2000 Hartree-Fock + 0.0800 Slater + 0.7200 B88
 Correlation:  0.1900 VWN1RPA + 0.8100 LYP
 Using SG-1 standard quadrature grid
 SCF converges when DIIS error is below 1.0E-08
 Geometry optimization detected.  Setting ReadMinima to 0
 Setting SaveMinima to 0
 ---------------------------------------
  Cycle       Energy         DIIS Error
 ---------------------------------------
    1    -341.1973024485      2.03E-03
    2    -341.2271566308      2.37E-04
    3    -341.2273204825      2.10E-04
    4    -341.2274077617      9.79E-05
    5    -341.2274285561      3.49E-05
    6    -341.2274349284      9.18E-06
    7    -341.2274358480      6.80E-06
    8    -341.2274360571      3.94E-06
    9    -341.2274360418      1.15E-06
   10    -341.2274360656      1.79E-07
   11    -341.2274360489      1.81E-07
   12    -341.2274360475      2.55E-08
   13    -341.2274360475      3.61E-09 Convergence criterion met
 ---------------------------------------
 SCF time:  CPU 38.38 s  wall 38.42 s
 SCF   energy in the final basis set = -341.2274360475
 Total energy in the final basis set = -341.2274360475

 --------------------------------------------------------------

                    Orbital Energies (a.u.)
 --------------------------------------------------------------

 Alpha MOs
 -- Occupied --
-19.187 -19.183 -19.183 -10.315 -10.311 -10.311  -1.129  -1.110
 -1.095  -0.772  -0.659  -0.586  -0.565  -0.507  -0.492  -0.489
 -0.484  -0.444  -0.414  -0.359  -0.336  -0.278
 -- Virtual --
 -0.165  -0.076  -0.022   0.012   0.015   0.017   0.052   0.057
  0.061   0.079   0.080   0.093   0.098   0.121   0.127   0.127
  0.139   0.166   0.182   0.186   0.197   0.210   0.259   0.260
  0.268   0.278   0.279   0.283   0.285   0.315   0.328   0.341
  0.384   0.389   0.441   0.465   0.467   0.520   0.522   0.537
  0.553   0.611   0.631   0.663   0.690   0.766   0.770   0.800
  0.872   0.877   0.926   1.024   1.064   1.066   1.073   1.139
  1.162   1.175   1.177   1.180   1.200   1.223   1.225   1.369
  1.381   1.455   1.492   1.567   1.610   1.636   1.639   1.657
  1.702   1.704   1.766   1.779   1.856   1.980   2.012   2.136
  2.354   2.360   2.505   2.526   2.564   2.594   2.726   2.743
  2.766   2.805   2.806   2.854   2.872   2.916   2.969   3.014
  3.243   3.284   3.305   3.357   3.426   3.470   3.489   3.603
  3.631   3.778   3.830   4.051   4.128   4.925   4.967   5.001
  5.030   5.083   5.205   5.532   5.679   5.776  23.749  23.810
 23.825  49.855  49.933  49.973
 --------------------------------------------------------------

          Ground-State Mulliken Net Atomic Charges

     Atom                 Charge (a.u.)
  ----------------------------------------
      1 O                    -0.178010
      2 C                    -0.023356
      3 C                     0.359300
      4 O                    -0.202283
      5 C                    -0.023080
      6 O                    -0.177950
      7 H                     0.122727
      8 H                     0.122652
  ----------------------------------------
  Sum of atomic charges =     0.000000

 -----------------------------------------------------------------
                    Cartesian Multipole Moments
 -----------------------------------------------------------------
    Charge (ESU x 10^10)
                 0.0000
    Dipole Moment (Debye)
         X      -0.0009      Y       3.9159      Z       0.0168
       Tot       3.9160
    Quadrupole Moments (Debye-Ang)
        XX     -45.8457     XY      -0.0012     YY     -33.3775
        XZ      -0.0098     YZ      -0.0026     ZZ     -31.1354
    Octopole Moments (Debye-Ang^2)
       XXX      -0.0023    XXY       1.5061    XYY       0.0032
       YYY       5.0090    XXZ       0.0827    XYZ      -0.0168
       YYZ      -0.0104    XZZ       0.0005    YZZ      -1.6144
       ZZZ      -0.0084
    Hexadecapole Moments (Debye-Ang^3)
      XXXX    -634.8521   XXXY      -0.0300   XXYY    -110.5337
      XYYY      -0.0213   YYYY    -146.0803   XXXZ       0.0497
      XXYZ       0.0064   XYYZ       0.0853   YYYZ      -0.0643
      XXZZ     -88.6693   XYZZ      -0.0084   YYZZ     -28.9019
      XZZZ       0.1331   YZZZ      -0.0304   ZZZZ     -27.7081
 -----------------------------------------------------------------
 Calculating analytic gradient of the SCF energy
 Gradient of SCF Energy
            1           2           3           4           5           6
    1   0.0000723  -0.0005217  -0.0000549  -0.0000267   0.0003033   0.0001173
    2   0.0002734  -0.0003939   0.0004357  -0.0000505  -0.0003326   0.0002243
    3   0.0002134  -0.0005008  -0.0006257   0.0000419   0.0024688  -0.0008870
            7           8
    1   0.0002815  -0.0001710
    2  -0.0000443  -0.0001121
    3   0.0001755  -0.0008860
 Max gradient component =       2.469E-03
 RMS gradient           =       6.285E-04
 Gradient time:  CPU 12.06 s  wall 12.06 s
 Geometry Optimization Parameters
   NAtoms,    NIC,     NZ,  NCons,   NDum,   NFix, NCnnct, MaxDiis
        8      40       0       0       0       0       0       0

 Cartesian Hessian Update
 Hessian Updated using BFGS Update


** GEOMETRY OPTIMIZATION IN DELOCALIZED INTERNAL COORDINATES **
   Searching for a Minimum

   Optimization Cycle:   4

                       Coordinates (Angstroms)
     ATOM                X               Y               Z
      1  O         2.3923307806    0.0882049433   -0.0027679488
      2  C         1.3195617413    0.6229238505   -0.0018641828
      3  C        -0.0001722967   -0.1896598489    0.0021274333
      4  O        -0.0003149428   -1.3886478098   -0.0000035745
      5  C        -1.3197546736    0.6229362953    0.0074918314
      6  O        -2.3921489743    0.0877854403   -0.0035913519
      7  H         1.2199698874    1.7274995079    0.0035838650
      8  H        -1.2194713242    1.7273137850   -0.0050512219
   Point Group: c1    Number of degrees of freedom:    18


   Energy is   -341.227436048

 Hessian Updated using BFGS Update

 18 Hessian modes will be used to form the next step
  Hessian Eigenvalues:
     0.003394    0.003397    0.003397    0.003399    0.059993    0.160104
     0.162250    0.218737    0.220178    0.238765    0.250007    0.266956
     0.281944    0.324975    0.332257    0.889608    1.018396    1.023998

 Minimum Search - Taking Simple RFO Step
 Searching for Lamda that Minimizes Along All modes
 Value Taken    Lamda =  -0.00053441
 Calculated Step too Large.  Step scaled by  0.827149
 Step Taken.  Stepsize is  0.300000

                             Maximum     Tolerance    Cnvgd?
         Gradient           0.001402      0.000300      NO
         Displacement       0.176103      0.001200      NO
         Energy change     -0.002526      0.000001      NO


 New Cartesian Coordinates Obtained by Inverse Iteration

 Displacement from previous Coordinates is:  0.223563
 ----------------------------------------------------------------
             Standard Nuclear Orientation (Angstroms)
    I     Atom           X                Y                Z
 ----------------------------------------------------------------
    1      O       2.3891229391     0.0864090343     0.0456428222
    2      C       1.3188750503     0.6238573186    -0.0299745134
    3      C      -0.0012900224    -0.1875907100    -0.0208199033
    4      O      -0.0016764632    -1.3878441364    -0.0022708283
    5      C      -1.3204191905     0.6242000188    -0.0701035453
    6      O      -2.3863229997     0.0863588051     0.0504524901
    7      H       1.2170603747     1.7285853084    -0.0032472842
    8      H      -1.2153494905     1.7243805248     0.0302456121
 ----------------------------------------------------------------
 Molecular Point Group                 C1    NOp =  1
 Largest Abelian Subgroup              C1    NOp =  1
 Nuclear Repulsion Energy =   202.2237376344 hartrees
 There are       22 alpha and       22 beta electrons
 Applying Cartesian multipole field
    Component          Value
    ---------          -----
     (2,0,0)        1.00000E-11
     (0,2,0)        2.00000E-11
     (0,0,2)       -3.00000E-11
 Nucleus-field energy     =     0.0000000060 hartrees
 Requested basis set is 6-311++G(d,p)
 There are 46 shells and 146 basis functions
 A cutoff of  1.0D-11 yielded   1010 shell pairs
 There are     10416 function pairs (     11290 Cartesian)
 Smallest overlap matrix eigenvalue = 6.96E-05
 Guess MOs from SCF MO coefficient file
 Reading MOs from coefficient file
 Reading MOs from coefficient file
 A restricted hybrid HF-DFT SCF calculation will be
 performed using Pulay DIIS extrapolation
 Exchange:     0.2000 Hartree-Fock + 0.0800 Slater + 0.7200 B88
 Correlation:  0.1900 VWN1RPA + 0.8100 LYP
 Using SG-1 standard quadrature grid
 SCF converges when DIIS error is below 1.0E-08
 Geometry optimization detected.  Setting ReadMinima to 0
 Setting SaveMinima to 0
 ---------------------------------------
  Cycle       Energy         DIIS Error
 ---------------------------------------
    1    -341.1934567644      3.18E-03
    2    -341.2242294753      4.07E-04
    3    -341.2241331676      5.74E-04
    4    -341.2247487625      1.97E-04
    5    -341.2248247864      3.48E-05
    6    -341.2248285798      1.33E-05
    7    -341.2248293287      1.15E-05
    8    -341.2248295833      3.25E-06
    9    -341.2248296322      1.32E-06
   10    -341.2248296987      1.18E-06
   11    -341.2248297150      1.70E-07
   12    -341.2248296990      2.83E-08
   13    -341.2248297006      1.41E-08
   14    -341.2248297001      3.46E-09 Convergence criterion met
 ---------------------------------------
 SCF time:  CPU 41.10 s  wall 41.13 s
 SCF   energy in the final basis set = -341.2248297001
 Total energy in the final basis set = -341.2248297001

 --------------------------------------------------------------

                    Orbital Energies (a.u.)
 --------------------------------------------------------------

 Alpha MOs
 -- Occupied --
-19.186 -19.183 -19.183 -10.315 -10.312 -10.312  -1.128  -1.109
 -1.094  -0.772  -0.659  -0.586  -0.564  -0.507  -0.492  -0.488
 -0.484  -0.444  -0.413  -0.359  -0.336  -0.278
 -- Virtual --
 -0.166  -0.078  -0.022   0.008   0.015   0.019   0.050   0.058
  0.061   0.079   0.080   0.092   0.098   0.121   0.127   0.127
  0.139   0.168   0.180   0.186   0.197   0.210   0.254   0.259
  0.269   0.276   0.279   0.281   0.285   0.315   0.325   0.340
  0.382   0.388   0.437   0.454   0.479   0.521   0.524   0.533
  0.551   0.606   0.631   0.660   0.691   0.738   0.762   0.799
  0.850   0.872   0.952   1.030   1.065   1.068   1.076   1.131
  1.158   1.163   1.178   1.182   1.214   1.222   1.237   1.370
  1.382   1.455   1.487   1.566   1.605   1.612   1.631   1.664
  1.698   1.716   1.777   1.781   1.855   1.975   2.010   2.127
  2.348   2.356   2.508   2.525   2.559   2.601   2.716   2.729
  2.766   2.805   2.809   2.852   2.871   2.913   2.963   3.012
  3.247   3.277   3.313   3.354   3.424   3.464   3.490   3.596
  3.627   3.779   3.827   4.047   4.122   4.929   4.971   5.003
  5.028   5.082   5.200   5.532   5.676   5.770  23.745  23.806
 23.821  49.855  49.927  49.967
 --------------------------------------------------------------

          Ground-State Mulliken Net Atomic Charges

     Atom                 Charge (a.u.)
  ----------------------------------------
      1 O                    -0.176759
      2 C                    -0.023755
      3 C                     0.355535
      4 O                    -0.200416
      5 C                    -0.020667
      6 O                    -0.173579
      7 H                     0.120562
      8 H                     0.119078
  ----------------------------------------
  Sum of atomic charges =    -0.000000

 -----------------------------------------------------------------
                    Cartesian Multipole Moments
 -----------------------------------------------------------------
    Charge (ESU x 10^10)
                 0.0000
    Dipole Moment (Debye)
         X      -0.0031      Y       3.9274      Z      -0.2472
       Tot       3.9351
    Quadrupole Moments (Debye-Ang)
        XX     -45.7714     XY       0.0022     YY     -33.3872
        XZ       0.0519     YZ       0.0459     ZZ     -31.1457
    Octopole Moments (Debye-Ang^2)
       XXX      -0.0647    XXY       1.5135    XYY       0.0471
       YYY       4.9669    XXZ      -1.2184    XYZ       0.0722
       YYZ       0.2310    XZZ      -0.0066    YZZ      -1.6080
       ZZZ       0.2156
    Hexadecapole Moments (Debye-Ang^3)
      XXXX    -632.5804   XXXY      -0.0928   XXYY    -110.3301
      XYYY       0.0290   YYYY    -146.0921   XXXZ      -0.1142
      XXYZ      -0.0111   XYYZ      -0.3413   YYYZ       1.1730
      XXZZ     -88.5393   XYZZ      -0.0224   YYZZ     -28.9501
      XZZZ      -0.5318   YZZZ       0.5877   ZZZZ     -28.0644
 -----------------------------------------------------------------
 Calculating analytic gradient of the SCF energy
 Gradient of SCF Energy
            1           2           3           4           5           6
    1   0.0015138  -0.0014383  -0.0005110  -0.0001106  -0.0001044   0.0004320
    2  -0.0011069   0.0005092   0.0036918  -0.0025954   0.0006414  -0.0005611
    3   0.0040993  -0.0133638   0.0151774  -0.0021082  -0.0257509   0.0086302
            7           8
    1  -0.0003670   0.0005855
    2   0.0002603  -0.0008394
    3   0.0044354   0.0088805
 Max gradient component =       2.575E-02
 RMS gradient           =       7.346E-03
 Gradient time:  CPU 12.07 s  wall 12.07 s
 Geometry Optimization Parameters
   NAtoms,    NIC,     NZ,  NCons,   NDum,   NFix, NCnnct, MaxDiis
        8      40       0       0       0       0       0       0

 Cartesian Hessian Update
 Hessian Updated using BFGS Update


** GEOMETRY OPTIMIZATION IN DELOCALIZED INTERNAL COORDINATES **
   Searching for a Minimum

   Optimization Cycle:   5

                       Coordinates (Angstroms)
     ATOM                X               Y               Z
      1  O         2.3891229391    0.0864090343    0.0456428222
      2  C         1.3188750503    0.6238573186   -0.0299745134
      3  C        -0.0012900224   -0.1875907100   -0.0208199033
      4  O        -0.0016764632   -1.3878441364   -0.0022708283
      5  C        -1.3204191905    0.6242000188   -0.0701035453
      6  O        -2.3863229997    0.0863588051    0.0504524901
      7  H         1.2170603747    1.7285853084   -0.0032472842
      8  H        -1.2153494905    1.7243805248    0.0302456121
   Point Group: c1    Number of degrees of freedom:    18


   Energy is   -341.224829700

 Hessian Updated using BFGS Update

 18 Hessian modes will be used to form the next step
  Hessian Eigenvalues:
     0.003388    0.003397    0.003397    0.057150    0.068743    0.160207
     0.163007    0.219161    0.220763    0.238541    0.250013    0.266807
     0.281955    0.324983    0.332219    0.891122    1.018505    1.023963

 Minimum Search - Taking Simple RFO Step
 Searching for Lamda that Minimizes Along All modes
 Value Taken    Lamda =  -0.00498156
 Step Taken.  Stepsize is  0.259069

                             Maximum     Tolerance    Cnvgd?
         Gradient           0.012516      0.000300      NO
         Displacement       0.168613      0.001200      NO
         Energy change      0.002606      0.000001      NO


 New Cartesian Coordinates Obtained by Inverse Iteration

 Displacement from previous Coordinates is:  0.185489
 ----------------------------------------------------------------
             Standard Nuclear Orientation (Angstroms)
    I     Atom           X                Y                Z
 ----------------------------------------------------------------
    1      O       2.3924210964     0.0875562021     0.0056615507
    2      C       1.3201715859     0.6231194013    -0.0023827434
    3      C       0.0002333535    -0.1900973755    -0.0057316714
    4      O       0.0004656442    -1.3889458228    -0.0000046482
    5      C      -1.3199815720     0.6231133589    -0.0055462448
    6      O      -2.3926416969     0.0882166151     0.0063114043
    7      H       1.2187530024     1.7276193631    -0.0001510699
    8      H      -1.2194212157     1.7277744215     0.0017682726
 ----------------------------------------------------------------
 Molecular Point Group                 C1    NOp =  1
 Largest Abelian Subgroup              C1    NOp =  1
 Nuclear Repulsion Energy =   202.1653701337 hartrees
 There are       22 alpha and       22 beta electrons
 Applying Cartesian multipole field
    Component          Value
    ---------          -----
     (2,0,0)        1.00000E-11
     (0,2,0)        2.00000E-11
     (0,0,2)       -3.00000E-11
 Nucleus-field energy     =     0.0000000060 hartrees
 Requested basis set is 6-311++G(d,p)
 There are 46 shells and 146 basis functions
 A cutoff of  1.0D-11 yielded   1010 shell pairs
 There are     10416 function pairs (     11290 Cartesian)
 Smallest overlap matrix eigenvalue = 6.92E-05
 Guess MOs from SCF MO coefficient file
 Reading MOs from coefficient file
 Reading MOs from coefficient file
 A restricted hybrid HF-DFT SCF calculation will be
 performed using Pulay DIIS extrapolation
 Exchange:     0.2000 Hartree-Fock + 0.0800 Slater + 0.7200 B88
 Correlation:  0.1900 VWN1RPA + 0.8100 LYP
 Using SG-1 standard quadrature grid
 SCF converges when DIIS error is below 1.0E-08
 Geometry optimization detected.  Setting ReadMinima to 0
 Setting SaveMinima to 0
 ---------------------------------------
  Cycle       Energy         DIIS Error
 ---------------------------------------
    1    -341.2159425728      2.68E-03
    2    -341.2271709244      2.53E-04
    3    -341.2271158235      4.06E-04
    4    -341.2274211574      1.09E-04
    5    -341.2274448777      2.64E-05
    6    -341.2274466078      2.01E-05
    7    -341.2274473816      1.09E-05
    8    -341.2274477045      1.61E-06
    9    -341.2274476890      1.16E-06
   10    -341.2274477511      7.77E-07
   11    -341.2274477887      1.23E-07
   12    -341.2274477733      1.91E-08
   13    -341.2274477746      8.32E-09 Convergence criterion met
 ---------------------------------------
 SCF time:  CPU 38.62 s  wall 38.70 s
 SCF   energy in the final basis set = -341.2274477746
 Total energy in the final basis set = -341.2274477746

 --------------------------------------------------------------

                    Orbital Energies (a.u.)
 --------------------------------------------------------------

 Alpha MOs
 -- Occupied --
-19.187 -19.183 -19.183 -10.315 -10.312 -10.312  -1.129  -1.110
 -1.095  -0.771  -0.659  -0.586  -0.565  -0.507  -0.492  -0.489
 -0.484  -0.444  -0.414  -0.359  -0.336  -0.278
 -- Virtual --
 -0.165  -0.076  -0.022   0.012   0.015   0.017   0.052   0.057
  0.061   0.079   0.080   0.093   0.098   0.121   0.127   0.127
  0.139   0.166   0.182   0.186   0.197   0.210   0.259   0.260
  0.268   0.278   0.279   0.283   0.285   0.314   0.328   0.341
  0.384   0.389   0.441   0.465   0.467   0.520   0.522   0.538
  0.553   0.611   0.631   0.663   0.690   0.767   0.771   0.800
  0.872   0.877   0.926   1.024   1.064   1.065   1.073   1.139
  1.162   1.175   1.177   1.180   1.200   1.223   1.225   1.369
  1.382   1.455   1.492   1.567   1.610   1.636   1.638   1.657
  1.702   1.704   1.766   1.779   1.856   1.980   2.011   2.136
  2.354   2.360   2.505   2.526   2.564   2.594   2.726   2.743
  2.765   2.805   2.806   2.854   2.872   2.915   2.969   3.014
  3.244   3.284   3.305   3.357   3.426   3.470   3.488   3.603
  3.630   3.778   3.829   4.051   4.127   4.925   4.967   5.001
  5.030   5.083   5.205   5.532   5.678   5.776  23.748  23.810
 23.824  49.855  49.933  49.973
 --------------------------------------------------------------

          Ground-State Mulliken Net Atomic Charges

     Atom                 Charge (a.u.)
  ----------------------------------------
      1 O                    -0.177988
      2 C                    -0.022766
      3 C                     0.358869
      4 O                    -0.202329
      5 C                    -0.023103
      6 O                    -0.177988
      7 H                     0.122617
      8 H                     0.122687
  ----------------------------------------
  Sum of atomic charges =     0.000000

 -----------------------------------------------------------------
                    Cartesian Multipole Moments
 -----------------------------------------------------------------
    Charge (ESU x 10^10)
                 0.0000
    Dipole Moment (Debye)
         X       0.0011      Y       3.9172      Z      -0.0320
       Tot       3.9173
    Quadrupole Moments (Debye-Ang)
        XX     -45.8486     XY       0.0019     YY     -33.3763
        XZ       0.0055     YZ       0.0026     ZZ     -31.1370
    Octopole Moments (Debye-Ang^2)
       XXX       0.0009    XXY       1.5042    XYY      -0.0035
       YYY       5.0227    XXZ      -0.1605    XYZ       0.0056
       YYZ       0.0090    XZZ      -0.0009    YZZ      -1.6124
       ZZZ       0.0033
    Hexadecapole Moments (Debye-Ang^3)
      XXXX    -635.0526   XXXY       0.0449   XXYY    -110.5754
      XYYY       0.0355   YYYY    -146.1333   XXXZ       0.0055
      XXYZ      -0.0285   XYYZ      -0.0224   YYYZ       0.0757
      XXZZ     -88.6964   XYZZ       0.0127   YYZZ     -28.9118
      XZZZ      -0.0335   YZZZ       0.0288   ZZZZ     -27.7114
 -----------------------------------------------------------------
 Calculating analytic gradient of the SCF energy
 Gradient of SCF Energy
            1           2           3           4           5           6
    1  -0.0000169  -0.0000917   0.0000809   0.0000419   0.0003153  -0.0001736
    2   0.0000011  -0.0000720   0.0000555   0.0000225  -0.0001629   0.0001102
    3   0.0002481  -0.0005911   0.0002462   0.0001588  -0.0015456   0.0006025
            7           8
    1   0.0000070  -0.0001631
    2  -0.0000097   0.0000552
    3   0.0002697   0.0006113
 Max gradient component =       1.546E-03
 RMS gradient           =       4.041E-04
 Gradient time:  CPU 12.11 s  wall 12.11 s
 Geometry Optimization Parameters
   NAtoms,    NIC,     NZ,  NCons,   NDum,   NFix, NCnnct, MaxDiis
        8      40       0       0       0       0       0       0

 Cartesian Hessian Update
 Hessian Updated using BFGS Update


** GEOMETRY OPTIMIZATION IN DELOCALIZED INTERNAL COORDINATES **
   Searching for a Minimum

   Optimization Cycle:   6

                       Coordinates (Angstroms)
     ATOM                X               Y               Z
      1  O         2.3924210964    0.0875562021    0.0056615507
      2  C         1.3201715859    0.6231194013   -0.0023827434
      3  C         0.0002333535   -0.1900973755   -0.0057316714
      4  O         0.0004656442   -1.3889458228   -0.0000046482
      5  C        -1.3199815720    0.6231133589   -0.0055462448
      6  O        -2.3926416969    0.0882166151    0.0063114043
      7  H         1.2187530024    1.7276193631   -0.0001510699
      8  H        -1.2194212157    1.7277744215    0.0017682726
   Point Group: c1    Number of degrees of freedom:    18


   Energy is   -341.227447775

 Hessian Updated using BFGS Update

 18 Hessian modes will be used to form the next step
  Hessian Eigenvalues:
     0.003388    0.003397    0.003397    0.057118    0.068953    0.160264
     0.163287    0.219159    0.220971    0.238525    0.250024    0.266782
     0.281980    0.324989    0.332219    0.891127    1.018555    1.023960

 Minimum Search - Taking Simple RFO Step
 Searching for Lamda that Minimizes Along All modes
 Value Taken    Lamda =  -0.00007778
 Step Taken.  Stepsize is  0.128310

                             Maximum     Tolerance    Cnvgd?
         Gradient           0.000852      0.000300      NO
         Displacement       0.076306      0.001200      NO
         Energy change     -0.002618      0.000001      NO


 New Cartesian Coordinates Obtained by Inverse Iteration

 Displacement from previous Coordinates is:  0.114009
 ----------------------------------------------------------------
             Standard Nuclear Orientation (Angstroms)
    I     Atom           X                Y                Z
 ----------------------------------------------------------------
    1      O       2.3915686236     0.0878713321    -0.0233130589
    2      C       1.3197291746     0.6232011297     0.0071608340
    3      C      -0.0000903313    -0.1902325185     0.0351994722
    4      O      -0.0002102953    -1.3884151236    -0.0020947091
    5      C      -1.3197653610     0.6231776746     0.0065881618
    6      O      -2.3914958095     0.0876134963    -0.0232046009
    7      H       1.2179135892     1.7276057314    -0.0002996286
    8      H      -1.2176493926     1.7275344416    -0.0001116208
 ----------------------------------------------------------------
 Molecular Point Group                 C1    NOp =  1
 Largest Abelian Subgroup              C1    NOp =  1
 Nuclear Repulsion Energy =   202.2017517744 hartrees
 There are       22 alpha and       22 beta electrons
 Applying Cartesian multipole field
    Component          Value
    ---------          -----
     (2,0,0)        1.00000E-11
     (0,2,0)        2.00000E-11
     (0,0,2)       -3.00000E-11
 Nucleus-field energy     =     0.0000000060 hartrees
 Requested basis set is 6-311++G(d,p)
 There are 46 shells and 146 basis functions
 A cutoff of  1.0D-11 yielded   1010 shell pairs
 There are     10416 function pairs (     11290 Cartesian)
 Smallest overlap matrix eigenvalue = 6.94E-05
 Guess MOs from SCF MO coefficient file
 Reading MOs from coefficient file
 Reading MOs from coefficient file
 A restricted hybrid HF-DFT SCF calculation will be
 performed using Pulay DIIS extrapolation
 Exchange:     0.2000 Hartree-Fock + 0.0800 Slater + 0.7200 B88
 Correlation:  0.1900 VWN1RPA + 0.8100 LYP
 Using SG-1 standard quadrature grid
 SCF converges when DIIS error is below 1.0E-08
 Geometry optimization detected.  Setting ReadMinima to 0
 Setting SaveMinima to 0
 ---------------------------------------
  Cycle       Energy         DIIS Error
 ---------------------------------------
    1    -341.2223139111      1.48E-03
    2    -341.2271989664      1.02E-04
    3    -341.2272644829      6.44E-05
    4    -341.2272725258      2.24E-05
    5    -341.2272726838      2.38E-05
    6    -341.2272739383      7.31E-06
    7    -341.2272739119      1.55E-06
    8    -341.2272739642      1.11E-06
    9    -341.2272739547      3.63E-07
   10    -341.2272739874      3.60E-08
   11    -341.2272739850      4.49E-08
   12    -341.2272739853      6.88E-09 Convergence criterion met
 ---------------------------------------
 SCF time:  CPU 34.89 s  wall 34.93 s
 SCF   energy in the final basis set = -341.2272739853
 Total energy in the final basis set = -341.2272739853

 --------------------------------------------------------------

                    Orbital Energies (a.u.)
 --------------------------------------------------------------

 Alpha MOs
 -- Occupied --
-19.186 -19.183 -19.183 -10.314 -10.311 -10.311  -1.129  -1.110
 -1.095  -0.771  -0.658  -0.586  -0.565  -0.507  -0.492  -0.489
 -0.484  -0.444  -0.414  -0.359  -0.336  -0.278
 -- Virtual --
 -0.165  -0.076  -0.023   0.011   0.015   0.017   0.051   0.058
  0.061   0.079   0.080   0.093   0.098   0.121   0.127   0.127
  0.139   0.166   0.181   0.186   0.197   0.211   0.259   0.259
  0.269   0.276   0.280   0.283   0.285   0.315   0.328   0.340
  0.384   0.388   0.440   0.463   0.469   0.520   0.522   0.537
  0.553   0.611   0.631   0.663   0.689   0.764   0.766   0.800
  0.868   0.876   0.932   1.024   1.064   1.065   1.074   1.139
  1.161   1.167   1.180   1.185   1.201   1.220   1.227   1.369
  1.381   1.454   1.491   1.566   1.607   1.634   1.639   1.658
  1.703   1.704   1.766   1.779   1.856   1.980   2.011   2.137
  2.354   2.360   2.506   2.525   2.564   2.595   2.724   2.741
  2.765   2.806   2.806   2.854   2.872   2.915   2.968   3.013
  3.244   3.284   3.305   3.357   3.426   3.471   3.489   3.603
  3.631   3.778   3.829   4.050   4.126   4.926   4.968   5.002
  5.029   5.083   5.204   5.532   5.678   5.775  23.748  23.811
 23.825  49.855  49.933  49.972
 --------------------------------------------------------------

          Ground-State Mulliken Net Atomic Charges

     Atom                 Charge (a.u.)
  ----------------------------------------
      1 O                    -0.178177
      2 C                    -0.023837
      3 C                     0.360452
      4 O                    -0.201578
      5 C                    -0.023709
      6 O                    -0.178182
      7 H                     0.122533
      8 H                     0.122497
  ----------------------------------------
  Sum of atomic charges =    -0.000000

 -----------------------------------------------------------------
                    Cartesian Multipole Moments
 -----------------------------------------------------------------
    Charge (ESU x 10^10)
                -0.0000
    Dipole Moment (Debye)
         X      -0.0001      Y       3.9173      Z       0.1319
       Tot       3.9195
    Quadrupole Moments (Debye-Ang)
        XX     -45.8362     XY      -0.0006     YY     -33.3725
        XZ       0.0010     YZ      -0.0007     ZZ     -31.1371
    Octopole Moments (Debye-Ang^2)
       XXX       0.0015    XXY       1.5003    XYY       0.0019
       YYY       5.0172    XXZ       0.6637    XYZ       0.0010
       YYZ       0.0455    XZZ       0.0006    YZZ      -1.6145
       ZZZ       0.0790
    Hexadecapole Moments (Debye-Ang^3)
      XXXX    -634.4466   XXXY      -0.0182   XXYY    -110.5054
      XYYY      -0.0147   YYYY    -146.0775   XXXZ      -0.0001
      XXYZ       0.2139   XYYZ      -0.0039   YYYZ      -0.0550
      XXZZ     -88.6617   XYZZ      -0.0053   YYZZ     -28.9128
      XZZZ      -0.0067   YZZZ       0.0369   ZZZZ     -27.7759
 -----------------------------------------------------------------
 Calculating analytic gradient of the SCF energy
 Gradient of SCF Energy
            1           2           3           4           5           6
    1  -0.0001564  -0.0000157  -0.0000306  -0.0000237  -0.0000213   0.0001891
    2   0.0000592  -0.0000545  -0.0002353   0.0003549  -0.0000293   0.0000039
    3  -0.0002827  -0.0011028   0.0056052  -0.0023446  -0.0012621  -0.0002234
            7           8
    1   0.0000123   0.0000463
    2  -0.0000410  -0.0000580
    3  -0.0002238  -0.0001658
 Max gradient component =       5.605E-03
 RMS gradient           =       1.294E-03
 Gradient time:  CPU 12.07 s  wall 12.07 s
 Geometry Optimization Parameters
   NAtoms,    NIC,     NZ,  NCons,   NDum,   NFix, NCnnct, MaxDiis
        8      40       0       0       0       0       0       0

 Cartesian Hessian Update
 Hessian Updated using BFGS Update


** GEOMETRY OPTIMIZATION IN DELOCALIZED INTERNAL COORDINATES **
   Searching for a Minimum

   Optimization Cycle:   7

                       Coordinates (Angstroms)
     ATOM                X               Y               Z
      1  O         2.3915686236    0.0878713321   -0.0233130589
      2  C         1.3197291746    0.6232011297    0.0071608340
      3  C        -0.0000903313   -0.1902325185    0.0351994722
      4  O        -0.0002102953   -1.3884151236   -0.0020947091
      5  C        -1.3197653610    0.6231776746    0.0065881618
      6  O        -2.3914958095    0.0876134963   -0.0232046009
      7  H         1.2179135892    1.7276057314   -0.0002996286
      8  H        -1.2176493926    1.7275344416   -0.0001116208
   Point Group: c1    Number of degrees of freedom:    18


   Energy is   -341.227273985

 Hessian Updated using BFGS Update

 18 Hessian modes will be used to form the next step
  Hessian Eigenvalues:
     0.003397    0.003397    0.029491    0.050475    0.059081    0.160209
     0.163184    0.219147    0.220900    0.238482    0.249998    0.266754
     0.281913    0.324979    0.332224    0.891423    1.018451    1.023950

 Minimum Search - Taking Simple RFO Step
 Searching for Lamda that Minimizes Along All modes
 Value Taken    Lamda =  -0.00037732
 Step Taken.  Stepsize is  0.112287

                             Maximum     Tolerance    Cnvgd?
         Gradient           0.002378      0.000300      NO
         Displacement       0.080711      0.001200      NO
         Energy change      0.000174      0.000001      NO


 New Cartesian Coordinates Obtained by Inverse Iteration

 Displacement from previous Coordinates is:  0.090983
 ----------------------------------------------------------------
             Standard Nuclear Orientation (Angstroms)
    I     Atom           X                Y                Z
 ----------------------------------------------------------------
    1      O       2.3923842544     0.0877766168    -0.0007199663
    2      C       1.3201224924     0.6233148906     0.0004715688
    3      C      -0.0001682212    -0.1899729191     0.0001874532
    4      O      -0.0003759710    -1.3888418248     0.0000572620
    5      C      -1.3202333022     0.6232946898     0.0012181334
    6      O      -2.3922201582     0.0872992291    -0.0008348494
    7      H       1.2185617220     1.7278102573     0.0001699155
    8      H      -1.2180706184     1.7276752239    -0.0006246675
 ----------------------------------------------------------------
 Molecular Point Group                 C1    NOp =  1
 Largest Abelian Subgroup              C1    NOp =  1
 Nuclear Repulsion Energy =   202.1736182184 hartrees
 There are       22 alpha and       22 beta electrons
 Applying Cartesian multipole field
    Component          Value
    ---------          -----
     (2,0,0)        1.00000E-11
     (0,2,0)        2.00000E-11
     (0,0,2)       -3.00000E-11
 Nucleus-field energy     =     0.0000000060 hartrees
 Requested basis set is 6-311++G(d,p)
 There are 46 shells and 146 basis functions
 A cutoff of  1.0D-11 yielded   1010 shell pairs
 There are     10416 function pairs (     11290 Cartesian)
 Smallest overlap matrix eigenvalue = 6.92E-05
 Guess MOs from SCF MO coefficient file
 Reading MOs from coefficient file
 Reading MOs from coefficient file
 A restricted hybrid HF-DFT SCF calculation will be
 performed using Pulay DIIS extrapolation
 Exchange:     0.2000 Hartree-Fock + 0.0800 Slater + 0.7200 B88
 Correlation:  0.1900 VWN1RPA + 0.8100 LYP
 Using SG-1 standard quadrature grid
 SCF converges when DIIS error is below 1.0E-08
 Geometry optimization detected.  Setting ReadMinima to 0
 Setting SaveMinima to 0
 ---------------------------------------
  Cycle       Energy         DIIS Error
 ---------------------------------------
    1    -341.2247498609      1.15E-03
    2    -341.2274165286      7.46E-05
    3    -341.2274562466      4.65E-05
    4    -341.2274587595      3.06E-05
    5    -341.2274601540      1.77E-05
    6    -341.2274610808      3.72E-06
    7    -341.2274609988      1.00E-06
    8    -341.2274610045      8.90E-07
    9    -341.2274610259      1.86E-07
   10    -341.2274610388      3.32E-08
   11    -341.2274610363      3.86E-08
   12    -341.2274610362      4.91E-09 Convergence criterion met
 ---------------------------------------
 SCF time:  CPU 34.66 s  wall 34.70 s
 SCF   energy in the final basis set = -341.2274610362
 Total energy in the final basis set = -341.2274610362

 --------------------------------------------------------------

                    Orbital Energies (a.u.)
 --------------------------------------------------------------

 Alpha MOs
 -- Occupied --
-19.186 -19.183 -19.183 -10.315 -10.312 -10.312  -1.129  -1.110
 -1.095  -0.771  -0.659  -0.586  -0.565  -0.507  -0.492  -0.489
 -0.484  -0.444  -0.414  -0.359  -0.336  -0.278
 -- Virtual --
 -0.165  -0.076  -0.022   0.012   0.015   0.017   0.052   0.057
  0.061   0.079   0.080   0.093   0.098   0.121   0.127   0.127
  0.139   0.166   0.182   0.186   0.197   0.210   0.259   0.260
  0.268   0.278   0.279   0.283   0.285   0.314   0.328   0.341
  0.384   0.389   0.441   0.465   0.467   0.520   0.522   0.538
  0.553   0.611   0.631   0.663   0.690   0.767   0.771   0.800
  0.872   0.877   0.926   1.024   1.064   1.065   1.073   1.139
  1.162   1.175   1.177   1.180   1.200   1.223   1.224   1.369
  1.382   1.455   1.491   1.567   1.610   1.636   1.639   1.657
  1.702   1.704   1.766   1.778   1.856   1.980   2.011   2.137
  2.355   2.360   2.505   2.526   2.564   2.594   2.726   2.742
  2.765   2.805   2.806   2.854   2.872   2.915   2.969   3.014
  3.244   3.284   3.305   3.357   3.426   3.471   3.488   3.603
  3.631   3.778   3.829   4.051   4.127   4.925   4.967   5.001
  5.030   5.083   5.205   5.532   5.679   5.776  23.748  23.811
 23.825  49.855  49.933  49.973
 --------------------------------------------------------------

          Ground-State Mulliken Net Atomic Charges

     Atom                 Charge (a.u.)
  ----------------------------------------
      1 O                    -0.178019
      2 C                    -0.022646
      3 C                     0.358470
      4 O                    -0.202444
      5 C                    -0.022445
      6 O                    -0.178009
      7 H                     0.122574
      8 H                     0.122519
  ----------------------------------------
  Sum of atomic charges =    -0.000000

 -----------------------------------------------------------------
                    Cartesian Multipole Moments
 -----------------------------------------------------------------
    Charge (ESU x 10^10)
                -0.0000
    Dipole Moment (Debye)
         X      -0.0005      Y       3.9196      Z       0.0038
       Tot       3.9196
    Quadrupole Moments (Debye-Ang)
        XX     -45.8451     XY      -0.0013     YY     -33.3749
        XZ      -0.0009     YZ      -0.0008     ZZ     -31.1361
    Octopole Moments (Debye-Ang^2)
       XXX       0.0006    XXY       1.5039    XYY       0.0032
       YYY       5.0267    XXZ       0.0195    XYZ      -0.0014
       YYZ      -0.0038    XZZ       0.0009    YZZ      -1.6105
       ZZZ      -0.0028
    Hexadecapole Moments (Debye-Ang^3)
      XXXX    -634.9440   XXXY      -0.0338   XXYY    -110.5679
      XYYY      -0.0267   YYYY    -146.1356   XXXZ       0.0003
      XXYZ      -0.0008   XYYZ       0.0063   YYYZ      -0.0201
      XXZZ     -88.6797   XYZZ      -0.0096   YYZZ     -28.9100
      XZZZ       0.0085   YZZZ      -0.0102   ZZZZ     -27.7054
 -----------------------------------------------------------------
 Calculating analytic gradient of the SCF energy
 Gradient of SCF Energy
            1           2           3           4           5           6
    1  -0.0000340   0.0000318  -0.0000574  -0.0000386  -0.0001441   0.0001322
    2   0.0000020   0.0000322   0.0000332   0.0000011   0.0000892  -0.0000897
    3  -0.0000649   0.0002292  -0.0003005   0.0000507   0.0004790  -0.0001573
            7           8
    1  -0.0000082   0.0001183
    2  -0.0000139  -0.0000542
    3  -0.0000734  -0.0001626
 Max gradient component =       4.790E-04
 RMS gradient           =       1.466E-04
 Gradient time:  CPU 12.08 s  wall 12.08 s
 Geometry Optimization Parameters
   NAtoms,    NIC,     NZ,  NCons,   NDum,   NFix, NCnnct, MaxDiis
        8      40       0       0       0       0       0       0

 Cartesian Hessian Update
 Hessian Updated using BFGS Update


** GEOMETRY OPTIMIZATION IN DELOCALIZED INTERNAL COORDINATES **
   Searching for a Minimum

   Optimization Cycle:   8

                       Coordinates (Angstroms)
     ATOM                X               Y               Z
      1  O         2.3923842544    0.0877766168   -0.0007199663
      2  C         1.3201224924    0.6233148906    0.0004715688
      3  C        -0.0001682212   -0.1899729191    0.0001874532
      4  O        -0.0003759710   -1.3888418248    0.0000572620
      5  C        -1.3202333022    0.6232946898    0.0012181334
      6  O        -2.3922201582    0.0872992291   -0.0008348494
      7  H         1.2185617220    1.7278102573    0.0001699155
      8  H        -1.2180706184    1.7276752239   -0.0006246675
   Point Group: c1    Number of degrees of freedom:    18


   Energy is   -341.227461036

 Hessian Updated using BFGS Update

 18 Hessian modes will be used to form the next step
  Hessian Eigenvalues:
     0.003397    0.003397    0.029862    0.050882    0.059152    0.160199
     0.163180    0.219139    0.220857    0.238476    0.249994    0.266689
     0.281905    0.324978    0.332219    0.891316    1.018457    1.023953

 Minimum Search - Taking Simple RFO Step
 Searching for Lamda that Minimizes Along All modes
 Value Taken    Lamda =  -0.00000285
 Step Taken.  Stepsize is  0.007119

                             Maximum     Tolerance    Cnvgd?
         Gradient           0.000233      0.000300     YES
         Displacement       0.004460      0.001200      NO
         Energy change     -0.000187      0.000001      NO


 New Cartesian Coordinates Obtained by Inverse Iteration

 Displacement from previous Coordinates is:  0.005507
 ----------------------------------------------------------------
             Standard Nuclear Orientation (Angstroms)
    I     Atom           X                Y                Z
 ----------------------------------------------------------------
    1      O       2.3926409244     0.0877360209     0.0002829666
    2      C       1.3203051015     0.6231817804    -0.0001657983
    3      C       0.0000542443    -0.1901364748    -0.0001882583
    4      O       0.0001458346    -1.3890066412    -0.0000440242
    5      C      -1.3202735313     0.6232007039    -0.0005113610
    6      O      -2.3926963739     0.0879153555     0.0003881026
    7      H       1.2187841662     1.7277069868     0.0001033446
    8      H      -1.2189601681     1.7277584321     0.0000598778
 ----------------------------------------------------------------
 Molecular Point Group                 C1    NOp =  1
 Largest Abelian Subgroup              C1    NOp =  1
 Nuclear Repulsion Energy =   202.1561356888 hartrees
 There are       22 alpha and       22 beta electrons
 Applying Cartesian multipole field
    Component          Value
    ---------          -----
     (2,0,0)        1.00000E-11
     (0,2,0)        2.00000E-11
     (0,0,2)       -3.00000E-11
 Nucleus-field energy     =     0.0000000060 hartrees
 Requested basis set is 6-311++G(d,p)
 There are 46 shells and 146 basis functions
 A cutoff of  1.0D-11 yielded   1010 shell pairs
 There are     10416 function pairs (     11290 Cartesian)
 Smallest overlap matrix eigenvalue = 6.92E-05
 Guess MOs from SCF MO coefficient file
 Reading MOs from coefficient file
 Reading MOs from coefficient file
 A restricted hybrid HF-DFT SCF calculation will be
 performed using Pulay DIIS extrapolation
 Exchange:     0.2000 Hartree-Fock + 0.0800 Slater + 0.7200 B88
 Correlation:  0.1900 VWN1RPA + 0.8100 LYP
 Using SG-1 standard quadrature grid
 SCF converges when DIIS error is below 1.0E-08
 Geometry optimization detected.  Setting ReadMinima to 0
 Setting SaveMinima to 0
 ---------------------------------------
  Cycle       Energy         DIIS Error
 ---------------------------------------
    1    -341.2272567188      7.43E-05
    2    -341.2274617191      5.06E-06
    3    -341.2274617342      5.09E-06
    4    -341.2274618394      2.91E-06
    5    -341.2274618329      7.78E-07
    6    -341.2274618618      3.65E-07
    7    -341.2274618578      2.33E-07
    8    -341.2274618659      4.29E-08
    9    -341.2274618637      1.80E-08
   10    -341.2274618642      1.49E-08
   11    -341.2274618646      1.77E-09 Convergence criterion met
 ---------------------------------------
 SCF time:  CPU 30.57 s  wall 30.60 s
 SCF   energy in the final basis set = -341.2274618646
 Total energy in the final basis set = -341.2274618646

 --------------------------------------------------------------

                    Orbital Energies (a.u.)
 --------------------------------------------------------------

 Alpha MOs
 -- Occupied --
-19.186 -19.183 -19.183 -10.315 -10.312 -10.312  -1.129  -1.110
 -1.095  -0.771  -0.659  -0.586  -0.565  -0.507  -0.492  -0.489
 -0.484  -0.444  -0.414  -0.359  -0.336  -0.278
 -- Virtual --
 -0.165  -0.076  -0.022   0.012   0.015   0.017   0.052   0.057
  0.061   0.079   0.080   0.093   0.098   0.121   0.127   0.127
  0.139   0.166   0.181   0.186   0.197   0.210   0.259   0.260
  0.268   0.278   0.279   0.283   0.285   0.314   0.328   0.341
  0.384   0.389   0.441   0.465   0.467   0.520   0.522   0.538
  0.553   0.611   0.631   0.663   0.690   0.767   0.771   0.800
  0.872   0.877   0.926   1.024   1.064   1.065   1.073   1.139
  1.162   1.175   1.177   1.180   1.200   1.223   1.224   1.369
  1.382   1.455   1.492   1.567   1.610   1.636   1.639   1.657
  1.702   1.704   1.766   1.779   1.856   1.980   2.011   2.136
  2.354   2.360   2.505   2.526   2.564   2.594   2.726   2.742
  2.765   2.805   2.806   2.854   2.872   2.915   2.969   3.014
  3.244   3.284   3.305   3.357   3.426   3.471   3.488   3.603
  3.630   3.778   3.829   4.051   4.127   4.925   4.967   5.001
  5.030   5.083   5.205   5.532   5.678   5.776  23.748  23.810
 23.825  49.855  49.933  49.973
 --------------------------------------------------------------

          Ground-State Mulliken Net Atomic Charges

     Atom                 Charge (a.u.)
  ----------------------------------------
      1 O                    -0.177993
      2 C                    -0.022724
      3 C                     0.358642
      4 O                    -0.202380
      5 C                    -0.022787
      6 O                    -0.177994
      7 H                     0.122607
      8 H                     0.122629
  ----------------------------------------
  Sum of atomic charges =     0.000000

 -----------------------------------------------------------------
                    Cartesian Multipole Moments
 -----------------------------------------------------------------
    Charge (ESU x 10^10)
                 0.0000
    Dipole Moment (Debye)
         X       0.0001      Y       3.9180      Z      -0.0017
       Tot       3.9180
    Quadrupole Moments (Debye-Ang)
        XX     -45.8487     XY       0.0004     YY     -33.3763
        XZ       0.0009     YZ       0.0002     ZZ     -31.1370
    Octopole Moments (Debye-Ang^2)
       XXX      -0.0007    XXY       1.5037    XYY      -0.0013
       YYY       5.0254    XXZ      -0.0083    XYZ       0.0006
       YYZ       0.0019    XZZ      -0.0004    YZZ      -1.6115
       ZZZ       0.0023
    Hexadecapole Moments (Debye-Ang^3)
      XXXX    -635.1402   XXXY       0.0128   XXYY    -110.5918
      XYYY       0.0101   YYYY    -146.1485   XXXZ       0.0022
      XXYZ      -0.0006   XYYZ      -0.0016   YYYZ       0.0069
      XXZZ     -88.7050   XYZZ       0.0036   YYZZ     -28.9129
      XZZZ      -0.0030   YZZZ       0.0032   ZZZZ     -27.7072
 -----------------------------------------------------------------
 Calculating analytic gradient of the SCF energy
 Gradient of SCF Energy
            1           2           3           4           5           6
    1   0.0000219  -0.0000132   0.0000154   0.0000176   0.0000415  -0.0000434
    2   0.0000061  -0.0000317   0.0000301  -0.0000226  -0.0000476   0.0000432
    3   0.0000253  -0.0000826   0.0000932  -0.0000116  -0.0001686   0.0000572
            7           8
    1   0.0000043  -0.0000441
    2   0.0000062   0.0000165
    3   0.0000282   0.0000589
 Max gradient component =       1.686E-04
 RMS gradient           =       5.241E-05
 Gradient time:  CPU 12.09 s  wall 12.09 s
 Geometry Optimization Parameters
   NAtoms,    NIC,     NZ,  NCons,   NDum,   NFix, NCnnct, MaxDiis
        8      40       0       0       0       0       0       0

 Cartesian Hessian Update
 Hessian Updated using BFGS Update


** GEOMETRY OPTIMIZATION IN DELOCALIZED INTERNAL COORDINATES **
   Searching for a Minimum

   Optimization Cycle:   9

                       Coordinates (Angstroms)
     ATOM                X               Y               Z
      1  O         2.3926409244    0.0877360209    0.0002829666
      2  C         1.3203051015    0.6231817804   -0.0001657983
      3  C         0.0000542443   -0.1901364748   -0.0001882583
      4  O         0.0001458346   -1.3890066412   -0.0000440242
      5  C        -1.3202735313    0.6232007039   -0.0005113610
      6  O        -2.3926963739    0.0879153555    0.0003881026
      7  H         1.2187841662    1.7277069868    0.0001033446
      8  H        -1.2189601681    1.7277584321    0.0000598778
   Point Group: c1    Number of degrees of freedom:    18


   Energy is   -341.227461865

 Hessian Updated using BFGS Update

 18 Hessian modes will be used to form the next step
  Hessian Eigenvalues:
     0.003397    0.003397    0.029916    0.056526    0.068992    0.160587
     0.165464    0.219266    0.225182    0.239088    0.250880    0.267677
     0.283128    0.324996    0.332273    0.892307    1.018312    1.023874

 Minimum Search - Taking Simple RFO Step
 Searching for Lamda that Minimizes Along All modes
 Value Taken    Lamda =   0.00000000
 Step Taken.  Stepsize is  0.001905

                             Maximum     Tolerance    Cnvgd?
         Gradient           0.000083      0.000300     YES
         Displacement       0.001064      0.001200     YES
         Energy change     -0.000001      0.000001     YES


                       Distance Matrix (Angstroms)
             O (  1)   C (  2)   C (  3)   O (  4)   C (  5)   O (  6)
   C (  2)  1.198585
   C (  3)  2.408669  1.550661
   O (  4)  2.811548  2.406600  1.198870
   C (  5)  3.751327  2.640579  1.550736  2.406758
   O (  6)  4.785337  3.751385  2.408852  2.811938  1.198592
   H (  7)  2.016791  1.109181  2.272317  3.346488  2.768889  3.966322
   H (  8)  3.966527  2.769108  2.272513  3.346706  1.109195  2.016616
             H (  7)
   H (  8)  2.437744

 Final energy is   -341.22746186456357     


 ******************************
 **  OPTIMIZATION CONVERGED  **
 ******************************

                       Coordinates (Angstroms)
     ATOM                X               Y               Z
      1  O         2.3926409244    0.0877360209    0.0002829666
      2  C         1.3203051015    0.6231817804   -0.0001657983
      3  C         0.0000542443   -0.1901364748   -0.0001882583
      4  O         0.0001458346   -1.3890066412   -0.0000440242
      5  C        -1.3202735313    0.6232007039   -0.0005113610
      6  O        -2.3926963739    0.0879153555    0.0003881026
      7  H         1.2187841662    1.7277069868    0.0001033446
      8  H        -1.2189601681    1.7277584321    0.0000598778

Z-matrix Print:
$molecule
0 1
C 
O  1 1.198870
C  1 1.550661 2 121.630067
H  3 1.109181 1 116.382936 2 -179.976285 0
O  3 1.198585 1 121.831378 2 -0.016128 0
C  1 1.550736 2 121.637928 3 179.995446 0
H  6 1.109195 1 116.392861 2 179.960393 0
O  6 1.198592 1 121.840973 2 0.057285 0
$end


 --------------------------------------------------------------

                    Orbital Energies (a.u.)
 --------------------------------------------------------------

 Alpha MOs
 -- Occupied --
-19.186 -19.183 -19.183 -10.315 -10.312 -10.312  -1.129  -1.110
 -1.095  -0.771  -0.659  -0.586  -0.565  -0.507  -0.492  -0.489
 -0.484  -0.444  -0.414  -0.359  -0.336  -0.278
 -- Virtual --
 -0.165  -0.076  -0.022   0.012   0.015   0.017   0.052   0.057
  0.061   0.079   0.080   0.093   0.098   0.121   0.127   0.127
  0.139   0.166   0.181   0.186   0.197   0.210   0.259   0.260
  0.268   0.278   0.279   0.283   0.285   0.314   0.328   0.341
  0.384   0.389   0.441   0.465   0.467   0.520   0.522   0.538
  0.553   0.611   0.631   0.663   0.690   0.767   0.771   0.800
  0.872   0.877   0.926   1.024   1.064   1.065   1.073   1.139
  1.162   1.175   1.177   1.180   1.200   1.223   1.224   1.369
  1.382   1.455   1.492   1.567   1.610   1.636   1.639   1.657
  1.702   1.704   1.766   1.779   1.856   1.980   2.011   2.136
  2.354   2.360   2.505   2.526   2.564   2.594   2.726   2.742
  2.765   2.805   2.806   2.854   2.872   2.915   2.969   3.014
  3.244   3.284   3.305   3.357   3.426   3.471   3.488   3.603
  3.630   3.778   3.829   4.051   4.127   4.925   4.967   5.001
  5.030   5.083   5.205   5.532   5.678   5.776  23.748  23.810
 23.825  49.855  49.933  49.973
 --------------------------------------------------------------

          Ground-State Mulliken Net Atomic Charges

     Atom                 Charge (a.u.)
  ----------------------------------------
      1 O                    -0.177993
      2 C                    -0.022724
      3 C                     0.358642
      4 O                    -0.202380
      5 C                    -0.022787
      6 O                    -0.177994
      7 H                     0.122607
      8 H                     0.122629
  ----------------------------------------
  Sum of atomic charges =     0.000000

 -----------------------------------------------------------------
                    Cartesian Multipole Moments
 -----------------------------------------------------------------
    Charge (ESU x 10^10)
                 0.0000
    Dipole Moment (Debye)
         X       0.0001      Y       3.9180      Z      -0.0017
       Tot       3.9180
    Quadrupole Moments (Debye-Ang)
        XX     -45.8487     XY       0.0004     YY     -33.3763
        XZ       0.0009     YZ       0.0002     ZZ     -31.1370
    Octopole Moments (Debye-Ang^2)
       XXX      -0.0007    XXY       1.5037    XYY      -0.0013
       YYY       5.0254    XXZ      -0.0083    XYZ       0.0006
       YYZ       0.0019    XZZ      -0.0004    YZZ      -1.6115
       ZZZ       0.0023
    Hexadecapole Moments (Debye-Ang^3)
      XXXX    -635.1402   XXXY       0.0128   XXYY    -110.5918
      XYYY       0.0101   YYYY    -146.1485   XXXZ       0.0022
      XXYZ      -0.0006   XYYZ      -0.0016   YYYZ       0.0069
      XXZZ     -88.7050   XYZZ       0.0036   YYZZ     -28.9129
      XZZZ      -0.0030   YZZZ       0.0032   ZZZZ     -27.7072
 -----------------------------------------------------------------
Archival summary:
1\1\pikachu\OPT\ProcedureUnspecified\BasisUnspecified\332\cher\WedDec1415:18:172016WedDec1415:18:172016\0\\#,OPT,ProcedureUnspecified,BasisUnspecified,\\0,1\C\O,1,1.19887\C,1,1.55066,2,121.63\H,3,1.10918,1,116.383,2,-179.976,0\O,3,1.19859,1,121.831,2,-0.0161276,0\C,1,1.55074,2,121.638,3,179.995,0\H,6,1.10919,1,116.393,2,179.96,0\O,6,1.19859,1,121.841,2,0.0572854,0\\\@

 Total job time:  437.69s(wall), 436.74s(cpu) 
 Wed Dec 14 15:18:17 2016

        *************************************************************
        *                                                           *
        *  Thank you very much for using Q-Chem.  Have a nice day.  *
        *                                                           *
        *************************************************************


 
User input: 2 of 3 
 
pikachu 127.0.1
Q-Chem Developer Version! Running on 127.0.1.*
                  Welcome to Q-Chem
     A Quantum Leap Into The Future Of Chemistry


 Q-Chem 4.4, Q-Chem, Inc., Pleasanton, CA (2016)

 Y. Shao,  Z. Gan,  E. Epifanovsky,  A. T. B. Gilbert,  M. Wormit,  
 J. Kussmann,  A. W. Lange,  A. Behn,  J. Deng,  X. Feng,  D. Ghosh,  
 M. Goldey,  P. R. Horn,  L. D. Jacobson,  I. Kaliman,  F. Rob,  
 R. Z. Khaliullin,  T. Kus,  A. Landau,  J. Liu,  E. I. Proynov,  Y. M. Rhee,  
 R. M. Richard,  M. A. Rohrdanz,  R. P. Steele,  E. J. Sundstrom,  
 H. L. Woodcock III,  P. M. Zimmerman,  D. Zuev,  B. Albrecht,  E. Alguire,  
 B. Austin,  S. A. Baeppler,  G. J. O. Beran,  Y. A. Bernard,  E. Berquist,  
 K. Brandhorst,  K. B. Bravaya,  S. T. Brown,  D. Casanova,  C.-M. Chang,  
 Y. Chen,  S. H. Chien,  K. D. Closser,  M. P. Coons,  D. L. Crittenden,  
 S. Dasgupta,  M. Diedenhofen,  R. A. DiStasio Jr.,  H. Do,  A. D. Dutoi,  
 R. G. Edgar,  P.-T. Fang,  S. Fatehi,  Q. Feng,  L. Fusti-Molnar,  
 A. Ghysels,  A. Golubeva-Zadorozhnaya,  J. Gomes,  A. Gunina,  
 M. W. D. Hanson-Heine,  P. H. P. Harbach,  A. W. Hauser,  J. E. Herr,  
 E. G. Hohenstein,  Z. C. Holden,  K. Hui,  T.-C. Jagau,  H. Ji,  B. Kaduk,  
 K. Khistyaev,  Jaehoon Kim,  Jihan Kim,  R. A. King,  P. Klunzinger,  
 K. Koh,  D. Kosenkov,  T. Kowalczyk,  C. M. Krauter,  A. Kunitsa,  
 K. U. Lao,  A. Laurent,  K. V. Lawler,  J. Lee,  D. Lefrancois,  S. Lehtola,  
 S. V. Levchenko,  C. Y. Lin,  Y.-S. Lin,  F. Liu,  E. Livshits,  
 R. C. Lochan,  A. Luenser,  P. Manohar,  S. F. Manzer,  S.-P. Mao,  Y. Mao,  
 N. Mardirossian,  A. V. Marenich,  L. A. Martinez-Martinez,  S. A. Maurer,  
 N. J. Mayhall,  J.-M. Mewes,  A. F. Morrison,  K. Nanda,  T. S. Nguyen-Beck,  
 C. M. Oana,  R. Olivares-Amaya,  D. P. O'Neill,  J. A. Parkhill,  
 T. M. Perrine,  R. Peverati,  P. A. Pieniazek,  F. Plasser,  A. Prociuk,  
 D. R. Rehn,  E. Rosta,  N. J. Russ,  N. Sergueev,  S. M. Sharada,  
 S. Sharma,  D. W. Small,  A. Sodt,  T. Stauch,  T. Stein,  D. Stuck,  
 Y.-C. Su,  A. J. W. Thom,  T. Tsuchimochi,  L. Vogt,  O. Vydrov,  T. Wang,  
 M. A. Watson,  J. Wenzel,  A. White,  C. F. Williams,  V. Vanovschi,  
 K. Yao,  S. Yeganeh,  S. R. Yost,  Z.-Q. You,  I. Y. Zhang,  X. Zhang,  
 Y. Zhao,  B. R. Brooks,  G. K. L. Chan,  D. M. Chipman,  C. J. Cramer,  
 W. A. Goddard III,  M. S. Gordon,  W. J. Hehre,  A. Klamt,  
 H. F. Schaefer III,  M. W. Schmidt,  C. D. Sherrill,  D. G. Truhlar,  
 A. Warshel,  X. Xu,  A. Aspuru-Guzik,  R. Baer,  A. T. Bell,  N. A. Besley,  
 J.-D. Chai,  A. Dreuw,  B. D. Dunietz,  T. R. Furlani,  S. R. Gwaltney,  
 C.-P. Hsu,  Y. Jung,  J. Kong,  D. S. Lambrecht,  W. Liang,  C. Ochsenfeld,  
 V. A. Rassolov,  L. V. Slipchenko,  J. E. Subotnik,  T. Van Voorhis,  
 J. M. Herbert,  A. I. Krylov,  P. M. W. Gill,  M. Head-Gordon

 Contributors to earlier versions of Q-Chem not listed above: 
 R. D. Adamson,  J. Baker,  E. F. C. Byrd,  A. K. Chakraborty,  C.-L. Cheng,  
 H. Dachsel,  R. J. Doerksen,  G. Hawkins,  A. Heyden,  S. Hirata,  
 G. Kedziora,  F. J. Keil,  C. Kelley,  P. P. Korambath,  W. Kurlancheek,  
 A. M. Lee,  M. S. Lee,  D. Liotard,  I. Lotan,  P. E. Maslen,  N. Nair,  
 D. Neuhauser,  R. Olson,  B. Peters,  J. Ritchie,  N. E. Schultz,  
 N. Shenvi,  A. C. Simmonett,  K. S. Thanthiriwatte,  Q. Wu,  W. Zhang

 Please cite Q-Chem as follows:
 Y. Shao et al., Mol. Phys. 113, 184-215 (2015)
 DOI: 10.1080/00268976.2014.952696

 Q-Chem 4.4.2 for Intel X86 EM64T Linux

 Parts of Q-Chem use Armadillo 5.200.1 (Boston Tea Smuggler).
 http://arma.sourceforge.net/

 Q-Chem begins on Wed Dec 14 15:18:18 2016  


Host: 0

     Scratch files written to /scratch/cher/qchem11199//
The previous job contains 0 fragments, simply inherited here
FILE_GEOM_ORG=        593

Checking the input file for inconsistencies... 	...done.

--------------------------------------------------------------
User input:
--------------------------------------------------------------

$molecule
   read
$end

$rem
   BASIS 6-311++G**
   JOB_TYPE FREQUENCY
   METHOD B3LYP
$end

--------------------------------------------------------------
 ----------------------------------------------------------------
             Standard Nuclear Orientation (Angstroms)
    I     Atom           X                Y                Z
 ----------------------------------------------------------------
    1      O       2.3926114372     0.0859284010     0.0002706442
    2      C       1.3202422249     0.6213073101    -0.0001491153
    3      C       0.0000420857    -0.1920932684    -0.0001957809
    4      O       0.0002084341    -1.3909634316    -0.0001003283
    5      C      -1.3203364062     0.6211615901    -0.0004769016
    6      O      -2.3927258623     0.0858093340     0.0004080010
    7      H       1.2186524175     1.7258261720     0.0001656532
    8      H      -1.2190919156     1.7257256096     0.0001385987
 ----------------------------------------------------------------
 Molecular Point Group                 C1    NOp =  1
 Largest Abelian Subgroup              C1    NOp =  1
 Nuclear Repulsion Energy =   202.1561356888 hartrees
 There are       22 alpha and       22 beta electrons
 Requested basis set is 6-311++G(d,p)
 There are 46 shells and 146 basis functions

 Total QAlloc Memory Limit   2000 MB
 Mega-Array Size        61 MB
 MEM_STATIC part        62 MB

                       Distance Matrix (Angstroms)
             O (  1)   C (  2)   C (  3)   O (  4)   C (  5)   O (  6)
   C (  2)  1.198585
   C (  3)  2.408669  1.550661
   O (  4)  2.811548  2.406600  1.198870
   C (  5)  3.751327  2.640579  1.550736  2.406758
   O (  6)  4.785337  3.751385  2.408852  2.811938  1.198592
   H (  7)  2.016791  1.109181  2.272317  3.346488  2.768889  3.966322
   H (  8)  3.966527  2.769108  2.272513  3.346706  1.109195  2.016616
             H (  7)
   H (  8)  2.437744

 A cutoff of  1.0D-11 yielded   1010 shell pairs
 There are     10416 function pairs (     11290 Cartesian)

 -------------------------------------------------------
 OpenMP Integral Computing Module                       
 Release: version 1.0, May 2013, Q-Chem Inc. Pittsburgh 
 -------------------------------------------------------
 Integral Job Info:
 Integral job number is                      11
 Integral operator is                         1
 short-range coefficients                     0
 long-range coefficients              100000000
 Omega coefficients                           0
 if combine SR and LR in K                    0
 Integral screening is                        0
 Integral computing path is                   2
 max size of driver memory is            800000
 size of driver memory is                593474
 size of scratch memory is              2260544
 max col of scratch BK array               1296
 max len of scratch array in speh3          155
 max len of scratch index in speh4           18
 max int batch size is                      520
 min int batch size is                       52
 fixed nKL is                                52
 max L of basis functions is                  2
 order of int derivative is                   0
 number of shells is                         46
 number of basis is                         152
 number of cartesian basis is               152
 number of contracted shell pairs          1010
 number of primitive shell pairs           2947
 maxK2 (contraction) of shell pair           36
 max number of K2 of shell pair               1
 max number of CS2 of shell pair            171
 max number of PS2 of shell pair            624
 mem total for path MDJ                   29528
 -------------------------------------------------------
 Smallest overlap matrix eigenvalue = 6.92E-05
 Guess from superposition of atomic densities
 Warning:  Energy on first SCF cycle will be non-variational
 A restricted hybrid HF-DFT SCF calculation will be
 performed using Pulay DIIS extrapolation
 Exchange:     0.2000 Hartree-Fock + 0.0800 Slater + 0.7200 B88
 Correlation:  0.1900 VWN1RPA + 0.8100 LYP
 Using SG-1 standard quadrature grid
 SCF converges when DIIS error is below 1.0E-08
 ---------------------------------------
  Cycle       Energy         DIIS Error
 ---------------------------------------
    1    -342.2214521385      5.31E-02
    2    -341.0576319331      9.04E-03
    3    -340.1729623319      2.30E-02
    4    -341.2248936021      1.02E-03
    5    -341.2266585832      5.74E-04
    6    -341.2274122196      1.58E-04
    7    -341.2274522623      6.88E-05
    8    -341.2274619665      6.50E-06
    9    -341.2274621319      2.57E-06
   10    -341.2274620965      5.04E-07
   11    -341.2274620729      3.51E-08
   12    -341.2274620791      7.17E-09 Convergence criterion met
 ---------------------------------------
 SCF time:  CPU 34.92 s  wall 34.97 s
 SCF   energy in the final basis set = -341.2274620791
 Total energy in the final basis set = -341.2274620791

 --------------------------------------------------------------

                    Orbital Energies (a.u.)
 --------------------------------------------------------------

 Alpha MOs
 -- Occupied --
-19.186 -19.183 -19.183 -10.315 -10.312 -10.312  -1.129  -1.110
 -1.095  -0.771  -0.659  -0.586  -0.565  -0.507  -0.492  -0.489
 -0.484  -0.444  -0.414  -0.359  -0.336  -0.278
 -- Virtual --
 -0.165  -0.076  -0.022   0.012   0.015   0.017   0.052   0.057
  0.061   0.079   0.080   0.093   0.098   0.121   0.127   0.127
  0.139   0.166   0.181   0.186   0.197   0.210   0.259   0.260
  0.268   0.278   0.279   0.283   0.285   0.314   0.328   0.341
  0.384   0.389   0.441   0.465   0.467   0.520   0.522   0.538
  0.553   0.611   0.631   0.663   0.690   0.767   0.771   0.800
  0.872   0.877   0.926   1.024   1.064   1.065   1.073   1.139
  1.162   1.175   1.177   1.180   1.200   1.223   1.224   1.369
  1.382   1.455   1.492   1.567   1.610   1.636   1.639   1.657
  1.702   1.704   1.766   1.779   1.856   1.980   2.011   2.136
  2.354   2.360   2.505   2.526   2.564   2.594   2.726   2.742
  2.765   2.805   2.806   2.854   2.872   2.915   2.969   3.014
  3.244   3.284   3.305   3.357   3.426   3.471   3.488   3.603
  3.630   3.778   3.829   4.051   4.127   4.925   4.967   5.001
  5.030   5.083   5.205   5.532   5.678   5.776  23.748  23.810
 23.825  49.855  49.933  49.973
 --------------------------------------------------------------

          Ground-State Mulliken Net Atomic Charges

     Atom                 Charge (a.u.)
  ----------------------------------------
      1 O                    -0.177993
      2 C                    -0.022725
      3 C                     0.358642
      4 O                    -0.202380
      5 C                    -0.022786
      6 O                    -0.177994
      7 H                     0.122607
      8 H                     0.122629
  ----------------------------------------
  Sum of atomic charges =     0.000000

 -----------------------------------------------------------------
                    Cartesian Multipole Moments
 -----------------------------------------------------------------
    Charge (ESU x 10^10)
                 0.0000
    Dipole Moment (Debye)
         X      -0.0002      Y       3.9180      Z      -0.0016
       Tot       3.9180
    Quadrupole Moments (Debye-Ang)
        XX     -45.8487     XY      -0.0005     YY     -33.3917
        XZ       0.0010     YZ       0.0001     ZZ     -31.1370
    Octopole Moments (Debye-Ang^2)
       XXX       0.0023    XXY       1.5934    XYY      -0.0006
       YYY       5.2214    XXZ      -0.0082    XYZ       0.0006
       YYZ       0.0022    XZZ       0.0004    YZZ      -1.5505
       ZZZ       0.0021
    Hexadecapole Moments (Debye-Ang^3)
      XXXX    -635.1402   XXXY      -0.0062   XXYY    -110.5978
      XYYY      -0.0016   YYYY    -146.1886   XXXZ       0.0047
      XXYZ      -0.0014   XYYZ      -0.0011   YYYZ       0.0044
      XXZZ     -88.7050   XYZZ      -0.0000   YYZZ     -28.9067
      XZZZ      -0.0014   YZZZ       0.0008   ZZZZ     -27.7072
 -----------------------------------------------------------------
 Calculating MO derivatives via CPSCF
   1         3          24      0.224723    0.055927
   2         3          24      0.023096    0.005787
   3         3          24      0.002436    0.000618
   4         3          24      0.000188    0.000056
   5        25           2      0.000005    0.000003
   6        27           0      0.000000    0.000000    Roots Converged
 Calculating analytic Hessian of the SCF energy
 Polarizability Matrix (a.u.)
            1           2           3
    1 -54.9637410   0.0019253   0.0018836
    2   0.0019253 -46.6033792   0.0008190
    3   0.0018836   0.0008190 -23.5448948

 Direct stationary perturbation theory relativistic correction:

 rels  =       0.116724870707
 relv  =      -0.506518731085
 rel2e =       0.193629544142
 E_rel =      -0.196164316236

 Hessian of the SCF Energy
            1           2           3           4           5           6
    1   0.7166451  -0.3222533   0.0002390  -0.6359088   0.2844928  -0.0001992
    2  -0.3222533   0.2416551  -0.0001137   0.2818573  -0.2470863   0.0000983
    3   0.0002390  -0.0001137   0.0173380  -0.0002150   0.0001070  -0.0489851
    4  -0.6359088   0.2818573  -0.0002150   0.8072577  -0.2398566   0.0002063
    5   0.2844928  -0.2470863   0.0001070  -0.2398566   0.6550138  -0.0000379
    6  -0.0001992   0.0000983  -0.0489851   0.0002063  -0.0000379   0.1499084
    7  -0.0671002  -0.0058624  -0.0000200  -0.1058275  -0.0176434   0.0000017
    8   0.0148889   0.0193141   0.0000087  -0.0032156  -0.1024757  -0.0000050
    9  -0.0000287  -0.0000022   0.0180212   0.0000023   0.0000060  -0.0860404
   10   0.0066671   0.0001969   0.0000033   0.0052680  -0.0406521  -0.0000038
   11   0.0025392   0.0072253  -0.0000024  -0.0198687  -0.0531265   0.0000034
   12   0.0000010  -0.0000010  -0.0018703   0.0000020   0.0000020   0.0178627
   13   0.0033709  -0.0019240   0.0000007  -0.0175220   0.0102334  -0.0000001
   14  -0.0097138  -0.0075070  -0.0000029  -0.0102375   0.0286248  -0.0000035
   15  -0.0000144  -0.0000022  -0.0032921   0.0000065   0.0000239   0.0266028
   16  -0.0107594  -0.0007083  -0.0000028   0.0033714   0.0097132  -0.0000073
   17   0.0007089   0.0026793   0.0000003   0.0019256  -0.0075072  -0.0000010
   18   0.0000115   0.0000005   0.0003653  -0.0000069  -0.0000126  -0.0032918
   19  -0.0123512   0.0487243  -0.0000058  -0.0582200  -0.0060505   0.0000065
   20   0.0285187  -0.0182592   0.0000030  -0.0115164  -0.2685759  -0.0000563
   21  -0.0000136   0.0000183   0.0173501   0.0000053  -0.0000792  -0.0500379
   22  -0.0005636  -0.0000304   0.0000007   0.0015812  -0.0002369  -0.0000041
   23   0.0008185   0.0019787  -0.0000000   0.0009119  -0.0048670   0.0000020
   24   0.0000045   0.0000020   0.0010729  -0.0000006  -0.0000092  -0.0060188
            7           8           9          10          11          12
    1  -0.0671002   0.0148889  -0.0000287   0.0066671   0.0025392   0.0000010
    2  -0.0058624   0.0193141  -0.0000022   0.0001969   0.0072253  -0.0000010
    3  -0.0000200   0.0000087   0.0180212   0.0000033  -0.0000024  -0.0018703
    4  -0.1058275  -0.0032156   0.0000023   0.0052680  -0.0198687   0.0000020
    5  -0.0176434  -0.1024757   0.0000060  -0.0406521  -0.0531265   0.0000020
    6   0.0000017  -0.0000050  -0.0860404  -0.0000038   0.0000034   0.0178627
    7   0.4205955  -0.0000249   0.0000265  -0.0964721   0.0000748  -0.0000184
    8  -0.0000249   0.9455967  -0.0000673   0.0000936  -0.7663392   0.0000723
    9   0.0000265  -0.0000673   0.1395958  -0.0000085   0.0000800  -0.0439002
   10  -0.0964721   0.0000936  -0.0000085   0.0862591  -0.0000881   0.0000115
   11   0.0000748  -0.7663392   0.0000800  -0.0000881   0.8688978  -0.0000880
   12  -0.0000184   0.0000723  -0.0439002   0.0000115  -0.0000880   0.0163334
   13  -0.1057875   0.0031725  -0.0000583   0.0052673   0.0198706   0.0000153
   14   0.0175993  -0.1024554   0.0000106   0.0406586  -0.0530992   0.0000171
   15  -0.0000207  -0.0000704  -0.0860293   0.0000072   0.0000284   0.0178551
   16  -0.0670685  -0.0149062   0.0000541   0.0066675  -0.0025264  -0.0000066
   17   0.0058580   0.0193189   0.0000038  -0.0002089   0.0072259  -0.0000068
   18   0.0000397   0.0000335   0.0180130  -0.0000093  -0.0000096  -0.0018700
   19   0.0108293  -0.0160370  -0.0000089  -0.0068273  -0.0076494   0.0000011
   20   0.0091028  -0.0064855  -0.0000087  -0.0045502  -0.0053936   0.0000004
   21   0.0000021   0.0000016   0.0201738  -0.0000001  -0.0000023  -0.0022059
   22   0.0108310   0.0160287   0.0000216  -0.0068296   0.0076480  -0.0000059
   23  -0.0091042  -0.0064738  -0.0000222   0.0045502  -0.0053906   0.0000039
   24  -0.0000108   0.0000267   0.0201660  -0.0000003  -0.0000096  -0.0022047
           13          14          15          16          17          18
    1   0.0033709  -0.0097138  -0.0000144  -0.0107594   0.0007089   0.0000115
    2  -0.0019240  -0.0075070  -0.0000022  -0.0007083   0.0026793   0.0000005
    3   0.0000007  -0.0000029  -0.0032921  -0.0000028   0.0000003   0.0003653
    4  -0.0175220  -0.0102375   0.0000065   0.0033714   0.0019256  -0.0000069
    5   0.0102334   0.0286248   0.0000239   0.0097132  -0.0075072  -0.0000126
    6  -0.0000001  -0.0000035   0.0266028  -0.0000073  -0.0000010  -0.0032918
    7  -0.1057875   0.0175993  -0.0000207  -0.0670685   0.0058580   0.0000397
    8   0.0031725  -0.1024554  -0.0000704  -0.0149062   0.0193189   0.0000335
    9  -0.0000583   0.0000106  -0.0860293   0.0000541   0.0000038   0.0180130
   10   0.0052673   0.0406586   0.0000072   0.0066675  -0.0002089  -0.0000093
   11   0.0198706  -0.0530992   0.0000284  -0.0025264   0.0072259  -0.0000096
   12   0.0000153   0.0000171   0.0178551  -0.0000066  -0.0000068  -0.0018700
   13   0.8071775   0.2398114  -0.0003965  -0.6358790  -0.2818315   0.0004465
   14   0.2398114   0.6549372  -0.0000777  -0.2844844  -0.2470825   0.0002216
   15  -0.0003965  -0.0000777   0.1499110   0.0004331   0.0002070  -0.0489847
   16  -0.6358790  -0.2844844   0.0004331   0.7165896   0.3222605  -0.0004953
   17  -0.2818315  -0.2470825   0.0002070   0.3222605   0.2416661  -0.0002419
   18   0.0004465   0.0002216  -0.0489847  -0.0004953  -0.0002419   0.0173366
   19   0.0015809   0.0002383   0.0000018  -0.0005631   0.0000301  -0.0000004
   20  -0.0009111  -0.0048664  -0.0000036  -0.0008188   0.0019785   0.0000015
   21  -0.0000009  -0.0000010  -0.0060193   0.0000011   0.0000009   0.0010729
   22  -0.0582082   0.0061281  -0.0000171  -0.0123585  -0.0487426   0.0000141
   23   0.0115787  -0.2685515  -0.0001053  -0.0285297  -0.0182789   0.0000071
   24  -0.0000068  -0.0001642  -0.0500434   0.0000237   0.0000378   0.0173587
           19          20          21          22          23          24
    1  -0.0123512   0.0285187  -0.0000136  -0.0005636   0.0008185   0.0000045
    2   0.0487243  -0.0182592   0.0000183  -0.0000304   0.0019787   0.0000020
    3  -0.0000058   0.0000030   0.0173501   0.0000007  -0.0000000   0.0010729
    4  -0.0582200  -0.0115164   0.0000053   0.0015812   0.0009119  -0.0000006
    5  -0.0060505  -0.2685759  -0.0000792  -0.0002369  -0.0048670  -0.0000092
    6   0.0000065  -0.0000563  -0.0500379  -0.0000041   0.0000020  -0.0060188
    7   0.0108293   0.0091028   0.0000021   0.0108310  -0.0091042  -0.0000108
    8  -0.0160370  -0.0064855   0.0000016   0.0160287  -0.0064738   0.0000267
    9  -0.0000089  -0.0000087   0.0201738   0.0000216  -0.0000222   0.0201660
   10  -0.0068273  -0.0045502  -0.0000001  -0.0068296   0.0045502  -0.0000003
   11  -0.0076494  -0.0053936  -0.0000023   0.0076480  -0.0053906  -0.0000096
   12   0.0000011   0.0000004  -0.0022059  -0.0000059   0.0000039  -0.0022047
   13   0.0015809  -0.0009111  -0.0000009  -0.0582082   0.0115787  -0.0000068
   14   0.0002383  -0.0048664  -0.0000010   0.0061281  -0.2685515  -0.0001642
   15   0.0000018  -0.0000036  -0.0060193  -0.0000171  -0.0001053  -0.0500434
   16  -0.0005631  -0.0008188   0.0000011  -0.0123585  -0.0285297   0.0000237
   17   0.0000301   0.0019785   0.0000009  -0.0487426  -0.0182789   0.0000378
   18  -0.0000004   0.0000015   0.0010729   0.0000141   0.0000071   0.0173587
   19   0.0673670  -0.0195402   0.0000051  -0.0018157   0.0002845   0.0000005
   20  -0.0195402   0.2990813   0.0000609  -0.0002848   0.0025207   0.0000027
   21   0.0000051   0.0000609   0.0177194   0.0000009   0.0000008   0.0019469
   22  -0.0018157  -0.0002848   0.0000009   0.0673634   0.0194900  -0.0000103
   23   0.0002845   0.0025207   0.0000008   0.0194900   0.2990624   0.0001137
   24   0.0000005   0.0000027   0.0019469  -0.0000103   0.0001137   0.0177225
 Gradient time:  CPU 421.70 s  wall 421.64 s
 **********************************************************************
 **                                                                  **
 **                       VIBRATIONAL ANALYSIS                       **
 **                       --------------------                       **
 **                                                                  **
 **        VIBRATIONAL FREQUENCIES (CM**-1) AND NORMAL MODES         **
 **     FORCE CONSTANTS (mDYN/ANGSTROM) AND REDUCED MASSES (AMU)     **
 **                  INFRARED INTENSITIES (KM/MOL)                   **
 **                                                                  **
 **********************************************************************


 Mode:                 1                      2                      3
 Frequency:        27.04                  30.96                 215.07
 Force Cnst:      0.0010                 0.0027                 0.2025
 Red. Mass:       2.2346                 4.7182                 7.4291
 IR Active:          YES                    YES                    YES
 IR Intens:        0.220                 23.242                  9.982
 Raman Active:       YES                    YES                    YES
               X      Y      Z        X      Y      Z        X      Y      Z
 O          0.000  0.000  0.085   -0.000  0.000  0.305    0.042  0.329 -0.000
 C          0.000 -0.000 -0.190   -0.000 -0.000 -0.190   -0.151 -0.065  0.000
 C          0.000  0.000  0.010   -0.000 -0.000 -0.149    0.000 -0.310  0.000
 O         -0.000  0.000  0.010    0.000 -0.000 -0.151    0.000 -0.314 -0.000
 C          0.000  0.000  0.211   -0.000 -0.000 -0.133    0.151 -0.065  0.000
 O         -0.000 -0.000 -0.124    0.000  0.000  0.276   -0.042  0.329 -0.000
 H          0.000  0.000 -0.628   -0.000  0.000 -0.692   -0.506 -0.096  0.000
 H          0.000 -0.000  0.708    0.000  0.000 -0.503    0.507 -0.096  0.001
 TransDip   0.000 -0.000  0.015   -0.000 -0.000 -0.154   -0.000 -0.101  0.000

 Mode:                 4                      5                      6
 Frequency:       319.85                 421.22                 441.90
 Force Cnst:      0.8622                 1.1331                 0.3704
 Red. Mass:      14.3046                10.8394                 3.2192
 IR Active:          YES                    YES                    YES
 IR Intens:        0.593                  0.520                  2.098
 Raman Active:       YES                    YES                    YES
               X      Y      Z        X      Y      Z        X      Y      Z
 O         -0.297 -0.279 -0.000    0.463  0.071 -0.000   -0.001 -0.000 -0.041
 C         -0.104  0.102 -0.000    0.379 -0.055 -0.000   -0.001  0.000  0.001
 C          0.005  0.000  0.000    0.000 -0.039  0.002   -0.000  0.000  0.409
 O          0.724  0.000 -0.000   -0.000 -0.025 -0.001   -0.000  0.000 -0.146
 C         -0.105 -0.102  0.000   -0.379 -0.054 -0.000    0.001  0.000  0.001
 O         -0.297  0.279 -0.000   -0.463  0.071 -0.000    0.001 -0.000 -0.041
 H          0.191  0.120 -0.000    0.360 -0.057 -0.004   -0.000  0.000 -0.636
 H          0.190 -0.120  0.000   -0.360 -0.057 -0.004    0.000  0.000 -0.635
 TransDip  -0.025  0.000  0.000    0.000 -0.023  0.000    0.000  0.000  0.046

 Mode:                 7                      8                      9
 Frequency:       727.38                 844.03                 888.39
 Force Cnst:      1.5679                 0.6883                 2.9148
 Red. Mass:       5.0297                 1.6400                 6.2683
 IR Active:          YES                    YES                    YES
 IR Intens:       38.642                  0.000                 42.016
 Raman Active:       YES                    YES                    YES
               X      Y      Z        X      Y      Z        X      Y      Z
 O          0.069  0.063 -0.000   -0.000 -0.000 -0.045   -0.083 -0.058  0.000
 C         -0.159 -0.355  0.000    0.000  0.000  0.161    0.151  0.349 -0.001
 C         -0.020 -0.000  0.000   -0.000 -0.000 -0.000    0.000 -0.218  0.000
 O          0.168 -0.000  0.000   -0.000 -0.000  0.000   -0.000 -0.290  0.000
 C         -0.159  0.355 -0.000   -0.000  0.000 -0.161   -0.151  0.348  0.000
 O          0.070 -0.063  0.000    0.000 -0.000  0.045    0.083 -0.058 -0.000
 H         -0.429 -0.376 -0.001    0.001  0.001 -0.687    0.370  0.378  0.003
 H         -0.429  0.376  0.001    0.000 -0.000  0.687   -0.370  0.377 -0.002
 TransDip  -0.199  0.000  0.000    0.000  0.000 -0.000    0.000  0.208  0.000

 Mode:                10                     11                     12
 Frequency:      1010.37                1035.32                1398.21
 Force Cnst:      3.9613                 1.3203                 1.4423
 Red. Mass:       6.5860                 2.0906                 1.2522
 IR Active:          YES                    YES                    YES
 IR Intens:       74.336                  2.730                  1.677
 Raman Active:       YES                    YES                    YES
               X      Y      Z        X      Y      Z        X      Y      Z
 O         -0.112 -0.025 -0.000   -0.000  0.000  0.039   -0.028  0.045 -0.000
 C         -0.069 -0.003  0.000   -0.000 -0.000 -0.178   -0.047 -0.052 -0.000
 C          0.667  0.000 -0.000    0.000  0.000  0.174    0.067  0.000  0.000
 O         -0.111  0.000  0.000   -0.000  0.000 -0.027   -0.012 -0.000 -0.000
 C         -0.068  0.002  0.000   -0.000 -0.000 -0.178   -0.047  0.052 -0.000
 O         -0.112  0.025  0.000   -0.000  0.000  0.039   -0.028 -0.044  0.000
 H         -0.500 -0.060 -0.001   -0.000 -0.000  0.672    0.701  0.002  0.000
 H         -0.499  0.060 -0.000    0.000 -0.000  0.672    0.698 -0.002 -0.000
 TransDip   0.276 -0.000 -0.000    0.000 -0.000  0.053    0.041 -0.000 -0.000

 Mode:                13                     14                     15
 Frequency:      1415.50                1794.14                1801.59
 Force Cnst:      1.3829                24.7608                21.6722
 Red. Mass:       1.1714                13.0557                11.3330
 IR Active:          YES                    YES                    YES
 IR Intens:        5.098                 72.738                149.937
 Raman Active:       YES                    YES                    YES
               X      Y      Z        X      Y      Z        X      Y      Z
 O          0.021 -0.044  0.000    0.215 -0.101  0.000   -0.335  0.169 -0.000
 C          0.040  0.050 -0.000   -0.294  0.108 -0.000    0.478 -0.218  0.000
 C          0.000 -0.002  0.000   -0.000  0.663 -0.000   -0.057 -0.001 -0.000
 O         -0.000  0.014 -0.000    0.000 -0.472  0.000    0.015  0.001  0.000
 C         -0.040  0.050 -0.000    0.296  0.109 -0.000    0.478  0.218 -0.000
 O         -0.021 -0.044  0.000   -0.216 -0.102  0.000   -0.335 -0.169  0.000
 H         -0.701 -0.003 -0.000    0.005  0.114  0.000   -0.157 -0.239  0.000
 H          0.704 -0.003 -0.000   -0.006  0.115  0.000   -0.157  0.239 -0.000
 TransDip   0.000  0.072 -0.000    0.001  0.273 -0.000    0.392 -0.001 -0.000

 Mode:                16                     17                     18
 Frequency:      1836.51                2896.37                2925.37
 Force Cnst:     21.3553                 5.3509                 5.4848
 Red. Mass:      10.7466                 1.0826                 1.0878
 IR Active:          YES                    YES                    YES
 IR Intens:        0.034                  0.534                156.310
 Raman Active:       YES                    YES                    YES
               X      Y      Z        X      Y      Z        X      Y      Z
 O         -0.259  0.134 -0.000   -0.000  0.000  0.000    0.001  0.000  0.000
 C          0.383 -0.193  0.000   -0.002  0.058  0.000    0.003 -0.060 -0.000
 C         -0.000  0.431 -0.000   -0.004  0.000 -0.000    0.000  0.002 -0.000
 O          0.000 -0.272  0.000    0.000 -0.000 -0.000   -0.000 -0.000 -0.000
 C         -0.383 -0.193  0.000   -0.002 -0.058 -0.000   -0.003 -0.060 -0.000
 O          0.258  0.134 -0.000   -0.000 -0.000 -0.000   -0.001  0.000  0.000
 H         -0.208 -0.241  0.000    0.054 -0.701 -0.000   -0.052  0.704  0.000
 H          0.208 -0.240  0.000    0.054  0.704  0.000    0.052  0.701  0.000
 TransDip   0.000  0.006  0.000   -0.023 -0.001  0.000    0.000 -0.400  0.000

 STANDARD THERMODYNAMIC QUANTITIES AT   298.15 K  AND     1.00 ATM

   This Molecule has  0 Imaginary Frequencies
   Zero point vibrational energy:       28.633 kcal/mol

   Atom    1 Element O  Has Mass   15.99491
   Atom    2 Element C  Has Mass   12.00000
   Atom    3 Element C  Has Mass   12.00000
   Atom    4 Element O  Has Mass   15.99491
   Atom    5 Element C  Has Mass   12.00000
   Atom    6 Element O  Has Mass   15.99491
   Atom    7 Element H  Has Mass    1.00783
   Atom    8 Element H  Has Mass    1.00783
   Molecular Mass:    86.000390 amu
   Principal axes and moments of inertia in amu*Bohr^2:
                             1           2           3
    Eigenvalues --      166.96531   814.08797   981.05324
          X               1.00000    -0.00000     0.00000
          Y               0.00000     1.00000     0.00001
          Z              -0.00000    -0.00001     1.00000
   Rotational Symmetry Number is   1
   The Molecule is an Asymmetric Top
   Translational Enthalpy:        0.889 kcal/mol
   Rotational Enthalpy:           0.889 kcal/mol
   Vibrational Enthalpy:         30.870 kcal/mol
   gas constant (RT):             0.592 kcal/mol
   Translational Entropy:        39.268  cal/mol.K
   Rotational Entropy:           26.391  cal/mol.K
   Vibrational Entropy:          17.633  cal/mol.K

   Total Enthalpy:               33.239 kcal/mol
   Total Entropy:                83.292  cal/mol.K

 ======================================================================

 STANDARD THERMODYNAMIC QUANTITIES FOR ANHARMONIC VIBRATION -- TOSH

   Zero point vibrational energy: ************ kcal/mol

   Vibrational Enthalpy:       Infinity kcal/mol
   Vibrational Entropy:             NaN  cal/mol.K

   Total Enthalpy:             Infinity kcal/mol
   Total Entropy:                   NaN  cal/mol.K

 ======================================================================

 STANDARD THERMODYNAMIC QUANTITIES FOR ANHARMONIC VIBRATION -- VPT2

   Zero point vibrational energy: ************ kcal/mol

   Vibrational Enthalpy:       Infinity kcal/mol
   Vibrational Entropy:             NaN  cal/mol.K

   Total Enthalpy:             Infinity kcal/mol
   Total Entropy:                   NaN  cal/mol.K

 ======================================================================

Archival summary:
1\1\pikachu\FREQ\ProcedureUnspecified\BasisUnspecified\332\cher\WedDec1415:25:542016WedDec1415:25:542016\0\\#,FREQ,ProcedureUnspecified,BasisUnspecified,\\0,1\C\O,1,1.19887\C,1,1.55066,2,121.63\H,3,1.10918,1,116.383,2,-179.976,0\O,3,1.19859,1,121.831,2,-0.0161276,0\C,1,1.55074,2,121.638,3,179.995,0\H,6,1.10919,1,116.393,2,179.96,0\O,6,1.19859,1,121.841,2,0.0572854,0\\\@

 Total job time:  456.81s(wall), 456.80s(cpu) 
 Wed Dec 14 15:25:54 2016

        *************************************************************
        *                                                           *
        *  Thank you very much for using Q-Chem.  Have a nice day.  *
        *                                                           *
        *************************************************************


 
User input: 3 of 3 
 
pikachu 127.0.1
Q-Chem Developer Version! Running on 127.0.1.*
                  Welcome to Q-Chem
     A Quantum Leap Into The Future Of Chemistry


 Q-Chem 4.4, Q-Chem, Inc., Pleasanton, CA (2016)

 Y. Shao,  Z. Gan,  E. Epifanovsky,  A. T. B. Gilbert,  M. Wormit,  
 J. Kussmann,  A. W. Lange,  A. Behn,  J. Deng,  X. Feng,  D. Ghosh,  
 M. Goldey,  P. R. Horn,  L. D. Jacobson,  I. Kaliman,  F. Rob,  
 R. Z. Khaliullin,  T. Kus,  A. Landau,  J. Liu,  E. I. Proynov,  Y. M. Rhee,  
 R. M. Richard,  M. A. Rohrdanz,  R. P. Steele,  E. J. Sundstrom,  
 H. L. Woodcock III,  P. M. Zimmerman,  D. Zuev,  B. Albrecht,  E. Alguire,  
 B. Austin,  S. A. Baeppler,  G. J. O. Beran,  Y. A. Bernard,  E. Berquist,  
 K. Brandhorst,  K. B. Bravaya,  S. T. Brown,  D. Casanova,  C.-M. Chang,  
 Y. Chen,  S. H. Chien,  K. D. Closser,  M. P. Coons,  D. L. Crittenden,  
 S. Dasgupta,  M. Diedenhofen,  R. A. DiStasio Jr.,  H. Do,  A. D. Dutoi,  
 R. G. Edgar,  P.-T. Fang,  S. Fatehi,  Q. Feng,  L. Fusti-Molnar,  
 A. Ghysels,  A. Golubeva-Zadorozhnaya,  J. Gomes,  A. Gunina,  
 M. W. D. Hanson-Heine,  P. H. P. Harbach,  A. W. Hauser,  J. E. Herr,  
 E. G. Hohenstein,  Z. C. Holden,  K. Hui,  T.-C. Jagau,  H. Ji,  B. Kaduk,  
 K. Khistyaev,  Jaehoon Kim,  Jihan Kim,  R. A. King,  P. Klunzinger,  
 K. Koh,  D. Kosenkov,  T. Kowalczyk,  C. M. Krauter,  A. Kunitsa,  
 K. U. Lao,  A. Laurent,  K. V. Lawler,  J. Lee,  D. Lefrancois,  S. Lehtola,  
 S. V. Levchenko,  C. Y. Lin,  Y.-S. Lin,  F. Liu,  E. Livshits,  
 R. C. Lochan,  A. Luenser,  P. Manohar,  S. F. Manzer,  S.-P. Mao,  Y. Mao,  
 N. Mardirossian,  A. V. Marenich,  L. A. Martinez-Martinez,  S. A. Maurer,  
 N. J. Mayhall,  J.-M. Mewes,  A. F. Morrison,  K. Nanda,  T. S. Nguyen-Beck,  
 C. M. Oana,  R. Olivares-Amaya,  D. P. O'Neill,  J. A. Parkhill,  
 T. M. Perrine,  R. Peverati,  P. A. Pieniazek,  F. Plasser,  A. Prociuk,  
 D. R. Rehn,  E. Rosta,  N. J. Russ,  N. Sergueev,  S. M. Sharada,  
 S. Sharma,  D. W. Small,  A. Sodt,  T. Stauch,  T. Stein,  D. Stuck,  
 Y.-C. Su,  A. J. W. Thom,  T. Tsuchimochi,  L. Vogt,  O. Vydrov,  T. Wang,  
 M. A. Watson,  J. Wenzel,  A. White,  C. F. Williams,  V. Vanovschi,  
 K. Yao,  S. Yeganeh,  S. R. Yost,  Z.-Q. You,  I. Y. Zhang,  X. Zhang,  
 Y. Zhao,  B. R. Brooks,  G. K. L. Chan,  D. M. Chipman,  C. J. Cramer,  
 W. A. Goddard III,  M. S. Gordon,  W. J. Hehre,  A. Klamt,  
 H. F. Schaefer III,  M. W. Schmidt,  C. D. Sherrill,  D. G. Truhlar,  
 A. Warshel,  X. Xu,  A. Aspuru-Guzik,  R. Baer,  A. T. Bell,  N. A. Besley,  
 J.-D. Chai,  A. Dreuw,  B. D. Dunietz,  T. R. Furlani,  S. R. Gwaltney,  
 C.-P. Hsu,  Y. Jung,  J. Kong,  D. S. Lambrecht,  W. Liang,  C. Ochsenfeld,  
 V. A. Rassolov,  L. V. Slipchenko,  J. E. Subotnik,  T. Van Voorhis,  
 J. M. Herbert,  A. I. Krylov,  P. M. W. Gill,  M. Head-Gordon

 Contributors to earlier versions of Q-Chem not listed above: 
 R. D. Adamson,  J. Baker,  E. F. C. Byrd,  A. K. Chakraborty,  C.-L. Cheng,  
 H. Dachsel,  R. J. Doerksen,  G. Hawkins,  A. Heyden,  S. Hirata,  
 G. Kedziora,  F. J. Keil,  C. Kelley,  P. P. Korambath,  W. Kurlancheek,  
 A. M. Lee,  M. S. Lee,  D. Liotard,  I. Lotan,  P. E. Maslen,  N. Nair,  
 D. Neuhauser,  R. Olson,  B. Peters,  J. Ritchie,  N. E. Schultz,  
 N. Shenvi,  A. C. Simmonett,  K. S. Thanthiriwatte,  Q. Wu,  W. Zhang

 Please cite Q-Chem as follows:
 Y. Shao et al., Mol. Phys. 113, 184-215 (2015)
 DOI: 10.1080/00268976.2014.952696

 Q-Chem 4.4.2 for Intel X86 EM64T Linux

 Parts of Q-Chem use Armadillo 5.200.1 (Boston Tea Smuggler).
 http://arma.sourceforge.net/

 Q-Chem begins on Wed Dec 14 15:25:54 2016  


Host: 0

     Scratch files written to /scratch/cher/qchem11199//
The previous job contains 0 fragments, simply inherited here
FILE_GEOM_ORG=        593

Checking the input file for inconsistencies... 	...done.

--------------------------------------------------------------
User input:
--------------------------------------------------------------

$molecule
   read
$end
$rem
   BASIS  =  6-311++G**
   JOB_TYPE  =  SP
   METHOD  =  B3LYP
   SOLVENT_METHOD SMD
$end
--------------------------------------------------------------
 ----------------------------------------------------------------
             Standard Nuclear Orientation (Angstroms)
    I     Atom           X                Y                Z
 ----------------------------------------------------------------
    1      O       2.3926409244     0.0877360209     0.0002829666
    2      C       1.3203051015     0.6231817804    -0.0001657983
    3      C       0.0000542443    -0.1901364748    -0.0001882583
    4      O       0.0001458346    -1.3890066412    -0.0000440242
    5      C      -1.3202735313     0.6232007039    -0.0005113610
    6      O      -2.3926963739     0.0879153555     0.0003881026
    7      H       1.2187841662     1.7277069868     0.0001033446
    8      H      -1.2189601681     1.7277584321     0.0000598778
 ----------------------------------------------------------------
 Nuclear Repulsion Energy =   202.1561356888 hartrees
 There are       22 alpha and       22 beta electrons
 Requested basis set is 6-311++G(d,p)
 There are 46 shells and 146 basis functions

 Total QAlloc Memory Limit   2000 MB
 Mega-Array Size        61 MB
 MEM_STATIC part        62 MB

                       Distance Matrix (Angstroms)
             O (  1)   C (  2)   C (  3)   O (  4)   C (  5)   O (  6)
   C (  2)  1.198585
   C (  3)  2.408669  1.550661
   O (  4)  2.811548  2.406600  1.198870
   C (  5)  3.751327  2.640579  1.550736  2.406758
   O (  6)  4.785337  3.751385  2.408852  2.811938  1.198592
   H (  7)  2.016791  1.109181  2.272317  3.346488  2.768889  3.966322
   H (  8)  3.966527  2.769108  2.272513  3.346706  1.109195  2.016616
             H (  7)
   H (  8)  2.437744

 A cutoff of  1.0D-08 yielded    968 shell pairs
 There are     10002 function pairs (     10820 Cartesian)

 -------------------------------------------------------
 OpenMP Integral Computing Module                       
 Release: version 1.0, May 2013, Q-Chem Inc. Pittsburgh 
 -------------------------------------------------------
 Integral Job Info:
 Integral job number is                      11
 Integral operator is                         1
 short-range coefficients                     0
 long-range coefficients              100000000
 Omega coefficients                           0
 if combine SR and LR in K                    0
 Integral screening is                        0
 Integral computing path is                   2
 max size of driver memory is            800000
 size of driver memory is                593474
 size of scratch memory is              2260544
 max col of scratch BK array               1296
 max len of scratch array in speh3          155
 max len of scratch index in speh4           18
 max int batch size is                      520
 min int batch size is                       52
 fixed nKL is                                52
 max L of basis functions is                  2
 order of int derivative is                   0
 number of shells is                         46
 number of basis is                         152
 number of cartesian basis is               152
 number of contracted shell pairs           968
 number of primitive shell pairs           2747
 maxK2 (contraction) of shell pair           36
 max number of K2 of shell pair               1
 max number of CS2 of shell pair            179
 max number of PS2 of shell pair            552
 mem total for path MDJ                   28696
 -------------------------------------------------------
 Smallest overlap matrix eigenvalue = 6.92E-05

 Q-Chem warning in module /home/taweetham/qchem/stvman/mkSTV.C, line 257:

 Overlap eigenvalue is smaller than square root of threshold


 Scale SEOQF with 1.000000e-01/1.000000e-01/1.000000e-01

 Standard Electronic Orientation quadrupole field applied
 Nucleus-field energy     =     0.0000000060 hartrees
 Guess from superposition of atomic densities
 Warning:  Energy on first SCF cycle will be non-variational
 A restricted hybrid HF-DFT SCF calculation will be
 performed using Pulay DIIS extrapolation
 Exchange:     0.2000 Hartree-Fock + 0.0800 Slater + 0.7200 B88
 Correlation:  0.1900 VWN1RPA + 0.8100 LYP
 Using SG-1 standard quadrature grid
 SCF converges when DIIS error is below 1.0E-05
 ---------------------------------------
  Cycle       Energy         DIIS Error
 ---------------------------------------
    1    -342.2214520873      5.31E-02
    2    -341.0576257384      9.04E-03
    3    -340.1731242292      2.30E-02
    4    -341.2249762659      1.02E-03
    5    -341.2267268513      5.74E-04
    6    -341.2275765665      1.58E-04
    7    -341.2276183180      6.88E-05
    8    -341.2276268945      6.55E-06 Convergence criterion met
 ---------------------------------------
 SCF time:  CPU 20.28 s  wall 20.29 s

 Citation of the SMD model:
 Marenich, A.V.; Cramer, C.J.; Truhlar, D.G.
 J. Phys. Chem. B 2009, 113, 6378-6396.
 iSolventCode=           1
 Solvent: water                                                           

 vradii
            1           2           3           4           5           6
    1   1.5200000   1.8500000   1.8500000   1.5200000   1.8500000   1.5200000
            7           8
    1   1.2000000   1.2000000
Changing PCM_TESSEL_METHOD to VTN
Changing PCM_VDW_RADII to SMD_RADIUS
 Discretize the solute cavity surface with Lebedev spheres
	Using 302 Lebedev grid points for each H atom
	Using 302 Lebedev grid points for other atoms
	Atomic van der Waals radii will be scaled by 1.20
 Removing interior tesserae...
 Keep 997 surface tesserae and discard 1419 interior tesserae
 Molecular Surface Area = 101.933 Angst**2
 A restricted hybrid HF-DFT SCF calculation will be
 performed using Pulay DIIS extrapolation
 Polarizable Continuum solvation model will be applied
 Exchange:     0.2000 Hartree-Fock + 0.0800 Slater + 0.7200 B88
 Correlation:  0.1900 VWN1RPA + 0.8100 LYP
 Using SG-1 standard quadrature grid
 SCF converges when DIIS error is below 1.0E-05

 Citation of the SMD model:
 Marenich, A.V.; Cramer, C.J.; Truhlar, D.G.
 J. Phys. Chem. B 2009, 113, 6378-6396.
 iSolventCode=           1
 Solvent: water                                                           

 vradii
            1           2           3           4           5           6
    1   1.5200000   1.8500000   1.8500000   1.5200000   1.8500000   1.5200000
            7           8
    1   1.2000000   1.2000000
 ---------------------------------------
  Cycle       Energy         DIIS Error
 ---------------------------------------
    1    -341.2274617489      2.54E-06
 Time req'd to invert C: 1.27 s (CPU) 1.27 s (wall)
    2    -341.2468588830      1.03E-03
    3    -341.2468434947      1.03E-03
    4    -341.2468525320      1.03E-03
    5    -341.2468673282      1.03E-03
    6    -341.2468279422      1.03E-03
    7    -341.2469841647      1.02E-03
    8    -341.2468717665      1.02E-03
    9    -341.2469631457      1.02E-03
   10    -341.2469740423      1.02E-03
   11    -341.2468870934      1.02E-03
   12    -341.2469073119      1.02E-03
   13    -341.2468855332      1.02E-03
   14    -341.2468932621      1.02E-03
   15    -341.2468796540      1.02E-03
   16    -341.2468803527      1.02E-03
   17    -341.2479407633      1.74E-03
   18    -341.2539925495      1.85E-04
   19    -341.2540898262      5.53E-05
   20    -341.2541131748      4.18E-05
   21    -341.2541128865      1.92E-05
   22    -341.2541123666      2.42E-06 Convergence criterion met
 ---------------------------------------
 SCF time:  CPU 58.72 s  wall 58.78 s
(0)  E-EN(g) gas-phase elect-nuc energy                 -341.227461749 a.u.
(3)  G-ENP(liq) elect-nuc-pol free energy of system     -341.254112367 a.u.
(4)  G-CDS(liq) cavity-dispersion-solvent structure 
     free energy                                                6.1024 kcal/mol
(6)  G-S(liq) free energy of system                     -341.244387628 a.u.
(9)  DeltaG-S(liq) free energy of  solvation
     (9) = (6) - (0)                                          -10.6211 kcal/mol
 SCF   energy in the final basis set = -341.2443876279
 Total energy in the final basis set = -341.2443876279

 --------------------------------------------------------------

                    Orbital Energies (a.u.)
 --------------------------------------------------------------

 Alpha MOs
 -- Occupied --
-19.179 -19.170 -19.170 -10.306 -10.296 -10.296  -1.121  -1.099
 -1.087  -0.751  -0.641  -0.568  -0.548  -0.504  -0.487  -0.477
 -0.476  -0.432  -0.407  -0.356  -0.324  -0.270
 -- Virtual --
 -0.149  -0.056   0.006   0.029   0.029   0.035   0.065   0.067
  0.071   0.095   0.100   0.105   0.120   0.125   0.136   0.145
  0.151   0.184   0.196   0.201   0.212   0.215   0.254   0.262
  0.262   0.276   0.279   0.282   0.294   0.321   0.332   0.334
  0.383   0.388   0.455   0.486   0.498   0.547   0.549   0.556
  0.578   0.635   0.659   0.676   0.708   0.798   0.799   0.809
  0.889   0.894   0.948   1.030   1.071   1.072   1.074   1.133
  1.158   1.165   1.178   1.189   1.214   1.223   1.245   1.387
  1.401   1.462   1.514   1.587   1.632   1.657   1.662   1.670
  1.719   1.726   1.799   1.809   1.881   1.994   2.030   2.163
  2.383   2.388   2.522   2.555   2.602   2.613   2.743   2.771
  2.776   2.812   2.812   2.863   2.878   2.927   2.982   3.028
  3.250   3.290   3.315   3.363   3.443   3.487   3.496   3.612
  3.635   3.789   3.842   4.056   4.142   4.933   4.977   5.008
  5.035   5.090   5.208   5.538   5.687   5.781  23.758  23.825
 23.841  49.866  49.946  49.982
 --------------------------------------------------------------

          Ground-State Mulliken Net Atomic Charges

     Atom                 Charge (a.u.)
  ----------------------------------------
      1 O                    -0.286819
      2 C                     0.013884
      3 C                     0.437398
      4 O                    -0.316653
      5 C                     0.013856
      6 O                    -0.286822
      7 H                     0.212568
      8 H                     0.212587
  ----------------------------------------
  Sum of atomic charges =    -0.000000

 -----------------------------------------------------------------
                    Cartesian Multipole Moments
 -----------------------------------------------------------------
    Charge (ESU x 10^10)
                 0.0000
    Dipole Moment (Debye)
         X       0.0000      Y       5.8857      Z      -0.0025
       Tot       5.8857
    Quadrupole Moments (Debye-Ang)
        XX     -50.3563     XY       0.0006     YY     -32.6158
        XZ       0.0012     YZ       0.0002     ZZ     -30.8834
    Octopole Moments (Debye-Ang^2)
       XXX      -0.0005    XXY       4.3677    XYY      -0.0017
       YYY      12.8163    XXZ      -0.0114    XYZ       0.0006
       YYZ       0.0017    XZZ      -0.0005    YZZ      -0.6210
       ZZZ       0.0009
    Hexadecapole Moments (Debye-Ang^3)
      XXXX    -683.6384   XXXY       0.0141   XXYY    -110.5186
      XYYY       0.0102   YYYY    -140.7290   XXXZ       0.0035
      XXYZ      -0.0007   XYYZ      -0.0015   YYYZ       0.0073
      XXZZ     -90.5274   XYZZ       0.0037   YYZZ     -28.4945
      XZZZ      -0.0025   YZZZ       0.0030   ZZZZ     -26.9232
 -----------------------------------------------------------------
Archival summary:
1\1\pikachu\SP\ProcedureUnspecified\BasisUnspecified\332\cher\WedDec1415:27:142016WedDec1415:27:142016\0\\#,ProcedureUnspecified,BasisUnspecified,\\0,1\C\O,1,1.19887\C,1,1.55066,2,121.63\H,3,1.10918,1,116.383,2,-179.976,0\O,3,1.19859,1,121.831,2,-0.0161276,0\C,1,1.55074,2,121.638,3,179.995,0\H,6,1.10919,1,116.393,2,179.96,0\O,6,1.19859,1,121.841,2,0.0572854,0\\\@

 Total job time:  79.18s(wall), 79.11s(cpu) 
 Wed Dec 14 15:27:14 2016

        *************************************************************
        *                                                           *
        *  Thank you very much for using Q-Chem.  Have a nice day.  *
        *                                                           *
        *************************************************************
