# Supplementary material for: A DFT investigation of the blue bottle experiment: E∘half-cell analysis of autoxidation catalysed by redox indicators
Source: R Soc Open Sci. 2017 Nov 8;4(11):170708. doi: 10.1098/rsos.170708 (PMC5717635; doi:10.1098/rsos.170708)
Supplement: output.zip [file rsos170708supp2.zip › B3LYP_6-311++Gdp_reducing_agents/unused/C3H3O3+.out]

TWL02 127.0.1
Q-Chem Developer Version! Running on 127.0.1.*
                  Welcome to Q-Chem
     A Quantum Leap Into The Future Of Chemistry


 Q-Chem 4.4, Q-Chem, Inc., Pleasanton, CA (2016)

 Y. Shao,  Z. Gan,  E. Epifanovsky,  A. T. B. Gilbert,  M. Wormit,  
 J. Kussmann,  A. W. Lange,  A. Behn,  J. Deng,  X. Feng,  D. Ghosh,  
 M. Goldey,  P. R. Horn,  L. D. Jacobson,  I. Kaliman,  F. Rob,  
 R. Z. Khaliullin,  T. Kus,  A. Landau,  J. Liu,  E. I. Proynov,  Y. M. Rhee,  
 R. M. Richard,  M. A. Rohrdanz,  R. P. Steele,  E. J. Sundstrom,  
 H. L. Woodcock III,  P. M. Zimmerman,  D. Zuev,  B. Albrecht,  E. Alguire,  
 B. Austin,  S. A. Baeppler,  G. J. O. Beran,  Y. A. Bernard,  E. Berquist,  
 K. Brandhorst,  K. B. Bravaya,  S. T. Brown,  D. Casanova,  C.-M. Chang,  
 Y. Chen,  S. H. Chien,  K. D. Closser,  M. P. Coons,  D. L. Crittenden,  
 S. Dasgupta,  M. Diedenhofen,  R. A. DiStasio Jr.,  H. Do,  A. D. Dutoi,  
 R. G. Edgar,  P.-T. Fang,  S. Fatehi,  Q. Feng,  L. Fusti-Molnar,  
 A. Ghysels,  A. Golubeva-Zadorozhnaya,  J. Gomes,  A. Gunina,  
 M. W. D. Hanson-Heine,  P. H. P. Harbach,  A. W. Hauser,  J. E. Herr,  
 E. G. Hohenstein,  Z. C. Holden,  K. Hui,  T.-C. Jagau,  H. Ji,  B. Kaduk,  
 K. Khistyaev,  Jaehoon Kim,  Jihan Kim,  R. A. King,  P. Klunzinger,  
 K. Koh,  D. Kosenkov,  T. Kowalczyk,  C. M. Krauter,  A. Kunitsa,  
 K. U. Lao,  A. Laurent,  K. V. Lawler,  J. Lee,  D. Lefrancois,  S. Lehtola,  
 S. V. Levchenko,  C. Y. Lin,  Y.-S. Lin,  F. Liu,  E. Livshits,  
 R. C. Lochan,  A. Luenser,  P. Manohar,  S. F. Manzer,  S.-P. Mao,  Y. Mao,  
 N. Mardirossian,  A. V. Marenich,  L. A. Martinez-Martinez,  S. A. Maurer,  
 N. J. Mayhall,  J.-M. Mewes,  A. F. Morrison,  K. Nanda,  T. S. Nguyen-Beck,  
 C. M. Oana,  R. Olivares-Amaya,  D. P. O'Neill,  J. A. Parkhill,  
 T. M. Perrine,  R. Peverati,  P. A. Pieniazek,  F. Plasser,  A. Prociuk,  
 D. R. Rehn,  E. Rosta,  N. J. Russ,  N. Sergueev,  S. M. Sharada,  
 S. Sharma,  D. W. Small,  A. Sodt,  T. Stauch,  T. Stein,  D. Stuck,  
 Y.-C. Su,  A. J. W. Thom,  T. Tsuchimochi,  L. Vogt,  O. Vydrov,  T. Wang,  
 M. A. Watson,  J. Wenzel,  A. White,  C. F. Williams,  V. Vanovschi,  
 K. Yao,  S. Yeganeh,  S. R. Yost,  Z.-Q. You,  I. Y. Zhang,  X. Zhang,  
 Y. Zhao,  B. R. Brooks,  G. K. L. Chan,  D. M. Chipman,  C. J. Cramer,  
 W. A. Goddard III,  M. S. Gordon,  W. J. Hehre,  A. Klamt,  
 H. F. Schaefer III,  M. W. Schmidt,  C. D. Sherrill,  D. G. Truhlar,  
 A. Warshel,  X. Xu,  A. Aspuru-Guzik,  R. Baer,  A. T. Bell,  N. A. Besley,  
 J.-D. Chai,  A. Dreuw,  B. D. Dunietz,  T. R. Furlani,  S. R. Gwaltney,  
 C.-P. Hsu,  Y. Jung,  J. Kong,  D. S. Lambrecht,  W. Liang,  C. Ochsenfeld,  
 V. A. Rassolov,  L. V. Slipchenko,  J. E. Subotnik,  T. Van Voorhis,  
 J. M. Herbert,  A. I. Krylov,  P. M. W. Gill,  M. Head-Gordon

 Contributors to earlier versions of Q-Chem not listed above: 
 R. D. Adamson,  J. Baker,  E. F. C. Byrd,  A. K. Chakraborty,  C.-L. Cheng,  
 H. Dachsel,  R. J. Doerksen,  G. Hawkins,  A. Heyden,  S. Hirata,  
 G. Kedziora,  F. J. Keil,  C. Kelley,  P. P. Korambath,  W. Kurlancheek,  
 A. M. Lee,  M. S. Lee,  D. Liotard,  I. Lotan,  P. E. Maslen,  N. Nair,  
 D. Neuhauser,  R. Olson,  B. Peters,  J. Ritchie,  N. E. Schultz,  
 N. Shenvi,  A. C. Simmonett,  K. S. Thanthiriwatte,  Q. Wu,  W. Zhang

 Please cite Q-Chem as follows:
 Y. Shao et al., Mol. Phys. 113, 184-215 (2015)
 DOI: 10.1080/00268976.2014.952696

 Q-Chem 4.4.2 for Intel X86 EM64T Linux

 Parts of Q-Chem use Armadillo 5.200.1 (Boston Tea Smuggler).
 http://arma.sourceforge.net/

 Q-Chem begins on Thu Dec 15 09:56:01 2016  


Host: 0

     Scratch files written to /scratch/cher/qchem7029//
FILE_GEOM_ORG=        593

Checking the input file for inconsistencies... 	...done.

--------------------------------------------------------------
User input:
--------------------------------------------------------------
$molecule
1 1
  C   -1.7821295    1.4374589   -0.0238610
  C   -0.5275340    1.0001291    0.0412525
  C    0.6523362    1.9099000    0.0086699
  O   -0.3027447   -0.3305621    0.1418411
  O    1.7807839    1.4491814    0.0720196
  O   -2.9617397    1.2376231   -0.0418029
  H   -1.0260244   -0.9745060    0.1679251
  H   -1.6444045    2.4853689   -0.0943178
  H    0.5265599    2.9857172   -0.0711421
$end

$rem
   BASIS  =  6-311++G**
   JOB_TYPE  =  optimization
   METHOD  =  B3LYP
   SYM_IGNORE  TRUE
$end

--------------------------------------------------------------
 ----------------------------------------------------------------
             Standard Nuclear Orientation (Angstroms)
    I     Atom           X                Y                Z
 ----------------------------------------------------------------
    1      C      -1.7821295000     1.4374589000    -0.0238610000
    2      C      -0.5275340000     1.0001291000     0.0412525000
    3      C       0.6523362000     1.9099000000     0.0086699000
    4      O      -0.3027447000    -0.3305621000     0.1418411000
    5      O       1.7807839000     1.4491814000     0.0720196000
    6      O      -2.9617397000     1.2376231000    -0.0418029000
    7      H      -1.0260244000    -0.9745060000     0.1679251000
    8      H      -1.6444045000     2.4853689000    -0.0943178000
    9      H       0.5265599000     2.9857172000    -0.0711421000
 ----------------------------------------------------------------
 Nuclear Repulsion Energy =   214.7055837268 hartrees
 There are       22 alpha and       22 beta electrons
 Requested basis set is 6-311++G(d,p)
 There are 51 shells and 153 basis functions

 Total QAlloc Memory Limit   2000 MB
 Mega-Array Size        61 MB
 MEM_STATIC part        62 MB
 A cutoff of  1.0D-11 yielded   1248 shell pairs
 There are     11449 function pairs (     12363 Cartesian)

 -------------------------------------------------------
 OpenMP Integral Computing Module                       
 Release: version 1.0, May 2013, Q-Chem Inc. Pittsburgh 
 -------------------------------------------------------
 Integral Job Info:
 Integral job number is                      11
 Integral operator is                         1
 short-range coefficients                     0
 long-range coefficients              100000000
 Omega coefficients                           0
 if combine SR and LR in K                    0
 Integral screening is                        0
 Integral computing path is                   2
 max size of driver memory is            800000
 size of driver memory is                593474
 size of scratch memory is              2260544
 max col of scratch BK array               1296
 max len of scratch array in speh3          155
 max len of scratch index in speh4           18
 max int batch size is                      520
 min int batch size is                       52
 fixed nKL is                                52
 max L of basis functions is                  2
 order of int derivative is                   0
 number of shells is                         51
 number of basis is                         159
 number of cartesian basis is               159
 number of contracted shell pairs          1248
 number of primitive shell pairs           3466
 maxK2 (contraction) of shell pair           36
 max number of K2 of shell pair               1
 max number of CS2 of shell pair            177
 max number of PS2 of shell pair            612
 mem total for path MDJ                   29034
 -------------------------------------------------------
 Smallest overlap matrix eigenvalue = 2.93E-05

 Scale SEOQF with 1.000000e-01/1.000000e-01/1.000000e-01

 Standard Electronic Orientation quadrupole field applied
 Nucleus-field energy     =     0.0000000105 hartrees
 Guess from superposition of atomic densities
 Warning:  Energy on first SCF cycle will be non-variational
 A restricted hybrid HF-DFT SCF calculation will be
 performed using Pulay DIIS extrapolation
 Exchange:     0.2000 Hartree-Fock + 0.0800 Slater + 0.7200 B88
 Correlation:  0.1900 VWN1RPA + 0.8100 LYP
 Using SG-1 standard quadrature grid
 SCF converges when DIIS error is below 1.0E-08
 Inaccurate integrated density:
   Number of electrons =    44
   Numerical integral  =    44.999943092840
   Relative error      =     2.2725979383 %
 ---------------------------------------
  Cycle       Energy         DIIS Error
 ---------------------------------------
    1    -343.0549663000      5.40E-02
    2    -341.2703980555      7.58E-03
    3    -339.3286265829      2.66E-02
    4    -341.3617172662      4.88E-03
    5    -341.4035558449      2.84E-03
    6    -341.4193605596      7.29E-04
    7    -341.4206168455      2.62E-04
    8    -341.4207112831      1.72E-04
    9    -341.4207796538      1.41E-05
   10    -341.4207800119      5.61E-06
   11    -341.4207802227      1.13E-06
   12    -341.4207802529      3.42E-07
   13    -341.4207802391      9.18E-08
   14    -341.4207802539      2.04E-08
   15    -341.4207802531      5.87E-09 Convergence criterion met
 ---------------------------------------
 SCF time:  CPU 25.16 s  wall 25.20 s
 SCF   energy in the final basis set = -341.4207802531
 Total energy in the final basis set = -341.4207802531

 --------------------------------------------------------------

                    Orbital Energies (a.u.)
 --------------------------------------------------------------

 Alpha MOs
 -- Occupied --
-19.500 -19.419 -19.403 -10.610 -10.531 -10.514  -1.395  -1.337
 -1.313  -1.102  -0.944  -0.905  -0.794  -0.768  -0.742  -0.721
 -0.692  -0.677  -0.658  -0.642  -0.534  -0.518
 -- Virtual --
 -0.457  -0.293  -0.224  -0.189  -0.157  -0.130  -0.123  -0.111
 -0.094  -0.085  -0.070  -0.061  -0.056  -0.053  -0.037  -0.024
 -0.011  -0.004   0.004   0.014   0.027   0.051   0.056   0.060
  0.084   0.085   0.116   0.122   0.137   0.139   0.155   0.169
  0.186   0.195   0.207   0.232   0.240   0.265   0.279   0.308
  0.327   0.336   0.359   0.361   0.435   0.445   0.466   0.538
  0.584   0.593   0.636   0.664   0.686   0.700   0.776   0.839
  0.861   0.874   0.905   0.933   0.948   0.960   0.985   1.009
  1.024   1.025   1.171   1.180   1.216   1.236   1.263   1.314
  1.390   1.408   1.419   1.477   1.514   1.535   1.629   1.632
  1.677   1.734   1.746   1.856   1.885   2.051   2.156   2.263
  2.268   2.304   2.368   2.403   2.419   2.519   2.541   2.599
  2.627   2.638   2.682   2.689   2.730   2.874   2.881   3.039
  3.073   3.142   3.149   3.194   3.272   3.346   3.376   3.572
  3.657   3.741   3.814   3.970   4.651   4.750   4.768   4.874
  4.914   5.024   5.372   5.459   5.558  23.351  23.604  24.129
 49.568  49.677  49.746
 --------------------------------------------------------------

          Ground-State Mulliken Net Atomic Charges

     Atom                 Charge (a.u.)
  ----------------------------------------
      1 C                    -0.090739
      2 C                     0.595962
      3 C                    -0.123664
      4 O                    -0.045693
      5 O                    -0.039631
      6 O                    -0.053467
      7 H                     0.359752
      8 H                     0.164881
      9 H                     0.232597
  ----------------------------------------
  Sum of atomic charges =     1.000000

 -----------------------------------------------------------------
                    Cartesian Multipole Moments
 -----------------------------------------------------------------
    Charge (ESU x 10^10)
                 4.8032
    Dipole Moment (Debye)
         X      -3.7991      Y       4.9908      Z       0.1505
       Tot       6.2741
    Quadrupole Moments (Debye-Ang)
        XX     -32.0522     XY       0.0744     YY     -14.7749
        XZ      -0.5506     YZ      -0.4265     ZZ     -29.6696
    Octopole Moments (Debye-Ang^2)
       XXX      53.2674    XXY     -38.6968    XYY      11.8442
       YYY     -75.3375    XXZ      -0.6966    XYZ       0.1362
       YYZ      -1.0403    XZZ      15.3115    YZZ     -34.1264
       ZZZ      -2.7606
    Hexadecapole Moments (Debye-Ang^3)
      XXXX    -575.2895   XXXY      46.2513   XXYY    -146.5349
      XYYY      48.8365   YYYY    -294.8635   XXXZ      -5.1645
      XXYZ      -0.1041   XYYZ      -2.1167   YYYZ      -1.7228
      XXZZ     -86.1425   XYZZ      14.0701   YYZZ     -67.8493
      XZZZ      -3.4952   YZZZ       0.8932   ZZZZ     -25.4898
 -----------------------------------------------------------------
 Calculating analytic gradient of the SCF energy
 Gradient of SCF Energy
            1           2           3           4           5           6
    1   0.0889956  -0.0780646  -0.0568046  -0.0349069   0.0300461   0.0299929
    2  -0.1368644   0.1844018   0.0078828  -0.0715658  -0.0016210   0.0713934
    3   0.0121100  -0.0151567  -0.0020893   0.0040882   0.0009050  -0.0042341
            7           8           9
    1   0.0174106  -0.0103317   0.0136627
    2  -0.0031332  -0.0442155  -0.0062780
    3   0.0007252   0.0028204   0.0008312
 Max gradient component =       1.844E-01
 RMS gradient           =       5.654E-02
 Gradient time:  CPU 7.06 s  wall 8.68 s
 Geometry Optimization Parameters
   NAtoms,    NIC,     NZ,  NCons,   NDum,   NFix, NCnnct, MaxDiis
        9      46       0       0       0       0       0       0


** GEOMETRY OPTIMIZATION IN DELOCALIZED INTERNAL COORDINATES **
   Searching for a Minimum

   Optimization Cycle:   1

                       Coordinates (Angstroms)
     ATOM                X               Y               Z
      1  C        -1.7821295000    1.4374589000   -0.0238610000
      2  C        -0.5275340000    1.0001291000    0.0412525000
      3  C         0.6523362000    1.9099000000    0.0086699000
      4  O        -0.3027447000   -0.3305621000    0.1418411000
      5  O         1.7807839000    1.4491814000    0.0720196000
      6  O        -2.9617397000    1.2376231000   -0.0418029000
      7  H        -1.0260244000   -0.9745060000    0.1679251000
      8  H        -1.6444045000    2.4853689000   -0.0943178000
      9  H         0.5265599000    2.9857172000   -0.0711421000
   Point Group: c1    Number of degrees of freedom:    21


   Energy is   -341.420780253


 Attempting to Generate Delocalized Internal Coordinates

 21 Hessian modes will be used to form the next step
  Hessian Eigenvalues:
     0.010469    0.010469    0.021266    0.021825    0.031636    0.031636
     0.160000    0.160000    0.160000    0.220000    0.220000    0.250000
     0.250000    0.334224    0.352695    0.386202    0.536330    0.543278
     0.594518    0.951532    1.065749

 Minimum Search - Taking Simple RFO Step
 Searching for Lamda that Minimizes Along All modes
 Value Taken    Lamda =  -0.09482154
 Calculated Step too Large.  Step scaled by  0.623304
 Step Taken.  Stepsize is  0.300000

                             Maximum     Tolerance    Cnvgd?
         Gradient           0.103856      0.000300      NO
         Displacement       0.124389      0.001200      NO
         Energy change     *********      0.000001      NO


 New Cartesian Coordinates Obtained by Inverse Iteration

 Displacement from previous Coordinates is:  0.436751
 ----------------------------------------------------------------
             Standard Nuclear Orientation (Angstroms)
    I     Atom           X                Y                Z
 ----------------------------------------------------------------
    1      C      -1.8183973597     1.4940106279    -0.0288632939
    2      C      -0.5156813020     0.9951281906     0.0418995525
    3      C       0.6910219918     1.8826053047     0.0116239730
    4      O      -0.2723578668    -0.2950935530     0.1401626294
    5      O       1.7941597595     1.3859349621     0.0769836277
    6      O      -2.9627706427     1.1061340777    -0.0325033949
    7      H      -1.0273537458    -0.9107137719     0.1633071998
    8      H      -1.7347003229     2.5785556931    -0.1032519712
    9      H       0.5611826885     2.9637489687    -0.0687739223
 ----------------------------------------------------------------
 Nuclear Repulsion Energy =   214.1241441315 hartrees
 There are       22 alpha and       22 beta electrons
 Applying Cartesian multipole field
    Component          Value
    ---------          -----
     (2,0,0)        1.00000E-11
     (0,2,0)        2.00000E-11
     (0,0,2)       -3.00000E-11
 Nucleus-field energy     =     0.0000000104 hartrees
 Requested basis set is 6-311++G(d,p)
 There are 51 shells and 153 basis functions
 A cutoff of  1.0D-11 yielded   1248 shell pairs
 There are     11439 function pairs (     12351 Cartesian)
 Smallest overlap matrix eigenvalue = 3.84E-05
 Guess MOs from SCF MO coefficient file
 Reading MOs from coefficient file
 Reading MOs from coefficient file
 A restricted hybrid HF-DFT SCF calculation will be
 performed using Pulay DIIS extrapolation
 Exchange:     0.2000 Hartree-Fock + 0.0800 Slater + 0.7200 B88
 Correlation:  0.1900 VWN1RPA + 0.8100 LYP
 Using SG-1 standard quadrature grid
 SCF converges when DIIS error is below 1.0E-08
 Geometry optimization detected.  Setting ReadMinima to 0
 Setting SaveMinima to 0
 ---------------------------------------
  Cycle       Energy         DIIS Error
 ---------------------------------------
    1    -341.4629122250      4.87E-03
    2    -341.4650547338      1.08E-03
    3    -341.4554751077      2.36E-03
    4    -341.4679687432      2.43E-04
    5    -341.4680118927      1.97E-04
    6    -341.4680932517      4.29E-05
    7    -341.4680971556      1.39E-05
    8    -341.4680974087      1.11E-05
    9    -341.4680977415      8.49E-07
   10    -341.4680976584      1.35E-07
   11    -341.4680976717      6.98E-08
   12    -341.4680976697      1.24E-08
   13    -341.4680976676      3.20E-09 Convergence criterion met
 ---------------------------------------
 SCF time:  CPU 22.64 s  wall 22.69 s
 SCF   energy in the final basis set = -341.4680976676
 Total energy in the final basis set = -341.4680976676

 --------------------------------------------------------------

                    Orbital Energies (a.u.)
 --------------------------------------------------------------

 Alpha MOs
 -- Occupied --
-19.507 -19.416 -19.399 -10.606 -10.527 -10.524  -1.411  -1.328
 -1.314  -1.079  -0.944  -0.895  -0.794  -0.765  -0.745  -0.716
 -0.694  -0.681  -0.655  -0.643  -0.539  -0.521
 -- Virtual --
 -0.446  -0.290  -0.217  -0.198  -0.157  -0.129  -0.119  -0.112
 -0.092  -0.087  -0.067  -0.061  -0.054  -0.050  -0.035  -0.019
 -0.011  -0.006   0.002   0.010   0.024   0.049   0.054   0.055
  0.083   0.087   0.114   0.120   0.125   0.126   0.156   0.170
  0.179   0.190   0.202   0.231   0.242   0.268   0.269   0.307
  0.323   0.336   0.347   0.357   0.433   0.445   0.448   0.522
  0.575   0.583   0.620   0.668   0.691   0.702   0.772   0.839
  0.857   0.871   0.893   0.930   0.939   0.968   0.975   0.999
  1.022   1.028   1.157   1.161   1.220   1.257   1.271   1.321
  1.360   1.405   1.410   1.459   1.495   1.514   1.589   1.602
  1.632   1.708   1.724   1.836   1.867   2.011   2.158   2.219
  2.258   2.303   2.368   2.387   2.413   2.522   2.527   2.608
  2.624   2.638   2.694   2.719   2.739   2.852   2.889   3.068
  3.084   3.109   3.140   3.190   3.261   3.317   3.330   3.573
  3.623   3.711   3.826   3.979   4.645   4.753   4.758   4.875
  4.890   5.062   5.348   5.459   5.578  23.386  23.609  23.824
 49.564  49.690  49.719
 --------------------------------------------------------------

          Ground-State Mulliken Net Atomic Charges

     Atom                 Charge (a.u.)
  ----------------------------------------
      1 C                    -0.096228
      2 C                     0.585499
      3 C                    -0.125646
      4 O                    -0.016598
      5 O                    -0.047968
      6 O                    -0.068684
      7 H                     0.357367
      8 H                     0.186550
      9 H                     0.225708
  ----------------------------------------
  Sum of atomic charges =     1.000000

 -----------------------------------------------------------------
                    Cartesian Multipole Moments
 -----------------------------------------------------------------
    Charge (ESU x 10^10)
                 4.8032
    Dipole Moment (Debye)
         X      -3.7593      Y       5.2528      Z       0.1328
       Tot       6.4608
    Quadrupole Moments (Debye-Ang)
        XX     -32.3971     XY      -0.7012     YY     -14.3977
        XZ      -0.4980     YZ      -0.4467     ZZ     -29.7472
    Octopole Moments (Debye-Ang^2)
       XXX      53.5158    XXY     -36.6506    XYY       9.9133
       YYY     -71.5278    XXZ      -0.8826    XYZ       0.2238
       YYZ      -1.2658    XZZ      15.3664    YZZ     -33.7628
       ZZZ      -2.8616
    Hexadecapole Moments (Debye-Ang^3)
      XXXX    -588.7354   XXXY      42.2294   XXYY    -141.3193
      XYYY      39.8445   YYYY    -279.1270   XXXZ      -5.0479
      XXYZ      -0.4531   XYYZ      -1.6743   YYYZ      -2.2518
      XXZZ     -88.1988   XYZZ      13.7340   YYZZ     -66.1947
      XZZZ      -3.5746   YZZZ       0.6459   ZZZZ     -25.5476
 -----------------------------------------------------------------
 Calculating analytic gradient of the SCF energy
 Gradient of SCF Energy
            1           2           3           4           5           6
    1   0.0695927  -0.0404810  -0.0391399  -0.0125474   0.0200519  -0.0139709
    2  -0.0936607   0.1257530   0.0001684  -0.0530756  -0.0025645   0.0429557
    3   0.0084909  -0.0099747  -0.0010802   0.0034151   0.0007203  -0.0034235
            7           8           9
    1   0.0112131  -0.0030043   0.0082858
    2  -0.0017980  -0.0142807  -0.0034976
    3   0.0004315   0.0009297   0.0004909
 Max gradient component =       1.258E-01
 RMS gradient           =       3.783E-02
 Gradient time:  CPU 7.12 s  wall 7.13 s
 Geometry Optimization Parameters
   NAtoms,    NIC,     NZ,  NCons,   NDum,   NFix, NCnnct, MaxDiis
        9      46       0       0       0       0       0       0

 Cartesian Hessian Update
 Hessian Updated using BFGS Update


** GEOMETRY OPTIMIZATION IN DELOCALIZED INTERNAL COORDINATES **
   Searching for a Minimum

   Optimization Cycle:   2

                       Coordinates (Angstroms)
     ATOM                X               Y               Z
      1  C        -1.8183973597    1.4940106279   -0.0288632939
      2  C        -0.5156813020    0.9951281906    0.0418995525
      3  C         0.6910219918    1.8826053047    0.0116239730
      4  O        -0.2723578668   -0.2950935530    0.1401626294
      5  O         1.7941597595    1.3859349621    0.0769836277
      6  O        -2.9627706427    1.1061340777   -0.0325033949
      7  H        -1.0273537458   -0.9107137719    0.1633071998
      8  H        -1.7347003229    2.5785556931   -0.1032519712
      9  H         0.5611826885    2.9637489687   -0.0687739223
   Point Group: c1    Number of degrees of freedom:    21


   Energy is   -341.468097668

 Hessian Updated using BFGS Update

 20 Hessian modes will be used to form the next step
  Hessian Eigenvalues:
     0.010469    0.010469    0.021266    0.021825    0.031636    0.031636
     0.155827    0.160382    0.169254    0.220057    0.249951    0.265872
     0.332797    0.352657    0.406237    0.490790    0.536462    0.613312
     0.947270    1.127538

 Minimum Search - Taking Simple RFO Step
 Searching for Lamda that Minimizes Along All modes
 Value Taken    Lamda =  -0.05644451
 Calculated Step too Large.  Step scaled by  0.629672
 Step Taken.  Stepsize is  0.300000

                             Maximum     Tolerance    Cnvgd?
         Gradient           0.064208      0.000300      NO
         Displacement       0.131650      0.001200      NO
         Energy change     -0.047317      0.000001      NO


 New Cartesian Coordinates Obtained by Inverse Iteration

 Displacement from previous Coordinates is:  0.486882
 ----------------------------------------------------------------
             Standard Nuclear Orientation (Angstroms)
    I     Atom           X                Y                Z
 ----------------------------------------------------------------
    1      C      -1.8353010675     1.5389003006    -0.0324452918
    2      C      -0.4992282171     0.9893017783     0.0426978108
    3      C       0.7361925170     1.8684718989     0.0138533640
    4      O      -0.2902271021    -0.2585511822     0.1370032462
    5      O       1.8171527456     1.3486832485     0.0802716324
    6      O      -2.8844020453     0.9489095554    -0.0191629066
    7      H      -1.0928604513    -0.8222357327     0.1552907865
    8      H      -1.8352773697     2.6333275886    -0.1099579419
    9      H       0.5990541904     2.9535030446    -0.0669662997
 ----------------------------------------------------------------
 Nuclear Repulsion Energy =   215.2606508027 hartrees
 There are       22 alpha and       22 beta electrons
 Applying Cartesian multipole field
    Component          Value
    ---------          -----
     (2,0,0)        1.00000E-11
     (0,2,0)        2.00000E-11
     (0,0,2)       -3.00000E-11
 Nucleus-field energy     =     0.0000000101 hartrees
 Requested basis set is 6-311++G(d,p)
 There are 51 shells and 153 basis functions
 A cutoff of  1.0D-11 yielded   1250 shell pairs
 There are     11464 function pairs (     12384 Cartesian)
 Smallest overlap matrix eigenvalue = 4.56E-05
 Guess MOs from SCF MO coefficient file
 Reading MOs from coefficient file
 Reading MOs from coefficient file
 A restricted hybrid HF-DFT SCF calculation will be
 performed using Pulay DIIS extrapolation
 Exchange:     0.2000 Hartree-Fock + 0.0800 Slater + 0.7200 B88
 Correlation:  0.1900 VWN1RPA + 0.8100 LYP
 Using SG-1 standard quadrature grid
 SCF converges when DIIS error is below 1.0E-08
 Geometry optimization detected.  Setting ReadMinima to 0
 Setting SaveMinima to 0
 ---------------------------------------
  Cycle       Energy         DIIS Error
 ---------------------------------------
    1    -341.5013049189      5.16E-03
    2    -341.4914797133      1.20E-03
    3    -341.4822964292      2.42E-03
    4    -341.4950178281      2.47E-04
    5    -341.4950680788      2.03E-04
    6    -341.4951549420      3.82E-05
    7    -341.4951575020      1.54E-05
    8    -341.4951580173      1.04E-05
    9    -341.4951581571      1.01E-06
   10    -341.4951580581      1.87E-07
   11    -341.4951580877      4.58E-08
   12    -341.4951580842      1.48E-08
   13    -341.4951580825      3.74E-09 Convergence criterion met
 ---------------------------------------
 SCF time:  CPU 22.82 s  wall 22.84 s
 SCF   energy in the final basis set = -341.4951580825
 Total energy in the final basis set = -341.4951580825

 --------------------------------------------------------------

                    Orbital Energies (a.u.)
 --------------------------------------------------------------

 Alpha MOs
 -- Occupied --
-19.512 -19.412 -19.393 -10.598 -10.528 -10.522  -1.432  -1.330
 -1.315  -1.057  -0.943  -0.888  -0.802  -0.764  -0.753  -0.713
 -0.698  -0.679  -0.658  -0.643  -0.547  -0.517
 -- Virtual --
 -0.432  -0.285  -0.210  -0.202  -0.158  -0.130  -0.117  -0.112
 -0.089  -0.088  -0.062  -0.061  -0.055  -0.046  -0.029  -0.017
 -0.009  -0.007  -0.005   0.012   0.027   0.049   0.053   0.056
  0.078   0.090   0.094   0.113   0.122   0.123   0.157   0.162
  0.173   0.191   0.199   0.231   0.258   0.263   0.270   0.314
  0.327   0.336   0.347   0.352   0.426   0.445   0.458   0.499
  0.566   0.574   0.612   0.674   0.695   0.700   0.779   0.837
  0.851   0.871   0.890   0.922   0.938   0.958   0.975   0.990
  1.022   1.026   1.146   1.150   1.212   1.262   1.277   1.305
  1.397   1.403   1.419   1.432   1.475   1.511   1.552   1.585
  1.595   1.693   1.714   1.809   1.865   1.986   2.168   2.202
  2.262   2.300   2.365   2.374   2.410   2.511   2.551   2.606
  2.616   2.643   2.705   2.743   2.751   2.836   2.913   3.048
  3.089   3.112   3.171   3.237   3.278   3.298   3.342   3.574
  3.594   3.684   3.834   3.977   4.643   4.748   4.762   4.859
  4.884   5.096   5.341   5.474   5.591  23.447  23.616  23.685
 49.572  49.704  49.715
 --------------------------------------------------------------

          Ground-State Mulliken Net Atomic Charges

     Atom                 Charge (a.u.)
  ----------------------------------------
      1 C                    -0.049401
      2 C                     0.543610
      3 C                    -0.138803
      4 O                     0.022332
      5 O                    -0.057646
      6 O                    -0.096240
      7 H                     0.350437
      8 H                     0.207963
      9 H                     0.217748
  ----------------------------------------
  Sum of atomic charges =     1.000000

 -----------------------------------------------------------------
                    Cartesian Multipole Moments
 -----------------------------------------------------------------
    Charge (ESU x 10^10)
                 4.8032
    Dipole Moment (Debye)
         X      -3.8788      Y       5.6859      Z       0.0988
       Tot       6.8836
    Quadrupole Moments (Debye-Ang)
        XX     -32.2059     XY      -1.7765     YY     -13.6944
        XZ      -0.4329     YZ      -0.4677     ZZ     -29.7008
    Octopole Moments (Debye-Ang^2)
       XXX      50.8867    XXY     -33.7202    XYY       6.5964
       YYY     -66.2293    XXZ      -1.1131    XYZ       0.3543
       YYZ      -1.5641    XZZ      14.8959    YZZ     -33.1921
       ZZZ      -3.0006
    Hexadecapole Moments (Debye-Ang^3)
      XXXX    -584.2118   XXXY      29.6542   XXYY    -130.8028
      XYYY      23.6706   YYYY    -261.0304   XXXZ      -4.3997
      XXYZ      -1.0203   XYYZ      -1.0179   YYYZ      -2.9222
      XXZZ     -87.7181   XYZZ      11.5290   YYZZ     -64.3816
      XZZZ      -3.2511   YZZZ       0.3057   ZZZZ     -25.3495
 -----------------------------------------------------------------
 Calculating analytic gradient of the SCF energy
 Gradient of SCF Energy
            1           2           3           4           5           6
    1   0.0455779  -0.0246219  -0.0209618  -0.0047879   0.0079408  -0.0140237
    2  -0.0479927   0.0507754  -0.0010001  -0.0155930  -0.0011028   0.0206342
    3   0.0046228  -0.0042492  -0.0005006   0.0009933   0.0002952  -0.0018496
            7           8           9
    1   0.0067175  -0.0006053   0.0047644
    2   0.0003301  -0.0045803  -0.0014709
    3   0.0001394   0.0003026   0.0002461
 Max gradient component =       5.078E-02
 RMS gradient           =       1.835E-02
 Gradient time:  CPU 7.09 s  wall 7.09 s
 Geometry Optimization Parameters
   NAtoms,    NIC,     NZ,  NCons,   NDum,   NFix, NCnnct, MaxDiis
        9      46       0       0       0       0       0       0

 Cartesian Hessian Update
 Hessian Updated using BFGS Update


** GEOMETRY OPTIMIZATION IN DELOCALIZED INTERNAL COORDINATES **
   Searching for a Minimum

   Optimization Cycle:   3

                       Coordinates (Angstroms)
     ATOM                X               Y               Z
      1  C        -1.8353010675    1.5389003006   -0.0324452918
      2  C        -0.4992282171    0.9893017783    0.0426978108
      3  C         0.7361925170    1.8684718989    0.0138533640
      4  O        -0.2902271021   -0.2585511822    0.1370032462
      5  O         1.8171527456    1.3486832485    0.0802716324
      6  O        -2.8844020453    0.9489095554   -0.0191629066
      7  H        -1.0928604513   -0.8222357327    0.1552907865
      8  H        -1.8352773697    2.6333275886   -0.1099579419
      9  H         0.5990541904    2.9535030446   -0.0669662997
   Point Group: c1    Number of degrees of freedom:    21


   Energy is   -341.495158082

 Hessian Updated using BFGS Update

 21 Hessian modes will be used to form the next step
  Hessian Eigenvalues:
     0.010469    0.010469    0.021266    0.021825    0.031636    0.031636
     0.148584    0.160068    0.161208    0.163776    0.220316    0.251695
     0.277088    0.331476    0.352732    0.408566    0.511655    0.540625
     0.596424    0.948129    1.128570

 Minimum Search - Taking Simple RFO Step
 Searching for Lamda that Minimizes Along All modes
 Value Taken    Lamda =  -0.02018210
 Calculated Step too Large.  Step scaled by  0.908268
 Step Taken.  Stepsize is  0.300000

                             Maximum     Tolerance    Cnvgd?
         Gradient           0.031317      0.000300      NO
         Displacement       0.137539      0.001200      NO
         Energy change     -0.027060      0.000001      NO


 New Cartesian Coordinates Obtained by Inverse Iteration

 Displacement from previous Coordinates is:  0.583136
 ----------------------------------------------------------------
             Standard Nuclear Orientation (Angstroms)
    I     Atom           X                Y                Z
 ----------------------------------------------------------------
    1      C      -1.8611531768     1.5768550302    -0.0358435812
    2      C      -0.4775257665     1.0003318753     0.0423599154
    3      C       0.7986428194     1.8619074388     0.0159741492
    4      O      -0.3350729776    -0.2317778825     0.1336519567
    5      O       1.8597107850     1.3194606374     0.0835366757
    6      O      -2.7609587998     0.7865849006    -0.0043829659
    7      H      -1.1907747156    -0.7299329917     0.1463894909
    8      H      -1.9726375644     2.6667990678    -0.1159571666
    9      H       0.6548725963     2.9500824241    -0.0651440742
 ----------------------------------------------------------------
 Nuclear Repulsion Energy =   216.0690051679 hartrees
 There are       22 alpha and       22 beta electrons
 Applying Cartesian multipole field
    Component          Value
    ---------          -----
     (2,0,0)        1.00000E-11
     (0,2,0)        2.00000E-11
     (0,0,2)       -3.00000E-11
 Nucleus-field energy     =     0.0000000098 hartrees
 Requested basis set is 6-311++G(d,p)
 There are 51 shells and 153 basis functions
 A cutoff of  1.0D-11 yielded   1250 shell pairs
 There are     11456 function pairs (     12375 Cartesian)
 Smallest overlap matrix eigenvalue = 5.26E-05
 Guess MOs from SCF MO coefficient file
 Reading MOs from coefficient file
 Reading MOs from coefficient file
 A restricted hybrid HF-DFT SCF calculation will be
 performed using Pulay DIIS extrapolation
 Exchange:     0.2000 Hartree-Fock + 0.0800 Slater + 0.7200 B88
 Correlation:  0.1900 VWN1RPA + 0.8100 LYP
 Using SG-1 standard quadrature grid
 SCF converges when DIIS error is below 1.0E-08
 Geometry optimization detected.  Setting ReadMinima to 0
 Setting SaveMinima to 0
 ---------------------------------------
  Cycle       Energy         DIIS Error
 ---------------------------------------
    1    -341.4652235365      5.50E-03
    2    -341.5028616033      1.04E-03
    3    -341.4977830189      1.88E-03
    4    -341.5055919261      3.18E-04
    5    -341.5057883525      1.04E-04
    6    -341.5058053678      5.60E-05
    7    -341.5058116926      1.05E-05
    8    -341.5058118145      7.69E-06
    9    -341.5058120085      1.91E-06
   10    -341.5058119885      2.22E-07
   11    -341.5058120057      4.56E-08
   12    -341.5058120067      1.98E-08
   13    -341.5058120056      2.72E-09 Convergence criterion met
 ---------------------------------------
 SCF time:  CPU 22.73 s  wall 22.80 s
 SCF   energy in the final basis set = -341.5058120056
 Total energy in the final basis set = -341.5058120056

 --------------------------------------------------------------

                    Orbital Energies (a.u.)
 --------------------------------------------------------------

 Alpha MOs
 -- Occupied --
-19.509 -19.411 -19.387 -10.590 -10.534 -10.519  -1.440  -1.337
 -1.314  -1.035  -0.932  -0.880  -0.814  -0.760  -0.754  -0.715
 -0.697  -0.673  -0.661  -0.641  -0.555  -0.512
 -- Virtual --
 -0.418  -0.283  -0.206  -0.199  -0.160  -0.129  -0.119  -0.111
 -0.092  -0.088  -0.060  -0.059  -0.056  -0.046  -0.023  -0.019
 -0.015  -0.008  -0.002   0.010   0.028   0.048   0.050   0.056
  0.069   0.084   0.093   0.103   0.120   0.124   0.152   0.157
  0.170   0.191   0.202   0.232   0.257   0.272   0.273   0.309
  0.334   0.338   0.351   0.368   0.415   0.448   0.471   0.484
  0.552   0.569   0.611   0.678   0.694   0.697   0.783   0.833
  0.838   0.872   0.892   0.903   0.925   0.955   0.964   0.999
  1.016   1.022   1.142   1.143   1.203   1.243   1.276   1.308
  1.395   1.404   1.424   1.448   1.458   1.488   1.537   1.577
  1.582   1.682   1.714   1.795   1.845   1.970   2.180   2.200
  2.267   2.315   2.342   2.359   2.406   2.495   2.541   2.578
  2.616   2.646   2.703   2.754   2.758   2.790   2.930   3.043
  3.096   3.122   3.186   3.240   3.279   3.332   3.364   3.563
  3.571   3.671   3.826   3.954   4.644   4.743   4.767   4.866
  4.896   5.118   5.345   5.478   5.571  23.457  23.627  23.633
 49.576  49.698  49.720
 --------------------------------------------------------------

          Ground-State Mulliken Net Atomic Charges

     Atom                 Charge (a.u.)
  ----------------------------------------
      1 C                     0.013414
      2 C                     0.479689
      3 C                    -0.150740
      4 O                     0.052770
      5 O                    -0.061670
      6 O                    -0.116419
      7 H                     0.343176
      8 H                     0.230369
      9 H                     0.209413
  ----------------------------------------
  Sum of atomic charges =     1.000000

 -----------------------------------------------------------------
                    Cartesian Multipole Moments
 -----------------------------------------------------------------
    Charge (ESU x 10^10)
                 4.8032
    Dipole Moment (Debye)
         X      -4.1722      Y       6.3529      Z       0.0440
       Tot       7.6006
    Quadrupole Moments (Debye-Ang)
        XX     -31.1127     XY      -3.2069     YY     -12.6022
        XZ      -0.3404     YZ      -0.4997     ZZ     -29.6909
    Octopole Moments (Debye-Ang^2)
       XXX      44.8063    XXY     -29.1288    XYY       2.2573
       YYY     -60.1953    XXZ      -1.4220    XYZ       0.5363
       YYZ      -1.8818    XZZ      14.1417    YZZ     -32.5598
       ZZZ      -3.1836
    Hexadecapole Moments (Debye-Ang^3)
      XXXX    -569.7489   XXXY      10.2028   XXYY    -116.6828
      XYYY       4.5523   YYYY    -243.5589   XXXZ      -3.4823
      XXYZ      -1.7479   XYYZ      -0.2787   YYYZ      -3.5927
      XXZZ     -86.7531   XYZZ       8.6276   YYZZ     -62.8637
      XZZZ      -2.8535   YZZZ      -0.0064   ZZZZ     -25.2290
 -----------------------------------------------------------------
 Calculating analytic gradient of the SCF energy
 Gradient of SCF Energy
            1           2           3           4           5           6
    1   0.0137220  -0.0170674  -0.0050002  -0.0043719   0.0001730   0.0053635
    2  -0.0063333  -0.0040377   0.0021343   0.0053097  -0.0000734   0.0035284
    3   0.0008075  -0.0001732  -0.0002855  -0.0004943   0.0000163  -0.0001213
            7           8           9
    1   0.0045696   0.0010320   0.0015794
    2  -0.0007432   0.0000857   0.0001296
    3   0.0001799   0.0000283   0.0000423
 Max gradient component =       1.707E-02
 RMS gradient           =       5.019E-03
 Gradient time:  CPU 7.10 s  wall 7.10 s
 Geometry Optimization Parameters
   NAtoms,    NIC,     NZ,  NCons,   NDum,   NFix, NCnnct, MaxDiis
        9      46       0       0       0       0       0       0

 Cartesian Hessian Update
 Hessian Updated using BFGS Update


** GEOMETRY OPTIMIZATION IN DELOCALIZED INTERNAL COORDINATES **
   Searching for a Minimum

   Optimization Cycle:   4

                       Coordinates (Angstroms)
     ATOM                X               Y               Z
      1  C        -1.8611531768    1.5768550302   -0.0358435812
      2  C        -0.4775257665    1.0003318753    0.0423599154
      3  C         0.7986428194    1.8619074388    0.0159741492
      4  O        -0.3350729776   -0.2317778825    0.1336519567
      5  O         1.8597107850    1.3194606374    0.0835366757
      6  O        -2.7609587998    0.7865849006   -0.0043829659
      7  H        -1.1907747156   -0.7299329917    0.1463894909
      8  H        -1.9726375644    2.6667990678   -0.1159571666
      9  H         0.6548725963    2.9500824241   -0.0651440742
   Point Group: c1    Number of degrees of freedom:    21


   Energy is   -341.505812006

 Hessian Updated using BFGS Update

 21 Hessian modes will be used to form the next step
  Hessian Eigenvalues:
     0.010469    0.010469    0.021266    0.021825    0.031636    0.031636
     0.140087    0.160350    0.160700    0.179273    0.220459    0.256112
     0.294448    0.330140    0.352791    0.410122    0.494035    0.542100
     0.590659    0.948958    1.130525

 Minimum Search - Taking Simple RFO Step
 Searching for Lamda that Minimizes Along All modes
 Value Taken    Lamda =  -0.00195144
 Step Taken.  Stepsize is  0.096428

                             Maximum     Tolerance    Cnvgd?
         Gradient           0.011110      0.000300      NO
         Displacement       0.059970      0.001200      NO
         Energy change     -0.010654      0.000001      NO


 New Cartesian Coordinates Obtained by Inverse Iteration

 Displacement from previous Coordinates is:  0.246505
 ----------------------------------------------------------------
             Standard Nuclear Orientation (Angstroms)
    I     Atom           X                Y                Z
 ----------------------------------------------------------------
    1      C      -1.8806475228     1.5702262236    -0.0358441851
    2      C      -0.4596011206     1.0131350997     0.0419803263
    3      C       0.8344720318     1.8592244937     0.0171732140
    4      O      -0.3420591540    -0.2216649389     0.1327518551
    5      O       1.8891006985     1.3076054316     0.0853291092
    6      O      -2.7447873013     0.7382511285    -0.0001322853
    7      H      -1.2320591423    -0.6678502824     0.1405230476
    8      H      -2.0372440602     2.6537135102    -0.1170272406
    9      H       0.6879287710     2.9476698340    -0.0641694412
 ----------------------------------------------------------------
 Nuclear Repulsion Energy =   215.5239312578 hartrees
 There are       22 alpha and       22 beta electrons
 Applying Cartesian multipole field
    Component          Value
    ---------          -----
     (2,0,0)        1.00000E-11
     (0,2,0)        2.00000E-11
     (0,0,2)       -3.00000E-11
 Nucleus-field energy     =     0.0000000098 hartrees
 Requested basis set is 6-311++G(d,p)
 There are 51 shells and 153 basis functions
 A cutoff of  1.0D-11 yielded   1251 shell pairs
 There are     11457 function pairs (     12376 Cartesian)
 Smallest overlap matrix eigenvalue = 5.39E-05
 Guess MOs from SCF MO coefficient file
 Reading MOs from coefficient file
 Reading MOs from coefficient file
 A restricted hybrid HF-DFT SCF calculation will be
 performed using Pulay DIIS extrapolation
 Exchange:     0.2000 Hartree-Fock + 0.0800 Slater + 0.7200 B88
 Correlation:  0.1900 VWN1RPA + 0.8100 LYP
 Using SG-1 standard quadrature grid
 SCF converges when DIIS error is below 1.0E-08
 Geometry optimization detected.  Setting ReadMinima to 0
 Setting SaveMinima to 0
 ---------------------------------------
  Cycle       Energy         DIIS Error
 ---------------------------------------
    1    -341.4875410514      1.40E-03
    2    -341.5067115954      3.79E-04
    3    -341.5054881434      8.43E-04
    4    -341.5071063140      8.01E-05
    5    -341.5071217065      2.29E-05
    6    -341.5071227786      6.93E-06
    7    -341.5071228475      5.47E-06
    8    -341.5071229139      8.16E-07
    9    -341.5071228489      2.42E-07
   10    -341.5071228613      1.35E-07
   11    -341.5071228608      2.72E-08
   12    -341.5071228623      6.95E-09 Convergence criterion met
 ---------------------------------------
 SCF time:  CPU 20.89 s  wall 20.96 s
 SCF   energy in the final basis set = -341.5071228623
 Total energy in the final basis set = -341.5071228623

 --------------------------------------------------------------

                    Orbital Energies (a.u.)
 --------------------------------------------------------------

 Alpha MOs
 -- Occupied --
-19.508 -19.413 -19.387 -10.590 -10.538 -10.519  -1.439  -1.337
 -1.314  -1.027  -0.925  -0.878  -0.817  -0.758  -0.752  -0.717
 -0.697  -0.672  -0.662  -0.641  -0.558  -0.513
 -- Virtual --
 -0.415  -0.285  -0.208  -0.195  -0.161  -0.128  -0.120  -0.111
 -0.094  -0.089  -0.061  -0.059  -0.056  -0.048  -0.030  -0.021
 -0.017  -0.008  -0.002   0.010   0.030   0.047   0.047   0.053
  0.068   0.084   0.095   0.101   0.119   0.124   0.151   0.157
  0.168   0.189   0.203   0.230   0.255   0.274   0.275   0.309
  0.332   0.338   0.353   0.369   0.409   0.446   0.471   0.491
  0.547   0.571   0.613   0.678   0.694   0.694   0.783   0.819
  0.839   0.871   0.895   0.898   0.916   0.958   0.966   0.998
  1.010   1.020   1.133   1.137   1.192   1.233   1.271   1.329
  1.380   1.401   1.422   1.442   1.463   1.492   1.532   1.577
  1.582   1.676   1.714   1.790   1.831   1.961   2.178   2.203
  2.266   2.318   2.329   2.364   2.406   2.490   2.525   2.565
  2.613   2.644   2.698   2.750   2.756   2.780   2.929   3.056
  3.091   3.123   3.170   3.238   3.280   3.325   3.371   3.555
  3.571   3.657   3.822   3.931   4.643   4.741   4.767   4.879
  4.896   5.122   5.341   5.470   5.555  23.439  23.617  23.633
 49.571  49.691  49.721
 --------------------------------------------------------------

          Ground-State Mulliken Net Atomic Charges

     Atom                 Charge (a.u.)
  ----------------------------------------
      1 C                     0.022038
      2 C                     0.459754
      3 C                    -0.152947
      4 O                     0.065440
      5 O                    -0.059604
      6 O                    -0.114220
      7 H                     0.336008
      8 H                     0.235988
      9 H                     0.207543
  ----------------------------------------
  Sum of atomic charges =     1.000000

 -----------------------------------------------------------------
                    Cartesian Multipole Moments
 -----------------------------------------------------------------
    Charge (ESU x 10^10)
                 4.8032
    Dipole Moment (Debye)
         X      -4.2262      Y       6.6341      Z       0.0214
       Tot       7.8659
    Quadrupole Moments (Debye-Ang)
        XX     -30.5562     XY      -3.6076     YY     -12.5554
        XZ      -0.3008     YZ      -0.4801     ZZ     -29.7217
    Octopole Moments (Debye-Ang^2)
       XXX      42.2318    XXY     -27.2723    XYY       1.5189
       YYY     -58.7681    XXZ      -1.5490    XYZ       0.5650
       YYZ      -1.9694    XZZ      13.8974    YZZ     -32.3199
       ZZZ      -3.2732
    Hexadecapole Moments (Debye-Ang^3)
      XXXX    -571.6574   XXXY       2.9082   XXYY    -113.4262
      XYYY      -0.3897   YYYY    -239.0262   XXXZ      -3.2338
      XXYZ      -1.9661   XYYZ      -0.0888   YYYZ      -3.7274
      XXZZ     -87.7730   XYZZ       7.6043   YYZZ     -62.1445
      XZZZ      -2.8013   YZZZ      -0.1625   ZZZZ     -25.2459
 -----------------------------------------------------------------
 Calculating analytic gradient of the SCF energy
 Gradient of SCF Energy
            1           2           3           4           5           6
    1   0.0086963  -0.0107239  -0.0005445  -0.0019474   0.0006972   0.0010539
    2   0.0007524  -0.0049645   0.0003477   0.0032544   0.0002719  -0.0012890
    3   0.0001850   0.0000584  -0.0000509  -0.0002665   0.0000106   0.0001040
            7           8           9
    1   0.0025947   0.0002237  -0.0000501
    2   0.0009838   0.0003319   0.0003115
    3  -0.0000165  -0.0000093  -0.0000146
 Max gradient component =       1.072E-02
 RMS gradient           =       2.994E-03
 Gradient time:  CPU 7.04 s  wall 7.05 s
 Geometry Optimization Parameters
   NAtoms,    NIC,     NZ,  NCons,   NDum,   NFix, NCnnct, MaxDiis
        9      46       0       0       0       0       0       0

 Cartesian Hessian Update
 Hessian Updated using BFGS Update


** GEOMETRY OPTIMIZATION IN DELOCALIZED INTERNAL COORDINATES **
   Searching for a Minimum

   Optimization Cycle:   5

                       Coordinates (Angstroms)
     ATOM                X               Y               Z
      1  C        -1.8806475228    1.5702262236   -0.0358441851
      2  C        -0.4596011206    1.0131350997    0.0419803263
      3  C         0.8344720318    1.8592244937    0.0171732140
      4  O        -0.3420591540   -0.2216649389    0.1327518551
      5  O         1.8891006985    1.3076054316    0.0853291092
      6  O        -2.7447873013    0.7382511285   -0.0001322853
      7  H        -1.2320591423   -0.6678502824    0.1405230476
      8  H        -2.0372440602    2.6537135102   -0.1170272406
      9  H         0.6879287710    2.9476698340   -0.0641694412
   Point Group: c1    Number of degrees of freedom:    21


   Energy is   -341.507122862

 Hessian Updated using BFGS Update

 21 Hessian modes will be used to form the next step
  Hessian Eigenvalues:
     0.010469    0.010469    0.021266    0.021825    0.031636    0.031636
     0.121870    0.160178    0.160738    0.177241    0.224019    0.246190
     0.273575    0.330156    0.352829    0.394896    0.455240    0.543999
     0.547629    0.949134    1.141987

 Minimum Search - Taking Simple RFO Step
 Searching for Lamda that Minimizes Along All modes
 Value Taken    Lamda =  -0.00059947
 Step Taken.  Stepsize is  0.057786

                             Maximum     Tolerance    Cnvgd?
         Gradient           0.005869      0.000300      NO
         Displacement       0.035865      0.001200      NO
         Energy change     -0.001311      0.000001      NO


 New Cartesian Coordinates Obtained by Inverse Iteration

 Displacement from previous Coordinates is:  0.137829
 ----------------------------------------------------------------
             Standard Nuclear Orientation (Angstroms)
    I     Atom           X                Y                Z
 ----------------------------------------------------------------
    1      C      -1.8969293298     1.5647197408    -0.0359926586
    2      C      -0.4476141817     1.0254556031     0.0414493658
    3      C       0.8546148941     1.8608338874     0.0178945412
    4      O      -0.3423993793    -0.2141202349     0.1320211198
    5      O       1.9000329546     1.2946029102     0.0862143091
    6      O      -2.7444158490     0.7164721002     0.0016120125
    7      H      -1.2477635404    -0.6413727272     0.1383885064
    8      H      -2.0772452606     2.6436653615    -0.1177314262
    9      H       0.7168228921     2.9500538589    -0.0632713700
 ----------------------------------------------------------------
 Nuclear Repulsion Energy =   215.0734483392 hartrees
 There are       22 alpha and       22 beta electrons
 Applying Cartesian multipole field
    Component          Value
    ---------          -----
     (2,0,0)        1.00000E-11
     (0,2,0)        2.00000E-11
     (0,0,2)       -3.00000E-11
 Nucleus-field energy     =     0.0000000098 hartrees
 Requested basis set is 6-311++G(d,p)
 There are 51 shells and 153 basis functions
 A cutoff of  1.0D-11 yielded   1248 shell pairs
 There are     11424 function pairs (     12339 Cartesian)
 Smallest overlap matrix eigenvalue = 5.39E-05
 Guess MOs from SCF MO coefficient file
 Reading MOs from coefficient file
 Reading MOs from coefficient file
 A restricted hybrid HF-DFT SCF calculation will be
 performed using Pulay DIIS extrapolation
 Exchange:     0.2000 Hartree-Fock + 0.0800 Slater + 0.7200 B88
 Correlation:  0.1900 VWN1RPA + 0.8100 LYP
 Using SG-1 standard quadrature grid
 SCF converges when DIIS error is below 1.0E-08
 Geometry optimization detected.  Setting ReadMinima to 0
 Setting SaveMinima to 0
 ---------------------------------------
  Cycle       Energy         DIIS Error
 ---------------------------------------
    1    -341.4913314531      8.17E-04
    2    -341.5072464618      2.78E-04
    3    -341.5067191033      5.74E-04
    4    -341.5074559174      6.54E-05
    5    -341.5074654979      2.20E-05
    6    -341.5074660928      1.16E-05
    7    -341.5074665180      1.75E-06
    8    -341.5074665870      1.30E-06
    9    -341.5074665517      3.62E-07
   10    -341.5074665089      5.12E-08
   11    -341.5074665142      1.49E-08
   12    -341.5074665144      4.36E-09 Convergence criterion met
 ---------------------------------------
 SCF time:  CPU 20.68 s  wall 20.77 s
 SCF   energy in the final basis set = -341.5074665144
 Total energy in the final basis set = -341.5074665144

 --------------------------------------------------------------

                    Orbital Energies (a.u.)
 --------------------------------------------------------------

 Alpha MOs
 -- Occupied --
-19.506 -19.413 -19.388 -10.590 -10.539 -10.520  -1.436  -1.337
 -1.315  -1.022  -0.920  -0.877  -0.817  -0.757  -0.750  -0.717
 -0.697  -0.671  -0.662  -0.642  -0.559  -0.513
 -- Virtual --
 -0.413  -0.286  -0.209  -0.193  -0.162  -0.128  -0.120  -0.111
 -0.095  -0.090  -0.064  -0.059  -0.055  -0.051  -0.034  -0.020
 -0.017  -0.009  -0.002   0.010   0.032   0.046   0.046   0.051
  0.067   0.085   0.095   0.101   0.120   0.124   0.151   0.157
  0.168   0.188   0.204   0.228   0.255   0.275   0.275   0.308
  0.331   0.338   0.354   0.369   0.405   0.446   0.472   0.494
  0.545   0.573   0.615   0.678   0.693   0.695   0.782   0.808
  0.840   0.871   0.893   0.901   0.912   0.958   0.969   0.997
  1.010   1.020   1.128   1.137   1.184   1.230   1.268   1.336
  1.369   1.400   1.420   1.441   1.463   1.500   1.530   1.577
  1.583   1.673   1.709   1.787   1.826   1.957   2.177   2.204
  2.266   2.317   2.323   2.368   2.406   2.487   2.514   2.556
  2.611   2.643   2.692   2.740   2.753   2.783   2.927   3.059
  3.090   3.124   3.158   3.237   3.278   3.323   3.373   3.550
  3.571   3.650   3.818   3.916   4.643   4.740   4.766   4.882
  4.895   5.119   5.338   5.465   5.548  23.423  23.614  23.635
 49.567  49.687  49.721
 --------------------------------------------------------------

          Ground-State Mulliken Net Atomic Charges

     Atom                 Charge (a.u.)
  ----------------------------------------
      1 C                     0.025872
      2 C                     0.450645
      3 C                    -0.154693
      4 O                     0.068647
      5 O                    -0.057967
      6 O                    -0.112060
      7 H                     0.333705
      8 H                     0.237807
      9 H                     0.208045
  ----------------------------------------
  Sum of atomic charges =     1.000000

 -----------------------------------------------------------------
                    Cartesian Multipole Moments
 -----------------------------------------------------------------
    Charge (ESU x 10^10)
                 4.8032
    Dipole Moment (Debye)
         X      -4.2265      Y       6.7879      Z       0.0111
       Tot       7.9962
    Quadrupole Moments (Debye-Ang)
        XX     -30.2394     XY      -3.7154     YY     -12.4566
        XZ      -0.2816     YZ      -0.4721     ZZ     -29.7451
    Octopole Moments (Debye-Ang^2)
       XXX      41.0787    XXY     -26.2127    XYY       1.4793
       YYY     -57.9939    XXZ      -1.6123    XYZ       0.5798
       YYZ      -1.9962    XZZ      13.8333    YZZ     -32.2076
       ZZZ      -3.3090
    Hexadecapole Moments (Debye-Ang^3)
      XXXX    -574.0950   XXXY      -0.3463   XXYY    -111.8115
      XYYY      -1.4331   YYYY    -236.3421   XXXZ      -3.1277
      XXYZ      -2.0750   XYYZ      -0.0247   YYYZ      -3.7709
      XXZZ     -88.5668   XYZZ       7.2477   YYZZ     -61.7726
      XZZZ      -2.8056   YZZZ      -0.2319   ZZZZ     -25.2650
 -----------------------------------------------------------------
 Calculating analytic gradient of the SCF energy
 Gradient of SCF Energy
            1           2           3           4           5           6
    1   0.0046279  -0.0028139   0.0017271   0.0000591  -0.0009248  -0.0017298
    2   0.0015666   0.0008262  -0.0001383  -0.0011044   0.0004385  -0.0018447
    3  -0.0000013  -0.0001529   0.0001266   0.0000569  -0.0000682   0.0000755
            7           8           9
    1  -0.0001569  -0.0003638  -0.0004248
    2   0.0000739   0.0000125   0.0001697
    3   0.0000053   0.0000023  -0.0000441
 Max gradient component =       4.628E-03
 RMS gradient           =       1.285E-03
 Gradient time:  CPU 7.09 s  wall 7.09 s
 Geometry Optimization Parameters
   NAtoms,    NIC,     NZ,  NCons,   NDum,   NFix, NCnnct, MaxDiis
        9      46       0       0       0       0       0       0

 Cartesian Hessian Update
 Hessian Updated using BFGS Update


** GEOMETRY OPTIMIZATION IN DELOCALIZED INTERNAL COORDINATES **
   Searching for a Minimum

   Optimization Cycle:   6

                       Coordinates (Angstroms)
     ATOM                X               Y               Z
      1  C        -1.8969293298    1.5647197408   -0.0359926586
      2  C        -0.4476141817    1.0254556031    0.0414493658
      3  C         0.8546148941    1.8608338874    0.0178945412
      4  O        -0.3423993793   -0.2141202349    0.1320211198
      5  O         1.9000329546    1.2946029102    0.0862143091
      6  O        -2.7444158490    0.7164721002    0.0016120125
      7  H        -1.2477635404   -0.6413727272    0.1383885064
      8  H        -2.0772452606    2.6436653615   -0.1177314262
      9  H         0.7168228921    2.9500538589   -0.0632713700
   Point Group: c1    Number of degrees of freedom:    21


   Energy is   -341.507466514

 Hessian Updated using BFGS Update

 21 Hessian modes will be used to form the next step
  Hessian Eigenvalues:
     0.010469    0.010470    0.021266    0.021827    0.031634    0.031636
     0.111002    0.160247    0.160890    0.174680    0.221108    0.235091
     0.275191    0.330605    0.352589    0.379510    0.438476    0.543090
     0.575708    0.952820    1.157392

 Minimum Search - Taking Simple RFO Step
 Searching for Lamda that Minimizes Along All modes
 Value Taken    Lamda =  -0.00005100
 Step Taken.  Stepsize is  0.017091

                             Maximum     Tolerance    Cnvgd?
         Gradient           0.002163      0.000300      NO
         Displacement       0.010141      0.001200      NO
         Energy change     -0.000344      0.000001      NO


 New Cartesian Coordinates Obtained by Inverse Iteration

 Displacement from previous Coordinates is:  0.037108
 ----------------------------------------------------------------
             Standard Nuclear Orientation (Angstroms)
    I     Atom           X                Y                Z
 ----------------------------------------------------------------
    1      C      -1.9036382007     1.5633116233    -0.0360449367
    2      C      -0.4459507083     1.0290034434     0.0409513538
    3      C       0.8581267866     1.8604676420     0.0167227547
    4      O      -0.3411063428    -0.2094849866     0.1318195538
    5      O       1.9013659416     1.2896019042     0.0870240983
    6      O      -2.7453653784     0.7116198394     0.0028759421
    7      H      -1.2477176836    -0.6358155856     0.1377407229
    8      H      -2.0871624016     2.6413696204    -0.1186588504
    9      H       0.7265511873     2.9502369994    -0.0618462385
 ----------------------------------------------------------------
 Nuclear Repulsion Energy =   215.0383670911 hartrees
 There are       22 alpha and       22 beta electrons
 Applying Cartesian multipole field
    Component          Value
    ---------          -----
     (2,0,0)        1.00000E-11
     (0,2,0)        2.00000E-11
     (0,0,2)       -3.00000E-11
 Nucleus-field energy     =     0.0000000098 hartrees
 Requested basis set is 6-311++G(d,p)
 There are 51 shells and 153 basis functions
 A cutoff of  1.0D-11 yielded   1247 shell pairs
 There are     11423 function pairs (     12338 Cartesian)
 Smallest overlap matrix eigenvalue = 5.36E-05
 Guess MOs from SCF MO coefficient file
 Reading MOs from coefficient file
 Reading MOs from coefficient file
 A restricted hybrid HF-DFT SCF calculation will be
 performed using Pulay DIIS extrapolation
 Exchange:     0.2000 Hartree-Fock + 0.0800 Slater + 0.7200 B88
 Correlation:  0.1900 VWN1RPA + 0.8100 LYP
 Using SG-1 standard quadrature grid
 SCF converges when DIIS error is below 1.0E-08
 Geometry optimization detected.  Setting ReadMinima to 0
 Setting SaveMinima to 0
 ---------------------------------------
  Cycle       Energy         DIIS Error
 ---------------------------------------
    1    -341.5062018477      2.57E-04
    2    -341.5074828114      7.21E-05
    3    -341.5074404840      1.59E-04
    4    -341.5074967160      1.30E-05
    5    -341.5074970494      6.09E-06
    6    -341.5074971050      2.93E-06
    7    -341.5074971570      5.18E-07
    8    -341.5074971110      9.59E-08
    9    -341.5074970948      4.14E-08
   10    -341.5074970985      2.39E-08
   11    -341.5074970975      1.89E-08
   12    -341.5074970979      3.62E-09 Convergence criterion met
 ---------------------------------------
 SCF time:  CPU 20.25 s  wall 20.33 s
 SCF   energy in the final basis set = -341.5074970979
 Total energy in the final basis set = -341.5074970979

 --------------------------------------------------------------

                    Orbital Energies (a.u.)
 --------------------------------------------------------------

 Alpha MOs
 -- Occupied --
-19.506 -19.413 -19.387 -10.590 -10.539 -10.520  -1.436  -1.338
 -1.315  -1.021  -0.920  -0.877  -0.817  -0.757  -0.750  -0.717
 -0.697  -0.671  -0.662  -0.641  -0.559  -0.513
 -- Virtual --
 -0.412  -0.286  -0.208  -0.193  -0.162  -0.127  -0.120  -0.111
 -0.095  -0.091  -0.064  -0.059  -0.055  -0.051  -0.035  -0.019
 -0.017  -0.009  -0.002   0.010   0.032   0.045   0.046   0.050
  0.067   0.085   0.095   0.101   0.120   0.124   0.150   0.158
  0.168   0.188   0.204   0.228   0.256   0.275   0.276   0.308
  0.330   0.338   0.355   0.369   0.404   0.447   0.472   0.495
  0.544   0.573   0.615   0.679   0.693   0.695   0.782   0.805
  0.840   0.871   0.893   0.902   0.910   0.957   0.969   0.997
  1.011   1.020   1.127   1.137   1.182   1.229   1.268   1.337
  1.366   1.400   1.420   1.441   1.463   1.502   1.529   1.578
  1.584   1.672   1.708   1.787   1.826   1.957   2.177   2.204
  2.266   2.317   2.322   2.369   2.406   2.486   2.512   2.554
  2.611   2.643   2.691   2.739   2.753   2.783   2.928   3.060
  3.091   3.124   3.159   3.238   3.279   3.322   3.374   3.550
  3.571   3.649   3.817   3.913   4.643   4.741   4.767   4.883
  4.895   5.119   5.338   5.464   5.548  23.422  23.616  23.636
 49.566  49.688  49.721
 --------------------------------------------------------------

          Ground-State Mulliken Net Atomic Charges

     Atom                 Charge (a.u.)
  ----------------------------------------
      1 C                     0.027678
      2 C                     0.448729
      3 C                    -0.156795
      4 O                     0.070172
      5 O                    -0.057710
      6 O                    -0.111661
      7 H                     0.333428
      8 H                     0.237730
      9 H                     0.208430
  ----------------------------------------
  Sum of atomic charges =     1.000000

 -----------------------------------------------------------------
                    Cartesian Multipole Moments
 -----------------------------------------------------------------
    Charge (ESU x 10^10)
                 4.8032
    Dipole Moment (Debye)
         X      -4.2354      Y       6.8145      Z       0.0054
       Tot       8.0235
    Quadrupole Moments (Debye-Ang)
        XX     -30.1608     XY      -3.7531     YY     -12.4379
        XZ      -0.2751     YZ      -0.4731     ZZ     -29.7451
    Octopole Moments (Debye-Ang^2)
       XXX      40.8347    XXY     -25.9210    XYY       1.4947
       YYY     -57.8648    XXZ      -1.6462    XYZ       0.5812
       YYZ      -1.9996    XZZ      13.8273    YZZ     -32.1862
       ZZZ      -3.3144
    Hexadecapole Moments (Debye-Ang^3)
      XXXX    -574.8486   XXXY      -1.0071   XXYY    -111.3861
      XYYY      -1.3943   YYYY    -235.5768   XXXZ      -3.0541
      XXYZ      -2.1122   XYYZ       0.0009   YYYZ      -3.7473
      XXZZ     -88.7856   XYZZ       7.2180   YYZZ     -61.6490
      XZZZ      -2.7827   YZZZ      -0.2358   ZZZZ     -25.2599
 -----------------------------------------------------------------
 Calculating analytic gradient of the SCF energy
 Gradient of SCF Energy
            1           2           3           4           5           6
    1   0.0018109  -0.0009411   0.0009577   0.0003666  -0.0004102  -0.0008762
    2   0.0005047  -0.0000757  -0.0002326   0.0002972   0.0002148  -0.0006552
    3  -0.0000031   0.0001300  -0.0003901   0.0000301   0.0001252   0.0000259
            7           8           9
    1  -0.0004496  -0.0002360  -0.0002220
    2   0.0000436  -0.0001317   0.0000349
    3  -0.0000760   0.0000065   0.0001515
 Max gradient component =       1.811E-03
 RMS gradient           =       5.296E-04
 Gradient time:  CPU 7.06 s  wall 7.06 s
 Geometry Optimization Parameters
   NAtoms,    NIC,     NZ,  NCons,   NDum,   NFix, NCnnct, MaxDiis
        9      46       0       0       0       0       0       0

 Cartesian Hessian Update
 Hessian Updated using BFGS Update


** GEOMETRY OPTIMIZATION IN DELOCALIZED INTERNAL COORDINATES **
   Searching for a Minimum

   Optimization Cycle:   7

                       Coordinates (Angstroms)
     ATOM                X               Y               Z
      1  C        -1.9036382007    1.5633116233   -0.0360449367
      2  C        -0.4459507083    1.0290034434    0.0409513538
      3  C         0.8581267866    1.8604676420    0.0167227547
      4  O        -0.3411063428   -0.2094849866    0.1318195538
      5  O         1.9013659416    1.2896019042    0.0870240983
      6  O        -2.7453653784    0.7116198394    0.0028759421
      7  H        -1.2477176836   -0.6358155856    0.1377407229
      8  H        -2.0871624016    2.6413696204   -0.1186588504
      9  H         0.7265511873    2.9502369994   -0.0618462385
   Point Group: c1    Number of degrees of freedom:    21


   Energy is   -341.507497098

 Hessian Updated using BFGS Update

 21 Hessian modes will be used to form the next step
  Hessian Eigenvalues:
     0.010457    0.011070    0.021272    0.021920    0.031630    0.031643
     0.108309    0.147371    0.160792    0.167013    0.217491    0.240518
     0.277869    0.329893    0.347026    0.356606    0.423001    0.538190
     0.597654    0.937979    1.105067

 Minimum Search - Taking Simple RFO Step
 Searching for Lamda that Minimizes Along All modes
 Value Taken    Lamda =  -0.00002249
 Step Taken.  Stepsize is  0.034516

                             Maximum     Tolerance    Cnvgd?
         Gradient           0.000949      0.000300      NO
         Displacement       0.022368      0.001200      NO
         Energy change     -0.000031      0.000001      NO


 New Cartesian Coordinates Obtained by Inverse Iteration

 Displacement from previous Coordinates is:  0.030976
 ----------------------------------------------------------------
             Standard Nuclear Orientation (Angstroms)
    I     Atom           X                Y                Z
 ----------------------------------------------------------------
    1      C      -1.9080372806     1.5634662543    -0.0361013215
    2      C      -0.4457875373     1.0311972975     0.0438767716
    3      C       0.8584845332     1.8611988636     0.0259131622
    4      O      -0.3399450638    -0.2073463736     0.1329163081
    5      O       1.9009370757     1.2862763777     0.0811752129
    6      O      -2.7463612377     0.7100772656    -0.0014828998
    7      H      -1.2451469382    -0.6365016162     0.1377497754
    8      H      -2.0911325900     2.6417103412    -0.1171542225
    9      H       0.7320922387     2.9502320898    -0.0663083865
 ----------------------------------------------------------------
 Nuclear Repulsion Energy =   215.0041380406 hartrees
 There are       22 alpha and       22 beta electrons
 Applying Cartesian multipole field
    Component          Value
    ---------          -----
     (2,0,0)        1.00000E-11
     (0,2,0)        2.00000E-11
     (0,0,2)       -3.00000E-11
 Nucleus-field energy     =     0.0000000098 hartrees
 Requested basis set is 6-311++G(d,p)
 There are 51 shells and 153 basis functions
 A cutoff of  1.0D-11 yielded   1247 shell pairs
 There are     11423 function pairs (     12338 Cartesian)
 Smallest overlap matrix eigenvalue = 5.35E-05
 Guess MOs from SCF MO coefficient file
 Reading MOs from coefficient file
 Reading MOs from coefficient file
 A restricted hybrid HF-DFT SCF calculation will be
 performed using Pulay DIIS extrapolation
 Exchange:     0.2000 Hartree-Fock + 0.0800 Slater + 0.7200 B88
 Correlation:  0.1900 VWN1RPA + 0.8100 LYP
 Using SG-1 standard quadrature grid
 SCF converges when DIIS error is below 1.0E-08
 Geometry optimization detected.  Setting ReadMinima to 0
 Setting SaveMinima to 0
 ---------------------------------------
  Cycle       Energy         DIIS Error
 ---------------------------------------
    1    -341.5060017262      3.64E-04
    2    -341.5074659816      4.69E-05
    3    -341.5074537572      9.55E-05
    4    -341.5074741254      1.45E-05
    5    -341.5074745285      5.36E-06
    6    -341.5074746126      3.62E-06
    7    -341.5074746627      1.78E-06
    8    -341.5074747432      2.78E-07
    9    -341.5074746958      2.58E-07
   10    -341.5074747154      1.20E-07
   11    -341.5074747238      2.66E-08
   12    -341.5074747214      6.65E-09 Convergence criterion met
 ---------------------------------------
 SCF time:  CPU 20.63 s  wall 20.65 s
 SCF   energy in the final basis set = -341.5074747214
 Total energy in the final basis set = -341.5074747214

 --------------------------------------------------------------

                    Orbital Energies (a.u.)
 --------------------------------------------------------------

 Alpha MOs
 -- Occupied --
-19.506 -19.413 -19.387 -10.590 -10.539 -10.520  -1.436  -1.339
 -1.314  -1.020  -0.919  -0.877  -0.817  -0.757  -0.749  -0.717
 -0.697  -0.670  -0.662  -0.641  -0.559  -0.513
 -- Virtual --
 -0.412  -0.286  -0.209  -0.193  -0.162  -0.127  -0.120  -0.111
 -0.095  -0.091  -0.065  -0.059  -0.055  -0.051  -0.035  -0.019
 -0.017  -0.009  -0.001   0.010   0.032   0.045   0.046   0.050
  0.067   0.085   0.095   0.101   0.120   0.124   0.150   0.158
  0.168   0.189   0.204   0.229   0.256   0.275   0.277   0.308
  0.330   0.338   0.355   0.369   0.404   0.447   0.472   0.495
  0.544   0.574   0.615   0.679   0.691   0.697   0.782   0.804
  0.840   0.871   0.893   0.903   0.909   0.957   0.969   0.997
  1.012   1.021   1.128   1.138   1.181   1.229   1.268   1.337
  1.365   1.400   1.420   1.441   1.463   1.503   1.529   1.578
  1.584   1.672   1.706   1.787   1.825   1.957   2.177   2.204
  2.267   2.316   2.321   2.368   2.406   2.486   2.510   2.553
  2.611   2.643   2.690   2.738   2.753   2.783   2.928   3.059
  3.092   3.123   3.159   3.238   3.279   3.323   3.374   3.551
  3.570   3.649   3.817   3.911   4.643   4.741   4.767   4.882
  4.895   5.119   5.339   5.464   5.548  23.421  23.617  23.636
 49.566  49.689  49.720
 --------------------------------------------------------------

          Ground-State Mulliken Net Atomic Charges

     Atom                 Charge (a.u.)
  ----------------------------------------
      1 C                     0.029445
      2 C                     0.447699
      3 C                    -0.158328
      4 O                     0.070335
      5 O                    -0.057476
      6 O                    -0.111692
      7 H                     0.333738
      8 H                     0.237477
      9 H                     0.208802
  ----------------------------------------
  Sum of atomic charges =     1.000000

 -----------------------------------------------------------------
                    Cartesian Multipole Moments
 -----------------------------------------------------------------
    Charge (ESU x 10^10)
                 4.8032
    Dipole Moment (Debye)
         X      -4.2408      Y       6.8240      Z       0.0278
       Tot       8.0344
    Quadrupole Moments (Debye-Ang)
        XX     -30.1326     XY      -3.7642     YY     -12.4028
        XZ      -0.2672     YZ      -0.4506     ZZ     -29.7431
    Octopole Moments (Debye-Ang^2)
       XXX      40.7924    XXY     -25.7893    XYY       1.5130
       YYY     -57.7981    XXZ      -1.5636    XYZ       0.6074
       YYZ      -2.0043    XZZ      13.8425    YZZ     -32.1782
       ZZZ      -3.3387
    Hexadecapole Moments (Debye-Ang^3)
      XXXX    -575.2942   XXXY      -1.1331   XXYY    -111.1770
      XYYY      -1.1775   YYYY    -235.2768   XXXZ      -3.1711
      XXYZ      -2.0456   XYYZ      -0.0099   YYYZ      -3.9534
      XXZZ     -88.8805   XYZZ       7.2655   YYZZ     -61.6040
      XZZZ      -2.8815   YZZZ      -0.3335   ZZZZ     -25.2589
 -----------------------------------------------------------------
 Calculating analytic gradient of the SCF energy
 Gradient of SCF Energy
            1           2           3           4           5           6
    1  -0.0004760   0.0003027   0.0000166   0.0003374   0.0000153   0.0002147
    2  -0.0001850  -0.0001100   0.0002265   0.0003487  -0.0001073   0.0002634
    3   0.0002441  -0.0010356   0.0028428  -0.0001671  -0.0009233  -0.0000990
            7           8           9
    1  -0.0004469  -0.0000329   0.0000691
    2  -0.0001608  -0.0001239  -0.0001516
    3   0.0002143  -0.0000402  -0.0010360
 Max gradient component =       2.843E-03
 RMS gradient           =       6.742E-04
 Gradient time:  CPU 7.06 s  wall 7.06 s
 Geometry Optimization Parameters
   NAtoms,    NIC,     NZ,  NCons,   NDum,   NFix, NCnnct, MaxDiis
        9      46       0       0       0       0       0       0

 Cartesian Hessian Update
 Hessian Updated using BFGS Update


** GEOMETRY OPTIMIZATION IN DELOCALIZED INTERNAL COORDINATES **
   Searching for a Minimum

   Optimization Cycle:   8

                       Coordinates (Angstroms)
     ATOM                X               Y               Z
      1  C        -1.9080372806    1.5634662543   -0.0361013215
      2  C        -0.4457875373    1.0311972975    0.0438767716
      3  C         0.8584845332    1.8611988636    0.0259131622
      4  O        -0.3399450638   -0.2073463736    0.1329163081
      5  O         1.9009370757    1.2862763777    0.0811752129
      6  O        -2.7463612377    0.7100772656   -0.0014828998
      7  H        -1.2451469382   -0.6365016162    0.1377497754
      8  H        -2.0911325900    2.6417103412   -0.1171542225
      9  H         0.7320922387    2.9502320898   -0.0663083865
   Point Group: c1    Number of degrees of freedom:    21


   Energy is   -341.507474721

 Hessian Updated using BFGS Update

 21 Hessian modes will be used to form the next step
  Hessian Eigenvalues:
     0.010449    0.021026    0.021546    0.031497    0.031637    0.063075
     0.100664    0.131002    0.160671    0.166417    0.216998    0.240787
     0.276976    0.322744    0.337559    0.354171    0.416102    0.527897
     0.593147    0.930642    1.091913

 Minimum Search - Taking Simple RFO Step
 Searching for Lamda that Minimizes Along All modes
 Value Taken    Lamda =  -0.00006003
 Step Taken.  Stepsize is  0.030216

                             Maximum     Tolerance    Cnvgd?
         Gradient           0.001305      0.000300      NO
         Displacement       0.020206      0.001200      NO
         Energy change      0.000022      0.000001      NO


 New Cartesian Coordinates Obtained by Inverse Iteration

 Displacement from previous Coordinates is:  0.025160
 ----------------------------------------------------------------
             Standard Nuclear Orientation (Angstroms)
    I     Atom           X                Y                Z
 ----------------------------------------------------------------
    1      C      -1.9074124260     1.5640776531    -0.0365639043
    2      C      -0.4463108449     1.0303476688     0.0409491655
    3      C       0.8574411384     1.8607172325     0.0175085012
    4      O      -0.3398064869    -0.2084629063     0.1317034671
    5      O       1.9000699947     1.2873757341     0.0857736813
    6      O      -2.7468890287     0.7119684280     0.0022415716
    7      H      -1.2437821694    -0.6391723797     0.1389893277
    8      H      -2.0886299157     2.6426723756    -0.1189269764
    9      H       0.7304229384     2.9507866940    -0.0610904337
 ----------------------------------------------------------------
 Nuclear Repulsion Energy =   214.9968024356 hartrees
 There are       22 alpha and       22 beta electrons
 Applying Cartesian multipole field
    Component          Value
    ---------          -----
     (2,0,0)        1.00000E-11
     (0,2,0)        2.00000E-11
     (0,0,2)       -3.00000E-11
 Nucleus-field energy     =     0.0000000098 hartrees
 Requested basis set is 6-311++G(d,p)
 There are 51 shells and 153 basis functions
 A cutoff of  1.0D-11 yielded   1247 shell pairs
 There are     11423 function pairs (     12338 Cartesian)
 Smallest overlap matrix eigenvalue = 5.35E-05
 Guess MOs from SCF MO coefficient file
 Reading MOs from coefficient file
 Reading MOs from coefficient file
 A restricted hybrid HF-DFT SCF calculation will be
 performed using Pulay DIIS extrapolation
 Exchange:     0.2000 Hartree-Fock + 0.0800 Slater + 0.7200 B88
 Correlation:  0.1900 VWN1RPA + 0.8100 LYP
 Using SG-1 standard quadrature grid
 SCF converges when DIIS error is below 1.0E-08
 Geometry optimization detected.  Setting ReadMinima to 0
 Setting SaveMinima to 0
 ---------------------------------------
  Cycle       Energy         DIIS Error
 ---------------------------------------
    1    -341.5072967979      2.89E-04
    2    -341.5074996388      2.25E-05
    3    -341.5074997573      3.77E-05
    4    -341.5075028882      1.04E-05
    5    -341.5075031107      1.82E-06
    6    -341.5075031183      1.61E-06
    7    -341.5075031435      7.60E-07
    8    -341.5075031709      3.10E-07
    9    -341.5075031530      8.94E-08
   10    -341.5075031597      5.62E-08
   11    -341.5075031617      1.96E-08
   12    -341.5075031592      4.25E-09 Convergence criterion met
 ---------------------------------------
 SCF time:  CPU 20.33 s  wall 20.97 s
 SCF   energy in the final basis set = -341.5075031592
 Total energy in the final basis set = -341.5075031592

 --------------------------------------------------------------

                    Orbital Energies (a.u.)
 --------------------------------------------------------------

 Alpha MOs
 -- Occupied --
-19.506 -19.413 -19.387 -10.590 -10.539 -10.520  -1.436  -1.339
 -1.314  -1.020  -0.919  -0.877  -0.817  -0.757  -0.749  -0.717
 -0.697  -0.671  -0.662  -0.641  -0.559  -0.513
 -- Virtual --
 -0.412  -0.286  -0.208  -0.193  -0.162  -0.127  -0.120  -0.111
 -0.095  -0.091  -0.065  -0.059  -0.055  -0.051  -0.035  -0.019
 -0.017  -0.009  -0.001   0.010   0.032   0.045   0.046   0.050
  0.067   0.085   0.095   0.101   0.120   0.124   0.150   0.158
  0.168   0.189   0.204   0.229   0.256   0.276   0.276   0.308
  0.330   0.338   0.355   0.369   0.404   0.447   0.472   0.495
  0.544   0.574   0.615   0.679   0.693   0.695   0.782   0.804
  0.840   0.871   0.893   0.902   0.910   0.957   0.969   0.997
  1.012   1.020   1.128   1.138   1.182   1.229   1.268   1.336
  1.366   1.399   1.420   1.441   1.463   1.503   1.529   1.578
  1.584   1.672   1.706   1.788   1.825   1.957   2.177   2.204
  2.267   2.317   2.321   2.368   2.406   2.486   2.511   2.553
  2.611   2.643   2.690   2.738   2.753   2.783   2.928   3.059
  3.093   3.123   3.158   3.238   3.279   3.323   3.374   3.551
  3.570   3.650   3.817   3.912   4.643   4.741   4.767   4.882
  4.895   5.119   5.339   5.464   5.548  23.420  23.617  23.636
 49.566  49.689  49.720
 --------------------------------------------------------------

          Ground-State Mulliken Net Atomic Charges

     Atom                 Charge (a.u.)
  ----------------------------------------
      1 C                     0.029473
      2 C                     0.448282
      3 C                    -0.158302
      4 O                     0.069754
      5 O                    -0.057600
      6 O                    -0.111861
      7 H                     0.333986
      8 H                     0.237367
      9 H                     0.208902
  ----------------------------------------
  Sum of atomic charges =     1.000000

 -----------------------------------------------------------------
                    Cartesian Multipole Moments
 -----------------------------------------------------------------
    Charge (ESU x 10^10)
                 4.8032
    Dipole Moment (Debye)
         X      -4.2386      Y       6.8141      Z       0.0098
       Tot       8.0248
    Quadrupole Moments (Debye-Ang)
        XX     -30.1557     XY      -3.7528     YY     -12.4000
        XZ      -0.2736     YZ      -0.4743     ZZ     -29.7457
    Octopole Moments (Debye-Ang^2)
       XXX      40.8963    XXY     -25.8624    XYY       1.5146
       YYY     -57.8186    XXZ      -1.6283    XYZ       0.5930
       YYZ      -1.9857    XZZ      13.8475    YZZ     -32.1933
       ZZZ      -3.2925
    Hexadecapole Moments (Debye-Ang^3)
      XXXX    -575.3096   XXXY      -0.8722   XXYY    -111.2987
      XYYY      -1.0749   YYYY    -235.3579   XXXZ      -3.0627
      XXYZ      -2.1042   XYYZ       0.0050   YYYZ      -3.7271
      XXZZ     -88.8549   XYZZ       7.2923   YYZZ     -61.6542
      XZZZ      -2.8004   YZZZ      -0.2184   ZZZZ     -25.2580
 -----------------------------------------------------------------
 Calculating analytic gradient of the SCF energy
 Gradient of SCF Energy
            1           2           3           4           5           6
    1  -0.0004283   0.0001151  -0.0000644   0.0001653   0.0000322   0.0003405
    2  -0.0000989   0.0003380   0.0001301  -0.0002056  -0.0000755   0.0002146
    3  -0.0000632   0.0000564  -0.0001456  -0.0000387   0.0000651  -0.0000040
            7           8           9
    1  -0.0002672   0.0000158   0.0000910
    2  -0.0002303  -0.0000459  -0.0000264
    3   0.0000430   0.0000238   0.0000633
 Max gradient component =       4.283E-04
 RMS gradient           =       1.674E-04
 Gradient time:  CPU 7.02 s  wall 7.02 s
 Geometry Optimization Parameters
   NAtoms,    NIC,     NZ,  NCons,   NDum,   NFix, NCnnct, MaxDiis
        9      46       0       0       0       0       0       0

 Cartesian Hessian Update
 Hessian Updated using BFGS Update


** GEOMETRY OPTIMIZATION IN DELOCALIZED INTERNAL COORDINATES **
   Searching for a Minimum

   Optimization Cycle:   9

                       Coordinates (Angstroms)
     ATOM                X               Y               Z
      1  C        -1.9074124260    1.5640776531   -0.0365639043
      2  C        -0.4463108449    1.0303476688    0.0409491655
      3  C         0.8574411384    1.8607172325    0.0175085012
      4  O        -0.3398064869   -0.2084629063    0.1317034671
      5  O         1.9000699947    1.2873757341    0.0857736813
      6  O        -2.7468890287    0.7119684280    0.0022415716
      7  H        -1.2437821694   -0.6391723797    0.1389893277
      8  H        -2.0886299157    2.6426723756   -0.1189269764
      9  H         0.7304229384    2.9507866940   -0.0610904337
   Point Group: c1    Number of degrees of freedom:    21


   Energy is   -341.507503159

 Hessian Updated using BFGS Update

 21 Hessian modes will be used to form the next step
  Hessian Eigenvalues:
     0.010449    0.021090    0.021677    0.031460    0.031637    0.068576
     0.096426    0.130618    0.160643    0.166025    0.216880    0.241305
     0.277390    0.322673    0.337523    0.354151    0.416037    0.525391
     0.598583    0.930468    1.090120

 Minimum Search - Taking Simple RFO Step
 Searching for Lamda that Minimizes Along All modes
 Value Taken    Lamda =  -0.00000242
 Step Taken.  Stepsize is  0.005109

                             Maximum     Tolerance    Cnvgd?
         Gradient           0.000377      0.000300      NO
         Displacement       0.002649      0.001200      NO
         Energy change     -0.000028      0.000001      NO


 New Cartesian Coordinates Obtained by Inverse Iteration

 Displacement from previous Coordinates is:  0.008813
 ----------------------------------------------------------------
             Standard Nuclear Orientation (Angstroms)
    I     Atom           X                Y                Z
 ----------------------------------------------------------------
    1      C      -1.9060867597     1.5638434442    -0.0362046859
    2      C      -0.4464043553     1.0293365420     0.0415058846
    3      C       0.8568321900     1.8604472700     0.0179525061
    4      O      -0.3397341071    -0.2090453570     0.1325134683
    5      O       1.9001777040     1.2884956524     0.0853704974
    6      O      -2.7474782753     0.7130558912     0.0023661197
    7      H      -1.2437973374    -0.6387569673     0.1378182317
    8      H      -2.0863009781     2.6426197784    -0.1192234160
    9      H       0.7278951191     2.9503142461    -0.0615142059
 ----------------------------------------------------------------
 Nuclear Repulsion Energy =   215.0096384022 hartrees
 There are       22 alpha and       22 beta electrons
 Applying Cartesian multipole field
    Component          Value
    ---------          -----
     (2,0,0)        1.00000E-11
     (0,2,0)        2.00000E-11
     (0,0,2)       -3.00000E-11
 Nucleus-field energy     =     0.0000000098 hartrees
 Requested basis set is 6-311++G(d,p)
 There are 51 shells and 153 basis functions
 A cutoff of  1.0D-11 yielded   1248 shell pairs
 There are     11424 function pairs (     12339 Cartesian)
 Smallest overlap matrix eigenvalue = 5.35E-05
 Guess MOs from SCF MO coefficient file
 Reading MOs from coefficient file
 Reading MOs from coefficient file
 A restricted hybrid HF-DFT SCF calculation will be
 performed using Pulay DIIS extrapolation
 Exchange:     0.2000 Hartree-Fock + 0.0800 Slater + 0.7200 B88
 Correlation:  0.1900 VWN1RPA + 0.8100 LYP
 Using SG-1 standard quadrature grid
 SCF converges when DIIS error is below 1.0E-08
 Geometry optimization detected.  Setting ReadMinima to 0
 Setting SaveMinima to 0
 ---------------------------------------
  Cycle       Energy         DIIS Error
 ---------------------------------------
    1    -341.5085042357      6.99E-05
    2    -341.5075026507      1.98E-05
    3    -341.5075005017      3.75E-05
    4    -341.5075037441      6.05E-06
    5    -341.5075038243      2.08E-06
    6    -341.5075038940      9.86E-07
    7    -341.5075038652      1.67E-07
    8    -341.5075038490      1.36E-07
    9    -341.5075038538      4.71E-08
   10    -341.5075038588      1.38E-08
   11    -341.5075038575      4.51E-09 Convergence criterion met
 ---------------------------------------
 SCF time:  CPU 18.61 s  wall 18.64 s
 SCF   energy in the final basis set = -341.5075038575
 Total energy in the final basis set = -341.5075038575

 --------------------------------------------------------------

                    Orbital Energies (a.u.)
 --------------------------------------------------------------

 Alpha MOs
 -- Occupied --
-19.506 -19.413 -19.387 -10.590 -10.539 -10.520  -1.436  -1.338
 -1.314  -1.021  -0.920  -0.877  -0.817  -0.757  -0.749  -0.717
 -0.697  -0.671  -0.662  -0.641  -0.559  -0.513
 -- Virtual --
 -0.412  -0.286  -0.208  -0.193  -0.162  -0.127  -0.120  -0.111
 -0.095  -0.091  -0.064  -0.059  -0.055  -0.051  -0.035  -0.019
 -0.017  -0.009  -0.001   0.010   0.032   0.045   0.046   0.050
  0.067   0.085   0.095   0.101   0.120   0.124   0.150   0.158
  0.168   0.189   0.204   0.229   0.256   0.276   0.276   0.308
  0.330   0.338   0.355   0.369   0.404   0.447   0.472   0.495
  0.545   0.574   0.615   0.679   0.693   0.695   0.782   0.805
  0.840   0.871   0.893   0.902   0.910   0.957   0.969   0.997
  1.012   1.020   1.128   1.138   1.182   1.229   1.268   1.336
  1.366   1.400   1.420   1.441   1.463   1.502   1.529   1.578
  1.583   1.672   1.707   1.787   1.826   1.958   2.177   2.204
  2.266   2.317   2.321   2.368   2.406   2.486   2.512   2.553
  2.611   2.643   2.690   2.739   2.753   2.783   2.928   3.059
  3.092   3.123   3.159   3.238   3.279   3.323   3.374   3.551
  3.570   3.650   3.817   3.913   4.643   4.741   4.767   4.882
  4.895   5.119   5.339   5.464   5.548  23.422  23.616  23.636
 49.566  49.689  49.721
 --------------------------------------------------------------

          Ground-State Mulliken Net Atomic Charges

     Atom                 Charge (a.u.)
  ----------------------------------------
      1 C                     0.028804
      2 C                     0.448816
      3 C                    -0.157982
      4 O                     0.070045
      5 O                    -0.057676
      6 O                    -0.111747
      7 H                     0.333727
      8 H                     0.237310
      9 H                     0.208703
  ----------------------------------------
  Sum of atomic charges =     1.000000

 -----------------------------------------------------------------
                    Cartesian Multipole Moments
 -----------------------------------------------------------------
    Charge (ESU x 10^10)
                 4.8032
    Dipole Moment (Debye)
         X      -4.2353      Y       6.8070      Z       0.0093
       Tot       8.0170
    Quadrupole Moments (Debye-Ang)
        XX     -30.1766     XY      -3.7474     YY     -12.4240
        XZ      -0.2697     YZ      -0.4693     ZZ     -29.7449
    Octopole Moments (Debye-Ang^2)
       XXX      40.9512    XXY     -25.9298    XYY       1.5247
       YYY     -57.8812    XXZ      -1.6339    XYZ       0.5911
       YYZ      -1.9950    XZZ      13.8495    YZZ     -32.1944
       ZZZ      -3.3142
    Hexadecapole Moments (Debye-Ang^3)
      XXXX    -575.3484   XXXY      -0.7281   XXYY    -111.4601
      XYYY      -1.0839   YYYY    -235.5599   XXXZ      -3.0276
      XXYZ      -2.0940   XYYZ       0.0197   YYYZ      -3.7512
      XXZZ     -88.8392   XYZZ       7.2952   YYZZ     -61.6612
      XZZZ      -2.7747   YZZZ      -0.2300   ZZZZ     -25.2615
 -----------------------------------------------------------------
 Calculating analytic gradient of the SCF energy
 Gradient of SCF Energy
            1           2           3           4           5           6
    1   0.0002829  -0.0002123   0.0001106   0.0001020  -0.0000187  -0.0001860
    2  -0.0000206  -0.0001419  -0.0000535   0.0001886   0.0000072  -0.0000232
    3   0.0000636  -0.0000164  -0.0000233   0.0000576   0.0000164  -0.0000127
            7           8           9
    1  -0.0000527  -0.0000163  -0.0000094
    2   0.0000769  -0.0000211  -0.0000123
    3  -0.0000773  -0.0000165   0.0000087
 Max gradient component =       2.829E-04
 RMS gradient           =       9.942E-05
 Gradient time:  CPU 7.13 s  wall 7.13 s
 Geometry Optimization Parameters
   NAtoms,    NIC,     NZ,  NCons,   NDum,   NFix, NCnnct, MaxDiis
        9      46       0       0       0       0       0       0

 Cartesian Hessian Update
 Hessian Updated using BFGS Update


** GEOMETRY OPTIMIZATION IN DELOCALIZED INTERNAL COORDINATES **
   Searching for a Minimum

   Optimization Cycle:  10

                       Coordinates (Angstroms)
     ATOM                X               Y               Z
      1  C        -1.9060867597    1.5638434442   -0.0362046859
      2  C        -0.4464043553    1.0293365420    0.0415058846
      3  C         0.8568321900    1.8604472700    0.0179525061
      4  O        -0.3397341071   -0.2090453570    0.1325134683
      5  O         1.9001777040    1.2884956524    0.0853704974
      6  O        -2.7474782753    0.7130558912    0.0023661197
      7  H        -1.2437973374   -0.6387569673    0.1378182317
      8  H        -2.0863009781    2.6426197784   -0.1192234160
      9  H         0.7278951191    2.9503142461   -0.0615142059
   Point Group: c1    Number of degrees of freedom:    21


   Energy is   -341.507503858

 Hessian Updated using BFGS Update

 21 Hessian modes will be used to form the next step
  Hessian Eigenvalues:
     0.010420    0.021119    0.023873    0.031539    0.031847    0.066590
     0.109858    0.130406    0.159287    0.178470    0.216888    0.251631
     0.279628    0.322159    0.337977    0.353887    0.415895    0.512200
     0.663563    0.930894    1.101152

 Minimum Search - Taking Simple RFO Step
 Searching for Lamda that Minimizes Along All modes
 Value Taken    Lamda =   0.00000000
 Step Taken.  Stepsize is  0.002722

                             Maximum     Tolerance    Cnvgd?
         Gradient           0.000238      0.000300     YES
         Displacement       0.001344      0.001200      NO
         Energy change     -0.000001      0.000001     YES


                       Distance Matrix (Angstroms)
             C (  1)   C (  2)   C (  3)   O (  4)   O (  5)   O (  6)
   C (  2)  1.556409
   C (  3)  2.779321  1.545874
   O (  4)  2.371721  1.246295  2.393260
   O (  5)  3.818147  2.361257  1.191740  2.694820
   O (  6)  1.197191  2.323038  3.782566  2.581558  4.683879
   H (  7)  2.306591  1.851391  3.266961  1.001005  3.688039  2.026525
   H (  8)  1.096872  2.306031  3.048384  3.353485  4.215154  2.043320
   H (  9)  2.976710  2.253830  1.100341  3.340514  2.038986  4.133718
             H (  7)   H (  8)
   H (  8)  3.397546
   H (  9)  4.099846  2.831555

 Final energy is   -341.50750385751076     


 ******************************
 **  OPTIMIZATION CONVERGED  **
 ******************************

                       Coordinates (Angstroms)
     ATOM                X               Y               Z
      1  C        -1.9060867597    1.5638434442   -0.0362046859
      2  C        -0.4464043553    1.0293365420    0.0415058846
      3  C         0.8568321900    1.8604472700    0.0179525061
      4  O        -0.3397341071   -0.2090453570    0.1325134683
      5  O         1.9001777040    1.2884956524    0.0853704974
      6  O        -2.7474782753    0.7130558912    0.0023661197
      7  H        -1.2437973374   -0.6387569673    0.1378182317
      8  H        -2.0863009781    2.6426197784   -0.1192234160
      9  H         0.7278951191    2.9503142461   -0.0615142059

Z-matrix Print:
$molecule
1 1
O 
H  1 1.001005
C  1 1.246295 2 110.465340
C  3 1.545874 1 117.592172 2 -179.964132 0
H  4 1.100341 3 115.774321 1 -179.908698 0
O  4 1.191740 3 118.631848 1 0.095385 0
C  3 1.556409 1 115.160753 2 0.042093 0
H  7 1.096872 3 119.710921 1 -179.918001 0
O  7 1.197191 3 114.422616 1 0.047841 0
$end


 --------------------------------------------------------------

                    Orbital Energies (a.u.)
 --------------------------------------------------------------

 Alpha MOs
 -- Occupied --
-19.506 -19.413 -19.387 -10.590 -10.539 -10.520  -1.436  -1.338
 -1.314  -1.021  -0.920  -0.877  -0.817  -0.757  -0.749  -0.717
 -0.697  -0.671  -0.662  -0.641  -0.559  -0.513
 -- Virtual --
 -0.412  -0.286  -0.208  -0.193  -0.162  -0.127  -0.120  -0.111
 -0.095  -0.091  -0.064  -0.059  -0.055  -0.051  -0.035  -0.019
 -0.017  -0.009  -0.001   0.010   0.032   0.045   0.046   0.050
  0.067   0.085   0.095   0.101   0.120   0.124   0.150   0.158
  0.168   0.189   0.204   0.229   0.256   0.276   0.276   0.308
  0.330   0.338   0.355   0.369   0.404   0.447   0.472   0.495
  0.545   0.574   0.615   0.679   0.693   0.695   0.782   0.805
  0.840   0.871   0.893   0.902   0.910   0.957   0.969   0.997
  1.012   1.020   1.128   1.138   1.182   1.229   1.268   1.336
  1.366   1.400   1.420   1.441   1.463   1.502   1.529   1.578
  1.583   1.672   1.707   1.787   1.826   1.958   2.177   2.204
  2.266   2.317   2.321   2.368   2.406   2.486   2.512   2.553
  2.611   2.643   2.690   2.739   2.753   2.783   2.928   3.059
  3.092   3.123   3.159   3.238   3.279   3.323   3.374   3.551
  3.570   3.650   3.817   3.913   4.643   4.741   4.767   4.882
  4.895   5.119   5.339   5.464   5.548  23.422  23.616  23.636
 49.566  49.689  49.721
 --------------------------------------------------------------

          Ground-State Mulliken Net Atomic Charges

     Atom                 Charge (a.u.)
  ----------------------------------------
      1 C                     0.028804
      2 C                     0.448816
      3 C                    -0.157982
      4 O                     0.070045
      5 O                    -0.057676
      6 O                    -0.111747
      7 H                     0.333727
      8 H                     0.237310
      9 H                     0.208703
  ----------------------------------------
  Sum of atomic charges =     1.000000

 -----------------------------------------------------------------
                    Cartesian Multipole Moments
 -----------------------------------------------------------------
    Charge (ESU x 10^10)
                 4.8032
    Dipole Moment (Debye)
         X      -4.2353      Y       6.8070      Z       0.0093
       Tot       8.0170
    Quadrupole Moments (Debye-Ang)
        XX     -30.1766     XY      -3.7474     YY     -12.4240
        XZ      -0.2697     YZ      -0.4693     ZZ     -29.7449
    Octopole Moments (Debye-Ang^2)
       XXX      40.9512    XXY     -25.9298    XYY       1.5247
       YYY     -57.8812    XXZ      -1.6339    XYZ       0.5911
       YYZ      -1.9950    XZZ      13.8495    YZZ     -32.1944
       ZZZ      -3.3142
    Hexadecapole Moments (Debye-Ang^3)
      XXXX    -575.3484   XXXY      -0.7281   XXYY    -111.4601
      XYYY      -1.0839   YYYY    -235.5599   XXXZ      -3.0276
      XXYZ      -2.0940   XYYZ       0.0197   YYYZ      -3.7512
      XXZZ     -88.8392   XYZZ       7.2952   YYZZ     -61.6612
      XZZZ      -2.7747   YZZZ      -0.2300   ZZZZ     -25.2615
 -----------------------------------------------------------------
Archival summary:
1\1\TWL02\OPT\ProcedureUnspecified\BasisUnspecified\333(1+,1)\cher\ThuDec1510:00:502016ThuDec1510:00:502016\0\\#,OPT,ProcedureUnspecified,BasisUnspecified,\\1,1\O\H,1,1.001\C,1,1.24629,2,110.465\C,3,1.54587,1,117.592,2,-179.964,0\H,4,1.10034,3,115.774,1,-179.909,0\O,4,1.19174,3,118.632,1,0.0953848,0\C,3,1.55641,1,115.161,2,0.0420935,0\H,7,1.09687,3,119.711,1,-179.918,0\O,7,1.19719,3,114.423,1,0.0478412,0\\\@

 Total job time:  289.08s(wall), 286.18s(cpu) 
 Thu Dec 15 10:00:50 2016

        *************************************************************
        *                                                           *
        *  Thank you very much for using Q-Chem.  Have a nice day.  *
        *                                                           *
        *************************************************************


 
User input: 2 of 3 
 
TWL02 127.0.1
Q-Chem Developer Version! Running on 127.0.1.*
                  Welcome to Q-Chem
     A Quantum Leap Into The Future Of Chemistry


 Q-Chem 4.4, Q-Chem, Inc., Pleasanton, CA (2016)

 Y. Shao,  Z. Gan,  E. Epifanovsky,  A. T. B. Gilbert,  M. Wormit,  
 J. Kussmann,  A. W. Lange,  A. Behn,  J. Deng,  X. Feng,  D. Ghosh,  
 M. Goldey,  P. R. Horn,  L. D. Jacobson,  I. Kaliman,  F. Rob,  
 R. Z. Khaliullin,  T. Kus,  A. Landau,  J. Liu,  E. I. Proynov,  Y. M. Rhee,  
 R. M. Richard,  M. A. Rohrdanz,  R. P. Steele,  E. J. Sundstrom,  
 H. L. Woodcock III,  P. M. Zimmerman,  D. Zuev,  B. Albrecht,  E. Alguire,  
 B. Austin,  S. A. Baeppler,  G. J. O. Beran,  Y. A. Bernard,  E. Berquist,  
 K. Brandhorst,  K. B. Bravaya,  S. T. Brown,  D. Casanova,  C.-M. Chang,  
 Y. Chen,  S. H. Chien,  K. D. Closser,  M. P. Coons,  D. L. Crittenden,  
 S. Dasgupta,  M. Diedenhofen,  R. A. DiStasio Jr.,  H. Do,  A. D. Dutoi,  
 R. G. Edgar,  P.-T. Fang,  S. Fatehi,  Q. Feng,  L. Fusti-Molnar,  
 A. Ghysels,  A. Golubeva-Zadorozhnaya,  J. Gomes,  A. Gunina,  
 M. W. D. Hanson-Heine,  P. H. P. Harbach,  A. W. Hauser,  J. E. Herr,  
 E. G. Hohenstein,  Z. C. Holden,  K. Hui,  T.-C. Jagau,  H. Ji,  B. Kaduk,  
 K. Khistyaev,  Jaehoon Kim,  Jihan Kim,  R. A. King,  P. Klunzinger,  
 K. Koh,  D. Kosenkov,  T. Kowalczyk,  C. M. Krauter,  A. Kunitsa,  
 K. U. Lao,  A. Laurent,  K. V. Lawler,  J. Lee,  D. Lefrancois,  S. Lehtola,  
 S. V. Levchenko,  C. Y. Lin,  Y.-S. Lin,  F. Liu,  E. Livshits,  
 R. C. Lochan,  A. Luenser,  P. Manohar,  S. F. Manzer,  S.-P. Mao,  Y. Mao,  
 N. Mardirossian,  A. V. Marenich,  L. A. Martinez-Martinez,  S. A. Maurer,  
 N. J. Mayhall,  J.-M. Mewes,  A. F. Morrison,  K. Nanda,  T. S. Nguyen-Beck,  
 C. M. Oana,  R. Olivares-Amaya,  D. P. O'Neill,  J. A. Parkhill,  
 T. M. Perrine,  R. Peverati,  P. A. Pieniazek,  F. Plasser,  A. Prociuk,  
 D. R. Rehn,  E. Rosta,  N. J. Russ,  N. Sergueev,  S. M. Sharada,  
 S. Sharma,  D. W. Small,  A. Sodt,  T. Stauch,  T. Stein,  D. Stuck,  
 Y.-C. Su,  A. J. W. Thom,  T. Tsuchimochi,  L. Vogt,  O. Vydrov,  T. Wang,  
 M. A. Watson,  J. Wenzel,  A. White,  C. F. Williams,  V. Vanovschi,  
 K. Yao,  S. Yeganeh,  S. R. Yost,  Z.-Q. You,  I. Y. Zhang,  X. Zhang,  
 Y. Zhao,  B. R. Brooks,  G. K. L. Chan,  D. M. Chipman,  C. J. Cramer,  
 W. A. Goddard III,  M. S. Gordon,  W. J. Hehre,  A. Klamt,  
 H. F. Schaefer III,  M. W. Schmidt,  C. D. Sherrill,  D. G. Truhlar,  
 A. Warshel,  X. Xu,  A. Aspuru-Guzik,  R. Baer,  A. T. Bell,  N. A. Besley,  
 J.-D. Chai,  A. Dreuw,  B. D. Dunietz,  T. R. Furlani,  S. R. Gwaltney,  
 C.-P. Hsu,  Y. Jung,  J. Kong,  D. S. Lambrecht,  W. Liang,  C. Ochsenfeld,  
 V. A. Rassolov,  L. V. Slipchenko,  J. E. Subotnik,  T. Van Voorhis,  
 J. M. Herbert,  A. I. Krylov,  P. M. W. Gill,  M. Head-Gordon

 Contributors to earlier versions of Q-Chem not listed above: 
 R. D. Adamson,  J. Baker,  E. F. C. Byrd,  A. K. Chakraborty,  C.-L. Cheng,  
 H. Dachsel,  R. J. Doerksen,  G. Hawkins,  A. Heyden,  S. Hirata,  
 G. Kedziora,  F. J. Keil,  C. Kelley,  P. P. Korambath,  W. Kurlancheek,  
 A. M. Lee,  M. S. Lee,  D. Liotard,  I. Lotan,  P. E. Maslen,  N. Nair,  
 D. Neuhauser,  R. Olson,  B. Peters,  J. Ritchie,  N. E. Schultz,  
 N. Shenvi,  A. C. Simmonett,  K. S. Thanthiriwatte,  Q. Wu,  W. Zhang

 Please cite Q-Chem as follows:
 Y. Shao et al., Mol. Phys. 113, 184-215 (2015)
 DOI: 10.1080/00268976.2014.952696

 Q-Chem 4.4.2 for Intel X86 EM64T Linux

 Parts of Q-Chem use Armadillo 5.200.1 (Boston Tea Smuggler).
 http://arma.sourceforge.net/

 Q-Chem begins on Thu Dec 15 10:00:50 2016  


Host: 0

     Scratch files written to /scratch/cher/qchem7029//
The previous job contains 0 fragments, simply inherited here
FILE_GEOM_ORG=        593

Checking the input file for inconsistencies... 	...done.

--------------------------------------------------------------
User input:
--------------------------------------------------------------
$molecule
   read
$end

$rem
   BASIS 6-311++G**
   JOB_TYPE FREQUENCY
   METHOD B3LYP
   SYM_IGNORE  TRUE
$end

--------------------------------------------------------------
 ----------------------------------------------------------------
             Standard Nuclear Orientation (Angstroms)
    I     Atom           X                Y                Z
 ----------------------------------------------------------------
    1      C      -1.9060867597     1.5638434442    -0.0362046859
    2      C      -0.4464043553     1.0293365420     0.0415058846
    3      C       0.8568321900     1.8604472700     0.0179525061
    4      O      -0.3397341071    -0.2090453570     0.1325134683
    5      O       1.9001777040     1.2884956524     0.0853704974
    6      O      -2.7474782753     0.7130558912     0.0023661197
    7      H      -1.2437973374    -0.6387569673     0.1378182317
    8      H      -2.0863009781     2.6426197784    -0.1192234160
    9      H       0.7278951191     2.9503142461    -0.0615142059
 ----------------------------------------------------------------
 Nuclear Repulsion Energy =   215.0096384022 hartrees
 There are       22 alpha and       22 beta electrons
 Requested basis set is 6-311++G(d,p)
 There are 51 shells and 153 basis functions

 Total QAlloc Memory Limit   2000 MB
 Mega-Array Size        61 MB
 MEM_STATIC part        62 MB

                       Distance Matrix (Angstroms)
             C (  1)   C (  2)   C (  3)   O (  4)   O (  5)   O (  6)
   C (  2)  1.556409
   C (  3)  2.779321  1.545874
   O (  4)  2.371721  1.246295  2.393260
   O (  5)  3.818147  2.361257  1.191740  2.694820
   O (  6)  1.197191  2.323038  3.782566  2.581558  4.683879
   H (  7)  2.306591  1.851391  3.266961  1.001005  3.688039  2.026525
   H (  8)  1.096872  2.306031  3.048384  3.353485  4.215154  2.043320
   H (  9)  2.976710  2.253830  1.100341  3.340514  2.038986  4.133718
             H (  7)   H (  8)
   H (  8)  3.397546
   H (  9)  4.099846  2.831555

 A cutoff of  1.0D-11 yielded   1248 shell pairs
 There are     11424 function pairs (     12339 Cartesian)

 -------------------------------------------------------
 OpenMP Integral Computing Module                       
 Release: version 1.0, May 2013, Q-Chem Inc. Pittsburgh 
 -------------------------------------------------------
 Integral Job Info:
 Integral job number is                      11
 Integral operator is                         1
 short-range coefficients                     0
 long-range coefficients              100000000
 Omega coefficients                           0
 if combine SR and LR in K                    0
 Integral screening is                        0
 Integral computing path is                   2
 max size of driver memory is            800000
 size of driver memory is                593474
 size of scratch memory is              2260544
 max col of scratch BK array               1296
 max len of scratch array in speh3          155
 max len of scratch index in speh4           18
 max int batch size is                      520
 min int batch size is                       52
 fixed nKL is                                52
 max L of basis functions is                  2
 order of int derivative is                   0
 number of shells is                         51
 number of basis is                         159
 number of cartesian basis is               159
 number of contracted shell pairs          1248
 number of primitive shell pairs           3475
 maxK2 (contraction) of shell pair           36
 max number of K2 of shell pair               1
 max number of CS2 of shell pair            176
 max number of PS2 of shell pair            618
 mem total for path MDJ                   29262
 -------------------------------------------------------
 Smallest overlap matrix eigenvalue = 5.35E-05
 Guess from superposition of atomic densities
 Warning:  Energy on first SCF cycle will be non-variational
 A restricted hybrid HF-DFT SCF calculation will be
 performed using Pulay DIIS extrapolation
 Exchange:     0.2000 Hartree-Fock + 0.0800 Slater + 0.7200 B88
 Correlation:  0.1900 VWN1RPA + 0.8100 LYP
 Using SG-1 standard quadrature grid
 SCF converges when DIIS error is below 1.0E-08
 Inaccurate integrated density:
   Number of electrons =    44
   Numerical integral  =    45.000079565151
   Relative error      =     2.2729081026 %
 ---------------------------------------
  Cycle       Energy         DIIS Error
 ---------------------------------------
    1    -342.9429321167      5.30E-02
    2    -341.3509525526      7.98E-03
    3    -339.1665007958      2.73E-02
    4    -341.4312993897      5.67E-03
    5    -341.5001418868      1.88E-03
    6    -341.5057784027      8.27E-04
    7    -341.5073403180      2.68E-04
    8    -341.5074667555      1.31E-04
    9    -341.5075031447      1.58E-05
   10    -341.5075034791      7.56E-06
   11    -341.5075036116      1.56E-06
   12    -341.5075036803      3.05E-07
   13    -341.5075036239      8.52E-08
   14    -341.5075036426      1.84E-08
   15    -341.5075036423      2.30E-09 Convergence criterion met
 ---------------------------------------
 SCF time:  CPU 26.16 s  wall 26.23 s
 SCF   energy in the final basis set = -341.5075036423
 Total energy in the final basis set = -341.5075036423

 --------------------------------------------------------------

                    Orbital Energies (a.u.)
 --------------------------------------------------------------

 Alpha MOs
 -- Occupied --
-19.506 -19.413 -19.387 -10.590 -10.539 -10.520  -1.436  -1.338
 -1.314  -1.021  -0.920  -0.877  -0.817  -0.757  -0.749  -0.717
 -0.697  -0.671  -0.662  -0.641  -0.559  -0.513
 -- Virtual --
 -0.412  -0.286  -0.208  -0.193  -0.162  -0.127  -0.120  -0.111
 -0.095  -0.091  -0.064  -0.059  -0.055  -0.051  -0.035  -0.019
 -0.017  -0.009  -0.001   0.010   0.032   0.045   0.046   0.050
  0.067   0.085   0.095   0.101   0.120   0.124   0.150   0.158
  0.168   0.189   0.204   0.229   0.256   0.276   0.276   0.308
  0.330   0.338   0.355   0.369   0.404   0.447   0.472   0.495
  0.545   0.574   0.615   0.679   0.693   0.695   0.782   0.805
  0.840   0.871   0.893   0.902   0.910   0.957   0.969   0.997
  1.012   1.020   1.128   1.138   1.182   1.229   1.268   1.336
  1.366   1.400   1.420   1.441   1.463   1.502   1.529   1.578
  1.583   1.672   1.707   1.787   1.826   1.958   2.177   2.204
  2.266   2.317   2.321   2.368   2.406   2.486   2.512   2.553
  2.611   2.643   2.690   2.739   2.753   2.783   2.928   3.059
  3.092   3.123   3.159   3.238   3.279   3.323   3.374   3.551
  3.570   3.650   3.817   3.913   4.643   4.741   4.767   4.882
  4.895   5.119   5.339   5.464   5.548  23.422  23.616  23.636
 49.566  49.689  49.721
 --------------------------------------------------------------

          Ground-State Mulliken Net Atomic Charges

     Atom                 Charge (a.u.)
  ----------------------------------------
      1 C                     0.028804
      2 C                     0.448816
      3 C                    -0.157982
      4 O                     0.070045
      5 O                    -0.057676
      6 O                    -0.111747
      7 H                     0.333727
      8 H                     0.237310
      9 H                     0.208703
  ----------------------------------------
  Sum of atomic charges =     1.000000

 -----------------------------------------------------------------
                    Cartesian Multipole Moments
 -----------------------------------------------------------------
    Charge (ESU x 10^10)
                 4.8032
    Dipole Moment (Debye)
         X      -4.2353      Y       6.8070      Z       0.0093
       Tot       8.0170
    Quadrupole Moments (Debye-Ang)
        XX     -30.1766     XY      -3.7474     YY     -12.4240
        XZ      -0.2697     YZ      -0.4693     ZZ     -29.7449
    Octopole Moments (Debye-Ang^2)
       XXX      40.9512    XXY     -25.9298    XYY       1.5247
       YYY     -57.8812    XXZ      -1.6339    XYZ       0.5911
       YYZ      -1.9950    XZZ      13.8495    YZZ     -32.1944
       ZZZ      -3.3142
    Hexadecapole Moments (Debye-Ang^3)
      XXXX    -575.3485   XXXY      -0.7281   XXYY    -111.4601
      XYYY      -1.0839   YYYY    -235.5599   XXXZ      -3.0276
      XXYZ      -2.0940   XYYZ       0.0197   YYYZ      -3.7512
      XXZZ     -88.8392   XYZZ       7.2952   YYZZ     -61.6612
      XZZZ      -2.7747   YZZZ      -0.2300   ZZZZ     -25.2615
 -----------------------------------------------------------------
 Calculating MO derivatives via CPSCF
   1         3          27      0.218468    0.052252
   2         3          27      0.022684    0.005206
   3         3          27      0.002098    0.000431
   4         3          27      0.000139    0.000030
   5        28           2      0.000003    0.000001
   6        30           0      0.000000    0.000000    Roots Converged
 Calculating analytic Hessian of the SCF energy
 Polarizability Matrix (a.u.)
            1           2           3
    1 -53.2291746  -2.4182596  -0.6770640
    2  -2.4182596 -42.1268677   1.4037109
    3  -0.6770640   1.4037109 -21.5488506

 Direct stationary perturbation theory relativistic correction:

 rels  =       0.118968897035
 relv  =      -0.509882400279
 rel2e =       0.194731718828
 E_rel =      -0.196181784417

 Hessian of the SCF Energy
            1           2           3           4           5           6
    1   0.5594521   0.2243388  -0.0048667  -0.0729575   0.0275795  -0.0019137
    2   0.2243388   0.9195548  -0.0491228   0.0289249  -0.1211006   0.0040529
    3  -0.0048667  -0.0491228   0.1507054  -0.0020257   0.0038656  -0.0762166
    4  -0.0729575   0.0289249  -0.0020257   0.4488296   0.0102728   0.0081247
    5   0.0275795  -0.1211006   0.0038656   0.0102728   0.8463103  -0.0512349
    6  -0.0019137   0.0040529  -0.0762166   0.0081247  -0.0512349   0.1254768
    7  -0.0041797  -0.0026377  -0.0003788  -0.0587486  -0.0005768   0.0004663
    8  -0.0045508   0.0207878  -0.0003367  -0.0236538  -0.1368512   0.0036209
    9  -0.0002525  -0.0003184   0.0174548   0.0020164   0.0042545  -0.0760859
   10  -0.0144040   0.0428038  -0.0042017  -0.1386406   0.0207007  -0.0039759
   11   0.0245167  -0.0343947   0.0050935   0.0587641  -0.5798509   0.0397773
   12  -0.0028650   0.0055682   0.0272197  -0.0067746   0.0386729  -0.0474198
   13   0.0062546  -0.0083765   0.0008322  -0.1024076  -0.0061991  -0.0027483
   14   0.0010905  -0.0042220   0.0000907   0.0082698   0.0334795  -0.0008857
   15   0.0001682  -0.0001555  -0.0033186  -0.0037149  -0.0012619   0.0178591
   16  -0.4100053  -0.3493996   0.0152046  -0.0941178  -0.0233194  -0.0013650
   17  -0.3261285  -0.4724012   0.0215573  -0.0346614   0.0079054  -0.0001994
   18   0.0134546   0.0209190  -0.0486691  -0.0004759   0.0000918   0.0183644
   19   0.0024688   0.0071185  -0.0001671   0.0153312  -0.0245951   0.0019961
   20  -0.0006989  -0.0058937  -0.0003091  -0.0479114  -0.0416129   0.0019619
   21   0.0003969  -0.0001852  -0.0103524   0.0036421   0.0027692   0.0053555
   22  -0.0679061   0.0573840  -0.0045607  -0.0004199   0.0211023  -0.0019104
   23   0.0542057  -0.3004806   0.0193198   0.0010337   0.0000420   0.0010737
   24  -0.0042929   0.0194003  -0.0528351  -0.0004769   0.0016446   0.0145199
   25   0.0012772  -0.0001561   0.0001641   0.0031312  -0.0249649   0.0013264
   26  -0.0003529  -0.0018497  -0.0001583  -0.0010386  -0.0083215   0.0018333
   27   0.0001711  -0.0001586  -0.0039880  -0.0003151   0.0011982   0.0181467
            7           8           9          10          11          12
    1  -0.0041797  -0.0045508  -0.0002525  -0.0144040   0.0245167  -0.0028650
    2  -0.0026377   0.0207878  -0.0003184   0.0428038  -0.0343947   0.0055682
    3  -0.0003788  -0.0003367   0.0174548  -0.0042017   0.0050935   0.0272197
    4  -0.0587486  -0.0236538   0.0020164  -0.1386406   0.0587641  -0.0067746
    5  -0.0005768  -0.1368512   0.0042545   0.0207007  -0.5798509   0.0386729
    6   0.0004663   0.0036209  -0.0760859  -0.0039759   0.0397773  -0.0474198
    7   0.6952835  -0.2872818   0.0344429   0.0089080  -0.0183514   0.0016588
    8  -0.2872818   0.7401282  -0.0485362  -0.0406475  -0.0344987   0.0011098
    9   0.0344429  -0.0485362   0.1590322   0.0032261   0.0017492  -0.0029444
   10   0.0089080  -0.0406475   0.0032261   0.4812167   0.0602923   0.0074738
   11  -0.0183514  -0.0344987   0.0017492   0.0602923   0.7342407  -0.0465321
   12   0.0016588   0.0011098  -0.0029444   0.0074738  -0.0465321   0.0586619
   13  -0.5951183   0.3268919  -0.0373178   0.0039025   0.0115665  -0.0007711
   14   0.2863672  -0.2852032   0.0242997  -0.0006066  -0.0019614   0.0002327
   15  -0.0345449   0.0253863  -0.0511698   0.0000875   0.0005275   0.0013776
   16   0.0050604   0.0135073  -0.0007526  -0.0066210  -0.0166406   0.0010263
   17   0.0023746   0.0005840  -0.0002099   0.0185169   0.0054809   0.0000131
   18   0.0000453   0.0000835  -0.0031908  -0.0014554  -0.0008930  -0.0011388
   19   0.0019868   0.0009089  -0.0004074  -0.3226147  -0.1213720   0.0006142
   20   0.0058210  -0.0057894   0.0015607  -0.0986918  -0.0893677   0.0011317
   21  -0.0007460   0.0014633   0.0139785  -0.0010329   0.0003776  -0.0343219
   22   0.0013366   0.0019691  -0.0000243  -0.0049961   0.0056811  -0.0004681
   23   0.0010224  -0.0010488  -0.0000815  -0.0002223   0.0016160  -0.0002879
   24   0.0000204  -0.0000550  -0.0025790  -0.0000572  -0.0001328  -0.0023571
   25  -0.0545288   0.0128567  -0.0009309  -0.0067508  -0.0044565   0.0001057
   26   0.0132625  -0.2981087   0.0172821  -0.0021454  -0.0012644   0.0000916
   27  -0.0009639   0.0172640  -0.0544957  -0.0000643   0.0000329   0.0009228
           13          14          15          16          17          18
    1   0.0062546   0.0010905   0.0001682  -0.4100053  -0.3261285   0.0134546
    2  -0.0083765  -0.0042220  -0.0001555  -0.3493996  -0.4724012   0.0209190
    3   0.0008322   0.0000907  -0.0033186   0.0152046   0.0215573  -0.0486691
    4  -0.1024076   0.0082698  -0.0037149  -0.0941178  -0.0346614  -0.0004759
    5  -0.0061991   0.0334795  -0.0012619  -0.0233194   0.0079054   0.0000918
    6  -0.0027483  -0.0008857   0.0178591  -0.0013650  -0.0001994   0.0183644
    7  -0.5951183   0.2863672  -0.0345449   0.0050604   0.0023746   0.0000453
    8   0.3268919  -0.2852032   0.0253863   0.0135073   0.0005840   0.0000835
    9  -0.0373178   0.0242997  -0.0511698  -0.0007526  -0.0002099  -0.0031908
   10   0.0039025  -0.0006066   0.0000875  -0.0066210   0.0185169  -0.0014554
   11   0.0115665  -0.0019614   0.0005275  -0.0166406   0.0054809  -0.0008930
   12  -0.0007711   0.0002327   0.0013776   0.0010263   0.0000131  -0.0011388
   13   0.7105765  -0.3401668   0.0421668  -0.0098583  -0.0031274  -0.0000547
   14  -0.3401668   0.2644502  -0.0265219  -0.0021912   0.0013437  -0.0001003
   15   0.0421668  -0.0265219   0.0190951  -0.0001190  -0.0001209   0.0007448
   16  -0.0098583  -0.0021912  -0.0001190   0.5043419   0.3930034  -0.0149845
   17  -0.0031274   0.0013437  -0.0001209   0.3930034   0.4776169  -0.0221605
   18  -0.0000547  -0.0001003   0.0007448  -0.0149845  -0.0221605   0.0207524
   19  -0.0014569   0.0020807  -0.0001067   0.0041246  -0.0104581   0.0008834
   20  -0.0000428   0.0029650  -0.0004058  -0.0037900   0.0044167  -0.0006357
   21   0.0000330  -0.0003587  -0.0027523   0.0004577  -0.0007968  -0.0033271
   22  -0.0008575  -0.0006686   0.0000071   0.0074752  -0.0399228   0.0026553
   23   0.0001804   0.0003393   0.0000236  -0.0103433  -0.0254140   0.0026815
   24  -0.0000474  -0.0000001   0.0006080   0.0005077   0.0018684   0.0154972
   25  -0.0110350   0.0458252  -0.0039442  -0.0003997   0.0004034  -0.0000681
   26   0.0192738  -0.0111910   0.0025285  -0.0008264   0.0004676   0.0000136
   27  -0.0020927   0.0032436   0.0175560   0.0000248   0.0000488   0.0009669
           19          20          21          22          23          24
    1   0.0024688  -0.0006989   0.0003969  -0.0679061   0.0542057  -0.0042929
    2   0.0071185  -0.0058937  -0.0001852   0.0573840  -0.3004806   0.0194003
    3  -0.0001671  -0.0003091  -0.0103524  -0.0045607   0.0193198  -0.0528351
    4   0.0153312  -0.0479114   0.0036421  -0.0004199   0.0010337  -0.0004769
    5  -0.0245951  -0.0416129   0.0027692   0.0211023   0.0000420   0.0016446
    6   0.0019961   0.0019619   0.0053555  -0.0019104   0.0010737   0.0145199
    7   0.0019868   0.0058210  -0.0007460   0.0013366   0.0010224   0.0000204
    8   0.0009089  -0.0057894   0.0014633   0.0019691  -0.0010488  -0.0000550
    9  -0.0004074   0.0015607   0.0139785  -0.0000243  -0.0000815  -0.0025790
   10  -0.3226147  -0.0986918  -0.0010329  -0.0049961  -0.0002223  -0.0000572
   11  -0.1213720  -0.0893677   0.0003776   0.0056811   0.0016160  -0.0001328
   12   0.0006142   0.0011317  -0.0343219  -0.0004681  -0.0002879  -0.0023571
   13  -0.0014569  -0.0000428   0.0000330  -0.0008575   0.0001804  -0.0000474
   14   0.0020807   0.0029650  -0.0003587  -0.0006686   0.0003393  -0.0000001
   15  -0.0001067  -0.0004058  -0.0027523   0.0000071   0.0000236   0.0006080
   16   0.0041246  -0.0037900   0.0004577   0.0074752  -0.0103433   0.0005077
   17  -0.0104581   0.0044167  -0.0007968  -0.0399228  -0.0254140   0.0018684
   18   0.0008834  -0.0006357  -0.0033271   0.0026553   0.0026815   0.0154972
   19   0.3023932   0.1472196  -0.0027965  -0.0027038  -0.0016490  -0.0000276
   20   0.1472196   0.1351969  -0.0033298  -0.0006921   0.0002215   0.0001756
   21  -0.0027965  -0.0033298   0.0302026  -0.0001068   0.0001555   0.0029924
   22  -0.0027038  -0.0006921  -0.0001068   0.0690009  -0.0442942   0.0044249
   23  -0.0016490   0.0002215   0.0001555  -0.0442942   0.3243304  -0.0229157
   24  -0.0000276   0.0001756   0.0029924   0.0044249  -0.0229157   0.0233175
   25   0.0004708  -0.0012135   0.0001526  -0.0009293   0.0000666  -0.0000509
   26   0.0007465  -0.0001365  -0.0000950  -0.0005588   0.0003941   0.0000146
   27   0.0000117  -0.0001495  -0.0017753  -0.0000170   0.0000309   0.0008361
           25          26          27
    1   0.0012772  -0.0003529   0.0001711
    2  -0.0001561  -0.0018497  -0.0001586
    3   0.0001641  -0.0001583  -0.0039880
    4   0.0031312  -0.0010386  -0.0003151
    5  -0.0249649  -0.0083215   0.0011982
    6   0.0013264   0.0018333   0.0181467
    7  -0.0545288   0.0132625  -0.0009639
    8   0.0128567  -0.2981087   0.0172640
    9  -0.0009309   0.0172821  -0.0544957
   10  -0.0067508  -0.0021454  -0.0000643
   11  -0.0044565  -0.0012644   0.0000329
   12   0.0001057   0.0000916   0.0009228
   13  -0.0110350   0.0192738  -0.0020927
   14   0.0458252  -0.0111910   0.0032436
   15  -0.0039442   0.0025285   0.0175560
   16  -0.0003997  -0.0008264   0.0000248
   17   0.0004034   0.0004676   0.0000488
   18  -0.0000681   0.0000136   0.0009669
   19   0.0004708   0.0007465   0.0000117
   20  -0.0012135  -0.0001365  -0.0001495
   21   0.0001526  -0.0000950  -0.0017753
   22  -0.0009293  -0.0005588  -0.0000170
   23   0.0000666   0.0003941   0.0000309
   24  -0.0000509   0.0000146   0.0008361
   25   0.0687644  -0.0283608   0.0032453
   26  -0.0283608   0.3200101  -0.0215104
   27   0.0032453  -0.0215104   0.0218306
 Gradient time:  CPU 285.91 s  wall 286.09 s
 **********************************************************************
 **                                                                  **
 **                       VIBRATIONAL ANALYSIS                       **
 **                       --------------------                       **
 **                                                                  **
 **        VIBRATIONAL FREQUENCIES (CM**-1) AND NORMAL MODES         **
 **     FORCE CONSTANTS (mDYN/ANGSTROM) AND REDUCED MASSES (AMU)     **
 **                  INFRARED INTENSITIES (KM/MOL)                   **
 **                                                                  **
 **********************************************************************


 Mode:                 1                      2                      3
 Frequency:        26.67                 158.29                 201.30
 Force Cnst:      0.0020                 0.0467                 0.1536
 Red. Mass:       4.6649                 3.1611                 6.4332
 IR Active:          YES                    YES                    YES
 IR Intens:       20.732                 12.924                 30.531
 Raman Active:       YES                    YES                    YES
               X      Y      Z        X      Y      Z        X      Y      Z
 C         -0.001  0.003  0.039    0.007 -0.019 -0.259    0.182 -0.001  0.004
 C          0.004 -0.012 -0.156    0.003 -0.008 -0.118    0.027 -0.281  0.021
 C          0.007 -0.019 -0.265   -0.004  0.012  0.161   -0.155 -0.059  0.002
 O          0.005 -0.013 -0.171    0.002 -0.004 -0.067   -0.001 -0.291  0.021
 O         -0.008  0.025  0.336   -0.001 -0.001  0.004    0.046  0.302 -0.022
 O         -0.005  0.013  0.174   -0.007  0.017  0.245   -0.088  0.268 -0.021
 H          0.001 -0.004 -0.034    0.004 -0.007 -0.091    0.027 -0.318  0.023
 H          0.000  0.004  0.051    0.019 -0.053 -0.742    0.503  0.058  0.007
 H          0.020 -0.060 -0.850   -0.013  0.036  0.514   -0.483 -0.093 -0.000
 TransDip   0.004 -0.011 -0.145    0.003 -0.008 -0.115    0.031 -0.174  0.013

 Mode:                 4                      5                      6
 Frequency:       311.92                 391.57                 457.98
 Force Cnst:      0.3059                 0.9764                 0.3662
 Red. Mass:       5.3366                10.8082                 2.9632
 IR Active:          YES                    YES                    YES
 IR Intens:       23.391                  3.557                  2.623
 Raman Active:       YES                    YES                    YES
               X      Y      Z        X      Y      Z        X      Y      Z
 C         -0.012 -0.023  0.002    0.378  0.094  0.003    0.002 -0.005 -0.070
 C         -0.031  0.013 -0.001    0.025  0.020 -0.000   -0.010  0.027  0.388
 C         -0.095  0.028 -0.005   -0.382  0.013 -0.011    0.001 -0.000 -0.011
 O          0.409  0.038  0.008   -0.061  0.015 -0.003    0.003 -0.009 -0.123
 O         -0.196 -0.164  0.006   -0.427 -0.100 -0.004    0.001 -0.002 -0.025
 O         -0.166  0.137 -0.015    0.487 -0.031  0.015   -0.001  0.001  0.012
 H          0.689 -0.445  0.049   -0.180  0.224 -0.021    0.007 -0.019 -0.277
 H          0.165  0.014  0.006    0.275  0.076  0.002    0.017 -0.045 -0.620
 H          0.054  0.042 -0.003   -0.318  0.026 -0.013    0.017 -0.041 -0.602
 TransDip   0.096 -0.121  0.011   -0.017  0.058 -0.005    0.002 -0.004 -0.052

 Mode:                 7                      8                      9
 Frequency:       731.78                 832.05                 888.46
 Force Cnst:      1.5698                 0.5148                 2.8112
 Red. Mass:       4.9754                 1.2621                 6.0445
 IR Active:          YES                    YES                    YES
 IR Intens:       70.850                 54.302                 35.040
 Raman Active:       YES                    YES                    YES
               X      Y      Z        X      Y      Z        X      Y      Z
 C          0.206 -0.274  0.025   -0.002  0.007  0.101    0.240 -0.298  0.027
 C          0.107 -0.013  0.003   -0.000  0.002  0.020    0.003  0.154 -0.011
 C          0.156  0.360 -0.021    0.002 -0.006 -0.077   -0.159 -0.313  0.018
 O         -0.110 -0.043  0.000    0.001 -0.003 -0.054   -0.027  0.296 -0.021
 O         -0.122 -0.072  0.002   -0.001  0.002  0.022    0.095  0.050 -0.001
 O         -0.147  0.033 -0.006    0.001 -0.003 -0.037   -0.140  0.017 -0.005
 H         -0.296  0.292 -0.031   -0.020  0.050  0.694   -0.044  0.318 -0.030
 H          0.408 -0.251  0.032    0.016 -0.040 -0.554    0.464 -0.283  0.036
 H          0.325  0.386 -0.019   -0.012  0.029  0.430   -0.263 -0.340  0.015
 TransDip   0.236  0.129 -0.003   -0.006  0.016  0.235    0.033 -0.186  0.013

 Mode:                10                     11                     12
 Frequency:       926.95                 995.39                1024.07
 Force Cnst:      1.5902                 0.7774                 1.1065
 Red. Mass:       3.1412                 1.3317                 1.7907
 IR Active:          YES                    YES                    YES
 IR Intens:       52.511                 47.509                 41.740
 Raman Active:       YES                    YES                    YES
               X      Y      Z        X      Y      Z        X      Y      Z
 C         -0.127  0.037 -0.006    0.002 -0.004 -0.049    0.005 -0.013 -0.178
 C          0.386 -0.003  0.010    0.000 -0.002 -0.025   -0.004  0.010  0.136
 C         -0.101 -0.049  0.001   -0.004  0.010  0.145    0.003 -0.009 -0.125
 O          0.051 -0.031  0.003    0.001 -0.003 -0.052    0.001 -0.003 -0.040
 O         -0.047 -0.009 -0.001    0.001 -0.002 -0.033   -0.001  0.002  0.029
 O         -0.070  0.007 -0.002   -0.000  0.000  0.003   -0.001  0.003  0.036
 H         -0.383  0.747 -0.061   -0.021  0.054  0.773   -0.009  0.024  0.328
 H         -0.248  0.019 -0.007   -0.006  0.017  0.233   -0.019  0.053  0.736
 H         -0.188 -0.060 -0.003    0.015 -0.039 -0.560   -0.014  0.036  0.525
 TransDip  -0.006  0.231 -0.016   -0.006  0.015  0.220   -0.006  0.015  0.206

 Mode:                13                     14                     15
 Frequency:      1322.84                1365.14                1392.57
 Force Cnst:      1.3162                 1.4557                 1.4531
 Red. Mass:       1.2766                 1.3258                 1.2718
 IR Active:          YES                    YES                    YES
 IR Intens:      119.033                 29.590                 52.158
 Raman Active:       YES                    YES                    YES
               X      Y      Z        X      Y      Z        X      Y      Z
 C         -0.041  0.034 -0.003   -0.084  0.034 -0.005   -0.013 -0.006  0.000
 C         -0.103 -0.018 -0.002    0.095 -0.004  0.003    0.091  0.028  0.000
 C         -0.016 -0.020  0.001    0.015  0.023 -0.001   -0.069 -0.051  0.002
 O          0.068 -0.029  0.004   -0.054  0.044 -0.005   -0.049 -0.005 -0.001
 O          0.005  0.022 -0.001   -0.006 -0.019  0.001   -0.024  0.049 -0.004
 O          0.000 -0.036  0.003   -0.001 -0.052  0.004   -0.003 -0.003  0.000
 H         -0.271  0.574 -0.048    0.186 -0.371  0.031    0.165 -0.373  0.031
 H          0.619  0.150  0.005    0.806  0.196  0.007    0.024  0.000  0.001
 H          0.408  0.026  0.009   -0.336 -0.012 -0.008    0.898  0.052  0.020
 TransDip  -0.174  0.302 -0.026    0.127 -0.119  0.012    0.128 -0.192  0.017

 Mode:                16                     17                     18
 Frequency:      1642.48                1780.93                1804.23
 Force Cnst:     16.5113                18.7958                18.2573
 Red. Mass:      10.3879                10.0581                 9.5192
 IR Active:          YES                    YES                    YES
 IR Intens:       61.080                 44.116                  9.627
 Raman Active:       YES                    YES                    YES
               X      Y      Z        X      Y      Z        X      Y      Z
 C          0.099  0.037 -0.000    0.397  0.408 -0.018   -0.231 -0.252  0.012
 C         -0.017  0.713 -0.051    0.038 -0.009  0.002   -0.004  0.224 -0.016
 C         -0.153  0.031 -0.006    0.309 -0.184  0.021    0.454 -0.280  0.032
 O          0.010 -0.434  0.031    0.009  0.006 -0.000    0.012 -0.105  0.008
 O          0.133 -0.066  0.008   -0.246  0.137 -0.016   -0.350  0.197 -0.023
 O         -0.081 -0.078  0.003   -0.307 -0.309  0.014    0.174  0.178 -0.008
 H         -0.007 -0.201  0.016    0.019 -0.050  0.004   -0.043  0.047 -0.004
 H          0.235  0.065  0.002   -0.208  0.394 -0.034    0.198 -0.242  0.023
 H         -0.357  0.016 -0.011   -0.031 -0.266  0.017   -0.163 -0.427  0.025
 TransDip   0.028  0.248 -0.017    0.206  0.052  0.001    0.040 -0.091  0.007

 Mode:                19                     20                     21
 Frequency:      3035.02                3081.56                3280.31
 Force Cnst:      5.9474                 6.1553                 6.7412
 Red. Mass:       1.0959                 1.1002                 1.0633
 IR Active:          YES                    YES                    YES
 IR Intens:        4.914                  0.021                247.524
 Raman Active:       YES                    YES                    YES
               X      Y      Z        X      Y      Z        X      Y      Z
 C         -0.001  0.006 -0.000    0.011 -0.090  0.007    0.000  0.002 -0.000
 C          0.000  0.002 -0.000   -0.001  0.002 -0.000   -0.001 -0.007  0.000
 C          0.014 -0.088  0.006    0.001 -0.008  0.001    0.001 -0.000  0.000
 O          0.001  0.000  0.000   -0.002 -0.000 -0.000   -0.055 -0.026  0.000
 O         -0.004  0.003 -0.000   -0.000  0.000 -0.000   -0.000  0.001 -0.000
 O         -0.001 -0.000 -0.000    0.003  0.004 -0.000    0.000 -0.001  0.000
 H         -0.010 -0.005  0.000    0.015  0.015 -0.001    0.867  0.493 -0.011
 H          0.012 -0.078  0.006   -0.169  0.975 -0.075   -0.005 -0.021  0.001
 H         -0.106  0.985 -0.071   -0.007  0.078 -0.006    0.000  0.010 -0.001
 TransDip  -0.003 -0.071  0.005    0.005 -0.001  0.000    0.435  0.253 -0.006

 STANDARD THERMODYNAMIC QUANTITIES AT   298.15 K  AND     1.00 ATM

   This Molecule has  0 Imaginary Frequencies
   Zero point vibrational energy:       36.671 kcal/mol

   Atom    1 Element C  Has Mass   12.00000
   Atom    2 Element C  Has Mass   12.00000
   Atom    3 Element C  Has Mass   12.00000
   Atom    4 Element O  Has Mass   15.99491
   Atom    5 Element O  Has Mass   15.99491
   Atom    6 Element O  Has Mass   15.99491
   Atom    7 Element H  Has Mass    1.00783
   Atom    8 Element H  Has Mass    1.00783
   Atom    9 Element H  Has Mass    1.00783
   Molecular Mass:    87.008220 amu
   Principal axes and moments of inertia in amu*Bohr^2:
                             1           2           3
    Eigenvalues --      160.95339   810.17864   971.13187
          X               0.99114    -0.13011    -0.02674
          Y               0.13171     0.98875     0.07091
          Z               0.01721    -0.07380     0.99712
   Rotational Symmetry Number is   1
   The Molecule is an Asymmetric Top
   Translational Enthalpy:        0.889 kcal/mol
   Rotational Enthalpy:           0.889 kcal/mol
   Vibrational Enthalpy:         38.824 kcal/mol
   gas constant (RT):             0.592 kcal/mol
   Translational Entropy:        39.303  cal/mol.K
   Rotational Entropy:           26.340  cal/mol.K
   Vibrational Entropy:          14.854  cal/mol.K

   Total Enthalpy:               41.194 kcal/mol
   Total Entropy:                80.498  cal/mol.K

 ======================================================================

 STANDARD THERMODYNAMIC QUANTITIES FOR ANHARMONIC VIBRATION -- TOSH

   Zero point vibrational energy: ************ kcal/mol

   Vibrational Enthalpy:       Infinity kcal/mol
   Vibrational Entropy:             NaN  cal/mol.K

   Total Enthalpy:             Infinity kcal/mol
   Total Entropy:                   NaN  cal/mol.K

 ======================================================================

 STANDARD THERMODYNAMIC QUANTITIES FOR ANHARMONIC VIBRATION -- VPT2

   Zero point vibrational energy: ************ kcal/mol

   Vibrational Enthalpy:       Infinity kcal/mol
   Vibrational Entropy:             NaN  cal/mol.K

   Total Enthalpy:             Infinity kcal/mol
   Total Entropy:                   NaN  cal/mol.K

 ======================================================================

Archival summary:
1\1\TWL02\FREQ\ProcedureUnspecified\BasisUnspecified\333(1+,1)\cher\ThuDec1510:06:022016ThuDec1510:06:022016\0\\#,FREQ,ProcedureUnspecified,BasisUnspecified,\\1,1\O\H,1,1.001\C,1,1.24629,2,110.465\C,3,1.54587,1,117.592,2,-179.964,0\H,4,1.10034,3,115.774,1,-179.909,0\O,4,1.19174,3,118.632,1,0.0953848,0\C,3,1.55641,1,115.161,2,0.0420935,0\H,7,1.09687,3,119.711,1,-179.918,0\O,7,1.19719,3,114.423,1,0.0478412,0\\\@

 Total job time:  312.43s(wall), 312.17s(cpu) 
 Thu Dec 15 10:06:02 2016

        *************************************************************
        *                                                           *
        *  Thank you very much for using Q-Chem.  Have a nice day.  *
        *                                                           *
        *************************************************************


 
User input: 3 of 3 
 
TWL02 127.0.1
Q-Chem Developer Version! Running on 127.0.1.*
                  Welcome to Q-Chem
     A Quantum Leap Into The Future Of Chemistry


 Q-Chem 4.4, Q-Chem, Inc., Pleasanton, CA (2016)

 Y. Shao,  Z. Gan,  E. Epifanovsky,  A. T. B. Gilbert,  M. Wormit,  
 J. Kussmann,  A. W. Lange,  A. Behn,  J. Deng,  X. Feng,  D. Ghosh,  
 M. Goldey,  P. R. Horn,  L. D. Jacobson,  I. Kaliman,  F. Rob,  
 R. Z. Khaliullin,  T. Kus,  A. Landau,  J. Liu,  E. I. Proynov,  Y. M. Rhee,  
 R. M. Richard,  M. A. Rohrdanz,  R. P. Steele,  E. J. Sundstrom,  
 H. L. Woodcock III,  P. M. Zimmerman,  D. Zuev,  B. Albrecht,  E. Alguire,  
 B. Austin,  S. A. Baeppler,  G. J. O. Beran,  Y. A. Bernard,  E. Berquist,  
 K. Brandhorst,  K. B. Bravaya,  S. T. Brown,  D. Casanova,  C.-M. Chang,  
 Y. Chen,  S. H. Chien,  K. D. Closser,  M. P. Coons,  D. L. Crittenden,  
 S. Dasgupta,  M. Diedenhofen,  R. A. DiStasio Jr.,  H. Do,  A. D. Dutoi,  
 R. G. Edgar,  P.-T. Fang,  S. Fatehi,  Q. Feng,  L. Fusti-Molnar,  
 A. Ghysels,  A. Golubeva-Zadorozhnaya,  J. Gomes,  A. Gunina,  
 M. W. D. Hanson-Heine,  P. H. P. Harbach,  A. W. Hauser,  J. E. Herr,  
 E. G. Hohenstein,  Z. C. Holden,  K. Hui,  T.-C. Jagau,  H. Ji,  B. Kaduk,  
 K. Khistyaev,  Jaehoon Kim,  Jihan Kim,  R. A. King,  P. Klunzinger,  
 K. Koh,  D. Kosenkov,  T. Kowalczyk,  C. M. Krauter,  A. Kunitsa,  
 K. U. Lao,  A. Laurent,  K. V. Lawler,  J. Lee,  D. Lefrancois,  S. Lehtola,  
 S. V. Levchenko,  C. Y. Lin,  Y.-S. Lin,  F. Liu,  E. Livshits,  
 R. C. Lochan,  A. Luenser,  P. Manohar,  S. F. Manzer,  S.-P. Mao,  Y. Mao,  
 N. Mardirossian,  A. V. Marenich,  L. A. Martinez-Martinez,  S. A. Maurer,  
 N. J. Mayhall,  J.-M. Mewes,  A. F. Morrison,  K. Nanda,  T. S. Nguyen-Beck,  
 C. M. Oana,  R. Olivares-Amaya,  D. P. O'Neill,  J. A. Parkhill,  
 T. M. Perrine,  R. Peverati,  P. A. Pieniazek,  F. Plasser,  A. Prociuk,  
 D. R. Rehn,  E. Rosta,  N. J. Russ,  N. Sergueev,  S. M. Sharada,  
 S. Sharma,  D. W. Small,  A. Sodt,  T. Stauch,  T. Stein,  D. Stuck,  
 Y.-C. Su,  A. J. W. Thom,  T. Tsuchimochi,  L. Vogt,  O. Vydrov,  T. Wang,  
 M. A. Watson,  J. Wenzel,  A. White,  C. F. Williams,  V. Vanovschi,  
 K. Yao,  S. Yeganeh,  S. R. Yost,  Z.-Q. You,  I. Y. Zhang,  X. Zhang,  
 Y. Zhao,  B. R. Brooks,  G. K. L. Chan,  D. M. Chipman,  C. J. Cramer,  
 W. A. Goddard III,  M. S. Gordon,  W. J. Hehre,  A. Klamt,  
 H. F. Schaefer III,  M. W. Schmidt,  C. D. Sherrill,  D. G. Truhlar,  
 A. Warshel,  X. Xu,  A. Aspuru-Guzik,  R. Baer,  A. T. Bell,  N. A. Besley,  
 J.-D. Chai,  A. Dreuw,  B. D. Dunietz,  T. R. Furlani,  S. R. Gwaltney,  
 C.-P. Hsu,  Y. Jung,  J. Kong,  D. S. Lambrecht,  W. Liang,  C. Ochsenfeld,  
 V. A. Rassolov,  L. V. Slipchenko,  J. E. Subotnik,  T. Van Voorhis,  
 J. M. Herbert,  A. I. Krylov,  P. M. W. Gill,  M. Head-Gordon

 Contributors to earlier versions of Q-Chem not listed above: 
 R. D. Adamson,  J. Baker,  E. F. C. Byrd,  A. K. Chakraborty,  C.-L. Cheng,  
 H. Dachsel,  R. J. Doerksen,  G. Hawkins,  A. Heyden,  S. Hirata,  
 G. Kedziora,  F. J. Keil,  C. Kelley,  P. P. Korambath,  W. Kurlancheek,  
 A. M. Lee,  M. S. Lee,  D. Liotard,  I. Lotan,  P. E. Maslen,  N. Nair,  
 D. Neuhauser,  R. Olson,  B. Peters,  J. Ritchie,  N. E. Schultz,  
 N. Shenvi,  A. C. Simmonett,  K. S. Thanthiriwatte,  Q. Wu,  W. Zhang

 Please cite Q-Chem as follows:
 Y. Shao et al., Mol. Phys. 113, 184-215 (2015)
 DOI: 10.1080/00268976.2014.952696

 Q-Chem 4.4.2 for Intel X86 EM64T Linux

 Parts of Q-Chem use Armadillo 5.200.1 (Boston Tea Smuggler).
 http://arma.sourceforge.net/

 Q-Chem begins on Thu Dec 15 10:06:02 2016  


Host: 0

     Scratch files written to /scratch/cher/qchem7029//
The previous job contains 0 fragments, simply inherited here
FILE_GEOM_ORG=        593

Checking the input file for inconsistencies... 	...done.

--------------------------------------------------------------
User input:
--------------------------------------------------------------

$molecule
   read
$end
$rem
   BASIS  =  6-311++G**
   JOB_TYPE  =  SP
   METHOD  =  B3LYP
   SOLVENT_METHOD SMD
$end


--------------------------------------------------------------
 ----------------------------------------------------------------
             Standard Nuclear Orientation (Angstroms)
    I     Atom           X                Y                Z
 ----------------------------------------------------------------
    1      C      -1.9060867597     1.5638434442    -0.0362046859
    2      C      -0.4464043553     1.0293365420     0.0415058846
    3      C       0.8568321900     1.8604472700     0.0179525061
    4      O      -0.3397341071    -0.2090453570     0.1325134683
    5      O       1.9001777040     1.2884956524     0.0853704974
    6      O      -2.7474782753     0.7130558912     0.0023661197
    7      H      -1.2437973374    -0.6387569673     0.1378182317
    8      H      -2.0863009781     2.6426197784    -0.1192234160
    9      H       0.7278951191     2.9503142461    -0.0615142059
 ----------------------------------------------------------------
 Nuclear Repulsion Energy =   215.0096384022 hartrees
 There are       22 alpha and       22 beta electrons
 Requested basis set is 6-311++G(d,p)
 There are 51 shells and 153 basis functions

 Total QAlloc Memory Limit   2000 MB
 Mega-Array Size        61 MB
 MEM_STATIC part        62 MB

                       Distance Matrix (Angstroms)
             C (  1)   C (  2)   C (  3)   O (  4)   O (  5)   O (  6)
   C (  2)  1.556409
   C (  3)  2.779321  1.545874
   O (  4)  2.371721  1.246295  2.393260
   O (  5)  3.818147  2.361257  1.191740  2.694820
   O (  6)  1.197191  2.323038  3.782566  2.581558  4.683879
   H (  7)  2.306591  1.851391  3.266961  1.001005  3.688039  2.026525
   H (  8)  1.096872  2.306031  3.048384  3.353485  4.215154  2.043320
   H (  9)  2.976710  2.253830  1.100341  3.340514  2.038986  4.133718
             H (  7)   H (  8)
   H (  8)  3.397546
   H (  9)  4.099846  2.831555

 A cutoff of  1.0D-08 yielded   1193 shell pairs
 There are     10979 function pairs (     11835 Cartesian)

 -------------------------------------------------------
 OpenMP Integral Computing Module                       
 Release: version 1.0, May 2013, Q-Chem Inc. Pittsburgh 
 -------------------------------------------------------
 Integral Job Info:
 Integral job number is                      11
 Integral operator is                         1
 short-range coefficients                     0
 long-range coefficients              100000000
 Omega coefficients                           0
 if combine SR and LR in K                    0
 Integral screening is                        0
 Integral computing path is                   2
 max size of driver memory is            800000
 size of driver memory is                593474
 size of scratch memory is              2260544
 max col of scratch BK array               1296
 max len of scratch array in speh3          155
 max len of scratch index in speh4           18
 max int batch size is                      520
 min int batch size is                       52
 fixed nKL is                                52
 max L of basis functions is                  2
 order of int derivative is                   0
 number of shells is                         51
 number of basis is                         159
 number of cartesian basis is               159
 number of contracted shell pairs          1193
 number of primitive shell pairs           3222
 maxK2 (contraction) of shell pair           36
 max number of K2 of shell pair               1
 max number of CS2 of shell pair            178
 max number of PS2 of shell pair            570
 mem total for path MDJ                   28488
 -------------------------------------------------------
 Smallest overlap matrix eigenvalue = 5.35E-05

 Q-Chem warning in module /home/taweetham/qchem/stvman/mkSTV.C, line 257:

 Overlap eigenvalue is smaller than square root of threshold


 Scale SEOQF with 1.000000e-01/1.000000e-01/1.000000e-01

 Standard Electronic Orientation quadrupole field applied
 Nucleus-field energy     =     0.0000000098 hartrees
 Guess from superposition of atomic densities
 Warning:  Energy on first SCF cycle will be non-variational
 A restricted hybrid HF-DFT SCF calculation will be
 performed using Pulay DIIS extrapolation
 Exchange:     0.2000 Hartree-Fock + 0.0800 Slater + 0.7200 B88
 Correlation:  0.1900 VWN1RPA + 0.8100 LYP
 Using SG-1 standard quadrature grid
 SCF converges when DIIS error is below 1.0E-05
 Inaccurate integrated density:
   Number of electrons =    44
   Numerical integral  =    45.000079558891
   Relative error      =     2.2729080884 %
 ---------------------------------------
  Cycle       Energy         DIIS Error
 ---------------------------------------
    1    -342.9429320628      5.30E-02
    2    -341.3509271779      7.98E-03
    3    -339.1664534482      2.73E-02
    4    -341.4313380400      5.67E-03
    5    -341.5001801569      1.88E-03
    6    -341.5057421664      8.27E-04
    7    -341.5073696632      2.68E-04
    8    -341.5075053867      1.32E-04
    9    -341.5075416835      1.58E-05
   10    -341.5075401279      7.60E-06 Convergence criterion met
 ---------------------------------------
 SCF time:  CPU 15.01 s  wall 15.03 s

 Citation of the SMD model:
 Marenich, A.V.; Cramer, C.J.; Truhlar, D.G.
 J. Phys. Chem. B 2009, 113, 6378-6396.
 iSolventCode=           1
 Solvent: water                                                           

 vradii
            1           2           3           4           5           6
    1   1.8500000   1.8500000   1.8500000   1.5200000   1.5200000   1.5200000
            7           8           9
    1   1.2000000   1.2000000   1.2000000
Changing PCM_TESSEL_METHOD to VTN
Changing PCM_VDW_RADII to SMD_RADIUS
 Discretize the solute cavity surface with Lebedev spheres
	Using 302 Lebedev grid points for each H atom
	Using 302 Lebedev grid points for other atoms
	Atomic van der Waals radii will be scaled by 1.20
 Removing interior tesserae...
 Keep 1067 surface tesserae and discard 1651 interior tesserae
 Molecular Surface Area = 104.460 Angst**2
 A restricted hybrid HF-DFT SCF calculation will be
 performed using Pulay DIIS extrapolation
 Polarizable Continuum solvation model will be applied
 Exchange:     0.2000 Hartree-Fock + 0.0800 Slater + 0.7200 B88
 Correlation:  0.1900 VWN1RPA + 0.8100 LYP
 Using SG-1 standard quadrature grid
 SCF converges when DIIS error is below 1.0E-05

 Citation of the SMD model:
 Marenich, A.V.; Cramer, C.J.; Truhlar, D.G.
 J. Phys. Chem. B 2009, 113, 6378-6396.
 iSolventCode=           1
 Solvent: water                                                           

 vradii
            1           2           3           4           5           6
    1   1.8500000   1.8500000   1.8500000   1.5200000   1.5200000   1.5200000
            7           8           9
    1   1.2000000   1.2000000   1.2000000
 ---------------------------------------
  Cycle       Energy         DIIS Error
 ---------------------------------------
    1    -341.5075036402      1.54E-06
 Time req'd to invert C: 0.77 s (CPU) 0.77 s (wall)
    2    -341.6347379162      1.06E-03
    3    -341.6347422093      1.06E-03
    4    -341.6347427602      1.06E-03
    5    -341.6347438262      1.06E-03
    6    -341.6347423339      1.06E-03
    7    -341.6347413181      1.06E-03
    8    -341.6347406267      1.06E-03
    9    -341.6347390206      1.06E-03
   10    -341.6347380786      1.06E-03
   11    -341.6347376602      1.06E-03
   12    -341.6347367485      1.06E-03
   13    -341.6347363438      1.06E-03
   14    -341.6347352263      1.06E-03
   15    -341.6347344958      1.06E-03
   16    -341.6347432996      1.06E-03
   17    -341.6356483087      1.73E-03
   18    -341.6423028861      2.29E-04
   19    -341.6423805726      8.81E-05
   20    -341.6424132711      3.66E-05
   21    -341.6424127750      2.26E-05
   22    -341.6424136145      4.34E-06 Convergence criterion met
 ---------------------------------------
 SCF time:  CPU 28.96 s  wall 29.05 s
(0)  E-EN(g) gas-phase elect-nuc energy                 -341.507503640 a.u.
(3)  G-ENP(liq) elect-nuc-pol free energy of system     -341.642413614 a.u.
(4)  G-CDS(liq) cavity-dispersion-solvent structure 
     free energy                                                6.1380 kcal/mol
(6)  G-S(liq) free energy of system                     -341.632632143 a.u.
(9)  DeltaG-S(liq) free energy of  solvation
     (9) = (6) - (0)                                          -78.5193 kcal/mol
 SCF   energy in the final basis set = -341.6326321431
 Total energy in the final basis set = -341.6326321431

 --------------------------------------------------------------

                    Orbital Energies (a.u.)
 --------------------------------------------------------------

 Alpha MOs
 -- Occupied --
-19.296 -19.208 -19.198 -10.384 -10.335 -10.330  -1.224  -1.135
 -1.128  -0.811  -0.708  -0.673  -0.608  -0.561  -0.537  -0.524
 -0.513  -0.471  -0.461  -0.452  -0.359  -0.324
 -- Virtual --
 -0.204  -0.086  -0.007  -0.006   0.014   0.025   0.050   0.060
  0.062   0.077   0.091   0.095   0.106   0.112   0.122   0.135
  0.136   0.145   0.150   0.171   0.197   0.204   0.206   0.222
  0.237   0.243   0.256   0.259   0.267   0.273   0.296   0.313
  0.320   0.351   0.368   0.390   0.435   0.454   0.481   0.497
  0.528   0.532   0.557   0.558   0.597   0.642   0.664   0.691
  0.752   0.788   0.807   0.877   0.882   0.901   0.982   1.003
  1.033   1.046   1.077   1.094   1.116   1.131   1.144   1.182
  1.198   1.219   1.319   1.360   1.379   1.429   1.454   1.545
  1.573   1.602   1.622   1.652   1.675   1.707   1.738   1.787
  1.791   1.880   1.916   1.991   2.038   2.167   2.380   2.409
  2.473   2.524   2.534   2.581   2.609   2.689   2.722   2.754
  2.811   2.828   2.888   2.939   2.966   2.984   3.137   3.262
  3.290   3.309   3.363   3.437   3.481   3.512   3.571   3.751
  3.768   3.849   4.018   4.114   4.850   4.941   4.953   5.067
  5.092   5.325   5.541   5.657   5.746  23.627  23.816  23.831
 49.774  49.893  49.913
 --------------------------------------------------------------

          Ground-State Mulliken Net Atomic Charges

     Atom                 Charge (a.u.)
  ----------------------------------------
      1 C                     0.044541
      2 C                     0.559038
      3 C                    -0.193980
      4 O                     0.054670
      5 O                    -0.192144
      6 O                    -0.185742
      7 H                     0.383898
      8 H                     0.270356
      9 H                     0.259362
  ----------------------------------------
  Sum of atomic charges =     1.000000

 -----------------------------------------------------------------
                    Cartesian Multipole Moments
 -----------------------------------------------------------------
    Charge (ESU x 10^10)
                 4.8032
    Dipole Moment (Debye)
         X      -4.9583      Y       7.3943      Z      -0.0554
       Tot       8.9030
    Quadrupole Moments (Debye-Ang)
        XX     -35.9399     XY      -5.0049     YY     -10.3073
        XZ      -0.4163     YZ      -0.5713     ZZ     -29.6710
    Octopole Moments (Debye-Ang^2)
       XXX      44.9642    XXY     -30.8048    XYY      -1.4052
       YYY     -51.5573    XXZ      -1.9089    XYZ       0.4820
       YYZ      -2.1858    XZZ      13.5036    YZZ     -31.7522
       ZZZ      -3.4105
    Hexadecapole Moments (Debye-Ang^3)
      XXXX    -641.8771   XXXY      -3.1994   XXYY    -117.2990
      XYYY      -7.2178   YYYY    -216.4194   XXXZ      -3.8365
      XXYZ      -2.5372   XYYZ      -0.1826   YYYZ      -4.2176
      XXZZ     -91.7430   XYZZ       6.6183   YYZZ     -60.5562
      XZZZ      -2.9778   YZZZ      -0.3462   ZZZZ     -25.2448
 -----------------------------------------------------------------
Archival summary:
1\1\TWL02\SP\ProcedureUnspecified\BasisUnspecified\333(1+,1)\cher\ThuDec1510:06:462016ThuDec1510:06:462016\0\\#,ProcedureUnspecified,BasisUnspecified,\\1,1\O\H,1,1.001\C,1,1.24629,2,110.465\C,3,1.54587,1,117.592,2,-179.964,0\H,4,1.10034,3,115.774,1,-179.909,0\O,4,1.19174,3,118.632,1,0.0953848,0\C,3,1.55641,1,115.161,2,0.0420935,0\H,7,1.09687,3,119.711,1,-179.918,0\O,7,1.19719,3,114.423,1,0.0478412,0\\\@

 Total job time:  44.14s(wall), 44.04s(cpu) 
 Thu Dec 15 10:06:46 2016

        *************************************************************
        *                                                           *
        *  Thank you very much for using Q-Chem.  Have a nice day.  *
        *                                                           *
        *************************************************************
